# Supplementary material for: Worth the Weight: Sub-Pocket EXplorer (SubPEx), a Weighted Ensemble Method to Enhance Binding-Pocket Conformational Sampling
Source: J Chem Theory Comput. 2023 Aug 16;19(17):5677–89. doi: 10.1021/acs.jctc.3c00478 (PMC10500992; doi:10.1021/acs.jctc.3c00478)
Supplement: Supplementary file 2 — ct3c00478_si_002.zip [file ct3c00478_si_002.zip]

Archive with 169 entries (159 files):
- clustered_structures/
- __MACOSX/._clustered_structures
- clustered_structures/.DS_Store
- __MACOSX/clustered_structures/._.DS_Store
- clustered_structures/NA/
- clustered_structures/HXK2/
- clustered_structures/HSP90/
- clustered_structures/NA/brute-force/
- clustered_structures/NA/.DS_Store
- __MACOSX/clustered_structures/NA/._.DS_Store
- clustered_structures/NA/subpex/
- clustered_structures/HXK2/brute-force/
- clustered_structures/HXK2/.DS_Store
- __MACOSX/clustered_structures/HXK2/._.DS_Store
- clustered_structures/HXK2/subpex/
- clustered_structures/HSP90/brute-force/
- clustered_structures/HSP90/.DS_Store
- __MACOSX/clustered_structures/HSP90/._.DS_Store
- clustered_structures/HSP90/subpex/
- clustered_structures/NA/brute-force/rep.c24.aligned.pdb
- clustered_structures/NA/brute-force/rep.c16.aligned.pdb
- clustered_structures/NA/brute-force/rep.c8.aligned.pdb
- clustered_structures/NA/brute-force/rep.c1.aligned.pdb
- clustered_structures/NA/brute-force/rep.c4.aligned.pdb
- clustered_structures/NA/brute-force/rep.c21.aligned.pdb
- clustered_structures/NA/brute-force/rep.c13.aligned.pdb
- clustered_structures/NA/brute-force/rep.c10.aligned.pdb
- clustered_structures/NA/brute-force/rep.c22.aligned.pdb
- clustered_structures/NA/brute-force/rep.c19.aligned.pdb
- clustered_structures/NA/brute-force/rep.c7.aligned.pdb
- clustered_structures/NA/brute-force/rep.c2.aligned.pdb
- clustered_structures/NA/brute-force/rep.c15.aligned.pdb
- clustered_structures/NA/brute-force/rep.c12.aligned.pdb
- clustered_structures/NA/brute-force/rep.c20.aligned.pdb
- clustered_structures/NA/brute-force/rep.c5.aligned.pdb
- clustered_structures/NA/brute-force/rep.c0.aligned.pdb
- clustered_structures/NA/brute-force/rep.c17.aligned.pdb
- clustered_structures/NA/brute-force/rep.c9.aligned.pdb
- clustered_structures/NA/brute-force/rep.c14.aligned.pdb
- clustered_structures/NA/brute-force/rep.c3.aligned.pdb
- clustered_structures/NA/brute-force/rep.c18.aligned.pdb
- clustered_structures/NA/brute-force/rep.c6.aligned.pdb
- clustered_structures/NA/brute-force/rep.c23.aligned.pdb
- clustered_structures/NA/brute-force/rep.c11.aligned.pdb
- clustered_structures/NA/subpex/rep.c24.aligned.pdb
- clustered_structures/NA/subpex/rep.c16.aligned.pdb
- clustered_structures/NA/subpex/rep.c8.aligned.pdb
- clustered_structures/NA/subpex/rep.c1.aligned.pdb
- clustered_structures/NA/subpex/rep.c4.aligned.pdb
- clustered_structures/NA/subpex/rep.c21.aligned.pdb
- clustered_structures/NA/subpex/rep.c13.aligned.pdb
- clustered_structures/NA/subpex/rep.c10.aligned.pdb
- clustered_structures/NA/subpex/rep.c22.aligned.pdb
- clustered_structures/NA/subpex/rep.c19.aligned.pdb
- clustered_structures/NA/subpex/rep.c7.aligned.pdb
- clustered_structures/NA/subpex/rep.c2.aligned.pdb
- clustered_structures/NA/subpex/rep.c15.aligned.pdb
- clustered_structures/NA/subpex/rep.c12.aligned.pdb
- clustered_structures/NA/subpex/rep.c20.aligned.pdb
- clustered_structures/NA/subpex/rep.c5.aligned.pdb
- clustered_structures/NA/subpex/rep.c0.aligned.pdb
- clustered_structures/NA/subpex/rep.c17.aligned.pdb
- clustered_structures/NA/subpex/rep.c9.aligned.pdb
- clustered_structures/NA/subpex/rep.c14.aligned.pdb
- clustered_structures/NA/subpex/rep.c3.aligned.pdb
- clustered_structures/NA/subpex/rep.c18.aligned.pdb
- clustered_structures/NA/subpex/rep.c6.aligned.pdb
- clustered_structures/NA/subpex/rep.c23.aligned.pdb
- clustered_structures/NA/subpex/rep.c11.aligned.pdb
- clustered_structures/HXK2/brute-force/rep.c24.aligned.pdb
- clustered_structures/HXK2/brute-force/rep.c16.aligned.pdb
- clustered_structures/HXK2/brute-force/rep.c8.aligned.pdb
- clustered_structures/HXK2/brute-force/rep.c1.aligned.pdb
- clustered_structures/HXK2/brute-force/rep.c4.aligned.pdb
- clustered_structures/HXK2/brute-force/rep.c21.aligned.pdb
- clustered_structures/HXK2/brute-force/rep.c13.aligned.pdb
- clustered_structures/HXK2/brute-force/rep.c10.aligned.pdb
- clustered_structures/HXK2/brute-force/rep.c22.aligned.pdb
- clustered_structures/HXK2/brute-force/rep.c19.aligned.pdb
- clustered_structures/HXK2/brute-force/rep.c7.aligned.pdb
- clustered_structures/HXK2/brute-force/rep.c2.aligned.pdb
- clustered_structures/HXK2/brute-force/rep.c15.aligned.pdb
- clustered_structures/HXK2/brute-force/rep.c12.aligned.pdb
- clustered_structures/HXK2/brute-force/rep.c20.aligned.pdb
- clustered_structures/HXK2/brute-force/rep.c5.aligned.pdb
- clustered_structures/HXK2/brute-force/rep.c0.aligned.pdb
- clustered_structures/HXK2/brute-force/rep.c17.aligned.pdb
- clustered_structures/HXK2/brute-force/rep.c9.aligned.pdb
- clustered_structures/HXK2/brute-force/rep.c14.aligned.pdb
- clustered_structures/HXK2/brute-force/rep.c3.aligned.pdb
- clustered_structures/HXK2/brute-force/rep.c18.aligned.pdb
- clustered_structures/HXK2/brute-force/rep.c6.aligned.pdb
- clustered_structures/HXK2/brute-force/rep.c23.aligned.pdb
- clustered_structures/HXK2/brute-force/rep.c11.aligned.pdb
- clustered_structures/HXK2/subpex/rep.c24.aligned.pdb
- clustered_structures/HXK2/subpex/rep.c16.aligned.pdb
- clustered_structures/HXK2/subpex/rep.c8.aligned.pdb
- clustered_structures/HXK2/subpex/rep.c1.aligned.pdb
- clustered_structures/HXK2/subpex/rep.c4.aligned.pdb
- clustered_structures/HXK2/subpex/rep.c21.aligned.pdb
- clustered_structures/HXK2/subpex/rep.c13.aligned.pdb
- clustered_structures/HXK2/subpex/rep.c10.aligned.pdb
- clustered_structures/HXK2/subpex/rep.c22.aligned.pdb
- clustered_structures/HXK2/subpex/rep.c19.aligned.pdb
- clustered_structures/HXK2/subpex/rep.c7.aligned.pdb
- clustered_structures/HXK2/subpex/rep.c2.aligned.pdb
- clustered_structures/HXK2/subpex/rep.c15.aligned.pdb
- clustered_structures/HXK2/subpex/rep.c12.aligned.pdb
- clustered_structures/HXK2/subpex/rep.c20.aligned.pdb
- clustered_structures/HXK2/subpex/rep.c5.aligned.pdb
- clustered_structures/HXK2/subpex/rep.c0.aligned.pdb
- clustered_structures/HXK2/subpex/rep.c17.aligned.pdb
- clustered_structures/HXK2/subpex/rep.c9.aligned.pdb
- clustered_structures/HXK2/subpex/rep.c14.aligned.pdb
- clustered_structures/HXK2/subpex/rep.c3.aligned.pdb
- clustered_structures/HXK2/subpex/rep.c18.aligned.pdb
- clustered_structures/HXK2/subpex/rep.c6.aligned.pdb
- clustered_structures/HXK2/subpex/rep.c23.aligned.pdb
- clustered_structures/HXK2/subpex/rep.c11.aligned.pdb
- clustered_structures/HSP90/brute-force/rep.c24.aligned.pdb
- clustered_structures/HSP90/brute-force/rep.c16.aligned.pdb
- clustered_structures/HSP90/brute-force/rep.c8.aligned.pdb
- clustered_structures/HSP90/brute-force/rep.c1.aligned.pdb
- clustered_structures/HSP90/brute-force/rep.c4.aligned.pdb
- clustered_structures/HSP90/brute-force/rep.c21.aligned.pdb
- clustered_structures/HSP90/brute-force/rep.c13.aligned.pdb
- clustered_structures/HSP90/brute-force/rep.c10.aligned.pdb
- clustered_structures/HSP90/brute-force/rep.c22.aligned.pdb
- clustered_structures/HSP90/brute-force/rep.c19.aligned.pdb
- clustered_structures/HSP90/brute-force/rep.c7.aligned.pdb
- clustered_structures/HSP90/brute-force/rep.c2.aligned.pdb
- clustered_structures/HSP90/brute-force/rep.c15.aligned.pdb
- clustered_structures/HSP90/brute-force/rep.c12.aligned.pdb
- clustered_structures/HSP90/brute-force/rep.c20.aligned.pdb
- clustered_structures/HSP90/brute-force/rep.c5.aligned.pdb
- clustered_structures/HSP90/brute-force/rep.c0.aligned.pdb
- clustered_structures/HSP90/brute-force/rep.c17.aligned.pdb
- clustered_structures/HSP90/brute-force/rep.c9.aligned.pdb
- clustered_structures/HSP90/brute-force/rep.c14.aligned.pdb
- clustered_structures/HSP90/brute-force/rep.c3.aligned.pdb
- clustered_structures/HSP90/brute-force/rep.c18.aligned.pdb
- clustered_structures/HSP90/brute-force/rep.c6.aligned.pdb
- clustered_structures/HSP90/brute-force/rep.c23.aligned.pdb
- clustered_structures/HSP90/brute-force/rep.c11.aligned.pdb
- clustered_structures/HSP90/subpex/rep.c24.aligned.pdb
- clustered_structures/HSP90/subpex/rep.c16.aligned.pdb
- clustered_structures/HSP90/subpex/rep.c8.aligned.pdb
- clustered_structures/HSP90/subpex/rep.c1.aligned.pdb
- clustered_structures/HSP90/subpex/rep.c4.aligned.pdb
- clustered_structures/HSP90/subpex/rep.c21.aligned.pdb
- clustered_structures/HSP90/subpex/rep.c13.aligned.pdb
- clustered_structures/HSP90/subpex/rep.c10.aligned.pdb
- clustered_structures/HSP90/subpex/rep.c22.aligned.pdb
- clustered_structures/HSP90/subpex/rep.c19.aligned.pdb
- clustered_structures/HSP90/subpex/rep.c7.aligned.pdb
- clustered_structures/HSP90/subpex/rep.c2.aligned.pdb
- clustered_structures/HSP90/subpex/rep.c15.aligned.pdb
- clustered_structures/HSP90/subpex/rep.c12.aligned.pdb
- clustered_structures/HSP90/subpex/rep.c20.aligned.pdb
- clustered_structures/HSP90/subpex/rep.c5.aligned.pdb
- clustered_structures/HSP90/subpex/rep.c0.aligned.pdb
- clustered_structures/HSP90/subpex/rep.c17.aligned.pdb
- clustered_structures/HSP90/subpex/rep.c9.aligned.pdb
- clustered_structures/HSP90/subpex/rep.c14.aligned.pdb
- clustered_structures/HSP90/subpex/rep.c3.aligned.pdb
- clustered_structures/HSP90/subpex/rep.c18.aligned.pdb
- clustered_structures/HSP90/subpex/rep.c6.aligned.pdb
- clustered_structures/HSP90/subpex/rep.c23.aligned.pdb
- clustered_structures/HSP90/subpex/rep.c11.aligned.pdb
