# Supplementary material for: Worth the Weight: Sub-Pocket EXplorer (SubPEx), a Weighted Ensemble Method to Enhance Binding-Pocket Conformational Sampling
Source: J Chem Theory Comput. 2023 Aug 16;19(17):5677–89. doi: 10.1021/acs.jctc.3c00478 (PMC10500992; doi:10.1021/acs.jctc.3c00478)
Supplement: Supplementary file 2 — ct3c00478_si_002.zip [file ct3c00478_si_002.zip › clustered_structures/NA/brute-force/rep.c24.aligned.pdb]

HELIX    1   1 SER     23  GLY     27  1                                   5
HELIX    2   2 PRO    328  THR    331  1                                   4
SHEET    1   1 1 GLY    14  LYS    20  0
SHEET    2   2 1 PHE    39  SER    43  0
SHEET    3   3 1 GLU    46  THR    53  0
SHEET    4   4 1 THR    75  PRO    80  0
SHEET    5   5 1 ARG    91  VAL    95  0
SHEET    6   6 1 SER    98  HIE   103  0
SHEET    7   7 1 TRP   108  SER   114  0
SHEET    8   8 1 VAL   121  TYR   126  0
SHEET    9   9 1 ILE   129  LYS   135  0
SHEET   10  10 1 ALA   150  VAL   152  0
SHEET   11  11 1 SER   155  ASP   162  0
SHEET   12  12 1 SER   170  GLU   177  0
SHEET   13  13 1 LYS   180  GLU   186  0
SHEET   14  14 1 SER   198  ASN   202  0
SHEET   15  15 1 GLU   205  VAL   209  0
SHEET   16  16 1 PRO   220  PHE   224  0
SHEET   17  17 1 TYR   230  TYR   234  0
SHEET   18  18 1 SER   268  TYR   271  0
SHEET   19  19 1 GLY   274  ARG   279  0
SHEET   20  20 1 PHE   289  ASP   294  0
SHEET   21  21 1 VAL   307  VAL   312  0
SHEET   22  22 1 SER   318  GLN   326  0
SHEET   23  23 1 ARG   337  ARG   346  0
SHEET   24  24 1 SER   357  VAL   366  0
CRYST1  151.997  145.844  152.520   7.13   3.43   7.34               1
ATOM      1  N   VAL     1      43.734  18.753  24.386  1.00  0.00           N
ATOM      2  H1  VAL     1      44.233  17.905  24.157  1.00  0.00           H
ATOM      3  H2  VAL     1      44.347  19.538  24.219  1.00  0.00           H
ATOM      4  H3  VAL     1      43.616  18.822  25.386  1.00  0.00           H
ATOM      5  CA  VAL     1      42.444  18.872  23.619  1.00  0.00           C
ATOM      6  HA  VAL     1      42.625  18.650  22.567  1.00  0.00           H
ATOM      7  CB  VAL     1      41.303  18.009  24.269  1.00  0.00           C
ATOM      8  HB  VAL     1      41.184  18.403  25.278  1.00  0.00           H
ATOM      9  CG1 VAL     1      39.990  18.193  23.404  1.00  0.00           C
ATOM     10 HG11 VAL     1      39.554  19.180  23.553  1.00  0.00           H
ATOM     11 HG12 VAL     1      40.134  17.982  22.345  1.00  0.00           H
ATOM     12 HG13 VAL     1      39.207  17.503  23.719  1.00  0.00           H
ATOM     13  CG2 VAL     1      41.638  16.507  24.307  1.00  0.00           C
ATOM     14 HG21 VAL     1      40.749  15.914  24.524  1.00  0.00           H
ATOM     15 HG22 VAL     1      41.992  16.222  23.316  1.00  0.00           H
ATOM     16 HG23 VAL     1      42.482  16.299  24.965  1.00  0.00           H
ATOM     17  C   VAL     1      42.007  20.389  23.648  1.00  0.00           C
ATOM     18  O   VAL     1      41.802  20.981  24.734  1.00  0.00           O
ATOM     19  N   LYS     2      42.011  21.045  22.525  1.00  0.00           N
ATOM     20  H   LYS     2      42.353  20.537  21.721  1.00  0.00           H
ATOM     21  CA  LYS     2      41.338  22.356  22.367  1.00  0.00           C
ATOM     22  HA  LYS     2      41.692  22.997  23.175  1.00  0.00           H
ATOM     23  CB  LYS     2      41.686  23.068  21.095  1.00  0.00           C
ATOM     24  HB2 LYS     2      41.391  22.322  20.358  1.00  0.00           H
ATOM     25  HB3 LYS     2      41.121  23.980  20.903  1.00  0.00           H
ATOM     26  CG  LYS     2      43.241  23.390  20.846  1.00  0.00           C
ATOM     27  HG2 LYS     2      43.669  24.071  21.581  1.00  0.00           H
ATOM     28  HG3 LYS     2      43.870  22.503  20.920  1.00  0.00           H
ATOM     29  CD  LYS     2      43.494  24.162  19.495  1.00  0.00           C
ATOM     30  HD2 LYS     2      42.862  25.045  19.403  1.00  0.00           H
ATOM     31  HD3 LYS     2      44.498  24.586  19.495  1.00  0.00           H
ATOM     32  CE  LYS     2      43.306  23.242  18.256  1.00  0.00           C
ATOM     33  HE2 LYS     2      44.016  22.430  18.420  1.00  0.00           H
ATOM     34  HE3 LYS     2      42.239  23.034  18.167  1.00  0.00           H
ATOM     35  NZ  LYS     2      43.730  23.985  17.086  1.00  0.00           N
ATOM     36  HZ1 LYS     2      44.694  24.248  17.230  1.00  0.00           H
ATOM     37  HZ2 LYS     2      43.501  23.460  16.254  1.00  0.00           H
ATOM     38  HZ3 LYS     2      43.164  24.820  17.034  1.00  0.00           H
ATOM     39  C   LYS     2      39.879  22.290  22.586  1.00  0.00           C
ATOM     40  O   LYS     2      39.267  21.506  21.888  1.00  0.00           O
ATOM     41  N   LEU     3      39.428  23.138  23.488  1.00  0.00           N
ATOM     42  H   LEU     3      40.122  23.715  23.943  1.00  0.00           H
ATOM     43  CA  LEU     3      38.079  23.257  23.873  1.00  0.00           C
ATOM     44  HA  LEU     3      37.670  22.297  23.559  1.00  0.00           H
ATOM     45  CB  LEU     3      37.789  23.385  25.367  1.00  0.00           C
ATOM     46  HB2 LEU     3      38.239  24.338  25.642  1.00  0.00           H
ATOM     47  HB3 LEU     3      36.702  23.445  25.420  1.00  0.00           H
ATOM     48  CG  LEU     3      38.377  22.321  26.339  1.00  0.00           C
ATOM     49  HG  LEU     3      37.897  22.313  27.318  1.00  0.00           H
ATOM     50  CD1 LEU     3      38.217  20.982  25.773  1.00  0.00           C
ATOM     51 HD11 LEU     3      38.292  20.286  26.609  1.00  0.00           H
ATOM     52 HD12 LEU     3      37.261  20.857  25.263  1.00  0.00           H
ATOM     53 HD13 LEU     3      38.966  20.873  24.989  1.00  0.00           H
ATOM     54  CD2 LEU     3      39.859  22.665  26.612  1.00  0.00           C
ATOM     55 HD21 LEU     3      39.796  23.270  27.516  1.00  0.00           H
ATOM     56 HD22 LEU     3      40.479  21.778  26.742  1.00  0.00           H
ATOM     57 HD23 LEU     3      40.264  23.318  25.838  1.00  0.00           H
ATOM     58  C   LEU     3      37.324  24.236  23.105  1.00  0.00           C
ATOM     59  O   LEU     3      37.511  25.412  23.377  1.00  0.00           O
ATOM     60  N   ALA     4      36.536  23.759  22.141  1.00  0.00           N
ATOM     61  H   ALA     4      36.475  22.765  21.970  1.00  0.00           H
ATOM     62  CA  ALA     4      35.779  24.580  21.158  1.00  0.00           C
ATOM     63  HA  ALA     4      36.505  25.315  20.811  1.00  0.00           H
ATOM     64  CB  ALA     4      35.291  23.776  19.936  1.00  0.00           C
ATOM     65  HB1 ALA     4      34.755  24.383  19.207  1.00  0.00           H
ATOM     66  HB2 ALA     4      36.120  23.312  19.402  1.00  0.00           H
ATOM     67  HB3 ALA     4      34.601  22.978  20.213  1.00  0.00           H
ATOM     68  C   ALA     4      34.595  25.320  21.828  1.00  0.00           C
ATOM     69  O   ALA     4      34.051  24.891  22.857  1.00  0.00           O
ATOM     70  N   GLY     5      34.288  26.494  21.201  1.00  0.00           N
ATOM     71  H   GLY     5      34.667  26.630  20.276  1.00  0.00           H
ATOM     72  CA  GLY     5      33.333  27.488  21.772  1.00  0.00           C
ATOM     73  HA2 GLY     5      33.294  27.493  22.862  1.00  0.00           H
ATOM     74  HA3 GLY     5      33.597  28.483  21.412  1.00  0.00           H
ATOM     75  C   GLY     5      31.872  27.246  21.364  1.00  0.00           C
ATOM     76  O   GLY     5      30.988  27.855  21.971  1.00  0.00           O
ATOM     77  N   ASN     6      31.562  26.276  20.476  1.00  0.00           N
ATOM     78  H   ASN     6      32.296  25.752  20.019  1.00  0.00           H
ATOM     79  CA  ASN     6      30.203  26.021  20.008  1.00  0.00           C
ATOM     80  HA  ASN     6      29.628  26.882  19.665  1.00  0.00           H
ATOM     81  CB  ASN     6      30.215  25.047  18.757  1.00  0.00           C
ATOM     82  HB2 ASN     6      30.305  23.988  19.002  1.00  0.00           H
ATOM     83  HB3 ASN     6      29.237  25.075  18.276  1.00  0.00           H
ATOM     84  CG  ASN     6      31.289  25.577  17.860  1.00  0.00           C
ATOM     85  OD1 ASN     6      32.286  24.886  17.637  1.00  0.00           O
ATOM     86  ND2 ASN     6      31.144  26.767  17.373  1.00  0.00           N
ATOM     87 HD21 ASN     6      30.424  27.427  17.628  1.00  0.00           H
ATOM     88 HD22 ASN     6      31.751  27.000  16.601  1.00  0.00           H
ATOM     89  C   ASN     6      29.276  25.493  21.103  1.00  0.00           C
ATOM     90  O   ASN     6      28.045  25.722  21.199  1.00  0.00           O
ATOM     91  N   SER     7      29.853  24.718  22.027  1.00  0.00           N
ATOM     92  H   SER     7      30.781  24.338  21.907  1.00  0.00           H
ATOM     93  CA  SER     7      29.231  24.306  23.322  1.00  0.00           C
ATOM     94  HA  SER     7      28.273  23.830  23.116  1.00  0.00           H
ATOM     95  CB  SER     7      30.100  23.382  24.175  1.00  0.00           C
ATOM     96  HB2 SER     7      30.966  23.925  24.558  1.00  0.00           H
ATOM     97  HB3 SER     7      29.526  22.853  24.935  1.00  0.00           H
ATOM     98  OG  SER     7      30.521  22.295  23.338  1.00  0.00           O
ATOM     99  HG  SER     7      29.765  21.807  23.003  1.00  0.00           H
ATOM    100  C   SER     7      28.950  25.440  24.298  1.00  0.00           C
ATOM    101  O   SER     7      29.572  26.501  24.230  1.00  0.00           O
ATOM    102  N   SER     8      27.963  25.438  25.134  1.00  0.00           N
ATOM    103  H   SER     8      27.367  24.627  25.053  1.00  0.00           H
ATOM    104  CA  SER     8      27.618  26.530  25.948  1.00  0.00           C
ATOM    105  HA  SER     8      28.438  27.199  26.207  1.00  0.00           H
ATOM    106  CB  SER     8      26.570  27.377  25.134  1.00  0.00           C
ATOM    107  HB2 SER     8      26.999  27.491  24.139  1.00  0.00           H
ATOM    108  HB3 SER     8      25.586  26.930  25.001  1.00  0.00           H
ATOM    109  OG  SER     8      26.405  28.669  25.698  1.00  0.00           O
ATOM    110  HG  SER     8      25.571  29.060  25.426  1.00  0.00           H
ATOM    111  C   SER     8      27.134  26.086  27.341  1.00  0.00           C
ATOM    112  O   SER     8      27.043  24.838  27.667  1.00  0.00           O
ATOM    113  N   LEU     9      26.790  27.048  28.248  1.00  0.00           N
ATOM    114  H   LEU     9      26.762  28.026  27.996  1.00  0.00           H
ATOM    115  CA  LEU     9      26.459  26.696  29.656  1.00  0.00           C
ATOM    116  HA  LEU     9      27.231  26.050  30.073  1.00  0.00           H
ATOM    117  CB  LEU     9      26.400  27.978  30.493  1.00  0.00           C
ATOM    118  HB2 LEU     9      25.640  28.596  30.014  1.00  0.00           H
ATOM    119  HB3 LEU     9      25.927  27.630  31.412  1.00  0.00           H
ATOM    120  CG  LEU     9      27.721  28.731  30.544  1.00  0.00           C
ATOM    121  HG  LEU     9      28.147  28.861  29.550  1.00  0.00           H
ATOM    122  CD1 LEU     9      27.461  30.187  31.138  1.00  0.00           C
ATOM    123 HD11 LEU     9      26.676  30.633  30.527  1.00  0.00           H
ATOM    124 HD12 LEU     9      27.062  30.183  32.153  1.00  0.00           H
ATOM    125 HD13 LEU     9      28.397  30.746  31.142  1.00  0.00           H
ATOM    126  CD2 LEU     9      28.808  27.992  31.374  1.00  0.00           C
ATOM    127 HD21 LEU     9      29.578  28.680  31.722  1.00  0.00           H
ATOM    128 HD22 LEU     9      28.413  27.498  32.262  1.00  0.00           H
ATOM    129 HD23 LEU     9      29.305  27.275  30.719  1.00  0.00           H
ATOM    130  C   LEU     9      25.176  25.847  29.925  1.00  0.00           C
ATOM    131  O   LEU     9      24.131  26.134  29.348  1.00  0.00           O
ATOM    132  N   CYX    10      25.329  24.805  30.696  1.00  0.00           N
ATOM    133  H   CYX    10      26.212  24.670  31.166  1.00  0.00           H
ATOM    134  CA  CYX    10      24.227  23.860  31.076  1.00  0.00           C
ATOM    135  HA  CYX    10      23.796  23.429  30.172  1.00  0.00           H
ATOM    136  CB  CYX    10      24.783  22.684  31.936  1.00  0.00           C
ATOM    137  HB2 CYX    10      24.958  23.037  32.952  1.00  0.00           H
ATOM    138  HB3 CYX    10      23.898  22.053  32.013  1.00  0.00           H
ATOM    139  SG  CYX    10      26.141  21.609  31.412  1.00  0.00           S
ATOM    140  C   CYX    10      23.124  24.698  31.754  1.00  0.00           C
ATOM    141  O   CYX    10      23.418  25.442  32.666  1.00  0.00           O
ATOM    142  N   PRO    11      21.814  24.502  31.473  1.00  0.00           N
ATOM    143  CD  PRO    11      21.353  23.768  30.357  1.00  0.00           C
ATOM    144  HD2 PRO    11      21.807  22.783  30.249  1.00  0.00           H
ATOM    145  HD3 PRO    11      21.594  24.325  29.451  1.00  0.00           H
ATOM    146  CG  PRO    11      19.909  23.598  30.525  1.00  0.00           C
ATOM    147  HG2 PRO    11      19.758  22.684  31.099  1.00  0.00           H
ATOM    148  HG3 PRO    11      19.400  23.547  29.563  1.00  0.00           H
ATOM    149  CB  PRO    11      19.484  24.866  31.357  1.00  0.00           C
ATOM    150  HB2 PRO    11      18.580  24.701  31.943  1.00  0.00           H
ATOM    151  HB3 PRO    11      19.433  25.744  30.713  1.00  0.00           H
ATOM    152  CA  PRO    11      20.718  25.125  32.278  1.00  0.00           C
ATOM    153  HA  PRO    11      20.982  26.174  32.408  1.00  0.00           H
ATOM    154  C   PRO    11      20.717  24.434  33.666  1.00  0.00           C
ATOM    155  O   PRO    11      20.901  23.192  33.758  1.00  0.00           O
ATOM    156  N   ILE    12      20.506  25.126  34.799  1.00  0.00           N
ATOM    157  H   ILE    12      20.384  26.115  34.637  1.00  0.00           H
ATOM    158  CA  ILE    12      20.471  24.723  36.236  1.00  0.00           C
ATOM    159  HA  ILE    12      20.211  23.668  36.324  1.00  0.00           H
ATOM    160  CB  ILE    12      21.868  24.886  36.934  1.00  0.00           C
ATOM    161  HB  ILE    12      21.910  24.192  37.775  1.00  0.00           H
ATOM    162  CG2 ILE    12      22.970  24.378  35.990  1.00  0.00           C
ATOM    163 HG21 ILE    12      23.113  24.889  35.039  1.00  0.00           H
ATOM    164 HG22 ILE    12      23.952  24.392  36.463  1.00  0.00           H
ATOM    165 HG23 ILE    12      22.915  23.335  35.677  1.00  0.00           H
ATOM    166  CG1 ILE    12      22.144  26.317  37.420  1.00  0.00           C
ATOM    167 HG12 ILE    12      21.383  26.629  38.134  1.00  0.00           H
ATOM    168 HG13 ILE    12      23.079  26.311  37.979  1.00  0.00           H
ATOM    169  CD1 ILE    12      22.175  27.446  36.463  1.00  0.00           C
ATOM    170 HD11 ILE    12      22.348  28.376  37.005  1.00  0.00           H
ATOM    171 HD12 ILE    12      22.956  27.272  35.723  1.00  0.00           H
ATOM    172 HD13 ILE    12      21.256  27.361  35.881  1.00  0.00           H
ATOM    173  C   ILE    12      19.350  25.394  37.022  1.00  0.00           C
ATOM    174  O   ILE    12      18.874  26.484  36.698  1.00  0.00           O
ATOM    175  N   ASN    13      18.927  24.624  38.031  1.00  0.00           N
ATOM    176  H   ASN    13      19.238  23.667  37.935  1.00  0.00           H
ATOM    177  CA  ASN    13      17.750  24.868  38.866  1.00  0.00           C
ATOM    178  HA  ASN    13      17.493  25.882  38.561  1.00  0.00           H
ATOM    179  CB  ASN    13      16.694  23.807  38.558  1.00  0.00           C
ATOM    180  HB2 ASN    13      16.995  22.880  39.048  1.00  0.00           H
ATOM    181  HB3 ASN    13      15.737  24.028  39.032  1.00  0.00           H
ATOM    182  CG  ASN    13      16.460  23.543  37.023  1.00  0.00           C
ATOM    183  OD1 ASN    13      17.418  23.217  36.299  1.00  0.00           O
ATOM    184  ND2 ASN    13      15.242  23.816  36.627  1.00  0.00           N
ATOM    185 HD21 ASN    13      15.023  23.443  35.714  1.00  0.00           H
ATOM    186 HD22 ASN    13      14.598  24.336  37.206  1.00  0.00           H
ATOM    187  C   ASN    13      18.081  24.845  40.352  1.00  0.00           C
ATOM    188  O   ASN    13      17.393  25.441  41.065  1.00  0.00           O
ATOM    189  N   GLY    14      19.278  24.299  40.705  1.00  0.00           N
ATOM    190  H   GLY    14      19.809  23.829  39.987  1.00  0.00           H
ATOM    191  CA  GLY    14      19.939  24.407  41.993  1.00  0.00           C
ATOM    192  HA2 GLY    14      19.537  25.194  42.632  1.00  0.00           H
ATOM    193  HA3 GLY    14      19.743  23.422  42.416  1.00  0.00           H
ATOM    194  C   GLY    14      21.423  24.365  41.890  1.00  0.00           C
ATOM    195  O   GLY    14      21.938  24.183  40.768  1.00  0.00           O
ATOM    196  N   TRP    15      22.136  24.743  42.963  1.00  0.00           N
ATOM    197  H   TRP    15      21.656  25.113  43.771  1.00  0.00           H
ATOM    198  CA  TRP    15      23.599  24.691  43.116  1.00  0.00           C
ATOM    199  HA  TRP    15      24.097  24.335  42.214  1.00  0.00           H
ATOM    200  CB  TRP    15      24.063  26.096  43.365  1.00  0.00           C
ATOM    201  HB2 TRP    15      23.758  26.512  44.326  1.00  0.00           H
ATOM    202  HB3 TRP    15      25.150  26.045  43.417  1.00  0.00           H
ATOM    203  CG  TRP    15      23.608  27.048  42.295  1.00  0.00           C
ATOM    204  CD1 TRP    15      22.476  27.850  42.369  1.00  0.00           C
ATOM    205  HD1 TRP    15      21.794  27.936  43.201  1.00  0.00           H
ATOM    206  NE1 TRP    15      22.329  28.604  41.260  1.00  0.00           N
ATOM    207  HE1 TRP    15      21.537  29.226  41.189  1.00  0.00           H
ATOM    208  CE2 TRP    15      23.395  28.286  40.352  1.00  0.00           C
ATOM    209  CZ2 TRP    15      23.725  28.760  39.121  1.00  0.00           C
ATOM    210  HZ2 TRP    15      23.077  29.444  38.594  1.00  0.00           H
ATOM    211  CH2 TRP    15      24.897  28.362  38.484  1.00  0.00           C
ATOM    212  HH2 TRP    15      25.020  28.696  37.464  1.00  0.00           H
ATOM    213  CZ3 TRP    15      25.772  27.473  39.134  1.00  0.00           C
ATOM    214  HZ3 TRP    15      26.695  27.206  38.642  1.00  0.00           H
ATOM    215  CE3 TRP    15      25.384  26.915  40.357  1.00  0.00           C
ATOM    216  HE3 TRP    15      26.009  26.248  40.930  1.00  0.00           H
ATOM    217  CD2 TRP    15      24.196  27.377  41.050  1.00  0.00           C
ATOM    218  C   TRP    15      23.972  23.698  44.260  1.00  0.00           C
ATOM    219  O   TRP    15      23.163  23.531  45.162  1.00  0.00           O
ATOM    220  N   ALA    16      25.094  22.970  44.181  1.00  0.00           N
ATOM    221  H   ALA    16      25.636  22.963  43.329  1.00  0.00           H
ATOM    222  CA  ALA    16      25.486  21.904  45.173  1.00  0.00           C
ATOM    223  HA  ALA    16      25.106  22.310  46.110  1.00  0.00           H
ATOM    224  CB  ALA    16      24.834  20.611  44.793  1.00  0.00           C
ATOM    225  HB1 ALA    16      23.764  20.721  44.616  1.00  0.00           H
ATOM    226  HB2 ALA    16      25.235  20.238  43.850  1.00  0.00           H
ATOM    227  HB3 ALA    16      24.936  19.861  45.577  1.00  0.00           H
ATOM    228  C   ALA    16      26.976  21.897  45.386  1.00  0.00           C
ATOM    229  O   ALA    16      27.665  22.351  44.508  1.00  0.00           O
ATOM    230  N   VAL    17      27.502  21.473  46.617  1.00  0.00           N
ATOM    231  H   VAL    17      26.891  21.182  47.368  1.00  0.00           H
ATOM    232  CA  VAL    17      28.939  21.512  46.959  1.00  0.00           C
ATOM    233  HA  VAL    17      29.267  22.523  46.714  1.00  0.00           H
ATOM    234  CB  VAL    17      29.176  21.096  48.393  1.00  0.00           C
ATOM    235  HB  VAL    17      28.805  20.079  48.521  1.00  0.00           H
ATOM    236  CG1 VAL    17      30.602  21.342  48.831  1.00  0.00           C
ATOM    237 HG11 VAL    17      30.857  22.401  48.784  1.00  0.00           H
ATOM    238 HG12 VAL    17      30.657  21.099  49.893  1.00  0.00           H
ATOM    239 HG13 VAL    17      31.276  20.743  48.219  1.00  0.00           H
ATOM    240  CG2 VAL    17      28.240  21.787  49.375  1.00  0.00           C
ATOM    241 HG21 VAL    17      28.180  22.826  49.050  1.00  0.00           H
ATOM    242 HG22 VAL    17      27.229  21.416  49.208  1.00  0.00           H
ATOM    243 HG23 VAL    17      28.545  21.574  50.400  1.00  0.00           H
ATOM    244  C   VAL    17      29.784  20.675  45.991  1.00  0.00           C
ATOM    245  O   VAL    17      29.405  19.566  45.752  1.00  0.00           O
ATOM    246  N   TYR    18      30.912  21.229  45.573  1.00  0.00           N
ATOM    247  H   TYR    18      31.127  22.135  45.964  1.00  0.00           H
ATOM    248  CA  TYR    18      31.897  20.520  44.671  1.00  0.00           C
ATOM    249  HA  TYR    18      31.394  19.661  44.226  1.00  0.00           H
ATOM    250  CB  TYR    18      32.429  21.557  43.582  1.00  0.00           C
ATOM    251  HB2 TYR    18      31.706  21.868  42.828  1.00  0.00           H
ATOM    252  HB3 TYR    18      32.836  22.425  44.101  1.00  0.00           H
ATOM    253  CG  TYR    18      33.581  20.890  42.790  1.00  0.00           C
ATOM    254  CD1 TYR    18      33.259  20.069  41.734  1.00  0.00           C
ATOM    255  HD1 TYR    18      32.240  19.783  41.517  1.00  0.00           H
ATOM    256  CE1 TYR    18      34.350  19.481  40.983  1.00  0.00           C
ATOM    257  HE1 TYR    18      34.134  18.874  40.117  1.00  0.00           H
ATOM    258  CZ  TYR    18      35.748  19.779  41.225  1.00  0.00           C
ATOM    259  OH  TYR    18      36.808  19.259  40.530  1.00  0.00           O
ATOM    260  HH  TYR    18      36.443  18.816  39.761  1.00  0.00           H
ATOM    261  CE2 TYR    18      35.969  20.719  42.231  1.00  0.00           C
ATOM    262  HE2 TYR    18      36.982  20.997  42.478  1.00  0.00           H
ATOM    263  CD2 TYR    18      34.903  21.290  42.983  1.00  0.00           C
ATOM    264  HD2 TYR    18      35.118  22.053  43.715  1.00  0.00           H
ATOM    265  C   TYR    18      33.084  19.989  45.490  1.00  0.00           C
ATOM    266  O   TYR    18      33.516  18.832  45.391  1.00  0.00           O
ATOM    267  N   SER    19      33.588  20.830  46.465  1.00  0.00           N
ATOM    268  H   SER    19      33.033  21.662  46.605  1.00  0.00           H
ATOM    269  CA  SER    19      34.693  20.586  47.413  1.00  0.00           C
ATOM    270  HA  SER    19      34.532  19.599  47.848  1.00  0.00           H
ATOM    271  CB  SER    19      36.022  20.430  46.692  1.00  0.00           C
ATOM    272  HB2 SER    19      35.857  19.621  45.979  1.00  0.00           H
ATOM    273  HB3 SER    19      36.365  21.265  46.082  1.00  0.00           H
ATOM    274  OG  SER    19      36.976  20.263  47.604  1.00  0.00           O
ATOM    275  HG  SER    19      36.682  19.563  48.192  1.00  0.00           H
ATOM    276  C   SER    19      34.815  21.573  48.619  1.00  0.00           C
ATOM    277  O   SER    19      34.510  22.769  48.474  1.00  0.00           O
ATOM    278  N   LYS    20      35.345  21.191  49.762  1.00  0.00           N
ATOM    279  H   LYS    20      35.588  20.212  49.803  1.00  0.00           H
ATOM    280  CA  LYS    20      35.849  22.039  50.865  1.00  0.00           C
ATOM    281  HA  LYS    20      35.916  23.082  50.556  1.00  0.00           H
ATOM    282  CB  LYS    20      34.817  21.938  51.984  1.00  0.00           C
ATOM    283  HB2 LYS    20      33.837  22.185  51.576  1.00  0.00           H
ATOM    284  HB3 LYS    20      34.861  20.949  52.438  1.00  0.00           H
ATOM    285  CG  LYS    20      35.066  22.975  53.122  1.00  0.00           C
ATOM    286  HG2 LYS    20      35.972  22.683  53.652  1.00  0.00           H
ATOM    287  HG3 LYS    20      35.175  23.959  52.667  1.00  0.00           H
ATOM    288  CD  LYS    20      33.973  22.883  54.205  1.00  0.00           C
ATOM    289  HD2 LYS    20      33.007  22.765  53.712  1.00  0.00           H
ATOM    290  HD3 LYS    20      34.102  21.926  54.712  1.00  0.00           H
ATOM    291  CE  LYS    20      34.044  24.052  55.121  1.00  0.00           C
ATOM    292  HE2 LYS    20      34.131  24.927  54.474  1.00  0.00           H
ATOM    293  HE3 LYS    20      33.070  24.159  55.597  1.00  0.00           H
ATOM    294  NZ  LYS    20      35.086  23.860  56.228  1.00  0.00           N
ATOM    295  HZ1 LYS    20      35.991  24.049  55.824  1.00  0.00           H
ATOM    296  HZ2 LYS    20      34.916  24.450  57.031  1.00  0.00           H
ATOM    297  HZ3 LYS    20      35.058  22.900  56.538  1.00  0.00           H
ATOM    298  C   LYS    20      37.216  21.659  51.358  1.00  0.00           C
ATOM    299  O   LYS    20      37.595  20.476  51.497  1.00  0.00           O
ATOM    300  N   ASP    21      38.039  22.657  51.662  1.00  0.00           N
ATOM    301  H   ASP    21      37.733  23.609  51.516  1.00  0.00           H
ATOM    302  CA  ASP    21      39.489  22.533  51.928  1.00  0.00           C
ATOM    303  HA  ASP    21      39.866  21.985  51.065  1.00  0.00           H
ATOM    304  CB  ASP    21      40.098  23.903  51.832  1.00  0.00           C
ATOM    305  HB2 ASP    21      41.176  23.817  51.694  1.00  0.00           H
ATOM    306  HB3 ASP    21      39.917  24.427  50.894  1.00  0.00           H
ATOM    307  CG  ASP    21      39.777  24.838  52.950  1.00  0.00           C
ATOM    308  OD1 ASP    21      38.928  24.616  53.823  1.00  0.00           O
ATOM    309  OD2 ASP    21      40.383  25.947  52.986  1.00  0.00           O
ATOM    310  C   ASP    21      39.991  21.683  53.166  1.00  0.00           C
ATOM    311  O   ASP    21      41.009  21.016  52.970  1.00  0.00           O
ATOM    312  N   ASN    22      39.310  21.688  54.337  1.00  0.00           N
ATOM    313  H   ASN    22      38.494  22.281  54.384  1.00  0.00           H
ATOM    314  CA  ASN    22      39.836  21.139  55.636  1.00  0.00           C
ATOM    315  HA  ASN    22      39.158  21.599  56.355  1.00  0.00           H
ATOM    316  CB  ASN    22      39.667  19.585  55.663  1.00  0.00           C
ATOM    317  HB2 ASN    22      40.406  19.254  54.933  1.00  0.00           H
ATOM    318  HB3 ASN    22      39.884  19.217  56.667  1.00  0.00           H
ATOM    319  CG  ASN    22      38.301  19.026  55.293  1.00  0.00           C
ATOM    320  OD1 ASN    22      37.301  19.406  55.962  1.00  0.00           O
ATOM    321  ND2 ASN    22      38.250  18.106  54.386  1.00  0.00           N
ATOM    322 HD21 ASN    22      38.997  17.431  54.302  1.00  0.00           H
ATOM    323 HD22 ASN    22      37.370  17.941  53.918  1.00  0.00           H
ATOM    324  C   ASN    22      41.271  21.687  56.112  1.00  0.00           C
ATOM    325  O   ASN    22      41.976  21.149  56.954  1.00  0.00           O
ATOM    326  N   SER    23      41.603  22.894  55.596  1.00  0.00           N
ATOM    327  H   SER    23      40.961  23.266  54.912  1.00  0.00           H
ATOM    328  CA  SER    23      42.850  23.556  55.878  1.00  0.00           C
ATOM    329  HA  SER    23      43.616  22.788  55.765  1.00  0.00           H
ATOM    330  CB  SER    23      43.075  24.740  55.006  1.00  0.00           C
ATOM    331  HB2 SER    23      43.998  25.238  55.304  1.00  0.00           H
ATOM    332  HB3 SER    23      43.248  24.444  53.971  1.00  0.00           H
ATOM    333  OG  SER    23      42.015  25.603  55.133  1.00  0.00           O
ATOM    334  HG  SER    23      41.448  25.557  54.360  1.00  0.00           H
ATOM    335  C   SER    23      43.079  23.961  57.382  1.00  0.00           C
ATOM    336  O   SER    23      44.194  23.778  57.909  1.00  0.00           O
ATOM    337  N   ILE    24      41.939  24.359  58.084  1.00  0.00           N
ATOM    338  H   ILE    24      41.017  24.361  57.671  1.00  0.00           H
ATOM    339  CA  ILE    24      42.054  24.793  59.496  1.00  0.00           C
ATOM    340  HA  ILE    24      43.089  25.124  59.581  1.00  0.00           H
ATOM    341  CB  ILE    24      41.011  25.951  59.795  1.00  0.00           C
ATOM    342  HB  ILE    24      40.049  25.440  59.795  1.00  0.00           H
ATOM    343  CG2 ILE    24      41.351  26.569  61.203  1.00  0.00           C
ATOM    344 HG21 ILE    24      40.477  27.161  61.476  1.00  0.00           H
ATOM    345 HG22 ILE    24      41.579  25.859  61.997  1.00  0.00           H
ATOM    346 HG23 ILE    24      42.106  27.349  61.104  1.00  0.00           H
ATOM    347  CG1 ILE    24      40.987  27.047  58.759  1.00  0.00           C
ATOM    348 HG12 ILE    24      40.377  26.649  57.947  1.00  0.00           H
ATOM    349 HG13 ILE    24      40.345  27.774  59.256  1.00  0.00           H
ATOM    350  CD1 ILE    24      42.338  27.617  58.250  1.00  0.00           C
ATOM    351 HD11 ILE    24      43.038  26.840  57.943  1.00  0.00           H
ATOM    352 HD12 ILE    24      42.188  28.306  57.418  1.00  0.00           H
ATOM    353 HD13 ILE    24      42.890  28.006  59.107  1.00  0.00           H
ATOM    354  C   ILE    24      41.805  23.610  60.411  1.00  0.00           C
ATOM    355  O   ILE    24      42.558  23.535  61.379  1.00  0.00           O
ATOM    356  N   ARG    25      40.975  22.615  60.105  1.00  0.00           N
ATOM    357  H   ARG    25      40.721  22.618  59.128  1.00  0.00           H
ATOM    358  CA  ARG    25      40.837  21.358  60.826  1.00  0.00           C
ATOM    359  HA  ARG    25      40.592  21.477  61.881  1.00  0.00           H
ATOM    360  CB  ARG    25      39.761  20.572  60.009  1.00  0.00           C
ATOM    361  HB2 ARG    25      38.857  21.181  60.032  1.00  0.00           H
ATOM    362  HB3 ARG    25      39.994  20.431  58.953  1.00  0.00           H
ATOM    363  CG  ARG    25      39.374  19.222  60.690  1.00  0.00           C
ATOM    364  HG2 ARG    25      38.894  18.734  59.842  1.00  0.00           H
ATOM    365  HG3 ARG    25      40.249  18.620  60.935  1.00  0.00           H
ATOM    366  CD  ARG    25      38.564  19.394  61.981  1.00  0.00           C
ATOM    367  HD2 ARG    25      39.315  19.877  62.605  1.00  0.00           H
ATOM    368  HD3 ARG    25      37.676  19.992  61.779  1.00  0.00           H
ATOM    369  NE  ARG    25      38.134  18.131  62.527  1.00  0.00           N
ATOM    370  HE  ARG    25      37.747  17.407  61.939  1.00  0.00           H
ATOM    371  CZ  ARG    25      38.441  17.786  63.737  1.00  0.00           C
ATOM    372  NH1 ARG    25      38.088  16.613  64.164  1.00  0.00           N
ATOM    373 HH11 ARG    25      37.830  15.882  63.515  1.00  0.00           H
ATOM    374 HH12 ARG    25      38.464  16.301  65.048  1.00  0.00           H
ATOM    375  NH2 ARG    25      39.024  18.535  64.628  1.00  0.00           N
ATOM    376 HH21 ARG    25      39.371  19.480  64.545  1.00  0.00           H
ATOM    377 HH22 ARG    25      39.119  18.201  65.576  1.00  0.00           H
ATOM    378  C   ARG    25      42.164  20.557  60.900  1.00  0.00           C
ATOM    379  O   ARG    25      42.344  19.752  61.786  1.00  0.00           O
ATOM    380  N   ILE    26      43.115  20.713  59.935  1.00  0.00           N
ATOM    381  H   ILE    26      42.722  21.161  59.120  1.00  0.00           H
ATOM    382  CA  ILE    26      44.442  20.011  59.792  1.00  0.00           C
ATOM    383  HA  ILE    26      44.592  19.179  60.479  1.00  0.00           H
ATOM    384  CB  ILE    26      44.530  19.372  58.432  1.00  0.00           C
ATOM    385  HB  ILE    26      44.369  20.062  57.603  1.00  0.00           H
ATOM    386  CG2 ILE    26      45.909  18.774  58.093  1.00  0.00           C
ATOM    387 HG21 ILE    26      45.768  18.304  57.120  1.00  0.00           H
ATOM    388 HG22 ILE    26      46.603  19.608  57.992  1.00  0.00           H
ATOM    389 HG23 ILE    26      46.306  17.955  58.692  1.00  0.00           H
ATOM    390  CG1 ILE    26      43.544  18.181  58.291  1.00  0.00           C
ATOM    391 HG12 ILE    26      43.744  17.303  58.904  1.00  0.00           H
ATOM    392 HG13 ILE    26      42.563  18.455  58.682  1.00  0.00           H
ATOM    393  CD1 ILE    26      43.243  17.700  56.894  1.00  0.00           C
ATOM    394 HD11 ILE    26      42.232  17.293  56.865  1.00  0.00           H
ATOM    395 HD12 ILE    26      43.275  18.511  56.165  1.00  0.00           H
ATOM    396 HD13 ILE    26      43.942  16.892  56.677  1.00  0.00           H
ATOM    397  C   ILE    26      45.658  20.889  60.125  1.00  0.00           C
ATOM    398  O   ILE    26      46.678  20.344  60.567  1.00  0.00           O
ATOM    399  N   GLY    27      45.458  22.180  59.908  1.00  0.00           N
ATOM    400  H   GLY    27      44.541  22.445  59.578  1.00  0.00           H
ATOM    401  CA  GLY    27      46.569  23.174  60.023  1.00  0.00           C
ATOM    402  HA2 GLY    27      47.376  23.065  59.298  1.00  0.00           H
ATOM    403  HA3 GLY    27      46.121  24.116  59.705  1.00  0.00           H
ATOM    404  C   GLY    27      47.228  23.458  61.364  1.00  0.00           C
ATOM    405  O   GLY    27      48.407  23.780  61.495  1.00  0.00           O
ATOM    406  N   SER    28      46.490  23.070  62.403  1.00  0.00           N
ATOM    407  H   SER    28      45.539  22.776  62.229  1.00  0.00           H
ATOM    408  CA  SER    28      46.728  23.159  63.867  1.00  0.00           C
ATOM    409  HA  SER    28      47.114  24.164  64.041  1.00  0.00           H
ATOM    410  CB  SER    28      45.502  23.040  64.656  1.00  0.00           C
ATOM    411  HB2 SER    28      45.674  22.997  65.731  1.00  0.00           H
ATOM    412  HB3 SER    28      45.103  24.044  64.508  1.00  0.00           H
ATOM    413  OG  SER    28      44.578  22.056  64.266  1.00  0.00           O
ATOM    414  HG  SER    28      43.800  22.327  64.759  1.00  0.00           H
ATOM    415  C   SER    28      47.834  22.174  64.270  1.00  0.00           C
ATOM    416  O   SER    28      48.523  22.483  65.247  1.00  0.00           O
ATOM    417  N   LYS    29      48.021  21.056  63.590  1.00  0.00           N
ATOM    418  H   LYS    29      47.586  21.028  62.679  1.00  0.00           H
ATOM    419  CA  LYS    29      49.031  19.987  63.944  1.00  0.00           C
ATOM    420  HA  LYS    29      49.519  20.363  64.843  1.00  0.00           H
ATOM    421  CB  LYS    29      48.232  18.720  64.294  1.00  0.00           C
ATOM    422  HB2 LYS    29      47.663  18.350  63.441  1.00  0.00           H
ATOM    423  HB3 LYS    29      49.061  18.035  64.470  1.00  0.00           H
ATOM    424  CG  LYS    29      47.338  18.779  65.594  1.00  0.00           C
ATOM    425  HG2 LYS    29      47.957  18.945  66.475  1.00  0.00           H
ATOM    426  HG3 LYS    29      46.748  19.692  65.521  1.00  0.00           H
ATOM    427  CD  LYS    29      46.570  17.472  65.756  1.00  0.00           C
ATOM    428  HD2 LYS    29      46.134  16.954  64.902  1.00  0.00           H
ATOM    429  HD3 LYS    29      47.212  16.735  66.239  1.00  0.00           H
ATOM    430  CE  LYS    29      45.476  17.662  66.817  1.00  0.00           C
ATOM    431  HE2 LYS    29      45.943  18.094  67.702  1.00  0.00           H
ATOM    432  HE3 LYS    29      44.721  18.381  66.498  1.00  0.00           H
ATOM    433  NZ  LYS    29      44.902  16.410  67.289  1.00  0.00           N
ATOM    434  HZ1 LYS    29      45.638  15.721  67.353  1.00  0.00           H
ATOM    435  HZ2 LYS    29      44.566  16.432  68.242  1.00  0.00           H
ATOM    436  HZ3 LYS    29      44.222  16.074  66.623  1.00  0.00           H
ATOM    437  C   LYS    29      50.002  19.669  62.737  1.00  0.00           C
ATOM    438  O   LYS    29      51.226  19.631  62.947  1.00  0.00           O
ATOM    439  N   GLY    30      49.493  19.680  61.440  1.00  0.00           N
ATOM    440  H   GLY    30      48.485  19.733  61.418  1.00  0.00           H
ATOM    441  CA  GLY    30      50.243  19.551  60.197  1.00  0.00           C
ATOM    442  HA2 GLY    30      50.883  18.671  60.259  1.00  0.00           H
ATOM    443  HA3 GLY    30      49.590  19.365  59.344  1.00  0.00           H
ATOM    444  C   GLY    30      51.100  20.818  59.849  1.00  0.00           C
ATOM    445  O   GLY    30      51.207  21.851  60.528  1.00  0.00           O
ATOM    446  N   ASP    31      51.810  20.676  58.715  1.00  0.00           N
ATOM    447  H   ASP    31      51.830  19.731  58.357  1.00  0.00           H
ATOM    448  CA  ASP    31      52.304  21.783  57.881  1.00  0.00           C
ATOM    449  HA  ASP    31      52.348  22.627  58.571  1.00  0.00           H
ATOM    450  CB  ASP    31      53.688  21.502  57.333  1.00  0.00           C
ATOM    451  HB2 ASP    31      53.582  20.729  56.574  1.00  0.00           H
ATOM    452  HB3 ASP    31      54.010  22.435  56.871  1.00  0.00           H
ATOM    453  CG  ASP    31      54.650  21.097  58.398  1.00  0.00           C
ATOM    454  OD1 ASP    31      55.732  20.497  58.162  1.00  0.00           O
ATOM    455  OD2 ASP    31      54.580  21.762  59.518  1.00  0.00           O
ATOM    456  C   ASP    31      51.259  22.059  56.732  1.00  0.00           C
ATOM    457  O   ASP    31      51.077  21.239  55.782  1.00  0.00           O
ATOM    458  N   VAL    32      50.585  23.200  56.896  1.00  0.00           N
ATOM    459  H   VAL    32      50.772  23.691  57.758  1.00  0.00           H
ATOM    460  CA  VAL    32      49.464  23.778  56.043  1.00  0.00           C
ATOM    461  HA  VAL    32      49.615  23.451  55.014  1.00  0.00           H
ATOM    462  CB  VAL    32      48.068  23.466  56.562  1.00  0.00           C
ATOM    463  HB  VAL    32      47.997  23.976  57.523  1.00  0.00           H
ATOM    464  CG1 VAL    32      47.025  23.920  55.559  1.00  0.00           C
ATOM    465 HG11 VAL    32      47.001  25.009  55.579  1.00  0.00           H
ATOM    466 HG12 VAL    32      47.224  23.530  54.561  1.00  0.00           H
ATOM    467 HG13 VAL    32      46.053  23.751  56.023  1.00  0.00           H
ATOM    468  CG2 VAL    32      47.688  21.986  56.676  1.00  0.00           C
ATOM    469 HG21 VAL    32      47.844  21.428  55.751  1.00  0.00           H
ATOM    470 HG22 VAL    32      48.246  21.524  57.490  1.00  0.00           H
ATOM    471 HG23 VAL    32      46.633  21.761  56.835  1.00  0.00           H
ATOM    472  C   VAL    32      49.634  25.348  56.049  1.00  0.00           C
ATOM    473  O   VAL    32      49.879  25.943  57.145  1.00  0.00           O
ATOM    474  N   PHE    33      49.499  26.085  54.931  1.00  0.00           N
ATOM    475  H   PHE    33      49.354  25.558  54.083  1.00  0.00           H
ATOM    476  CA  PHE    33      49.742  27.495  54.754  1.00  0.00           C
ATOM    477  HA  PHE    33      50.628  27.789  55.316  1.00  0.00           H
ATOM    478  CB  PHE    33      50.018  27.794  53.287  1.00  0.00           C
ATOM    479  HB2 PHE    33      49.159  27.477  52.695  1.00  0.00           H
ATOM    480  HB3 PHE    33      50.066  28.862  53.079  1.00  0.00           H
ATOM    481  CG  PHE    33      51.365  27.308  52.715  1.00  0.00           C
ATOM    482  CD1 PHE    33      51.397  26.502  51.515  1.00  0.00           C
ATOM    483  HD1 PHE    33      50.422  26.228  51.139  1.00  0.00           H
ATOM    484  CE1 PHE    33      52.571  25.894  51.092  1.00  0.00           C
ATOM    485  HE1 PHE    33      52.663  25.318  50.183  1.00  0.00           H
ATOM    486  CZ  PHE    33      53.738  26.241  51.725  1.00  0.00           C
ATOM    487  HZ  PHE    33      54.733  25.941  51.430  1.00  0.00           H
ATOM    488  CE2 PHE    33      53.735  27.096  52.824  1.00  0.00           C
ATOM    489  HE2 PHE    33      54.656  27.333  53.336  1.00  0.00           H
ATOM    490  CD2 PHE    33      52.555  27.588  53.425  1.00  0.00           C
ATOM    491  HD2 PHE    33      52.560  28.171  54.334  1.00  0.00           H
ATOM    492  C   PHE    33      48.502  28.292  55.289  1.00  0.00           C
ATOM    493  O   PHE    33      47.303  27.952  55.246  1.00  0.00           O
ATOM    494  N   VAL    34      48.838  29.493  55.781  1.00  0.00           N
ATOM    495  H   VAL    34      49.824  29.708  55.805  1.00  0.00           H
ATOM    496  CA  VAL    34      47.821  30.559  55.945  1.00  0.00           C
ATOM    497  HA  VAL    34      46.914  30.106  56.345  1.00  0.00           H
ATOM    498  CB  VAL    34      48.348  31.628  56.848  1.00  0.00           C
ATOM    499  HB  VAL    34      49.214  32.107  56.391  1.00  0.00           H
ATOM    500  CG1 VAL    34      47.423  32.880  56.962  1.00  0.00           C
ATOM    501 HG11 VAL    34      47.443  33.402  56.005  1.00  0.00           H
ATOM    502 HG12 VAL    34      46.401  32.648  57.262  1.00  0.00           H
ATOM    503 HG13 VAL    34      47.910  33.525  57.693  1.00  0.00           H
ATOM    504  CG2 VAL    34      48.799  31.082  58.241  1.00  0.00           C
ATOM    505 HG21 VAL    34      49.359  31.854  58.765  1.00  0.00           H
ATOM    506 HG22 VAL    34      47.952  30.753  58.844  1.00  0.00           H
ATOM    507 HG23 VAL    34      49.604  30.362  58.094  1.00  0.00           H
ATOM    508  C   VAL    34      47.588  31.240  54.586  1.00  0.00           C
ATOM    509  O   VAL    34      48.577  31.743  54.017  1.00  0.00           O
ATOM    510  N   ILE    35      46.353  31.293  54.016  1.00  0.00           N
ATOM    511  H   ILE    35      45.580  30.985  54.588  1.00  0.00           H
ATOM    512  CA  ILE    35      46.143  31.698  52.611  1.00  0.00           C
ATOM    513  HA  ILE    35      46.908  32.370  52.222  1.00  0.00           H
ATOM    514  CB  ILE    35      46.067  30.544  51.602  1.00  0.00           C
ATOM    515  HB  ILE    35      46.348  30.966  50.637  1.00  0.00           H
ATOM    516  CG2 ILE    35      47.145  29.492  51.862  1.00  0.00           C
ATOM    517 HG21 ILE    35      48.101  30.012  51.910  1.00  0.00           H
ATOM    518 HG22 ILE    35      46.861  29.116  52.845  1.00  0.00           H
ATOM    519 HG23 ILE    35      47.253  28.688  51.134  1.00  0.00           H
ATOM    520  CG1 ILE    35      44.731  29.733  51.363  1.00  0.00           C
ATOM    521 HG12 ILE    35      44.007  30.376  50.860  1.00  0.00           H
ATOM    522 HG13 ILE    35      45.100  28.948  50.703  1.00  0.00           H
ATOM    523  CD1 ILE    35      44.010  28.959  52.486  1.00  0.00           C
ATOM    524 HD11 ILE    35      43.835  29.608  53.343  1.00  0.00           H
ATOM    525 HD12 ILE    35      43.104  28.527  52.063  1.00  0.00           H
ATOM    526 HD13 ILE    35      44.668  28.143  52.788  1.00  0.00           H
ATOM    527  C   ILE    35      44.892  32.585  52.462  1.00  0.00           C
ATOM    528  O   ILE    35      44.090  32.729  53.391  1.00  0.00           O
ATOM    529  N   ARG    36      44.791  33.264  51.315  1.00  0.00           N
ATOM    530  H   ARG    36      45.647  33.339  50.782  1.00  0.00           H
ATOM    531  CA  ARG    36      43.772  34.160  50.795  1.00  0.00           C
ATOM    532  HA  ARG    36      42.830  33.998  51.318  1.00  0.00           H
ATOM    533  CB  ARG    36      44.191  35.696  50.982  1.00  0.00           C
ATOM    534  HB2 ARG    36      44.878  36.122  50.250  1.00  0.00           H
ATOM    535  HB3 ARG    36      43.273  36.174  50.643  1.00  0.00           H
ATOM    536  CG  ARG    36      44.524  36.326  52.361  1.00  0.00           C
ATOM    537  HG2 ARG    36      45.391  35.834  52.804  1.00  0.00           H
ATOM    538  HG3 ARG    36      44.863  37.341  52.152  1.00  0.00           H
ATOM    539  CD  ARG    36      43.434  36.270  53.404  1.00  0.00           C
ATOM    540  HD2 ARG    36      43.465  35.247  53.778  1.00  0.00           H
ATOM    541  HD3 ARG    36      43.697  37.026  54.144  1.00  0.00           H
ATOM    542  NE  ARG    36      42.105  36.562  52.901  1.00  0.00           N
ATOM    543  HE  ARG    36      41.467  35.779  52.915  1.00  0.00           H
ATOM    544  CZ  ARG    36      41.499  37.613  52.504  1.00  0.00           C
ATOM    545  NH1 ARG    36      40.238  37.498  52.196  1.00  0.00           N
ATOM    546 HH11 ARG    36      39.897  36.548  52.247  1.00  0.00           H
ATOM    547 HH12 ARG    36      39.679  38.175  51.697  1.00  0.00           H
ATOM    548  NH2 ARG    36      42.003  38.789  52.366  1.00  0.00           N
ATOM    549 HH21 ARG    36      42.977  38.880  52.616  1.00  0.00           H
ATOM    550 HH22 ARG    36      41.548  39.457  51.760  1.00  0.00           H
ATOM    551  C   ARG    36      43.510  34.070  49.327  1.00  0.00           C
ATOM    552  O   ARG    36      44.434  33.622  48.615  1.00  0.00           O
ATOM    553  N   GLH    37      42.388  34.532  48.860  1.00  0.00           N
ATOM    554  H   GLH    37      41.699  34.795  49.549  1.00  0.00           H
ATOM    555  CA  GLH    37      41.805  34.250  47.605  1.00  0.00           C
ATOM    556  HA  GLH    37      40.726  34.353  47.718  1.00  0.00           H
ATOM    557  CB  GLH    37      42.153  35.382  46.611  1.00  0.00           C
ATOM    558  HB2 GLH    37      41.563  35.173  45.718  1.00  0.00           H
ATOM    559  HB3 GLH    37      41.704  36.286  47.022  1.00  0.00           H
ATOM    560  CG  GLH    37      43.610  35.748  46.239  1.00  0.00           C
ATOM    561  HG2 GLH    37      44.403  35.129  46.660  1.00  0.00           H
ATOM    562  HG3 GLH    37      43.559  35.615  45.159  1.00  0.00           H
ATOM    563  CD  GLH    37      43.987  37.229  46.737  1.00  0.00           C
ATOM    564  OE1 GLH    37      44.012  37.537  47.891  1.00  0.00           O
ATOM    565  OE2 GLH    37      44.243  38.176  45.860  1.00  0.00           O
ATOM    566  HE2 GLH    37      44.274  37.893  44.943  1.00  0.00           H
ATOM    567  C   GLH    37      42.022  32.771  47.127  1.00  0.00           C
ATOM    568  O   GLH    37      42.733  32.622  46.134  1.00  0.00           O
ATOM    569  N   PRO    38      41.540  31.678  47.830  1.00  0.00           N
ATOM    570  CD  PRO    38      40.976  31.631  49.150  1.00  0.00           C
ATOM    571  HD2 PRO    38      40.126  32.306  49.252  1.00  0.00           H
ATOM    572  HD3 PRO    38      41.818  31.788  49.825  1.00  0.00           H
ATOM    573  CG  PRO    38      40.530  30.213  49.388  1.00  0.00           C
ATOM    574  HG2 PRO    38      39.561  30.107  48.901  1.00  0.00           H
ATOM    575  HG3 PRO    38      40.564  29.961  50.449  1.00  0.00           H
ATOM    576  CB  PRO    38      41.539  29.422  48.549  1.00  0.00           C
ATOM    577  HB2 PRO    38      41.229  28.436  48.201  1.00  0.00           H
ATOM    578  HB3 PRO    38      42.386  29.381  49.234  1.00  0.00           H
ATOM    579  CA  PRO    38      41.750  30.310  47.361  1.00  0.00           C
ATOM    580  HA  PRO    38      42.783  30.198  47.034  1.00  0.00           H
ATOM    581  C   PRO    38      40.800  30.039  46.213  1.00  0.00           C
ATOM    582  O   PRO    38      39.747  29.458  46.361  1.00  0.00           O
ATOM    583  N   PHE    39      41.155  30.433  44.995  1.00  0.00           N
ATOM    584  H   PHE    39      42.162  30.445  44.911  1.00  0.00           H
ATOM    585  CA  PHE    39      40.363  30.403  43.795  1.00  0.00           C
ATOM    586  HA  PHE    39      39.328  30.371  44.134  1.00  0.00           H
ATOM    587  CB  PHE    39      40.600  31.638  42.996  1.00  0.00           C
ATOM    588  HB2 PHE    39      39.769  31.815  42.313  1.00  0.00           H
ATOM    589  HB3 PHE    39      40.771  32.485  43.660  1.00  0.00           H
ATOM    590  CG  PHE    39      41.845  31.768  42.114  1.00  0.00           C
ATOM    591  CD1 PHE    39      41.709  31.321  40.806  1.00  0.00           C
ATOM    592  HD1 PHE    39      40.790  30.841  40.505  1.00  0.00           H
ATOM    593  CE1 PHE    39      42.666  31.547  39.869  1.00  0.00           C
ATOM    594  HE1 PHE    39      42.566  31.280  38.827  1.00  0.00           H
ATOM    595  CZ  PHE    39      43.827  32.211  40.303  1.00  0.00           C
ATOM    596  HZ  PHE    39      44.580  32.449  39.567  1.00  0.00           H
ATOM    597  CE2 PHE    39      44.108  32.626  41.615  1.00  0.00           C
ATOM    598  HE2 PHE    39      45.027  33.103  41.926  1.00  0.00           H
ATOM    599  CD2 PHE    39      43.045  32.352  42.505  1.00  0.00           C
ATOM    600  HD2 PHE    39      43.189  32.657  43.530  1.00  0.00           H
ATOM    601  C   PHE    39      40.589  29.060  43.093  1.00  0.00           C
ATOM    602  O   PHE    39      41.698  28.651  42.941  1.00  0.00           O
ATOM    603  N   ILE    40      39.553  28.539  42.507  1.00  0.00           N
ATOM    604  H   ILE    40      38.617  28.883  42.667  1.00  0.00           H
ATOM    605  CA  ILE    40      39.658  27.300  41.705  1.00  0.00           C
ATOM    606  HA  ILE    40      40.612  26.806  41.892  1.00  0.00           H
ATOM    607  CB  ILE    40      38.654  26.280  42.251  1.00  0.00           C
ATOM    608  HB  ILE    40      37.684  26.764  42.369  1.00  0.00           H
ATOM    609  CG2 ILE    40      38.511  25.092  41.330  1.00  0.00           C
ATOM    610 HG21 ILE    40      37.926  24.290  41.779  1.00  0.00           H
ATOM    611 HG22 ILE    40      38.000  25.391  40.414  1.00  0.00           H
ATOM    612 HG23 ILE    40      39.483  24.665  41.083  1.00  0.00           H
ATOM    613  CG1 ILE    40      39.042  25.698  43.635  1.00  0.00           C
ATOM    614 HG12 ILE    40      39.549  24.740  43.521  1.00  0.00           H
ATOM    615 HG13 ILE    40      39.783  26.378  44.055  1.00  0.00           H
ATOM    616  CD1 ILE    40      37.914  25.475  44.693  1.00  0.00           C
ATOM    617 HD11 ILE    40      37.319  26.387  44.738  1.00  0.00           H
ATOM    618 HD12 ILE    40      37.168  24.724  44.436  1.00  0.00           H
ATOM    619 HD13 ILE    40      38.379  25.240  45.651  1.00  0.00           H
ATOM    620  C   ILE    40      39.712  27.506  40.191  1.00  0.00           C
ATOM    621  O   ILE    40      39.032  28.435  39.747  1.00  0.00           O
ATOM    622  N   SER    41      40.426  26.662  39.458  1.00  0.00           N
ATOM    623  H   SER    41      40.971  25.945  39.916  1.00  0.00           H
ATOM    624  CA  SER    41      40.578  26.650  38.071  1.00  0.00           C
ATOM    625  HA  SER    41      39.734  27.091  37.542  1.00  0.00           H
ATOM    626  CB  SER    41      41.773  27.620  37.728  1.00  0.00           C
ATOM    627  HB2 SER    41      41.382  28.618  37.927  1.00  0.00           H
ATOM    628  HB3 SER    41      42.633  27.494  38.386  1.00  0.00           H
ATOM    629  OG  SER    41      42.234  27.654  36.387  1.00  0.00           O
ATOM    630  HG  SER    41      42.633  28.523  36.295  1.00  0.00           H
ATOM    631  C   SER    41      40.789  25.212  37.518  1.00  0.00           C
ATOM    632  O   SER    41      41.494  24.473  38.217  1.00  0.00           O
ATOM    633  N   CYX    42      40.179  24.905  36.374  1.00  0.00           N
ATOM    634  H   CYX    42      39.537  25.577  35.976  1.00  0.00           H
ATOM    635  CA  CYX    42      40.270  23.678  35.751  1.00  0.00           C
ATOM    636  HA  CYX    42      40.776  23.003  36.441  1.00  0.00           H
ATOM    637  CB  CYX    42      38.825  23.079  35.633  1.00  0.00           C
ATOM    638  HB2 CYX    42      38.340  23.642  34.836  1.00  0.00           H
ATOM    639  HB3 CYX    42      39.023  22.055  35.314  1.00  0.00           H
ATOM    640  SG  CYX    42      37.982  22.913  37.228  1.00  0.00           S
ATOM    641  C   CYX    42      41.087  23.531  34.458  1.00  0.00           C
ATOM    642  O   CYX    42      41.100  24.469  33.648  1.00  0.00           O
ATOM    643  N   SER    43      41.513  22.276  34.214  1.00  0.00           N
ATOM    644  H   SER    43      41.534  21.524  34.888  1.00  0.00           H
ATOM    645  CA  SER    43      41.874  21.843  32.810  1.00  0.00           C
ATOM    646  HA  SER    43      41.935  22.655  32.086  1.00  0.00           H
ATOM    647  CB  SER    43      43.169  21.145  32.924  1.00  0.00           C
ATOM    648  HB2 SER    43      43.967  21.775  33.315  1.00  0.00           H
ATOM    649  HB3 SER    43      43.086  20.485  33.788  1.00  0.00           H
ATOM    650  OG  SER    43      43.604  20.464  31.813  1.00  0.00           O
ATOM    651  HG  SER    43      44.423  20.017  32.034  1.00  0.00           H
ATOM    652  C   SER    43      40.839  20.854  32.268  1.00  0.00           C
ATOM    653  O   SER    43      40.013  20.418  33.061  1.00  0.00           O
ATOM    654  N   HID    44      40.916  20.439  31.006  1.00  0.00           N
ATOM    655  H   HID    44      41.761  20.701  30.517  1.00  0.00           H
ATOM    656  CA  HID    44      40.046  19.444  30.372  1.00  0.00           C
ATOM    657  HA  HID    44      39.039  19.675  30.718  1.00  0.00           H
ATOM    658  CB  HID    44      40.250  19.530  28.824  1.00  0.00           C
ATOM    659  HB2 HID    44      39.527  18.939  28.260  1.00  0.00           H
ATOM    660  HB3 HID    44      40.005  20.543  28.504  1.00  0.00           H
ATOM    661  CG  HID    44      41.570  18.971  28.203  1.00  0.00           C
ATOM    662  ND1 HID    44      41.762  17.619  27.996  1.00  0.00           N
ATOM    663  HD1 HID    44      41.055  16.899  28.036  1.00  0.00           H
ATOM    664  CE1 HID    44      43.025  17.541  27.524  1.00  0.00           C
ATOM    665  HE1 HID    44      43.502  16.623  27.212  1.00  0.00           H
ATOM    666  NE2 HID    44      43.574  18.728  27.391  1.00  0.00           N
ATOM    667  CD2 HID    44      42.701  19.679  27.842  1.00  0.00           C
ATOM    668  HD2 HID    44      42.791  20.754  27.889  1.00  0.00           H
ATOM    669  C   HID    44      40.431  18.046  30.917  1.00  0.00           C
ATOM    670  O   HID    44      39.850  17.025  30.401  1.00  0.00           O
ATOM    671  N   LEU    45      41.290  17.907  31.901  1.00  0.00           N
ATOM    672  H   LEU    45      41.747  18.774  32.144  1.00  0.00           H
ATOM    673  CA  LEU    45      41.724  16.642  32.600  1.00  0.00           C
ATOM    674  HA  LEU    45      41.203  15.804  32.137  1.00  0.00           H
ATOM    675  CB  LEU    45      43.191  16.507  32.353  1.00  0.00           C
ATOM    676  HB2 LEU    45      43.739  17.374  32.723  1.00  0.00           H
ATOM    677  HB3 LEU    45      43.544  15.590  32.825  1.00  0.00           H
ATOM    678  CG  LEU    45      43.606  16.345  30.867  1.00  0.00           C
ATOM    679  HG  LEU    45      43.253  17.151  30.223  1.00  0.00           H
ATOM    680  CD1 LEU    45      45.134  16.307  30.667  1.00  0.00           C
ATOM    681 HD11 LEU    45      45.463  16.470  29.640  1.00  0.00           H
ATOM    682 HD12 LEU    45      45.487  17.148  31.264  1.00  0.00           H
ATOM    683 HD13 LEU    45      45.476  15.321  30.979  1.00  0.00           H
ATOM    684  CD2 LEU    45      43.127  15.096  30.169  1.00  0.00           C
ATOM    685 HD21 LEU    45      43.437  15.048  29.125  1.00  0.00           H
ATOM    686 HD22 LEU    45      43.547  14.259  30.726  1.00  0.00           H
ATOM    687 HD23 LEU    45      42.045  15.026  30.284  1.00  0.00           H
ATOM    688  C   LEU    45      41.469  16.579  34.105  1.00  0.00           C
ATOM    689  O   LEU    45      41.554  15.439  34.634  1.00  0.00           O
ATOM    690  N   GLU    46      41.417  17.680  34.879  1.00  0.00           N
ATOM    691  H   GLU    46      41.360  18.557  34.381  1.00  0.00           H
ATOM    692  CA  GLU    46      41.708  17.817  36.343  1.00  0.00           C
ATOM    693  HA  GLU    46      41.051  17.188  36.945  1.00  0.00           H
ATOM    694  CB  GLU    46      43.238  17.658  36.690  1.00  0.00           C
ATOM    695  HB2 GLU    46      43.448  17.870  37.738  1.00  0.00           H
ATOM    696  HB3 GLU    46      43.406  16.594  36.526  1.00  0.00           H
ATOM    697  CG  GLU    46      44.137  18.507  35.832  1.00  0.00           C
ATOM    698  HG2 GLU    46      43.929  18.354  34.773  1.00  0.00           H
ATOM    699  HG3 GLU    46      43.905  19.541  36.088  1.00  0.00           H
ATOM    700  CD  GLU    46      45.645  18.343  35.925  1.00  0.00           C
ATOM    701  OE1 GLU    46      46.168  17.672  36.818  1.00  0.00           O
ATOM    702  OE2 GLU    46      46.430  18.959  35.146  1.00  0.00           O
ATOM    703  C   GLU    46      41.337  19.182  36.852  1.00  0.00           C
ATOM    704  O   GLU    46      41.167  20.061  36.051  1.00  0.00           O
ATOM    705  N   CYX    47      41.227  19.396  38.185  1.00  0.00           N
ATOM    706  H   CYX    47      41.598  18.654  38.761  1.00  0.00           H
ATOM    707  CA  CYX    47      41.034  20.744  38.788  1.00  0.00           C
ATOM    708  HA  CYX    47      41.316  21.529  38.087  1.00  0.00           H
ATOM    709  CB  CYX    47      39.552  20.843  39.071  1.00  0.00           C
ATOM    710  HB2 CYX    47      39.340  19.871  39.517  1.00  0.00           H
ATOM    711  HB3 CYX    47      39.409  21.746  39.663  1.00  0.00           H
ATOM    712  SG  CYX    47      38.484  20.868  37.588  1.00  0.00           S
ATOM    713  C   CYX    47      41.900  20.993  40.010  1.00  0.00           C
ATOM    714  O   CYX    47      42.357  20.139  40.699  1.00  0.00           O
ATOM    715  N   ARG    48      42.183  22.265  40.271  1.00  0.00           N
ATOM    716  H   ARG    48      41.535  22.866  39.781  1.00  0.00           H
ATOM    717  CA  ARG    48      43.281  22.910  41.128  1.00  0.00           C
ATOM    718  HA  ARG    48      43.613  22.175  41.861  1.00  0.00           H
ATOM    719  CB  ARG    48      44.437  23.274  40.225  1.00  0.00           C
ATOM    720  HB2 ARG    48      43.972  23.776  39.377  1.00  0.00           H
ATOM    721  HB3 ARG    48      45.225  23.922  40.611  1.00  0.00           H
ATOM    722  CG  ARG    48      45.104  22.071  39.554  1.00  0.00           C
ATOM    723  HG2 ARG    48      45.205  21.381  40.392  1.00  0.00           H
ATOM    724  HG3 ARG    48      44.453  21.743  38.744  1.00  0.00           H
ATOM    725  CD  ARG    48      46.432  22.442  38.926  1.00  0.00           C
ATOM    726  HD2 ARG    48      46.813  21.638  38.294  1.00  0.00           H
ATOM    727  HD3 ARG    48      46.266  23.242  38.204  1.00  0.00           H
ATOM    728  NE  ARG    48      47.535  22.698  39.888  1.00  0.00           N
ATOM    729  HE  ARG    48      47.800  23.640  40.139  1.00  0.00           H
ATOM    730  CZ  ARG    48      48.132  21.812  40.679  1.00  0.00           C
ATOM    731  NH1 ARG    48      48.933  22.270  41.554  1.00  0.00           N
ATOM    732 HH11 ARG    48      49.057  23.267  41.656  1.00  0.00           H
ATOM    733 HH12 ARG    48      49.462  21.546  42.017  1.00  0.00           H
ATOM    734  NH2 ARG    48      48.027  20.475  40.573  1.00  0.00           N
ATOM    735 HH21 ARG    48      47.331  20.026  39.996  1.00  0.00           H
ATOM    736 HH22 ARG    48      48.473  19.904  41.278  1.00  0.00           H
ATOM    737  C   ARG    48      42.814  24.144  41.888  1.00  0.00           C
ATOM    738  O   ARG    48      42.026  24.982  41.401  1.00  0.00           O
ATOM    739  N   THR    49      43.190  24.266  43.161  1.00  0.00           N
ATOM    740  H   THR    49      43.820  23.551  43.497  1.00  0.00           H
ATOM    741  CA  THR    49      43.087  25.500  43.931  1.00  0.00           C
ATOM    742  HA  THR    49      42.277  26.148  43.595  1.00  0.00           H
ATOM    743  CB  THR    49      42.848  25.132  45.385  1.00  0.00           C
ATOM    744  HB  THR    49      43.769  24.595  45.614  1.00  0.00           H
ATOM    745  CG2 THR    49      42.734  26.341  46.326  1.00  0.00           C
ATOM    746 HG21 THR    49      41.879  26.969  46.073  1.00  0.00           H
ATOM    747 HG22 THR    49      42.776  25.944  47.340  1.00  0.00           H
ATOM    748 HG23 THR    49      43.514  27.089  46.176  1.00  0.00           H
ATOM    749  OG1 THR    49      41.641  24.379  45.461  1.00  0.00           O
ATOM    750  HG1 THR    49      41.652  23.833  46.251  1.00  0.00           H
ATOM    751  C   THR    49      44.352  26.338  43.889  1.00  0.00           C
ATOM    752  O   THR    49      45.388  25.790  44.220  1.00  0.00           O
ATOM    753  N   PHE    50      44.317  27.540  43.405  1.00  0.00           N
ATOM    754  H   PHE    50      43.442  27.815  42.983  1.00  0.00           H
ATOM    755  CA  PHE    50      45.334  28.603  43.423  1.00  0.00           C
ATOM    756  HA  PHE    50      46.318  28.142  43.508  1.00  0.00           H
ATOM    757  CB  PHE    50      45.304  29.277  42.051  1.00  0.00           C
ATOM    758  HB2 PHE    50      44.312  29.687  41.858  1.00  0.00           H
ATOM    759  HB3 PHE    50      45.905  30.178  41.930  1.00  0.00           H
ATOM    760  CG  PHE    50      45.701  28.400  40.901  1.00  0.00           C
ATOM    761  CD1 PHE    50      44.806  27.444  40.285  1.00  0.00           C
ATOM    762  HD1 PHE    50      43.774  27.520  40.593  1.00  0.00           H
ATOM    763  CE1 PHE    50      45.231  26.549  39.246  1.00  0.00           C
ATOM    764  HE1 PHE    50      44.608  25.780  38.812  1.00  0.00           H
ATOM    765  CZ  PHE    50      46.507  26.718  38.746  1.00  0.00           C
ATOM    766  HZ  PHE    50      46.799  26.113  37.901  1.00  0.00           H
ATOM    767  CE2 PHE    50      47.416  27.642  39.292  1.00  0.00           C
ATOM    768  HE2 PHE    50      48.445  27.819  39.020  1.00  0.00           H
ATOM    769  CD2 PHE    50      47.038  28.494  40.329  1.00  0.00           C
ATOM    770  HD2 PHE    50      47.787  29.072  40.849  1.00  0.00           H
ATOM    771  C   PHE    50      45.089  29.546  44.567  1.00  0.00           C
ATOM    772  O   PHE    50      43.933  29.887  44.824  1.00  0.00           O
ATOM    773  N   PHE    51      46.171  30.098  45.158  1.00  0.00           N
ATOM    774  H   PHE    51      47.087  29.704  45.003  1.00  0.00           H
ATOM    775  CA  PHE    51      45.968  31.034  46.298  1.00  0.00           C
ATOM    776  HA  PHE    51      45.061  31.635  46.232  1.00  0.00           H
ATOM    777  CB  PHE    51      46.039  30.252  47.576  1.00  0.00           C
ATOM    778  HB2 PHE    51      46.079  31.028  48.340  1.00  0.00           H
ATOM    779  HB3 PHE    51      45.120  29.678  47.687  1.00  0.00           H
ATOM    780  CG  PHE    51      47.222  29.261  47.744  1.00  0.00           C
ATOM    781  CD1 PHE    51      48.318  29.472  48.597  1.00  0.00           C
ATOM    782  HD1 PHE    51      48.462  30.427  49.082  1.00  0.00           H
ATOM    783  CE1 PHE    51      49.286  28.408  48.657  1.00  0.00           C
ATOM    784  HE1 PHE    51      50.180  28.595  49.234  1.00  0.00           H
ATOM    785  CZ  PHE    51      49.078  27.185  48.088  1.00  0.00           C
ATOM    786  HZ  PHE    51      49.711  26.342  48.323  1.00  0.00           H
ATOM    787  CE2 PHE    51      48.052  26.970  47.155  1.00  0.00           C
ATOM    788  HE2 PHE    51      47.922  25.958  46.801  1.00  0.00           H
ATOM    789  CD2 PHE    51      47.091  27.992  47.063  1.00  0.00           C
ATOM    790  HD2 PHE    51      46.181  27.850  46.499  1.00  0.00           H
ATOM    791  C   PHE    51      47.254  31.927  46.422  1.00  0.00           C
ATOM    792  O   PHE    51      48.380  31.527  46.107  1.00  0.00           O
ATOM    793  N   LEU    52      47.114  33.158  47.004  1.00  0.00           N
ATOM    794  H   LEU    52      46.206  33.376  47.388  1.00  0.00           H
ATOM    795  CA  LEU    52      48.172  33.956  47.485  1.00  0.00           C
ATOM    796  HA  LEU    52      49.014  33.671  46.854  1.00  0.00           H
ATOM    797  CB  LEU    52      47.870  35.447  47.327  1.00  0.00           C
ATOM    798  HB2 LEU    52      47.076  35.793  47.990  1.00  0.00           H
ATOM    799  HB3 LEU    52      48.696  36.027  47.738  1.00  0.00           H
ATOM    800  CG  LEU    52      47.532  36.042  46.001  1.00  0.00           C
ATOM    801  HG  LEU    52      46.618  35.511  45.736  1.00  0.00           H
ATOM    802  CD1 LEU    52      47.338  37.554  45.995  1.00  0.00           C
ATOM    803 HD11 LEU    52      48.203  38.075  46.405  1.00  0.00           H
ATOM    804 HD12 LEU    52      47.214  37.891  44.965  1.00  0.00           H
ATOM    805 HD13 LEU    52      46.575  37.994  46.639  1.00  0.00           H
ATOM    806  CD2 LEU    52      48.607  35.647  44.926  1.00  0.00           C
ATOM    807 HD21 LEU    52      49.634  35.890  45.196  1.00  0.00           H
ATOM    808 HD22 LEU    52      48.689  34.586  44.695  1.00  0.00           H
ATOM    809 HD23 LEU    52      48.308  36.143  44.003  1.00  0.00           H
ATOM    810  C   LEU    52      48.518  33.632  48.904  1.00  0.00           C
ATOM    811  O   LEU    52      47.618  33.277  49.752  1.00  0.00           O
ATOM    812  N   THR    53      49.832  33.704  49.256  1.00  0.00           N
ATOM    813  H   THR    53      50.520  33.876  48.537  1.00  0.00           H
ATOM    814  CA  THR    53      50.263  33.442  50.630  1.00  0.00           C
ATOM    815  HA  THR    53      49.656  33.894  51.414  1.00  0.00           H
ATOM    816  CB  THR    53      50.345  31.920  50.994  1.00  0.00           C
ATOM    817  HB  THR    53      49.382  31.423  50.882  1.00  0.00           H
ATOM    818  CG2 THR    53      51.410  31.065  50.322  1.00  0.00           C
ATOM    819 HG21 THR    53      52.389  31.526  50.452  1.00  0.00           H
ATOM    820 HG22 THR    53      51.354  30.099  50.824  1.00  0.00           H
ATOM    821 HG23 THR    53      51.110  30.843  49.298  1.00  0.00           H
ATOM    822  OG1 THR    53      50.657  31.805  52.351  1.00  0.00           O
ATOM    823  HG1 THR    53      49.883  31.542  52.854  1.00  0.00           H
ATOM    824  C   THR    53      51.560  34.114  50.903  1.00  0.00           C
ATOM    825  O   THR    53      52.382  34.392  50.024  1.00  0.00           O
ATOM    826  N   GLN    54      51.880  34.401  52.224  1.00  0.00           N
ATOM    827  H   GLN    54      51.255  34.173  52.983  1.00  0.00           H
ATOM    828  CA  GLN    54      53.202  34.827  52.600  1.00  0.00           C
ATOM    829  HA  GLN    54      53.584  35.512  51.844  1.00  0.00           H
ATOM    830  CB  GLN    54      53.064  35.604  53.902  1.00  0.00           C
ATOM    831  HB2 GLN    54      52.060  36.020  54.000  1.00  0.00           H
ATOM    832  HB3 GLN    54      53.107  34.758  54.588  1.00  0.00           H
ATOM    833  CG  GLN    54      54.203  36.681  54.251  1.00  0.00           C
ATOM    834  HG2 GLN    54      54.005  37.067  55.250  1.00  0.00           H
ATOM    835  HG3 GLN    54      55.207  36.260  54.195  1.00  0.00           H
ATOM    836  CD  GLN    54      54.196  37.904  53.357  1.00  0.00           C
ATOM    837  OE1 GLN    54      53.486  38.015  52.405  1.00  0.00           O
ATOM    838  NE2 GLN    54      55.037  38.883  53.640  1.00  0.00           N
ATOM    839 HE21 GLN    54      55.854  38.655  54.188  1.00  0.00           H
ATOM    840 HE22 GLN    54      55.115  39.628  52.962  1.00  0.00           H
ATOM    841  C   GLN    54      54.154  33.648  52.775  1.00  0.00           C
ATOM    842  O   GLN    54      55.332  33.854  53.068  1.00  0.00           O
ATOM    843  N   GLY    55      53.596  32.434  52.714  1.00  0.00           N
ATOM    844  H   GLY    55      52.649  32.329  52.380  1.00  0.00           H
ATOM    845  CA  GLY    55      54.316  31.231  53.071  1.00  0.00           C
ATOM    846  HA2 GLY    55      53.760  30.402  52.633  1.00  0.00           H
ATOM    847  HA3 GLY    55      55.267  31.177  52.542  1.00  0.00           H
ATOM    848  C   GLY    55      54.340  30.980  54.544  1.00  0.00           C
ATOM    849  O   GLY    55      55.262  30.283  54.929  1.00  0.00           O
ATOM    850  N   ALA    56      53.483  31.582  55.411  1.00  0.00           N
ATOM    851  H   ALA    56      52.880  32.259  54.969  1.00  0.00           H
ATOM    852  CA  ALA    56      53.439  31.277  56.806  1.00  0.00           C
ATOM    853  HA  ALA    56      54.408  31.157  57.290  1.00  0.00           H
ATOM    854  CB  ALA    56      52.902  32.435  57.585  1.00  0.00           C
ATOM    855  HB1 ALA    56      53.665  33.211  57.537  1.00  0.00           H
ATOM    856  HB2 ALA    56      52.014  32.815  57.079  1.00  0.00           H
ATOM    857  HB3 ALA    56      52.514  32.118  58.553  1.00  0.00           H
ATOM    858  C   ALA    56      52.669  29.974  57.057  1.00  0.00           C
ATOM    859  O   ALA    56      51.781  29.647  56.254  1.00  0.00           O
ATOM    860  N   LEU    57      53.064  29.198  58.058  1.00  0.00           N
ATOM    861  H   LEU    57      53.722  29.605  58.707  1.00  0.00           H
ATOM    862  CA  LEU    57      52.328  27.963  58.427  1.00  0.00           C
ATOM    863  HA  LEU    57      51.848  27.558  57.536  1.00  0.00           H
ATOM    864  CB  LEU    57      53.373  26.890  58.789  1.00  0.00           C
ATOM    865  HB2 LEU    57      54.050  27.393  59.479  1.00  0.00           H
ATOM    866  HB3 LEU    57      52.898  26.071  59.329  1.00  0.00           H
ATOM    867  CG  LEU    57      54.302  26.235  57.732  1.00  0.00           C
ATOM    868  HG  LEU    57      55.036  26.950  57.362  1.00  0.00           H
ATOM    869  CD1 LEU    57      55.233  25.169  58.289  1.00  0.00           C
ATOM    870 HD11 LEU    57      55.831  25.504  59.137  1.00  0.00           H
ATOM    871 HD12 LEU    57      54.647  24.319  58.635  1.00  0.00           H
ATOM    872 HD13 LEU    57      55.966  24.900  57.529  1.00  0.00           H
ATOM    873  CD2 LEU    57      53.529  25.617  56.603  1.00  0.00           C
ATOM    874 HD21 LEU    57      53.028  26.406  56.043  1.00  0.00           H
ATOM    875 HD22 LEU    57      54.209  24.940  56.086  1.00  0.00           H
ATOM    876 HD23 LEU    57      52.788  25.017  57.130  1.00  0.00           H
ATOM    877  C   LEU    57      51.213  28.236  59.382  1.00  0.00           C
ATOM    878  O   LEU    57      51.414  29.028  60.286  1.00  0.00           O
ATOM    879  N   LEU    58      50.151  27.502  59.437  1.00  0.00           N
ATOM    880  H   LEU    58      50.103  26.612  58.963  1.00  0.00           H
ATOM    881  CA  LEU    58      49.144  27.686  60.441  1.00  0.00           C
ATOM    882  HA  LEU    58      49.079  28.763  60.592  1.00  0.00           H
ATOM    883  CB  LEU    58      47.918  26.852  59.963  1.00  0.00           C
ATOM    884  HB2 LEU    58      48.304  25.981  59.434  1.00  0.00           H
ATOM    885  HB3 LEU    58      47.436  26.518  60.881  1.00  0.00           H
ATOM    886  CG  LEU    58      47.084  27.705  59.052  1.00  0.00           C
ATOM    887  HG  LEU    58      47.761  28.276  58.417  1.00  0.00           H
ATOM    888  CD1 LEU    58      46.244  26.757  58.116  1.00  0.00           C
ATOM    889 HD11 LEU    58      46.880  26.067  57.560  1.00  0.00           H
ATOM    890 HD12 LEU    58      45.502  26.238  58.721  1.00  0.00           H
ATOM    891 HD13 LEU    58      45.716  27.443  57.453  1.00  0.00           H
ATOM    892  CD2 LEU    58      46.113  28.760  59.683  1.00  0.00           C
ATOM    893 HD21 LEU    58      45.717  29.328  58.842  1.00  0.00           H
ATOM    894 HD22 LEU    58      45.315  28.278  60.249  1.00  0.00           H
ATOM    895 HD23 LEU    58      46.734  29.415  60.294  1.00  0.00           H
ATOM    896  C   LEU    58      49.621  27.125  61.835  1.00  0.00           C
ATOM    897  O   LEU    58      50.352  26.150  61.872  1.00  0.00           O
ATOM    898  N   ASN    59      49.199  27.878  62.883  1.00  0.00           N
ATOM    899  H   ASN    59      48.516  28.596  62.687  1.00  0.00           H
ATOM    900  CA  ASN    59      49.618  27.713  64.245  1.00  0.00           C
ATOM    901  HA  ASN    59      49.283  28.635  64.720  1.00  0.00           H
ATOM    902  CB  ASN    59      48.860  26.499  64.834  1.00  0.00           C
ATOM    903  HB2 ASN    59      47.788  26.625  64.679  1.00  0.00           H
ATOM    904  HB3 ASN    59      49.281  25.604  64.374  1.00  0.00           H
ATOM    905  CG  ASN    59      49.093  26.255  66.325  1.00  0.00           C
ATOM    906  OD1 ASN    59      49.171  27.200  67.118  1.00  0.00           O
ATOM    907  ND2 ASN    59      49.313  25.061  66.662  1.00  0.00           N
ATOM    908 HD21 ASN    59      49.587  24.846  67.611  1.00  0.00           H
ATOM    909 HD22 ASN    59      49.245  24.307  65.993  1.00  0.00           H
ATOM    910  C   ASN    59      51.145  27.683  64.354  1.00  0.00           C
ATOM    911  O   ASN    59      51.644  27.184  65.360  1.00  0.00           O
ATOM    912  N   ASP    60      51.936  28.191  63.423  1.00  0.00           N
ATOM    913  H   ASP    60      51.444  28.425  62.572  1.00  0.00           H
ATOM    914  CA  ASP    60      53.371  28.395  63.651  1.00  0.00           C
ATOM    915  HA  ASP    60      53.770  27.382  63.701  1.00  0.00           H
ATOM    916  CB  ASP    60      53.964  29.097  62.456  1.00  0.00           C
ATOM    917  HB2 ASP    60      53.663  28.516  61.586  1.00  0.00           H
ATOM    918  HB3 ASP    60      53.639  30.127  62.307  1.00  0.00           H
ATOM    919  CG  ASP    60      55.494  29.248  62.550  1.00  0.00           C
ATOM    920  OD1 ASP    60      56.107  29.769  61.636  1.00  0.00           O
ATOM    921  OD2 ASP    60      56.120  28.801  63.538  1.00  0.00           O
ATOM    922  C   ASP    60      53.600  29.159  64.935  1.00  0.00           C
ATOM    923  O   ASP    60      53.074  30.271  65.108  1.00  0.00           O
ATOM    924  N   LYS    61      54.345  28.622  65.945  1.00  0.00           N
ATOM    925  H   LYS    61      54.729  27.699  65.800  1.00  0.00           H
ATOM    926  CA  LYS    61      54.733  29.381  67.146  1.00  0.00           C
ATOM    927  HA  LYS    61      53.826  29.733  67.639  1.00  0.00           H
ATOM    928  CB  LYS    61      55.546  28.497  68.154  1.00  0.00           C
ATOM    929  HB2 LYS    61      55.733  29.039  69.082  1.00  0.00           H
ATOM    930  HB3 LYS    61      54.865  27.710  68.481  1.00  0.00           H
ATOM    931  CG  LYS    61      56.763  27.922  67.519  1.00  0.00           C
ATOM    932  HG2 LYS    61      56.552  27.328  66.629  1.00  0.00           H
ATOM    933  HG3 LYS    61      57.357  28.745  67.121  1.00  0.00           H
ATOM    934  CD  LYS    61      57.745  27.162  68.296  1.00  0.00           C
ATOM    935  HD2 LYS    61      58.391  27.793  68.907  1.00  0.00           H
ATOM    936  HD3 LYS    61      57.103  26.569  68.947  1.00  0.00           H
ATOM    937  CE  LYS    61      58.624  26.247  67.407  1.00  0.00           C
ATOM    938  HE2 LYS    61      57.937  25.555  66.918  1.00  0.00           H
ATOM    939  HE3 LYS    61      59.155  26.748  66.598  1.00  0.00           H
ATOM    940  NZ  LYS    61      59.621  25.423  68.069  1.00  0.00           N
ATOM    941  HZ1 LYS    61      60.117  24.843  67.409  1.00  0.00           H
ATOM    942  HZ2 LYS    61      60.338  25.962  68.533  1.00  0.00           H
ATOM    943  HZ3 LYS    61      59.222  24.891  68.829  1.00  0.00           H
ATOM    944  C   LYS    61      55.506  30.680  66.947  1.00  0.00           C
ATOM    945  O   LYS    61      55.647  31.506  67.877  1.00  0.00           O
ATOM    946  N   HIP    62      56.087  30.902  65.769  1.00  0.00           N
ATOM    947  H   HIP    62      56.004  30.175  65.072  1.00  0.00           H
ATOM    948  CA  HIP    62      56.727  32.110  65.374  1.00  0.00           C
ATOM    949  HA  HIP    62      57.163  32.603  66.243  1.00  0.00           H
ATOM    950  CB  HIP    62      57.886  31.741  64.484  1.00  0.00           C
ATOM    951  HB2 HIP    62      58.402  30.924  64.988  1.00  0.00           H
ATOM    952  HB3 HIP    62      57.499  31.391  63.528  1.00  0.00           H
ATOM    953  CG  HIP    62      58.838  32.851  64.154  1.00  0.00           C
ATOM    954  ND1 HIP    62      59.110  33.296  62.860  1.00  0.00           N
ATOM    955  HD1 HIP    62      58.905  32.820  61.994  1.00  0.00           H
ATOM    956  CE1 HIP    62      59.950  34.349  63.032  1.00  0.00           C
ATOM    957  HE1 HIP    62      60.203  35.082  62.280  1.00  0.00           H
ATOM    958  NE2 HIP    62      60.290  34.484  64.362  1.00  0.00           N
ATOM    959  HE2 HIP    62      60.859  35.193  64.802  1.00  0.00           H
ATOM    960  CD2 HIP    62      59.613  33.527  65.092  1.00  0.00           C
ATOM    961  HD2 HIP    62      59.492  33.393  66.157  1.00  0.00           H
ATOM    962  C   HIP    62      55.780  33.139  64.792  1.00  0.00           C
ATOM    963  O   HIP    62      54.812  32.839  64.073  1.00  0.00           O
ATOM    964  N   SER    63      56.038  34.419  65.135  1.00  0.00           N
ATOM    965  H   SER    63      56.755  34.564  65.831  1.00  0.00           H
ATOM    966  CA  SER    63      55.344  35.495  64.616  1.00  0.00           C
ATOM    967  HA  SER    63      54.284  35.354  64.827  1.00  0.00           H
ATOM    968  CB  SER    63      55.702  36.755  65.361  1.00  0.00           C
ATOM    969  HB2 SER    63      55.692  36.592  66.439  1.00  0.00           H
ATOM    970  HB3 SER    63      56.694  37.089  65.058  1.00  0.00           H
ATOM    971  OG  SER    63      54.860  37.762  64.969  1.00  0.00           O
ATOM    972  HG  SER    63      55.122  38.602  65.354  1.00  0.00           H
ATOM    973  C   SER    63      55.599  35.699  63.128  1.00  0.00           C
ATOM    974  O   SER    63      56.727  35.845  62.730  1.00  0.00           O
ATOM    975  N   ASN    64      54.565  35.820  62.260  1.00  0.00           N
ATOM    976  H   ASN    64      53.684  35.816  62.755  1.00  0.00           H
ATOM    977  CA  ASN    64      54.578  36.304  60.864  1.00  0.00           C
ATOM    978  HA  ASN    64      55.411  35.830  60.343  1.00  0.00           H
ATOM    979  CB  ASN    64      53.218  36.014  60.294  1.00  0.00           C
ATOM    980  HB2 ASN    64      53.229  34.924  60.276  1.00  0.00           H
ATOM    981  HB3 ASN    64      52.418  36.329  60.964  1.00  0.00           H
ATOM    982  CG  ASN    64      52.923  36.484  58.857  1.00  0.00           C
ATOM    983  OD1 ASN    64      53.727  36.363  57.925  1.00  0.00           O
ATOM    984  ND2 ASN    64      51.864  37.206  58.677  1.00  0.00           N
ATOM    985 HD21 ASN    64      51.683  37.454  57.715  1.00  0.00           H
ATOM    986 HD22 ASN    64      51.322  37.526  59.467  1.00  0.00           H
ATOM    987  C   ASN    64      54.806  37.805  60.798  1.00  0.00           C
ATOM    988  O   ASN    64      55.415  38.257  59.833  1.00  0.00           O
ATOM    989  N   GLY    65      54.442  38.602  61.758  1.00  0.00           N
ATOM    990  H   GLY    65      53.904  38.149  62.483  1.00  0.00           H
ATOM    991  CA  GLY    65      54.390  40.041  61.823  1.00  0.00           C
ATOM    992  HA2 GLY    65      54.358  40.353  62.866  1.00  0.00           H
ATOM    993  HA3 GLY    65      55.371  40.396  61.507  1.00  0.00           H
ATOM    994  C   GLY    65      53.170  40.690  61.169  1.00  0.00           C
ATOM    995  O   GLY    65      52.545  40.155  60.257  1.00  0.00           O
ATOM    996  N   THR    66      52.925  41.935  61.549  1.00  0.00           N
ATOM    997  H   THR    66      53.451  42.357  62.300  1.00  0.00           H
ATOM    998  CA  THR    66      51.815  42.796  61.004  1.00  0.00           C
ATOM    999  HA  THR    66      50.932  42.167  60.887  1.00  0.00           H
ATOM   1000  CB  THR    66      51.512  43.918  62.046  1.00  0.00           C
ATOM   1001  HB  THR    66      52.375  44.495  62.377  1.00  0.00           H
ATOM   1002  CG2 THR    66      50.327  44.833  61.604  1.00  0.00           C
ATOM   1003 HG21 THR    66      49.875  45.249  62.505  1.00  0.00           H
ATOM   1004 HG22 THR    66      50.607  45.656  60.946  1.00  0.00           H
ATOM   1005 HG23 THR    66      49.607  44.244  61.035  1.00  0.00           H
ATOM   1006  OG1 THR    66      51.012  43.204  63.130  1.00  0.00           O
ATOM   1007  HG1 THR    66      51.694  42.848  63.704  1.00  0.00           H
ATOM   1008  C   THR    66      52.275  43.345  59.568  1.00  0.00           C
ATOM   1009  O   THR    66      52.277  44.569  59.302  1.00  0.00           O
ATOM   1010  N   VAL    67      52.831  42.444  58.678  1.00  0.00           N
ATOM   1011  H   VAL    67      52.580  41.501  58.936  1.00  0.00           H
ATOM   1012  CA  VAL    67      53.232  42.627  57.270  1.00  0.00           C
ATOM   1013  HA  VAL    67      53.944  43.452  57.222  1.00  0.00           H
ATOM   1014  CB  VAL    67      53.859  41.343  56.617  1.00  0.00           C
ATOM   1015  HB  VAL    67      54.103  41.660  55.602  1.00  0.00           H
ATOM   1016  CG1 VAL    67      55.167  40.848  57.359  1.00  0.00           C
ATOM   1017 HG11 VAL    67      55.000  40.846  58.436  1.00  0.00           H
ATOM   1018 HG12 VAL    67      55.388  39.862  56.949  1.00  0.00           H
ATOM   1019 HG13 VAL    67      55.963  41.582  57.239  1.00  0.00           H
ATOM   1020  CG2 VAL    67      52.873  40.155  56.509  1.00  0.00           C
ATOM   1021 HG21 VAL    67      51.968  40.543  56.041  1.00  0.00           H
ATOM   1022 HG22 VAL    67      53.403  39.392  55.939  1.00  0.00           H
ATOM   1023 HG23 VAL    67      52.605  39.688  57.457  1.00  0.00           H
ATOM   1024  C   VAL    67      52.096  43.276  56.378  1.00  0.00           C
ATOM   1025  O   VAL    67      50.922  43.041  56.562  1.00  0.00           O
ATOM   1026  N   LYS    68      52.505  43.987  55.318  1.00  0.00           N
ATOM   1027  H   LYS    68      53.481  44.234  55.246  1.00  0.00           H
ATOM   1028  CA  LYS    68      51.608  44.381  54.218  1.00  0.00           C
ATOM   1029  HA  LYS    68      50.751  44.926  54.613  1.00  0.00           H
ATOM   1030  CB  LYS    68      52.336  45.335  53.291  1.00  0.00           C
ATOM   1031  HB2 LYS    68      53.309  44.884  53.094  1.00  0.00           H
ATOM   1032  HB3 LYS    68      51.738  45.376  52.380  1.00  0.00           H
ATOM   1033  CG  LYS    68      52.523  46.725  53.948  1.00  0.00           C
ATOM   1034  HG2 LYS    68      51.549  47.172  54.145  1.00  0.00           H
ATOM   1035  HG3 LYS    68      52.967  46.531  54.925  1.00  0.00           H
ATOM   1036  CD  LYS    68      53.323  47.628  53.079  1.00  0.00           C
ATOM   1037  HD2 LYS    68      54.143  46.996  52.739  1.00  0.00           H
ATOM   1038  HD3 LYS    68      52.626  48.025  52.341  1.00  0.00           H
ATOM   1039  CE  LYS    68      54.028  48.779  53.940  1.00  0.00           C
ATOM   1040  HE2 LYS    68      53.273  49.217  54.593  1.00  0.00           H
ATOM   1041  HE3 LYS    68      54.729  48.386  54.677  1.00  0.00           H
ATOM   1042  NZ  LYS    68      54.686  49.859  53.083  1.00  0.00           N
ATOM   1043  HZ1 LYS    68      55.309  50.383  53.681  1.00  0.00           H
ATOM   1044  HZ2 LYS    68      55.289  49.479  52.369  1.00  0.00           H
ATOM   1045  HZ3 LYS    68      54.053  50.487  52.609  1.00  0.00           H
ATOM   1046  C   LYS    68      51.085  43.174  53.452  1.00  0.00           C
ATOM   1047  O   LYS    68      51.787  42.190  53.305  1.00  0.00           O
ATOM   1048  N   ASP    69      49.886  43.293  52.921  1.00  0.00           N
ATOM   1049  H   ASP    69      49.386  44.146  53.121  1.00  0.00           H
ATOM   1050  CA  ASP    69      49.351  42.349  51.913  1.00  0.00           C
ATOM   1051  HA  ASP    69      49.392  41.301  52.212  1.00  0.00           H
ATOM   1052  CB  ASP    69      47.882  42.659  51.700  1.00  0.00           C
ATOM   1053  HB2 ASP    69      47.792  43.646  51.246  1.00  0.00           H
ATOM   1054  HB3 ASP    69      47.450  41.893  51.057  1.00  0.00           H
ATOM   1055  CG  ASP    69      47.054  42.542  52.908  1.00  0.00           C
ATOM   1056  OD1 ASP    69      47.300  41.699  53.814  1.00  0.00           O
ATOM   1057  OD2 ASP    69      46.046  43.287  53.001  1.00  0.00           O
ATOM   1058  C   ASP    69      50.038  42.515  50.528  1.00  0.00           C
ATOM   1059  O   ASP    69      50.326  41.484  49.946  1.00  0.00           O
ATOM   1060  N   ARG    70      50.530  43.716  50.213  1.00  0.00           N
ATOM   1061  H   ARG    70      50.206  44.523  50.726  1.00  0.00           H
ATOM   1062  CA  ARG    70      51.467  44.006  49.143  1.00  0.00           C
ATOM   1063  HA  ARG    70      51.321  43.169  48.460  1.00  0.00           H
ATOM   1064  CB  ARG    70      51.027  45.306  48.343  1.00  0.00           C
ATOM   1065  HB2 ARG    70      51.016  46.081  49.109  1.00  0.00           H
ATOM   1066  HB3 ARG    70      51.795  45.457  47.585  1.00  0.00           H
ATOM   1067  CG  ARG    70      49.622  45.218  47.776  1.00  0.00           C
ATOM   1068  HG2 ARG    70      49.399  44.240  47.348  1.00  0.00           H
ATOM   1069  HG3 ARG    70      48.969  45.288  48.646  1.00  0.00           H
ATOM   1070  CD  ARG    70      49.386  46.269  46.718  1.00  0.00           C
ATOM   1071  HD2 ARG    70      50.024  46.211  45.837  1.00  0.00           H
ATOM   1072  HD3 ARG    70      48.364  46.226  46.339  1.00  0.00           H
ATOM   1073  NE  ARG    70      49.627  47.591  47.213  1.00  0.00           N
ATOM   1074  HE  ARG    70      50.549  47.994  47.117  1.00  0.00           H
ATOM   1075  CZ  ARG    70      48.786  48.367  47.913  1.00  0.00           C
ATOM   1076  NH1 ARG    70      49.113  49.622  48.297  1.00  0.00           N
ATOM   1077 HH11 ARG    70      50.015  50.004  48.055  1.00  0.00           H
ATOM   1078 HH12 ARG    70      48.433  50.188  48.782  1.00  0.00           H
ATOM   1079  NH2 ARG    70      47.548  48.034  48.177  1.00  0.00           N
ATOM   1080 HH21 ARG    70      47.324  47.076  47.947  1.00  0.00           H
ATOM   1081 HH22 ARG    70      47.028  48.703  48.725  1.00  0.00           H
ATOM   1082  C   ARG    70      52.947  43.886  49.515  1.00  0.00           C
ATOM   1083  O   ARG    70      53.764  44.582  48.925  1.00  0.00           O
ATOM   1084  N   SER    71      53.302  43.066  50.564  1.00  0.00           N
ATOM   1085  H   SER    71      52.523  42.548  50.945  1.00  0.00           H
ATOM   1086  CA  SER    71      54.699  42.758  50.978  1.00  0.00           C
ATOM   1087  HA  SER    71      55.156  43.724  51.191  1.00  0.00           H
ATOM   1088  CB  SER    71      54.734  41.818  52.188  1.00  0.00           C
ATOM   1089  HB2 SER    71      54.372  42.432  53.011  1.00  0.00           H
ATOM   1090  HB3 SER    71      54.041  40.985  52.064  1.00  0.00           H
ATOM   1091  OG  SER    71      55.963  41.215  52.501  1.00  0.00           O
ATOM   1092  HG  SER    71      56.488  41.763  53.089  1.00  0.00           H
ATOM   1093  C   SER    71      55.429  42.122  49.759  1.00  0.00           C
ATOM   1094  O   SER    71      54.817  41.378  48.981  1.00  0.00           O
ATOM   1095  N   PRO    72      56.718  42.383  49.675  1.00  0.00           N
ATOM   1096  CD  PRO    72      57.644  43.095  50.593  1.00  0.00           C
ATOM   1097  HD2 PRO    72      58.018  42.318  51.260  1.00  0.00           H
ATOM   1098  HD3 PRO    72      57.237  43.933  51.160  1.00  0.00           H
ATOM   1099  CG  PRO    72      58.740  43.628  49.677  1.00  0.00           C
ATOM   1100  HG2 PRO    72      59.664  43.730  50.246  1.00  0.00           H
ATOM   1101  HG3 PRO    72      58.481  44.495  49.068  1.00  0.00           H
ATOM   1102  CB  PRO    72      58.999  42.410  48.754  1.00  0.00           C
ATOM   1103  HB2 PRO    72      59.599  41.709  49.335  1.00  0.00           H
ATOM   1104  HB3 PRO    72      59.432  42.707  47.798  1.00  0.00           H
ATOM   1105  CA  PRO    72      57.501  41.850  48.540  1.00  0.00           C
ATOM   1106  HA  PRO    72      57.110  42.217  47.591  1.00  0.00           H
ATOM   1107  C   PRO    72      57.535  40.275  48.555  1.00  0.00           C
ATOM   1108  O   PRO    72      57.548  39.631  47.495  1.00  0.00           O
ATOM   1109  N   HID    73      57.371  39.768  49.787  1.00  0.00           N
ATOM   1110  H   HID    73      57.291  40.468  50.511  1.00  0.00           H
ATOM   1111  CA  HID    73      57.579  38.399  50.116  1.00  0.00           C
ATOM   1112  HA  HID    73      58.448  38.111  49.524  1.00  0.00           H
ATOM   1113  CB  HID    73      58.045  38.342  51.586  1.00  0.00           C
ATOM   1114  HB2 HID    73      57.209  38.538  52.256  1.00  0.00           H
ATOM   1115  HB3 HID    73      58.461  37.350  51.761  1.00  0.00           H
ATOM   1116  CG  HID    73      59.178  39.260  52.074  1.00  0.00           C
ATOM   1117  ND1 HID    73      60.446  39.379  51.469  1.00  0.00           N
ATOM   1118  HD1 HID    73      60.739  39.113  50.540  1.00  0.00           H
ATOM   1119  CE1 HID    73      61.183  40.179  52.223  1.00  0.00           C
ATOM   1120  HE1 HID    73      62.072  40.640  51.817  1.00  0.00           H
ATOM   1121  NE2 HID    73      60.414  40.618  53.238  1.00  0.00           N
ATOM   1122  CD2 HID    73      59.253  39.933  53.238  1.00  0.00           C
ATOM   1123  HD2 HID    73      58.530  39.981  54.039  1.00  0.00           H
ATOM   1124  C   HID    73      56.490  37.378  49.802  1.00  0.00           C
ATOM   1125  O   HID    73      56.652  36.233  50.123  1.00  0.00           O
ATOM   1126  N   ARG    74      55.410  37.759  49.155  1.00  0.00           N
ATOM   1127  H   ARG    74      55.410  38.683  48.747  1.00  0.00           H
ATOM   1128  CA  ARG    74      54.163  36.961  48.930  1.00  0.00           C
ATOM   1129  HA  ARG    74      54.064  36.159  49.661  1.00  0.00           H
ATOM   1130  CB  ARG    74      53.100  38.031  49.083  1.00  0.00           C
ATOM   1131  HB2 ARG    74      53.252  38.638  49.975  1.00  0.00           H
ATOM   1132  HB3 ARG    74      53.188  38.711  48.235  1.00  0.00           H
ATOM   1133  CG  ARG    74      51.696  37.538  49.187  1.00  0.00           C
ATOM   1134  HG2 ARG    74      51.380  36.940  48.332  1.00  0.00           H
ATOM   1135  HG3 ARG    74      51.587  36.968  50.110  1.00  0.00           H
ATOM   1136  CD  ARG    74      50.715  38.705  49.299  1.00  0.00           C
ATOM   1137  HD2 ARG    74      51.052  39.337  50.121  1.00  0.00           H
ATOM   1138  HD3 ARG    74      50.629  39.241  48.353  1.00  0.00           H
ATOM   1139  NE  ARG    74      49.304  38.253  49.657  1.00  0.00           N
ATOM   1140  HE  ARG    74      49.260  37.386  50.172  1.00  0.00           H
ATOM   1141  CZ  ARG    74      48.155  38.785  49.325  1.00  0.00           C
ATOM   1142  NH1 ARG    74      47.002  38.251  49.649  1.00  0.00           N
ATOM   1143 HH11 ARG    74      47.087  37.311  50.011  1.00  0.00           H
ATOM   1144 HH12 ARG    74      46.136  38.722  49.431  1.00  0.00           H
ATOM   1145  NH2 ARG    74      48.054  39.952  48.714  1.00  0.00           N
ATOM   1146 HH21 ARG    74      48.906  40.484  48.612  1.00  0.00           H
ATOM   1147 HH22 ARG    74      47.161  40.244  48.342  1.00  0.00           H
ATOM   1148  C   ARG    74      54.210  36.230  47.605  1.00  0.00           C
ATOM   1149  O   ARG    74      54.708  36.758  46.642  1.00  0.00           O
ATOM   1150  N   THR    75      53.624  35.014  47.544  1.00  0.00           N
ATOM   1151  H   THR    75      53.187  34.699  48.398  1.00  0.00           H
ATOM   1152  CA  THR    75      53.685  34.058  46.346  1.00  0.00           C
ATOM   1153  HA  THR    75      54.091  34.676  45.545  1.00  0.00           H
ATOM   1154  CB  THR    75      54.643  32.957  46.799  1.00  0.00           C
ATOM   1155  HB  THR    75      55.674  33.309  46.845  1.00  0.00           H
ATOM   1156  CG2 THR    75      54.311  32.316  48.146  1.00  0.00           C
ATOM   1157 HG21 THR    75      53.297  31.942  48.279  1.00  0.00           H
ATOM   1158 HG22 THR    75      54.853  31.391  48.341  1.00  0.00           H
ATOM   1159 HG23 THR    75      54.548  32.983  48.975  1.00  0.00           H
ATOM   1160  OG1 THR    75      54.672  31.980  45.807  1.00  0.00           O
ATOM   1161  HG1 THR    75      54.480  32.354  44.944  1.00  0.00           H
ATOM   1162  C   THR    75      52.262  33.700  45.978  1.00  0.00           C
ATOM   1163  O   THR    75      51.499  33.370  46.861  1.00  0.00           O
ATOM   1164  N   LEU    76      52.057  33.527  44.650  1.00  0.00           N
ATOM   1165  H   LEU    76      52.790  33.773  43.998  1.00  0.00           H
ATOM   1166  CA  LEU    76      51.016  32.669  44.063  1.00  0.00           C
ATOM   1167  HA  LEU    76      50.122  32.648  44.688  1.00  0.00           H
ATOM   1168  CB  LEU    76      50.662  33.186  42.670  1.00  0.00           C
ATOM   1169  HB2 LEU    76      50.274  34.197  42.802  1.00  0.00           H
ATOM   1170  HB3 LEU    76      51.564  33.284  42.064  1.00  0.00           H
ATOM   1171  CG  LEU    76      49.642  32.486  41.797  1.00  0.00           C
ATOM   1172  HG  LEU    76      49.806  31.431  41.578  1.00  0.00           H
ATOM   1173  CD1 LEU    76      48.295  32.470  42.493  1.00  0.00           C
ATOM   1174 HD11 LEU    76      47.466  32.244  41.823  1.00  0.00           H
ATOM   1175 HD12 LEU    76      48.341  31.636  43.191  1.00  0.00           H
ATOM   1176 HD13 LEU    76      48.138  33.429  42.987  1.00  0.00           H
ATOM   1177  CD2 LEU    76      49.547  33.024  40.351  1.00  0.00           C
ATOM   1178 HD21 LEU    76      50.364  32.677  39.719  1.00  0.00           H
ATOM   1179 HD22 LEU    76      48.589  32.749  39.908  1.00  0.00           H
ATOM   1180 HD23 LEU    76      49.571  34.113  40.314  1.00  0.00           H
ATOM   1181  C   LEU    76      51.489  31.203  44.040  1.00  0.00           C
ATOM   1182  O   LEU    76      52.411  30.938  43.261  1.00  0.00           O
ATOM   1183  N   MET    77      50.656  30.350  44.582  1.00  0.00           N
ATOM   1184  H   MET    77      49.711  30.622  44.815  1.00  0.00           H
ATOM   1185  CA  MET    77      50.920  28.874  44.599  1.00  0.00           C
ATOM   1186  HA  MET    77      51.596  28.763  43.750  1.00  0.00           H
ATOM   1187  CB  MET    77      51.538  28.413  45.901  1.00  0.00           C
ATOM   1188  HB2 MET    77      50.939  28.665  46.775  1.00  0.00           H
ATOM   1189  HB3 MET    77      51.716  27.353  45.721  1.00  0.00           H
ATOM   1190  CG  MET    77      52.875  29.197  46.203  1.00  0.00           C
ATOM   1191  HG2 MET    77      53.361  29.441  45.258  1.00  0.00           H
ATOM   1192  HG3 MET    77      52.658  30.132  46.719  1.00  0.00           H
ATOM   1193  SD  MET    77      54.008  28.148  47.119  1.00  0.00           S
ATOM   1194  CE  MET    77      53.494  28.486  48.860  1.00  0.00           C
ATOM   1195  HE1 MET    77      54.005  27.807  49.544  1.00  0.00           H
ATOM   1196  HE2 MET    77      53.691  29.520  49.140  1.00  0.00           H
ATOM   1197  HE3 MET    77      52.426  28.275  48.845  1.00  0.00           H
ATOM   1198  C   MET    77      49.676  28.079  44.264  1.00  0.00           C
ATOM   1199  O   MET    77      48.649  28.638  44.052  1.00  0.00           O
ATOM   1200  N   SER    78      49.739  26.710  44.026  1.00  0.00           N
ATOM   1201  H   SER    78      50.620  26.223  44.108  1.00  0.00           H
ATOM   1202  CA  SER    78      48.636  25.911  43.649  1.00  0.00           C
ATOM   1203  HA  SER    78      47.729  26.387  44.021  1.00  0.00           H
ATOM   1204  CB  SER    78      48.423  26.021  42.139  1.00  0.00           C
ATOM   1205  HB2 SER    78      47.352  26.115  41.965  1.00  0.00           H
ATOM   1206  HB3 SER    78      48.739  26.999  41.779  1.00  0.00           H
ATOM   1207  OG  SER    78      48.953  25.021  41.349  1.00  0.00           O
ATOM   1208  HG  SER    78      49.448  25.577  40.743  1.00  0.00           H
ATOM   1209  C   SER    78      48.836  24.450  44.175  1.00  0.00           C
ATOM   1210  O   SER    78      49.973  23.947  44.278  1.00  0.00           O
ATOM   1211  N   CYS    79      47.671  23.869  44.349  1.00  0.00           N
ATOM   1212  H   CYS    79      46.863  24.474  44.367  1.00  0.00           H
ATOM   1213  CA  CYS    79      47.680  22.517  44.962  1.00  0.00           C
ATOM   1214  HA  CYS    79      48.570  21.948  44.692  1.00  0.00           H
ATOM   1215  CB  CYS    79      47.577  22.671  46.525  1.00  0.00           C
ATOM   1216  HB2 CYS    79      47.552  21.714  47.046  1.00  0.00           H
ATOM   1217  HB3 CYS    79      48.418  23.230  46.936  1.00  0.00           H
ATOM   1218  SG  CYS    79      46.134  23.652  46.952  1.00  0.00           S
ATOM   1219  HG  CYS    79      45.270  22.643  46.811  1.00  0.00           H
ATOM   1220  C   CYS    79      46.466  21.695  44.381  1.00  0.00           C
ATOM   1221  O   CYS    79      45.701  22.338  43.598  1.00  0.00           O
ATOM   1222  N   PRO    80      46.187  20.449  44.849  1.00  0.00           N
ATOM   1223  CD  PRO    80      47.000  19.567  45.614  1.00  0.00           C
ATOM   1224  HD2 PRO    80      46.882  19.593  46.698  1.00  0.00           H
ATOM   1225  HD3 PRO    80      48.033  19.855  45.416  1.00  0.00           H
ATOM   1226  CG  PRO    80      46.599  18.153  45.072  1.00  0.00           C
ATOM   1227  HG2 PRO    80      46.844  17.520  45.924  1.00  0.00           H
ATOM   1228  HG3 PRO    80      47.128  17.904  44.152  1.00  0.00           H
ATOM   1229  CB  PRO    80      45.095  18.310  44.930  1.00  0.00           C
ATOM   1230  HB2 PRO    80      44.644  18.338  45.922  1.00  0.00           H
ATOM   1231  HB3 PRO    80      44.468  17.625  44.359  1.00  0.00           H
ATOM   1232  CA  PRO    80      44.972  19.732  44.340  1.00  0.00           C
ATOM   1233  HA  PRO    80      44.955  19.758  43.250  1.00  0.00           H
ATOM   1234  C   PRO    80      43.684  20.405  44.892  1.00  0.00           C
ATOM   1235  O   PRO    80      43.634  20.826  46.031  1.00  0.00           O
ATOM   1236  N   VAL    81      42.602  20.537  44.085  1.00  0.00           N
ATOM   1237  H   VAL    81      42.657  20.301  43.105  1.00  0.00           H
ATOM   1238  CA  VAL    81      41.286  21.049  44.683  1.00  0.00           C
ATOM   1239  HA  VAL    81      41.405  22.008  45.186  1.00  0.00           H
ATOM   1240  CB  VAL    81      40.276  21.237  43.603  1.00  0.00           C
ATOM   1241  HB  VAL    81      40.778  21.743  42.778  1.00  0.00           H
ATOM   1242  CG1 VAL    81      39.801  19.836  43.056  1.00  0.00           C
ATOM   1243 HG11 VAL    81      39.147  19.357  43.786  1.00  0.00           H
ATOM   1244 HG12 VAL    81      39.176  19.937  42.168  1.00  0.00           H
ATOM   1245 HG13 VAL    81      40.679  19.222  42.862  1.00  0.00           H
ATOM   1246  CG2 VAL    81      39.079  21.906  44.199  1.00  0.00           C
ATOM   1247 HG21 VAL    81      38.402  21.242  44.737  1.00  0.00           H
ATOM   1248 HG22 VAL    81      39.466  22.613  44.933  1.00  0.00           H
ATOM   1249 HG23 VAL    81      38.446  22.385  43.451  1.00  0.00           H
ATOM   1250  C   VAL    81      40.781  20.107  45.754  1.00  0.00           C
ATOM   1251  O   VAL    81      40.938  18.893  45.628  1.00  0.00           O
ATOM   1252  N   GLY    82      40.217  20.636  46.853  1.00  0.00           N
ATOM   1253  H   GLY    82      40.053  21.617  47.032  1.00  0.00           H
ATOM   1254  CA  GLY    82      39.738  19.715  47.901  1.00  0.00           C
ATOM   1255  HA2 GLY    82      39.081  20.404  48.433  1.00  0.00           H
ATOM   1256  HA3 GLY    82      39.221  18.856  47.474  1.00  0.00           H
ATOM   1257  C   GLY    82      40.785  19.189  48.777  1.00  0.00           C
ATOM   1258  O   GLY    82      40.638  18.067  49.298  1.00  0.00           O
ATOM   1259  N   GLU    83      41.887  19.899  48.953  1.00  0.00           N
ATOM   1260  H   GLU    83      41.894  20.828  48.556  1.00  0.00           H
ATOM   1261  CA  GLU    83      43.030  19.466  49.772  1.00  0.00           C
ATOM   1262  HA  GLU    83      42.627  18.783  50.520  1.00  0.00           H
ATOM   1263  CB  GLU    83      43.987  18.645  48.909  1.00  0.00           C
ATOM   1264  HB2 GLU    83      43.463  18.007  48.196  1.00  0.00           H
ATOM   1265  HB3 GLU    83      44.471  19.396  48.285  1.00  0.00           H
ATOM   1266  CG  GLU    83      45.087  17.850  49.584  1.00  0.00           C
ATOM   1267  HG2 GLU    83      45.751  17.357  48.873  1.00  0.00           H
ATOM   1268  HG3 GLU    83      45.680  18.458  50.268  1.00  0.00           H
ATOM   1269  CD  GLU    83      44.635  16.633  50.361  1.00  0.00           C
ATOM   1270  OE1 GLU    83      43.736  15.963  49.877  1.00  0.00           O
ATOM   1271  OE2 GLU    83      45.173  16.337  51.456  1.00  0.00           O
ATOM   1272  C   GLU    83      43.670  20.654  50.522  1.00  0.00           C
ATOM   1273  O   GLU    83      43.658  21.776  50.106  1.00  0.00           O
ATOM   1274  N   ALA    84      44.301  20.388  51.653  1.00  0.00           N
ATOM   1275  H   ALA    84      44.321  19.494  52.122  1.00  0.00           H
ATOM   1276  CA  ALA    84      44.982  21.485  52.439  1.00  0.00           C
ATOM   1277  HA  ALA    84      44.394  22.401  52.415  1.00  0.00           H
ATOM   1278  CB  ALA    84      45.095  21.023  53.879  1.00  0.00           C
ATOM   1279  HB1 ALA    84      45.561  21.844  54.424  1.00  0.00           H
ATOM   1280  HB2 ALA    84      44.085  20.873  54.259  1.00  0.00           H
ATOM   1281  HB3 ALA    84      45.667  20.097  53.927  1.00  0.00           H
ATOM   1282  C   ALA    84      46.350  21.945  51.852  1.00  0.00           C
ATOM   1283  O   ALA    84      47.147  21.051  51.482  1.00  0.00           O
ATOM   1284  N   PRO    85      46.608  23.260  51.562  1.00  0.00           N
ATOM   1285  CD  PRO    85      45.827  24.421  51.932  1.00  0.00           C
ATOM   1286  HD2 PRO    85      45.580  24.372  52.993  1.00  0.00           H
ATOM   1287  HD3 PRO    85      44.920  24.447  51.328  1.00  0.00           H
ATOM   1288  CG  PRO    85      46.563  25.736  51.583  1.00  0.00           C
ATOM   1289  HG2 PRO    85      47.140  26.069  52.445  1.00  0.00           H
ATOM   1290  HG3 PRO    85      45.941  26.482  51.090  1.00  0.00           H
ATOM   1291  CB  PRO    85      47.566  25.190  50.549  1.00  0.00           C
ATOM   1292  HB2 PRO    85      48.470  25.794  50.501  1.00  0.00           H
ATOM   1293  HB3 PRO    85      47.167  25.230  49.535  1.00  0.00           H
ATOM   1294  CA  PRO    85      47.846  23.651  50.924  1.00  0.00           C
ATOM   1295  HA  PRO    85      47.994  23.131  49.978  1.00  0.00           H
ATOM   1296  C   PRO    85      49.076  23.474  51.787  1.00  0.00           C
ATOM   1297  O   PRO    85      49.324  24.159  52.764  1.00  0.00           O
ATOM   1298  N   SER    86      49.863  22.408  51.455  1.00  0.00           N
ATOM   1299  H   SER    86      49.782  21.937  50.566  1.00  0.00           H
ATOM   1300  CA  SER    86      51.026  22.053  52.286  1.00  0.00           C
ATOM   1301  HA  SER    86      51.128  22.730  53.134  1.00  0.00           H
ATOM   1302  CB  SER    86      50.911  20.678  52.862  1.00  0.00           C
ATOM   1303  HB2 SER    86      51.805  20.541  53.469  1.00  0.00           H
ATOM   1304  HB3 SER    86      50.072  20.640  53.556  1.00  0.00           H
ATOM   1305  OG  SER    86      50.819  19.681  51.846  1.00  0.00           O
ATOM   1306  HG  SER    86      50.013  19.829  51.346  1.00  0.00           H
ATOM   1307  C   SER    86      52.343  22.134  51.477  1.00  0.00           C
ATOM   1308  O   SER    86      52.348  21.976  50.266  1.00  0.00           O
ATOM   1309  N   PRO    87      53.517  22.313  52.090  1.00  0.00           N
ATOM   1310  CD  PRO    87      53.700  22.668  53.440  1.00  0.00           C
ATOM   1311  HD2 PRO    87      53.629  21.751  54.025  1.00  0.00           H
ATOM   1312  HD3 PRO    87      53.048  23.446  53.837  1.00  0.00           H
ATOM   1313  CG  PRO    87      55.154  23.129  53.526  1.00  0.00           C
ATOM   1314  HG2 PRO    87      55.656  22.990  54.483  1.00  0.00           H
ATOM   1315  HG3 PRO    87      55.178  24.186  53.263  1.00  0.00           H
ATOM   1316  CB  PRO    87      55.904  22.286  52.478  1.00  0.00           C
ATOM   1317  HB2 PRO    87      56.156  21.339  52.955  1.00  0.00           H
ATOM   1318  HB3 PRO    87      56.770  22.727  51.985  1.00  0.00           H
ATOM   1319  CA  PRO    87      54.812  21.998  51.466  1.00  0.00           C
ATOM   1320  HA  PRO    87      54.951  22.739  50.678  1.00  0.00           H
ATOM   1321  C   PRO    87      54.920  20.644  50.716  1.00  0.00           C
ATOM   1322  O   PRO    87      55.508  20.552  49.626  1.00  0.00           O
ATOM   1323  N   TYR    88      54.238  19.657  51.294  1.00  0.00           N
ATOM   1324  H   TYR    88      53.818  19.903  52.179  1.00  0.00           H
ATOM   1325  CA  TYR    88      54.188  18.297  50.802  1.00  0.00           C
ATOM   1326  HA  TYR    88      55.198  18.006  50.513  1.00  0.00           H
ATOM   1327  CB  TYR    88      53.719  17.370  51.984  1.00  0.00           C
ATOM   1328  HB2 TYR    88      52.666  17.549  52.197  1.00  0.00           H
ATOM   1329  HB3 TYR    88      53.759  16.335  51.644  1.00  0.00           H
ATOM   1330  CG  TYR    88      54.529  17.461  53.241  1.00  0.00           C
ATOM   1331  CD1 TYR    88      55.961  17.227  53.257  1.00  0.00           C
ATOM   1332  HD1 TYR    88      56.525  16.715  52.491  1.00  0.00           H
ATOM   1333  CE1 TYR    88      56.678  17.457  54.433  1.00  0.00           C
ATOM   1334  HE1 TYR    88      57.734  17.274  54.559  1.00  0.00           H
ATOM   1335  CZ  TYR    88      56.011  18.058  55.568  1.00  0.00           C
ATOM   1336  OH  TYR    88      56.713  18.539  56.628  1.00  0.00           O
ATOM   1337  HH  TYR    88      56.228  19.144  57.195  1.00  0.00           H
ATOM   1338  CE2 TYR    88      54.646  18.273  55.563  1.00  0.00           C
ATOM   1339  HE2 TYR    88      54.163  18.666  56.446  1.00  0.00           H
ATOM   1340  CD2 TYR    88      53.918  17.899  54.443  1.00  0.00           C
ATOM   1341  HD2 TYR    88      52.843  17.966  54.382  1.00  0.00           H
ATOM   1342  C   TYR    88      53.381  18.214  49.495  1.00  0.00           C
ATOM   1343  O   TYR    88      53.534  17.217  48.849  1.00  0.00           O
ATOM   1344  N   ASN    89      52.653  19.206  49.018  1.00  0.00           N
ATOM   1345  H   ASN    89      52.513  19.964  49.672  1.00  0.00           H
ATOM   1346  CA  ASN    89      51.745  18.989  47.810  1.00  0.00           C
ATOM   1347  HA  ASN    89      52.074  18.153  47.194  1.00  0.00           H
ATOM   1348  CB  ASN    89      50.292  18.470  48.248  1.00  0.00           C
ATOM   1349  HB2 ASN    89      49.694  18.344  47.345  1.00  0.00           H
ATOM   1350  HB3 ASN    89      50.390  17.491  48.719  1.00  0.00           H
ATOM   1351  CG  ASN    89      49.423  19.397  49.111  1.00  0.00           C
ATOM   1352  OD1 ASN    89      49.688  20.580  49.138  1.00  0.00           O
ATOM   1353  ND2 ASN    89      48.435  18.962  49.810  1.00  0.00           N
ATOM   1354 HD21 ASN    89      47.897  19.612  50.364  1.00  0.00           H
ATOM   1355 HD22 ASN    89      48.259  17.967  49.792  1.00  0.00           H
ATOM   1356  C   ASN    89      51.644  20.198  46.899  1.00  0.00           C
ATOM   1357  O   ASN    89      51.259  19.965  45.778  1.00  0.00           O
ATOM   1358  N   SER    90      51.904  21.429  47.402  1.00  0.00           N
ATOM   1359  H   SER    90      52.127  21.526  48.383  1.00  0.00           H
ATOM   1360  CA  SER    90      51.879  22.709  46.600  1.00  0.00           C
ATOM   1361  HA  SER    90      50.883  22.770  46.162  1.00  0.00           H
ATOM   1362  CB  SER    90      51.945  23.998  47.427  1.00  0.00           C
ATOM   1363  HB2 SER    90      52.886  24.184  47.944  1.00  0.00           H
ATOM   1364  HB3 SER    90      51.847  24.904  46.829  1.00  0.00           H
ATOM   1365  OG  SER    90      50.784  23.901  48.347  1.00  0.00           O
ATOM   1366  HG  SER    90      50.950  23.198  48.979  1.00  0.00           H
ATOM   1367  C   SER    90      53.029  22.852  45.601  1.00  0.00           C
ATOM   1368  O   SER    90      54.191  22.461  45.954  1.00  0.00           O
ATOM   1369  N   ARG    91      52.816  23.416  44.372  1.00  0.00           N
ATOM   1370  H   ARG    91      51.868  23.718  44.194  1.00  0.00           H
ATOM   1371  CA  ARG    91      53.855  23.987  43.491  1.00  0.00           C
ATOM   1372  HA  ARG    91      54.818  23.702  43.915  1.00  0.00           H
ATOM   1373  CB  ARG    91      53.845  23.463  42.024  1.00  0.00           C
ATOM   1374  HB2 ARG    91      54.685  23.782  41.406  1.00  0.00           H
ATOM   1375  HB3 ARG    91      53.928  22.385  42.155  1.00  0.00           H
ATOM   1376  CG  ARG    91      52.503  23.612  41.255  1.00  0.00           C
ATOM   1377  HG2 ARG    91      51.790  23.341  42.034  1.00  0.00           H
ATOM   1378  HG3 ARG    91      52.214  24.642  41.047  1.00  0.00           H
ATOM   1379  CD  ARG    91      52.429  22.707  40.039  1.00  0.00           C
ATOM   1380  HD2 ARG    91      53.301  22.663  39.388  1.00  0.00           H
ATOM   1381  HD3 ARG    91      52.322  21.698  40.437  1.00  0.00           H
ATOM   1382  NE  ARG    91      51.267  23.038  39.214  1.00  0.00           N
ATOM   1383  HE  ARG    91      51.061  23.993  38.959  1.00  0.00           H
ATOM   1384  CZ  ARG    91      50.660  22.224  38.416  1.00  0.00           C
ATOM   1385  NH1 ARG    91      49.910  22.709  37.483  1.00  0.00           N
ATOM   1386 HH11 ARG    91      49.666  23.676  37.323  1.00  0.00           H
ATOM   1387 HH12 ARG    91      49.446  22.140  36.789  1.00  0.00           H
ATOM   1388  NH2 ARG    91      50.676  20.910  38.570  1.00  0.00           N
ATOM   1389 HH21 ARG    91      51.293  20.513  39.263  1.00  0.00           H
ATOM   1390 HH22 ARG    91      49.999  20.342  38.080  1.00  0.00           H
ATOM   1391  C   ARG    91      53.786  25.546  43.487  1.00  0.00           C
ATOM   1392  O   ARG    91      52.702  26.200  43.489  1.00  0.00           O
ATOM   1393  N   PHE    92      54.887  26.188  43.304  1.00  0.00           N
ATOM   1394  H   PHE    92      55.723  25.621  43.270  1.00  0.00           H
ATOM   1395  CA  PHE    92      55.091  27.656  43.178  1.00  0.00           C
ATOM   1396  HA  PHE    92      54.341  28.050  43.865  1.00  0.00           H
ATOM   1397  CB  PHE    92      56.517  28.018  43.609  1.00  0.00           C
ATOM   1398  HB2 PHE    92      56.684  27.858  44.674  1.00  0.00           H
ATOM   1399  HB3 PHE    92      57.171  27.249  43.197  1.00  0.00           H
ATOM   1400  CG  PHE    92      57.130  29.321  43.215  1.00  0.00           C
ATOM   1401  CD1 PHE    92      57.847  29.458  42.044  1.00  0.00           C
ATOM   1402  HD1 PHE    92      57.894  28.594  41.399  1.00  0.00           H
ATOM   1403  CE1 PHE    92      58.506  30.658  41.785  1.00  0.00           C
ATOM   1404  HE1 PHE    92      59.100  30.715  40.884  1.00  0.00           H
ATOM   1405  CZ  PHE    92      58.336  31.821  42.621  1.00  0.00           C
ATOM   1406  HZ  PHE    92      58.843  32.737  42.354  1.00  0.00           H
ATOM   1407  CE2 PHE    92      57.623  31.637  43.813  1.00  0.00           C
ATOM   1408  HE2 PHE    92      57.499  32.479  44.479  1.00  0.00           H
ATOM   1409  CD2 PHE    92      57.019  30.367  44.107  1.00  0.00           C
ATOM   1410  HD2 PHE    92      56.422  30.307  45.006  1.00  0.00           H
ATOM   1411  C   PHE    92      54.813  28.140  41.735  1.00  0.00           C
ATOM   1412  O   PHE    92      55.385  27.620  40.744  1.00  0.00           O
ATOM   1413  N   GLU    93      53.945  29.128  41.588  1.00  0.00           N
ATOM   1414  H   GLU    93      53.375  29.363  42.388  1.00  0.00           H
ATOM   1415  CA  GLU    93      53.835  29.788  40.245  1.00  0.00           C
ATOM   1416  HA  GLU    93      54.228  29.110  39.486  1.00  0.00           H
ATOM   1417  CB  GLU    93      52.404  30.041  39.897  1.00  0.00           C
ATOM   1418  HB2 GLU    93      52.051  30.855  40.529  1.00  0.00           H
ATOM   1419  HB3 GLU    93      52.165  30.462  38.920  1.00  0.00           H
ATOM   1420  CG  GLU    93      51.397  29.026  40.342  1.00  0.00           C
ATOM   1421  HG2 GLU    93      51.570  28.745  41.380  1.00  0.00           H
ATOM   1422  HG3 GLU    93      50.347  29.317  40.301  1.00  0.00           H
ATOM   1423  CD  GLU    93      51.649  27.631  39.609  1.00  0.00           C
ATOM   1424  OE1 GLU    93      50.921  26.647  39.836  1.00  0.00           O
ATOM   1425  OE2 GLU    93      52.552  27.624  38.763  1.00  0.00           O
ATOM   1426  C   GLU    93      54.553  31.075  40.103  1.00  0.00           C
ATOM   1427  O   GLU    93      55.218  31.233  39.078  1.00  0.00           O
ATOM   1428  N   SER    94      54.473  31.946  41.049  1.00  0.00           N
ATOM   1429  H   SER    94      54.014  31.674  41.907  1.00  0.00           H
ATOM   1430  CA  SER    94      55.081  33.274  40.972  1.00  0.00           C
ATOM   1431  HA  SER    94      56.044  33.099  40.491  1.00  0.00           H
ATOM   1432  CB  SER    94      54.125  34.066  40.110  1.00  0.00           C
ATOM   1433  HB2 SER    94      53.820  33.533  39.210  1.00  0.00           H
ATOM   1434  HB3 SER    94      53.251  34.242  40.737  1.00  0.00           H
ATOM   1435  OG  SER    94      54.626  35.361  39.753  1.00  0.00           O
ATOM   1436  HG  SER    94      55.546  35.292  39.486  1.00  0.00           H
ATOM   1437  C   SER    94      55.352  33.960  42.316  1.00  0.00           C
ATOM   1438  O   SER    94      54.701  33.704  43.343  1.00  0.00           O
ATOM   1439  N   VAL    95      56.192  34.977  42.331  1.00  0.00           N
ATOM   1440  H   VAL    95      56.701  35.153  41.477  1.00  0.00           H
ATOM   1441  CA  VAL    95      56.104  36.029  43.364  1.00  0.00           C
ATOM   1442  HA  VAL    95      55.899  35.521  44.306  1.00  0.00           H
ATOM   1443  CB  VAL    95      57.445  36.765  43.394  1.00  0.00           C
ATOM   1444  HB  VAL    95      57.684  37.271  42.459  1.00  0.00           H
ATOM   1445  CG1 VAL    95      57.393  37.862  44.468  1.00  0.00           C
ATOM   1446 HG11 VAL    95      57.210  37.481  45.473  1.00  0.00           H
ATOM   1447 HG12 VAL    95      58.399  38.277  44.534  1.00  0.00           H
ATOM   1448 HG13 VAL    95      56.667  38.647  44.255  1.00  0.00           H
ATOM   1449  CG2 VAL    95      58.660  35.847  43.675  1.00  0.00           C
ATOM   1450 HG21 VAL    95      59.537  36.486  43.584  1.00  0.00           H
ATOM   1451 HG22 VAL    95      58.653  35.272  44.602  1.00  0.00           H
ATOM   1452 HG23 VAL    95      58.881  35.201  42.826  1.00  0.00           H
ATOM   1453  C   VAL    95      54.929  36.956  42.950  1.00  0.00           C
ATOM   1454  O   VAL    95      54.925  37.508  41.830  1.00  0.00           O
ATOM   1455  N   ALA    96      53.962  37.126  43.832  1.00  0.00           N
ATOM   1456  H   ALA    96      54.118  36.876  44.798  1.00  0.00           H
ATOM   1457  CA  ALA    96      52.790  37.843  43.582  1.00  0.00           C
ATOM   1458  HA  ALA    96      52.973  38.686  42.915  1.00  0.00           H
ATOM   1459  CB  ALA    96      51.967  36.977  42.674  1.00  0.00           C
ATOM   1460  HB1 ALA    96      51.665  35.994  43.036  1.00  0.00           H
ATOM   1461  HB2 ALA    96      51.143  37.600  42.329  1.00  0.00           H
ATOM   1462  HB3 ALA    96      52.500  36.942  41.723  1.00  0.00           H
ATOM   1463  C   ALA    96      52.052  38.384  44.784  1.00  0.00           C
ATOM   1464  O   ALA    96      51.928  37.551  45.653  1.00  0.00           O
ATOM   1465  N   TRP    97      51.320  39.498  44.606  1.00  0.00           N
ATOM   1466  H   TRP    97      51.492  39.991  43.742  1.00  0.00           H
ATOM   1467  CA  TRP    97      50.349  40.050  45.545  1.00  0.00           C
ATOM   1468  HA  TRP    97      49.985  39.297  46.244  1.00  0.00           H
ATOM   1469  CB  TRP    97      50.901  41.267  46.365  1.00  0.00           C
ATOM   1470  HB2 TRP    97      50.074  41.774  46.863  1.00  0.00           H
ATOM   1471  HB3 TRP    97      51.586  40.852  47.105  1.00  0.00           H
ATOM   1472  CG  TRP    97      51.643  42.309  45.736  1.00  0.00           C
ATOM   1473  CD1 TRP    97      52.992  42.514  45.773  1.00  0.00           C
ATOM   1474  HD1 TRP    97      53.741  41.882  46.226  1.00  0.00           H
ATOM   1475  NE1 TRP    97      53.294  43.702  45.165  1.00  0.00           N
ATOM   1476  HE1 TRP    97      54.186  44.163  45.282  1.00  0.00           H
ATOM   1477  CE2 TRP    97      52.206  44.184  44.470  1.00  0.00           C
ATOM   1478  CZ2 TRP    97      52.006  45.312  43.615  1.00  0.00           C
ATOM   1479  HZ2 TRP    97      52.853  45.880  43.256  1.00  0.00           H
ATOM   1480  CH2 TRP    97      50.684  45.447  43.015  1.00  0.00           C
ATOM   1481  HH2 TRP    97      50.497  46.162  42.227  1.00  0.00           H
ATOM   1482  CZ3 TRP    97      49.611  44.627  43.470  1.00  0.00           C
ATOM   1483  HZ3 TRP    97      48.636  44.726  43.018  1.00  0.00           H
ATOM   1484  CE3 TRP    97      49.852  43.571  44.423  1.00  0.00           C
ATOM   1485  HE3 TRP    97      49.083  42.868  44.707  1.00  0.00           H
ATOM   1486  CD2 TRP    97      51.159  43.364  44.902  1.00  0.00           C
ATOM   1487  C   TRP    97      48.959  40.254  44.930  1.00  0.00           C
ATOM   1488  O   TRP    97      48.048  40.612  45.666  1.00  0.00           O
ATOM   1489  N   SER    98      48.838  39.888  43.613  1.00  0.00           N
ATOM   1490  H   SER    98      49.731  39.853  43.141  1.00  0.00           H
ATOM   1491  CA  SER    98      47.585  39.768  42.818  1.00  0.00           C
ATOM   1492  HA  SER    98      46.826  39.340  43.474  1.00  0.00           H
ATOM   1493  CB  SER    98      47.117  41.127  42.355  1.00  0.00           C
ATOM   1494  HB2 SER    98      46.884  41.772  43.202  1.00  0.00           H
ATOM   1495  HB3 SER    98      47.962  41.632  41.887  1.00  0.00           H
ATOM   1496  OG  SER    98      45.960  41.144  41.524  1.00  0.00           O
ATOM   1497  HG  SER    98      45.200  40.778  41.981  1.00  0.00           H
ATOM   1498  C   SER    98      47.784  38.796  41.629  1.00  0.00           C
ATOM   1499  O   SER    98      48.882  38.603  41.144  1.00  0.00           O
ATOM   1500  N   ALA    99      46.754  38.031  41.213  1.00  0.00           N
ATOM   1501  H   ALA    99      45.832  38.248  41.565  1.00  0.00           H
ATOM   1502  CA  ALA    99      46.847  36.847  40.366  1.00  0.00           C
ATOM   1503  HA  ALA    99      47.639  37.028  39.638  1.00  0.00           H
ATOM   1504  CB  ALA    99      47.359  35.749  41.366  1.00  0.00           C
ATOM   1505  HB1 ALA    99      47.431  34.853  40.752  1.00  0.00           H
ATOM   1506  HB2 ALA    99      48.391  35.933  41.663  1.00  0.00           H
ATOM   1507  HB3 ALA    99      46.672  35.657  42.207  1.00  0.00           H
ATOM   1508  C   ALA    99      45.620  36.421  39.486  1.00  0.00           C
ATOM   1509  O   ALA    99      44.489  36.882  39.705  1.00  0.00           O
ATOM   1510  N   SER   100      46.002  35.627  38.473  1.00  0.00           N
ATOM   1511  H   SER   100      46.991  35.518  38.304  1.00  0.00           H
ATOM   1512  CA  SER   100      45.082  34.717  37.736  1.00  0.00           C
ATOM   1513  HA  SER   100      44.210  34.591  38.378  1.00  0.00           H
ATOM   1514  CB  SER   100      44.394  35.503  36.651  1.00  0.00           C
ATOM   1515  HB2 SER   100      43.924  36.329  37.185  1.00  0.00           H
ATOM   1516  HB3 SER   100      45.115  35.875  35.923  1.00  0.00           H
ATOM   1517  OG  SER   100      43.312  34.785  36.076  1.00  0.00           O
ATOM   1518  HG  SER   100      42.586  34.694  36.699  1.00  0.00           H
ATOM   1519  C   SER   100      45.640  33.321  37.339  1.00  0.00           C
ATOM   1520  O   SER   100      46.922  33.198  37.244  1.00  0.00           O
ATOM   1521  N   ALA   101      44.890  32.321  36.948  1.00  0.00           N
ATOM   1522  H   ALA   101      43.913  32.480  36.751  1.00  0.00           H
ATOM   1523  CA  ALA   101      45.347  30.974  36.624  1.00  0.00           C
ATOM   1524  HA  ALA   101      46.277  31.086  36.067  1.00  0.00           H
ATOM   1525  CB  ALA   101      45.635  30.192  37.903  1.00  0.00           C
ATOM   1526  HB1 ALA   101      46.262  30.748  38.601  1.00  0.00           H
ATOM   1527  HB2 ALA   101      44.752  30.001  38.513  1.00  0.00           H
ATOM   1528  HB3 ALA   101      46.106  29.224  37.736  1.00  0.00           H
ATOM   1529  C   ALA   101      44.356  30.159  35.834  1.00  0.00           C
ATOM   1530  O   ALA   101      43.149  30.338  36.036  1.00  0.00           O
ATOM   1531  N   CYX   102      44.757  29.332  34.844  1.00  0.00           N
ATOM   1532  H   CYX   102      45.731  29.326  34.579  1.00  0.00           H
ATOM   1533  CA  CYX   102      43.893  28.692  33.887  1.00  0.00           C
ATOM   1534  HA  CYX   102      43.072  28.126  34.328  1.00  0.00           H
ATOM   1535  CB  CYX   102      43.227  29.773  33.012  1.00  0.00           C
ATOM   1536  HB2 CYX   102      42.627  29.308  32.231  1.00  0.00           H
ATOM   1537  HB3 CYX   102      42.558  30.282  33.707  1.00  0.00           H
ATOM   1538  SG  CYX   102      44.161  31.063  32.123  1.00  0.00           S
ATOM   1539  C   CYX   102      44.679  27.737  32.973  1.00  0.00           C
ATOM   1540  O   CYX   102      45.846  27.449  33.256  1.00  0.00           O
ATOM   1541  N   HIE   103      44.050  27.133  31.947  1.00  0.00           N
ATOM   1542  H   HIE   103      43.043  27.149  31.866  1.00  0.00           H
ATOM   1543  CA  HIE   103      44.634  26.189  31.053  1.00  0.00           C
ATOM   1544  HA  HIE   103      45.699  26.405  30.962  1.00  0.00           H
ATOM   1545  CB  HIE   103      44.464  24.819  31.732  1.00  0.00           C
ATOM   1546  HB2 HIE   103      44.960  24.811  32.702  1.00  0.00           H
ATOM   1547  HB3 HIE   103      43.416  24.614  31.952  1.00  0.00           H
ATOM   1548  CG  HIE   103      44.992  23.594  30.931  1.00  0.00           C
ATOM   1549  ND1 HIE   103      44.322  23.027  29.875  1.00  0.00           N
ATOM   1550  CE1 HIE   103      45.072  21.999  29.444  1.00  0.00           C
ATOM   1551  HE1 HIE   103      44.855  21.373  28.592  1.00  0.00           H
ATOM   1552  NE2 HIE   103      46.209  21.877  30.173  1.00  0.00           N
ATOM   1553  HE2 HIE   103      46.984  21.241  30.053  1.00  0.00           H
ATOM   1554  CD2 HIE   103      46.090  22.841  31.152  1.00  0.00           C
ATOM   1555  HD2 HIE   103      46.820  22.985  31.935  1.00  0.00           H
ATOM   1556  C   HIE   103      44.041  26.225  29.618  1.00  0.00           C
ATOM   1557  O   HIE   103      42.824  26.238  29.510  1.00  0.00           O
ATOM   1558  N   ASP   104      44.883  26.316  28.639  1.00  0.00           N
ATOM   1559  H   ASP   104      45.871  26.351  28.841  1.00  0.00           H
ATOM   1560  CA  ASP   104      44.470  26.643  27.220  1.00  0.00           C
ATOM   1561  HA  ASP   104      43.692  27.397  27.336  1.00  0.00           H
ATOM   1562  CB  ASP   104      45.513  27.486  26.472  1.00  0.00           C
ATOM   1563  HB2 ASP   104      45.038  28.148  25.749  1.00  0.00           H
ATOM   1564  HB3 ASP   104      46.020  28.045  27.258  1.00  0.00           H
ATOM   1565  CG  ASP   104      46.554  26.585  25.870  1.00  0.00           C
ATOM   1566  OD1 ASP   104      47.274  26.867  24.914  1.00  0.00           O
ATOM   1567  OD2 ASP   104      46.816  25.504  26.452  1.00  0.00           O
ATOM   1568  C   ASP   104      43.828  25.578  26.404  1.00  0.00           C
ATOM   1569  O   ASP   104      43.587  25.778  25.231  1.00  0.00           O
ATOM   1570  N   GLY   105      43.709  24.403  26.973  1.00  0.00           N
ATOM   1571  H   GLY   105      44.148  24.328  27.880  1.00  0.00           H
ATOM   1572  CA  GLY   105      43.395  23.193  26.132  1.00  0.00           C
ATOM   1573  HA2 GLY   105      42.822  22.433  26.664  1.00  0.00           H
ATOM   1574  HA3 GLY   105      42.893  23.466  25.205  1.00  0.00           H
ATOM   1575  C   GLY   105      44.624  22.336  25.801  1.00  0.00           C
ATOM   1576  O   GLY   105      44.485  21.194  25.348  1.00  0.00           O
ATOM   1577  N   THR   106      45.812  22.841  26.134  1.00  0.00           N
ATOM   1578  H   THR   106      45.950  23.833  26.268  1.00  0.00           H
ATOM   1579  CA  THR   106      47.082  22.094  25.957  1.00  0.00           C
ATOM   1580  HA  THR   106      46.883  21.023  25.907  1.00  0.00           H
ATOM   1581  CB  THR   106      47.880  22.577  24.744  1.00  0.00           C
ATOM   1582  HB  THR   106      48.958  22.590  24.906  1.00  0.00           H
ATOM   1583  CG2 THR   106      47.618  21.655  23.555  1.00  0.00           C
ATOM   1584 HG21 THR   106      48.101  22.135  22.704  1.00  0.00           H
ATOM   1585 HG22 THR   106      47.933  20.620  23.681  1.00  0.00           H
ATOM   1586 HG23 THR   106      46.533  21.647  23.448  1.00  0.00           H
ATOM   1587  OG1 THR   106      47.554  23.842  24.244  1.00  0.00           O
ATOM   1588  HG1 THR   106      47.293  24.448  24.941  1.00  0.00           H
ATOM   1589  C   THR   106      47.991  22.339  27.115  1.00  0.00           C
ATOM   1590  O   THR   106      48.787  21.464  27.413  1.00  0.00           O
ATOM   1591  N   SER   107      48.054  23.479  27.793  1.00  0.00           N
ATOM   1592  H   SER   107      47.644  24.292  27.356  1.00  0.00           H
ATOM   1593  CA  SER   107      49.033  23.749  28.875  1.00  0.00           C
ATOM   1594  HA  SER   107      49.270  22.791  29.338  1.00  0.00           H
ATOM   1595  CB  SER   107      50.307  24.368  28.324  1.00  0.00           C
ATOM   1596  HB2 SER   107      50.440  24.252  27.249  1.00  0.00           H
ATOM   1597  HB3 SER   107      50.268  25.444  28.496  1.00  0.00           H
ATOM   1598  OG  SER   107      51.403  23.825  29.062  1.00  0.00           O
ATOM   1599  HG  SER   107      52.036  23.744  28.345  1.00  0.00           H
ATOM   1600  C   SER   107      48.504  24.721  29.971  1.00  0.00           C
ATOM   1601  O   SER   107      47.732  25.626  29.742  1.00  0.00           O
ATOM   1602  N   TRP   108      48.889  24.500  31.280  1.00  0.00           N
ATOM   1603  H   TRP   108      49.600  23.794  31.402  1.00  0.00           H
ATOM   1604  CA  TRP   108      48.558  25.379  32.361  1.00  0.00           C
ATOM   1605  HA  TRP   108      47.477  25.513  32.406  1.00  0.00           H
ATOM   1606  CB  TRP   108      48.958  24.835  33.790  1.00  0.00           C
ATOM   1607  HB2 TRP   108      49.971  24.445  33.895  1.00  0.00           H
ATOM   1608  HB3 TRP   108      48.888  25.640  34.522  1.00  0.00           H
ATOM   1609  CG  TRP   108      48.079  23.784  34.337  1.00  0.00           C
ATOM   1610  CD1 TRP   108      48.341  22.430  34.291  1.00  0.00           C
ATOM   1611  HD1 TRP   108      49.255  21.962  33.953  1.00  0.00           H
ATOM   1612  NE1 TRP   108      47.274  21.781  34.927  1.00  0.00           N
ATOM   1613  HE1 TRP   108      47.226  20.776  35.020  1.00  0.00           H
ATOM   1614  CE2 TRP   108      46.293  22.673  35.325  1.00  0.00           C
ATOM   1615  CZ2 TRP   108      45.012  22.522  35.875  1.00  0.00           C
ATOM   1616  HZ2 TRP   108      44.678  21.593  36.313  1.00  0.00           H
ATOM   1617  CH2 TRP   108      44.170  23.598  36.065  1.00  0.00           C
ATOM   1618  HH2 TRP   108      43.181  23.381  36.441  1.00  0.00           H
ATOM   1619  CZ3 TRP   108      44.647  24.891  35.917  1.00  0.00           C
ATOM   1620  HZ3 TRP   108      43.987  25.706  36.172  1.00  0.00           H
ATOM   1621  CE3 TRP   108      45.959  25.110  35.390  1.00  0.00           C
ATOM   1622  HE3 TRP   108      46.406  26.088  35.289  1.00  0.00           H
ATOM   1623  CD2 TRP   108      46.747  23.938  34.968  1.00  0.00           C
ATOM   1624  C   TRP   108      49.186  26.757  32.146  1.00  0.00           C
ATOM   1625  O   TRP   108      50.413  26.819  32.023  1.00  0.00           O
ATOM   1626  N   LEU   109      48.403  27.865  32.253  1.00  0.00           N
ATOM   1627  H   LEU   109      47.466  27.752  32.613  1.00  0.00           H
ATOM   1628  CA  LEU   109      48.793  29.280  32.182  1.00  0.00           C
ATOM   1629  HA  LEU   109      49.857  29.381  31.972  1.00  0.00           H
ATOM   1630  CB  LEU   109      48.009  29.931  31.086  1.00  0.00           C
ATOM   1631  HB2 LEU   109      48.064  29.235  30.250  1.00  0.00           H
ATOM   1632  HB3 LEU   109      46.960  30.099  31.326  1.00  0.00           H
ATOM   1633  CG  LEU   109      48.586  31.235  30.463  1.00  0.00           C
ATOM   1634  HG  LEU   109      49.587  30.846  30.278  1.00  0.00           H
ATOM   1635  CD1 LEU   109      47.811  31.572  29.183  1.00  0.00           C
ATOM   1636 HD11 LEU   109      48.296  32.208  28.443  1.00  0.00           H
ATOM   1637 HD12 LEU   109      47.616  30.699  28.560  1.00  0.00           H
ATOM   1638 HD13 LEU   109      46.813  31.948  29.412  1.00  0.00           H
ATOM   1639  CD2 LEU   109      48.802  32.500  31.287  1.00  0.00           C
ATOM   1640 HD21 LEU   109      49.491  32.379  32.123  1.00  0.00           H
ATOM   1641 HD22 LEU   109      49.116  33.326  30.648  1.00  0.00           H
ATOM   1642 HD23 LEU   109      47.845  32.805  31.710  1.00  0.00           H
ATOM   1643  C   LEU   109      48.512  29.952  33.515  1.00  0.00           C
ATOM   1644  O   LEU   109      47.464  29.752  34.100  1.00  0.00           O
ATOM   1645  N   THR   110      49.493  30.637  34.056  1.00  0.00           N
ATOM   1646  H   THR   110      50.366  30.813  33.582  1.00  0.00           H
ATOM   1647  CA  THR   110      49.360  31.405  35.299  1.00  0.00           C
ATOM   1648  HA  THR   110      48.286  31.400  35.487  1.00  0.00           H
ATOM   1649  CB  THR   110      49.999  30.786  36.529  1.00  0.00           C
ATOM   1650  HB  THR   110      49.948  31.446  37.395  1.00  0.00           H
ATOM   1651  CG2 THR   110      49.392  29.479  37.043  1.00  0.00           C
ATOM   1652 HG21 THR   110      48.413  29.698  37.467  1.00  0.00           H
ATOM   1653 HG22 THR   110      49.348  28.747  36.237  1.00  0.00           H
ATOM   1654 HG23 THR   110      49.960  29.112  37.897  1.00  0.00           H
ATOM   1655  OG1 THR   110      51.328  30.413  36.317  1.00  0.00           O
ATOM   1656  HG1 THR   110      51.288  29.736  35.638  1.00  0.00           H
ATOM   1657  C   THR   110      49.836  32.879  35.181  1.00  0.00           C
ATOM   1658  O   THR   110      50.741  33.214  34.341  1.00  0.00           O
ATOM   1659  N   ILE   111      49.346  33.730  36.064  1.00  0.00           N
ATOM   1660  H   ILE   111      48.743  33.408  36.808  1.00  0.00           H
ATOM   1661  CA  ILE   111      49.551  35.154  36.055  1.00  0.00           C
ATOM   1662  HA  ILE   111      50.358  35.407  35.368  1.00  0.00           H
ATOM   1663  CB  ILE   111      48.358  35.795  35.395  1.00  0.00           C
ATOM   1664  HB  ILE   111      47.520  35.776  36.092  1.00  0.00           H
ATOM   1665  CG2 ILE   111      48.627  37.322  35.100  1.00  0.00           C
ATOM   1666 HG21 ILE   111      49.128  37.581  34.167  1.00  0.00           H
ATOM   1667 HG22 ILE   111      47.658  37.818  35.053  1.00  0.00           H
ATOM   1668 HG23 ILE   111      49.126  37.927  35.857  1.00  0.00           H
ATOM   1669  CG1 ILE   111      47.821  35.001  34.141  1.00  0.00           C
ATOM   1670 HG12 ILE   111      48.592  34.651  33.454  1.00  0.00           H
ATOM   1671 HG13 ILE   111      47.335  34.135  34.588  1.00  0.00           H
ATOM   1672  CD1 ILE   111      46.735  35.777  33.237  1.00  0.00           C
ATOM   1673 HD11 ILE   111      46.872  36.858  33.232  1.00  0.00           H
ATOM   1674 HD12 ILE   111      46.733  35.292  32.260  1.00  0.00           H
ATOM   1675 HD13 ILE   111      45.738  35.638  33.655  1.00  0.00           H
ATOM   1676  C   ILE   111      49.772  35.804  37.409  1.00  0.00           C
ATOM   1677  O   ILE   111      48.892  35.741  38.220  1.00  0.00           O
ATOM   1678  N   GLY   112      50.895  36.495  37.661  1.00  0.00           N
ATOM   1679  H   GLY   112      51.574  36.663  36.934  1.00  0.00           H
ATOM   1680  CA  GLY   112      51.364  36.963  38.965  1.00  0.00           C
ATOM   1681  HA2 GLY   112      50.536  36.876  39.668  1.00  0.00           H
ATOM   1682  HA3 GLY   112      52.157  36.277  39.262  1.00  0.00           H
ATOM   1683  C   GLY   112      51.891  38.358  38.808  1.00  0.00           C
ATOM   1684  O   GLY   112      52.615  38.762  37.898  1.00  0.00           O
ATOM   1685  N   ILE   113      51.620  39.133  39.871  1.00  0.00           N
ATOM   1686  H   ILE   113      50.979  38.836  40.593  1.00  0.00           H
ATOM   1687  CA  ILE   113      52.048  40.597  39.994  1.00  0.00           C
ATOM   1688  HA  ILE   113      52.747  40.704  39.166  1.00  0.00           H
ATOM   1689  CB  ILE   113      50.904  41.587  39.744  1.00  0.00           C
ATOM   1690  HB  ILE   113      50.108  41.290  40.426  1.00  0.00           H
ATOM   1691  CG2 ILE   113      51.259  43.020  40.260  1.00  0.00           C
ATOM   1692 HG21 ILE   113      51.129  43.131  41.336  1.00  0.00           H
ATOM   1693 HG22 ILE   113      52.279  43.277  39.973  1.00  0.00           H
ATOM   1694 HG23 ILE   113      50.492  43.685  39.862  1.00  0.00           H
ATOM   1695  CG1 ILE   113      50.359  41.574  38.316  1.00  0.00           C
ATOM   1696 HG12 ILE   113      50.781  42.519  37.977  1.00  0.00           H
ATOM   1697 HG13 ILE   113      50.720  40.640  37.885  1.00  0.00           H
ATOM   1698  CD1 ILE   113      48.850  41.707  38.265  1.00  0.00           C
ATOM   1699 HD11 ILE   113      48.596  42.157  37.306  1.00  0.00           H
ATOM   1700 HD12 ILE   113      48.399  40.719  38.358  1.00  0.00           H
ATOM   1701 HD13 ILE   113      48.468  42.205  39.156  1.00  0.00           H
ATOM   1702  C   ILE   113      52.709  41.004  41.241  1.00  0.00           C
ATOM   1703  O   ILE   113      52.124  40.929  42.299  1.00  0.00           O
ATOM   1704  N   SER   114      54.019  41.506  41.104  1.00  0.00           N
ATOM   1705  H   SER   114      54.498  41.570  40.217  1.00  0.00           H
ATOM   1706  CA  SER   114      54.734  42.005  42.245  1.00  0.00           C
ATOM   1707  HA  SER   114      53.940  42.335  42.915  1.00  0.00           H
ATOM   1708  CB  SER   114      55.365  40.830  42.970  1.00  0.00           C
ATOM   1709  HB2 SER   114      54.681  40.089  43.382  1.00  0.00           H
ATOM   1710  HB3 SER   114      55.965  40.307  42.227  1.00  0.00           H
ATOM   1711  OG  SER   114      56.181  41.410  43.980  1.00  0.00           O
ATOM   1712  HG  SER   114      55.711  41.219  44.795  1.00  0.00           H
ATOM   1713  C   SER   114      55.666  43.136  41.881  1.00  0.00           C
ATOM   1714  O   SER   114      56.016  43.253  40.699  1.00  0.00           O
ATOM   1715  N   GLY   115      56.043  44.014  42.810  1.00  0.00           N
ATOM   1716  H   GLY   115      55.792  43.827  43.770  1.00  0.00           H
ATOM   1717  CA  GLY   115      56.825  45.184  42.628  1.00  0.00           C
ATOM   1718  HA2 GLY   115      57.820  45.027  43.043  1.00  0.00           H
ATOM   1719  HA3 GLY   115      56.835  45.347  41.550  1.00  0.00           H
ATOM   1720  C   GLY   115      56.172  46.319  43.457  1.00  0.00           C
ATOM   1721  O   GLY   115      55.185  46.090  44.147  1.00  0.00           O
ATOM   1722  N   PRO   116      56.817  47.479  43.494  1.00  0.00           N
ATOM   1723  CD  PRO   116      58.129  47.618  42.918  1.00  0.00           C
ATOM   1724  HD2 PRO   116      58.089  47.244  41.895  1.00  0.00           H
ATOM   1725  HD3 PRO   116      58.861  47.124  43.557  1.00  0.00           H
ATOM   1726  CG  PRO   116      58.347  49.102  42.886  1.00  0.00           C
ATOM   1727  HG2 PRO   116      57.977  49.626  42.005  1.00  0.00           H
ATOM   1728  HG3 PRO   116      59.377  49.454  42.936  1.00  0.00           H
ATOM   1729  CB  PRO   116      57.583  49.723  44.068  1.00  0.00           C
ATOM   1730  HB2 PRO   116      57.187  50.737  43.997  1.00  0.00           H
ATOM   1731  HB3 PRO   116      58.123  49.719  45.015  1.00  0.00           H
ATOM   1732  CA  PRO   116      56.480  48.682  44.311  1.00  0.00           C
ATOM   1733  HA  PRO   116      56.470  48.460  45.379  1.00  0.00           H
ATOM   1734  C   PRO   116      55.119  49.255  43.813  1.00  0.00           C
ATOM   1735  O   PRO   116      54.805  49.239  42.622  1.00  0.00           O
ATOM   1736  N   ASP   117      54.383  50.002  44.600  1.00  0.00           N
ATOM   1737  H   ASP   117      54.721  50.244  45.522  1.00  0.00           H
ATOM   1738  CA  ASP   117      53.035  50.616  44.210  1.00  0.00           C
ATOM   1739  HA  ASP   117      52.379  49.814  43.872  1.00  0.00           H
ATOM   1740  CB  ASP   117      52.372  51.241  45.433  1.00  0.00           C
ATOM   1741  HB2 ASP   117      53.065  51.863  46.001  1.00  0.00           H
ATOM   1742  HB3 ASP   117      51.521  51.835  45.099  1.00  0.00           H
ATOM   1743  CG  ASP   117      51.944  50.262  46.544  1.00  0.00           C
ATOM   1744  OD1 ASP   117      52.010  49.021  46.469  1.00  0.00           O
ATOM   1745  OD2 ASP   117      51.443  50.797  47.547  1.00  0.00           O
ATOM   1746  C   ASP   117      53.083  51.607  43.026  1.00  0.00           C
ATOM   1747  O   ASP   117      52.109  51.678  42.313  1.00  0.00           O
ATOM   1748  N   ASN   118      54.202  52.315  42.682  1.00  0.00           N
ATOM   1749  H   ASN   118      54.981  52.275  43.323  1.00  0.00           H
ATOM   1750  CA  ASN   118      54.326  53.126  41.489  1.00  0.00           C
ATOM   1751  HA  ASN   118      53.403  53.695  41.384  1.00  0.00           H
ATOM   1752  CB  ASN   118      55.486  54.173  41.757  1.00  0.00           C
ATOM   1753  HB2 ASN   118      55.337  54.644  42.729  1.00  0.00           H
ATOM   1754  HB3 ASN   118      56.364  53.527  41.798  1.00  0.00           H
ATOM   1755  CG  ASN   118      55.695  55.241  40.637  1.00  0.00           C
ATOM   1756  OD1 ASN   118      56.616  56.002  40.665  1.00  0.00           O
ATOM   1757  ND2 ASN   118      54.720  55.435  39.832  1.00  0.00           N
ATOM   1758 HD21 ASN   118      54.802  56.140  39.113  1.00  0.00           H
ATOM   1759 HD22 ASN   118      53.995  54.737  39.747  1.00  0.00           H
ATOM   1760  C   ASN   118      54.511  52.219  40.186  1.00  0.00           C
ATOM   1761  O   ASN   118      54.022  52.549  39.127  1.00  0.00           O
ATOM   1762  N   GLY   119      55.173  51.049  40.224  1.00  0.00           N
ATOM   1763  H   GLY   119      55.234  50.749  41.186  1.00  0.00           H
ATOM   1764  CA  GLY   119      56.068  50.543  39.238  1.00  0.00           C
ATOM   1765  HA2 GLY   119      55.928  51.030  38.273  1.00  0.00           H
ATOM   1766  HA3 GLY   119      57.081  50.876  39.462  1.00  0.00           H
ATOM   1767  C   GLY   119      56.038  48.981  38.913  1.00  0.00           C
ATOM   1768  O   GLY   119      56.844  48.594  38.056  1.00  0.00           O
ATOM   1769  N   ALA   120      55.135  48.205  39.487  1.00  0.00           N
ATOM   1770  H   ALA   120      54.494  48.742  40.053  1.00  0.00           H
ATOM   1771  CA  ALA   120      54.990  46.775  39.369  1.00  0.00           C
ATOM   1772  HA  ALA   120      55.994  46.407  39.581  1.00  0.00           H
ATOM   1773  CB  ALA   120      54.111  46.132  40.435  1.00  0.00           C
ATOM   1774  HB1 ALA   120      54.142  45.043  40.477  1.00  0.00           H
ATOM   1775  HB2 ALA   120      54.366  46.727  41.311  1.00  0.00           H
ATOM   1776  HB3 ALA   120      53.077  46.368  40.184  1.00  0.00           H
ATOM   1777  C   ALA   120      54.756  46.195  37.955  1.00  0.00           C
ATOM   1778  O   ALA   120      54.386  46.859  36.968  1.00  0.00           O
ATOM   1779  N   VAL   121      55.118  44.880  37.810  1.00  0.00           N
ATOM   1780  H   VAL   121      55.389  44.528  38.717  1.00  0.00           H
ATOM   1781  CA  VAL   121      54.838  44.029  36.581  1.00  0.00           C
ATOM   1782  HA  VAL   121      54.249  44.666  35.921  1.00  0.00           H
ATOM   1783  CB  VAL   121      56.189  43.638  35.911  1.00  0.00           C
ATOM   1784  HB  VAL   121      55.998  42.893  35.139  1.00  0.00           H
ATOM   1785  CG1 VAL   121      56.711  44.851  35.151  1.00  0.00           C
ATOM   1786 HG11 VAL   121      57.545  44.568  34.509  1.00  0.00           H
ATOM   1787 HG12 VAL   121      55.912  45.333  34.586  1.00  0.00           H
ATOM   1788 HG13 VAL   121      57.003  45.640  35.845  1.00  0.00           H
ATOM   1789  CG2 VAL   121      57.195  43.050  36.922  1.00  0.00           C
ATOM   1790 HG21 VAL   121      57.415  43.816  37.665  1.00  0.00           H
ATOM   1791 HG22 VAL   121      56.720  42.223  37.452  1.00  0.00           H
ATOM   1792 HG23 VAL   121      58.108  42.790  36.387  1.00  0.00           H
ATOM   1793  C   VAL   121      53.934  42.804  36.775  1.00  0.00           C
ATOM   1794  O   VAL   121      53.740  42.382  37.917  1.00  0.00           O
ATOM   1795  N   ALA   122      53.345  42.262  35.679  1.00  0.00           N
ATOM   1796  H   ALA   122      53.529  42.733  34.804  1.00  0.00           H
ATOM   1797  CA  ALA   122      52.569  40.992  35.618  1.00  0.00           C
ATOM   1798  HA  ALA   122      52.617  40.653  36.654  1.00  0.00           H
ATOM   1799  CB  ALA   122      51.107  41.149  35.148  1.00  0.00           C
ATOM   1800  HB1 ALA   122      50.690  40.144  35.080  1.00  0.00           H
ATOM   1801  HB2 ALA   122      50.456  41.737  35.794  1.00  0.00           H
ATOM   1802  HB3 ALA   122      51.017  41.473  34.112  1.00  0.00           H
ATOM   1803  C   ALA   122      53.209  39.945  34.701  1.00  0.00           C
ATOM   1804  O   ALA   122      53.186  40.152  33.485  1.00  0.00           O
ATOM   1805  N   VAL   123      53.716  38.880  35.327  1.00  0.00           N
ATOM   1806  H   VAL   123      53.497  38.701  36.297  1.00  0.00           H
ATOM   1807  CA  VAL   123      54.279  37.817  34.493  1.00  0.00           C
ATOM   1808  HA  VAL   123      54.761  38.310  33.649  1.00  0.00           H
ATOM   1809  CB  VAL   123      55.306  37.005  35.252  1.00  0.00           C
ATOM   1810  HB  VAL   123      55.892  36.519  34.471  1.00  0.00           H
ATOM   1811  CG1 VAL   123      56.114  37.885  36.239  1.00  0.00           C
ATOM   1812 HG11 VAL   123      56.570  38.738  35.736  1.00  0.00           H
ATOM   1813 HG12 VAL   123      55.482  38.160  37.084  1.00  0.00           H
ATOM   1814 HG13 VAL   123      56.905  37.237  36.614  1.00  0.00           H
ATOM   1815  CG2 VAL   123      54.656  35.930  36.090  1.00  0.00           C
ATOM   1816 HG21 VAL   123      53.852  36.378  36.672  1.00  0.00           H
ATOM   1817 HG22 VAL   123      54.345  34.988  35.637  1.00  0.00           H
ATOM   1818 HG23 VAL   123      55.390  35.489  36.765  1.00  0.00           H
ATOM   1819  C   VAL   123      53.118  36.886  33.876  1.00  0.00           C
ATOM   1820  O   VAL   123      52.077  36.694  34.390  1.00  0.00           O
ATOM   1821  N   LEU   124      53.453  36.251  32.781  1.00  0.00           N
ATOM   1822  H   LEU   124      54.316  36.577  32.370  1.00  0.00           H
ATOM   1823  CA  LEU   124      52.710  35.226  32.077  1.00  0.00           C
ATOM   1824  HA  LEU   124      51.936  34.926  32.782  1.00  0.00           H
ATOM   1825  CB  LEU   124      52.109  35.728  30.768  1.00  0.00           C
ATOM   1826  HB2 LEU   124      53.013  35.984  30.215  1.00  0.00           H
ATOM   1827  HB3 LEU   124      51.494  34.957  30.303  1.00  0.00           H
ATOM   1828  CG  LEU   124      51.114  36.913  30.825  1.00  0.00           C
ATOM   1829  HG  LEU   124      51.704  37.704  31.288  1.00  0.00           H
ATOM   1830  CD1 LEU   124      50.866  37.319  29.403  1.00  0.00           C
ATOM   1831 HD11 LEU   124      50.549  36.393  28.923  1.00  0.00           H
ATOM   1832 HD12 LEU   124      50.089  38.071  29.262  1.00  0.00           H
ATOM   1833 HD13 LEU   124      51.788  37.685  28.949  1.00  0.00           H
ATOM   1834  CD2 LEU   124      49.852  36.506  31.609  1.00  0.00           C
ATOM   1835 HD21 LEU   124      50.070  36.241  32.642  1.00  0.00           H
ATOM   1836 HD22 LEU   124      49.261  37.420  31.555  1.00  0.00           H
ATOM   1837 HD23 LEU   124      49.229  35.784  31.082  1.00  0.00           H
ATOM   1838  C   LEU   124      53.528  33.914  31.801  1.00  0.00           C
ATOM   1839  O   LEU   124      54.369  33.812  30.916  1.00  0.00           O
ATOM   1840  N   LYS   125      53.318  32.883  32.650  1.00  0.00           N
ATOM   1841  H   LYS   125      52.588  33.055  33.327  1.00  0.00           H
ATOM   1842  CA  LYS   125      53.936  31.547  32.479  1.00  0.00           C
ATOM   1843  HA  LYS   125      54.895  31.681  31.981  1.00  0.00           H
ATOM   1844  CB  LYS   125      54.295  30.971  33.875  1.00  0.00           C
ATOM   1845  HB2 LYS   125      54.945  31.672  34.397  1.00  0.00           H
ATOM   1846  HB3 LYS   125      53.335  30.876  34.382  1.00  0.00           H
ATOM   1847  CG  LYS   125      54.902  29.551  33.950  1.00  0.00           C
ATOM   1848  HG2 LYS   125      54.162  28.774  33.761  1.00  0.00           H
ATOM   1849  HG3 LYS   125      55.656  29.513  33.164  1.00  0.00           H
ATOM   1850  CD  LYS   125      55.572  29.417  35.288  1.00  0.00           C
ATOM   1851  HD2 LYS   125      55.927  28.388  35.242  1.00  0.00           H
ATOM   1852  HD3 LYS   125      56.321  30.206  35.370  1.00  0.00           H
ATOM   1853  CE  LYS   125      54.621  29.491  36.468  1.00  0.00           C
ATOM   1854  HE2 LYS   125      55.220  29.625  37.368  1.00  0.00           H
ATOM   1855  HE3 LYS   125      53.994  30.374  36.341  1.00  0.00           H
ATOM   1856  NZ  LYS   125      53.821  28.241  36.570  1.00  0.00           N
ATOM   1857  HZ1 LYS   125      53.123  28.264  35.840  1.00  0.00           H
ATOM   1858  HZ2 LYS   125      54.352  27.429  36.287  1.00  0.00           H
ATOM   1859  HZ3 LYS   125      53.369  28.209  37.473  1.00  0.00           H
ATOM   1860  C   LYS   125      53.105  30.589  31.648  1.00  0.00           C
ATOM   1861  O   LYS   125      51.916  30.453  31.825  1.00  0.00           O
ATOM   1862  N   TYR   126      53.780  29.976  30.667  1.00  0.00           N
ATOM   1863  H   TYR   126      54.762  30.089  30.462  1.00  0.00           H
ATOM   1864  CA  TYR   126      53.301  28.922  29.792  1.00  0.00           C
ATOM   1865  HA  TYR   126      52.450  28.381  30.207  1.00  0.00           H
ATOM   1866  CB  TYR   126      52.724  29.520  28.467  1.00  0.00           C
ATOM   1867  HB2 TYR   126      52.095  30.353  28.782  1.00  0.00           H
ATOM   1868  HB3 TYR   126      53.565  29.994  27.961  1.00  0.00           H
ATOM   1869  CG  TYR   126      51.834  28.678  27.570  1.00  0.00           C
ATOM   1870  CD1 TYR   126      52.455  27.892  26.580  1.00  0.00           C
ATOM   1871  HD1 TYR   126      53.529  27.905  26.464  1.00  0.00           H
ATOM   1872  CE1 TYR   126      51.676  26.958  25.864  1.00  0.00           C
ATOM   1873  HE1 TYR   126      52.172  26.222  25.249  1.00  0.00           H
ATOM   1874  CZ  TYR   126      50.241  26.869  26.010  1.00  0.00           C
ATOM   1875  OH  TYR   126      49.610  25.982  25.243  1.00  0.00           O
ATOM   1876  HH  TYR   126      48.692  26.253  25.180  1.00  0.00           H
ATOM   1877  CE2 TYR   126      49.702  27.664  26.995  1.00  0.00           C
ATOM   1878  HE2 TYR   126      48.623  27.632  27.031  1.00  0.00           H
ATOM   1879  CD2 TYR   126      50.415  28.553  27.754  1.00  0.00           C
ATOM   1880  HD2 TYR   126      49.934  29.060  28.579  1.00  0.00           H
ATOM   1881  C   TYR   126      54.465  27.960  29.532  1.00  0.00           C
ATOM   1882  O   TYR   126      55.567  28.477  29.399  1.00  0.00           O
ATOM   1883  N   ASN   127      54.238  26.647  29.616  1.00  0.00           N
ATOM   1884  H   ASN   127      53.314  26.244  29.672  1.00  0.00           H
ATOM   1885  CA  ASN   127      55.215  25.581  29.486  1.00  0.00           C
ATOM   1886  HA  ASN   127      54.733  24.667  29.831  1.00  0.00           H
ATOM   1887  CB  ASN   127      55.609  25.368  27.988  1.00  0.00           C
ATOM   1888  HB2 ASN   127      55.996  26.305  27.588  1.00  0.00           H
ATOM   1889  HB3 ASN   127      56.432  24.671  27.825  1.00  0.00           H
ATOM   1890  CG  ASN   127      54.466  24.961  26.999  1.00  0.00           C
ATOM   1891  OD1 ASN   127      53.495  24.394  27.370  1.00  0.00           O
ATOM   1892  ND2 ASN   127      54.506  25.267  25.785  1.00  0.00           N
ATOM   1893 HD21 ASN   127      53.692  24.915  25.302  1.00  0.00           H
ATOM   1894 HD22 ASN   127      55.226  25.818  25.339  1.00  0.00           H
ATOM   1895  C   ASN   127      56.410  25.762  30.407  1.00  0.00           C
ATOM   1896  O   ASN   127      57.571  25.651  30.034  1.00  0.00           O
ATOM   1897  N   GLY   128      56.008  26.164  31.591  1.00  0.00           N
ATOM   1898  H   GLY   128      55.006  26.158  31.713  1.00  0.00           H
ATOM   1899  CA  GLY   128      56.904  26.410  32.782  1.00  0.00           C
ATOM   1900  HA2 GLY   128      56.236  26.582  33.626  1.00  0.00           H
ATOM   1901  HA3 GLY   128      57.555  25.583  33.065  1.00  0.00           H
ATOM   1902  C   GLY   128      57.764  27.701  32.602  1.00  0.00           C
ATOM   1903  O   GLY   128      58.092  28.254  33.596  1.00  0.00           O
ATOM   1904  N   ILE   129      58.095  28.277  31.386  1.00  0.00           N
ATOM   1905  H   ILE   129      57.686  27.894  30.546  1.00  0.00           H
ATOM   1906  CA  ILE   129      59.026  29.457  31.215  1.00  0.00           C
ATOM   1907  HA  ILE   129      59.651  29.521  32.105  1.00  0.00           H
ATOM   1908  CB  ILE   129      59.842  29.308  29.877  1.00  0.00           C
ATOM   1909  HB  ILE   129      60.037  28.236  29.884  1.00  0.00           H
ATOM   1910  CG2 ILE   129      58.950  29.691  28.644  1.00  0.00           C
ATOM   1911 HG21 ILE   129      58.606  30.725  28.630  1.00  0.00           H
ATOM   1912 HG22 ILE   129      59.477  29.396  27.736  1.00  0.00           H
ATOM   1913 HG23 ILE   129      57.993  29.173  28.586  1.00  0.00           H
ATOM   1914  CG1 ILE   129      61.111  30.315  29.743  1.00  0.00           C
ATOM   1915 HG12 ILE   129      61.352  30.563  28.709  1.00  0.00           H
ATOM   1916 HG13 ILE   129      60.786  31.213  30.270  1.00  0.00           H
ATOM   1917  CD1 ILE   129      62.390  29.794  30.447  1.00  0.00           C
ATOM   1918 HD11 ILE   129      62.779  28.962  29.860  1.00  0.00           H
ATOM   1919 HD12 ILE   129      63.059  30.649  30.344  1.00  0.00           H
ATOM   1920 HD13 ILE   129      62.188  29.452  31.462  1.00  0.00           H
ATOM   1921  C   ILE   129      58.158  30.664  31.261  1.00  0.00           C
ATOM   1922  O   ILE   129      57.102  30.717  30.621  1.00  0.00           O
ATOM   1923  N   ILE   130      58.662  31.729  31.839  1.00  0.00           N
ATOM   1924  H   ILE   130      59.522  31.697  32.368  1.00  0.00           H
ATOM   1925  CA  ILE   130      57.946  33.001  31.666  1.00  0.00           C
ATOM   1926  HA  ILE   130      56.887  32.801  31.827  1.00  0.00           H
ATOM   1927  CB  ILE   130      58.342  34.096  32.677  1.00  0.00           C
ATOM   1928  HB  ILE   130      59.422  34.237  32.706  1.00  0.00           H
ATOM   1929  CG2 ILE   130      57.700  35.480  32.289  1.00  0.00           C
ATOM   1930 HG21 ILE   130      56.612  35.530  32.300  1.00  0.00           H
ATOM   1931 HG22 ILE   130      57.928  36.164  33.106  1.00  0.00           H
ATOM   1932 HG23 ILE   130      58.046  35.849  31.323  1.00  0.00           H
ATOM   1933  CG1 ILE   130      57.856  33.654  34.113  1.00  0.00           C
ATOM   1934 HG12 ILE   130      56.774  33.759  34.200  1.00  0.00           H
ATOM   1935 HG13 ILE   130      58.083  32.588  34.117  1.00  0.00           H
ATOM   1936  CD1 ILE   130      58.450  34.416  35.288  1.00  0.00           C
ATOM   1937 HD11 ILE   130      58.691  35.437  34.993  1.00  0.00           H
ATOM   1938 HD12 ILE   130      57.808  34.388  36.168  1.00  0.00           H
ATOM   1939 HD13 ILE   130      59.437  34.026  35.535  1.00  0.00           H
ATOM   1940  C   ILE   130      58.215  33.525  30.285  1.00  0.00           C
ATOM   1941  O   ILE   130      59.338  33.854  30.007  1.00  0.00           O
ATOM   1942  N   THR   131      57.252  33.403  29.373  1.00  0.00           N
ATOM   1943  H   THR   131      56.319  33.210  29.708  1.00  0.00           H
ATOM   1944  CA  THR   131      57.508  33.686  27.969  1.00  0.00           C
ATOM   1945  HA  THR   131      58.567  33.580  27.728  1.00  0.00           H
ATOM   1946  CB  THR   131      56.643  32.744  27.129  1.00  0.00           C
ATOM   1947  HB  THR   131      56.752  31.733  27.521  1.00  0.00           H
ATOM   1948  CG2 THR   131      55.155  32.981  27.302  1.00  0.00           C
ATOM   1949 HG21 THR   131      54.550  32.276  26.733  1.00  0.00           H
ATOM   1950 HG22 THR   131      54.877  32.878  28.352  1.00  0.00           H
ATOM   1951 HG23 THR   131      54.868  34.001  27.045  1.00  0.00           H
ATOM   1952  OG1 THR   131      56.935  32.898  25.741  1.00  0.00           O
ATOM   1953  HG1 THR   131      56.428  32.159  25.395  1.00  0.00           H
ATOM   1954  C   THR   131      57.162  35.154  27.608  1.00  0.00           C
ATOM   1955  O   THR   131      57.677  35.760  26.681  1.00  0.00           O
ATOM   1956  N   ASP   132      56.367  35.798  28.459  1.00  0.00           N
ATOM   1957  H   ASP   132      56.090  35.291  29.287  1.00  0.00           H
ATOM   1958  CA  ASP   132      55.972  37.193  28.264  1.00  0.00           C
ATOM   1959  HA  ASP   132      56.819  37.763  27.884  1.00  0.00           H
ATOM   1960  CB  ASP   132      54.809  37.241  27.299  1.00  0.00           C
ATOM   1961  HB2 ASP   132      54.994  36.494  26.527  1.00  0.00           H
ATOM   1962  HB3 ASP   132      53.874  36.994  27.802  1.00  0.00           H
ATOM   1963  CG  ASP   132      54.544  38.604  26.615  1.00  0.00           C
ATOM   1964  OD1 ASP   132      55.359  39.507  26.869  1.00  0.00           O
ATOM   1965  OD2 ASP   132      53.638  38.677  25.798  1.00  0.00           O
ATOM   1966  C   ASP   132      55.607  37.820  29.602  1.00  0.00           C
ATOM   1967  O   ASP   132      55.511  37.113  30.621  1.00  0.00           O
ATOM   1968  N   THR   133      55.371  39.109  29.668  1.00  0.00           N
ATOM   1969  H   THR   133      55.420  39.612  28.794  1.00  0.00           H
ATOM   1970  CA  THR   133      55.165  39.864  30.909  1.00  0.00           C
ATOM   1971  HA  THR   133      54.427  39.372  31.542  1.00  0.00           H
ATOM   1972  CB  THR   133      56.463  40.083  31.750  1.00  0.00           C
ATOM   1973  HB  THR   133      57.303  40.184  31.062  1.00  0.00           H
ATOM   1974  CG2 THR   133      56.419  41.243  32.742  1.00  0.00           C
ATOM   1975 HG21 THR   133      56.402  42.204  32.227  1.00  0.00           H
ATOM   1976 HG22 THR   133      55.475  41.246  33.288  1.00  0.00           H
ATOM   1977 HG23 THR   133      57.255  41.134  33.433  1.00  0.00           H
ATOM   1978  OG1 THR   133      56.595  38.871  32.405  1.00  0.00           O
ATOM   1979  HG1 THR   133      56.300  38.155  31.838  1.00  0.00           H
ATOM   1980  C   THR   133      54.718  41.297  30.511  1.00  0.00           C
ATOM   1981  O   THR   133      55.299  41.937  29.591  1.00  0.00           O
ATOM   1982  N   ILE   134      53.731  41.827  31.232  1.00  0.00           N
ATOM   1983  H   ILE   134      53.342  41.323  32.015  1.00  0.00           H
ATOM   1984  CA  ILE   134      52.912  42.952  30.881  1.00  0.00           C
ATOM   1985  HA  ILE   134      52.969  43.187  29.819  1.00  0.00           H
ATOM   1986  CB  ILE   134      51.396  42.517  31.108  1.00  0.00           C
ATOM   1987  HB  ILE   134      51.397  42.021  32.080  1.00  0.00           H
ATOM   1988  CG2 ILE   134      50.509  43.796  31.307  1.00  0.00           C
ATOM   1989 HG21 ILE   134      50.653  44.550  30.534  1.00  0.00           H
ATOM   1990 HG22 ILE   134      49.467  43.494  31.416  1.00  0.00           H
ATOM   1991 HG23 ILE   134      50.929  44.187  32.233  1.00  0.00           H
ATOM   1992  CG1 ILE   134      50.977  41.541  29.981  1.00  0.00           C
ATOM   1993 HG12 ILE   134      50.812  42.221  29.144  1.00  0.00           H
ATOM   1994 HG13 ILE   134      51.718  40.770  29.770  1.00  0.00           H
ATOM   1995  CD1 ILE   134      49.638  40.819  30.246  1.00  0.00           C
ATOM   1996 HD11 ILE   134      49.421  40.164  29.403  1.00  0.00           H
ATOM   1997 HD12 ILE   134      49.782  40.121  31.071  1.00  0.00           H
ATOM   1998 HD13 ILE   134      48.844  41.539  30.445  1.00  0.00           H
ATOM   1999  C   ILE   134      53.390  44.015  31.819  1.00  0.00           C
ATOM   2000  O   ILE   134      53.571  43.796  33.001  1.00  0.00           O
ATOM   2001  N   LYS   135      53.559  45.276  31.309  1.00  0.00           N
ATOM   2002  H   LYS   135      53.416  45.416  30.319  1.00  0.00           H
ATOM   2003  CA  LYS   135      53.819  46.377  32.209  1.00  0.00           C
ATOM   2004  HA  LYS   135      54.394  46.051  33.076  1.00  0.00           H
ATOM   2005  CB  LYS   135      54.784  47.363  31.495  1.00  0.00           C
ATOM   2006  HB2 LYS   135      54.394  47.625  30.511  1.00  0.00           H
ATOM   2007  HB3 LYS   135      54.960  48.321  31.985  1.00  0.00           H
ATOM   2008  CG  LYS   135      56.218  46.797  31.389  1.00  0.00           C
ATOM   2009  HG2 LYS   135      56.687  46.833  32.373  1.00  0.00           H
ATOM   2010  HG3 LYS   135      56.059  45.796  30.990  1.00  0.00           H
ATOM   2011  CD  LYS   135      57.198  47.466  30.400  1.00  0.00           C
ATOM   2012  HD2 LYS   135      58.159  46.952  30.416  1.00  0.00           H
ATOM   2013  HD3 LYS   135      56.725  47.506  29.419  1.00  0.00           H
ATOM   2014  CE  LYS   135      57.522  48.980  30.684  1.00  0.00           C
ATOM   2015  HE2 LYS   135      56.669  49.623  30.468  1.00  0.00           H
ATOM   2016  HE3 LYS   135      57.858  49.270  31.678  1.00  0.00           H
ATOM   2017  NZ  LYS   135      58.540  49.533  29.718  1.00  0.00           N
ATOM   2018  HZ1 LYS   135      58.330  49.233  28.777  1.00  0.00           H
ATOM   2019  HZ2 LYS   135      58.754  50.510  29.860  1.00  0.00           H
ATOM   2020  HZ3 LYS   135      59.307  48.962  30.042  1.00  0.00           H
ATOM   2021  C   LYS   135      52.606  47.036  32.758  1.00  0.00           C
ATOM   2022  O   LYS   135      51.555  47.010  32.212  1.00  0.00           O
ATOM   2023  N   SER   136      52.737  47.741  33.900  1.00  0.00           N
ATOM   2024  H   SER   136      53.683  47.777  34.250  1.00  0.00           H
ATOM   2025  CA  SER   136      51.834  48.843  34.344  1.00  0.00           C
ATOM   2026  HA  SER   136      50.857  48.519  34.700  1.00  0.00           H
ATOM   2027  CB  SER   136      52.359  49.565  35.638  1.00  0.00           C
ATOM   2028  HB2 SER   136      53.367  49.850  35.339  1.00  0.00           H
ATOM   2029  HB3 SER   136      51.801  50.491  35.782  1.00  0.00           H
ATOM   2030  OG  SER   136      52.307  48.772  36.804  1.00  0.00           O
ATOM   2031  HG  SER   136      53.005  48.122  36.694  1.00  0.00           H
ATOM   2032  C   SER   136      51.657  49.853  33.146  1.00  0.00           C
ATOM   2033  O   SER   136      52.447  49.916  32.186  1.00  0.00           O
ATOM   2034  N   TRP   137      50.547  50.638  33.171  1.00  0.00           N
ATOM   2035  H   TRP   137      49.879  50.500  33.916  1.00  0.00           H
ATOM   2036  CA  TRP   137      50.316  51.691  32.125  1.00  0.00           C
ATOM   2037  HA  TRP   137      51.239  51.824  31.563  1.00  0.00           H
ATOM   2038  CB  TRP   137      49.320  51.150  31.003  1.00  0.00           C
ATOM   2039  HB2 TRP   137      49.161  51.752  30.109  1.00  0.00           H
ATOM   2040  HB3 TRP   137      49.882  50.316  30.583  1.00  0.00           H
ATOM   2041  CG  TRP   137      47.930  50.695  31.392  1.00  0.00           C
ATOM   2042  CD1 TRP   137      46.798  51.359  31.114  1.00  0.00           C
ATOM   2043  HD1 TRP   137      46.825  52.236  30.485  1.00  0.00           H
ATOM   2044  NE1 TRP   137      45.788  50.764  31.781  1.00  0.00           N
ATOM   2045  HE1 TRP   137      44.821  51.045  31.716  1.00  0.00           H
ATOM   2046  CE2 TRP   137      46.183  49.536  32.329  1.00  0.00           C
ATOM   2047  CZ2 TRP   137      45.452  48.501  32.975  1.00  0.00           C
ATOM   2048  HZ2 TRP   137      44.440  48.694  33.298  1.00  0.00           H
ATOM   2049  CH2 TRP   137      46.162  47.326  33.248  1.00  0.00           C
ATOM   2050  HH2 TRP   137      45.652  46.540  33.784  1.00  0.00           H
ATOM   2051  CZ3 TRP   137      47.440  47.101  32.776  1.00  0.00           C
ATOM   2052  HZ3 TRP   137      47.946  46.157  32.912  1.00  0.00           H
ATOM   2053  CE3 TRP   137      48.175  48.187  32.183  1.00  0.00           C
ATOM   2054  HE3 TRP   137      49.200  48.050  31.871  1.00  0.00           H
ATOM   2055  CD2 TRP   137      47.542  49.465  32.010  1.00  0.00           C
ATOM   2056  C   TRP   137      49.860  53.079  32.659  1.00  0.00           C
ATOM   2057  O   TRP   137      50.048  54.110  32.021  1.00  0.00           O
ATOM   2058  N   ARG   138      49.312  53.058  33.834  1.00  0.00           N
ATOM   2059  H   ARG   138      49.347  52.122  34.211  1.00  0.00           H
ATOM   2060  CA  ARG   138      48.810  54.180  34.678  1.00  0.00           C
ATOM   2061  HA  ARG   138      49.039  55.074  34.099  1.00  0.00           H
ATOM   2062  CB  ARG   138      47.279  54.098  34.831  1.00  0.00           C
ATOM   2063  HB2 ARG   138      46.827  53.979  33.846  1.00  0.00           H
ATOM   2064  HB3 ARG   138      47.055  53.242  35.467  1.00  0.00           H
ATOM   2065  CG  ARG   138      46.413  55.230  35.362  1.00  0.00           C
ATOM   2066  HG2 ARG   138      45.341  55.037  35.309  1.00  0.00           H
ATOM   2067  HG3 ARG   138      46.607  55.489  36.403  1.00  0.00           H
ATOM   2068  CD  ARG   138      46.552  56.546  34.535  1.00  0.00           C
ATOM   2069  HD2 ARG   138      46.427  57.331  35.282  1.00  0.00           H
ATOM   2070  HD3 ARG   138      47.557  56.742  34.159  1.00  0.00           H
ATOM   2071  NE  ARG   138      45.537  56.649  33.531  1.00  0.00           N
ATOM   2072  HE  ARG   138      45.719  56.171  32.660  1.00  0.00           H
ATOM   2073  CZ  ARG   138      44.338  57.287  33.551  1.00  0.00           C
ATOM   2074  NH1 ARG   138      43.917  58.024  34.571  1.00  0.00           N
ATOM   2075 HH11 ARG   138      44.503  58.264  35.358  1.00  0.00           H
ATOM   2076 HH12 ARG   138      42.946  58.295  34.538  1.00  0.00           H
ATOM   2077  NH2 ARG   138      43.518  57.171  32.557  1.00  0.00           N
ATOM   2078 HH21 ARG   138      43.768  56.697  31.700  1.00  0.00           H
ATOM   2079 HH22 ARG   138      42.642  57.666  32.471  1.00  0.00           H
ATOM   2080  C   ARG   138      49.411  54.339  36.009  1.00  0.00           C
ATOM   2081  O   ARG   138      49.150  55.349  36.738  1.00  0.00           O
ATOM   2082  N   ASN   139      50.251  53.393  36.395  1.00  0.00           N
ATOM   2083  H   ASN   139      50.206  52.522  35.886  1.00  0.00           H
ATOM   2084  CA  ASN   139      51.244  53.485  37.452  1.00  0.00           C
ATOM   2085  HA  ASN   139      51.600  52.487  37.709  1.00  0.00           H
ATOM   2086  CB  ASN   139      52.443  54.354  36.898  1.00  0.00           C
ATOM   2087  HB2 ASN   139      52.095  55.278  36.437  1.00  0.00           H
ATOM   2088  HB3 ASN   139      53.167  54.684  37.643  1.00  0.00           H
ATOM   2089  CG  ASN   139      53.201  53.589  35.926  1.00  0.00           C
ATOM   2090  OD1 ASN   139      53.104  53.834  34.736  1.00  0.00           O
ATOM   2091  ND2 ASN   139      53.920  52.587  36.431  1.00  0.00           N
ATOM   2092 HD21 ASN   139      54.668  52.147  35.916  1.00  0.00           H
ATOM   2093 HD22 ASN   139      53.840  52.489  37.433  1.00  0.00           H
ATOM   2094  C   ASN   139      50.753  53.979  38.868  1.00  0.00           C
ATOM   2095  O   ASN   139      51.489  54.686  39.551  1.00  0.00           O
ATOM   2096  N   ASN   140      49.738  53.369  39.441  1.00  0.00           N
ATOM   2097  H   ASN   140      49.187  52.750  38.865  1.00  0.00           H
ATOM   2098  CA  ASN   140      49.368  53.249  40.931  1.00  0.00           C
ATOM   2099  HA  ASN   140      50.290  53.367  41.500  1.00  0.00           H
ATOM   2100  CB  ASN   140      48.458  54.362  41.368  1.00  0.00           C
ATOM   2101  HB2 ASN   140      48.810  55.305  40.951  1.00  0.00           H
ATOM   2102  HB3 ASN   140      47.495  54.272  40.864  1.00  0.00           H
ATOM   2103  CG  ASN   140      48.174  54.517  42.849  1.00  0.00           C
ATOM   2104  OD1 ASN   140      47.047  54.602  43.275  1.00  0.00           O
ATOM   2105  ND2 ASN   140      49.177  54.596  43.726  1.00  0.00           N
ATOM   2106 HD21 ASN   140      48.893  54.629  44.695  1.00  0.00           H
ATOM   2107 HD22 ASN   140      50.120  54.688  43.376  1.00  0.00           H
ATOM   2108  C   ASN   140      48.727  51.868  41.196  1.00  0.00           C
ATOM   2109  O   ASN   140      47.566  51.645  40.965  1.00  0.00           O
ATOM   2110  N   ILE   141      49.549  50.850  41.513  1.00  0.00           N
ATOM   2111  H   ILE   141      50.534  51.056  41.608  1.00  0.00           H
ATOM   2112  CA  ILE   141      49.165  49.417  41.827  1.00  0.00           C
ATOM   2113  HA  ILE   141      50.082  48.864  42.026  1.00  0.00           H
ATOM   2114  CB  ILE   141      48.275  49.476  43.082  1.00  0.00           C
ATOM   2115  HB  ILE   141      47.279  49.825  42.809  1.00  0.00           H
ATOM   2116  CG2 ILE   141      48.159  48.019  43.560  1.00  0.00           C
ATOM   2117 HG21 ILE   141      47.424  47.893  44.356  1.00  0.00           H
ATOM   2118 HG22 ILE   141      47.780  47.444  42.715  1.00  0.00           H
ATOM   2119 HG23 ILE   141      49.124  47.584  43.817  1.00  0.00           H
ATOM   2120  CG1 ILE   141      48.901  50.376  44.200  1.00  0.00           C
ATOM   2121 HG12 ILE   141      49.786  49.873  44.590  1.00  0.00           H
ATOM   2122 HG13 ILE   141      49.219  51.336  43.796  1.00  0.00           H
ATOM   2123  CD1 ILE   141      47.948  50.600  45.327  1.00  0.00           C
ATOM   2124 HD11 ILE   141      47.339  51.477  45.108  1.00  0.00           H
ATOM   2125 HD12 ILE   141      47.319  49.714  45.419  1.00  0.00           H
ATOM   2126 HD13 ILE   141      48.455  50.780  46.275  1.00  0.00           H
ATOM   2127  C   ILE   141      48.521  48.687  40.649  1.00  0.00           C
ATOM   2128  O   ILE   141      47.298  48.600  40.503  1.00  0.00           O
ATOM   2129  N   LEU   142      49.309  48.184  39.712  1.00  0.00           N
ATOM   2130  H   LEU   142      50.236  48.579  39.650  1.00  0.00           H
ATOM   2131  CA  LEU   142      48.864  47.143  38.809  1.00  0.00           C
ATOM   2132  HA  LEU   142      48.088  47.694  38.278  1.00  0.00           H
ATOM   2133  CB  LEU   142      50.025  46.746  37.849  1.00  0.00           C
ATOM   2134  HB2 LEU   142      50.143  47.592  37.172  1.00  0.00           H
ATOM   2135  HB3 LEU   142      50.965  46.775  38.399  1.00  0.00           H
ATOM   2136  CG  LEU   142      50.025  45.410  37.052  1.00  0.00           C
ATOM   2137  HG  LEU   142      49.397  44.655  37.525  1.00  0.00           H
ATOM   2138  CD1 LEU   142      49.329  45.726  35.741  1.00  0.00           C
ATOM   2139 HD11 LEU   142      48.293  45.948  36.001  1.00  0.00           H
ATOM   2140 HD12 LEU   142      49.751  46.545  35.158  1.00  0.00           H
ATOM   2141 HD13 LEU   142      49.144  44.826  35.157  1.00  0.00           H
ATOM   2142  CD2 LEU   142      51.376  44.898  36.613  1.00  0.00           C
ATOM   2143 HD21 LEU   142      51.984  45.771  36.376  1.00  0.00           H
ATOM   2144 HD22 LEU   142      51.907  44.423  37.438  1.00  0.00           H
ATOM   2145 HD23 LEU   142      51.324  44.339  35.679  1.00  0.00           H
ATOM   2146  C   LEU   142      48.262  45.910  39.508  1.00  0.00           C
ATOM   2147  O   LEU   142      48.874  45.415  40.435  1.00  0.00           O
ATOM   2148  N   ARG   143      47.058  45.426  39.177  1.00  0.00           N
ATOM   2149  H   ARG   143      46.505  45.959  38.520  1.00  0.00           H
ATOM   2150  CA  ARG   143      46.427  44.201  39.783  1.00  0.00           C
ATOM   2151  HA  ARG   143      47.174  43.489  40.138  1.00  0.00           H
ATOM   2152  CB  ARG   143      45.664  44.626  41.117  1.00  0.00           C
ATOM   2153  HB2 ARG   143      45.271  43.710  41.557  1.00  0.00           H
ATOM   2154  HB3 ARG   143      46.405  45.064  41.786  1.00  0.00           H
ATOM   2155  CG  ARG   143      44.440  45.558  40.994  1.00  0.00           C
ATOM   2156  HG2 ARG   143      43.804  45.148  40.209  1.00  0.00           H
ATOM   2157  HG3 ARG   143      43.810  45.465  41.878  1.00  0.00           H
ATOM   2158  CD  ARG   143      44.762  47.029  40.898  1.00  0.00           C
ATOM   2159  HD2 ARG   143      45.543  47.291  41.611  1.00  0.00           H
ATOM   2160  HD3 ARG   143      45.146  47.239  39.900  1.00  0.00           H
ATOM   2161  NE  ARG   143      43.628  47.944  41.038  1.00  0.00           N
ATOM   2162  HE  ARG   143      42.683  47.678  41.274  1.00  0.00           H
ATOM   2163  CZ  ARG   143      43.723  49.233  41.004  1.00  0.00           C
ATOM   2164  NH1 ARG   143      42.666  49.962  41.263  1.00  0.00           N
ATOM   2165 HH11 ARG   143      41.857  49.447  41.582  1.00  0.00           H
ATOM   2166 HH12 ARG   143      42.836  50.910  41.567  1.00  0.00           H
ATOM   2167  NH2 ARG   143      44.778  49.817  40.705  1.00  0.00           N
ATOM   2168 HH21 ARG   143      45.607  49.255  40.574  1.00  0.00           H
ATOM   2169 HH22 ARG   143      44.845  50.821  40.621  1.00  0.00           H
ATOM   2170  C   ARG   143      45.577  43.470  38.686  1.00  0.00           C
ATOM   2171  O   ARG   143      45.404  43.966  37.581  1.00  0.00           O
ATOM   2172  N   THR   144      45.085  42.268  39.049  1.00  0.00           N
ATOM   2173  H   THR   144      45.249  41.897  39.974  1.00  0.00           H
ATOM   2174  CA  THR   144      44.216  41.406  38.185  1.00  0.00           C
ATOM   2175  HA  THR   144      43.703  42.126  37.548  1.00  0.00           H
ATOM   2176  CB  THR   144      45.082  40.565  37.275  1.00  0.00           C
ATOM   2177  HB  THR   144      45.910  41.190  36.942  1.00  0.00           H
ATOM   2178  CG2 THR   144      45.743  39.413  38.025  1.00  0.00           C
ATOM   2179 HG21 THR   144      45.988  39.758  39.029  1.00  0.00           H
ATOM   2180 HG22 THR   144      45.001  38.615  37.990  1.00  0.00           H
ATOM   2181 HG23 THR   144      46.702  39.156  37.572  1.00  0.00           H
ATOM   2182  OG1 THR   144      44.450  39.946  36.173  1.00  0.00           O
ATOM   2183  HG1 THR   144      44.144  40.600  35.542  1.00  0.00           H
ATOM   2184  C   THR   144      43.160  40.636  38.963  1.00  0.00           C
ATOM   2185  O   THR   144      42.823  40.931  40.137  1.00  0.00           O
ATOM   2186  N   GLN   145      42.596  39.646  38.300  1.00  0.00           N
ATOM   2187  H   GLN   145      42.967  39.351  37.410  1.00  0.00           H
ATOM   2188  CA  GLN   145      41.188  39.231  38.602  1.00  0.00           C
ATOM   2189  HA  GLN   145      40.466  40.046  38.653  1.00  0.00           H
ATOM   2190  CB  GLN   145      40.789  38.318  37.451  1.00  0.00           C
ATOM   2191  HB2 GLN   145      41.623  37.651  37.238  1.00  0.00           H
ATOM   2192  HB3 GLN   145      40.060  37.587  37.799  1.00  0.00           H
ATOM   2193  CG  GLN   145      40.502  39.014  36.066  1.00  0.00           C
ATOM   2194  HG2 GLN   145      39.744  39.757  36.311  1.00  0.00           H
ATOM   2195  HG3 GLN   145      41.432  39.502  35.772  1.00  0.00           H
ATOM   2196  CD  GLN   145      40.047  37.990  34.991  1.00  0.00           C
ATOM   2197  OE1 GLN   145      40.624  37.785  33.934  1.00  0.00           O
ATOM   2198  NE2 GLN   145      39.055  37.241  35.401  1.00  0.00           N
ATOM   2199 HE21 GLN   145      38.513  37.528  36.203  1.00  0.00           H
ATOM   2200 HE22 GLN   145      38.772  36.555  34.716  1.00  0.00           H
ATOM   2201  C   GLN   145      40.898  38.558  39.994  1.00  0.00           C
ATOM   2202  O   GLN   145      39.804  38.533  40.437  1.00  0.00           O
ATOM   2203  N   GLU   146      41.946  37.938  40.614  1.00  0.00           N
ATOM   2204  H   GLU   146      42.906  38.025  40.311  1.00  0.00           H
ATOM   2205  CA  GLU   146      41.791  36.967  41.728  1.00  0.00           C
ATOM   2206  HA  GLU   146      42.804  36.643  41.968  1.00  0.00           H
ATOM   2207  CB  GLU   146      41.383  37.637  43.079  1.00  0.00           C
ATOM   2208  HB2 GLU   146      40.316  37.797  43.228  1.00  0.00           H
ATOM   2209  HB3 GLU   146      41.772  37.055  43.916  1.00  0.00           H
ATOM   2210  CG  GLU   146      42.067  38.965  43.379  1.00  0.00           C
ATOM   2211  HG2 GLU   146      41.575  39.674  42.714  1.00  0.00           H
ATOM   2212  HG3 GLU   146      41.834  39.247  44.406  1.00  0.00           H
ATOM   2213  CD  GLU   146      43.599  39.031  43.145  1.00  0.00           C
ATOM   2214  OE1 GLU   146      44.278  37.998  43.244  1.00  0.00           O
ATOM   2215  OE2 GLU   146      44.128  40.133  42.936  1.00  0.00           O
ATOM   2216  C   GLU   146      40.795  35.813  41.271  1.00  0.00           C
ATOM   2217  O   GLU   146      39.928  35.445  42.066  1.00  0.00           O
ATOM   2218  N   SER   147      40.964  35.302  40.055  1.00  0.00           N
ATOM   2219  H   SER   147      41.659  35.727  39.458  1.00  0.00           H
ATOM   2220  CA  SER   147      39.917  34.418  39.433  1.00  0.00           C
ATOM   2221  HA  SER   147      39.603  33.751  40.235  1.00  0.00           H
ATOM   2222  CB  SER   147      38.703  35.245  38.973  1.00  0.00           C
ATOM   2223  HB2 SER   147      38.687  36.191  39.515  1.00  0.00           H
ATOM   2224  HB3 SER   147      38.841  35.563  37.940  1.00  0.00           H
ATOM   2225  OG  SER   147      37.475  34.585  39.063  1.00  0.00           O
ATOM   2226  HG  SER   147      37.389  34.254  38.165  1.00  0.00           H
ATOM   2227  C   SER   147      40.457  33.545  38.253  1.00  0.00           C
ATOM   2228  O   SER   147      41.523  33.903  37.794  1.00  0.00           O
ATOM   2229  N   GLH   148      39.764  32.533  37.779  1.00  0.00           N
ATOM   2230  H   GLH   148      38.876  32.383  38.235  1.00  0.00           H
ATOM   2231  CA  GLH   148      40.302  31.691  36.749  1.00  0.00           C
ATOM   2232  HA  GLH   148      41.268  31.234  36.968  1.00  0.00           H
ATOM   2233  CB  GLH   148      39.281  30.540  36.591  1.00  0.00           C
ATOM   2234  HB2 GLH   148      39.346  29.928  37.490  1.00  0.00           H
ATOM   2235  HB3 GLH   148      38.258  30.916  36.547  1.00  0.00           H
ATOM   2236  CG  GLH   148      39.574  29.683  35.329  1.00  0.00           C
ATOM   2237  HG2 GLH   148      39.363  30.294  34.452  1.00  0.00           H
ATOM   2238  HG3 GLH   148      40.603  29.333  35.257  1.00  0.00           H
ATOM   2239  CD  GLH   148      38.611  28.510  35.254  1.00  0.00           C
ATOM   2240  OE1 GLH   148      38.954  27.335  35.311  1.00  0.00           O
ATOM   2241  OE2 GLH   148      37.296  28.873  35.206  1.00  0.00           O
ATOM   2242  HE2 GLH   148      37.270  29.807  34.985  1.00  0.00           H
ATOM   2243  C   GLH   148      40.317  32.581  35.490  1.00  0.00           C
ATOM   2244  O   GLH   148      39.342  33.225  35.147  1.00  0.00           O
ATOM   2245  N   CYX   149      41.471  32.638  34.736  1.00  0.00           N
ATOM   2246  H   CYX   149      42.272  32.093  35.022  1.00  0.00           H
ATOM   2247  CA  CYX   149      41.519  33.263  33.353  1.00  0.00           C
ATOM   2248  HA  CYX   149      40.976  34.195  33.507  1.00  0.00           H
ATOM   2249  CB  CYX   149      42.987  33.569  32.850  1.00  0.00           C
ATOM   2250  HB2 CYX   149      43.056  33.436  31.771  1.00  0.00           H
ATOM   2251  HB3 CYX   149      43.207  34.626  33.001  1.00  0.00           H
ATOM   2252  SG  CYX   149      44.219  32.463  33.520  1.00  0.00           S
ATOM   2253  C   CYX   149      40.656  32.381  32.399  1.00  0.00           C
ATOM   2254  O   CYX   149      40.469  31.181  32.509  1.00  0.00           O
ATOM   2255  N   ALA   150      40.060  33.040  31.403  1.00  0.00           N
ATOM   2256  H   ALA   150      40.263  34.029  31.356  1.00  0.00           H
ATOM   2257  CA  ALA   150      39.099  32.421  30.513  1.00  0.00           C
ATOM   2258  HA  ALA   150      38.579  31.601  31.008  1.00  0.00           H
ATOM   2259  CB  ALA   150      37.954  33.439  30.160  1.00  0.00           C
ATOM   2260  HB1 ALA   150      37.622  34.083  30.975  1.00  0.00           H
ATOM   2261  HB2 ALA   150      38.344  34.149  29.430  1.00  0.00           H
ATOM   2262  HB3 ALA   150      37.166  32.941  29.597  1.00  0.00           H
ATOM   2263  C   ALA   150      39.812  31.929  29.224  1.00  0.00           C
ATOM   2264  O   ALA   150      40.479  32.709  28.566  1.00  0.00           O
ATOM   2265  N   CYX   151      39.610  30.716  28.836  1.00  0.00           N
ATOM   2266  H   CYX   151      39.186  30.101  29.516  1.00  0.00           H
ATOM   2267  CA  CYX   151      40.286  30.062  27.753  1.00  0.00           C
ATOM   2268  HA  CYX   151      40.666  30.837  27.088  1.00  0.00           H
ATOM   2269  CB  CYX   151      41.512  29.237  28.283  1.00  0.00           C
ATOM   2270  HB2 CYX   151      41.118  28.424  28.892  1.00  0.00           H
ATOM   2271  HB3 CYX   151      42.081  28.779  27.475  1.00  0.00           H
ATOM   2272  SG  CYX   151      42.701  30.107  29.371  1.00  0.00           S
ATOM   2273  C   CYX   151      39.277  29.286  26.844  1.00  0.00           C
ATOM   2274  O   CYX   151      38.243  28.720  27.271  1.00  0.00           O
ATOM   2275  N   VAL   152      39.668  29.228  25.514  1.00  0.00           N
ATOM   2276  H   VAL   152      40.587  29.572  25.280  1.00  0.00           H
ATOM   2277  CA  VAL   152      38.877  28.658  24.386  1.00  0.00           C
ATOM   2278  HA  VAL   152      38.582  27.681  24.771  1.00  0.00           H
ATOM   2279  CB  VAL   152      37.589  29.549  24.067  1.00  0.00           C
ATOM   2280  HB  VAL   152      37.338  30.054  25.000  1.00  0.00           H
ATOM   2281  CG1 VAL   152      37.724  30.708  23.115  1.00  0.00           C
ATOM   2282 HG11 VAL   152      37.670  30.259  22.123  1.00  0.00           H
ATOM   2283 HG12 VAL   152      36.935  31.438  23.296  1.00  0.00           H
ATOM   2284 HG13 VAL   152      38.650  31.269  23.241  1.00  0.00           H
ATOM   2285  CG2 VAL   152      36.330  28.721  23.670  1.00  0.00           C
ATOM   2286 HG21 VAL   152      36.093  27.924  24.375  1.00  0.00           H
ATOM   2287 HG22 VAL   152      35.490  29.415  23.697  1.00  0.00           H
ATOM   2288 HG23 VAL   152      36.465  28.190  22.728  1.00  0.00           H
ATOM   2289  C   VAL   152      39.733  28.397  23.162  1.00  0.00           C
ATOM   2290  O   VAL   152      40.594  29.173  22.803  1.00  0.00           O
ATOM   2291  N   ASN   153      39.376  27.302  22.523  1.00  0.00           N
ATOM   2292  H   ASN   153      38.625  26.755  22.918  1.00  0.00           H
ATOM   2293  CA  ASN   153      39.899  26.824  21.245  1.00  0.00           C
ATOM   2294  HA  ASN   153      39.620  25.773  21.182  1.00  0.00           H
ATOM   2295  CB  ASN   153      39.089  27.381  20.097  1.00  0.00           C
ATOM   2296  HB2 ASN   153      38.032  27.477  20.343  1.00  0.00           H
ATOM   2297  HB3 ASN   153      39.398  28.408  19.905  1.00  0.00           H
ATOM   2298  CG  ASN   153      39.187  26.593  18.803  1.00  0.00           C
ATOM   2299  OD1 ASN   153      39.631  25.462  18.804  1.00  0.00           O
ATOM   2300  ND2 ASN   153      38.796  27.081  17.652  1.00  0.00           N
ATOM   2301 HD21 ASN   153      38.834  26.483  16.839  1.00  0.00           H
ATOM   2302 HD22 ASN   153      38.542  28.056  17.577  1.00  0.00           H
ATOM   2303  C   ASN   153      41.454  26.976  21.074  1.00  0.00           C
ATOM   2304  O   ASN   153      41.903  27.502  20.053  1.00  0.00           O
ATOM   2305  N   GLY   154      42.271  26.641  22.127  1.00  0.00           N
ATOM   2306  H   GLY   154      41.861  26.222  22.948  1.00  0.00           H
ATOM   2307  CA  GLY   154      43.732  26.811  22.215  1.00  0.00           C
ATOM   2308  HA2 GLY   154      44.179  26.071  22.878  1.00  0.00           H
ATOM   2309  HA3 GLY   154      44.284  26.613  21.296  1.00  0.00           H
ATOM   2310  C   GLY   154      44.232  28.220  22.523  1.00  0.00           C
ATOM   2311  O   GLY   154      45.193  28.721  22.038  1.00  0.00           O
ATOM   2312  N   SER   155      43.408  28.982  23.285  1.00  0.00           N
ATOM   2313  H   SER   155      42.505  28.687  23.629  1.00  0.00           H
ATOM   2314  CA  SER   155      43.749  30.402  23.579  1.00  0.00           C
ATOM   2315  HA  SER   155      44.835  30.479  23.532  1.00  0.00           H
ATOM   2316  CB  SER   155      43.224  31.363  22.452  1.00  0.00           C
ATOM   2317  HB2 SER   155      43.488  32.416  22.550  1.00  0.00           H
ATOM   2318  HB3 SER   155      43.485  31.034  21.447  1.00  0.00           H
ATOM   2319  OG  SER   155      41.811  31.477  22.617  1.00  0.00           O
ATOM   2320  HG  SER   155      41.495  30.611  22.886  1.00  0.00           H
ATOM   2321  C   SER   155      43.210  30.881  24.860  1.00  0.00           C
ATOM   2322  O   SER   155      42.302  30.193  25.409  1.00  0.00           O
ATOM   2323  N   CYX   156      43.670  31.992  25.319  1.00  0.00           N
ATOM   2324  H   CYX   156      44.371  32.367  24.696  1.00  0.00           H
ATOM   2325  CA  CYX   156      43.309  32.451  26.700  1.00  0.00           C
ATOM   2326  HA  CYX   156      42.395  32.044  27.132  1.00  0.00           H
ATOM   2327  CB  CYX   156      44.394  32.007  27.664  1.00  0.00           C
ATOM   2328  HB2 CYX   156      45.381  32.160  27.228  1.00  0.00           H
ATOM   2329  HB3 CYX   156      44.290  32.573  28.590  1.00  0.00           H
ATOM   2330  SG  CYX   156      44.337  30.245  28.163  1.00  0.00           S
ATOM   2331  C   CYX   156      43.247  33.962  26.806  1.00  0.00           C
ATOM   2332  O   CYX   156      43.854  34.709  26.027  1.00  0.00           O
ATOM   2333  N   PHE   157      42.468  34.459  27.814  1.00  0.00           N
ATOM   2334  H   PHE   157      42.193  33.815  28.542  1.00  0.00           H
ATOM   2335  CA  PHE   157      41.994  35.803  27.893  1.00  0.00           C
ATOM   2336  HA  PHE   157      42.638  36.372  27.223  1.00  0.00           H
ATOM   2337  CB  PHE   157      40.577  35.842  27.269  1.00  0.00           C
ATOM   2338  HB2 PHE   157      39.995  35.102  27.819  1.00  0.00           H
ATOM   2339  HB3 PHE   157      40.104  36.810  27.430  1.00  0.00           H
ATOM   2340  CG  PHE   157      40.505  35.591  25.767  1.00  0.00           C
ATOM   2341  CD1 PHE   157      40.232  34.296  25.268  1.00  0.00           C
ATOM   2342  HD1 PHE   157      40.342  33.391  25.846  1.00  0.00           H
ATOM   2343  CE1 PHE   157      40.104  34.113  23.879  1.00  0.00           C
ATOM   2344  HE1 PHE   157      39.943  33.113  23.505  1.00  0.00           H
ATOM   2345  CZ  PHE   157      40.165  35.167  23.028  1.00  0.00           C
ATOM   2346  HZ  PHE   157      40.154  34.994  21.962  1.00  0.00           H
ATOM   2347  CE2 PHE   157      40.329  36.463  23.490  1.00  0.00           C
ATOM   2348  HE2 PHE   157      40.343  37.186  22.689  1.00  0.00           H
ATOM   2349  CD2 PHE   157      40.513  36.649  24.869  1.00  0.00           C
ATOM   2350  HD2 PHE   157      40.682  37.666  25.191  1.00  0.00           H
ATOM   2351  C   PHE   157      41.911  36.436  29.335  1.00  0.00           C
ATOM   2352  O   PHE   157      41.740  35.557  30.174  1.00  0.00           O
ATOM   2353  N   THR   158      41.985  37.737  29.624  1.00  0.00           N
ATOM   2354  H   THR   158      41.980  38.318  28.798  1.00  0.00           H
ATOM   2355  CA  THR   158      42.157  38.357  30.992  1.00  0.00           C
ATOM   2356  HA  THR   158      41.458  37.910  31.700  1.00  0.00           H
ATOM   2357  CB  THR   158      43.480  37.965  31.624  1.00  0.00           C
ATOM   2358  HB  THR   158      43.570  36.882  31.559  1.00  0.00           H
ATOM   2359  CG2 THR   158      44.637  38.614  30.853  1.00  0.00           C
ATOM   2360 HG21 THR   158      44.879  38.101  29.922  1.00  0.00           H
ATOM   2361 HG22 THR   158      44.414  39.678  30.773  1.00  0.00           H
ATOM   2362 HG23 THR   158      45.576  38.639  31.407  1.00  0.00           H
ATOM   2363  OG1 THR   158      43.626  38.291  32.976  1.00  0.00           O
ATOM   2364  HG1 THR   158      43.002  37.740  33.454  1.00  0.00           H
ATOM   2365  C   THR   158      41.976  39.891  31.070  1.00  0.00           C
ATOM   2366  O   THR   158      41.961  40.666  30.105  1.00  0.00           O
ATOM   2367  N   VAL   159      41.789  40.341  32.347  1.00  0.00           N
ATOM   2368  H   VAL   159      42.097  39.710  33.073  1.00  0.00           H
ATOM   2369  CA  VAL   159      41.445  41.754  32.703  1.00  0.00           C
ATOM   2370  HA  VAL   159      41.459  42.403  31.826  1.00  0.00           H
ATOM   2371  CB  VAL   159      40.042  41.899  33.354  1.00  0.00           C
ATOM   2372  HB  VAL   159      40.053  41.398  34.322  1.00  0.00           H
ATOM   2373  CG1 VAL   159      39.634  43.432  33.490  1.00  0.00           C
ATOM   2374 HG11 VAL   159      39.896  43.945  32.564  1.00  0.00           H
ATOM   2375 HG12 VAL   159      38.572  43.561  33.697  1.00  0.00           H
ATOM   2376 HG13 VAL   159      40.265  43.924  34.231  1.00  0.00           H
ATOM   2377  CG2 VAL   159      38.805  41.306  32.614  1.00  0.00           C
ATOM   2378 HG21 VAL   159      38.668  41.605  31.575  1.00  0.00           H
ATOM   2379 HG22 VAL   159      38.881  40.220  32.569  1.00  0.00           H
ATOM   2380 HG23 VAL   159      37.904  41.555  33.174  1.00  0.00           H
ATOM   2381  C   VAL   159      42.529  42.155  33.655  1.00  0.00           C
ATOM   2382  O   VAL   159      42.810  41.406  34.590  1.00  0.00           O
ATOM   2383  N   MET   160      43.210  43.341  33.610  1.00  0.00           N
ATOM   2384  H   MET   160      42.864  44.062  32.992  1.00  0.00           H
ATOM   2385  CA  MET   160      44.042  43.885  34.694  1.00  0.00           C
ATOM   2386  HA  MET   160      43.924  43.332  35.625  1.00  0.00           H
ATOM   2387  CB  MET   160      45.508  43.888  34.251  1.00  0.00           C
ATOM   2388  HB2 MET   160      45.478  44.546  33.382  1.00  0.00           H
ATOM   2389  HB3 MET   160      46.076  44.313  35.078  1.00  0.00           H
ATOM   2390  CG  MET   160      46.115  42.486  33.906  1.00  0.00           C
ATOM   2391  HG2 MET   160      45.636  41.730  34.530  1.00  0.00           H
ATOM   2392  HG3 MET   160      45.808  42.169  32.910  1.00  0.00           H
ATOM   2393  SD  MET   160      47.932  42.411  34.064  1.00  0.00           S
ATOM   2394  CE  MET   160      48.092  40.616  33.608  1.00  0.00           C
ATOM   2395  HE1 MET   160      49.099  40.497  33.211  1.00  0.00           H
ATOM   2396  HE2 MET   160      47.783  40.007  34.457  1.00  0.00           H
ATOM   2397  HE3 MET   160      47.379  40.553  32.785  1.00  0.00           H
ATOM   2398  C   MET   160      43.487  45.305  34.842  1.00  0.00           C
ATOM   2399  O   MET   160      42.949  45.980  33.885  1.00  0.00           O
ATOM   2400  N   THR   161      43.659  45.789  36.038  1.00  0.00           N
ATOM   2401  H   THR   161      44.150  45.136  36.631  1.00  0.00           H
ATOM   2402  CA  THR   161      43.469  47.172  36.560  1.00  0.00           C
ATOM   2403  HA  THR   161      42.923  47.713  35.788  1.00  0.00           H
ATOM   2404  CB  THR   161      42.626  47.228  37.812  1.00  0.00           C
ATOM   2405  HB  THR   161      43.332  46.953  38.596  1.00  0.00           H
ATOM   2406  CG2 THR   161      42.168  48.670  38.138  1.00  0.00           C
ATOM   2407 HG21 THR   161      42.958  49.337  38.483  1.00  0.00           H
ATOM   2408 HG22 THR   161      41.722  49.103  37.243  1.00  0.00           H
ATOM   2409 HG23 THR   161      41.395  48.644  38.906  1.00  0.00           H
ATOM   2410  OG1 THR   161      41.539  46.336  37.752  1.00  0.00           O
ATOM   2411  HG1 THR   161      41.172  46.374  38.638  1.00  0.00           H
ATOM   2412  C   THR   161      44.825  47.917  36.793  1.00  0.00           C
ATOM   2413  O   THR   161      45.697  47.224  37.343  1.00  0.00           O
ATOM   2414  N   ASP   162      44.845  49.221  36.634  1.00  0.00           N
ATOM   2415  H   ASP   162      44.096  49.590  36.065  1.00  0.00           H
ATOM   2416  CA  ASP   162      45.941  50.090  37.159  1.00  0.00           C
ATOM   2417  HA  ASP   162      46.299  49.731  38.124  1.00  0.00           H
ATOM   2418  CB  ASP   162      47.205  49.882  36.261  1.00  0.00           C
ATOM   2419  HB2 ASP   162      47.639  48.882  36.233  1.00  0.00           H
ATOM   2420  HB3 ASP   162      46.965  50.116  35.225  1.00  0.00           H
ATOM   2421  CG  ASP   162      48.414  50.720  36.605  1.00  0.00           C
ATOM   2422  OD1 ASP   162      49.188  50.872  35.639  1.00  0.00           O
ATOM   2423  OD2 ASP   162      48.655  51.222  37.741  1.00  0.00           O
ATOM   2424  C   ASP   162      45.491  51.563  37.192  1.00  0.00           C
ATOM   2425  O   ASP   162      44.889  52.068  36.260  1.00  0.00           O
ATOM   2426  N   GLY   163      45.852  52.225  38.307  1.00  0.00           N
ATOM   2427  H   GLY   163      46.378  51.670  38.969  1.00  0.00           H
ATOM   2428  CA  GLY   163      45.509  53.639  38.534  1.00  0.00           C
ATOM   2429  HA2 GLY   163      46.446  54.195  38.491  1.00  0.00           H
ATOM   2430  HA3 GLY   163      44.980  54.043  37.671  1.00  0.00           H
ATOM   2431  C   GLY   163      44.790  53.800  39.862  1.00  0.00           C
ATOM   2432  O   GLY   163      44.338  52.790  40.520  1.00  0.00           O
ATOM   2433  N   PRO   164      44.794  55.057  40.464  1.00  0.00           N
ATOM   2434  CD  PRO   164      45.100  56.299  39.743  1.00  0.00           C
ATOM   2435  HD2 PRO   164      44.294  56.468  39.029  1.00  0.00           H
ATOM   2436  HD3 PRO   164      46.087  56.381  39.288  1.00  0.00           H
ATOM   2437  CG  PRO   164      45.071  57.448  40.715  1.00  0.00           C
ATOM   2438  HG2 PRO   164      44.718  58.416  40.361  1.00  0.00           H
ATOM   2439  HG3 PRO   164      46.063  57.504  41.166  1.00  0.00           H
ATOM   2440  CB  PRO   164      44.073  57.009  41.800  1.00  0.00           C
ATOM   2441  HB2 PRO   164      43.102  57.411  41.511  1.00  0.00           H
ATOM   2442  HB3 PRO   164      44.395  57.458  42.740  1.00  0.00           H
ATOM   2443  CA  PRO   164      44.154  55.443  41.759  1.00  0.00           C
ATOM   2444  HA  PRO   164      44.721  55.053  42.605  1.00  0.00           H
ATOM   2445  C   PRO   164      42.709  54.873  41.969  1.00  0.00           C
ATOM   2446  O   PRO   164      41.780  55.159  41.222  1.00  0.00           O
ATOM   2447  N   SER   165      42.545  54.090  43.041  1.00  0.00           N
ATOM   2448  H   SER   165      43.282  53.897  43.704  1.00  0.00           H
ATOM   2449  CA  SER   165      41.205  53.558  43.405  1.00  0.00           C
ATOM   2450  HA  SER   165      40.904  52.907  42.584  1.00  0.00           H
ATOM   2451  CB  SER   165      41.342  52.663  44.624  1.00  0.00           C
ATOM   2452  HB2 SER   165      41.892  53.150  45.429  1.00  0.00           H
ATOM   2453  HB3 SER   165      40.298  52.431  44.839  1.00  0.00           H
ATOM   2454  OG  SER   165      41.974  51.450  44.258  1.00  0.00           O
ATOM   2455  HG  SER   165      41.430  50.765  44.653  1.00  0.00           H
ATOM   2456  C   SER   165      39.996  54.544  43.532  1.00  0.00           C
ATOM   2457  O   SER   165      38.850  54.063  43.406  1.00  0.00           O
ATOM   2458  N   ASN   166      40.222  55.835  43.777  1.00  0.00           N
ATOM   2459  H   ASN   166      41.156  56.163  43.976  1.00  0.00           H
ATOM   2460  CA  ASN   166      39.167  56.790  44.127  1.00  0.00           C
ATOM   2461  HA  ASN   166      38.329  56.268  44.589  1.00  0.00           H
ATOM   2462  CB  ASN   166      39.728  57.788  45.122  1.00  0.00           C
ATOM   2463  HB2 ASN   166      40.625  58.261  44.723  1.00  0.00           H
ATOM   2464  HB3 ASN   166      39.005  58.599  45.216  1.00  0.00           H
ATOM   2465  CG  ASN   166      39.915  57.152  46.488  1.00  0.00           C
ATOM   2466  OD1 ASN   166      40.099  55.976  46.653  1.00  0.00           O
ATOM   2467  ND2 ASN   166      40.163  57.909  47.559  1.00  0.00           N
ATOM   2468 HD21 ASN   166      40.377  57.408  48.408  1.00  0.00           H
ATOM   2469 HD22 ASN   166      40.229  58.904  47.396  1.00  0.00           H
ATOM   2470  C   ASN   166      38.500  57.422  42.847  1.00  0.00           C
ATOM   2471  O   ASN   166      37.708  58.391  42.928  1.00  0.00           O
ATOM   2472  N   GLY   167      38.832  56.919  41.639  1.00  0.00           N
ATOM   2473  H   GLY   167      39.506  56.166  41.605  1.00  0.00           H
ATOM   2474  CA  GLY   167      38.125  57.275  40.419  1.00  0.00           C
ATOM   2475  HA2 GLY   167      37.159  56.774  40.358  1.00  0.00           H
ATOM   2476  HA3 GLY   167      37.907  58.343  40.432  1.00  0.00           H
ATOM   2477  C   GLY   167      38.893  57.033  39.096  1.00  0.00           C
ATOM   2478  O   GLY   167      38.242  56.600  38.108  1.00  0.00           O
ATOM   2479  N   GLN   168      40.233  57.253  39.156  1.00  0.00           N
ATOM   2480  H   GLN   168      40.697  57.585  39.989  1.00  0.00           H
ATOM   2481  CA  GLN   168      41.065  57.272  37.996  1.00  0.00           C
ATOM   2482  HA  GLN   168      40.437  57.693  37.211  1.00  0.00           H
ATOM   2483  CB  GLN   168      42.258  58.242  38.239  1.00  0.00           C
ATOM   2484  HB2 GLN   168      42.832  57.900  39.098  1.00  0.00           H
ATOM   2485  HB3 GLN   168      42.949  58.230  37.397  1.00  0.00           H
ATOM   2486  CG  GLN   168      41.828  59.690  38.520  1.00  0.00           C
ATOM   2487  HG2 GLN   168      42.752  60.245  38.359  1.00  0.00           H
ATOM   2488  HG3 GLN   168      41.111  60.027  37.772  1.00  0.00           H
ATOM   2489  CD  GLN   168      41.530  60.043  39.967  1.00  0.00           C
ATOM   2490  OE1 GLN   168      41.286  59.281  40.860  1.00  0.00           O
ATOM   2491  NE2 GLN   168      41.571  61.320  40.240  1.00  0.00           N
ATOM   2492 HE21 GLN   168      41.772  61.976  39.499  1.00  0.00           H
ATOM   2493 HE22 GLN   168      41.433  61.632  41.191  1.00  0.00           H
ATOM   2494  C   GLN   168      41.620  55.939  37.456  1.00  0.00           C
ATOM   2495  O   GLN   168      42.181  55.893  36.376  1.00  0.00           O
ATOM   2496  N   ALA   169      41.549  54.871  38.241  1.00  0.00           N
ATOM   2497  H   ALA   169      40.936  54.866  39.044  1.00  0.00           H
ATOM   2498  CA  ALA   169      41.927  53.467  37.780  1.00  0.00           C
ATOM   2499  HA  ALA   169      43.010  53.346  37.732  1.00  0.00           H
ATOM   2500  CB  ALA   169      41.363  52.412  38.738  1.00  0.00           C
ATOM   2501  HB1 ALA   169      41.640  52.696  39.753  1.00  0.00           H
ATOM   2502  HB2 ALA   169      40.275  52.357  38.698  1.00  0.00           H
ATOM   2503  HB3 ALA   169      41.785  51.415  38.613  1.00  0.00           H
ATOM   2504  C   ALA   169      41.432  53.124  36.330  1.00  0.00           C
ATOM   2505  O   ALA   169      40.315  53.516  35.909  1.00  0.00           O
ATOM   2506  N   SER   170      42.342  52.499  35.529  1.00  0.00           N
ATOM   2507  H   SER   170      43.221  52.232  35.951  1.00  0.00           H
ATOM   2508  CA  SER   170      42.107  52.352  34.044  1.00  0.00           C
ATOM   2509  HA  SER   170      41.140  52.811  33.840  1.00  0.00           H
ATOM   2510  CB  SER   170      43.322  52.805  33.274  1.00  0.00           C
ATOM   2511  HB2 SER   170      43.207  53.888  33.238  1.00  0.00           H
ATOM   2512  HB3 SER   170      44.240  52.543  33.800  1.00  0.00           H
ATOM   2513  OG  SER   170      43.265  52.454  31.870  1.00  0.00           O
ATOM   2514  HG  SER   170      42.813  53.157  31.398  1.00  0.00           H
ATOM   2515  C   SER   170      42.009  50.810  33.953  1.00  0.00           C
ATOM   2516  O   SER   170      42.805  50.088  34.622  1.00  0.00           O
ATOM   2517  N   TYR   171      41.159  50.217  33.080  1.00  0.00           N
ATOM   2518  H   TYR   171      40.710  50.874  32.456  1.00  0.00           H
ATOM   2519  CA  TYR   171      40.874  48.820  32.924  1.00  0.00           C
ATOM   2520  HA  TYR   171      41.533  48.361  33.660  1.00  0.00           H
ATOM   2521  CB  TYR   171      39.483  48.435  33.302  1.00  0.00           C
ATOM   2522  HB2 TYR   171      38.716  48.623  32.551  1.00  0.00           H
ATOM   2523  HB3 TYR   171      39.567  47.348  33.292  1.00  0.00           H
ATOM   2524  CG  TYR   171      39.047  49.021  34.692  1.00  0.00           C
ATOM   2525  CD1 TYR   171      38.336  50.227  34.802  1.00  0.00           C
ATOM   2526  HD1 TYR   171      38.042  50.658  33.856  1.00  0.00           H
ATOM   2527  CE1 TYR   171      38.053  50.791  36.058  1.00  0.00           C
ATOM   2528  HE1 TYR   171      37.449  51.685  36.044  1.00  0.00           H
ATOM   2529  CZ  TYR   171      38.433  50.119  37.237  1.00  0.00           C
ATOM   2530  OH  TYR   171      38.195  50.663  38.379  1.00  0.00           O
ATOM   2531  HH  TYR   171      37.547  51.358  38.247  1.00  0.00           H
ATOM   2532  CE2 TYR   171      39.115  48.871  37.171  1.00  0.00           C
ATOM   2533  HE2 TYR   171      39.366  48.275  38.036  1.00  0.00           H
ATOM   2534  CD2 TYR   171      39.400  48.329  35.874  1.00  0.00           C
ATOM   2535  HD2 TYR   171      39.974  47.415  35.904  1.00  0.00           H
ATOM   2536  C   TYR   171      41.229  48.389  31.511  1.00  0.00           C
ATOM   2537  O   TYR   171      41.001  49.142  30.552  1.00  0.00           O
ATOM   2538  N   LYS   172      41.889  47.272  31.428  1.00  0.00           N
ATOM   2539  H   LYS   172      42.180  46.749  32.243  1.00  0.00           H
ATOM   2540  CA  LYS   172      42.573  46.780  30.205  1.00  0.00           C
ATOM   2541  HA  LYS   172      41.953  47.213  29.420  1.00  0.00           H
ATOM   2542  CB  LYS   172      44.016  47.475  30.103  1.00  0.00           C
ATOM   2543  HB2 LYS   172      43.831  48.548  30.168  1.00  0.00           H
ATOM   2544  HB3 LYS   172      44.622  47.147  30.947  1.00  0.00           H
ATOM   2545  CG  LYS   172      44.723  47.104  28.733  1.00  0.00           C
ATOM   2546  HG2 LYS   172      44.957  46.040  28.704  1.00  0.00           H
ATOM   2547  HG3 LYS   172      44.063  47.385  27.912  1.00  0.00           H
ATOM   2548  CD  LYS   172      45.944  47.999  28.493  1.00  0.00           C
ATOM   2549  HD2 LYS   172      46.111  48.012  27.415  1.00  0.00           H
ATOM   2550  HD3 LYS   172      45.789  49.018  28.845  1.00  0.00           H
ATOM   2551  CE  LYS   172      47.233  47.456  29.139  1.00  0.00           C
ATOM   2552  HE2 LYS   172      47.218  47.710  30.199  1.00  0.00           H
ATOM   2553  HE3 LYS   172      47.272  46.373  29.018  1.00  0.00           H
ATOM   2554  NZ  LYS   172      48.393  48.126  28.557  1.00  0.00           N
ATOM   2555  HZ1 LYS   172      48.434  48.016  27.554  1.00  0.00           H
ATOM   2556  HZ2 LYS   172      48.327  49.123  28.706  1.00  0.00           H
ATOM   2557  HZ3 LYS   172      49.243  47.757  28.959  1.00  0.00           H
ATOM   2558  C   LYS   172      42.497  45.279  29.990  1.00  0.00           C
ATOM   2559  O   LYS   172      42.813  44.555  30.970  1.00  0.00           O
ATOM   2560  N   ILE   173      41.975  44.815  28.833  1.00  0.00           N
ATOM   2561  H   ILE   173      41.610  45.540  28.234  1.00  0.00           H
ATOM   2562  CA  ILE   173      41.718  43.404  28.596  1.00  0.00           C
ATOM   2563  HA  ILE   173      41.847  42.916  29.563  1.00  0.00           H
ATOM   2564  CB  ILE   173      40.318  43.318  28.016  1.00  0.00           C
ATOM   2565  HB  ILE   173      40.296  43.779  27.029  1.00  0.00           H
ATOM   2566  CG2 ILE   173      39.690  41.911  27.726  1.00  0.00           C
ATOM   2567 HG21 ILE   173      39.003  41.915  26.879  1.00  0.00           H
ATOM   2568 HG22 ILE   173      40.559  41.348  27.386  1.00  0.00           H
ATOM   2569 HG23 ILE   173      39.278  41.468  28.633  1.00  0.00           H
ATOM   2570  CG1 ILE   173      39.296  44.108  28.879  1.00  0.00           C
ATOM   2571 HG12 ILE   173      39.289  43.664  29.874  1.00  0.00           H
ATOM   2572 HG13 ILE   173      39.568  45.161  28.955  1.00  0.00           H
ATOM   2573  CD1 ILE   173      37.785  44.102  28.328  1.00  0.00           C
ATOM   2574 HD11 ILE   173      37.317  43.221  28.765  1.00  0.00           H
ATOM   2575 HD12 ILE   173      37.263  45.030  28.559  1.00  0.00           H
ATOM   2576 HD13 ILE   173      37.748  43.998  27.243  1.00  0.00           H
ATOM   2577  C   ILE   173      42.811  42.899  27.552  1.00  0.00           C
ATOM   2578  O   ILE   173      43.265  43.620  26.674  1.00  0.00           O
ATOM   2579  N   PHE   174      43.195  41.612  27.663  1.00  0.00           N
ATOM   2580  H   PHE   174      42.745  41.132  28.429  1.00  0.00           H
ATOM   2581  CA  PHE   174      44.197  40.940  26.824  1.00  0.00           C
ATOM   2582  HA  PHE   174      44.441  41.575  25.971  1.00  0.00           H
ATOM   2583  CB  PHE   174      45.436  40.652  27.729  1.00  0.00           C
ATOM   2584  HB2 PHE   174      45.283  39.840  28.439  1.00  0.00           H
ATOM   2585  HB3 PHE   174      46.236  40.296  27.079  1.00  0.00           H
ATOM   2586  CG  PHE   174      45.923  41.876  28.522  1.00  0.00           C
ATOM   2587  CD1 PHE   174      45.339  42.274  29.739  1.00  0.00           C
ATOM   2588  HD1 PHE   174      44.476  41.769  30.146  1.00  0.00           H
ATOM   2589  CE1 PHE   174      45.917  43.291  30.455  1.00  0.00           C
ATOM   2590  HE1 PHE   174      45.400  43.547  31.368  1.00  0.00           H
ATOM   2591  CZ  PHE   174      47.029  43.951  29.961  1.00  0.00           C
ATOM   2592  HZ  PHE   174      47.465  44.756  30.534  1.00  0.00           H
ATOM   2593  CE2 PHE   174      47.658  43.569  28.787  1.00  0.00           C
ATOM   2594  HE2 PHE   174      48.536  44.103  28.454  1.00  0.00           H
ATOM   2595  CD2 PHE   174      47.117  42.471  28.081  1.00  0.00           C
ATOM   2596  HD2 PHE   174      47.539  42.113  27.152  1.00  0.00           H
ATOM   2597  C   PHE   174      43.658  39.627  26.296  1.00  0.00           C
ATOM   2598  O   PHE   174      42.945  38.870  26.928  1.00  0.00           O
ATOM   2599  N   LYS   175      44.193  39.301  25.115  1.00  0.00           N
ATOM   2600  H   LYS   175      44.831  39.969  24.707  1.00  0.00           H
ATOM   2601  CA  LYS   175      44.142  38.059  24.332  1.00  0.00           C
ATOM   2602  HA  LYS   175      43.557  37.259  24.783  1.00  0.00           H
ATOM   2603  CB  LYS   175      43.517  38.288  22.955  1.00  0.00           C
ATOM   2604  HB2 LYS   175      42.583  38.816  23.143  1.00  0.00           H
ATOM   2605  HB3 LYS   175      44.163  38.983  22.418  1.00  0.00           H
ATOM   2606  CG  LYS   175      43.372  37.002  22.091  1.00  0.00           C
ATOM   2607  HG2 LYS   175      44.341  36.560  21.860  1.00  0.00           H
ATOM   2608  HG3 LYS   175      42.856  36.174  22.577  1.00  0.00           H
ATOM   2609  CD  LYS   175      42.815  37.328  20.647  1.00  0.00           C
ATOM   2610  HD2 LYS   175      41.963  37.977  20.849  1.00  0.00           H
ATOM   2611  HD3 LYS   175      43.454  38.006  20.082  1.00  0.00           H
ATOM   2612  CE  LYS   175      42.461  36.055  19.837  1.00  0.00           C
ATOM   2613  HE2 LYS   175      43.352  35.454  19.653  1.00  0.00           H
ATOM   2614  HE3 LYS   175      41.789  35.390  20.380  1.00  0.00           H
ATOM   2615  NZ  LYS   175      41.873  36.455  18.555  1.00  0.00           N
ATOM   2616  HZ1 LYS   175      41.828  35.716  17.869  1.00  0.00           H
ATOM   2617  HZ2 LYS   175      40.974  36.844  18.797  1.00  0.00           H
ATOM   2618  HZ3 LYS   175      42.419  37.101  18.004  1.00  0.00           H
ATOM   2619  C   LYS   175      45.472  37.397  24.263  1.00  0.00           C
ATOM   2620  O   LYS   175      46.363  38.028  23.710  1.00  0.00           O
ATOM   2621  N   MET   176      45.699  36.177  24.685  1.00  0.00           N
ATOM   2622  H   MET   176      44.859  35.700  24.980  1.00  0.00           H
ATOM   2623  CA  MET   176      46.975  35.479  24.628  1.00  0.00           C
ATOM   2624  HA  MET   176      47.653  36.108  24.051  1.00  0.00           H
ATOM   2625  CB  MET   176      47.614  35.391  25.995  1.00  0.00           C
ATOM   2626  HB2 MET   176      47.168  34.623  26.629  1.00  0.00           H
ATOM   2627  HB3 MET   176      48.642  35.104  25.772  1.00  0.00           H
ATOM   2628  CG  MET   176      47.731  36.654  26.847  1.00  0.00           C
ATOM   2629  HG2 MET   176      48.623  36.644  27.473  1.00  0.00           H
ATOM   2630  HG3 MET   176      47.773  37.554  26.233  1.00  0.00           H
ATOM   2631  SD  MET   176      46.269  36.951  27.899  1.00  0.00           S
ATOM   2632  CE  MET   176      46.635  35.820  29.295  1.00  0.00           C
ATOM   2633  HE1 MET   176      46.817  36.433  30.178  1.00  0.00           H
ATOM   2634  HE2 MET   176      45.758  35.177  29.363  1.00  0.00           H
ATOM   2635  HE3 MET   176      47.482  35.135  29.335  1.00  0.00           H
ATOM   2636  C   MET   176      46.898  34.139  23.960  1.00  0.00           C
ATOM   2637  O   MET   176      45.990  33.379  24.266  1.00  0.00           O
ATOM   2638  N   GLU   177      47.929  33.763  23.185  1.00  0.00           N
ATOM   2639  H   GLU   177      48.662  34.441  23.023  1.00  0.00           H
ATOM   2640  CA  GLU   177      48.126  32.424  22.665  1.00  0.00           C
ATOM   2641  HA  GLU   177      47.504  31.794  23.300  1.00  0.00           H
ATOM   2642  CB  GLU   177      47.661  32.446  21.219  1.00  0.00           C
ATOM   2643  HB2 GLU   177      46.816  33.129  21.136  1.00  0.00           H
ATOM   2644  HB3 GLU   177      48.441  32.773  20.532  1.00  0.00           H
ATOM   2645  CG  GLU   177      47.209  31.034  20.764  1.00  0.00           C
ATOM   2646  HG2 GLU   177      47.920  30.268  21.075  1.00  0.00           H
ATOM   2647  HG3 GLU   177      46.251  30.780  21.216  1.00  0.00           H
ATOM   2648  CD  GLU   177      47.169  31.016  19.236  1.00  0.00           C
ATOM   2649  OE1 GLU   177      48.164  31.231  18.544  1.00  0.00           O
ATOM   2650  OE2 GLU   177      46.116  30.620  18.732  1.00  0.00           O
ATOM   2651  C   GLU   177      49.569  31.820  22.915  1.00  0.00           C
ATOM   2652  O   GLU   177      50.522  32.583  22.852  1.00  0.00           O
ATOM   2653  N   LYS   178      49.738  30.527  23.214  1.00  0.00           N
ATOM   2654  H   LYS   178      48.980  29.883  23.035  1.00  0.00           H
ATOM   2655  CA  LYS   178      51.057  29.993  23.681  1.00  0.00           C
ATOM   2656  HA  LYS   178      50.808  29.075  24.214  1.00  0.00           H
ATOM   2657  CB  LYS   178      51.811  29.576  22.402  1.00  0.00           C
ATOM   2658  HB2 LYS   178      51.841  30.444  21.743  1.00  0.00           H
ATOM   2659  HB3 LYS   178      52.805  29.288  22.744  1.00  0.00           H
ATOM   2660  CG  LYS   178      51.158  28.430  21.564  1.00  0.00           C
ATOM   2661  HG2 LYS   178      50.884  27.610  22.228  1.00  0.00           H
ATOM   2662  HG3 LYS   178      50.235  28.858  21.174  1.00  0.00           H
ATOM   2663  CD  LYS   178      52.110  27.902  20.499  1.00  0.00           C
ATOM   2664  HD2 LYS   178      52.032  28.687  19.747  1.00  0.00           H
ATOM   2665  HD3 LYS   178      53.158  27.924  20.797  1.00  0.00           H
ATOM   2666  CE  LYS   178      51.771  26.608  19.775  1.00  0.00           C
ATOM   2667  HE2 LYS   178      50.694  26.654  19.618  1.00  0.00           H
ATOM   2668  HE3 LYS   178      52.404  26.535  18.890  1.00  0.00           H
ATOM   2669  NZ  LYS   178      52.178  25.486  20.605  1.00  0.00           N
ATOM   2670  HZ1 LYS   178      53.170  25.426  20.787  1.00  0.00           H
ATOM   2671  HZ2 LYS   178      51.703  25.466  21.497  1.00  0.00           H
ATOM   2672  HZ3 LYS   178      51.901  24.625  20.156  1.00  0.00           H
ATOM   2673  C   LYS   178      51.780  30.887  24.706  1.00  0.00           C
ATOM   2674  O   LYS   178      52.945  31.202  24.529  1.00  0.00           O
ATOM   2675  N   GLY   179      50.935  31.445  25.594  1.00  0.00           N
ATOM   2676  H   GLY   179      49.953  31.241  25.707  1.00  0.00           H
ATOM   2677  CA  GLY   179      51.486  32.353  26.618  1.00  0.00           C
ATOM   2678  HA2 GLY   179      50.665  32.460  27.327  1.00  0.00           H
ATOM   2679  HA3 GLY   179      52.266  31.861  27.200  1.00  0.00           H
ATOM   2680  C   GLY   179      51.908  33.758  26.158  1.00  0.00           C
ATOM   2681  O   GLY   179      51.724  34.649  26.946  1.00  0.00           O
ATOM   2682  N   LYS   180      52.315  33.998  24.877  1.00  0.00           N
ATOM   2683  H   LYS   180      52.294  33.191  24.270  1.00  0.00           H
ATOM   2684  CA  LYS   180      52.463  35.345  24.259  1.00  0.00           C
ATOM   2685  HA  LYS   180      53.129  35.828  24.975  1.00  0.00           H
ATOM   2686  CB  LYS   180      53.051  35.247  22.842  1.00  0.00           C
ATOM   2687  HB2 LYS   180      52.448  34.616  22.189  1.00  0.00           H
ATOM   2688  HB3 LYS   180      53.146  36.243  22.411  1.00  0.00           H
ATOM   2689  CG  LYS   180      54.438  34.577  22.853  1.00  0.00           C
ATOM   2690  HG2 LYS   180      54.373  33.586  23.302  1.00  0.00           H
ATOM   2691  HG3 LYS   180      54.729  34.394  21.818  1.00  0.00           H
ATOM   2692  CD  LYS   180      55.512  35.391  23.668  1.00  0.00           C
ATOM   2693  HD2 LYS   180      55.402  36.473  23.746  1.00  0.00           H
ATOM   2694  HD3 LYS   180      55.627  35.009  24.683  1.00  0.00           H
ATOM   2695  CE  LYS   180      56.945  35.170  23.073  1.00  0.00           C
ATOM   2696  HE2 LYS   180      57.231  34.121  23.155  1.00  0.00           H
ATOM   2697  HE3 LYS   180      56.895  35.445  22.020  1.00  0.00           H
ATOM   2698  NZ  LYS   180      57.874  35.959  23.934  1.00  0.00           N
ATOM   2699  HZ1 LYS   180      57.648  36.937  23.821  1.00  0.00           H
ATOM   2700  HZ2 LYS   180      57.889  35.648  24.895  1.00  0.00           H
ATOM   2701  HZ3 LYS   180      58.802  35.745  23.600  1.00  0.00           H
ATOM   2702  C   LYS   180      51.179  36.149  24.226  1.00  0.00           C
ATOM   2703  O   LYS   180      50.171  35.583  23.766  1.00  0.00           O
ATOM   2704  N   VAL   181      51.165  37.394  24.564  1.00  0.00           N
ATOM   2705  H   VAL   181      52.039  37.754  24.922  1.00  0.00           H
ATOM   2706  CA  VAL   181      50.005  38.367  24.344  1.00  0.00           C
ATOM   2707  HA  VAL   181      49.082  37.868  24.636  1.00  0.00           H
ATOM   2708  CB  VAL   181      50.100  39.771  25.026  1.00  0.00           C
ATOM   2709  HB  VAL   181      50.872  40.359  24.532  1.00  0.00           H
ATOM   2710  CG1 VAL   181      48.725  40.381  24.882  1.00  0.00           C
ATOM   2711 HG11 VAL   181      48.693  41.328  25.421  1.00  0.00           H
ATOM   2712 HG12 VAL   181      48.489  40.632  23.848  1.00  0.00           H
ATOM   2713 HG13 VAL   181      47.925  39.719  25.211  1.00  0.00           H
ATOM   2714  CG2 VAL   181      50.416  39.782  26.519  1.00  0.00           C
ATOM   2715 HG21 VAL   181      51.143  38.986  26.678  1.00  0.00           H
ATOM   2716 HG22 VAL   181      50.846  40.684  26.953  1.00  0.00           H
ATOM   2717 HG23 VAL   181      49.503  39.646  27.099  1.00  0.00           H
ATOM   2718  C   VAL   181      49.837  38.583  22.855  1.00  0.00           C
ATOM   2719  O   VAL   181      50.742  39.044  22.123  1.00  0.00           O
ATOM   2720  N   VAL   182      48.689  38.277  22.257  1.00  0.00           N
ATOM   2721  H   VAL   182      47.946  37.812  22.759  1.00  0.00           H
ATOM   2722  CA  VAL   182      48.365  38.473  20.854  1.00  0.00           C
ATOM   2723  HA  VAL   182      49.151  38.280  20.126  1.00  0.00           H
ATOM   2724  CB  VAL   182      47.261  37.413  20.577  1.00  0.00           C
ATOM   2725  HB  VAL   182      46.486  37.533  21.333  1.00  0.00           H
ATOM   2726  CG1 VAL   182      46.520  37.627  19.250  1.00  0.00           C
ATOM   2727 HG11 VAL   182      45.967  38.566  19.235  1.00  0.00           H
ATOM   2728 HG12 VAL   182      47.335  37.744  18.536  1.00  0.00           H
ATOM   2729 HG13 VAL   182      45.797  36.857  18.980  1.00  0.00           H
ATOM   2730  CG2 VAL   182      47.942  36.028  20.653  1.00  0.00           C
ATOM   2731 HG21 VAL   182      48.605  35.920  21.512  1.00  0.00           H
ATOM   2732 HG22 VAL   182      47.181  35.268  20.829  1.00  0.00           H
ATOM   2733 HG23 VAL   182      48.490  35.703  19.769  1.00  0.00           H
ATOM   2734  C   VAL   182      47.734  39.854  20.502  1.00  0.00           C
ATOM   2735  O   VAL   182      48.015  40.469  19.476  1.00  0.00           O
ATOM   2736  N   LYS   183      46.803  40.353  21.376  1.00  0.00           N
ATOM   2737  H   LYS   183      46.453  39.715  22.077  1.00  0.00           H
ATOM   2738  CA  LYS   183      46.164  41.690  21.392  1.00  0.00           C
ATOM   2739  HA  LYS   183      46.702  42.451  20.826  1.00  0.00           H
ATOM   2740  CB  LYS   183      44.856  41.558  20.638  1.00  0.00           C
ATOM   2741  HB2 LYS   183      45.047  40.893  19.795  1.00  0.00           H
ATOM   2742  HB3 LYS   183      44.113  41.110  21.297  1.00  0.00           H
ATOM   2743  CG  LYS   183      44.220  42.852  20.087  1.00  0.00           C
ATOM   2744  HG2 LYS   183      43.821  43.302  20.996  1.00  0.00           H
ATOM   2745  HG3 LYS   183      44.991  43.517  19.699  1.00  0.00           H
ATOM   2746  CD  LYS   183      43.134  42.824  18.998  1.00  0.00           C
ATOM   2747  HD2 LYS   183      43.597  42.734  18.015  1.00  0.00           H
ATOM   2748  HD3 LYS   183      42.422  42.006  19.100  1.00  0.00           H
ATOM   2749  CE  LYS   183      42.306  44.107  18.937  1.00  0.00           C
ATOM   2750  HE2 LYS   183      41.987  44.397  19.938  1.00  0.00           H
ATOM   2751  HE3 LYS   183      42.902  44.934  18.552  1.00  0.00           H
ATOM   2752  NZ  LYS   183      41.132  44.030  18.034  1.00  0.00           N
ATOM   2753  HZ1 LYS   183      40.556  43.316  18.458  1.00  0.00           H
ATOM   2754  HZ2 LYS   183      40.538  44.844  18.095  1.00  0.00           H
ATOM   2755  HZ3 LYS   183      41.430  43.958  17.072  1.00  0.00           H
ATOM   2756  C   LYS   183      46.039  42.268  22.842  1.00  0.00           C
ATOM   2757  O   LYS   183      45.953  41.518  23.824  1.00  0.00           O
ATOM   2758  N   SER   184      45.760  43.564  22.938  1.00  0.00           N
ATOM   2759  H   SER   184      45.795  44.039  22.047  1.00  0.00           H
ATOM   2760  CA  SER   184      45.209  44.173  24.211  1.00  0.00           C
ATOM   2761  HA  SER   184      44.509  43.470  24.663  1.00  0.00           H
ATOM   2762  CB  SER   184      46.338  44.504  25.207  1.00  0.00           C
ATOM   2763  HB2 SER   184      45.887  44.834  26.143  1.00  0.00           H
ATOM   2764  HB3 SER   184      46.881  43.595  25.470  1.00  0.00           H
ATOM   2765  OG  SER   184      47.379  45.442  24.741  1.00  0.00           O
ATOM   2766  HG  SER   184      47.820  45.167  23.934  1.00  0.00           H
ATOM   2767  C   SER   184      44.302  45.416  23.888  1.00  0.00           C
ATOM   2768  O   SER   184      44.365  45.984  22.799  1.00  0.00           O
ATOM   2769  N   VAL   185      43.438  45.808  24.837  1.00  0.00           N
ATOM   2770  H   VAL   185      43.400  45.215  25.655  1.00  0.00           H
ATOM   2771  CA  VAL   185      42.427  46.814  24.696  1.00  0.00           C
ATOM   2772  HA  VAL   185      42.785  47.636  24.076  1.00  0.00           H
ATOM   2773  CB  VAL   185      41.224  46.143  23.927  1.00  0.00           C
ATOM   2774  HB  VAL   185      41.591  45.493  23.132  1.00  0.00           H
ATOM   2775  CG1 VAL   185      40.164  45.481  24.797  1.00  0.00           C
ATOM   2776 HG11 VAL   185      39.309  45.023  24.300  1.00  0.00           H
ATOM   2777 HG12 VAL   185      40.652  44.664  25.328  1.00  0.00           H
ATOM   2778 HG13 VAL   185      39.786  46.258  25.461  1.00  0.00           H
ATOM   2779  CG2 VAL   185      40.477  47.306  23.208  1.00  0.00           C
ATOM   2780 HG21 VAL   185      39.803  46.955  22.427  1.00  0.00           H
ATOM   2781 HG22 VAL   185      39.847  47.828  23.928  1.00  0.00           H
ATOM   2782 HG23 VAL   185      41.111  48.003  22.660  1.00  0.00           H
ATOM   2783  C   VAL   185      41.985  47.545  25.989  1.00  0.00           C
ATOM   2784  O   VAL   185      41.623  46.952  26.990  1.00  0.00           O
ATOM   2785  N   GLU   186      42.173  48.877  26.072  1.00  0.00           N
ATOM   2786  H   GLU   186      42.450  49.363  25.231  1.00  0.00           H
ATOM   2787  CA  GLU   186      41.993  49.719  27.232  1.00  0.00           C
ATOM   2788  HA  GLU   186      41.884  49.118  28.135  1.00  0.00           H
ATOM   2789  CB  GLU   186      43.286  50.567  27.509  1.00  0.00           C
ATOM   2790  HB2 GLU   186      44.110  49.862  27.626  1.00  0.00           H
ATOM   2791  HB3 GLU   186      43.473  51.258  26.688  1.00  0.00           H
ATOM   2792  CG  GLU   186      43.039  51.392  28.843  1.00  0.00           C
ATOM   2793  HG2 GLU   186      42.061  51.862  28.948  1.00  0.00           H
ATOM   2794  HG3 GLU   186      43.141  50.698  29.678  1.00  0.00           H
ATOM   2795  CD  GLU   186      44.125  52.489  28.871  1.00  0.00           C
ATOM   2796  OE1 GLU   186      43.695  53.626  29.128  1.00  0.00           O
ATOM   2797  OE2 GLU   186      45.250  52.219  28.396  1.00  0.00           O
ATOM   2798  C   GLU   186      40.665  50.436  27.243  1.00  0.00           C
ATOM   2799  O   GLU   186      40.321  51.161  26.230  1.00  0.00           O
ATOM   2800  N   LEU   187      39.820  50.316  28.289  1.00  0.00           N
ATOM   2801  H   LEU   187      40.195  50.029  29.182  1.00  0.00           H
ATOM   2802  CA  LEU   187      38.578  50.980  28.242  1.00  0.00           C
ATOM   2803  HA  LEU   187      38.150  50.856  27.248  1.00  0.00           H
ATOM   2804  CB  LEU   187      37.654  50.170  29.137  1.00  0.00           C
ATOM   2805  HB2 LEU   187      37.871  50.247  30.203  1.00  0.00           H
ATOM   2806  HB3 LEU   187      36.683  50.640  28.985  1.00  0.00           H
ATOM   2807  CG  LEU   187      37.506  48.646  28.829  1.00  0.00           C
ATOM   2808  HG  LEU   187      38.069  48.058  29.554  1.00  0.00           H
ATOM   2809  CD1 LEU   187      36.028  48.332  29.159  1.00  0.00           C
ATOM   2810 HD11 LEU   187      35.741  47.290  29.293  1.00  0.00           H
ATOM   2811 HD12 LEU   187      35.803  48.918  30.050  1.00  0.00           H
ATOM   2812 HD13 LEU   187      35.452  48.837  28.383  1.00  0.00           H
ATOM   2813  CD2 LEU   187      37.744  48.114  27.413  1.00  0.00           C
ATOM   2814 HD21 LEU   187      37.565  47.038  27.437  1.00  0.00           H
ATOM   2815 HD22 LEU   187      37.051  48.588  26.718  1.00  0.00           H
ATOM   2816 HD23 LEU   187      38.776  48.200  27.074  1.00  0.00           H
ATOM   2817  C   LEU   187      38.708  52.478  28.653  1.00  0.00           C
ATOM   2818  O   LEU   187      39.483  52.942  29.511  1.00  0.00           O
ATOM   2819  N   ASP   188      37.779  53.269  28.111  1.00  0.00           N
ATOM   2820  H   ASP   188      37.065  52.860  27.524  1.00  0.00           H
ATOM   2821  CA  ASP   188      37.747  54.759  28.248  1.00  0.00           C
ATOM   2822  HA  ASP   188      38.555  55.090  28.900  1.00  0.00           H
ATOM   2823  CB  ASP   188      38.020  55.340  26.888  1.00  0.00           C
ATOM   2824  HB2 ASP   188      37.322  54.831  26.222  1.00  0.00           H
ATOM   2825  HB3 ASP   188      37.675  56.372  26.966  1.00  0.00           H
ATOM   2826  CG  ASP   188      39.440  55.258  26.365  1.00  0.00           C
ATOM   2827  OD1 ASP   188      39.640  55.162  25.106  1.00  0.00           O
ATOM   2828  OD2 ASP   188      40.451  55.259  27.077  1.00  0.00           O
ATOM   2829  C   ASP   188      36.365  55.173  28.900  1.00  0.00           C
ATOM   2830  O   ASP   188      36.086  56.346  29.049  1.00  0.00           O
ATOM   2831  N   ALA   189      35.528  54.209  29.296  1.00  0.00           N
ATOM   2832  H   ALA   189      35.784  53.243  29.150  1.00  0.00           H
ATOM   2833  CA  ALA   189      34.223  54.365  29.904  1.00  0.00           C
ATOM   2834  HA  ALA   189      33.460  54.703  29.203  1.00  0.00           H
ATOM   2835  CB  ALA   189      33.781  52.896  30.166  1.00  0.00           C
ATOM   2836  HB1 ALA   189      33.783  52.390  29.201  1.00  0.00           H
ATOM   2837  HB2 ALA   189      34.502  52.387  30.806  1.00  0.00           H
ATOM   2838  HB3 ALA   189      32.771  52.827  30.573  1.00  0.00           H
ATOM   2839  C   ALA   189      34.276  55.136  31.252  1.00  0.00           C
ATOM   2840  O   ALA   189      34.792  54.629  32.269  1.00  0.00           O
ATOM   2841  N   PRO   190      33.751  56.379  31.213  1.00  0.00           N
ATOM   2842  CD  PRO   190      32.980  56.931  30.166  1.00  0.00           C
ATOM   2843  HD2 PRO   190      32.179  56.261  29.854  1.00  0.00           H
ATOM   2844  HD3 PRO   190      33.610  57.115  29.296  1.00  0.00           H
ATOM   2845  CG  PRO   190      32.315  58.190  30.801  1.00  0.00           C
ATOM   2846  HG2 PRO   190      31.302  58.013  31.164  1.00  0.00           H
ATOM   2847  HG3 PRO   190      32.302  59.028  30.104  1.00  0.00           H
ATOM   2848  CB  PRO   190      33.229  58.502  32.009  1.00  0.00           C
ATOM   2849  HB2 PRO   190      32.705  58.925  32.867  1.00  0.00           H
ATOM   2850  HB3 PRO   190      33.977  59.213  31.659  1.00  0.00           H
ATOM   2851  CA  PRO   190      33.708  57.163  32.395  1.00  0.00           C
ATOM   2852  HA  PRO   190      34.743  57.249  32.726  1.00  0.00           H
ATOM   2853  C   PRO   190      32.913  56.618  33.574  1.00  0.00           C
ATOM   2854  O   PRO   190      31.746  56.140  33.517  1.00  0.00           O
ATOM   2855  N   ASN   191      33.454  56.851  34.796  1.00  0.00           N
ATOM   2856  H   ASN   191      34.429  57.117  34.801  1.00  0.00           H
ATOM   2857  CA  ASN   191      32.906  56.419  36.048  1.00  0.00           C
ATOM   2858  HA  ASN   191      33.578  56.657  36.872  1.00  0.00           H
ATOM   2859  CB  ASN   191      31.648  57.215  36.464  1.00  0.00           C
ATOM   2860  HB2 ASN   191      30.852  57.073  35.732  1.00  0.00           H
ATOM   2861  HB3 ASN   191      31.328  56.869  37.447  1.00  0.00           H
ATOM   2862  CG  ASN   191      31.952  58.703  36.590  1.00  0.00           C
ATOM   2863  OD1 ASN   191      33.092  59.039  36.760  1.00  0.00           O
ATOM   2864  ND2 ASN   191      30.987  59.582  36.509  1.00  0.00           N
ATOM   2865 HD21 ASN   191      31.102  60.579  36.391  1.00  0.00           H
ATOM   2866 HD22 ASN   191      30.057  59.265  36.275  1.00  0.00           H
ATOM   2867  C   ASN   191      32.611  54.950  36.216  1.00  0.00           C
ATOM   2868  O   ASN   191      32.326  54.547  37.350  1.00  0.00           O
ATOM   2869  N   TYR   192      32.767  54.104  35.140  1.00  0.00           N
ATOM   2870  H   TYR   192      33.086  54.453  34.248  1.00  0.00           H
ATOM   2871  CA  TYR   192      32.472  52.726  35.210  1.00  0.00           C
ATOM   2872  HA  TYR   192      31.630  52.548  35.879  1.00  0.00           H
ATOM   2873  CB  TYR   192      31.942  52.275  33.793  1.00  0.00           C
ATOM   2874  HB2 TYR   192      32.603  52.592  32.986  1.00  0.00           H
ATOM   2875  HB3 TYR   192      31.903  51.192  33.910  1.00  0.00           H
ATOM   2876  CG  TYR   192      30.526  52.611  33.226  1.00  0.00           C
ATOM   2877  CD1 TYR   192      30.067  51.956  32.033  1.00  0.00           C
ATOM   2878  HD1 TYR   192      30.654  51.224  31.499  1.00  0.00           H
ATOM   2879  CE1 TYR   192      28.784  52.151  31.567  1.00  0.00           C
ATOM   2880  HE1 TYR   192      28.434  51.612  30.700  1.00  0.00           H
ATOM   2881  CZ  TYR   192      27.854  52.989  32.245  1.00  0.00           C
ATOM   2882  OH  TYR   192      26.560  53.154  31.799  1.00  0.00           O
ATOM   2883  HH  TYR   192      26.563  52.877  30.879  1.00  0.00           H
ATOM   2884  CE2 TYR   192      28.351  53.636  33.396  1.00  0.00           C
ATOM   2885  HE2 TYR   192      27.724  54.277  33.998  1.00  0.00           H
ATOM   2886  CD2 TYR   192      29.650  53.440  33.857  1.00  0.00           C
ATOM   2887  HD2 TYR   192      29.992  53.843  34.800  1.00  0.00           H
ATOM   2888  C   TYR   192      33.763  51.891  35.569  1.00  0.00           C
ATOM   2889  O   TYR   192      34.829  52.158  35.049  1.00  0.00           O
ATOM   2890  N   HIE   193      33.615  50.787  36.328  1.00  0.00           N
ATOM   2891  H   HIE   193      32.635  50.588  36.467  1.00  0.00           H
ATOM   2892  CA  HIE   193      34.746  50.107  36.992  1.00  0.00           C
ATOM   2893  HA  HIE   193      35.631  50.537  36.523  1.00  0.00           H
ATOM   2894  CB  HIE   193      34.810  50.519  38.517  1.00  0.00           C
ATOM   2895  HB2 HIE   193      34.000  50.033  39.060  1.00  0.00           H
ATOM   2896  HB3 HIE   193      35.639  49.952  38.940  1.00  0.00           H
ATOM   2897  CG  HIE   193      34.977  52.050  38.823  1.00  0.00           C
ATOM   2898  ND1 HIE   193      36.160  52.749  38.566  1.00  0.00           N
ATOM   2899  CE1 HIE   193      35.933  54.025  38.924  1.00  0.00           C
ATOM   2900  HE1 HIE   193      36.633  54.845  38.857  1.00  0.00           H
ATOM   2901  NE2 HIE   193      34.723  54.207  39.384  1.00  0.00           N
ATOM   2902  HE2 HIE   193      34.336  55.136  39.471  1.00  0.00           H
ATOM   2903  CD2 HIE   193      34.106  52.967  39.376  1.00  0.00           C
ATOM   2904  HD2 HIE   193      33.160  52.603  39.747  1.00  0.00           H
ATOM   2905  C   HIE   193      34.640  48.616  36.931  1.00  0.00           C
ATOM   2906  O   HIE   193      33.578  48.104  36.943  1.00  0.00           O
ATOM   2907  N   TYR   194      35.777  47.905  36.912  1.00  0.00           N
ATOM   2908  H   TYR   194      36.685  48.348  36.900  1.00  0.00           H
ATOM   2909  CA  TYR   194      35.784  46.480  36.619  1.00  0.00           C
ATOM   2910  HA  TYR   194      34.773  46.087  36.733  1.00  0.00           H
ATOM   2911  CB  TYR   194      36.207  46.376  35.134  1.00  0.00           C
ATOM   2912  HB2 TYR   194      37.161  46.896  35.039  1.00  0.00           H
ATOM   2913  HB3 TYR   194      36.399  45.336  34.872  1.00  0.00           H
ATOM   2914  CG  TYR   194      35.282  47.031  34.142  1.00  0.00           C
ATOM   2915  CD1 TYR   194      35.615  48.239  33.514  1.00  0.00           C
ATOM   2916  HD1 TYR   194      36.667  48.483  33.500  1.00  0.00           H
ATOM   2917  CE1 TYR   194      34.709  48.928  32.732  1.00  0.00           C
ATOM   2918  HE1 TYR   194      34.980  49.777  32.122  1.00  0.00           H
ATOM   2919  CZ  TYR   194      33.364  48.556  32.733  1.00  0.00           C
ATOM   2920  OH  TYR   194      32.389  49.195  32.009  1.00  0.00           O
ATOM   2921  HH  TYR   194      31.655  48.870  32.536  1.00  0.00           H
ATOM   2922  CE2 TYR   194      33.029  47.345  33.407  1.00  0.00           C
ATOM   2923  HE2 TYR   194      32.039  46.927  33.303  1.00  0.00           H
ATOM   2924  CD2 TYR   194      34.013  46.514  34.030  1.00  0.00           C
ATOM   2925  HD2 TYR   194      33.862  45.532  34.453  1.00  0.00           H
ATOM   2926  C   TYR   194      36.808  45.728  37.496  1.00  0.00           C
ATOM   2927  O   TYR   194      37.510  44.863  36.972  1.00  0.00           O
ATOM   2928  N   GLU   195      36.894  46.027  38.769  1.00  0.00           N
ATOM   2929  H   GLU   195      36.241  46.669  39.194  1.00  0.00           H
ATOM   2930  CA  GLU   195      37.754  45.296  39.629  1.00  0.00           C
ATOM   2931  HA  GLU   195      38.787  45.347  39.281  1.00  0.00           H
ATOM   2932  CB  GLU   195      37.767  46.034  40.943  1.00  0.00           C
ATOM   2933  HB2 GLU   195      36.746  46.213  41.281  1.00  0.00           H
ATOM   2934  HB3 GLU   195      38.460  45.546  41.627  1.00  0.00           H
ATOM   2935  CG  GLU   195      38.505  47.402  40.758  1.00  0.00           C
ATOM   2936  HG2 GLU   195      38.135  47.895  39.860  1.00  0.00           H
ATOM   2937  HG3 GLU   195      38.101  47.948  41.611  1.00  0.00           H
ATOM   2938  CD  GLU   195      40.085  47.393  40.898  1.00  0.00           C
ATOM   2939  OE1 GLU   195      40.634  46.473  40.239  1.00  0.00           O
ATOM   2940  OE2 GLU   195      40.641  48.087  41.802  1.00  0.00           O
ATOM   2941  C   GLU   195      37.387  43.861  39.821  1.00  0.00           C
ATOM   2942  O   GLU   195      36.191  43.465  39.782  1.00  0.00           O
ATOM   2943  N   GLU   196      38.441  43.056  40.031  1.00  0.00           N
ATOM   2944  H   GLU   196      39.341  43.403  39.733  1.00  0.00           H
ATOM   2945  CA  GLU   196      38.376  41.702  40.398  1.00  0.00           C
ATOM   2946  HA  GLU   196      39.320  41.230  40.128  1.00  0.00           H
ATOM   2947  CB  GLU   196      38.277  41.581  41.959  1.00  0.00           C
ATOM   2948  HB2 GLU   196      37.269  41.785  42.320  1.00  0.00           H
ATOM   2949  HB3 GLU   196      38.535  40.533  42.111  1.00  0.00           H
ATOM   2950  CG  GLU   196      39.329  42.314  42.812  1.00  0.00           C
ATOM   2951  HG2 GLU   196      40.363  42.129  42.524  1.00  0.00           H
ATOM   2952  HG3 GLU   196      39.087  43.332  42.505  1.00  0.00           H
ATOM   2953  CD  GLU   196      39.178  42.048  44.266  1.00  0.00           C
ATOM   2954  OE1 GLU   196      39.931  42.591  45.106  1.00  0.00           O
ATOM   2955  OE2 GLU   196      38.125  41.451  44.659  1.00  0.00           O
ATOM   2956  C   GLU   196      37.418  40.824  39.632  1.00  0.00           C
ATOM   2957  O   GLU   196      36.603  40.114  40.181  1.00  0.00           O
ATOM   2958  N   CYX   197      37.491  40.818  38.286  1.00  0.00           N
ATOM   2959  H   CYX   197      38.314  41.254  37.897  1.00  0.00           H
ATOM   2960  CA  CYX   197      36.417  40.261  37.447  1.00  0.00           C
ATOM   2961  HA  CYX   197      35.513  40.607  37.948  1.00  0.00           H
ATOM   2962  CB  CYX   197      36.549  40.669  36.007  1.00  0.00           C
ATOM   2963  HB2 CYX   197      37.575  40.542  35.661  1.00  0.00           H
ATOM   2964  HB3 CYX   197      36.007  39.987  35.352  1.00  0.00           H
ATOM   2965  SG  CYX   197      36.196  42.344  35.522  1.00  0.00           S
ATOM   2966  C   CYX   197      36.322  38.700  37.526  1.00  0.00           C
ATOM   2967  O   CYX   197      37.391  38.105  37.731  1.00  0.00           O
ATOM   2968  N   SER   198      35.142  38.163  37.407  1.00  0.00           N
ATOM   2969  H   SER   198      34.378  38.780  37.169  1.00  0.00           H
ATOM   2970  CA  SER   198      34.838  36.703  37.585  1.00  0.00           C
ATOM   2971  HA  SER   198      35.720  36.092  37.773  1.00  0.00           H
ATOM   2972  CB  SER   198      33.718  36.520  38.642  1.00  0.00           C
ATOM   2973  HB2 SER   198      32.763  36.954  38.347  1.00  0.00           H
ATOM   2974  HB3 SER   198      33.568  35.441  38.674  1.00  0.00           H
ATOM   2975  OG  SER   198      34.026  36.837  39.984  1.00  0.00           O
ATOM   2976  HG  SER   198      33.348  37.475  40.214  1.00  0.00           H
ATOM   2977  C   SER   198      34.240  36.272  36.232  1.00  0.00           C
ATOM   2978  O   SER   198      33.146  36.729  35.886  1.00  0.00           O
ATOM   2979  N   CYX   199      34.952  35.514  35.400  1.00  0.00           N
ATOM   2980  H   CYX   199      35.705  34.927  35.734  1.00  0.00           H
ATOM   2981  CA  CYX   199      34.745  35.367  33.980  1.00  0.00           C
ATOM   2982  HA  CYX   199      34.037  36.041  33.497  1.00  0.00           H
ATOM   2983  CB  CYX   199      36.026  35.522  33.149  1.00  0.00           C
ATOM   2984  HB2 CYX   199      36.781  34.784  33.425  1.00  0.00           H
ATOM   2985  HB3 CYX   199      35.742  35.462  32.100  1.00  0.00           H
ATOM   2986  SG  CYX   199      36.719  37.218  33.409  1.00  0.00           S
ATOM   2987  C   CYX   199      34.162  33.948  33.708  1.00  0.00           C
ATOM   2988  O   CYX   199      34.296  32.998  34.434  1.00  0.00           O
ATOM   2989  N   TYR   200      33.514  33.744  32.516  1.00  0.00           N
ATOM   2990  H   TYR   200      33.240  34.538  31.956  1.00  0.00           H
ATOM   2991  CA  TYR   200      33.197  32.498  31.896  1.00  0.00           C
ATOM   2992  HA  TYR   200      33.985  31.746  31.926  1.00  0.00           H
ATOM   2993  CB  TYR   200      31.862  32.080  32.608  1.00  0.00           C
ATOM   2994  HB2 TYR   200      31.343  31.381  31.952  1.00  0.00           H
ATOM   2995  HB3 TYR   200      32.136  31.692  33.588  1.00  0.00           H
ATOM   2996  CG  TYR   200      30.758  33.203  32.843  1.00  0.00           C
ATOM   2997  CD1 TYR   200      30.514  33.842  34.138  1.00  0.00           C
ATOM   2998  HD1 TYR   200      31.000  33.647  35.082  1.00  0.00           H
ATOM   2999  CE1 TYR   200      29.441  34.705  34.309  1.00  0.00           C
ATOM   3000  HE1 TYR   200      29.089  35.165  35.220  1.00  0.00           H
ATOM   3001  CZ  TYR   200      28.674  35.039  33.167  1.00  0.00           C
ATOM   3002  OH  TYR   200      27.673  35.996  33.187  1.00  0.00           O
ATOM   3003  HH  TYR   200      27.539  36.350  34.069  1.00  0.00           H
ATOM   3004  CE2 TYR   200      28.873  34.287  31.956  1.00  0.00           C
ATOM   3005  HE2 TYR   200      28.290  34.500  31.072  1.00  0.00           H
ATOM   3006  CD2 TYR   200      29.897  33.421  31.698  1.00  0.00           C
ATOM   3007  HD2 TYR   200      30.205  32.932  30.785  1.00  0.00           H
ATOM   3008  C   TYR   200      32.897  32.609  30.310  1.00  0.00           C
ATOM   3009  O   TYR   200      32.464  33.668  29.800  1.00  0.00           O
ATOM   3010  N   PRO   201      32.884  31.469  29.573  1.00  0.00           N
ATOM   3011  CD  PRO   201      33.577  30.229  29.876  1.00  0.00           C
ATOM   3012  HD2 PRO   201      33.376  29.868  30.885  1.00  0.00           H
ATOM   3013  HD3 PRO   201      34.654  30.391  29.848  1.00  0.00           H
ATOM   3014  CG  PRO   201      33.197  29.199  28.869  1.00  0.00           C
ATOM   3015  HG2 PRO   201      32.338  28.597  29.165  1.00  0.00           H
ATOM   3016  HG3 PRO   201      33.881  28.397  28.593  1.00  0.00           H
ATOM   3017  CB  PRO   201      32.785  30.038  27.624  1.00  0.00           C
ATOM   3018  HB2 PRO   201      32.082  29.428  27.057  1.00  0.00           H
ATOM   3019  HB3 PRO   201      33.698  30.168  27.041  1.00  0.00           H
ATOM   3020  CA  PRO   201      32.373  31.411  28.187  1.00  0.00           C
ATOM   3021  HA  PRO   201      32.807  32.194  27.566  1.00  0.00           H
ATOM   3022  C   PRO   201      30.883  31.515  28.253  1.00  0.00           C
ATOM   3023  O   PRO   201      30.222  30.816  29.062  1.00  0.00           O
ATOM   3024  N   ASN   202      30.336  32.517  27.496  1.00  0.00           N
ATOM   3025  H   ASN   202      30.959  33.075  26.931  1.00  0.00           H
ATOM   3026  CA  ASN   202      28.915  32.426  27.032  1.00  0.00           C
ATOM   3027  HA  ASN   202      28.537  31.433  27.273  1.00  0.00           H
ATOM   3028  CB  ASN   202      28.114  33.288  27.963  1.00  0.00           C
ATOM   3029  HB2 ASN   202      28.136  32.739  28.904  1.00  0.00           H
ATOM   3030  HB3 ASN   202      28.537  34.252  28.248  1.00  0.00           H
ATOM   3031  CG  ASN   202      26.704  33.588  27.511  1.00  0.00           C
ATOM   3032  OD1 ASN   202      25.836  32.794  27.661  1.00  0.00           O
ATOM   3033  ND2 ASN   202      26.544  34.737  26.998  1.00  0.00           N
ATOM   3034 HD21 ASN   202      25.618  34.977  26.674  1.00  0.00           H
ATOM   3035 HD22 ASN   202      27.326  35.375  26.962  1.00  0.00           H
ATOM   3036  C   ASN   202      28.546  32.607  25.504  1.00  0.00           C
ATOM   3037  O   ASN   202      29.087  33.536  24.904  1.00  0.00           O
ATOM   3038  N   ALA   203      27.572  31.878  24.889  1.00  0.00           N
ATOM   3039  H   ALA   203      27.242  31.087  25.423  1.00  0.00           H
ATOM   3040  CA  ALA   203      27.030  32.062  23.508  1.00  0.00           C
ATOM   3041  HA  ALA   203      26.485  31.153  23.255  1.00  0.00           H
ATOM   3042  CB  ALA   203      26.032  33.164  23.521  1.00  0.00           C
ATOM   3043  HB1 ALA   203      25.413  33.314  24.405  1.00  0.00           H
ATOM   3044  HB2 ALA   203      26.563  34.109  23.404  1.00  0.00           H
ATOM   3045  HB3 ALA   203      25.391  33.044  22.648  1.00  0.00           H
ATOM   3046  C   ALA   203      28.101  32.214  22.410  1.00  0.00           C
ATOM   3047  O   ALA   203      27.915  32.924  21.346  1.00  0.00           O
ATOM   3048  N   GLY   204      29.344  31.678  22.546  1.00  0.00           N
ATOM   3049  H   GLY   204      29.557  31.120  23.361  1.00  0.00           H
ATOM   3050  CA  GLY   204      30.398  31.802  21.473  1.00  0.00           C
ATOM   3051  HA2 GLY   204      31.044  30.929  21.386  1.00  0.00           H
ATOM   3052  HA3 GLY   204      29.923  31.966  20.506  1.00  0.00           H
ATOM   3053  C   GLY   204      31.328  32.993  21.649  1.00  0.00           C
ATOM   3054  O   GLY   204      32.163  33.336  20.793  1.00  0.00           O
ATOM   3055  N   GLU   205      31.161  33.657  22.784  1.00  0.00           N
ATOM   3056  H   GLU   205      30.357  33.317  23.293  1.00  0.00           H
ATOM   3057  CA  GLU   205      32.002  34.794  23.321  1.00  0.00           C
ATOM   3058  HA  GLU   205      32.927  34.872  22.750  1.00  0.00           H
ATOM   3059  CB  GLU   205      31.187  36.078  23.260  1.00  0.00           C
ATOM   3060  HB2 GLU   205      30.247  35.772  23.722  1.00  0.00           H
ATOM   3061  HB3 GLU   205      31.706  36.864  23.809  1.00  0.00           H
ATOM   3062  CG  GLU   205      31.050  36.500  21.829  1.00  0.00           C
ATOM   3063  HG2 GLU   205      31.996  36.609  21.297  1.00  0.00           H
ATOM   3064  HG3 GLU   205      30.490  35.712  21.325  1.00  0.00           H
ATOM   3065  CD  GLU   205      30.148  37.753  21.562  1.00  0.00           C
ATOM   3066  OE1 GLU   205      30.244  38.354  20.494  1.00  0.00           O
ATOM   3067  OE2 GLU   205      29.276  38.044  22.377  1.00  0.00           O
ATOM   3068  C   GLU   205      32.425  34.579  24.797  1.00  0.00           C
ATOM   3069  O   GLU   205      32.286  33.478  25.377  1.00  0.00           O
ATOM   3070  N   ILE   206      33.000  35.617  25.438  1.00  0.00           N
ATOM   3071  H   ILE   206      33.097  36.541  25.041  1.00  0.00           H
ATOM   3072  CA  ILE   206      33.375  35.609  26.844  1.00  0.00           C
ATOM   3073  HA  ILE   206      32.963  34.775  27.411  1.00  0.00           H
ATOM   3074  CB  ILE   206      34.909  35.358  26.977  1.00  0.00           C
ATOM   3075  HB  ILE   206      35.399  36.052  26.293  1.00  0.00           H
ATOM   3076  CG2 ILE   206      35.441  35.587  28.401  1.00  0.00           C
ATOM   3077 HG21 ILE   206      35.158  36.546  28.835  1.00  0.00           H
ATOM   3078 HG22 ILE   206      34.961  34.785  28.961  1.00  0.00           H
ATOM   3079 HG23 ILE   206      36.496  35.338  28.514  1.00  0.00           H
ATOM   3080  CG1 ILE   206      35.352  33.982  26.482  1.00  0.00           C
ATOM   3081 HG12 ILE   206      35.028  33.177  27.141  1.00  0.00           H
ATOM   3082 HG13 ILE   206      34.872  33.761  25.529  1.00  0.00           H
ATOM   3083  CD1 ILE   206      36.821  33.915  26.116  1.00  0.00           C
ATOM   3084 HD11 ILE   206      37.498  33.657  26.931  1.00  0.00           H
ATOM   3085 HD12 ILE   206      37.108  33.197  25.348  1.00  0.00           H
ATOM   3086 HD13 ILE   206      37.104  34.852  25.636  1.00  0.00           H
ATOM   3087  C   ILE   206      32.739  36.800  27.549  1.00  0.00           C
ATOM   3088  O   ILE   206      32.844  37.899  27.045  1.00  0.00           O
ATOM   3089  N   THR   207      32.250  36.618  28.764  1.00  0.00           N
ATOM   3090  H   THR   207      32.586  35.774  29.205  1.00  0.00           H
ATOM   3091  CA  THR   207      31.641  37.556  29.676  1.00  0.00           C
ATOM   3092  HA  THR   207      31.844  38.614  29.517  1.00  0.00           H
ATOM   3093  CB  THR   207      30.205  37.231  29.770  1.00  0.00           C
ATOM   3094  HB  THR   207      29.971  36.173  29.893  1.00  0.00           H
ATOM   3095  CG2 THR   207      29.530  38.027  30.869  1.00  0.00           C
ATOM   3096 HG21 THR   207      28.450  37.956  30.744  1.00  0.00           H
ATOM   3097 HG22 THR   207      29.818  37.549  31.805  1.00  0.00           H
ATOM   3098 HG23 THR   207      29.797  39.083  30.903  1.00  0.00           H
ATOM   3099  OG1 THR   207      29.510  37.664  28.564  1.00  0.00           O
ATOM   3100  HG1 THR   207      29.846  37.063  27.894  1.00  0.00           H
ATOM   3101  C   THR   207      32.341  37.351  30.965  1.00  0.00           C
ATOM   3102  O   THR   207      32.660  36.226  31.387  1.00  0.00           O
ATOM   3103  N   CYX   208      32.464  38.453  31.711  1.00  0.00           N
ATOM   3104  H   CYX   208      32.504  39.286  31.140  1.00  0.00           H
ATOM   3105  CA  CYX   208      32.768  38.563  33.081  1.00  0.00           C
ATOM   3106  HA  CYX   208      32.756  37.624  33.633  1.00  0.00           H
ATOM   3107  CB  CYX   208      34.247  39.017  33.319  1.00  0.00           C
ATOM   3108  HB2 CYX   208      34.154  40.103  33.282  1.00  0.00           H
ATOM   3109  HB3 CYX   208      34.477  38.645  34.319  1.00  0.00           H
ATOM   3110  SG  CYX   208      35.569  38.427  32.298  1.00  0.00           S
ATOM   3111  C   CYX   208      31.846  39.472  33.940  1.00  0.00           C
ATOM   3112  O   CYX   208      31.499  40.614  33.578  1.00  0.00           O
ATOM   3113  N   VAL   209      31.483  38.994  35.108  1.00  0.00           N
ATOM   3114  H   VAL   209      32.053  38.232  35.445  1.00  0.00           H
ATOM   3115  CA  VAL   209      30.865  39.823  36.099  1.00  0.00           C
ATOM   3116  HA  VAL   209      30.379  40.654  35.587  1.00  0.00           H
ATOM   3117  CB  VAL   209      29.738  39.070  36.768  1.00  0.00           C
ATOM   3118  HB  VAL   209      30.051  38.213  37.364  1.00  0.00           H
ATOM   3119  CG1 VAL   209      28.913  39.905  37.778  1.00  0.00           C
ATOM   3120 HG11 VAL   209      28.174  39.230  38.211  1.00  0.00           H
ATOM   3121 HG12 VAL   209      29.579  40.110  38.617  1.00  0.00           H
ATOM   3122 HG13 VAL   209      28.427  40.792  37.374  1.00  0.00           H
ATOM   3123  CG2 VAL   209      28.765  38.619  35.702  1.00  0.00           C
ATOM   3124 HG21 VAL   209      29.137  37.765  35.136  1.00  0.00           H
ATOM   3125 HG22 VAL   209      27.911  38.184  36.222  1.00  0.00           H
ATOM   3126 HG23 VAL   209      28.387  39.401  35.042  1.00  0.00           H
ATOM   3127  C   VAL   209      31.877  40.283  37.086  1.00  0.00           C
ATOM   3128  O   VAL   209      32.798  39.534  37.412  1.00  0.00           O
ATOM   3129  N   CYX   210      31.892  41.568  37.456  1.00  0.00           N
ATOM   3130  H   CYX   210      31.164  42.145  37.061  1.00  0.00           H
ATOM   3131  CA  CYX   210      32.969  42.254  38.155  1.00  0.00           C
ATOM   3132  HA  CYX   210      33.592  41.428  38.497  1.00  0.00           H
ATOM   3133  CB  CYX   210      33.751  43.188  37.246  1.00  0.00           C
ATOM   3134  HB2 CYX   210      33.137  44.067  37.047  1.00  0.00           H
ATOM   3135  HB3 CYX   210      34.630  43.516  37.800  1.00  0.00           H
ATOM   3136  SG  CYX   210      34.173  42.473  35.568  1.00  0.00           S
ATOM   3137  C   CYX   210      32.572  42.967  39.454  1.00  0.00           C
ATOM   3138  O   CYX   210      31.406  43.175  39.693  1.00  0.00           O
ATOM   3139  N   ARG   211      33.558  43.187  40.313  1.00  0.00           N
ATOM   3140  H   ARG   211      34.537  43.056  40.101  1.00  0.00           H
ATOM   3141  CA  ARG   211      33.235  43.781  41.607  1.00  0.00           C
ATOM   3142  HA  ARG   211      32.385  43.342  42.131  1.00  0.00           H
ATOM   3143  CB  ARG   211      34.422  43.466  42.485  1.00  0.00           C
ATOM   3144  HB2 ARG   211      34.757  42.432  42.399  1.00  0.00           H
ATOM   3145  HB3 ARG   211      35.224  44.157  42.229  1.00  0.00           H
ATOM   3146  CG  ARG   211      34.157  43.717  43.974  1.00  0.00           C
ATOM   3147  HG2 ARG   211      33.887  44.758  44.145  1.00  0.00           H
ATOM   3148  HG3 ARG   211      33.268  43.164  44.275  1.00  0.00           H
ATOM   3149  CD  ARG   211      35.323  43.224  44.889  1.00  0.00           C
ATOM   3150  HD2 ARG   211      35.565  42.183  44.676  1.00  0.00           H
ATOM   3151  HD3 ARG   211      36.166  43.852  44.602  1.00  0.00           H
ATOM   3152  NE  ARG   211      35.155  43.383  46.308  1.00  0.00           N
ATOM   3153  HE  ARG   211      34.280  43.637  46.746  1.00  0.00           H
ATOM   3154  CZ  ARG   211      36.156  43.159  47.208  1.00  0.00           C
ATOM   3155  NH1 ARG   211      36.062  43.383  48.501  1.00  0.00           N
ATOM   3156 HH11 ARG   211      35.161  43.771  48.745  1.00  0.00           H
ATOM   3157 HH12 ARG   211      36.863  43.247  49.101  1.00  0.00           H
ATOM   3158  NH2 ARG   211      37.334  42.720  46.826  1.00  0.00           N
ATOM   3159 HH21 ARG   211      37.380  42.376  45.878  1.00  0.00           H
ATOM   3160 HH22 ARG   211      38.083  42.663  47.503  1.00  0.00           H
ATOM   3161  C   ARG   211      32.997  45.297  41.555  1.00  0.00           C
ATOM   3162  O   ARG   211      33.793  46.142  41.030  1.00  0.00           O
ATOM   3163  N   ASP   212      31.844  45.710  42.090  1.00  0.00           N
ATOM   3164  H   ASP   212      31.233  45.024  42.509  1.00  0.00           H
ATOM   3165  CA  ASP   212      31.327  47.080  42.290  1.00  0.00           C
ATOM   3166  HA  ASP   212      31.410  47.676  41.382  1.00  0.00           H
ATOM   3167  CB  ASP   212      29.830  47.004  42.559  1.00  0.00           C
ATOM   3168  HB2 ASP   212      29.431  48.004  42.727  1.00  0.00           H
ATOM   3169  HB3 ASP   212      29.282  46.507  41.758  1.00  0.00           H
ATOM   3170  CG  ASP   212      29.536  46.233  43.848  1.00  0.00           C
ATOM   3171  OD1 ASP   212      29.134  46.858  44.822  1.00  0.00           O
ATOM   3172  OD2 ASP   212      29.731  44.974  43.896  1.00  0.00           O
ATOM   3173  C   ASP   212      32.091  47.772  43.389  1.00  0.00           C
ATOM   3174  O   ASP   212      31.561  48.220  44.387  1.00  0.00           O
ATOM   3175  N   ASN   213      33.393  47.840  43.167  1.00  0.00           N
ATOM   3176  H   ASN   213      33.805  47.298  42.421  1.00  0.00           H
ATOM   3177  CA  ASN   213      34.340  48.723  43.908  1.00  0.00           C
ATOM   3178  HA  ASN   213      34.213  48.574  44.981  1.00  0.00           H
ATOM   3179  CB  ASN   213      35.820  48.504  43.553  1.00  0.00           C
ATOM   3180  HB2 ASN   213      36.023  48.476  42.483  1.00  0.00           H
ATOM   3181  HB3 ASN   213      36.304  49.456  43.773  1.00  0.00           H
ATOM   3182  CG  ASN   213      36.442  47.391  44.364  1.00  0.00           C
ATOM   3183  OD1 ASN   213      35.706  46.532  44.870  1.00  0.00           O
ATOM   3184  ND2 ASN   213      37.688  47.298  44.480  1.00  0.00           N
ATOM   3185 HD21 ASN   213      38.111  46.543  45.001  1.00  0.00           H
ATOM   3186 HD22 ASN   213      38.266  48.026  44.087  1.00  0.00           H
ATOM   3187  C   ASN   213      34.009  50.177  43.540  1.00  0.00           C
ATOM   3188  O   ASN   213      33.505  50.483  42.478  1.00  0.00           O
ATOM   3189  N   TRP   214      34.272  51.181  44.365  1.00  0.00           N
ATOM   3190  H   TRP   214      34.540  50.754  45.240  1.00  0.00           H
ATOM   3191  CA  TRP   214      34.129  52.659  44.319  1.00  0.00           C
ATOM   3192  HA  TRP   214      34.500  53.100  45.244  1.00  0.00           H
ATOM   3193  CB  TRP   214      35.004  53.353  43.282  1.00  0.00           C
ATOM   3194  HB2 TRP   214      36.060  53.101  43.383  1.00  0.00           H
ATOM   3195  HB3 TRP   214      34.729  52.984  42.294  1.00  0.00           H
ATOM   3196  CG  TRP   214      34.997  54.831  43.177  1.00  0.00           C
ATOM   3197  CD1 TRP   214      35.732  55.714  43.841  1.00  0.00           C
ATOM   3198  HD1 TRP   214      36.401  55.438  44.642  1.00  0.00           H
ATOM   3199  NE1 TRP   214      35.537  56.990  43.281  1.00  0.00           N
ATOM   3200  HE1 TRP   214      36.072  57.769  43.635  1.00  0.00           H
ATOM   3201  CE2 TRP   214      34.435  56.971  42.426  1.00  0.00           C
ATOM   3202  CZ2 TRP   214      33.719  57.942  41.753  1.00  0.00           C
ATOM   3203  HZ2 TRP   214      34.021  58.966  41.922  1.00  0.00           H
ATOM   3204  CH2 TRP   214      32.803  57.527  40.782  1.00  0.00           C
ATOM   3205  HH2 TRP   214      32.389  58.217  40.061  1.00  0.00           H
ATOM   3206  CZ3 TRP   214      32.334  56.219  40.710  1.00  0.00           C
ATOM   3207  HZ3 TRP   214      31.630  55.918  39.949  1.00  0.00           H
ATOM   3208  CE3 TRP   214      32.983  55.305  41.558  1.00  0.00           C
ATOM   3209  HE3 TRP   214      32.609  54.295  41.492  1.00  0.00           H
ATOM   3210  CD2 TRP   214      34.089  55.614  42.357  1.00  0.00           C
ATOM   3211  C   TRP   214      32.671  53.109  44.211  1.00  0.00           C
ATOM   3212  O   TRP   214      32.329  54.155  44.731  1.00  0.00           O
ATOM   3213  N   HID   215      31.756  52.385  43.634  1.00  0.00           N
ATOM   3214  H   HID   215      31.994  51.432  43.401  1.00  0.00           H
ATOM   3215  CA  HID   215      30.348  52.636  43.707  1.00  0.00           C
ATOM   3216  HA  HID   215      30.132  53.227  44.598  1.00  0.00           H
ATOM   3217  CB  HID   215      30.093  53.451  42.394  1.00  0.00           C
ATOM   3218  HB2 HID   215      29.117  53.936  42.447  1.00  0.00           H
ATOM   3219  HB3 HID   215      30.755  54.307  42.521  1.00  0.00           H
ATOM   3220  CG  HID   215      30.473  52.842  41.103  1.00  0.00           C
ATOM   3221  ND1 HID   215      30.313  53.447  39.873  1.00  0.00           N
ATOM   3222  HD1 HID   215      30.163  54.427  39.681  1.00  0.00           H
ATOM   3223  CE1 HID   215      30.648  52.597  38.939  1.00  0.00           C
ATOM   3224  HE1 HID   215      30.811  52.924  37.924  1.00  0.00           H
ATOM   3225  NE2 HID   215      31.049  51.363  39.431  1.00  0.00           N
ATOM   3226  CD2 HID   215      30.971  51.572  40.824  1.00  0.00           C
ATOM   3227  HD2 HID   215      30.958  50.732  41.504  1.00  0.00           H
ATOM   3228  C   HID   215      29.365  51.425  43.724  1.00  0.00           C
ATOM   3229  O   HID   215      29.826  50.218  43.848  1.00  0.00           O
ATOM   3230  N   GLY   216      28.091  51.631  43.464  1.00  0.00           N
ATOM   3231  H   GLY   216      27.796  52.595  43.395  1.00  0.00           H
ATOM   3232  CA  GLY   216      27.117  50.611  43.084  1.00  0.00           C
ATOM   3233  HA2 GLY   216      26.311  51.309  42.857  1.00  0.00           H
ATOM   3234  HA3 GLY   216      27.410  50.165  42.135  1.00  0.00           H
ATOM   3235  C   GLY   216      26.729  49.547  44.109  1.00  0.00           C
ATOM   3236  O   GLY   216      27.323  49.402  45.202  1.00  0.00           O
ATOM   3237  N   SER   217      25.794  48.655  43.746  1.00  0.00           N
ATOM   3238  H   SER   217      25.060  48.916  43.102  1.00  0.00           H
ATOM   3239  CA  SER   217      25.599  47.364  44.484  1.00  0.00           C
ATOM   3240  HA  SER   217      26.583  47.012  44.794  1.00  0.00           H
ATOM   3241  CB  SER   217      24.674  47.566  45.727  1.00  0.00           C
ATOM   3242  HB2 SER   217      24.336  46.626  46.162  1.00  0.00           H
ATOM   3243  HB3 SER   217      25.001  48.282  46.481  1.00  0.00           H
ATOM   3244  OG  SER   217      23.492  48.154  45.159  1.00  0.00           O
ATOM   3245  HG  SER   217      23.595  49.095  45.316  1.00  0.00           H
ATOM   3246  C   SER   217      25.058  46.241  43.623  1.00  0.00           C
ATOM   3247  O   SER   217      25.279  45.080  43.980  1.00  0.00           O
ATOM   3248  N   ASN   218      24.410  46.618  42.549  1.00  0.00           N
ATOM   3249  H   ASN   218      24.136  47.586  42.465  1.00  0.00           H
ATOM   3250  CA  ASN   218      24.527  46.064  41.216  1.00  0.00           C
ATOM   3251  HA  ASN   218      24.197  45.033  41.346  1.00  0.00           H
ATOM   3252  CB  ASN   218      23.644  46.676  40.194  1.00  0.00           C
ATOM   3253  HB2 ASN   218      23.848  46.229  39.221  1.00  0.00           H
ATOM   3254  HB3 ASN   218      22.579  46.470  40.301  1.00  0.00           H
ATOM   3255  CG  ASN   218      23.846  48.186  39.986  1.00  0.00           C
ATOM   3256  OD1 ASN   218      24.676  48.820  40.677  1.00  0.00           O
ATOM   3257  ND2 ASN   218      22.954  48.802  39.243  1.00  0.00           N
ATOM   3258 HD21 ASN   218      23.052  49.777  38.997  1.00  0.00           H
ATOM   3259 HD22 ASN   218      22.333  48.227  38.693  1.00  0.00           H
ATOM   3260  C   ASN   218      26.053  45.924  40.684  1.00  0.00           C
ATOM   3261  O   ASN   218      26.799  46.920  40.750  1.00  0.00           O
ATOM   3262  N   ARG   219      26.340  44.711  40.277  1.00  0.00           N
ATOM   3263  H   ARG   219      25.695  43.963  40.491  1.00  0.00           H
ATOM   3264  CA  ARG   219      27.642  44.284  39.763  1.00  0.00           C
ATOM   3265  HA  ARG   219      28.429  44.582  40.456  1.00  0.00           H
ATOM   3266  CB  ARG   219      27.593  42.722  39.630  1.00  0.00           C
ATOM   3267  HB2 ARG   219      26.694  42.364  39.128  1.00  0.00           H
ATOM   3268  HB3 ARG   219      28.476  42.417  39.070  1.00  0.00           H
ATOM   3269  CG  ARG   219      27.622  42.024  40.959  1.00  0.00           C
ATOM   3270  HG2 ARG   219      26.720  42.170  41.553  1.00  0.00           H
ATOM   3271  HG3 ARG   219      27.769  40.987  40.656  1.00  0.00           H
ATOM   3272  CD  ARG   219      28.889  42.268  41.732  1.00  0.00           C
ATOM   3273  HD2 ARG   219      29.779  41.988  41.169  1.00  0.00           H
ATOM   3274  HD3 ARG   219      28.868  43.342  41.916  1.00  0.00           H
ATOM   3275  NE  ARG   219      28.846  41.457  42.986  1.00  0.00           N
ATOM   3276  HE  ARG   219      28.390  40.558  42.929  1.00  0.00           H
ATOM   3277  CZ  ARG   219      29.647  41.542  44.035  1.00  0.00           C
ATOM   3278  NH1 ARG   219      29.556  40.732  44.999  1.00  0.00           N
ATOM   3279 HH11 ARG   219      28.741  40.152  45.132  1.00  0.00           H
ATOM   3280 HH12 ARG   219      30.218  40.749  45.762  1.00  0.00           H
ATOM   3281  NH2 ARG   219      30.621  42.429  44.091  1.00  0.00           N
ATOM   3282 HH21 ARG   219      30.486  43.345  43.687  1.00  0.00           H
ATOM   3283 HH22 ARG   219      31.215  42.282  44.895  1.00  0.00           H
ATOM   3284  C   ARG   219      27.781  44.858  38.282  1.00  0.00           C
ATOM   3285  O   ARG   219      26.852  44.647  37.466  1.00  0.00           O
ATOM   3286  N   PRO   220      28.888  45.549  37.971  1.00  0.00           N
ATOM   3287  CD  PRO   220      29.921  46.156  38.812  1.00  0.00           C
ATOM   3288  HD2 PRO   220      30.157  45.676  39.761  1.00  0.00           H
ATOM   3289  HD3 PRO   220      29.721  47.203  39.041  1.00  0.00           H
ATOM   3290  CG  PRO   220      31.194  46.258  38.037  1.00  0.00           C
ATOM   3291  HG2 PRO   220      31.760  45.328  38.068  1.00  0.00           H
ATOM   3292  HG3 PRO   220      31.867  47.077  38.288  1.00  0.00           H
ATOM   3293  CB  PRO   220      30.570  46.609  36.621  1.00  0.00           C
ATOM   3294  HB2 PRO   220      31.290  46.260  35.880  1.00  0.00           H
ATOM   3295  HB3 PRO   220      30.351  47.666  36.471  1.00  0.00           H
ATOM   3296  CA  PRO   220      29.293  45.753  36.538  1.00  0.00           C
ATOM   3297  HA  PRO   220      28.536  46.348  36.028  1.00  0.00           H
ATOM   3298  C   PRO   220      29.584  44.429  35.899  1.00  0.00           C
ATOM   3299  O   PRO   220      29.855  43.481  36.592  1.00  0.00           O
ATOM   3300  N   TRP   221      29.558  44.509  34.563  1.00  0.00           N
ATOM   3301  H   TRP   221      29.223  45.301  34.031  1.00  0.00           H
ATOM   3302  CA  TRP   221      30.017  43.407  33.744  1.00  0.00           C
ATOM   3303  HA  TRP   221      30.721  42.877  34.384  1.00  0.00           H
ATOM   3304  CB  TRP   221      28.924  42.399  33.368  1.00  0.00           C
ATOM   3305  HB2 TRP   221      29.346  41.573  32.796  1.00  0.00           H
ATOM   3306  HB3 TRP   221      28.576  41.840  34.237  1.00  0.00           H
ATOM   3307  CG  TRP   221      27.800  42.960  32.511  1.00  0.00           C
ATOM   3308  CD1 TRP   221      26.568  43.276  32.969  1.00  0.00           C
ATOM   3309  HD1 TRP   221      26.123  43.090  33.936  1.00  0.00           H
ATOM   3310  NE1 TRP   221      25.814  43.849  31.986  1.00  0.00           N
ATOM   3311  HE1 TRP   221      24.853  44.131  32.119  1.00  0.00           H
ATOM   3312  CE2 TRP   221      26.425  43.848  30.752  1.00  0.00           C
ATOM   3313  CZ2 TRP   221      26.036  44.181  29.421  1.00  0.00           C
ATOM   3314  HZ2 TRP   221      25.088  44.643  29.189  1.00  0.00           H
ATOM   3315  CH2 TRP   221      27.044  44.097  28.448  1.00  0.00           C
ATOM   3316  HH2 TRP   221      26.871  44.421  27.433  1.00  0.00           H
ATOM   3317  CZ3 TRP   221      28.340  43.537  28.788  1.00  0.00           C
ATOM   3318  HZ3 TRP   221      29.008  43.183  28.017  1.00  0.00           H
ATOM   3319  CE3 TRP   221      28.615  43.180  30.039  1.00  0.00           C
ATOM   3320  HE3 TRP   221      29.593  42.867  30.373  1.00  0.00           H
ATOM   3321  CD2 TRP   221      27.697  43.292  31.080  1.00  0.00           C
ATOM   3322  C   TRP   221      30.791  43.917  32.475  1.00  0.00           C
ATOM   3323  O   TRP   221      30.780  45.076  32.123  1.00  0.00           O
ATOM   3324  N   VAL   222      31.474  42.987  31.799  1.00  0.00           N
ATOM   3325  H   VAL   222      31.372  42.033  32.116  1.00  0.00           H
ATOM   3326  CA  VAL   222      32.255  43.296  30.606  1.00  0.00           C
ATOM   3327  HA  VAL   222      31.847  44.116  30.015  1.00  0.00           H
ATOM   3328  CB  VAL   222      33.635  43.724  31.029  1.00  0.00           C
ATOM   3329  HB  VAL   222      33.602  44.597  31.682  1.00  0.00           H
ATOM   3330  CG1 VAL   222      34.363  42.629  31.801  1.00  0.00           C
ATOM   3331 HG11 VAL   222      35.367  42.926  32.103  1.00  0.00           H
ATOM   3332 HG12 VAL   222      33.968  42.404  32.792  1.00  0.00           H
ATOM   3333 HG13 VAL   222      34.562  41.766  31.167  1.00  0.00           H
ATOM   3334  CG2 VAL   222      34.389  44.233  29.804  1.00  0.00           C
ATOM   3335 HG21 VAL   222      33.819  44.985  29.260  1.00  0.00           H
ATOM   3336 HG22 VAL   222      35.335  44.718  30.047  1.00  0.00           H
ATOM   3337 HG23 VAL   222      34.612  43.425  29.108  1.00  0.00           H
ATOM   3338  C   VAL   222      32.287  42.013  29.746  1.00  0.00           C
ATOM   3339  O   VAL   222      32.470  40.916  30.281  1.00  0.00           O
ATOM   3340  N   SER   223      31.985  42.160  28.421  1.00  0.00           N
ATOM   3341  H   SER   223      31.953  43.086  28.018  1.00  0.00           H
ATOM   3342  CA  SER   223      31.872  41.067  27.500  1.00  0.00           C
ATOM   3343  HA  SER   223      32.216  40.105  27.880  1.00  0.00           H
ATOM   3344  CB  SER   223      30.393  41.019  27.170  1.00  0.00           C
ATOM   3345  HB2 SER   223      29.820  40.860  28.083  1.00  0.00           H
ATOM   3346  HB3 SER   223      30.079  41.953  26.703  1.00  0.00           H
ATOM   3347  OG  SER   223      30.119  40.101  26.047  1.00  0.00           O
ATOM   3348  HG  SER   223      30.242  39.217  26.403  1.00  0.00           H
ATOM   3349  C   SER   223      32.717  41.308  26.242  1.00  0.00           C
ATOM   3350  O   SER   223      32.873  42.451  25.787  1.00  0.00           O
ATOM   3351  N   PHE   224      33.440  40.302  25.713  1.00  0.00           N
ATOM   3352  H   PHE   224      33.418  39.408  26.183  1.00  0.00           H
ATOM   3353  CA  PHE   224      34.199  40.521  24.508  1.00  0.00           C
ATOM   3354  HA  PHE   224      33.692  41.324  23.972  1.00  0.00           H
ATOM   3355  CB  PHE   224      35.566  41.041  24.959  1.00  0.00           C
ATOM   3356  HB2 PHE   224      36.199  41.151  24.077  1.00  0.00           H
ATOM   3357  HB3 PHE   224      35.391  42.014  25.420  1.00  0.00           H
ATOM   3358  CG  PHE   224      36.231  40.215  26.134  1.00  0.00           C
ATOM   3359  CD1 PHE   224      36.755  38.939  25.775  1.00  0.00           C
ATOM   3360  HD1 PHE   224      36.744  38.582  24.756  1.00  0.00           H
ATOM   3361  CE1 PHE   224      37.441  38.182  26.705  1.00  0.00           C
ATOM   3362  HE1 PHE   224      38.019  37.314  26.423  1.00  0.00           H
ATOM   3363  CZ  PHE   224      37.588  38.681  28.035  1.00  0.00           C
ATOM   3364  HZ  PHE   224      38.266  38.124  28.663  1.00  0.00           H
ATOM   3365  CE2 PHE   224      36.898  39.836  28.430  1.00  0.00           C
ATOM   3366  HE2 PHE   224      37.087  40.253  29.409  1.00  0.00           H
ATOM   3367  CD2 PHE   224      36.274  40.634  27.443  1.00  0.00           C
ATOM   3368  HD2 PHE   224      35.846  41.594  27.696  1.00  0.00           H
ATOM   3369  C   PHE   224      34.232  39.229  23.580  1.00  0.00           C
ATOM   3370  O   PHE   224      34.384  38.106  23.932  1.00  0.00           O
ATOM   3371  N   ASN   225      34.209  39.584  22.284  1.00  0.00           N
ATOM   3372  H   ASN   225      34.123  40.556  22.021  1.00  0.00           H
ATOM   3373  CA  ASN   225      34.392  38.634  21.256  1.00  0.00           C
ATOM   3374  HA  ASN   225      33.830  37.751  21.560  1.00  0.00           H
ATOM   3375  CB  ASN   225      33.760  39.170  19.983  1.00  0.00           C
ATOM   3376  HB2 ASN   225      33.722  38.464  19.153  1.00  0.00           H
ATOM   3377  HB3 ASN   225      32.714  39.257  20.276  1.00  0.00           H
ATOM   3378  CG  ASN   225      34.320  40.399  19.352  1.00  0.00           C
ATOM   3379  OD1 ASN   225      35.511  40.530  19.031  1.00  0.00           O
ATOM   3380  ND2 ASN   225      33.434  41.258  19.057  1.00  0.00           N
ATOM   3381 HD21 ASN   225      33.761  42.042  18.511  1.00  0.00           H
ATOM   3382 HD22 ASN   225      32.465  41.157  19.324  1.00  0.00           H
ATOM   3383  C   ASN   225      35.870  38.246  21.049  1.00  0.00           C
ATOM   3384  O   ASN   225      36.777  38.687  21.738  1.00  0.00           O
ATOM   3385  N   GLN   226      36.095  37.397  20.003  1.00  0.00           N
ATOM   3386  H   GLN   226      35.324  36.993  19.491  1.00  0.00           H
ATOM   3387  CA  GLN   226      37.424  36.832  19.661  1.00  0.00           C
ATOM   3388  HA  GLN   226      37.780  36.375  20.584  1.00  0.00           H
ATOM   3389  CB  GLN   226      37.208  35.559  18.747  1.00  0.00           C
ATOM   3390  HB2 GLN   226      38.065  34.908  18.919  1.00  0.00           H
ATOM   3391  HB3 GLN   226      36.380  34.960  19.127  1.00  0.00           H
ATOM   3392  CG  GLN   226      36.987  35.850  17.267  1.00  0.00           C
ATOM   3393  HG2 GLN   226      36.229  36.623  17.141  1.00  0.00           H
ATOM   3394  HG3 GLN   226      37.866  36.147  16.694  1.00  0.00           H
ATOM   3395  CD  GLN   226      36.635  34.498  16.573  1.00  0.00           C
ATOM   3396  OE1 GLN   226      37.273  33.453  16.793  1.00  0.00           O
ATOM   3397  NE2 GLN   226      35.680  34.501  15.624  1.00  0.00           N
ATOM   3398 HE21 GLN   226      35.176  35.363  15.473  1.00  0.00           H
ATOM   3399 HE22 GLN   226      35.457  33.608  15.208  1.00  0.00           H
ATOM   3400  C   GLN   226      38.402  37.894  19.170  1.00  0.00           C
ATOM   3401  O   GLN   226      39.607  37.748  19.319  1.00  0.00           O
ATOM   3402  N   ASN   227      37.968  39.040  18.659  1.00  0.00           N
ATOM   3403  H   ASN   227      36.981  39.252  18.637  1.00  0.00           H
ATOM   3404  CA  ASN   227      38.880  40.220  18.436  1.00  0.00           C
ATOM   3405  HA  ASN   227      39.890  39.827  18.312  1.00  0.00           H
ATOM   3406  CB  ASN   227      38.269  41.019  17.221  1.00  0.00           C
ATOM   3407  HB2 ASN   227      37.742  40.379  16.513  1.00  0.00           H
ATOM   3408  HB3 ASN   227      37.655  41.846  17.578  1.00  0.00           H
ATOM   3409  CG  ASN   227      39.292  41.765  16.427  1.00  0.00           C
ATOM   3410  OD1 ASN   227      40.492  41.389  16.307  1.00  0.00           O
ATOM   3411  ND2 ASN   227      38.892  42.865  15.792  1.00  0.00           N
ATOM   3412 HD21 ASN   227      39.529  43.191  15.080  1.00  0.00           H
ATOM   3413 HD22 ASN   227      37.972  43.280  15.822  1.00  0.00           H
ATOM   3414  C   ASN   227      39.137  41.039  19.673  1.00  0.00           C
ATOM   3415  O   ASN   227      39.620  42.172  19.501  1.00  0.00           O
ATOM   3416  N   LEU   228      38.714  40.564  20.834  1.00  0.00           N
ATOM   3417  H   LEU   228      38.467  39.586  20.882  1.00  0.00           H
ATOM   3418  CA  LEU   228      38.689  41.280  22.086  1.00  0.00           C
ATOM   3419  HA  LEU   228      38.350  40.559  22.829  1.00  0.00           H
ATOM   3420  CB  LEU   228      40.163  41.668  22.419  1.00  0.00           C
ATOM   3421  HB2 LEU   228      40.816  41.034  21.820  1.00  0.00           H
ATOM   3422  HB3 LEU   228      40.313  42.699  22.100  1.00  0.00           H
ATOM   3423  CG  LEU   228      40.776  41.643  23.817  1.00  0.00           C
ATOM   3424  HG  LEU   228      40.287  42.404  24.424  1.00  0.00           H
ATOM   3425  CD1 LEU   228      40.567  40.262  24.460  1.00  0.00           C
ATOM   3426 HD11 LEU   228      41.262  40.149  25.292  1.00  0.00           H
ATOM   3427 HD12 LEU   228      39.572  40.317  24.900  1.00  0.00           H
ATOM   3428 HD13 LEU   228      40.658  39.468  23.718  1.00  0.00           H
ATOM   3429  CD2 LEU   228      42.235  42.000  23.752  1.00  0.00           C
ATOM   3430 HD21 LEU   228      42.324  41.897  24.834  1.00  0.00           H
ATOM   3431 HD22 LEU   228      42.870  41.259  23.267  1.00  0.00           H
ATOM   3432 HD23 LEU   228      42.415  42.996  23.347  1.00  0.00           H
ATOM   3433  C   LEU   228      37.776  42.522  22.085  1.00  0.00           C
ATOM   3434  O   LEU   228      37.832  43.326  23.034  1.00  0.00           O
ATOM   3435  N   GLU   229      37.015  42.809  20.997  1.00  0.00           N
ATOM   3436  H   GLU   229      36.890  42.136  20.254  1.00  0.00           H
ATOM   3437  CA  GLU   229      36.059  43.849  20.912  1.00  0.00           C
ATOM   3438  HA  GLU   229      36.615  44.691  21.324  1.00  0.00           H
ATOM   3439  CB  GLU   229      35.627  44.048  19.415  1.00  0.00           C
ATOM   3440  HB2 GLU   229      35.228  43.104  19.044  1.00  0.00           H
ATOM   3441  HB3 GLU   229      34.900  44.858  19.354  1.00  0.00           H
ATOM   3442  CG  GLU   229      36.780  44.470  18.476  1.00  0.00           C
ATOM   3443  HG2 GLU   229      37.542  43.693  18.402  1.00  0.00           H
ATOM   3444  HG3 GLU   229      36.435  44.654  17.459  1.00  0.00           H
ATOM   3445  CD  GLU   229      37.459  45.816  18.888  1.00  0.00           C
ATOM   3446  OE1 GLU   229      38.662  45.974  18.606  1.00  0.00           O
ATOM   3447  OE2 GLU   229      36.754  46.706  19.424  1.00  0.00           O
ATOM   3448  C   GLU   229      34.840  43.581  21.819  1.00  0.00           C
ATOM   3449  O   GLU   229      34.412  42.444  22.059  1.00  0.00           O
ATOM   3450  N   TYR   230      34.465  44.637  22.504  1.00  0.00           N
ATOM   3451  H   TYR   230      34.836  45.544  22.259  1.00  0.00           H
ATOM   3452  CA  TYR   230      33.726  44.508  23.737  1.00  0.00           C
ATOM   3453  HA  TYR   230      33.489  43.471  23.976  1.00  0.00           H
ATOM   3454  CB  TYR   230      34.722  44.956  24.829  1.00  0.00           C
ATOM   3455  HB2 TYR   230      34.404  44.832  25.864  1.00  0.00           H
ATOM   3456  HB3 TYR   230      35.670  44.421  24.781  1.00  0.00           H
ATOM   3457  CG  TYR   230      35.005  46.413  24.772  1.00  0.00           C
ATOM   3458  CD1 TYR   230      34.212  47.402  25.403  1.00  0.00           C
ATOM   3459  HD1 TYR   230      33.331  47.265  26.012  1.00  0.00           H
ATOM   3460  CE1 TYR   230      34.506  48.745  25.287  1.00  0.00           C
ATOM   3461  HE1 TYR   230      33.917  49.525  25.746  1.00  0.00           H
ATOM   3462  CZ  TYR   230      35.615  49.137  24.528  1.00  0.00           C
ATOM   3463  OH  TYR   230      35.740  50.472  24.304  1.00  0.00           O
ATOM   3464  HH  TYR   230      36.568  50.643  23.848  1.00  0.00           H
ATOM   3465  CE2 TYR   230      36.494  48.166  23.954  1.00  0.00           C
ATOM   3466  HE2 TYR   230      37.414  48.400  23.440  1.00  0.00           H
ATOM   3467  CD2 TYR   230      36.120  46.836  24.039  1.00  0.00           C
ATOM   3468  HD2 TYR   230      36.860  46.134  23.686  1.00  0.00           H
ATOM   3469  C   TYR   230      32.381  45.207  23.809  1.00  0.00           C
ATOM   3470  O   TYR   230      32.145  46.087  22.952  1.00  0.00           O
ATOM   3471  N   GLN   231      31.611  44.933  24.875  1.00  0.00           N
ATOM   3472  H   GLN   231      31.889  44.192  25.502  1.00  0.00           H
ATOM   3473  CA  GLN   231      30.376  45.496  25.403  1.00  0.00           C
ATOM   3474  HA  GLN   231      30.259  46.512  25.025  1.00  0.00           H
ATOM   3475  CB  GLN   231      29.209  44.560  24.989  1.00  0.00           C
ATOM   3476  HB2 GLN   231      29.445  43.526  25.242  1.00  0.00           H
ATOM   3477  HB3 GLN   231      28.351  44.835  25.601  1.00  0.00           H
ATOM   3478  CG  GLN   231      28.800  44.733  23.552  1.00  0.00           C
ATOM   3479  HG2 GLN   231      28.259  45.674  23.451  1.00  0.00           H
ATOM   3480  HG3 GLN   231      29.592  44.671  22.805  1.00  0.00           H
ATOM   3481  CD  GLN   231      27.696  43.702  23.175  1.00  0.00           C
ATOM   3482  OE1 GLN   231      27.874  42.701  22.479  1.00  0.00           O
ATOM   3483  NE2 GLN   231      26.455  44.004  23.576  1.00  0.00           N
ATOM   3484 HE21 GLN   231      26.229  44.812  24.139  1.00  0.00           H
ATOM   3485 HE22 GLN   231      25.771  43.305  23.325  1.00  0.00           H
ATOM   3486  C   GLN   231      30.476  45.669  26.892  1.00  0.00           C
ATOM   3487  O   GLN   231      31.265  44.927  27.488  1.00  0.00           O
ATOM   3488  N   ILE   232      29.804  46.582  27.440  1.00  0.00           N
ATOM   3489  H   ILE   232      29.248  47.199  26.866  1.00  0.00           H
ATOM   3490  CA  ILE   232      29.853  46.850  28.874  1.00  0.00           C
ATOM   3491  HA  ILE   232      30.183  45.987  29.452  1.00  0.00           H
ATOM   3492  CB  ILE   232      30.885  48.026  29.160  1.00  0.00           C
ATOM   3493  HB  ILE   232      30.778  48.476  30.148  1.00  0.00           H
ATOM   3494  CG2 ILE   232      32.333  47.581  28.965  1.00  0.00           C
ATOM   3495 HG21 ILE   232      33.076  48.379  28.972  1.00  0.00           H
ATOM   3496 HG22 ILE   232      32.732  47.045  29.826  1.00  0.00           H
ATOM   3497 HG23 ILE   232      32.356  47.073  28.001  1.00  0.00           H
ATOM   3498  CG1 ILE   232      30.589  49.233  28.231  1.00  0.00           C
ATOM   3499 HG12 ILE   232      30.740  48.956  27.187  1.00  0.00           H
ATOM   3500 HG13 ILE   232      29.551  49.544  28.347  1.00  0.00           H
ATOM   3501  CD1 ILE   232      31.396  50.501  28.573  1.00  0.00           C
ATOM   3502 HD11 ILE   232      30.898  51.180  29.265  1.00  0.00           H
ATOM   3503 HD12 ILE   232      32.375  50.296  29.006  1.00  0.00           H
ATOM   3504 HD13 ILE   232      31.672  51.084  27.695  1.00  0.00           H
ATOM   3505  C   ILE   232      28.505  47.225  29.451  1.00  0.00           C
ATOM   3506  O   ILE   232      27.572  47.597  28.735  1.00  0.00           O
ATOM   3507  N   GLY   233      28.359  47.154  30.774  1.00  0.00           N
ATOM   3508  H   GLY   233      29.141  46.901  31.361  1.00  0.00           H
ATOM   3509  CA  GLY   233      27.013  47.395  31.421  1.00  0.00           C
ATOM   3510  HA2 GLY   233      26.534  48.364  31.280  1.00  0.00           H
ATOM   3511  HA3 GLY   233      26.313  46.676  30.994  1.00  0.00           H
ATOM   3512  C   GLY   233      26.949  47.079  32.894  1.00  0.00           C
ATOM   3513  O   GLY   233      27.949  46.760  33.528  1.00  0.00           O
ATOM   3514  N   TYR   234      25.687  47.110  33.465  1.00  0.00           N
ATOM   3515  H   TYR   234      24.900  47.521  32.984  1.00  0.00           H
ATOM   3516  CA  TYR   234      25.454  46.804  34.889  1.00  0.00           C
ATOM   3517  HA  TYR   234      26.359  46.368  35.313  1.00  0.00           H
ATOM   3518  CB  TYR   234      25.227  47.998  35.716  1.00  0.00           C
ATOM   3519  HB2 TYR   234      24.580  48.657  35.138  1.00  0.00           H
ATOM   3520  HB3 TYR   234      24.715  47.802  36.658  1.00  0.00           H
ATOM   3521  CG  TYR   234      26.396  48.839  36.039  1.00  0.00           C
ATOM   3522  CD1 TYR   234      26.985  49.712  35.090  1.00  0.00           C
ATOM   3523  HD1 TYR   234      26.439  49.966  34.193  1.00  0.00           H
ATOM   3524  CE1 TYR   234      28.195  50.451  35.368  1.00  0.00           C
ATOM   3525  HE1 TYR   234      28.613  51.037  34.565  1.00  0.00           H
ATOM   3526  CZ  TYR   234      28.875  50.212  36.594  1.00  0.00           C
ATOM   3527  OH  TYR   234      30.056  50.841  36.819  1.00  0.00           O
ATOM   3528  HH  TYR   234      30.365  50.842  37.728  1.00  0.00           H
ATOM   3529  CE2 TYR   234      28.297  49.325  37.516  1.00  0.00           C
ATOM   3530  HE2 TYR   234      28.870  48.932  38.342  1.00  0.00           H
ATOM   3531  CD2 TYR   234      27.091  48.584  37.202  1.00  0.00           C
ATOM   3532  HD2 TYR   234      26.701  47.862  37.903  1.00  0.00           H
ATOM   3533  C   TYR   234      24.276  45.811  34.934  1.00  0.00           C
ATOM   3534  O   TYR   234      23.296  45.884  34.174  1.00  0.00           O
ATOM   3535  N   ILE   235      24.372  44.759  35.773  1.00  0.00           N
ATOM   3536  H   ILE   235      25.157  44.830  36.404  1.00  0.00           H
ATOM   3537  CA  ILE   235      23.333  43.653  35.922  1.00  0.00           C
ATOM   3538  HA  ILE   235      23.050  43.256  34.947  1.00  0.00           H
ATOM   3539  CB  ILE   235      23.806  42.534  36.793  1.00  0.00           C
ATOM   3540  HB  ILE   235      24.153  43.013  37.708  1.00  0.00           H
ATOM   3541  CG2 ILE   235      22.773  41.545  37.223  1.00  0.00           C
ATOM   3542 HG21 ILE   235      22.651  40.812  36.425  1.00  0.00           H
ATOM   3543 HG22 ILE   235      23.084  40.953  38.084  1.00  0.00           H
ATOM   3544 HG23 ILE   235      21.732  41.819  37.396  1.00  0.00           H
ATOM   3545  CG1 ILE   235      24.960  41.731  36.043  1.00  0.00           C
ATOM   3546 HG12 ILE   235      24.567  41.530  35.047  1.00  0.00           H
ATOM   3547 HG13 ILE   235      25.784  42.443  36.006  1.00  0.00           H
ATOM   3548  CD1 ILE   235      25.477  40.439  36.787  1.00  0.00           C
ATOM   3549 HD11 ILE   235      26.219  40.044  36.095  1.00  0.00           H
ATOM   3550 HD12 ILE   235      26.048  40.814  37.636  1.00  0.00           H
ATOM   3551 HD13 ILE   235      24.658  39.739  36.953  1.00  0.00           H
ATOM   3552  C   ILE   235      22.089  44.338  36.528  1.00  0.00           C
ATOM   3553  O   ILE   235      22.107  44.695  37.679  1.00  0.00           O
ATOM   3554  N   CYX   236      21.030  44.402  35.729  1.00  0.00           N
ATOM   3555  H   CYX   236      21.088  43.949  34.828  1.00  0.00           H
ATOM   3556  CA  CYX   236      20.049  45.499  35.953  1.00  0.00           C
ATOM   3557  HA  CYX   236      20.613  46.397  36.210  1.00  0.00           H
ATOM   3558  CB  CYX   236      19.259  45.672  34.661  1.00  0.00           C
ATOM   3559  HB2 CYX   236      18.706  44.799  34.314  1.00  0.00           H
ATOM   3560  HB3 CYX   236      18.432  46.354  34.862  1.00  0.00           H
ATOM   3561  SG  CYX   236      20.132  46.276  33.209  1.00  0.00           S
ATOM   3562  C   CYX   236      19.121  45.233  37.166  1.00  0.00           C
ATOM   3563  O   CYX   236      18.687  46.183  37.863  1.00  0.00           O
ATOM   3564  N   SER   237      18.943  43.947  37.513  1.00  0.00           N
ATOM   3565  H   SER   237      19.247  43.292  36.807  1.00  0.00           H
ATOM   3566  CA  SER   237      18.064  43.482  38.532  1.00  0.00           C
ATOM   3567  HA  SER   237      17.092  43.517  38.040  1.00  0.00           H
ATOM   3568  CB  SER   237      18.243  41.970  38.788  1.00  0.00           C
ATOM   3569  HB2 SER   237      17.997  41.338  37.936  1.00  0.00           H
ATOM   3570  HB3 SER   237      19.268  41.860  39.144  1.00  0.00           H
ATOM   3571  OG  SER   237      17.391  41.472  39.835  1.00  0.00           O
ATOM   3572  HG  SER   237      16.853  40.700  39.641  1.00  0.00           H
ATOM   3573  C   SER   237      18.104  44.178  39.876  1.00  0.00           C
ATOM   3574  O   SER   237      19.113  44.338  40.573  1.00  0.00           O
ATOM   3575  N   GLY   238      16.937  44.420  40.427  1.00  0.00           N
ATOM   3576  H   GLY   238      16.177  44.526  39.770  1.00  0.00           H
ATOM   3577  CA  GLY   238      16.863  45.145  41.764  1.00  0.00           C
ATOM   3578  HA2 GLY   238      17.533  46.001  41.688  1.00  0.00           H
ATOM   3579  HA3 GLY   238      15.836  45.393  42.036  1.00  0.00           H
ATOM   3580  C   GLY   238      17.139  44.288  42.927  1.00  0.00           C
ATOM   3581  O   GLY   238      16.582  44.442  44.010  1.00  0.00           O
ATOM   3582  N   VAL   239      17.822  43.126  42.706  1.00  0.00           N
ATOM   3583  H   VAL   239      17.989  42.850  41.749  1.00  0.00           H
ATOM   3584  CA  VAL   239      18.225  42.183  43.763  1.00  0.00           C
ATOM   3585  HA  VAL   239      17.485  42.097  44.558  1.00  0.00           H
ATOM   3586  CB  VAL   239      18.405  40.766  43.167  1.00  0.00           C
ATOM   3587  HB  VAL   239      19.059  40.938  42.313  1.00  0.00           H
ATOM   3588  CG1 VAL   239      19.186  39.804  44.061  1.00  0.00           C
ATOM   3589 HG11 VAL   239      18.726  39.660  45.039  1.00  0.00           H
ATOM   3590 HG12 VAL   239      19.303  38.820  43.607  1.00  0.00           H
ATOM   3591 HG13 VAL   239      20.175  40.227  44.238  1.00  0.00           H
ATOM   3592  CG2 VAL   239      17.090  40.072  42.800  1.00  0.00           C
ATOM   3593 HG21 VAL   239      16.750  39.660  43.751  1.00  0.00           H
ATOM   3594 HG22 VAL   239      16.331  40.668  42.295  1.00  0.00           H
ATOM   3595 HG23 VAL   239      17.313  39.246  42.125  1.00  0.00           H
ATOM   3596  C   VAL   239      19.502  42.767  44.485  1.00  0.00           C
ATOM   3597  O   VAL   239      19.632  42.458  45.719  1.00  0.00           O
ATOM   3598  N   PHE   240      20.384  43.434  43.723  1.00  0.00           N
ATOM   3599  H   PHE   240      20.084  43.623  42.778  1.00  0.00           H
ATOM   3600  CA  PHE   240      21.709  43.958  44.009  1.00  0.00           C
ATOM   3601  HA  PHE   240      22.031  44.378  43.055  1.00  0.00           H
ATOM   3602  CB  PHE   240      21.624  45.090  44.997  1.00  0.00           C
ATOM   3603  HB2 PHE   240      21.393  44.706  45.991  1.00  0.00           H
ATOM   3604  HB3 PHE   240      22.547  45.667  45.056  1.00  0.00           H
ATOM   3605  CG  PHE   240      20.440  46.014  44.537  1.00  0.00           C
ATOM   3606  CD1 PHE   240      19.313  46.203  45.322  1.00  0.00           C
ATOM   3607  HD1 PHE   240      19.245  45.726  46.288  1.00  0.00           H
ATOM   3608  CE1 PHE   240      18.200  46.921  44.824  1.00  0.00           C
ATOM   3609  HE1 PHE   240      17.210  46.929  45.253  1.00  0.00           H
ATOM   3610  CZ  PHE   240      18.353  47.622  43.593  1.00  0.00           C
ATOM   3611  HZ  PHE   240      17.442  48.098  43.260  1.00  0.00           H
ATOM   3612  CE2 PHE   240      19.535  47.547  42.803  1.00  0.00           C
ATOM   3613  HE2 PHE   240      19.725  48.065  41.874  1.00  0.00           H
ATOM   3614  CD2 PHE   240      20.585  46.752  43.320  1.00  0.00           C
ATOM   3615  HD2 PHE   240      21.471  46.799  42.703  1.00  0.00           H
ATOM   3616  C   PHE   240      22.726  42.846  44.383  1.00  0.00           C
ATOM   3617  O   PHE   240      22.660  42.230  45.482  1.00  0.00           O
ATOM   3618  N   GLY   241      23.745  42.545  43.555  1.00  0.00           N
ATOM   3619  H   GLY   241      23.793  43.009  42.659  1.00  0.00           H
ATOM   3620  CA  GLY   241      24.653  41.421  43.741  1.00  0.00           C
ATOM   3621  HA2 GLY   241      23.977  40.609  44.012  1.00  0.00           H
ATOM   3622  HA3 GLY   241      25.080  41.184  42.767  1.00  0.00           H
ATOM   3623  C   GLY   241      25.726  41.485  44.832  1.00  0.00           C
ATOM   3624  O   GLY   241      26.596  40.586  44.943  1.00  0.00           O
ATOM   3625  N   ASH   242      25.599  42.488  45.760  1.00  0.00           N
ATOM   3626  H   ASH   242      25.043  43.250  45.397  1.00  0.00           H
ATOM   3627  CA  ASH   242      26.691  42.776  46.745  1.00  0.00           C
ATOM   3628  HA  ASH   242      27.249  41.855  46.913  1.00  0.00           H
ATOM   3629  CB  ASH   242      27.726  43.794  46.247  1.00  0.00           C
ATOM   3630  HB2 ASH   242      27.891  43.648  45.180  1.00  0.00           H
ATOM   3631  HB3 ASH   242      27.351  44.752  46.609  1.00  0.00           H
ATOM   3632  CG  ASH   242      29.058  43.540  46.904  1.00  0.00           C
ATOM   3633  OD1 ASH   242      29.310  42.746  47.774  1.00  0.00           O
ATOM   3634  OD2 ASH   242      29.979  44.385  46.370  1.00  0.00           O
ATOM   3635  HD2 ASH   242      29.755  44.783  45.524  1.00  0.00           H
ATOM   3636  C   ASH   242      26.059  43.173  48.124  1.00  0.00           C
ATOM   3637  O   ASH   242      24.851  43.431  48.147  1.00  0.00           O
ATOM   3638  N   ASN   243      26.860  43.330  49.184  1.00  0.00           N
ATOM   3639  H   ASN   243      27.826  43.036  49.163  1.00  0.00           H
ATOM   3640  CA  ASN   243      26.576  44.369  50.169  1.00  0.00           C
ATOM   3641  HA  ASN   243      25.545  44.719  50.118  1.00  0.00           H
ATOM   3642  CB  ASN   243      27.008  43.788  51.519  1.00  0.00           C
ATOM   3643  HB2 ASN   243      26.647  44.415  52.335  1.00  0.00           H
ATOM   3644  HB3 ASN   243      26.589  42.808  51.743  1.00  0.00           H
ATOM   3645  CG  ASN   243      28.493  43.713  51.705  1.00  0.00           C
ATOM   3646  OD1 ASN   243      29.144  42.914  51.126  1.00  0.00           O
ATOM   3647  ND2 ASN   243      29.113  44.489  52.560  1.00  0.00           N
ATOM   3648 HD21 ASN   243      30.106  44.350  52.681  1.00  0.00           H
ATOM   3649 HD22 ASN   243      28.466  44.988  53.154  1.00  0.00           H
ATOM   3650  C   ASN   243      27.350  45.699  49.996  1.00  0.00           C
ATOM   3651  O   ASN   243      28.315  45.669  49.296  1.00  0.00           O
ATOM   3652  N   PRO   244      26.988  46.775  50.755  1.00  0.00           N
ATOM   3653  CD  PRO   244      27.880  47.819  51.203  1.00  0.00           C
ATOM   3654  HD2 PRO   244      27.989  48.552  50.404  1.00  0.00           H
ATOM   3655  HD3 PRO   244      28.872  47.403  51.379  1.00  0.00           H
ATOM   3656  CG  PRO   244      27.215  48.305  52.477  1.00  0.00           C
ATOM   3657  HG2 PRO   244      27.549  49.293  52.794  1.00  0.00           H
ATOM   3658  HG3 PRO   244      27.312  47.612  53.313  1.00  0.00           H
ATOM   3659  CB  PRO   244      25.739  48.389  52.011  1.00  0.00           C
ATOM   3660  HB2 PRO   244      25.562  49.307  51.450  1.00  0.00           H
ATOM   3661  HB3 PRO   244      25.120  48.236  52.895  1.00  0.00           H
ATOM   3662  CA  PRO   244      25.635  47.145  51.148  1.00  0.00           C
ATOM   3663  HA  PRO   244      25.265  46.287  51.710  1.00  0.00           H
ATOM   3664  C   PRO   244      24.717  47.253  49.958  1.00  0.00           C
ATOM   3665  O   PRO   244      25.147  47.429  48.823  1.00  0.00           O
ATOM   3666  N   ARG   245      23.451  47.156  50.223  1.00  0.00           N
ATOM   3667  H   ARG   245      23.211  46.938  51.179  1.00  0.00           H
ATOM   3668  CA  ARG   245      22.442  47.332  49.156  1.00  0.00           C
ATOM   3669  HA  ARG   245      22.924  47.929  48.382  1.00  0.00           H
ATOM   3670  CB  ARG   245      22.145  45.934  48.473  1.00  0.00           C
ATOM   3671  HB2 ARG   245      21.248  46.075  47.870  1.00  0.00           H
ATOM   3672  HB3 ARG   245      23.002  45.768  47.821  1.00  0.00           H
ATOM   3673  CG  ARG   245      21.944  44.749  49.400  1.00  0.00           C
ATOM   3674  HG2 ARG   245      22.834  44.452  49.954  1.00  0.00           H
ATOM   3675  HG3 ARG   245      21.222  45.058  50.155  1.00  0.00           H
ATOM   3676  CD  ARG   245      21.490  43.549  48.628  1.00  0.00           C
ATOM   3677  HD2 ARG   245      20.559  43.792  48.117  1.00  0.00           H
ATOM   3678  HD3 ARG   245      22.197  43.280  47.844  1.00  0.00           H
ATOM   3679  NE  ARG   245      21.249  42.433  49.561  1.00  0.00           N
ATOM   3680  HE  ARG   245      20.317  42.349  49.938  1.00  0.00           H
ATOM   3681  CZ  ARG   245      22.067  41.423  49.880  1.00  0.00           C
ATOM   3682  NH1 ARG   245      21.591  40.513  50.673  1.00  0.00           N
ATOM   3683 HH11 ARG   245      20.655  40.612  51.043  1.00  0.00           H
ATOM   3684 HH12 ARG   245      22.200  39.732  50.871  1.00  0.00           H
ATOM   3685  NH2 ARG   245      23.355  41.322  49.440  1.00  0.00           N
ATOM   3686 HH21 ARG   245      23.695  42.104  48.898  1.00  0.00           H
ATOM   3687 HH22 ARG   245      24.045  40.793  49.953  1.00  0.00           H
ATOM   3688  C   ARG   245      21.194  48.122  49.513  1.00  0.00           C
ATOM   3689  O   ARG   245      20.901  47.978  50.715  1.00  0.00           O
ATOM   3690  N   PRO   246      20.485  48.754  48.512  1.00  0.00           N
ATOM   3691  CD  PRO   246      20.955  48.989  47.149  1.00  0.00           C
ATOM   3692  HD2 PRO   246      21.039  48.032  46.635  1.00  0.00           H
ATOM   3693  HD3 PRO   246      21.896  49.535  47.209  1.00  0.00           H
ATOM   3694  CG  PRO   246      19.904  49.873  46.456  1.00  0.00           C
ATOM   3695  HG2 PRO   246      19.706  49.612  45.417  1.00  0.00           H
ATOM   3696  HG3 PRO   246      20.231  50.909  46.539  1.00  0.00           H
ATOM   3697  CB  PRO   246      18.705  49.621  47.234  1.00  0.00           C
ATOM   3698  HB2 PRO   246      18.113  48.866  46.714  1.00  0.00           H
ATOM   3699  HB3 PRO   246      17.978  50.433  47.224  1.00  0.00           H
ATOM   3700  CA  PRO   246      19.167  49.337  48.692  1.00  0.00           C
ATOM   3701  HA  PRO   246      19.191  50.319  49.165  1.00  0.00           H
ATOM   3702  C   PRO   246      18.062  48.406  49.309  1.00  0.00           C
ATOM   3703  O   PRO   246      17.934  47.241  48.991  1.00  0.00           O
ATOM   3704  N   ASN   247      17.252  48.994  50.211  1.00  0.00           N
ATOM   3705  H   ASN   247      17.117  49.995  50.231  1.00  0.00           H
ATOM   3706  CA  ASN   247      16.389  48.126  50.979  1.00  0.00           C
ATOM   3707  HA  ASN   247      16.871  47.166  51.167  1.00  0.00           H
ATOM   3708  CB  ASN   247      16.285  48.823  52.378  1.00  0.00           C
ATOM   3709  HB2 ASN   247      17.287  48.977  52.779  1.00  0.00           H
ATOM   3710  HB3 ASN   247      15.769  49.780  52.310  1.00  0.00           H
ATOM   3711  CG  ASN   247      15.563  47.974  53.347  1.00  0.00           C
ATOM   3712  OD1 ASN   247      15.926  46.884  53.635  1.00  0.00           O
ATOM   3713  ND2 ASN   247      14.544  48.397  54.081  1.00  0.00           N
ATOM   3714 HD21 ASN   247      14.091  47.675  54.623  1.00  0.00           H
ATOM   3715 HD22 ASN   247      14.318  49.379  54.015  1.00  0.00           H
ATOM   3716  C   ASN   247      15.040  47.726  50.414  1.00  0.00           C
ATOM   3717  O   ASN   247      14.473  46.677  50.681  1.00  0.00           O
ATOM   3718  N   ASP   248      14.459  48.543  49.523  1.00  0.00           N
ATOM   3719  H   ASP   248      14.962  49.388  49.297  1.00  0.00           H
ATOM   3720  CA  ASP   248      13.227  48.339  48.718  1.00  0.00           C
ATOM   3721  HA  ASP   248      13.181  47.353  48.256  1.00  0.00           H
ATOM   3722  CB  ASP   248      12.132  48.386  49.842  1.00  0.00           C
ATOM   3723  HB2 ASP   248      12.257  47.715  50.692  1.00  0.00           H
ATOM   3724  HB3 ASP   248      11.847  49.412  50.075  1.00  0.00           H
ATOM   3725  CG  ASP   248      10.779  47.924  49.248  1.00  0.00           C
ATOM   3726  OD1 ASP   248       9.698  48.113  49.871  1.00  0.00           O
ATOM   3727  OD2 ASP   248      10.757  47.478  48.103  1.00  0.00           O
ATOM   3728  C   ASP   248      13.058  49.283  47.528  1.00  0.00           C
ATOM   3729  O   ASP   248      12.985  50.506  47.636  1.00  0.00           O
ATOM   3730  N   GLY   249      12.998  48.720  46.271  1.00  0.00           N
ATOM   3731  H   GLY   249      13.081  47.720  46.163  1.00  0.00           H
ATOM   3732  CA  GLY   249      12.772  49.381  45.027  1.00  0.00           C
ATOM   3733  HA2 GLY   249      11.701  49.543  44.903  1.00  0.00           H
ATOM   3734  HA3 GLY   249      13.089  50.420  45.107  1.00  0.00           H
ATOM   3735  C   GLY   249      13.453  48.620  43.883  1.00  0.00           C
ATOM   3736  O   GLY   249      14.408  47.850  44.070  1.00  0.00           O
ATOM   3737  N   THR   250      12.962  48.901  42.643  1.00  0.00           N
ATOM   3738  H   THR   250      12.170  49.524  42.709  1.00  0.00           H
ATOM   3739  CA  THR   250      13.524  48.598  41.307  1.00  0.00           C
ATOM   3740  HA  THR   250      13.457  47.517  41.197  1.00  0.00           H
ATOM   3741  CB  THR   250      12.787  49.208  40.149  1.00  0.00           C
ATOM   3742  HB  THR   250      11.745  49.281  40.464  1.00  0.00           H
ATOM   3743  CG2 THR   250      13.181  50.684  39.976  1.00  0.00           C
ATOM   3744 HG21 THR   250      13.180  51.190  40.942  1.00  0.00           H
ATOM   3745 HG22 THR   250      14.134  50.635  39.450  1.00  0.00           H
ATOM   3746 HG23 THR   250      12.429  51.226  39.403  1.00  0.00           H
ATOM   3747  OG1 THR   250      12.912  48.482  38.939  1.00  0.00           O
ATOM   3748  HG1 THR   250      12.009  48.380  38.630  1.00  0.00           H
ATOM   3749  C   THR   250      15.036  48.788  41.243  1.00  0.00           C
ATOM   3750  O   THR   250      15.638  49.697  41.832  1.00  0.00           O
ATOM   3751  N   GLY   251      15.676  47.981  40.316  1.00  0.00           N
ATOM   3752  H   GLY   251      15.131  47.365  39.730  1.00  0.00           H
ATOM   3753  CA  GLY   251      17.155  48.128  39.962  1.00  0.00           C
ATOM   3754  HA2 GLY   251      17.585  48.206  40.961  1.00  0.00           H
ATOM   3755  HA3 GLY   251      17.438  47.217  39.435  1.00  0.00           H
ATOM   3756  C   GLY   251      17.569  49.333  39.103  1.00  0.00           C
ATOM   3757  O   GLY   251      16.796  50.274  39.035  1.00  0.00           O
ATOM   3758  N   SER   252      18.713  49.192  38.426  1.00  0.00           N
ATOM   3759  H   SER   252      19.083  48.260  38.541  1.00  0.00           H
ATOM   3760  CA  SER   252      19.311  50.105  37.436  1.00  0.00           C
ATOM   3761  HA  SER   252      18.515  50.471  36.789  1.00  0.00           H
ATOM   3762  CB  SER   252      19.973  51.225  38.152  1.00  0.00           C
ATOM   3763  HB2 SER   252      19.236  51.585  38.870  1.00  0.00           H
ATOM   3764  HB3 SER   252      20.753  50.811  38.792  1.00  0.00           H
ATOM   3765  OG  SER   252      20.606  52.224  37.282  1.00  0.00           O
ATOM   3766  HG  SER   252      19.906  52.721  36.854  1.00  0.00           H
ATOM   3767  C   SER   252      20.325  49.338  36.582  1.00  0.00           C
ATOM   3768  O   SER   252      21.197  48.680  37.055  1.00  0.00           O
ATOM   3769  N   CYX   253      20.372  49.615  35.238  1.00  0.00           N
ATOM   3770  H   CYX   253      19.675  50.196  34.797  1.00  0.00           H
ATOM   3771  CA  CYX   253      21.479  49.301  34.325  1.00  0.00           C
ATOM   3772  HA  CYX   253      21.861  48.308  34.562  1.00  0.00           H
ATOM   3773  CB  CYX   253      20.794  49.220  32.892  1.00  0.00           C
ATOM   3774  HB2 CYX   253      20.449  50.196  32.552  1.00  0.00           H
ATOM   3775  HB3 CYX   253      21.519  48.899  32.143  1.00  0.00           H
ATOM   3776  SG  CYX   253      19.393  48.097  32.848  1.00  0.00           S
ATOM   3777  C   CYX   253      22.615  50.364  34.508  1.00  0.00           C
ATOM   3778  O   CYX   253      23.281  50.714  33.567  1.00  0.00           O
ATOM   3779  N   GLY   254      22.872  50.848  35.732  1.00  0.00           N
ATOM   3780  H   GLY   254      22.183  50.576  36.420  1.00  0.00           H
ATOM   3781  CA  GLY   254      23.908  51.767  36.150  1.00  0.00           C
ATOM   3782  HA2 GLY   254      24.830  51.539  35.616  1.00  0.00           H
ATOM   3783  HA3 GLY   254      23.675  52.784  35.834  1.00  0.00           H
ATOM   3784  C   GLY   254      24.156  51.853  37.669  1.00  0.00           C
ATOM   3785  O   GLY   254      23.330  51.393  38.478  1.00  0.00           O
ATOM   3786  N   PRO   255      25.295  52.370  38.146  1.00  0.00           N
ATOM   3787  CD  PRO   255      26.164  53.283  37.394  1.00  0.00           C
ATOM   3788  HD2 PRO   255      25.608  54.068  36.882  1.00  0.00           H
ATOM   3789  HD3 PRO   255      26.748  52.672  36.705  1.00  0.00           H
ATOM   3790  CG  PRO   255      27.068  53.877  38.391  1.00  0.00           C
ATOM   3791  HG2 PRO   255      26.559  54.757  38.783  1.00  0.00           H
ATOM   3792  HG3 PRO   255      28.051  54.119  37.987  1.00  0.00           H
ATOM   3793  CB  PRO   255      27.190  52.833  39.540  1.00  0.00           C
ATOM   3794  HB2 PRO   255      27.208  53.320  40.516  1.00  0.00           H
ATOM   3795  HB3 PRO   255      27.836  52.019  39.211  1.00  0.00           H
ATOM   3796  CA  PRO   255      25.790  52.229  39.596  1.00  0.00           C
ATOM   3797  HA  PRO   255      25.833  51.163  39.821  1.00  0.00           H
ATOM   3798  C   PRO   255      24.866  52.946  40.544  1.00  0.00           C
ATOM   3799  O   PRO   255      24.831  54.174  40.576  1.00  0.00           O
ATOM   3800  N   VAL   256      24.157  52.166  41.349  1.00  0.00           N
ATOM   3801  H   VAL   256      24.164  51.179  41.133  1.00  0.00           H
ATOM   3802  CA  VAL   256      23.049  52.715  42.221  1.00  0.00           C
ATOM   3803  HA  VAL   256      22.454  53.303  41.523  1.00  0.00           H
ATOM   3804  CB  VAL   256      22.155  51.525  42.796  1.00  0.00           C
ATOM   3805  HB  VAL   256      22.736  50.843  43.416  1.00  0.00           H
ATOM   3806  CG1 VAL   256      21.064  52.107  43.627  1.00  0.00           C
ATOM   3807 HG11 VAL   256      21.487  52.578  44.514  1.00  0.00           H
ATOM   3808 HG12 VAL   256      20.445  52.869  43.155  1.00  0.00           H
ATOM   3809 HG13 VAL   256      20.540  51.259  44.070  1.00  0.00           H
ATOM   3810  CG2 VAL   256      21.493  50.792  41.611  1.00  0.00           C
ATOM   3811 HG21 VAL   256      22.241  50.479  40.883  1.00  0.00           H
ATOM   3812 HG22 VAL   256      20.933  49.956  42.032  1.00  0.00           H
ATOM   3813 HG23 VAL   256      20.797  51.502  41.165  1.00  0.00           H
ATOM   3814  C   VAL   256      23.504  53.614  43.384  1.00  0.00           C
ATOM   3815  O   VAL   256      24.364  53.296  44.186  1.00  0.00           O
ATOM   3816  N   SER   257      22.896  54.847  43.361  1.00  0.00           N
ATOM   3817  H   SER   257      22.404  55.129  42.527  1.00  0.00           H
ATOM   3818  CA  SER   257      23.321  55.880  44.305  1.00  0.00           C
ATOM   3819  HA  SER   257      24.409  55.895  44.246  1.00  0.00           H
ATOM   3820  CB  SER   257      22.659  57.136  43.778  1.00  0.00           C
ATOM   3821  HB2 SER   257      22.971  58.000  44.366  1.00  0.00           H
ATOM   3822  HB3 SER   257      23.058  57.323  42.781  1.00  0.00           H
ATOM   3823  OG  SER   257      21.259  56.933  43.749  1.00  0.00           O
ATOM   3824  HG  SER   257      20.921  57.803  43.527  1.00  0.00           H
ATOM   3825  C   SER   257      23.082  55.590  45.788  1.00  0.00           C
ATOM   3826  O   SER   257      23.721  56.233  46.648  1.00  0.00           O
ATOM   3827  N   SER   258      22.112  54.752  46.112  1.00  0.00           N
ATOM   3828  H   SER   258      21.732  54.143  45.401  1.00  0.00           H
ATOM   3829  CA  SER   258      21.904  54.508  47.557  1.00  0.00           C
ATOM   3830  HA  SER   258      22.080  55.421  48.128  1.00  0.00           H
ATOM   3831  CB  SER   258      20.451  54.140  47.742  1.00  0.00           C
ATOM   3832  HB2 SER   258      19.858  54.746  47.056  1.00  0.00           H
ATOM   3833  HB3 SER   258      20.350  53.106  47.415  1.00  0.00           H
ATOM   3834  OG  SER   258      20.045  54.322  49.074  1.00  0.00           O
ATOM   3835  HG  SER   258      19.086  54.353  49.031  1.00  0.00           H
ATOM   3836  C   SER   258      22.744  53.290  48.098  1.00  0.00           C
ATOM   3837  O   SER   258      22.916  52.292  47.360  1.00  0.00           O
ATOM   3838  N   ASN   259      23.161  53.271  49.358  1.00  0.00           N
ATOM   3839  H   ASN   259      22.927  54.075  49.923  1.00  0.00           H
ATOM   3840  CA  ASN   259      23.823  52.132  50.060  1.00  0.00           C
ATOM   3841  HA  ASN   259      24.366  52.335  50.983  1.00  0.00           H
ATOM   3842  CB  ASN   259      22.756  51.129  50.509  1.00  0.00           C
ATOM   3843  HB2 ASN   259      22.223  50.791  49.621  1.00  0.00           H
ATOM   3844  HB3 ASN   259      23.288  50.289  50.956  1.00  0.00           H
ATOM   3845  CG  ASN   259      21.816  51.639  51.563  1.00  0.00           C
ATOM   3846  OD1 ASN   259      20.720  52.102  51.290  1.00  0.00           O
ATOM   3847  ND2 ASN   259      22.243  51.610  52.784  1.00  0.00           N
ATOM   3848 HD21 ASN   259      21.829  52.351  53.330  1.00  0.00           H
ATOM   3849 HD22 ASN   259      23.234  51.462  52.912  1.00  0.00           H
ATOM   3850  C   ASN   259      24.892  51.405  49.195  1.00  0.00           C
ATOM   3851  O   ASN   259      24.890  50.169  49.086  1.00  0.00           O
ATOM   3852  N   GLY   260      25.771  52.134  48.589  1.00  0.00           N
ATOM   3853  H   GLY   260      25.824  53.099  48.883  1.00  0.00           H
ATOM   3854  CA  GLY   260      26.723  51.534  47.606  1.00  0.00           C
ATOM   3855  HA2 GLY   260      26.264  50.681  47.106  1.00  0.00           H
ATOM   3856  HA3 GLY   260      26.856  52.279  46.822  1.00  0.00           H
ATOM   3857  C   GLY   260      28.105  51.134  47.984  1.00  0.00           C
ATOM   3858  O   GLY   260      28.890  50.799  47.097  1.00  0.00           O
ATOM   3859  N   ALA   261      28.514  51.281  49.275  1.00  0.00           N
ATOM   3860  H   ALA   261      27.835  51.565  49.969  1.00  0.00           H
ATOM   3861  CA  ALA   261      29.762  51.015  49.759  1.00  0.00           C
ATOM   3862  HA  ALA   261      30.454  51.734  49.319  1.00  0.00           H
ATOM   3863  CB  ALA   261      29.796  51.205  51.241  1.00  0.00           C
ATOM   3864  HB1 ALA   261      29.218  52.124  51.348  1.00  0.00           H
ATOM   3865  HB2 ALA   261      29.335  50.327  51.694  1.00  0.00           H
ATOM   3866  HB3 ALA   261      30.802  51.413  51.606  1.00  0.00           H
ATOM   3867  C   ALA   261      30.507  49.642  49.414  1.00  0.00           C
ATOM   3868  O   ALA   261      30.135  48.809  48.577  1.00  0.00           O
ATOM   3869  N   TYR   262      31.674  49.510  49.997  1.00  0.00           N
ATOM   3870  H   TYR   262      32.039  50.175  50.662  1.00  0.00           H
ATOM   3871  CA  TYR   262      32.558  48.407  49.901  1.00  0.00           C
ATOM   3872  HA  TYR   262      32.714  48.317  48.826  1.00  0.00           H
ATOM   3873  CB  TYR   262      33.947  48.833  50.511  1.00  0.00           C
ATOM   3874  HB2 TYR   262      34.292  49.798  50.138  1.00  0.00           H
ATOM   3875  HB3 TYR   262      33.939  48.769  51.599  1.00  0.00           H
ATOM   3876  CG  TYR   262      35.087  47.937  50.076  1.00  0.00           C
ATOM   3877  CD1 TYR   262      35.590  46.912  50.906  1.00  0.00           C
ATOM   3878  HD1 TYR   262      35.110  46.710  51.852  1.00  0.00           H
ATOM   3879  CE1 TYR   262      36.696  46.126  50.561  1.00  0.00           C
ATOM   3880  HE1 TYR   262      36.993  45.327  51.224  1.00  0.00           H
ATOM   3881  CZ  TYR   262      37.178  46.321  49.249  1.00  0.00           C
ATOM   3882  OH  TYR   262      38.213  45.571  48.894  1.00  0.00           O
ATOM   3883  HH  TYR   262      38.849  45.519  49.611  1.00  0.00           H
ATOM   3884  CE2 TYR   262      36.714  47.300  48.402  1.00  0.00           C
ATOM   3885  HE2 TYR   262      37.097  47.297  47.392  1.00  0.00           H
ATOM   3886  CD2 TYR   262      35.618  48.105  48.760  1.00  0.00           C
ATOM   3887  HD2 TYR   262      35.047  48.682  48.048  1.00  0.00           H
ATOM   3888  C   TYR   262      31.992  47.028  50.362  1.00  0.00           C
ATOM   3889  O   TYR   262      31.270  46.937  51.269  1.00  0.00           O
ATOM   3890  N   GLY   263      32.292  45.957  49.644  1.00  0.00           N
ATOM   3891  H   GLY   263      32.862  46.072  48.817  1.00  0.00           H
ATOM   3892  CA  GLY   263      31.628  44.635  49.749  1.00  0.00           C
ATOM   3893  HA2 GLY   263      31.618  44.349  50.801  1.00  0.00           H
ATOM   3894  HA3 GLY   263      30.602  44.681  49.383  1.00  0.00           H
ATOM   3895  C   GLY   263      32.409  43.564  48.974  1.00  0.00           C
ATOM   3896  O   GLY   263      33.457  43.826  48.421  1.00  0.00           O
ATOM   3897  N   VAL   264      32.023  42.291  49.014  1.00  0.00           N
ATOM   3898  H   VAL   264      31.107  42.036  49.355  1.00  0.00           H
ATOM   3899  CA  VAL   264      32.920  41.209  48.597  1.00  0.00           C
ATOM   3900  HA  VAL   264      33.950  41.502  48.799  1.00  0.00           H
ATOM   3901  CB  VAL   264      32.544  39.856  49.360  1.00  0.00           C
ATOM   3902  HB  VAL   264      33.022  39.031  48.831  1.00  0.00           H
ATOM   3903  CG1 VAL   264      33.088  39.914  50.727  1.00  0.00           C
ATOM   3904 HG11 VAL   264      32.352  40.528  51.248  1.00  0.00           H
ATOM   3905 HG12 VAL   264      33.187  38.937  51.199  1.00  0.00           H
ATOM   3906 HG13 VAL   264      34.082  40.359  50.706  1.00  0.00           H
ATOM   3907  CG2 VAL   264      31.030  39.594  49.388  1.00  0.00           C
ATOM   3908 HG21 VAL   264      30.660  38.652  49.796  1.00  0.00           H
ATOM   3909 HG22 VAL   264      30.436  40.337  49.920  1.00  0.00           H
ATOM   3910 HG23 VAL   264      30.775  39.545  48.329  1.00  0.00           H
ATOM   3911  C   VAL   264      32.884  40.940  47.068  1.00  0.00           C
ATOM   3912  O   VAL   264      31.900  41.253  46.448  1.00  0.00           O
ATOM   3913  N   LYS   265      33.969  40.266  46.558  1.00  0.00           N
ATOM   3914  H   LYS   265      34.827  40.221  47.088  1.00  0.00           H
ATOM   3915  CA  LYS   265      33.994  39.762  45.208  1.00  0.00           C
ATOM   3916  HA  LYS   265      33.833  40.506  44.428  1.00  0.00           H
ATOM   3917  CB  LYS   265      35.354  39.060  45.023  1.00  0.00           C
ATOM   3918  HB2 LYS   265      36.093  39.806  45.315  1.00  0.00           H
ATOM   3919  HB3 LYS   265      35.259  38.168  45.641  1.00  0.00           H
ATOM   3920  CG  LYS   265      35.555  38.621  43.531  1.00  0.00           C
ATOM   3921  HG2 LYS   265      34.638  38.256  43.070  1.00  0.00           H
ATOM   3922  HG3 LYS   265      35.778  39.500  42.926  1.00  0.00           H
ATOM   3923  CD  LYS   265      36.743  37.613  43.344  1.00  0.00           C
ATOM   3924  HD2 LYS   265      37.666  38.190  43.402  1.00  0.00           H
ATOM   3925  HD3 LYS   265      36.643  36.894  44.157  1.00  0.00           H
ATOM   3926  CE  LYS   265      36.809  36.801  42.051  1.00  0.00           C
ATOM   3927  HE2 LYS   265      37.562  36.019  42.146  1.00  0.00           H
ATOM   3928  HE3 LYS   265      35.860  36.311  41.832  1.00  0.00           H
ATOM   3929  NZ  LYS   265      37.165  37.660  40.898  1.00  0.00           N
ATOM   3930  HZ1 LYS   265      38.050  38.126  41.035  1.00  0.00           H
ATOM   3931  HZ2 LYS   265      37.109  37.173  40.015  1.00  0.00           H
ATOM   3932  HZ3 LYS   265      36.566  38.473  40.877  1.00  0.00           H
ATOM   3933  C   LYS   265      32.842  38.807  44.982  1.00  0.00           C
ATOM   3934  O   LYS   265      32.491  38.010  45.818  1.00  0.00           O
ATOM   3935  N   GLY   266      32.242  38.941  43.811  1.00  0.00           N
ATOM   3936  H   GLY   266      32.533  39.601  43.103  1.00  0.00           H
ATOM   3937  CA  GLY   266      31.206  37.977  43.439  1.00  0.00           C
ATOM   3938  HA2 GLY   266      31.589  36.959  43.517  1.00  0.00           H
ATOM   3939  HA3 GLY   266      30.267  38.187  43.950  1.00  0.00           H
ATOM   3940  C   GLY   266      30.991  38.115  41.927  1.00  0.00           C
ATOM   3941  O   GLY   266      31.700  38.710  41.142  1.00  0.00           O
ATOM   3942  N   PHE   267      30.067  37.262  41.511  1.00  0.00           N
ATOM   3943  H   PHE   267      29.375  36.896  42.150  1.00  0.00           H
ATOM   3944  CA  PHE   267      29.752  36.731  40.158  1.00  0.00           C
ATOM   3945  HA  PHE   267      30.222  37.410  39.446  1.00  0.00           H
ATOM   3946  CB  PHE   267      30.483  35.419  40.118  1.00  0.00           C
ATOM   3947  HB2 PHE   267      30.532  35.075  39.085  1.00  0.00           H
ATOM   3948  HB3 PHE   267      31.524  35.551  40.413  1.00  0.00           H
ATOM   3949  CG  PHE   267      29.735  34.305  40.863  1.00  0.00           C
ATOM   3950  CD1 PHE   267      30.077  34.121  42.250  1.00  0.00           C
ATOM   3951  HD1 PHE   267      30.921  34.599  42.726  1.00  0.00           H
ATOM   3952  CE1 PHE   267      29.285  33.252  43.016  1.00  0.00           C
ATOM   3953  HE1 PHE   267      29.715  32.911  43.946  1.00  0.00           H
ATOM   3954  CZ  PHE   267      28.260  32.541  42.406  1.00  0.00           C
ATOM   3955  HZ  PHE   267      27.732  31.832  43.028  1.00  0.00           H
ATOM   3956  CE2 PHE   267      28.021  32.593  41.015  1.00  0.00           C
ATOM   3957  HE2 PHE   267      27.249  31.952  40.613  1.00  0.00           H
ATOM   3958  CD2 PHE   267      28.793  33.462  40.214  1.00  0.00           C
ATOM   3959  HD2 PHE   267      28.579  33.447  39.155  1.00  0.00           H
ATOM   3960  C   PHE   267      28.252  36.654  39.838  1.00  0.00           C
ATOM   3961  O   PHE   267      27.480  37.063  40.703  1.00  0.00           O
ATOM   3962  N   SER   268      27.736  36.303  38.635  1.00  0.00           N
ATOM   3963  H   SER   268      28.424  36.066  37.934  1.00  0.00           H
ATOM   3964  CA  SER   268      26.332  36.108  38.273  1.00  0.00           C
ATOM   3965  HA  SER   268      25.762  35.467  38.944  1.00  0.00           H
ATOM   3966  CB  SER   268      25.567  37.400  38.045  1.00  0.00           C
ATOM   3967  HB2 SER   268      26.045  38.129  37.390  1.00  0.00           H
ATOM   3968  HB3 SER   268      24.655  37.061  37.551  1.00  0.00           H
ATOM   3969  OG  SER   268      25.271  38.088  39.320  1.00  0.00           O
ATOM   3970  HG  SER   268      25.987  37.846  39.912  1.00  0.00           H
ATOM   3971  C   SER   268      26.298  35.444  36.931  1.00  0.00           C
ATOM   3972  O   SER   268      26.882  36.016  35.977  1.00  0.00           O
ATOM   3973  N   PHE   269      25.800  34.274  36.725  1.00  0.00           N
ATOM   3974  H   PHE   269      25.330  33.813  37.491  1.00  0.00           H
ATOM   3975  CA  PHE   269      25.656  33.528  35.437  1.00  0.00           C
ATOM   3976  HA  PHE   269      26.515  33.677  34.783  1.00  0.00           H
ATOM   3977  CB  PHE   269      25.741  32.045  35.679  1.00  0.00           C
ATOM   3978  HB2 PHE   269      25.178  31.646  36.522  1.00  0.00           H
ATOM   3979  HB3 PHE   269      25.432  31.605  34.730  1.00  0.00           H
ATOM   3980  CG  PHE   269      27.157  31.473  35.826  1.00  0.00           C
ATOM   3981  CD1 PHE   269      27.710  31.097  37.079  1.00  0.00           C
ATOM   3982  HD1 PHE   269      27.150  31.323  37.973  1.00  0.00           H
ATOM   3983  CE1 PHE   269      29.049  30.555  37.145  1.00  0.00           C
ATOM   3984  HE1 PHE   269      29.441  30.118  38.051  1.00  0.00           H
ATOM   3985  CZ  PHE   269      29.738  30.256  35.961  1.00  0.00           C
ATOM   3986  HZ  PHE   269      30.740  29.855  35.960  1.00  0.00           H
ATOM   3987  CE2 PHE   269      29.128  30.530  34.711  1.00  0.00           C
ATOM   3988  HE2 PHE   269      29.531  30.370  33.722  1.00  0.00           H
ATOM   3989  CD2 PHE   269      27.921  31.252  34.642  1.00  0.00           C
ATOM   3990  HD2 PHE   269      27.642  31.592  33.656  1.00  0.00           H
ATOM   3991  C   PHE   269      24.335  34.004  34.649  1.00  0.00           C
ATOM   3992  O   PHE   269      23.245  33.845  35.137  1.00  0.00           O
ATOM   3993  N   LYS   270      24.498  34.471  33.426  1.00  0.00           N
ATOM   3994  H   LYS   270      25.425  34.741  33.127  1.00  0.00           H
ATOM   3995  CA  LYS   270      23.431  34.883  32.455  1.00  0.00           C
ATOM   3996  HA  LYS   270      22.600  35.379  32.956  1.00  0.00           H
ATOM   3997  CB  LYS   270      23.963  36.002  31.538  1.00  0.00           C
ATOM   3998  HB2 LYS   270      23.076  36.546  31.216  1.00  0.00           H
ATOM   3999  HB3 LYS   270      24.617  36.633  32.139  1.00  0.00           H
ATOM   4000  CG  LYS   270      24.591  35.628  30.209  1.00  0.00           C
ATOM   4001  HG2 LYS   270      25.343  34.948  30.610  1.00  0.00           H
ATOM   4002  HG3 LYS   270      23.868  35.085  29.599  1.00  0.00           H
ATOM   4003  CD  LYS   270      25.184  36.884  29.429  1.00  0.00           C
ATOM   4004  HD2 LYS   270      25.795  37.557  30.030  1.00  0.00           H
ATOM   4005  HD3 LYS   270      25.887  36.589  28.651  1.00  0.00           H
ATOM   4006  CE  LYS   270      24.145  37.854  28.824  1.00  0.00           C
ATOM   4007  HE2 LYS   270      23.460  37.989  29.660  1.00  0.00           H
ATOM   4008  HE3 LYS   270      24.671  38.784  28.610  1.00  0.00           H
ATOM   4009  NZ  LYS   270      23.500  37.290  27.616  1.00  0.00           N
ATOM   4010  HZ1 LYS   270      24.187  37.197  26.881  1.00  0.00           H
ATOM   4011  HZ2 LYS   270      23.097  36.399  27.867  1.00  0.00           H
ATOM   4012  HZ3 LYS   270      22.768  37.855  27.210  1.00  0.00           H
ATOM   4013  C   LYS   270      22.937  33.619  31.646  1.00  0.00           C
ATOM   4014  O   LYS   270      23.734  32.692  31.344  1.00  0.00           O
ATOM   4015  N   TYR   271      21.631  33.653  31.364  1.00  0.00           N
ATOM   4016  H   TYR   271      21.207  34.502  31.708  1.00  0.00           H
ATOM   4017  CA  TYR   271      20.962  32.624  30.573  1.00  0.00           C
ATOM   4018  HA  TYR   271      21.701  32.098  29.970  1.00  0.00           H
ATOM   4019  CB  TYR   271      20.256  31.709  31.594  1.00  0.00           C
ATOM   4020  HB2 TYR   271      19.874  32.294  32.431  1.00  0.00           H
ATOM   4021  HB3 TYR   271      19.425  31.165  31.146  1.00  0.00           H
ATOM   4022  CG  TYR   271      21.255  30.674  32.107  1.00  0.00           C
ATOM   4023  CD1 TYR   271      21.941  30.876  33.351  1.00  0.00           C
ATOM   4024  HD1 TYR   271      21.803  31.802  33.889  1.00  0.00           H
ATOM   4025  CE1 TYR   271      22.955  29.977  33.765  1.00  0.00           C
ATOM   4026  HE1 TYR   271      23.560  30.187  34.635  1.00  0.00           H
ATOM   4027  CZ  TYR   271      23.158  28.771  33.050  1.00  0.00           C
ATOM   4028  OH  TYR   271      24.045  27.791  33.428  1.00  0.00           O
ATOM   4029  HH  TYR   271      23.779  26.932  33.091  1.00  0.00           H
ATOM   4030  CE2 TYR   271      22.398  28.516  31.893  1.00  0.00           C
ATOM   4031  HE2 TYR   271      22.619  27.640  31.301  1.00  0.00           H
ATOM   4032  CD2 TYR   271      21.483  29.483  31.374  1.00  0.00           C
ATOM   4033  HD2 TYR   271      20.985  29.462  30.415  1.00  0.00           H
ATOM   4034  C   TYR   271      19.973  33.318  29.581  1.00  0.00           C
ATOM   4035  O   TYR   271      18.822  33.461  29.932  1.00  0.00           O
ATOM   4036  N   GLY   272      20.509  33.857  28.490  1.00  0.00           N
ATOM   4037  H   GLY   272      21.413  33.497  28.219  1.00  0.00           H
ATOM   4038  CA  GLY   272      19.890  34.883  27.687  1.00  0.00           C
ATOM   4039  HA2 GLY   272      20.380  34.970  26.718  1.00  0.00           H
ATOM   4040  HA3 GLY   272      18.865  34.578  27.474  1.00  0.00           H
ATOM   4041  C   GLY   272      19.969  36.142  28.516  1.00  0.00           C
ATOM   4042  O   GLY   272      21.044  36.623  28.734  1.00  0.00           O
ATOM   4043  N   ASN   273      18.812  36.687  28.875  1.00  0.00           N
ATOM   4044  H   ASN   273      18.047  36.102  28.571  1.00  0.00           H
ATOM   4045  CA  ASN   273      18.684  37.854  29.782  1.00  0.00           C
ATOM   4046  HA  ASN   273      19.653  38.331  29.930  1.00  0.00           H
ATOM   4047  CB  ASN   273      17.792  38.964  29.158  1.00  0.00           C
ATOM   4048  HB2 ASN   273      16.762  38.642  29.006  1.00  0.00           H
ATOM   4049  HB3 ASN   273      17.789  39.903  29.710  1.00  0.00           H
ATOM   4050  CG  ASN   273      18.299  39.412  27.771  1.00  0.00           C
ATOM   4051  OD1 ASN   273      19.453  39.559  27.537  1.00  0.00           O
ATOM   4052  ND2 ASN   273      17.411  39.645  26.867  1.00  0.00           N
ATOM   4053 HD21 ASN   273      17.694  39.832  25.916  1.00  0.00           H
ATOM   4054 HD22 ASN   273      16.440  39.416  27.024  1.00  0.00           H
ATOM   4055  C   ASN   273      18.251  37.321  31.151  1.00  0.00           C
ATOM   4056  O   ASN   273      18.030  38.081  32.079  1.00  0.00           O
ATOM   4057  N   GLY   274      18.130  35.983  31.342  1.00  0.00           N
ATOM   4058  H   GLY   274      18.367  35.411  30.544  1.00  0.00           H
ATOM   4059  CA  GLY   274      17.867  35.361  32.594  1.00  0.00           C
ATOM   4060  HA2 GLY   274      17.254  36.025  33.204  1.00  0.00           H
ATOM   4061  HA3 GLY   274      17.460  34.351  32.549  1.00  0.00           H
ATOM   4062  C   GLY   274      19.156  35.378  33.412  1.00  0.00           C
ATOM   4063  O   GLY   274      20.267  35.330  32.866  1.00  0.00           O
ATOM   4064  N   VAL   275      19.084  35.496  34.679  1.00  0.00           N
ATOM   4065  H   VAL   275      18.170  35.374  35.093  1.00  0.00           H
ATOM   4066  CA  VAL   275      20.278  35.466  35.535  1.00  0.00           C
ATOM   4067  HA  VAL   275      21.072  34.950  34.997  1.00  0.00           H
ATOM   4068  CB  VAL   275      20.781  36.841  35.734  1.00  0.00           C
ATOM   4069  HB  VAL   275      20.746  37.312  34.751  1.00  0.00           H
ATOM   4070  CG1 VAL   275      19.908  37.735  36.573  1.00  0.00           C
ATOM   4071 HG11 VAL   275      20.507  38.633  36.727  1.00  0.00           H
ATOM   4072 HG12 VAL   275      18.974  38.027  36.094  1.00  0.00           H
ATOM   4073 HG13 VAL   275      19.789  37.286  37.559  1.00  0.00           H
ATOM   4074  CG2 VAL   275      22.313  36.924  36.067  1.00  0.00           C
ATOM   4075 HG21 VAL   275      22.600  37.955  36.270  1.00  0.00           H
ATOM   4076 HG22 VAL   275      22.556  36.519  37.049  1.00  0.00           H
ATOM   4077 HG23 VAL   275      22.853  36.512  35.212  1.00  0.00           H
ATOM   4078  C   VAL   275      20.125  34.657  36.867  1.00  0.00           C
ATOM   4079  O   VAL   275      19.067  34.706  37.540  1.00  0.00           O
ATOM   4080  N   TRP   276      21.214  33.978  37.223  1.00  0.00           N
ATOM   4081  H   TRP   276      22.028  34.079  36.634  1.00  0.00           H
ATOM   4082  CA  TRP   276      21.527  33.426  38.553  1.00  0.00           C
ATOM   4083  HA  TRP   276      20.568  33.417  39.070  1.00  0.00           H
ATOM   4084  CB  TRP   276      21.961  32.029  38.299  1.00  0.00           C
ATOM   4085  HB2 TRP   276      22.336  31.972  37.277  1.00  0.00           H
ATOM   4086  HB3 TRP   276      22.754  31.799  39.011  1.00  0.00           H
ATOM   4087  CG  TRP   276      20.971  30.870  38.400  1.00  0.00           C
ATOM   4088  CD1 TRP   276      20.524  30.167  37.335  1.00  0.00           C
ATOM   4089  HD1 TRP   276      20.891  30.232  36.322  1.00  0.00           H
ATOM   4090  NE1 TRP   276      19.532  29.257  37.759  1.00  0.00           N
ATOM   4091  HE1 TRP   276      19.121  28.605  37.107  1.00  0.00           H
ATOM   4092  CE2 TRP   276      19.360  29.364  39.137  1.00  0.00           C
ATOM   4093  CZ2 TRP   276      18.593  28.693  40.057  1.00  0.00           C
ATOM   4094  HZ2 TRP   276      17.986  27.845  39.776  1.00  0.00           H
ATOM   4095  CH2 TRP   276      18.548  29.007  41.394  1.00  0.00           C
ATOM   4096  HH2 TRP   276      17.874  28.423  42.002  1.00  0.00           H
ATOM   4097  CZ3 TRP   276      19.334  30.087  41.834  1.00  0.00           C
ATOM   4098  HZ3 TRP   276      19.186  30.388  42.860  1.00  0.00           H
ATOM   4099  CE3 TRP   276      20.200  30.797  40.936  1.00  0.00           C
ATOM   4100  HE3 TRP   276      20.774  31.694  41.120  1.00  0.00           H
ATOM   4101  CD2 TRP   276      20.227  30.382  39.565  1.00  0.00           C
ATOM   4102  C   TRP   276      22.558  34.273  39.252  1.00  0.00           C
ATOM   4103  O   TRP   276      23.722  34.393  38.951  1.00  0.00           O
ATOM   4104  N   ILE   277      22.107  35.020  40.290  1.00  0.00           N
ATOM   4105  H   ILE   277      21.138  34.843  40.509  1.00  0.00           H
ATOM   4106  CA  ILE   277      22.883  36.059  40.903  1.00  0.00           C
ATOM   4107  HA  ILE   277      23.746  36.425  40.346  1.00  0.00           H
ATOM   4108  CB  ILE   277      22.003  37.240  41.294  1.00  0.00           C
ATOM   4109  HB  ILE   277      21.125  36.840  41.801  1.00  0.00           H
ATOM   4110  CG2 ILE   277      22.640  38.309  42.210  1.00  0.00           C
ATOM   4111 HG21 ILE   277      22.065  39.234  42.261  1.00  0.00           H
ATOM   4112 HG22 ILE   277      22.725  37.872  43.205  1.00  0.00           H
ATOM   4113 HG23 ILE   277      23.582  38.659  41.787  1.00  0.00           H
ATOM   4114  CG1 ILE   277      21.516  37.995  39.988  1.00  0.00           C
ATOM   4115 HG12 ILE   277      22.382  38.513  39.576  1.00  0.00           H
ATOM   4116 HG13 ILE   277      21.174  37.267  39.252  1.00  0.00           H
ATOM   4117  CD1 ILE   277      20.363  38.932  40.216  1.00  0.00           C
ATOM   4118 HD11 ILE   277      20.358  39.520  41.133  1.00  0.00           H
ATOM   4119 HD12 ILE   277      20.282  39.541  39.316  1.00  0.00           H
ATOM   4120 HD13 ILE   277      19.480  38.298  40.292  1.00  0.00           H
ATOM   4121  C   ILE   277      23.480  35.495  42.270  1.00  0.00           C
ATOM   4122  O   ILE   277      22.729  34.922  43.046  1.00  0.00           O
ATOM   4123  N   GLY   278      24.736  35.765  42.494  1.00  0.00           N
ATOM   4124  H   GLY   278      25.365  36.169  41.815  1.00  0.00           H
ATOM   4125  CA  GLY   278      25.386  35.495  43.821  1.00  0.00           C
ATOM   4126  HA2 GLY   278      24.980  34.635  44.353  1.00  0.00           H
ATOM   4127  HA3 GLY   278      26.449  35.275  43.720  1.00  0.00           H
ATOM   4128  C   GLY   278      25.459  36.742  44.735  1.00  0.00           C
ATOM   4129  O   GLY   278      25.977  37.764  44.235  1.00  0.00           O
ATOM   4130  N   ARG   279      24.967  36.759  45.960  1.00  0.00           N
ATOM   4131  H   ARG   279      24.412  35.952  46.204  1.00  0.00           H
ATOM   4132  CA  ARG   279      24.929  37.979  46.842  1.00  0.00           C
ATOM   4133  HA  ARG   279      25.730  38.676  46.590  1.00  0.00           H
ATOM   4134  CB  ARG   279      23.596  38.812  46.585  1.00  0.00           C
ATOM   4135  HB2 ARG   279      23.795  39.855  46.833  1.00  0.00           H
ATOM   4136  HB3 ARG   279      23.554  38.811  45.496  1.00  0.00           H
ATOM   4137  CG  ARG   279      22.370  38.348  47.263  1.00  0.00           C
ATOM   4138  HG2 ARG   279      22.280  37.283  47.051  1.00  0.00           H
ATOM   4139  HG3 ARG   279      22.473  38.536  48.331  1.00  0.00           H
ATOM   4140  CD  ARG   279      21.120  39.126  46.870  1.00  0.00           C
ATOM   4141  HD2 ARG   279      21.233  40.171  47.157  1.00  0.00           H
ATOM   4142  HD3 ARG   279      20.870  38.927  45.828  1.00  0.00           H
ATOM   4143  NE  ARG   279      20.041  38.596  47.714  1.00  0.00           N
ATOM   4144  HE  ARG   279      20.278  37.779  48.259  1.00  0.00           H
ATOM   4145  CZ  ARG   279      18.857  39.188  48.013  1.00  0.00           C
ATOM   4146  NH1 ARG   279      18.247  38.672  49.000  1.00  0.00           N
ATOM   4147 HH11 ARG   279      18.780  37.886  49.345  1.00  0.00           H
ATOM   4148 HH12 ARG   279      17.263  38.775  49.201  1.00  0.00           H
ATOM   4149  NH2 ARG   279      18.443  40.325  47.515  1.00  0.00           N
ATOM   4150 HH21 ARG   279      18.955  40.881  46.845  1.00  0.00           H
ATOM   4151 HH22 ARG   279      17.572  40.679  47.884  1.00  0.00           H
ATOM   4152  C   ARG   279      25.083  37.382  48.281  1.00  0.00           C
ATOM   4153  O   ARG   279      24.752  36.211  48.549  1.00  0.00           O
ATOM   4154  N   THR   280      25.549  38.229  49.134  1.00  0.00           N
ATOM   4155  H   THR   280      25.676  39.201  48.894  1.00  0.00           H
ATOM   4156  CA  THR   280      25.518  37.955  50.592  1.00  0.00           C
ATOM   4157  HA  THR   280      26.108  37.067  50.825  1.00  0.00           H
ATOM   4158  CB  THR   280      26.201  39.142  51.346  1.00  0.00           C
ATOM   4159  HB  THR   280      26.112  38.965  52.419  1.00  0.00           H
ATOM   4160  CG2 THR   280      27.593  39.427  50.738  1.00  0.00           C
ATOM   4161 HG21 THR   280      28.117  38.528  50.412  1.00  0.00           H
ATOM   4162 HG22 THR   280      27.549  40.058  49.850  1.00  0.00           H
ATOM   4163 HG23 THR   280      28.201  39.948  51.477  1.00  0.00           H
ATOM   4164  OG1 THR   280      25.421  40.225  51.159  1.00  0.00           O
ATOM   4165  HG1 THR   280      25.097  40.599  51.982  1.00  0.00           H
ATOM   4166  C   THR   280      24.147  37.686  51.237  1.00  0.00           C
ATOM   4167  O   THR   280      23.217  38.332  50.756  1.00  0.00           O
ATOM   4168  N   LYS   281      24.008  36.756  52.253  1.00  0.00           N
ATOM   4169  H   LYS   281      24.819  36.240  52.562  1.00  0.00           H
ATOM   4170  CA  LYS   281      22.704  36.566  52.983  1.00  0.00           C
ATOM   4171  HA  LYS   281      21.936  36.559  52.211  1.00  0.00           H
ATOM   4172  CB  LYS   281      22.592  35.194  53.683  1.00  0.00           C
ATOM   4173  HB2 LYS   281      22.944  34.430  52.991  1.00  0.00           H
ATOM   4174  HB3 LYS   281      23.317  35.083  54.489  1.00  0.00           H
ATOM   4175  CG  LYS   281      21.152  34.825  54.215  1.00  0.00           C
ATOM   4176  HG2 LYS   281      20.870  35.566  54.962  1.00  0.00           H
ATOM   4177  HG3 LYS   281      20.504  34.897  53.342  1.00  0.00           H
ATOM   4178  CD  LYS   281      21.012  33.484  54.937  1.00  0.00           C
ATOM   4179  HD2 LYS   281      21.241  32.644  54.282  1.00  0.00           H
ATOM   4180  HD3 LYS   281      21.709  33.350  55.765  1.00  0.00           H
ATOM   4181  CE  LYS   281      19.560  33.294  55.500  1.00  0.00           C
ATOM   4182  HE2 LYS   281      19.652  32.520  56.261  1.00  0.00           H
ATOM   4183  HE3 LYS   281      19.158  34.195  55.965  1.00  0.00           H
ATOM   4184  NZ  LYS   281      18.590  32.815  54.396  1.00  0.00           N
ATOM   4185  HZ1 LYS   281      18.747  33.415  53.599  1.00  0.00           H
ATOM   4186  HZ2 LYS   281      18.871  31.905  54.060  1.00  0.00           H
ATOM   4187  HZ3 LYS   281      17.628  32.690  54.678  1.00  0.00           H
ATOM   4188  C   LYS   281      22.318  37.773  53.899  1.00  0.00           C
ATOM   4189  O   LYS   281      21.133  38.149  53.976  1.00  0.00           O
ATOM   4190  N   SER   282      23.296  38.485  54.478  1.00  0.00           N
ATOM   4191  H   SER   282      24.185  38.022  54.609  1.00  0.00           H
ATOM   4192  CA  SER   282      23.250  39.791  55.217  1.00  0.00           C
ATOM   4193  HA  SER   282      22.404  39.852  55.902  1.00  0.00           H
ATOM   4194  CB  SER   282      24.472  40.044  56.110  1.00  0.00           C
ATOM   4195  HB2 SER   282      24.408  39.456  57.025  1.00  0.00           H
ATOM   4196  HB3 SER   282      25.388  39.766  55.590  1.00  0.00           H
ATOM   4197  OG  SER   282      24.476  41.383  56.505  1.00  0.00           O
ATOM   4198  HG  SER   282      23.894  41.534  57.253  1.00  0.00           H
ATOM   4199  C   SER   282      23.107  40.888  54.206  1.00  0.00           C
ATOM   4200  O   SER   282      23.781  40.899  53.157  1.00  0.00           O
ATOM   4201  N   THR   283      22.237  41.915  54.445  1.00  0.00           N
ATOM   4202  H   THR   283      21.769  41.986  55.338  1.00  0.00           H
ATOM   4203  CA  THR   283      21.942  42.964  53.444  1.00  0.00           C
ATOM   4204  HA  THR   283      21.735  42.416  52.526  1.00  0.00           H
ATOM   4205  CB  THR   283      20.693  43.820  53.821  1.00  0.00           C
ATOM   4206  HB  THR   283      20.898  44.387  54.729  1.00  0.00           H
ATOM   4207  CG2 THR   283      20.139  44.751  52.744  1.00  0.00           C
ATOM   4208 HG21 THR   283      20.879  45.480  52.414  1.00  0.00           H
ATOM   4209 HG22 THR   283      19.715  44.176  51.921  1.00  0.00           H
ATOM   4210 HG23 THR   283      19.300  45.288  53.185  1.00  0.00           H
ATOM   4211  OG1 THR   283      19.635  42.863  54.062  1.00  0.00           O
ATOM   4212  HG1 THR   283      19.831  42.423  54.892  1.00  0.00           H
ATOM   4213  C   THR   283      23.054  44.034  53.438  1.00  0.00           C
ATOM   4214  O   THR   283      23.360  44.537  52.391  1.00  0.00           O
ATOM   4215  N   ASN   284      23.697  44.409  54.586  1.00  0.00           N
ATOM   4216  H   ASN   284      23.555  43.932  55.465  1.00  0.00           H
ATOM   4217  CA  ASN   284      24.747  45.379  54.646  1.00  0.00           C
ATOM   4218  HA  ASN   284      24.885  45.843  53.670  1.00  0.00           H
ATOM   4219  CB  ASN   284      24.530  46.537  55.637  1.00  0.00           C
ATOM   4220  HB2 ASN   284      24.654  46.187  56.661  1.00  0.00           H
ATOM   4221  HB3 ASN   284      25.235  47.350  55.463  1.00  0.00           H
ATOM   4222  CG  ASN   284      23.171  47.153  55.484  1.00  0.00           C
ATOM   4223  OD1 ASN   284      22.961  48.079  54.773  1.00  0.00           O
ATOM   4224  ND2 ASN   284      22.192  46.485  56.076  1.00  0.00           N
ATOM   4225 HD21 ASN   284      21.250  46.815  55.919  1.00  0.00           H
ATOM   4226 HD22 ASN   284      22.342  45.563  56.460  1.00  0.00           H
ATOM   4227  C   ASN   284      26.198  44.779  54.943  1.00  0.00           C
ATOM   4228  O   ASN   284      27.236  45.410  54.704  1.00  0.00           O
ATOM   4229  N   SER   285      26.239  43.494  55.357  1.00  0.00           N
ATOM   4230  H   SER   285      25.448  42.881  55.493  1.00  0.00           H
ATOM   4231  CA  SER   285      27.625  42.916  55.761  1.00  0.00           C
ATOM   4232  HA  SER   285      28.467  43.591  55.611  1.00  0.00           H
ATOM   4233  CB  SER   285      27.566  42.500  57.227  1.00  0.00           C
ATOM   4234  HB2 SER   285      27.444  43.344  57.904  1.00  0.00           H
ATOM   4235  HB3 SER   285      26.825  41.744  57.486  1.00  0.00           H
ATOM   4236  OG  SER   285      28.768  41.924  57.611  1.00  0.00           O
ATOM   4237  HG  SER   285      29.312  42.687  57.817  1.00  0.00           H
ATOM   4238  C   SER   285      28.018  41.688  54.885  1.00  0.00           C
ATOM   4239  O   SER   285      27.144  41.075  54.228  1.00  0.00           O
ATOM   4240  N   ARG   286      29.295  41.271  54.821  1.00  0.00           N
ATOM   4241  H   ARG   286      29.990  41.894  55.206  1.00  0.00           H
ATOM   4242  CA  ARG   286      29.759  40.033  54.168  1.00  0.00           C
ATOM   4243  HA  ARG   286      29.233  39.954  53.217  1.00  0.00           H
ATOM   4244  CB  ARG   286      31.256  40.170  53.821  1.00  0.00           C
ATOM   4245  HB2 ARG   286      31.701  39.248  53.448  1.00  0.00           H
ATOM   4246  HB3 ARG   286      31.399  40.980  53.106  1.00  0.00           H
ATOM   4247  CG  ARG   286      32.172  40.617  54.943  1.00  0.00           C
ATOM   4248  HG2 ARG   286      33.204  40.591  54.591  1.00  0.00           H
ATOM   4249  HG3 ARG   286      31.971  41.676  55.096  1.00  0.00           H
ATOM   4250  CD  ARG   286      32.104  39.882  56.299  1.00  0.00           C
ATOM   4251  HD2 ARG   286      31.177  40.279  56.711  1.00  0.00           H
ATOM   4252  HD3 ARG   286      32.048  38.794  56.263  1.00  0.00           H
ATOM   4253  NE  ARG   286      33.145  40.285  57.199  1.00  0.00           N
ATOM   4254  HE  ARG   286      32.833  40.819  57.997  1.00  0.00           H
ATOM   4255  CZ  ARG   286      34.427  39.921  57.221  1.00  0.00           C
ATOM   4256  NH1 ARG   286      35.144  40.392  58.184  1.00  0.00           N
ATOM   4257 HH11 ARG   286      34.715  40.971  58.891  1.00  0.00           H
ATOM   4258 HH12 ARG   286      36.127  40.173  58.259  1.00  0.00           H
ATOM   4259  NH2 ARG   286      34.998  39.264  56.283  1.00  0.00           N
ATOM   4260 HH21 ARG   286      34.547  38.745  55.544  1.00  0.00           H
ATOM   4261 HH22 ARG   286      36.006  39.207  56.242  1.00  0.00           H
ATOM   4262  C   ARG   286      29.438  38.690  54.852  1.00  0.00           C
ATOM   4263  O   ARG   286      30.217  37.736  54.717  1.00  0.00           O
ATOM   4264  N   SER   287      28.318  38.574  55.591  1.00  0.00           N
ATOM   4265  H   SER   287      27.873  39.449  55.827  1.00  0.00           H
ATOM   4266  CA  SER   287      27.960  37.403  56.337  1.00  0.00           C
ATOM   4267  HA  SER   287      28.833  36.796  56.578  1.00  0.00           H
ATOM   4268  CB  SER   287      27.279  37.759  57.599  1.00  0.00           C
ATOM   4269  HB2 SER   287      26.299  38.214  57.460  1.00  0.00           H
ATOM   4270  HB3 SER   287      27.166  36.851  58.191  1.00  0.00           H
ATOM   4271  OG  SER   287      27.931  38.738  58.494  1.00  0.00           O
ATOM   4272  HG  SER   287      27.145  39.112  58.898  1.00  0.00           H
ATOM   4273  C   SER   287      27.004  36.596  55.474  1.00  0.00           C
ATOM   4274  O   SER   287      25.989  37.124  55.035  1.00  0.00           O
ATOM   4275  N   GLY   288      27.352  35.304  55.244  1.00  0.00           N
ATOM   4276  H   GLY   288      28.213  34.957  55.642  1.00  0.00           H
ATOM   4277  CA  GLY   288      26.571  34.278  54.491  1.00  0.00           C
ATOM   4278  HA2 GLY   288      27.023  33.289  54.570  1.00  0.00           H
ATOM   4279  HA3 GLY   288      25.522  34.219  54.779  1.00  0.00           H
ATOM   4280  C   GLY   288      26.616  34.566  52.972  1.00  0.00           C
ATOM   4281  O   GLY   288      27.244  35.580  52.502  1.00  0.00           O
ATOM   4282  N   PHE   289      25.987  33.677  52.254  1.00  0.00           N
ATOM   4283  H   PHE   289      25.442  33.026  52.800  1.00  0.00           H
ATOM   4284  CA  PHE   289      25.871  33.813  50.754  1.00  0.00           C
ATOM   4285  HA  PHE   289      25.566  34.839  50.546  1.00  0.00           H
ATOM   4286  CB  PHE   289      27.259  33.264  50.189  1.00  0.00           C
ATOM   4287  HB2 PHE   289      28.020  33.570  50.905  1.00  0.00           H
ATOM   4288  HB3 PHE   289      27.135  32.181  50.176  1.00  0.00           H
ATOM   4289  CG  PHE   289      27.603  33.896  48.836  1.00  0.00           C
ATOM   4290  CD1 PHE   289      28.402  35.018  48.766  1.00  0.00           C
ATOM   4291  HD1 PHE   289      28.678  35.501  49.691  1.00  0.00           H
ATOM   4292  CE1 PHE   289      28.607  35.646  47.504  1.00  0.00           C
ATOM   4293  HE1 PHE   289      29.160  36.562  47.357  1.00  0.00           H
ATOM   4294  CZ  PHE   289      28.211  34.961  46.328  1.00  0.00           C
ATOM   4295  HZ  PHE   289      28.613  35.323  45.394  1.00  0.00           H
ATOM   4296  CE2 PHE   289      27.436  33.813  46.416  1.00  0.00           C
ATOM   4297  HE2 PHE   289      27.092  33.364  45.496  1.00  0.00           H
ATOM   4298  CD2 PHE   289      27.032  33.285  47.637  1.00  0.00           C
ATOM   4299  HD2 PHE   289      26.532  32.332  47.722  1.00  0.00           H
ATOM   4300  C   PHE   289      24.743  33.034  50.274  1.00  0.00           C
ATOM   4301  O   PHE   289      24.507  31.948  50.764  1.00  0.00           O
ATOM   4302  N   GLU   290      23.976  33.505  49.208  1.00  0.00           N
ATOM   4303  H   GLU   290      24.356  34.309  48.728  1.00  0.00           H
ATOM   4304  CA  GLU   290      22.775  32.980  48.745  1.00  0.00           C
ATOM   4305  HA  GLU   290      22.909  31.910  48.905  1.00  0.00           H
ATOM   4306  CB  GLU   290      21.631  33.567  49.516  1.00  0.00           C
ATOM   4307  HB2 GLU   290      20.686  33.064  49.314  1.00  0.00           H
ATOM   4308  HB3 GLU   290      21.824  33.340  50.565  1.00  0.00           H
ATOM   4309  CG  GLU   290      21.402  35.080  49.274  1.00  0.00           C
ATOM   4310  HG2 GLU   290      22.248  35.565  49.762  1.00  0.00           H
ATOM   4311  HG3 GLU   290      21.449  35.276  48.203  1.00  0.00           H
ATOM   4312  CD  GLU   290      20.059  35.545  49.812  1.00  0.00           C
ATOM   4313  OE1 GLU   290      19.882  36.753  49.872  1.00  0.00           O
ATOM   4314  OE2 GLU   290      19.164  34.739  50.252  1.00  0.00           O
ATOM   4315  C   GLU   290      22.757  33.199  47.259  1.00  0.00           C
ATOM   4316  O   GLU   290      23.519  34.076  46.776  1.00  0.00           O
ATOM   4317  N   MET   291      21.908  32.505  46.543  1.00  0.00           N
ATOM   4318  H   MET   291      21.214  32.007  47.081  1.00  0.00           H
ATOM   4319  CA  MET   291      21.751  32.510  45.117  1.00  0.00           C
ATOM   4320  HA  MET   291      22.394  33.249  44.636  1.00  0.00           H
ATOM   4321  CB  MET   291      22.076  31.133  44.490  1.00  0.00           C
ATOM   4322  HB2 MET   291      21.666  30.273  45.020  1.00  0.00           H
ATOM   4323  HB3 MET   291      21.663  31.073  43.483  1.00  0.00           H
ATOM   4324  CG  MET   291      23.595  30.931  44.370  1.00  0.00           C
ATOM   4325  HG2 MET   291      23.973  31.103  45.378  1.00  0.00           H
ATOM   4326  HG3 MET   291      23.720  29.904  44.030  1.00  0.00           H
ATOM   4327  SD  MET   291      24.499  32.062  43.244  1.00  0.00           S
ATOM   4328  CE  MET   291      23.628  31.979  41.687  1.00  0.00           C
ATOM   4329  HE1 MET   291      23.401  31.017  41.228  1.00  0.00           H
ATOM   4330  HE2 MET   291      22.771  32.645  41.786  1.00  0.00           H
ATOM   4331  HE3 MET   291      24.318  32.439  40.979  1.00  0.00           H
ATOM   4332  C   MET   291      20.280  32.806  44.776  1.00  0.00           C
ATOM   4333  O   MET   291      19.386  32.314  45.487  1.00  0.00           O
ATOM   4334  N   ILE   292      19.983  33.485  43.645  1.00  0.00           N
ATOM   4335  H   ILE   292      20.739  33.636  42.992  1.00  0.00           H
ATOM   4336  CA  ILE   292      18.639  33.871  43.174  1.00  0.00           C
ATOM   4337  HA  ILE   292      17.913  33.316  43.767  1.00  0.00           H
ATOM   4338  CB  ILE   292      18.341  35.362  43.502  1.00  0.00           C
ATOM   4339  HB  ILE   292      18.981  36.025  42.919  1.00  0.00           H
ATOM   4340  CG2 ILE   292      16.933  35.704  42.934  1.00  0.00           C
ATOM   4341 HG21 ILE   292      17.135  35.760  41.864  1.00  0.00           H
ATOM   4342 HG22 ILE   292      16.239  34.929  43.258  1.00  0.00           H
ATOM   4343 HG23 ILE   292      16.710  36.706  43.301  1.00  0.00           H
ATOM   4344  CG1 ILE   292      18.578  35.822  44.992  1.00  0.00           C
ATOM   4345 HG12 ILE   292      18.004  36.748  44.999  1.00  0.00           H
ATOM   4346 HG13 ILE   292      18.198  35.139  45.752  1.00  0.00           H
ATOM   4347  CD1 ILE   292      19.956  36.189  45.435  1.00  0.00           C
ATOM   4348 HD11 ILE   292      20.416  37.038  44.930  1.00  0.00           H
ATOM   4349 HD12 ILE   292      19.967  36.310  46.519  1.00  0.00           H
ATOM   4350 HD13 ILE   292      20.588  35.301  45.427  1.00  0.00           H
ATOM   4351  C   ILE   292      18.512  33.626  41.692  1.00  0.00           C
ATOM   4352  O   ILE   292      19.270  34.147  40.825  1.00  0.00           O
ATOM   4353  N   TRP   293      17.656  32.680  41.287  1.00  0.00           N
ATOM   4354  H   TRP   293      16.997  32.261  41.925  1.00  0.00           H
ATOM   4355  CA  TRP   293      17.105  32.743  39.880  1.00  0.00           C
ATOM   4356  HA  TRP   293      17.891  32.870  39.136  1.00  0.00           H
ATOM   4357  CB  TRP   293      16.391  31.385  39.554  1.00  0.00           C
ATOM   4358  HB2 TRP   293      17.026  30.547  39.842  1.00  0.00           H
ATOM   4359  HB3 TRP   293      15.571  31.252  40.260  1.00  0.00           H
ATOM   4360  CG  TRP   293      15.903  31.254  38.172  1.00  0.00           C
ATOM   4361  CD1 TRP   293      14.661  30.833  37.923  1.00  0.00           C
ATOM   4362  HD1 TRP   293      14.021  30.549  38.745  1.00  0.00           H
ATOM   4363  NE1 TRP   293      14.454  30.638  36.513  1.00  0.00           N
ATOM   4364  HE1 TRP   293      13.741  30.156  35.983  1.00  0.00           H
ATOM   4365  CE2 TRP   293      15.550  31.112  35.831  1.00  0.00           C
ATOM   4366  CZ2 TRP   293      15.886  31.322  34.482  1.00  0.00           C
ATOM   4367  HZ2 TRP   293      15.054  31.150  33.816  1.00  0.00           H
ATOM   4368  CH2 TRP   293      17.078  31.872  34.069  1.00  0.00           C
ATOM   4369  HH2 TRP   293      17.323  32.139  33.052  1.00  0.00           H
ATOM   4370  CZ3 TRP   293      18.031  32.235  35.062  1.00  0.00           C
ATOM   4371  HZ3 TRP   293      18.969  32.651  34.722  1.00  0.00           H
ATOM   4372  CE3 TRP   293      17.717  32.072  36.378  1.00  0.00           C
ATOM   4373  HE3 TRP   293      18.545  32.207  37.058  1.00  0.00           H
ATOM   4374  CD2 TRP   293      16.454  31.570  36.834  1.00  0.00           C
ATOM   4375  C   TRP   293      16.114  33.924  39.592  1.00  0.00           C
ATOM   4376  O   TRP   293      15.059  34.022  40.190  1.00  0.00           O
ATOM   4377  N   ASP   294      16.447  34.725  38.553  1.00  0.00           N
ATOM   4378  H   ASP   294      17.274  34.463  38.035  1.00  0.00           H
ATOM   4379  CA  ASP   294      15.709  35.935  38.220  1.00  0.00           C
ATOM   4380  HA  ASP   294      14.703  35.752  38.598  1.00  0.00           H
ATOM   4381  CB  ASP   294      16.421  37.146  38.916  1.00  0.00           C
ATOM   4382  HB2 ASP   294      16.512  36.913  39.977  1.00  0.00           H
ATOM   4383  HB3 ASP   294      17.426  37.316  38.530  1.00  0.00           H
ATOM   4384  CG  ASP   294      15.533  38.346  38.769  1.00  0.00           C
ATOM   4385  OD1 ASP   294      14.443  38.284  38.214  1.00  0.00           O
ATOM   4386  OD2 ASP   294      15.827  39.490  39.260  1.00  0.00           O
ATOM   4387  C   ASP   294      15.565  36.173  36.710  1.00  0.00           C
ATOM   4388  O   ASP   294      16.524  36.666  36.066  1.00  0.00           O
ATOM   4389  N   PRO   295      14.487  35.614  36.157  1.00  0.00           N
ATOM   4390  CD  PRO   295      13.451  34.789  36.821  1.00  0.00           C
ATOM   4391  HD2 PRO   295      12.676  35.432  37.237  1.00  0.00           H
ATOM   4392  HD3 PRO   295      13.863  34.189  37.633  1.00  0.00           H
ATOM   4393  CG  PRO   295      12.832  33.867  35.708  1.00  0.00           C
ATOM   4394  HG2 PRO   295      11.827  33.647  36.071  1.00  0.00           H
ATOM   4395  HG3 PRO   295      13.438  32.997  35.455  1.00  0.00           H
ATOM   4396  CB  PRO   295      12.848  34.904  34.527  1.00  0.00           C
ATOM   4397  HB2 PRO   295      12.053  35.622  34.724  1.00  0.00           H
ATOM   4398  HB3 PRO   295      12.664  34.499  33.531  1.00  0.00           H
ATOM   4399  CA  PRO   295      14.226  35.613  34.755  1.00  0.00           C
ATOM   4400  HA  PRO   295      15.096  35.112  34.331  1.00  0.00           H
ATOM   4401  C   PRO   295      14.134  36.991  34.198  1.00  0.00           C
ATOM   4402  O   PRO   295      13.431  37.882  34.641  1.00  0.00           O
ATOM   4403  N   ASN   296      14.726  37.111  32.991  1.00  0.00           N
ATOM   4404  H   ASN   296      15.058  36.282  32.519  1.00  0.00           H
ATOM   4405  CA  ASN   296      14.806  38.330  32.181  1.00  0.00           C
ATOM   4406  HA  ASN   296      15.355  38.001  31.299  1.00  0.00           H
ATOM   4407  CB  ASN   296      13.439  38.902  31.830  1.00  0.00           C
ATOM   4408  HB2 ASN   296      12.749  38.062  31.746  1.00  0.00           H
ATOM   4409  HB3 ASN   296      13.026  39.577  32.580  1.00  0.00           H
ATOM   4410  CG  ASN   296      13.446  39.528  30.411  1.00  0.00           C
ATOM   4411  OD1 ASN   296      12.955  39.066  29.421  1.00  0.00           O
ATOM   4412  ND2 ASN   296      14.065  40.708  30.281  1.00  0.00           N
ATOM   4413 HD21 ASN   296      14.225  41.110  29.368  1.00  0.00           H
ATOM   4414 HD22 ASN   296      14.370  41.215  31.100  1.00  0.00           H
ATOM   4415  C   ASN   296      15.735  39.433  32.803  1.00  0.00           C
ATOM   4416  O   ASN   296      16.066  40.455  32.222  1.00  0.00           O
ATOM   4417  N   GLY   297      16.172  39.240  34.083  1.00  0.00           N
ATOM   4418  H   GLY   297      15.821  38.423  34.563  1.00  0.00           H
ATOM   4419  CA  GLY   297      16.819  40.229  34.995  1.00  0.00           C
ATOM   4420  HA2 GLY   297      16.378  41.157  34.631  1.00  0.00           H
ATOM   4421  HA3 GLY   297      16.667  39.967  36.042  1.00  0.00           H
ATOM   4422  C   GLY   297      18.307  40.561  34.840  1.00  0.00           C
ATOM   4423  O   GLY   297      18.918  41.258  35.634  1.00  0.00           O
ATOM   4424  N   TRP   298      18.922  40.168  33.767  1.00  0.00           N
ATOM   4425  H   TRP   298      18.416  39.596  33.105  1.00  0.00           H
ATOM   4426  CA  TRP   298      20.119  40.845  33.283  1.00  0.00           C
ATOM   4427  HA  TRP   298      20.832  40.964  34.099  1.00  0.00           H
ATOM   4428  CB  TRP   298      20.717  39.896  32.190  1.00  0.00           C
ATOM   4429  HB2 TRP   298      20.760  38.870  32.555  1.00  0.00           H
ATOM   4430  HB3 TRP   298      19.995  40.015  31.382  1.00  0.00           H
ATOM   4431  CG  TRP   298      22.073  40.214  31.687  1.00  0.00           C
ATOM   4432  CD1 TRP   298      22.296  41.047  30.602  1.00  0.00           C
ATOM   4433  HD1 TRP   298      21.559  41.617  30.056  1.00  0.00           H
ATOM   4434  NE1 TRP   298      23.726  41.149  30.440  1.00  0.00           N
ATOM   4435  HE1 TRP   298      24.128  41.744  29.730  1.00  0.00           H
ATOM   4436  CE2 TRP   298      24.352  40.487  31.437  1.00  0.00           C
ATOM   4437  CZ2 TRP   298      25.721  40.363  31.666  1.00  0.00           C
ATOM   4438  HZ2 TRP   298      26.490  40.945  31.179  1.00  0.00           H
ATOM   4439  CH2 TRP   298      26.215  39.607  32.783  1.00  0.00           C
ATOM   4440  HH2 TRP   298      27.259  39.611  33.060  1.00  0.00           H
ATOM   4441  CZ3 TRP   298      25.255  38.884  33.495  1.00  0.00           C
ATOM   4442  HZ3 TRP   298      25.506  38.263  34.342  1.00  0.00           H
ATOM   4443  CE3 TRP   298      23.879  38.973  33.227  1.00  0.00           C
ATOM   4444  HE3 TRP   298      23.151  38.510  33.878  1.00  0.00           H
ATOM   4445  CD2 TRP   298      23.374  39.796  32.180  1.00  0.00           C
ATOM   4446  C   TRP   298      19.924  42.250  32.677  1.00  0.00           C
ATOM   4447  O   TRP   298      20.682  43.125  32.960  1.00  0.00           O
ATOM   4448  N   THR   299      18.782  42.410  31.973  1.00  0.00           N
ATOM   4449  H   THR   299      18.167  41.640  31.756  1.00  0.00           H
ATOM   4450  CA  THR   299      18.332  43.747  31.334  1.00  0.00           C
ATOM   4451  HA  THR   299      19.136  44.477  31.430  1.00  0.00           H
ATOM   4452  CB  THR   299      18.109  43.509  29.789  1.00  0.00           C
ATOM   4453  HB  THR   299      17.638  44.431  29.447  1.00  0.00           H
ATOM   4454  CG2 THR   299      19.481  43.340  29.133  1.00  0.00           C
ATOM   4455 HG21 THR   299      19.672  42.271  29.221  1.00  0.00           H
ATOM   4456 HG22 THR   299      19.530  43.708  28.109  1.00  0.00           H
ATOM   4457 HG23 THR   299      20.311  43.842  29.630  1.00  0.00           H
ATOM   4458  OG1 THR   299      17.168  42.452  29.529  1.00  0.00           O
ATOM   4459  HG1 THR   299      16.287  42.816  29.642  1.00  0.00           H
ATOM   4460  C   THR   299      17.084  44.302  31.973  1.00  0.00           C
ATOM   4461  O   THR   299      16.840  45.514  32.022  1.00  0.00           O
ATOM   4462  N   GLU   300      16.211  43.528  32.575  1.00  0.00           N
ATOM   4463  H   GLU   300      16.439  42.545  32.561  1.00  0.00           H
ATOM   4464  CA  GLU   300      15.086  43.871  33.307  1.00  0.00           C
ATOM   4465  HA  GLU   300      14.480  44.608  32.780  1.00  0.00           H
ATOM   4466  CB  GLU   300      14.131  42.710  33.376  1.00  0.00           C
ATOM   4467  HB2 GLU   300      13.815  42.448  32.367  1.00  0.00           H
ATOM   4468  HB3 GLU   300      14.514  41.784  33.806  1.00  0.00           H
ATOM   4469  CG  GLU   300      12.926  42.882  34.373  1.00  0.00           C
ATOM   4470  HG2 GLU   300      12.300  41.991  34.332  1.00  0.00           H
ATOM   4471  HG3 GLU   300      13.306  42.845  35.394  1.00  0.00           H
ATOM   4472  CD  GLU   300      12.086  44.077  34.045  1.00  0.00           C
ATOM   4473  OE1 GLU   300      11.104  43.924  33.281  1.00  0.00           O
ATOM   4474  OE2 GLU   300      12.372  45.180  34.553  1.00  0.00           O
ATOM   4475  C   GLU   300      15.537  44.480  34.603  1.00  0.00           C
ATOM   4476  O   GLU   300      16.245  43.771  35.354  1.00  0.00           O
ATOM   4477  N   THR   301      15.105  45.675  35.057  1.00  0.00           N
ATOM   4478  H   THR   301      14.339  46.089  34.543  1.00  0.00           H
ATOM   4479  CA  THR   301      15.361  46.133  36.405  1.00  0.00           C
ATOM   4480  HA  THR   301      16.412  45.885  36.554  1.00  0.00           H
ATOM   4481  CB  THR   301      15.343  47.684  36.388  1.00  0.00           C
ATOM   4482  HB  THR   301      15.392  47.998  37.431  1.00  0.00           H
ATOM   4483  CG2 THR   301      16.624  48.181  35.747  1.00  0.00           C
ATOM   4484 HG21 THR   301      17.455  47.817  36.350  1.00  0.00           H
ATOM   4485 HG22 THR   301      16.751  47.873  34.710  1.00  0.00           H
ATOM   4486 HG23 THR   301      16.645  49.264  35.630  1.00  0.00           H
ATOM   4487  OG1 THR   301      14.290  48.204  35.618  1.00  0.00           O
ATOM   4488  HG1 THR   301      13.438  47.942  35.974  1.00  0.00           H
ATOM   4489  C   THR   301      14.536  45.533  37.586  1.00  0.00           C
ATOM   4490  O   THR   301      14.963  45.515  38.720  1.00  0.00           O
ATOM   4491  N   ASP   302      13.385  44.936  37.262  1.00  0.00           N
ATOM   4492  H   ASP   302      13.052  45.078  36.320  1.00  0.00           H
ATOM   4493  CA  ASP   302      12.402  44.465  38.272  1.00  0.00           C
ATOM   4494  HA  ASP   302      11.854  45.303  38.704  1.00  0.00           H
ATOM   4495  CB  ASP   302      11.226  43.650  37.613  1.00  0.00           C
ATOM   4496  HB2 ASP   302      10.654  44.367  37.024  1.00  0.00           H
ATOM   4497  HB3 ASP   302      11.644  42.836  37.020  1.00  0.00           H
ATOM   4498  CG  ASP   302      10.106  43.065  38.531  1.00  0.00           C
ATOM   4499  OD1 ASP   302       9.246  42.310  38.008  1.00  0.00           O
ATOM   4500  OD2 ASP   302      10.048  43.422  39.713  1.00  0.00           O
ATOM   4501  C   ASP   302      12.906  43.675  39.472  1.00  0.00           C
ATOM   4502  O   ASP   302      13.539  42.620  39.210  1.00  0.00           O
ATOM   4503  N   SER   303      12.779  44.114  40.737  1.00  0.00           N
ATOM   4504  H   SER   303      12.308  44.990  40.911  1.00  0.00           H
ATOM   4505  CA  SER   303      13.218  43.389  41.913  1.00  0.00           C
ATOM   4506  HA  SER   303      14.293  43.224  41.852  1.00  0.00           H
ATOM   4507  CB  SER   303      13.018  44.290  43.017  1.00  0.00           C
ATOM   4508  HB2 SER   303      13.337  43.789  43.931  1.00  0.00           H
ATOM   4509  HB3 SER   303      13.529  45.240  42.861  1.00  0.00           H
ATOM   4510  OG  SER   303      11.643  44.697  43.123  1.00  0.00           O
ATOM   4511  HG  SER   303      11.501  45.552  42.709  1.00  0.00           H
ATOM   4512  C   SER   303      12.377  42.079  42.262  1.00  0.00           C
ATOM   4513  O   SER   303      12.785  41.444  43.216  1.00  0.00           O
ATOM   4514  N   SER   304      11.385  41.667  41.451  1.00  0.00           N
ATOM   4515  H   SER   304      11.187  42.279  40.673  1.00  0.00           H
ATOM   4516  CA  SER   304      10.753  40.351  41.521  1.00  0.00           C
ATOM   4517  HA  SER   304      10.421  40.169  42.543  1.00  0.00           H
ATOM   4518  CB  SER   304       9.476  40.324  40.671  1.00  0.00           C
ATOM   4519  HB2 SER   304       9.667  40.227  39.603  1.00  0.00           H
ATOM   4520  HB3 SER   304       8.918  39.417  40.905  1.00  0.00           H
ATOM   4521  OG  SER   304       8.643  41.475  40.946  1.00  0.00           O
ATOM   4522  HG  SER   304       9.084  42.191  40.483  1.00  0.00           H
ATOM   4523  C   SER   304      11.730  39.266  41.056  1.00  0.00           C
ATOM   4524  O   SER   304      12.566  39.526  40.136  1.00  0.00           O
ATOM   4525  N   PHE   305      11.623  38.015  41.461  1.00  0.00           N
ATOM   4526  H   PHE   305      11.100  37.855  42.310  1.00  0.00           H
ATOM   4527  CA  PHE   305      12.477  36.892  41.149  1.00  0.00           C
ATOM   4528  HA  PHE   305      12.603  36.888  40.066  1.00  0.00           H
ATOM   4529  CB  PHE   305      13.827  36.939  41.857  1.00  0.00           C
ATOM   4530  HB2 PHE   305      14.565  36.237  41.467  1.00  0.00           H
ATOM   4531  HB3 PHE   305      14.412  37.804  41.543  1.00  0.00           H
ATOM   4532  CG  PHE   305      13.806  36.938  43.364  1.00  0.00           C
ATOM   4533  CD1 PHE   305      13.846  35.719  44.060  1.00  0.00           C
ATOM   4534  HD1 PHE   305      13.916  34.805  43.490  1.00  0.00           H
ATOM   4535  CE1 PHE   305      13.821  35.722  45.476  1.00  0.00           C
ATOM   4536  HE1 PHE   305      13.735  34.751  45.940  1.00  0.00           H
ATOM   4537  CZ  PHE   305      13.820  36.930  46.211  1.00  0.00           C
ATOM   4538  HZ  PHE   305      13.601  36.963  47.268  1.00  0.00           H
ATOM   4539  CE2 PHE   305      13.710  38.118  45.557  1.00  0.00           C
ATOM   4540  HE2 PHE   305      13.708  38.993  46.190  1.00  0.00           H
ATOM   4541  CD2 PHE   305      13.771  38.125  44.126  1.00  0.00           C
ATOM   4542  HD2 PHE   305      13.785  39.053  43.574  1.00  0.00           H
ATOM   4543  C   PHE   305      11.814  35.477  41.448  1.00  0.00           C
ATOM   4544  O   PHE   305      10.973  35.418  42.303  1.00  0.00           O
ATOM   4545  N   SER   306      12.258  34.448  40.771  1.00  0.00           N
ATOM   4546  H   SER   306      13.024  34.546  40.120  1.00  0.00           H
ATOM   4547  CA  SER   306      11.607  33.132  40.868  1.00  0.00           C
ATOM   4548  HA  SER   306      10.538  33.216  40.672  1.00  0.00           H
ATOM   4549  CB  SER   306      12.194  32.244  39.659  1.00  0.00           C
ATOM   4550  HB2 SER   306      11.952  32.685  38.693  1.00  0.00           H
ATOM   4551  HB3 SER   306      13.269  32.173  39.824  1.00  0.00           H
ATOM   4552  OG  SER   306      11.695  30.936  39.583  1.00  0.00           O
ATOM   4553  HG  SER   306      10.754  31.044  39.431  1.00  0.00           H
ATOM   4554  C   SER   306      11.873  32.421  42.126  1.00  0.00           C
ATOM   4555  O   SER   306      11.042  32.305  43.039  1.00  0.00           O
ATOM   4556  N   VAL   307      13.153  31.971  42.303  1.00  0.00           N
ATOM   4557  H   VAL   307      13.882  32.330  41.702  1.00  0.00           H
ATOM   4558  CA  VAL   307      13.427  31.193  43.587  1.00  0.00           C
ATOM   4559  HA  VAL   307      12.587  31.403  44.249  1.00  0.00           H
ATOM   4560  CB  VAL   307      13.622  29.666  43.347  1.00  0.00           C
ATOM   4561  HB  VAL   307      14.021  29.342  44.308  1.00  0.00           H
ATOM   4562  CG1 VAL   307      12.315  28.843  43.114  1.00  0.00           C
ATOM   4563 HG11 VAL   307      11.650  28.851  43.977  1.00  0.00           H
ATOM   4564 HG12 VAL   307      11.788  29.120  42.200  1.00  0.00           H
ATOM   4565 HG13 VAL   307      12.577  27.800  42.934  1.00  0.00           H
ATOM   4566  CG2 VAL   307      14.673  29.289  42.247  1.00  0.00           C
ATOM   4567 HG21 VAL   307      14.483  29.789  41.297  1.00  0.00           H
ATOM   4568 HG22 VAL   307      15.525  29.763  42.735  1.00  0.00           H
ATOM   4569 HG23 VAL   307      14.806  28.210  42.173  1.00  0.00           H
ATOM   4570  C   VAL   307      14.747  31.744  44.249  1.00  0.00           C
ATOM   4571  O   VAL   307      15.538  32.236  43.490  1.00  0.00           O
ATOM   4572  N   LYS   308      14.969  31.549  45.545  1.00  0.00           N
ATOM   4573  H   LYS   308      14.278  31.191  46.189  1.00  0.00           H
ATOM   4574  CA  LYS   308      16.303  31.765  46.231  1.00  0.00           C
ATOM   4575  HA  LYS   308      17.030  31.919  45.433  1.00  0.00           H
ATOM   4576  CB  LYS   308      16.265  33.108  46.953  1.00  0.00           C
ATOM   4577  HB2 LYS   308      17.244  33.504  47.222  1.00  0.00           H
ATOM   4578  HB3 LYS   308      15.749  33.850  46.345  1.00  0.00           H
ATOM   4579  CG  LYS   308      15.498  33.020  48.315  1.00  0.00           C
ATOM   4580  HG2 LYS   308      14.466  32.695  48.184  1.00  0.00           H
ATOM   4581  HG3 LYS   308      15.886  32.184  48.897  1.00  0.00           H
ATOM   4582  CD  LYS   308      15.550  34.290  49.193  1.00  0.00           C
ATOM   4583  HD2 LYS   308      16.573  34.429  49.544  1.00  0.00           H
ATOM   4584  HD3 LYS   308      15.373  35.246  48.698  1.00  0.00           H
ATOM   4585  CE  LYS   308      14.669  34.157  50.449  1.00  0.00           C
ATOM   4586  HE2 LYS   308      14.827  35.130  50.915  1.00  0.00           H
ATOM   4587  HE3 LYS   308      13.617  33.956  50.250  1.00  0.00           H
ATOM   4588  NZ  LYS   308      15.022  33.124  51.449  1.00  0.00           N
ATOM   4589  HZ1 LYS   308      14.605  33.293  52.354  1.00  0.00           H
ATOM   4590  HZ2 LYS   308      14.758  32.174  51.232  1.00  0.00           H
ATOM   4591  HZ3 LYS   308      16.012  33.066  51.637  1.00  0.00           H
ATOM   4592  C   LYS   308      16.771  30.636  47.097  1.00  0.00           C
ATOM   4593  O   LYS   308      15.981  29.975  47.780  1.00  0.00           O
ATOM   4594  N   GLN   309      18.112  30.440  47.205  1.00  0.00           N
ATOM   4595  H   GLN   309      18.623  31.189  46.761  1.00  0.00           H
ATOM   4596  CA  GLN   309      18.766  29.306  47.809  1.00  0.00           C
ATOM   4597  HA  GLN   309      18.012  28.765  48.380  1.00  0.00           H
ATOM   4598  CB  GLN   309      19.187  28.325  46.735  1.00  0.00           C
ATOM   4599  HB2 GLN   309      18.268  28.058  46.214  1.00  0.00           H
ATOM   4600  HB3 GLN   309      19.978  28.790  46.146  1.00  0.00           H
ATOM   4601  CG  GLN   309      19.683  26.976  47.302  1.00  0.00           C
ATOM   4602  HG2 GLN   309      20.247  27.195  48.209  1.00  0.00           H
ATOM   4603  HG3 GLN   309      18.923  26.246  47.581  1.00  0.00           H
ATOM   4604  CD  GLN   309      20.680  26.321  46.305  1.00  0.00           C
ATOM   4605  OE1 GLN   309      21.010  26.802  45.264  1.00  0.00           O
ATOM   4606  NE2 GLN   309      21.214  25.179  46.729  1.00  0.00           N
ATOM   4607 HE21 GLN   309      20.840  24.722  47.548  1.00  0.00           H
ATOM   4608 HE22 GLN   309      21.852  24.604  46.197  1.00  0.00           H
ATOM   4609  C   GLN   309      19.935  29.747  48.658  1.00  0.00           C
ATOM   4610  O   GLN   309      20.725  30.568  48.165  1.00  0.00           O
ATOM   4611  N   ASP   310      20.023  29.433  49.968  1.00  0.00           N
ATOM   4612  H   ASP   310      19.307  28.845  50.370  1.00  0.00           H
ATOM   4613  CA  ASP   310      21.232  29.774  50.707  1.00  0.00           C
ATOM   4614  HA  ASP   310      21.347  30.838  50.497  1.00  0.00           H
ATOM   4615  CB  ASP   310      21.063  29.594  52.252  1.00  0.00           C
ATOM   4616  HB2 ASP   310      20.711  28.563  52.216  1.00  0.00           H
ATOM   4617  HB3 ASP   310      22.007  29.663  52.793  1.00  0.00           H
ATOM   4618  CG  ASP   310      20.001  30.501  52.882  1.00  0.00           C
ATOM   4619  OD1 ASP   310      19.623  30.156  54.035  1.00  0.00           O
ATOM   4620  OD2 ASP   310      19.506  31.513  52.375  1.00  0.00           O
ATOM   4621  C   ASP   310      22.431  28.939  50.234  1.00  0.00           C
ATOM   4622  O   ASP   310      22.334  27.729  49.928  1.00  0.00           O
ATOM   4623  N   ILE   311      23.635  29.480  50.134  1.00  0.00           N
ATOM   4624  H   ILE   311      23.581  30.474  50.308  1.00  0.00           H
ATOM   4625  CA  ILE   311      24.900  28.815  49.942  1.00  0.00           C
ATOM   4626  HA  ILE   311      24.760  27.803  49.564  1.00  0.00           H
ATOM   4627  CB  ILE   311      25.664  29.527  48.801  1.00  0.00           C
ATOM   4628  HB  ILE   311      25.853  30.550  49.123  1.00  0.00           H
ATOM   4629  CG2 ILE   311      27.012  28.877  48.382  1.00  0.00           C
ATOM   4630 HG21 ILE   311      27.618  29.110  49.257  1.00  0.00           H
ATOM   4631 HG22 ILE   311      26.886  27.799  48.278  1.00  0.00           H
ATOM   4632 HG23 ILE   311      27.618  29.302  47.582  1.00  0.00           H
ATOM   4633  CG1 ILE   311      24.879  29.578  47.472  1.00  0.00           C
ATOM   4634 HG12 ILE   311      24.016  30.237  47.565  1.00  0.00           H
ATOM   4635 HG13 ILE   311      25.562  30.056  46.769  1.00  0.00           H
ATOM   4636  CD1 ILE   311      24.543  28.215  46.883  1.00  0.00           C
ATOM   4637 HD11 ILE   311      24.086  28.246  45.894  1.00  0.00           H
ATOM   4638 HD12 ILE   311      25.230  27.373  46.982  1.00  0.00           H
ATOM   4639 HD13 ILE   311      23.766  27.800  47.525  1.00  0.00           H
ATOM   4640  C   ILE   311      25.582  28.721  51.221  1.00  0.00           C
ATOM   4641  O   ILE   311      25.971  27.623  51.545  1.00  0.00           O
ATOM   4642  N   VAL   312      25.679  29.708  52.087  1.00  0.00           N
ATOM   4643  H   VAL   312      25.308  30.598  51.785  1.00  0.00           H
ATOM   4644  CA  VAL   312      26.362  29.762  53.387  1.00  0.00           C
ATOM   4645  HA  VAL   312      26.361  28.782  53.864  1.00  0.00           H
ATOM   4646  CB  VAL   312      27.771  30.310  53.225  1.00  0.00           C
ATOM   4647  HB  VAL   312      27.777  31.356  52.919  1.00  0.00           H
ATOM   4648  CG1 VAL   312      28.438  30.091  54.606  1.00  0.00           C
ATOM   4649 HG11 VAL   312      28.439  29.021  54.812  1.00  0.00           H
ATOM   4650 HG12 VAL   312      29.440  30.522  54.594  1.00  0.00           H
ATOM   4651 HG13 VAL   312      27.820  30.574  55.363  1.00  0.00           H
ATOM   4652  CG2 VAL   312      28.659  29.504  52.268  1.00  0.00           C
ATOM   4653 HG21 VAL   312      28.744  28.453  52.545  1.00  0.00           H
ATOM   4654 HG22 VAL   312      28.251  29.575  51.260  1.00  0.00           H
ATOM   4655 HG23 VAL   312      29.652  29.947  52.202  1.00  0.00           H
ATOM   4656  C   VAL   312      25.497  30.512  54.348  1.00  0.00           C
ATOM   4657  O   VAL   312      25.036  31.611  54.068  1.00  0.00           O
ATOM   4658  N   ALA   313      25.291  29.979  55.598  1.00  0.00           N
ATOM   4659  H   ALA   313      25.990  29.345  55.959  1.00  0.00           H
ATOM   4660  CA  ALA   313      24.410  30.613  56.635  1.00  0.00           C
ATOM   4661  HA  ALA   313      23.403  30.778  56.253  1.00  0.00           H
ATOM   4662  CB  ALA   313      24.371  29.750  57.897  1.00  0.00           C
ATOM   4663  HB1 ALA   313      25.309  29.778  58.450  1.00  0.00           H
ATOM   4664  HB2 ALA   313      23.639  30.110  58.619  1.00  0.00           H
ATOM   4665  HB3 ALA   313      24.245  28.734  57.525  1.00  0.00           H
ATOM   4666  C   ALA   313      24.999  31.974  57.061  1.00  0.00           C
ATOM   4667  O   ALA   313      26.237  32.156  57.150  1.00  0.00           O
ATOM   4668  N   ILE   314      24.202  32.951  57.504  1.00  0.00           N
ATOM   4669  H   ILE   314      23.224  32.752  57.665  1.00  0.00           H
ATOM   4670  CA  ILE   314      24.559  34.229  58.051  1.00  0.00           C
ATOM   4671  HA  ILE   314      25.118  34.635  57.208  1.00  0.00           H
ATOM   4672  CB  ILE   314      23.209  34.980  58.514  1.00  0.00           C
ATOM   4673  HB  ILE   314      22.356  34.621  57.939  1.00  0.00           H
ATOM   4674  CG2 ILE   314      22.917  34.847  60.002  1.00  0.00           C
ATOM   4675 HG21 ILE   314      22.985  33.794  60.274  1.00  0.00           H
ATOM   4676 HG22 ILE   314      23.508  35.508  60.636  1.00  0.00           H
ATOM   4677 HG23 ILE   314      21.880  35.122  60.193  1.00  0.00           H
ATOM   4678  CG1 ILE   314      23.377  36.408  57.938  1.00  0.00           C
ATOM   4679 HG12 ILE   314      24.192  36.881  58.485  1.00  0.00           H
ATOM   4680 HG13 ILE   314      23.670  36.406  56.888  1.00  0.00           H
ATOM   4681  CD1 ILE   314      22.127  37.289  58.098  1.00  0.00           C
ATOM   4682 HD11 ILE   314      22.444  38.319  57.940  1.00  0.00           H
ATOM   4683 HD12 ILE   314      21.333  36.862  57.486  1.00  0.00           H
ATOM   4684 HD13 ILE   314      21.859  37.167  59.147  1.00  0.00           H
ATOM   4685  C   ILE   314      25.609  34.170  59.166  1.00  0.00           C
ATOM   4686  O   ILE   314      26.102  35.214  59.606  1.00  0.00           O
ATOM   4687  N   THR   315      25.842  33.030  59.824  1.00  0.00           N
ATOM   4688  H   THR   315      25.386  32.186  59.510  1.00  0.00           H
ATOM   4689  CA  THR   315      26.809  32.904  60.916  1.00  0.00           C
ATOM   4690  HA  THR   315      26.870  33.786  61.553  1.00  0.00           H
ATOM   4691  CB  THR   315      26.616  31.552  61.659  1.00  0.00           C
ATOM   4692  HB  THR   315      27.446  31.507  62.365  1.00  0.00           H
ATOM   4693  CG2 THR   315      25.310  31.587  62.439  1.00  0.00           C
ATOM   4694 HG21 THR   315      25.132  30.708  63.059  1.00  0.00           H
ATOM   4695 HG22 THR   315      25.166  32.538  62.953  1.00  0.00           H
ATOM   4696 HG23 THR   315      24.577  31.510  61.635  1.00  0.00           H
ATOM   4697  OG1 THR   315      26.828  30.416  60.912  1.00  0.00           O
ATOM   4698  HG1 THR   315      27.760  30.187  60.914  1.00  0.00           H
ATOM   4699  C   THR   315      28.304  32.885  60.471  1.00  0.00           C
ATOM   4700  O   THR   315      29.240  32.892  61.325  1.00  0.00           O
ATOM   4701  N   ASP   316      28.566  32.859  59.157  1.00  0.00           N
ATOM   4702  H   ASP   316      27.835  32.950  58.466  1.00  0.00           H
ATOM   4703  CA  ASP   316      29.875  32.508  58.540  1.00  0.00           C
ATOM   4704  HA  ASP   316      30.652  32.536  59.304  1.00  0.00           H
ATOM   4705  CB  ASP   316      29.900  31.086  58.021  1.00  0.00           C
ATOM   4706  HB2 ASP   316      29.182  31.074  57.201  1.00  0.00           H
ATOM   4707  HB3 ASP   316      30.926  30.891  57.710  1.00  0.00           H
ATOM   4708  CG  ASP   316      29.597  29.980  59.083  1.00  0.00           C
ATOM   4709  OD1 ASP   316      29.428  28.800  58.722  1.00  0.00           O
ATOM   4710  OD2 ASP   316      29.454  30.204  60.256  1.00  0.00           O
ATOM   4711  C   ASP   316      30.326  33.490  57.493  1.00  0.00           C
ATOM   4712  O   ASP   316      29.514  33.976  56.699  1.00  0.00           O
ATOM   4713  N   TRP   317      31.504  33.872  57.523  1.00  0.00           N
ATOM   4714  H   TRP   317      32.083  33.458  58.239  1.00  0.00           H
ATOM   4715  CA  TRP   317      31.881  35.215  56.998  1.00  0.00           C
ATOM   4716  HA  TRP   317      31.052  35.824  56.636  1.00  0.00           H
ATOM   4717  CB  TRP   317      32.651  35.947  58.084  1.00  0.00           C
ATOM   4718  HB2 TRP   317      33.531  35.333  58.273  1.00  0.00           H
ATOM   4719  HB3 TRP   317      32.979  36.921  57.722  1.00  0.00           H
ATOM   4720  CG  TRP   317      31.957  36.258  59.382  1.00  0.00           C
ATOM   4721  CD1 TRP   317      30.595  36.166  59.583  1.00  0.00           C
ATOM   4722  HD1 TRP   317      29.830  35.868  58.881  1.00  0.00           H
ATOM   4723  NE1 TRP   317      30.376  36.527  60.905  1.00  0.00           N
ATOM   4724  HE1 TRP   317      29.559  36.255  61.431  1.00  0.00           H
ATOM   4725  CE2 TRP   317      31.542  37.008  61.524  1.00  0.00           C
ATOM   4726  CZ2 TRP   317      31.804  37.483  62.822  1.00  0.00           C
ATOM   4727  HZ2 TRP   317      31.055  37.551  63.596  1.00  0.00           H
ATOM   4728  CH2 TRP   317      33.119  37.964  63.107  1.00  0.00           C
ATOM   4729  HH2 TRP   317      33.303  38.443  64.057  1.00  0.00           H
ATOM   4730  CZ3 TRP   317      34.118  37.953  62.107  1.00  0.00           C
ATOM   4731  HZ3 TRP   317      35.167  38.103  62.312  1.00  0.00           H
ATOM   4732  CE3 TRP   317      33.801  37.382  60.846  1.00  0.00           C
ATOM   4733  HE3 TRP   317      34.587  37.345  60.105  1.00  0.00           H
ATOM   4734  CD2 TRP   317      32.540  36.919  60.511  1.00  0.00           C
ATOM   4735  C   TRP   317      32.731  35.059  55.707  1.00  0.00           C
ATOM   4736  O   TRP   317      33.701  34.288  55.743  1.00  0.00           O
ATOM   4737  N   SER   318      32.351  35.683  54.637  1.00  0.00           N
ATOM   4738  H   SER   318      31.582  36.333  54.723  1.00  0.00           H
ATOM   4739  CA  SER   318      33.106  35.667  53.354  1.00  0.00           C
ATOM   4740  HA  SER   318      33.562  34.691  53.182  1.00  0.00           H
ATOM   4741  CB  SER   318      32.167  35.845  52.170  1.00  0.00           C
ATOM   4742  HB2 SER   318      31.440  35.040  52.276  1.00  0.00           H
ATOM   4743  HB3 SER   318      31.663  36.807  52.254  1.00  0.00           H
ATOM   4744  OG  SER   318      32.798  35.739  50.822  1.00  0.00           O
ATOM   4745  HG  SER   318      32.516  34.907  50.433  1.00  0.00           H
ATOM   4746  C   SER   318      34.262  36.730  53.303  1.00  0.00           C
ATOM   4747  O   SER   318      34.186  37.804  53.859  1.00  0.00           O
ATOM   4748  N   GLY   319      35.313  36.330  52.654  1.00  0.00           N
ATOM   4749  H   GLY   319      35.332  35.382  52.306  1.00  0.00           H
ATOM   4750  CA  GLY   319      36.414  37.178  52.145  1.00  0.00           C
ATOM   4751  HA2 GLY   319      36.558  38.135  52.646  1.00  0.00           H
ATOM   4752  HA3 GLY   319      37.299  36.588  52.384  1.00  0.00           H
ATOM   4753  C   GLY   319      36.330  37.468  50.641  1.00  0.00           C
ATOM   4754  O   GLY   319      36.727  38.582  50.223  1.00  0.00           O
ATOM   4755  N   TYR   320      35.905  36.499  49.819  1.00  0.00           N
ATOM   4756  H   TYR   320      35.437  35.682  50.186  1.00  0.00           H
ATOM   4757  CA  TYR   320      35.867  36.592  48.354  1.00  0.00           C
ATOM   4758  HA  TYR   320      35.536  37.563  47.985  1.00  0.00           H
ATOM   4759  CB  TYR   320      37.229  36.155  47.702  1.00  0.00           C
ATOM   4760  HB2 TYR   320      37.497  35.209  48.173  1.00  0.00           H
ATOM   4761  HB3 TYR   320      37.025  36.048  46.636  1.00  0.00           H
ATOM   4762  CG  TYR   320      38.358  37.114  47.891  1.00  0.00           C
ATOM   4763  CD1 TYR   320      39.347  36.754  48.801  1.00  0.00           C
ATOM   4764  HD1 TYR   320      39.342  35.843  49.382  1.00  0.00           H
ATOM   4765  CE1 TYR   320      40.389  37.691  48.887  1.00  0.00           C
ATOM   4766  HE1 TYR   320      41.267  37.625  49.512  1.00  0.00           H
ATOM   4767  CZ  TYR   320      40.481  38.870  48.145  1.00  0.00           C
ATOM   4768  OH  TYR   320      41.589  39.621  48.408  1.00  0.00           O
ATOM   4769  HH  TYR   320      41.678  40.270  47.705  1.00  0.00           H
ATOM   4770  CE2 TYR   320      39.508  39.180  47.231  1.00  0.00           C
ATOM   4771  HE2 TYR   320      39.576  40.056  46.602  1.00  0.00           H
ATOM   4772  CD2 TYR   320      38.497  38.263  47.059  1.00  0.00           C
ATOM   4773  HD2 TYR   320      37.752  38.519  46.319  1.00  0.00           H
ATOM   4774  C   TYR   320      34.863  35.493  47.913  1.00  0.00           C
ATOM   4775  O   TYR   320      34.661  34.521  48.641  1.00  0.00           O
ATOM   4776  N   SER   321      34.264  35.656  46.732  1.00  0.00           N
ATOM   4777  H   SER   321      34.472  36.499  46.218  1.00  0.00           H
ATOM   4778  CA  SER   321      33.660  34.510  45.987  1.00  0.00           C
ATOM   4779  HA  SER   321      34.195  33.594  46.235  1.00  0.00           H
ATOM   4780  CB  SER   321      32.243  34.357  46.294  1.00  0.00           C
ATOM   4781  HB2 SER   321      31.855  33.439  45.854  1.00  0.00           H
ATOM   4782  HB3 SER   321      32.055  34.367  47.368  1.00  0.00           H
ATOM   4783  OG  SER   321      31.482  35.348  45.781  1.00  0.00           O
ATOM   4784  HG  SER   321      31.864  36.164  46.113  1.00  0.00           H
ATOM   4785  C   SER   321      33.872  34.722  44.483  1.00  0.00           C
ATOM   4786  O   SER   321      33.921  35.867  44.057  1.00  0.00           O
ATOM   4787  N   GLY   322      33.992  33.706  43.608  1.00  0.00           N
ATOM   4788  H   GLY   322      34.100  32.781  44.001  1.00  0.00           H
ATOM   4789  CA  GLY   322      34.228  33.953  42.157  1.00  0.00           C
ATOM   4790  HA2 GLY   322      33.538  34.732  41.834  1.00  0.00           H
ATOM   4791  HA3 GLY   322      35.257  34.229  41.925  1.00  0.00           H
ATOM   4792  C   GLY   322      33.972  32.676  41.319  1.00  0.00           C
ATOM   4793  O   GLY   322      33.890  31.611  41.878  1.00  0.00           O
ATOM   4794  N   SER   323      33.833  32.803  40.006  1.00  0.00           N
ATOM   4795  H   SER   323      33.688  33.749  39.688  1.00  0.00           H
ATOM   4796  CA  SER   323      33.352  31.764  39.032  1.00  0.00           C
ATOM   4797  HA  SER   323      32.693  31.010  39.463  1.00  0.00           H
ATOM   4798  CB  SER   323      32.533  32.443  37.945  1.00  0.00           C
ATOM   4799  HB2 SER   323      32.112  31.692  37.278  1.00  0.00           H
ATOM   4800  HB3 SER   323      31.678  32.854  38.481  1.00  0.00           H
ATOM   4801  OG  SER   323      33.259  33.403  37.162  1.00  0.00           O
ATOM   4802  HG  SER   323      33.469  32.996  36.318  1.00  0.00           H
ATOM   4803  C   SER   323      34.498  31.002  38.245  1.00  0.00           C
ATOM   4804  O   SER   323      35.584  31.429  37.921  1.00  0.00           O
ATOM   4805  N   PHE   324      34.140  29.750  37.921  1.00  0.00           N
ATOM   4806  H   PHE   324      33.173  29.525  38.106  1.00  0.00           H
ATOM   4807  CA  PHE   324      34.774  28.808  37.082  1.00  0.00           C
ATOM   4808  HA  PHE   324      35.262  29.416  36.319  1.00  0.00           H
ATOM   4809  CB  PHE   324      35.811  28.016  37.834  1.00  0.00           C
ATOM   4810  HB2 PHE   324      36.247  27.268  37.171  1.00  0.00           H
ATOM   4811  HB3 PHE   324      36.478  28.733  38.313  1.00  0.00           H
ATOM   4812  CG  PHE   324      35.219  27.051  38.869  1.00  0.00           C
ATOM   4813  CD1 PHE   324      35.100  27.484  40.232  1.00  0.00           C
ATOM   4814  HD1 PHE   324      35.268  28.515  40.507  1.00  0.00           H
ATOM   4815  CE1 PHE   324      34.970  26.541  41.312  1.00  0.00           C
ATOM   4816  HE1 PHE   324      34.943  26.883  42.337  1.00  0.00           H
ATOM   4817  CZ  PHE   324      34.920  25.172  40.962  1.00  0.00           C
ATOM   4818  HZ  PHE   324      34.820  24.394  41.704  1.00  0.00           H
ATOM   4819  CE2 PHE   324      35.032  24.740  39.665  1.00  0.00           C
ATOM   4820  HE2 PHE   324      34.870  23.724  39.335  1.00  0.00           H
ATOM   4821  CD2 PHE   324      35.181  25.662  38.591  1.00  0.00           C
ATOM   4822  HD2 PHE   324      35.142  25.184  37.624  1.00  0.00           H
ATOM   4823  C   PHE   324      33.820  27.985  36.246  1.00  0.00           C
ATOM   4824  O   PHE   324      32.648  28.085  36.481  1.00  0.00           O
ATOM   4825  N   VAL   325      34.324  27.177  35.331  1.00  0.00           N
ATOM   4826  H   VAL   325      35.314  27.185  35.127  1.00  0.00           H
ATOM   4827  CA  VAL   325      33.596  26.248  34.530  1.00  0.00           C
ATOM   4828  HA  VAL   325      32.617  26.108  34.988  1.00  0.00           H
ATOM   4829  CB  VAL   325      33.254  26.741  33.139  1.00  0.00           C
ATOM   4830  HB  VAL   325      32.491  26.113  32.678  1.00  0.00           H
ATOM   4831  CG1 VAL   325      32.702  28.160  33.032  1.00  0.00           C
ATOM   4832 HG11 VAL   325      33.474  28.879  33.307  1.00  0.00           H
ATOM   4833 HG12 VAL   325      32.352  28.295  32.010  1.00  0.00           H
ATOM   4834 HG13 VAL   325      31.918  28.202  33.789  1.00  0.00           H
ATOM   4835  CG2 VAL   325      34.449  26.795  32.193  1.00  0.00           C
ATOM   4836 HG21 VAL   325      34.920  25.818  32.085  1.00  0.00           H
ATOM   4837 HG22 VAL   325      34.253  27.078  31.159  1.00  0.00           H
ATOM   4838 HG23 VAL   325      35.268  27.405  32.574  1.00  0.00           H
ATOM   4839  C   VAL   325      34.370  24.968  34.467  1.00  0.00           C
ATOM   4840  O   VAL   325      35.567  24.833  34.667  1.00  0.00           O
ATOM   4841  N   GLN   326      33.576  23.909  34.281  1.00  0.00           N
ATOM   4842  H   GLN   326      32.584  24.096  34.326  1.00  0.00           H
ATOM   4843  CA  GLN   326      34.065  22.614  33.821  1.00  0.00           C
ATOM   4844  HA  GLN   326      35.152  22.536  33.802  1.00  0.00           H
ATOM   4845  CB  GLN   326      33.562  21.513  34.793  1.00  0.00           C
ATOM   4846  HB2 GLN   326      32.498  21.275  34.771  1.00  0.00           H
ATOM   4847  HB3 GLN   326      34.084  20.583  34.568  1.00  0.00           H
ATOM   4848  CG  GLN   326      33.797  21.807  36.321  1.00  0.00           C
ATOM   4849  HG2 GLN   326      34.627  22.513  36.365  1.00  0.00           H
ATOM   4850  HG3 GLN   326      32.880  22.227  36.734  1.00  0.00           H
ATOM   4851  CD  GLN   326      34.146  20.567  37.144  1.00  0.00           C
ATOM   4852  OE1 GLN   326      33.400  19.609  37.354  1.00  0.00           O
ATOM   4853  NE2 GLN   326      35.349  20.578  37.615  1.00  0.00           N
ATOM   4854 HE21 GLN   326      35.900  21.407  37.442  1.00  0.00           H
ATOM   4855 HE22 GLN   326      35.749  19.766  38.062  1.00  0.00           H
ATOM   4856  C   GLN   326      33.590  22.310  32.417  1.00  0.00           C
ATOM   4857  O   GLN   326      32.387  22.139  32.150  1.00  0.00           O
ATOM   4858  N   HID   327      34.528  22.222  31.468  1.00  0.00           N
ATOM   4859  H   HID   327      35.504  22.170  31.725  1.00  0.00           H
ATOM   4860  CA  HID   327      34.284  21.938  30.043  1.00  0.00           C
ATOM   4861  HA  HID   327      33.511  22.642  29.732  1.00  0.00           H
ATOM   4862  CB  HID   327      35.544  22.227  29.274  1.00  0.00           C
ATOM   4863  HB2 HID   327      36.429  21.758  29.707  1.00  0.00           H
ATOM   4864  HB3 HID   327      35.384  21.803  28.282  1.00  0.00           H
ATOM   4865  CG  HID   327      35.763  23.739  29.101  1.00  0.00           C
ATOM   4866  ND1 HID   327      35.243  24.533  28.101  1.00  0.00           N
ATOM   4867  HD1 HID   327      34.743  24.321  27.250  1.00  0.00           H
ATOM   4868  CE1 HID   327      35.638  25.806  28.277  1.00  0.00           C
ATOM   4869  HE1 HID   327      35.462  26.578  27.543  1.00  0.00           H
ATOM   4870  NE2 HID   327      36.366  25.918  29.393  1.00  0.00           N
ATOM   4871  CD2 HID   327      36.474  24.608  29.923  1.00  0.00           C
ATOM   4872  HD2 HID   327      36.922  24.415  30.887  1.00  0.00           H
ATOM   4873  C   HID   327      33.808  20.511  29.955  1.00  0.00           C
ATOM   4874  O   HID   327      34.087  19.646  30.735  1.00  0.00           O
ATOM   4875  N   PRO   328      32.916  20.309  28.962  1.00  0.00           N
ATOM   4876  CD  PRO   328      32.445  21.186  27.919  1.00  0.00           C
ATOM   4877  HD2 PRO   328      33.260  21.680  27.389  1.00  0.00           H
ATOM   4878  HD3 PRO   328      31.737  21.917  28.308  1.00  0.00           H
ATOM   4879  CG  PRO   328      31.750  20.445  26.856  1.00  0.00           C
ATOM   4880  HG2 PRO   328      32.480  20.187  26.091  1.00  0.00           H
ATOM   4881  HG3 PRO   328      30.931  21.017  26.420  1.00  0.00           H
ATOM   4882  CB  PRO   328      31.293  19.217  27.542  1.00  0.00           C
ATOM   4883  HB2 PRO   328      31.500  18.444  26.803  1.00  0.00           H
ATOM   4884  HB3 PRO   328      30.263  19.277  27.895  1.00  0.00           H
ATOM   4885  CA  PRO   328      32.171  19.020  28.772  1.00  0.00           C
ATOM   4886  HA  PRO   328      31.551  18.832  29.648  1.00  0.00           H
ATOM   4887  C   PRO   328      33.057  17.836  28.545  1.00  0.00           C
ATOM   4888  O   PRO   328      32.738  16.743  28.995  1.00  0.00           O
ATOM   4889  N   GLU   329      34.297  18.049  28.062  1.00  0.00           N
ATOM   4890  H   GLU   329      34.388  18.921  27.559  1.00  0.00           H
ATOM   4891  CA  GLU   329      35.329  17.024  27.942  1.00  0.00           C
ATOM   4892  HA  GLU   329      34.981  16.260  27.247  1.00  0.00           H
ATOM   4893  CB  GLU   329      36.575  17.686  27.204  1.00  0.00           C
ATOM   4894  HB2 GLU   329      36.204  18.094  26.263  1.00  0.00           H
ATOM   4895  HB3 GLU   329      36.948  18.505  27.818  1.00  0.00           H
ATOM   4896  CG  GLU   329      37.754  16.759  26.740  1.00  0.00           C
ATOM   4897  HG2 GLU   329      38.060  17.226  25.803  1.00  0.00           H
ATOM   4898  HG3 GLU   329      38.567  16.759  27.465  1.00  0.00           H
ATOM   4899  CD  GLU   329      37.346  15.342  26.449  1.00  0.00           C
ATOM   4900  OE1 GLU   329      37.887  14.480  27.232  1.00  0.00           O
ATOM   4901  OE2 GLU   329      36.638  14.994  25.503  1.00  0.00           O
ATOM   4902  C   GLU   329      35.779  16.437  29.312  1.00  0.00           C
ATOM   4903  O   GLU   329      35.965  15.251  29.395  1.00  0.00           O
ATOM   4904  N   LEU   330      35.989  17.214  30.334  1.00  0.00           N
ATOM   4905  H   LEU   330      36.051  18.200  30.127  1.00  0.00           H
ATOM   4906  CA  LEU   330      36.206  16.737  31.755  1.00  0.00           C
ATOM   4907  HA  LEU   330      37.072  16.114  31.977  1.00  0.00           H
ATOM   4908  CB  LEU   330      36.538  18.030  32.564  1.00  0.00           C
ATOM   4909  HB2 LEU   330      37.402  18.470  32.066  1.00  0.00           H
ATOM   4910  HB3 LEU   330      35.625  18.615  32.454  1.00  0.00           H
ATOM   4911  CG  LEU   330      36.741  17.921  34.071  1.00  0.00           C
ATOM   4912  HG  LEU   330      35.787  17.531  34.428  1.00  0.00           H
ATOM   4913  CD1 LEU   330      37.881  17.010  34.543  1.00  0.00           C
ATOM   4914 HD11 LEU   330      38.867  17.328  34.203  1.00  0.00           H
ATOM   4915 HD12 LEU   330      37.894  17.121  35.627  1.00  0.00           H
ATOM   4916 HD13 LEU   330      37.745  15.937  34.403  1.00  0.00           H
ATOM   4917  CD2 LEU   330      36.981  19.289  34.724  1.00  0.00           C
ATOM   4918 HD21 LEU   330      38.003  19.629  34.557  1.00  0.00           H
ATOM   4919 HD22 LEU   330      36.370  20.133  34.404  1.00  0.00           H
ATOM   4920 HD23 LEU   330      36.922  19.169  35.806  1.00  0.00           H
ATOM   4921  C   LEU   330      35.031  16.038  32.432  1.00  0.00           C
ATOM   4922  O   LEU   330      35.245  15.152  33.231  1.00  0.00           O
ATOM   4923  N   THR   331      33.850  16.558  32.255  1.00  0.00           N
ATOM   4924  H   THR   331      33.737  17.358  31.650  1.00  0.00           H
ATOM   4925  CA  THR   331      32.599  15.993  32.950  1.00  0.00           C
ATOM   4926  HA  THR   331      32.907  15.446  33.842  1.00  0.00           H
ATOM   4927  CB  THR   331      31.619  17.154  33.314  1.00  0.00           C
ATOM   4928  HB  THR   331      30.765  16.824  33.907  1.00  0.00           H
ATOM   4929  CG2 THR   331      32.306  18.301  34.018  1.00  0.00           C
ATOM   4930 HG21 THR   331      31.543  18.849  34.570  1.00  0.00           H
ATOM   4931 HG22 THR   331      32.954  17.889  34.791  1.00  0.00           H
ATOM   4932 HG23 THR   331      32.835  18.921  33.293  1.00  0.00           H
ATOM   4933  OG1 THR   331      30.941  17.693  32.069  1.00  0.00           O
ATOM   4934  HG1 THR   331      30.867  18.650  32.078  1.00  0.00           H
ATOM   4935  C   THR   331      31.778  14.855  32.287  1.00  0.00           C
ATOM   4936  O   THR   331      31.108  14.139  33.019  1.00  0.00           O
ATOM   4937  N   GLY   332      31.888  14.704  31.014  1.00  0.00           N
ATOM   4938  H   GLY   332      32.543  15.329  30.566  1.00  0.00           H
ATOM   4939  CA  GLY   332      30.975  13.879  30.257  1.00  0.00           C
ATOM   4940  HA2 GLY   332      31.464  13.691  29.302  1.00  0.00           H
ATOM   4941  HA3 GLY   332      30.921  12.888  30.709  1.00  0.00           H
ATOM   4942  C   GLY   332      29.553  14.398  30.082  1.00  0.00           C
ATOM   4943  O   GLY   332      28.681  13.649  29.562  1.00  0.00           O
ATOM   4944  N   LEU   333      29.246  15.648  30.312  1.00  0.00           N
ATOM   4945  H   LEU   333      29.908  16.195  30.843  1.00  0.00           H
ATOM   4946  CA  LEU   333      27.999  16.395  29.832  1.00  0.00           C
ATOM   4947  HA  LEU   333      27.165  15.699  29.910  1.00  0.00           H
ATOM   4948  CB  LEU   333      27.717  17.629  30.716  1.00  0.00           C
ATOM   4949  HB2 LEU   333      28.551  18.329  30.660  1.00  0.00           H
ATOM   4950  HB3 LEU   333      26.872  18.228  30.376  1.00  0.00           H
ATOM   4951  CG  LEU   333      27.755  17.475  32.246  1.00  0.00           C
ATOM   4952  HG  LEU   333      28.697  17.057  32.600  1.00  0.00           H
ATOM   4953  CD1 LEU   333      27.567  18.833  33.010  1.00  0.00           C
ATOM   4954 HD11 LEU   333      28.186  19.586  32.523  1.00  0.00           H
ATOM   4955 HD12 LEU   333      26.524  19.127  32.885  1.00  0.00           H
ATOM   4956 HD13 LEU   333      27.825  18.750  34.066  1.00  0.00           H
ATOM   4957  CD2 LEU   333      26.567  16.603  32.659  1.00  0.00           C
ATOM   4958 HD21 LEU   333      25.667  17.066  32.252  1.00  0.00           H
ATOM   4959 HD22 LEU   333      26.721  15.687  32.090  1.00  0.00           H
ATOM   4960 HD23 LEU   333      26.577  16.530  33.748  1.00  0.00           H
ATOM   4961  C   LEU   333      28.245  16.785  28.355  1.00  0.00           C
ATOM   4962  O   LEU   333      29.326  16.709  27.806  1.00  0.00           O
ATOM   4963  N   ASP   334      27.081  17.189  27.796  1.00  0.00           N
ATOM   4964  H   ASP   334      26.296  17.092  28.423  1.00  0.00           H
ATOM   4965  CA  ASP   334      26.807  17.754  26.454  1.00  0.00           C
ATOM   4966  HA  ASP   334      27.650  17.477  25.822  1.00  0.00           H
ATOM   4967  CB  ASP   334      25.460  17.134  25.924  1.00  0.00           C
ATOM   4968  HB2 ASP   334      25.294  16.157  26.377  1.00  0.00           H
ATOM   4969  HB3 ASP   334      24.604  17.720  26.259  1.00  0.00           H
ATOM   4970  CG  ASP   334      25.421  16.877  24.432  1.00  0.00           C
ATOM   4971  OD1 ASP   334      24.314  16.587  23.929  1.00  0.00           O
ATOM   4972  OD2 ASP   334      26.468  17.028  23.736  1.00  0.00           O
ATOM   4973  C   ASP   334      26.812  19.319  26.549  1.00  0.00           C
ATOM   4974  O   ASP   334      26.254  19.983  25.689  1.00  0.00           O
ATOM   4975  N   CYX   335      27.503  19.912  27.545  1.00  0.00           N
ATOM   4976  H   CYX   335      27.908  19.331  28.266  1.00  0.00           H
ATOM   4977  CA  CYX   335      27.620  21.352  27.862  1.00  0.00           C
ATOM   4978  HA  CYX   335      27.976  21.837  26.953  1.00  0.00           H
ATOM   4979  CB  CYX   335      26.251  21.666  28.417  1.00  0.00           C
ATOM   4980  HB2 CYX   335      26.222  22.718  28.699  1.00  0.00           H
ATOM   4981  HB3 CYX   335      25.532  21.596  27.600  1.00  0.00           H
ATOM   4982  SG  CYX   335      25.582  20.537  29.785  1.00  0.00           S
ATOM   4983  C   CYX   335      28.709  21.774  28.929  1.00  0.00           C
ATOM   4984  O   CYX   335      29.212  20.924  29.647  1.00  0.00           O
ATOM   4985  N   ILE   336      28.931  23.123  29.086  1.00  0.00           N
ATOM   4986  H   ILE   336      28.317  23.721  28.554  1.00  0.00           H
ATOM   4987  CA  ILE   336      29.873  23.732  30.066  1.00  0.00           C
ATOM   4988  HA  ILE   336      30.691  23.029  30.227  1.00  0.00           H
ATOM   4989  CB  ILE   336      30.359  25.064  29.498  1.00  0.00           C
ATOM   4990  HB  ILE   336      29.513  25.738  29.367  1.00  0.00           H
ATOM   4991  CG2 ILE   336      31.364  25.663  30.497  1.00  0.00           C
ATOM   4992 HG21 ILE   336      32.256  25.063  30.677  1.00  0.00           H
ATOM   4993 HG22 ILE   336      31.758  26.639  30.213  1.00  0.00           H
ATOM   4994 HG23 ILE   336      30.902  25.863  31.464  1.00  0.00           H
ATOM   4995  CG1 ILE   336      30.908  25.046  28.119  1.00  0.00           C
ATOM   4996 HG12 ILE   336      31.699  24.301  28.203  1.00  0.00           H
ATOM   4997 HG13 ILE   336      30.206  24.740  27.343  1.00  0.00           H
ATOM   4998  CD1 ILE   336      31.640  26.417  27.764  1.00  0.00           C
ATOM   4999 HD11 ILE   336      31.651  26.572  26.684  1.00  0.00           H
ATOM   5000 HD12 ILE   336      30.985  27.256  27.999  1.00  0.00           H
ATOM   5001 HD13 ILE   336      32.679  26.402  28.095  1.00  0.00           H
ATOM   5002  C   ILE   336      29.102  23.834  31.410  1.00  0.00           C
ATOM   5003  O   ILE   336      28.125  24.600  31.548  1.00  0.00           O
ATOM   5004  N   ARG   337      29.558  22.994  32.390  1.00  0.00           N
ATOM   5005  H   ARG   337      30.288  22.308  32.259  1.00  0.00           H
ATOM   5006  CA  ARG   337      29.021  23.120  33.777  1.00  0.00           C
ATOM   5007  HA  ARG   337      27.941  23.122  33.635  1.00  0.00           H
ATOM   5008  CB  ARG   337      29.284  21.887  34.651  1.00  0.00           C
ATOM   5009  HB2 ARG   337      29.338  20.974  34.057  1.00  0.00           H
ATOM   5010  HB3 ARG   337      30.196  22.059  35.221  1.00  0.00           H
ATOM   5011  CG  ARG   337      28.196  21.714  35.719  1.00  0.00           C
ATOM   5012  HG2 ARG   337      28.056  22.652  36.257  1.00  0.00           H
ATOM   5013  HG3 ARG   337      27.334  21.324  35.178  1.00  0.00           H
ATOM   5014  CD  ARG   337      28.701  20.641  36.779  1.00  0.00           C
ATOM   5015  HD2 ARG   337      29.005  19.653  36.432  1.00  0.00           H
ATOM   5016  HD3 ARG   337      29.509  21.122  37.331  1.00  0.00           H
ATOM   5017  NE  ARG   337      27.631  20.332  37.743  1.00  0.00           N
ATOM   5018  HE  ARG   337      26.677  20.653  37.653  1.00  0.00           H
ATOM   5019  CZ  ARG   337      27.811  19.655  38.889  1.00  0.00           C
ATOM   5020  NH1 ARG   337      28.848  18.960  39.198  1.00  0.00           N
ATOM   5021 HH11 ARG   337      29.501  18.822  38.441  1.00  0.00           H
ATOM   5022 HH12 ARG   337      29.049  18.645  40.136  1.00  0.00           H
ATOM   5023  NH2 ARG   337      26.899  19.726  39.745  1.00  0.00           N
ATOM   5024 HH21 ARG   337      26.053  20.152  39.394  1.00  0.00           H
ATOM   5025 HH22 ARG   337      27.029  19.235  40.620  1.00  0.00           H
ATOM   5026  C   ARG   337      29.405  24.444  34.380  1.00  0.00           C
ATOM   5027  O   ARG   337      30.592  24.758  34.452  1.00  0.00           O
ATOM   5028  N   PRO   338      28.484  25.286  34.852  1.00  0.00           N
ATOM   5029  CD  PRO   338      27.025  25.096  34.626  1.00  0.00           C
ATOM   5030  HD2 PRO   338      26.709  24.161  35.088  1.00  0.00           H
ATOM   5031  HD3 PRO   338      26.822  25.325  33.580  1.00  0.00           H
ATOM   5032  CG  PRO   338      26.376  26.165  35.516  1.00  0.00           C
ATOM   5033  HG2 PRO   338      26.258  25.691  36.491  1.00  0.00           H
ATOM   5034  HG3 PRO   338      25.423  26.582  35.192  1.00  0.00           H
ATOM   5035  CB  PRO   338      27.382  27.262  35.682  1.00  0.00           C
ATOM   5036  HB2 PRO   338      27.279  27.812  36.617  1.00  0.00           H
ATOM   5037  HB3 PRO   338      27.182  27.877  34.805  1.00  0.00           H
ATOM   5038  CA  PRO   338      28.733  26.572  35.626  1.00  0.00           C
ATOM   5039  HA  PRO   338      29.575  27.140  35.230  1.00  0.00           H
ATOM   5040  C   PRO   338      29.109  26.288  37.035  1.00  0.00           C
ATOM   5041  O   PRO   338      28.349  25.567  37.720  1.00  0.00           O
ATOM   5042  N   CYX   339      30.225  26.865  37.514  1.00  0.00           N
ATOM   5043  H   CYX   339      30.804  27.338  36.834  1.00  0.00           H
ATOM   5044  CA  CYX   339      30.774  26.527  38.881  1.00  0.00           C
ATOM   5045  HA  CYX   339      29.925  26.143  39.446  1.00  0.00           H
ATOM   5046  CB  CYX   339      31.890  25.580  38.819  1.00  0.00           C
ATOM   5047  HB2 CYX   339      32.743  25.947  38.249  1.00  0.00           H
[truncated: 55,806 more chars]
