# Supplementary material for: Worth the Weight: Sub-Pocket EXplorer (SubPEx), a Weighted Ensemble Method to Enhance Binding-Pocket Conformational Sampling
Source: J Chem Theory Comput. 2023 Aug 16;19(17):5677–89. doi: 10.1021/acs.jctc.3c00478 (PMC10500992; doi:10.1021/acs.jctc.3c00478)
Supplement: Supplementary file 2 — ct3c00478_si_002.zip [file ct3c00478_si_002.zip › clustered_structures/NA/brute-force/rep.c16.aligned.pdb]

HELIX    1   1 SER     23  SER     28  1                                   6
HELIX    2   2 PRO    328  THR    331  1                                   4
SHEET    1   1 1 GLY    14  LYS    20  0
SHEET    2   2 1 PHE    39  SER    41  0
SHEET    3   3 1 ARG    48  THR    53  0
SHEET    4   4 1 THR    75  PRO    80  0
SHEET    5   5 1 ARG    91  VAL    95  0
SHEET    6   6 1 SER    98  HIE   103  0
SHEET    7   7 1 TRP   108  SER   114  0
SHEET    8   8 1 VAL   121  TYR   126  0
SHEET    9   9 1 ILE   129  LYS   135  0
SHEET   10  10 1 ALA   150  VAL   152  0
SHEET   11  11 1 SER   155  ASP   162  0
SHEET   12  12 1 SER   170  GLU   177  0
SHEET   13  13 1 LYS   180  GLU   186  0
SHEET   14  14 1 SER   198  ASN   202  0
SHEET   15  15 1 GLU   205  VAL   209  0
SHEET   16  16 1 PRO   220  PHE   224  0
SHEET   17  17 1 TYR   230  TYR   234  0
SHEET   18  18 1 SER   268  TYR   271  0
SHEET   19  19 1 GLY   274  ARG   279  0
SHEET   20  20 1 PHE   289  ASP   294  0
SHEET   21  21 1 VAL   307  VAL   312  0
SHEET   22  22 1 SER   321  GLN   326  0
SHEET   23  23 1 ARG   337  GLY   347  0
SHEET   24  24 1 THR   356  VAL   366  0
CRYST1  151.990  145.839  152.513   7.14   3.44   7.34               1
ATOM      1  N   VAL     1      35.396  17.788  21.533  1.00  0.00           N
ATOM      2  H1  VAL     1      35.608  16.904  21.973  1.00  0.00           H
ATOM      3  H2  VAL     1      34.902  18.431  22.134  1.00  0.00           H
ATOM      4  H3  VAL     1      34.772  17.549  20.776  1.00  0.00           H
ATOM      5  CA  VAL     1      36.597  18.417  21.069  1.00  0.00           C
ATOM      6  HA  VAL     1      37.064  17.738  20.355  1.00  0.00           H
ATOM      7  CB  VAL     1      36.247  19.670  20.223  1.00  0.00           C
ATOM      8  HB  VAL     1      35.843  20.489  20.818  1.00  0.00           H
ATOM      9  CG1 VAL     1      37.519  20.145  19.604  1.00  0.00           C
ATOM     10 HG11 VAL     1      38.305  20.387  20.319  1.00  0.00           H
ATOM     11 HG12 VAL     1      37.882  19.357  18.946  1.00  0.00           H
ATOM     12 HG13 VAL     1      37.466  21.070  19.029  1.00  0.00           H
ATOM     13  CG2 VAL     1      35.229  19.485  19.083  1.00  0.00           C
ATOM     14 HG21 VAL     1      35.607  18.760  18.363  1.00  0.00           H
ATOM     15 HG22 VAL     1      34.274  19.214  19.534  1.00  0.00           H
ATOM     16 HG23 VAL     1      35.205  20.447  18.570  1.00  0.00           H
ATOM     17  C   VAL     1      37.497  18.721  22.248  1.00  0.00           C
ATOM     18  O   VAL     1      37.022  19.205  23.251  1.00  0.00           O
ATOM     19  N   LYS     2      38.791  18.453  22.159  1.00  0.00           N
ATOM     20  H   LYS     2      39.237  18.190  21.291  1.00  0.00           H
ATOM     21  CA  LYS     2      39.663  18.540  23.403  1.00  0.00           C
ATOM     22  HA  LYS     2      38.959  18.350  24.214  1.00  0.00           H
ATOM     23  CB  LYS     2      40.786  17.469  23.438  1.00  0.00           C
ATOM     24  HB2 LYS     2      40.340  16.494  23.237  1.00  0.00           H
ATOM     25  HB3 LYS     2      41.564  17.574  22.682  1.00  0.00           H
ATOM     26  CG  LYS     2      41.598  17.410  24.698  1.00  0.00           C
ATOM     27  HG2 LYS     2      41.027  17.709  25.576  1.00  0.00           H
ATOM     28  HG3 LYS     2      41.662  16.334  24.854  1.00  0.00           H
ATOM     29  CD  LYS     2      42.968  18.121  24.654  1.00  0.00           C
ATOM     30  HD2 LYS     2      43.381  18.008  23.651  1.00  0.00           H
ATOM     31  HD3 LYS     2      42.986  19.142  25.033  1.00  0.00           H
ATOM     32  CE  LYS     2      43.904  17.367  25.657  1.00  0.00           C
ATOM     33  HE2 LYS     2      43.653  17.713  26.660  1.00  0.00           H
ATOM     34  HE3 LYS     2      43.741  16.304  25.483  1.00  0.00           H
ATOM     35  NZ  LYS     2      45.259  17.908  25.449  1.00  0.00           N
ATOM     36  HZ1 LYS     2      45.852  17.407  26.095  1.00  0.00           H
ATOM     37  HZ2 LYS     2      45.571  17.851  24.490  1.00  0.00           H
ATOM     38  HZ3 LYS     2      45.360  18.843  25.815  1.00  0.00           H
ATOM     39  C   LYS     2      40.043  19.940  23.678  1.00  0.00           C
ATOM     40  O   LYS     2      40.090  20.402  24.822  1.00  0.00           O
ATOM     41  N   LEU     3      40.503  20.709  22.682  1.00  0.00           N
ATOM     42  H   LEU     3      40.285  20.175  21.852  1.00  0.00           H
ATOM     43  CA  LEU     3      40.800  22.097  22.825  1.00  0.00           C
ATOM     44  HA  LEU     3      41.514  22.184  23.643  1.00  0.00           H
ATOM     45  CB  LEU     3      41.503  22.608  21.548  1.00  0.00           C
ATOM     46  HB2 LEU     3      40.887  22.358  20.685  1.00  0.00           H
ATOM     47  HB3 LEU     3      41.457  23.694  21.635  1.00  0.00           H
ATOM     48  CG  LEU     3      42.952  22.163  21.405  1.00  0.00           C
ATOM     49  HG  LEU     3      43.038  21.096  21.194  1.00  0.00           H
ATOM     50  CD1 LEU     3      43.587  22.885  20.271  1.00  0.00           C
ATOM     51 HD11 LEU     3      43.692  23.916  20.611  1.00  0.00           H
ATOM     52 HD12 LEU     3      44.568  22.429  20.139  1.00  0.00           H
ATOM     53 HD13 LEU     3      43.057  22.882  19.318  1.00  0.00           H
ATOM     54  CD2 LEU     3      43.851  22.533  22.559  1.00  0.00           C
ATOM     55 HD21 LEU     3      43.598  23.506  22.979  1.00  0.00           H
ATOM     56 HD22 LEU     3      43.747  21.743  23.303  1.00  0.00           H
ATOM     57 HD23 LEU     3      44.901  22.562  22.267  1.00  0.00           H
ATOM     58  C   LEU     3      39.477  22.768  23.141  1.00  0.00           C
ATOM     59  O   LEU     3      38.402  22.416  22.594  1.00  0.00           O
ATOM     60  N   ALA     4      39.440  23.678  24.143  1.00  0.00           N
ATOM     61  H   ALA     4      40.314  23.846  24.621  1.00  0.00           H
ATOM     62  CA  ALA     4      38.201  24.098  24.808  1.00  0.00           C
ATOM     63  HA  ALA     4      37.659  23.222  25.163  1.00  0.00           H
ATOM     64  CB  ALA     4      38.382  24.990  26.117  1.00  0.00           C
ATOM     65  HB1 ALA     4      39.013  25.867  25.967  1.00  0.00           H
ATOM     66  HB2 ALA     4      37.424  25.292  26.541  1.00  0.00           H
ATOM     67  HB3 ALA     4      38.889  24.387  26.869  1.00  0.00           H
ATOM     68  C   ALA     4      37.222  24.855  23.880  1.00  0.00           C
ATOM     69  O   ALA     4      37.695  25.463  22.902  1.00  0.00           O
ATOM     70  N   GLY     5      35.911  25.025  24.212  1.00  0.00           N
ATOM     71  H   GLY     5      35.663  24.535  25.059  1.00  0.00           H
ATOM     72  CA  GLY     5      34.907  25.768  23.455  1.00  0.00           C
ATOM     73  HA2 GLY     5      35.441  26.559  22.927  1.00  0.00           H
ATOM     74  HA3 GLY     5      34.426  25.005  22.845  1.00  0.00           H
ATOM     75  C   GLY     5      33.816  26.508  24.213  1.00  0.00           C
ATOM     76  O   GLY     5      33.962  26.856  25.390  1.00  0.00           O
ATOM     77  N   ASN     6      32.694  26.678  23.533  1.00  0.00           N
ATOM     78  H   ASN     6      32.629  26.120  22.695  1.00  0.00           H
ATOM     79  CA  ASN     6      31.656  27.588  24.050  1.00  0.00           C
ATOM     80  HA  ASN     6      31.632  27.563  25.139  1.00  0.00           H
ATOM     81  CB  ASN     6      32.103  28.966  23.553  1.00  0.00           C
ATOM     82  HB2 ASN     6      33.187  29.029  23.649  1.00  0.00           H
ATOM     83  HB3 ASN     6      31.934  29.115  22.486  1.00  0.00           H
ATOM     84  CG  ASN     6      31.515  30.169  24.188  1.00  0.00           C
ATOM     85  OD1 ASN     6      30.546  30.115  24.814  1.00  0.00           O
ATOM     86  ND2 ASN     6      32.192  31.262  24.191  1.00  0.00           N
ATOM     87 HD21 ASN     6      33.052  31.278  23.661  1.00  0.00           H
ATOM     88 HD22 ASN     6      31.612  32.052  24.431  1.00  0.00           H
ATOM     89  C   ASN     6      30.325  27.101  23.500  1.00  0.00           C
ATOM     90  O   ASN     6      30.165  26.934  22.288  1.00  0.00           O
ATOM     91  N   SER     7      29.332  27.038  24.419  1.00  0.00           N
ATOM     92  H   SER     7      29.336  27.496  25.318  1.00  0.00           H
ATOM     93  CA  SER     7      27.989  26.543  24.131  1.00  0.00           C
ATOM     94  HA  SER     7      27.735  26.871  23.123  1.00  0.00           H
ATOM     95  CB  SER     7      27.883  24.995  24.267  1.00  0.00           C
ATOM     96  HB2 SER     7      28.099  24.811  25.319  1.00  0.00           H
ATOM     97  HB3 SER     7      26.887  24.564  24.171  1.00  0.00           H
ATOM     98  OG  SER     7      28.852  24.304  23.610  1.00  0.00           O
ATOM     99  HG  SER     7      28.592  24.258  22.687  1.00  0.00           H
ATOM    100  C   SER     7      27.037  27.169  25.089  1.00  0.00           C
ATOM    101  O   SER     7      27.485  28.031  25.893  1.00  0.00           O
ATOM    102  N   SER     8      25.727  26.888  25.029  1.00  0.00           N
ATOM    103  H   SER     8      25.288  26.427  24.245  1.00  0.00           H
ATOM    104  CA  SER     8      24.849  27.303  26.168  1.00  0.00           C
ATOM    105  HA  SER     8      24.625  28.370  26.137  1.00  0.00           H
ATOM    106  CB  SER     8      23.497  26.603  25.983  1.00  0.00           C
ATOM    107  HB2 SER     8      22.867  26.942  26.805  1.00  0.00           H
ATOM    108  HB3 SER     8      23.171  26.849  24.972  1.00  0.00           H
ATOM    109  OG  SER     8      23.540  25.225  26.041  1.00  0.00           O
ATOM    110  HG  SER     8      23.997  25.004  25.226  1.00  0.00           H
ATOM    111  C   SER     8      25.317  26.947  27.598  1.00  0.00           C
ATOM    112  O   SER     8      25.858  25.851  27.788  1.00  0.00           O
ATOM    113  N   LEU     9      25.273  27.855  28.618  1.00  0.00           N
ATOM    114  H   LEU     9      25.204  28.832  28.372  1.00  0.00           H
ATOM    115  CA  LEU     9      25.393  27.392  30.086  1.00  0.00           C
ATOM    116  HA  LEU     9      26.361  26.905  30.209  1.00  0.00           H
ATOM    117  CB  LEU     9      25.442  28.507  31.110  1.00  0.00           C
ATOM    118  HB2 LEU     9      24.606  29.200  31.009  1.00  0.00           H
ATOM    119  HB3 LEU     9      25.403  28.087  32.114  1.00  0.00           H
ATOM    120  CG  LEU     9      26.787  29.368  31.227  1.00  0.00           C
ATOM    121  HG  LEU     9      27.196  29.585  30.239  1.00  0.00           H
ATOM    122  CD1 LEU     9      26.499  30.732  31.866  1.00  0.00           C
ATOM    123 HD11 LEU     9      27.305  31.456  31.749  1.00  0.00           H
ATOM    124 HD12 LEU     9      25.778  31.334  31.315  1.00  0.00           H
ATOM    125 HD13 LEU     9      26.150  30.593  32.889  1.00  0.00           H
ATOM    126  CD2 LEU     9      27.753  28.599  32.123  1.00  0.00           C
ATOM    127 HD21 LEU     9      27.436  28.546  33.165  1.00  0.00           H
ATOM    128 HD22 LEU     9      28.002  27.617  31.720  1.00  0.00           H
ATOM    129 HD23 LEU     9      28.742  29.009  31.918  1.00  0.00           H
ATOM    130  C   LEU     9      24.356  26.271  30.311  1.00  0.00           C
ATOM    131  O   LEU     9      23.290  26.219  29.680  1.00  0.00           O
ATOM    132  N   CYX    10      24.615  25.404  31.266  1.00  0.00           N
ATOM    133  H   CYX    10      25.594  25.445  31.517  1.00  0.00           H
ATOM    134  CA  CYX    10      23.735  24.273  31.538  1.00  0.00           C
ATOM    135  HA  CYX    10      23.505  23.762  30.604  1.00  0.00           H
ATOM    136  CB  CYX    10      24.513  23.225  32.275  1.00  0.00           C
ATOM    137  HB2 CYX    10      25.022  23.728  33.097  1.00  0.00           H
ATOM    138  HB3 CYX    10      23.833  22.448  32.625  1.00  0.00           H
ATOM    139  SG  CYX    10      25.887  22.445  31.424  1.00  0.00           S
ATOM    140  C   CYX    10      22.469  24.727  32.192  1.00  0.00           C
ATOM    141  O   CYX    10      22.543  25.635  32.995  1.00  0.00           O
ATOM    142  N   PRO    11      21.318  24.154  31.874  1.00  0.00           N
ATOM    143  CD  PRO    11      21.131  23.162  30.904  1.00  0.00           C
ATOM    144  HD2 PRO    11      21.785  22.309  31.083  1.00  0.00           H
ATOM    145  HD3 PRO    11      21.185  23.678  29.946  1.00  0.00           H
ATOM    146  CG  PRO    11      19.659  22.686  30.963  1.00  0.00           C
ATOM    147  HG2 PRO    11      19.660  21.708  31.443  1.00  0.00           H
ATOM    148  HG3 PRO    11      19.225  22.619  29.965  1.00  0.00           H
ATOM    149  CB  PRO    11      18.948  23.780  31.831  1.00  0.00           C
ATOM    150  HB2 PRO    11      18.149  23.451  32.497  1.00  0.00           H
ATOM    151  HB3 PRO    11      18.434  24.537  31.240  1.00  0.00           H
ATOM    152  CA  PRO    11      20.047  24.442  32.582  1.00  0.00           C
ATOM    153  HA  PRO    11      19.839  25.512  32.582  1.00  0.00           H
ATOM    154  C   PRO    11      20.125  24.111  34.047  1.00  0.00           C
ATOM    155  O   PRO    11      21.035  23.415  34.401  1.00  0.00           O
ATOM    156  N   ILE    12      19.306  24.719  34.918  1.00  0.00           N
ATOM    157  H   ILE    12      18.590  25.322  34.539  1.00  0.00           H
ATOM    158  CA  ILE    12      19.568  24.779  36.312  1.00  0.00           C
ATOM    159  HA  ILE    12      19.996  23.811  36.575  1.00  0.00           H
ATOM    160  CB  ILE    12      20.629  25.850  36.604  1.00  0.00           C
ATOM    161  HB  ILE    12      21.390  25.737  35.832  1.00  0.00           H
ATOM    162  CG2 ILE    12      20.164  27.278  36.316  1.00  0.00           C
ATOM    163 HG21 ILE    12      20.940  28.040  36.402  1.00  0.00           H
ATOM    164 HG22 ILE    12      19.753  27.248  35.307  1.00  0.00           H
ATOM    165 HG23 ILE    12      19.383  27.500  37.043  1.00  0.00           H
ATOM    166  CG1 ILE    12      21.208  25.690  37.985  1.00  0.00           C
ATOM    167 HG12 ILE    12      20.427  26.105  38.623  1.00  0.00           H
ATOM    168 HG13 ILE    12      21.444  24.649  38.200  1.00  0.00           H
ATOM    169  CD1 ILE    12      22.538  26.395  38.120  1.00  0.00           C
ATOM    170 HD11 ILE    12      23.019  26.322  39.096  1.00  0.00           H
ATOM    171 HD12 ILE    12      23.274  25.968  37.439  1.00  0.00           H
ATOM    172 HD13 ILE    12      22.590  27.435  37.795  1.00  0.00           H
ATOM    173  C   ILE    12      18.189  24.950  37.108  1.00  0.00           C
ATOM    174  O   ILE    12      17.153  25.437  36.581  1.00  0.00           O
ATOM    175  N   ASN    13      18.292  24.631  38.447  1.00  0.00           N
ATOM    176  H   ASN    13      19.139  24.189  38.775  1.00  0.00           H
ATOM    177  CA  ASN    13      17.184  24.690  39.395  1.00  0.00           C
ATOM    178  HA  ASN    13      16.634  25.581  39.095  1.00  0.00           H
ATOM    179  CB  ASN    13      16.487  23.350  39.250  1.00  0.00           C
ATOM    180  HB2 ASN    13      16.292  23.192  38.189  1.00  0.00           H
ATOM    181  HB3 ASN    13      17.138  22.517  39.511  1.00  0.00           H
ATOM    182  CG  ASN    13      15.168  23.070  40.022  1.00  0.00           C
ATOM    183  OD1 ASN    13      14.206  23.823  40.000  1.00  0.00           O
ATOM    184  ND2 ASN    13      15.074  21.856  40.502  1.00  0.00           N
ATOM    185 HD21 ASN    13      14.282  21.659  41.096  1.00  0.00           H
ATOM    186 HD22 ASN    13      15.884  21.273  40.657  1.00  0.00           H
ATOM    187  C   ASN    13      17.664  24.899  40.831  1.00  0.00           C
ATOM    188  O   ASN    13      16.920  25.194  41.794  1.00  0.00           O
ATOM    189  N   GLY    14      18.971  24.565  41.026  1.00  0.00           N
ATOM    190  H   GLY    14      19.573  24.225  40.290  1.00  0.00           H
ATOM    191  CA  GLY    14      19.789  24.758  42.269  1.00  0.00           C
ATOM    192  HA2 GLY    14      19.705  25.777  42.646  1.00  0.00           H
ATOM    193  HA3 GLY    14      19.402  24.192  43.117  1.00  0.00           H
ATOM    194  C   GLY    14      21.252  24.436  42.176  1.00  0.00           C
ATOM    195  O   GLY    14      21.739  24.361  41.064  1.00  0.00           O
ATOM    196  N   TRP    15      21.921  24.269  43.306  1.00  0.00           N
ATOM    197  H   TRP    15      21.435  24.468  44.169  1.00  0.00           H
ATOM    198  CA  TRP    15      23.360  24.138  43.473  1.00  0.00           C
ATOM    199  HA  TRP    15      23.733  23.836  42.494  1.00  0.00           H
ATOM    200  CB  TRP    15      24.059  25.522  43.649  1.00  0.00           C
ATOM    201  HB2 TRP    15      24.006  25.840  44.691  1.00  0.00           H
ATOM    202  HB3 TRP    15      25.105  25.349  43.396  1.00  0.00           H
ATOM    203  CG  TRP    15      23.713  26.695  42.774  1.00  0.00           C
ATOM    204  CD1 TRP    15      22.543  27.351  42.756  1.00  0.00           C
ATOM    205  HD1 TRP    15      21.780  27.203  43.506  1.00  0.00           H
ATOM    206  NE1 TRP    15      22.503  28.284  41.677  1.00  0.00           N
ATOM    207  HE1 TRP    15      21.917  29.087  41.498  1.00  0.00           H
ATOM    208  CE2 TRP    15      23.608  28.094  40.832  1.00  0.00           C
ATOM    209  CZ2 TRP    15      24.076  28.843  39.779  1.00  0.00           C
ATOM    210  HZ2 TRP    15      23.322  29.364  39.208  1.00  0.00           H
ATOM    211  CH2 TRP    15      25.365  28.661  39.306  1.00  0.00           C
ATOM    212  HH2 TRP    15      25.742  29.168  38.430  1.00  0.00           H
ATOM    213  CZ3 TRP    15      26.157  27.682  39.900  1.00  0.00           C
ATOM    214  HZ3 TRP    15      27.122  27.536  39.440  1.00  0.00           H
ATOM    215  CE3 TRP    15      25.752  27.088  41.086  1.00  0.00           C
ATOM    216  HE3 TRP    15      26.495  26.472  41.570  1.00  0.00           H
ATOM    217  CD2 TRP    15      24.475  27.262  41.625  1.00  0.00           C
ATOM    218  C   TRP    15      23.721  23.150  44.571  1.00  0.00           C
ATOM    219  O   TRP    15      23.058  23.106  45.647  1.00  0.00           O
ATOM    220  N   ALA    16      24.828  22.408  44.398  1.00  0.00           N
ATOM    221  H   ALA    16      25.351  22.517  43.541  1.00  0.00           H
ATOM    222  CA  ALA    16      25.388  21.428  45.379  1.00  0.00           C
ATOM    223  HA  ALA    16      24.819  21.561  46.299  1.00  0.00           H
ATOM    224  CB  ALA    16      25.017  20.076  44.767  1.00  0.00           C
ATOM    225  HB1 ALA    16      25.627  19.886  43.885  1.00  0.00           H
ATOM    226  HB2 ALA    16      25.210  19.210  45.402  1.00  0.00           H
ATOM    227  HB3 ALA    16      23.971  20.112  44.464  1.00  0.00           H
ATOM    228  C   ALA    16      26.921  21.510  45.397  1.00  0.00           C
ATOM    229  O   ALA    16      27.550  22.003  44.446  1.00  0.00           O
ATOM    230  N   VAL    17      27.474  20.935  46.552  1.00  0.00           N
ATOM    231  H   VAL    17      26.898  20.509  47.264  1.00  0.00           H
ATOM    232  CA  VAL    17      28.909  21.076  46.835  1.00  0.00           C
ATOM    233  HA  VAL    17      29.246  22.109  46.747  1.00  0.00           H
ATOM    234  CB  VAL    17      29.253  20.708  48.348  1.00  0.00           C
ATOM    235  HB  VAL    17      28.625  21.320  48.994  1.00  0.00           H
ATOM    236  CG1 VAL    17      29.070  19.247  48.760  1.00  0.00           C
ATOM    237 HG11 VAL    17      28.034  18.911  48.807  1.00  0.00           H
ATOM    238 HG12 VAL    17      29.539  18.541  48.074  1.00  0.00           H
ATOM    239 HG13 VAL    17      29.542  19.113  49.733  1.00  0.00           H
ATOM    240  CG2 VAL    17      30.745  21.068  48.708  1.00  0.00           C
ATOM    241 HG21 VAL    17      31.535  20.588  48.129  1.00  0.00           H
ATOM    242 HG22 VAL    17      30.995  22.127  48.659  1.00  0.00           H
ATOM    243 HG23 VAL    17      30.871  20.789  49.754  1.00  0.00           H
ATOM    244  C   VAL    17      29.732  20.133  45.923  1.00  0.00           C
ATOM    245  O   VAL    17      29.367  19.023  45.694  1.00  0.00           O
ATOM    246  N   TYR    18      30.765  20.684  45.360  1.00  0.00           N
ATOM    247  H   TYR    18      30.955  21.659  45.541  1.00  0.00           H
ATOM    248  CA  TYR    18      31.795  19.970  44.442  1.00  0.00           C
ATOM    249  HA  TYR    18      31.291  19.095  44.030  1.00  0.00           H
ATOM    250  CB  TYR    18      32.108  20.894  43.228  1.00  0.00           C
ATOM    251  HB2 TYR    18      31.248  20.970  42.562  1.00  0.00           H
ATOM    252  HB3 TYR    18      32.387  21.826  43.719  1.00  0.00           H
ATOM    253  CG  TYR    18      33.248  20.403  42.349  1.00  0.00           C
ATOM    254  CD1 TYR    18      33.130  19.301  41.431  1.00  0.00           C
ATOM    255  HD1 TYR    18      32.244  18.683  41.423  1.00  0.00           H
ATOM    256  CE1 TYR    18      34.219  18.859  40.662  1.00  0.00           C
ATOM    257  HE1 TYR    18      34.079  18.006  40.015  1.00  0.00           H
ATOM    258  CZ  TYR    18      35.439  19.613  40.843  1.00  0.00           C
ATOM    259  OH  TYR    18      36.579  19.193  40.115  1.00  0.00           O
ATOM    260  HH  TYR    18      36.388  18.344  39.709  1.00  0.00           H
ATOM    261  CE2 TYR    18      35.590  20.655  41.768  1.00  0.00           C
ATOM    262  HE2 TYR    18      36.532  21.179  41.811  1.00  0.00           H
ATOM    263  CD2 TYR    18      34.502  21.080  42.532  1.00  0.00           C
ATOM    264  HD2 TYR    18      34.594  21.912  43.213  1.00  0.00           H
ATOM    265  C   TYR    18      33.058  19.503  45.202  1.00  0.00           C
ATOM    266  O   TYR    18      33.298  18.284  45.238  1.00  0.00           O
ATOM    267  N   SER    19      33.787  20.401  45.938  1.00  0.00           N
ATOM    268  H   SER    19      33.596  21.375  45.753  1.00  0.00           H
ATOM    269  CA  SER    19      34.896  20.100  46.771  1.00  0.00           C
ATOM    270  HA  SER    19      34.694  19.129  47.224  1.00  0.00           H
ATOM    271  CB  SER    19      36.155  19.966  45.889  1.00  0.00           C
ATOM    272  HB2 SER    19      35.955  19.412  44.971  1.00  0.00           H
ATOM    273  HB3 SER    19      36.417  20.964  45.540  1.00  0.00           H
ATOM    274  OG  SER    19      37.232  19.506  46.679  1.00  0.00           O
ATOM    275  HG  SER    19      37.117  18.555  46.613  1.00  0.00           H
ATOM    276  C   SER    19      35.138  21.229  47.870  1.00  0.00           C
ATOM    277  O   SER    19      34.810  22.430  47.734  1.00  0.00           O
ATOM    278  N   LYS    20      35.804  20.861  49.006  1.00  0.00           N
ATOM    279  H   LYS    20      36.162  19.917  48.990  1.00  0.00           H
ATOM    280  CA  LYS    20      36.362  21.692  50.005  1.00  0.00           C
ATOM    281  HA  LYS    20      36.419  22.678  49.545  1.00  0.00           H
ATOM    282  CB  LYS    20      35.321  21.844  51.181  1.00  0.00           C
ATOM    283  HB2 LYS    20      35.653  22.507  51.980  1.00  0.00           H
ATOM    284  HB3 LYS    20      34.427  22.262  50.719  1.00  0.00           H
ATOM    285  CG  LYS    20      34.894  20.518  51.846  1.00  0.00           C
ATOM    286  HG2 LYS    20      34.282  19.877  51.210  1.00  0.00           H
ATOM    287  HG3 LYS    20      35.795  20.034  52.222  1.00  0.00           H
ATOM    288  CD  LYS    20      33.985  20.861  53.009  1.00  0.00           C
ATOM    289  HD2 LYS    20      34.561  21.589  53.579  1.00  0.00           H
ATOM    290  HD3 LYS    20      33.117  21.382  52.606  1.00  0.00           H
ATOM    291  CE  LYS    20      33.601  19.619  53.768  1.00  0.00           C
ATOM    292  HE2 LYS    20      32.986  19.156  52.997  1.00  0.00           H
ATOM    293  HE3 LYS    20      34.485  19.022  53.993  1.00  0.00           H
ATOM    294  NZ  LYS    20      32.694  19.889  54.900  1.00  0.00           N
ATOM    295  HZ1 LYS    20      32.234  19.033  55.175  1.00  0.00           H
ATOM    296  HZ2 LYS    20      33.211  20.271  55.679  1.00  0.00           H
ATOM    297  HZ3 LYS    20      32.003  20.577  54.634  1.00  0.00           H
ATOM    298  C   LYS    20      37.763  21.212  50.455  1.00  0.00           C
ATOM    299  O   LYS    20      38.126  20.035  50.407  1.00  0.00           O
ATOM    300  N   ASP    21      38.543  22.246  50.809  1.00  0.00           N
ATOM    301  H   ASP    21      38.094  23.144  50.699  1.00  0.00           H
ATOM    302  CA  ASP    21      39.962  22.139  51.095  1.00  0.00           C
ATOM    303  HA  ASP    21      40.413  21.553  50.294  1.00  0.00           H
ATOM    304  CB  ASP    21      40.688  23.442  51.087  1.00  0.00           C
ATOM    305  HB2 ASP    21      41.762  23.305  51.213  1.00  0.00           H
ATOM    306  HB3 ASP    21      40.590  23.848  50.081  1.00  0.00           H
ATOM    307  CG  ASP    21      40.211  24.405  52.178  1.00  0.00           C
ATOM    308  OD1 ASP    21      39.423  24.044  53.059  1.00  0.00           O
ATOM    309  OD2 ASP    21      40.608  25.611  52.102  1.00  0.00           O
ATOM    310  C   ASP    21      40.242  21.322  52.443  1.00  0.00           C
ATOM    311  O   ASP    21      41.240  20.625  52.499  1.00  0.00           O
ATOM    312  N   ASN    22      39.315  21.370  53.362  1.00  0.00           N
ATOM    313  H   ASN    22      38.645  22.104  53.182  1.00  0.00           H
ATOM    314  CA  ASN    22      39.426  20.857  54.747  1.00  0.00           C
ATOM    315  HA  ASN    22      38.501  21.266  55.155  1.00  0.00           H
ATOM    316  CB  ASN    22      39.067  19.287  54.883  1.00  0.00           C
ATOM    317  HB2 ASN    22      39.842  18.699  54.390  1.00  0.00           H
ATOM    318  HB3 ASN    22      39.130  19.033  55.941  1.00  0.00           H
ATOM    319  CG  ASN    22      37.695  18.948  54.399  1.00  0.00           C
ATOM    320  OD1 ASN    22      36.705  19.612  54.674  1.00  0.00           O
ATOM    321  ND2 ASN    22      37.529  17.724  53.899  1.00  0.00           N
ATOM    322 HD21 ASN    22      38.283  17.078  53.712  1.00  0.00           H
ATOM    323 HD22 ASN    22      36.621  17.410  53.588  1.00  0.00           H
ATOM    324  C   ASN    22      40.639  21.494  55.546  1.00  0.00           C
ATOM    325  O   ASN    22      41.182  20.881  56.412  1.00  0.00           O
ATOM    326  N   SER    23      40.990  22.716  55.185  1.00  0.00           N
ATOM    327  H   SER    23      40.410  23.212  54.524  1.00  0.00           H
ATOM    328  CA  SER    23      42.256  23.367  55.619  1.00  0.00           C
ATOM    329  HA  SER    23      43.064  22.698  55.319  1.00  0.00           H
ATOM    330  CB  SER    23      42.578  24.581  54.734  1.00  0.00           C
ATOM    331  HB2 SER    23      43.469  25.089  55.101  1.00  0.00           H
ATOM    332  HB3 SER    23      42.634  24.141  53.740  1.00  0.00           H
ATOM    333  OG  SER    23      41.542  25.480  54.752  1.00  0.00           O
ATOM    334  HG  SER    23      41.486  25.770  53.838  1.00  0.00           H
ATOM    335  C   SER    23      42.348  23.641  57.114  1.00  0.00           C
ATOM    336  O   SER    23      43.440  23.698  57.715  1.00  0.00           O
ATOM    337  N   ILE    24      41.215  23.859  57.802  1.00  0.00           N
ATOM    338  H   ILE    24      40.346  23.718  57.306  1.00  0.00           H
ATOM    339  CA  ILE    24      41.099  24.085  59.305  1.00  0.00           C
ATOM    340  HA  ILE    24      41.980  24.582  59.708  1.00  0.00           H
ATOM    341  CB  ILE    24      39.924  25.012  59.649  1.00  0.00           C
ATOM    342  HB  ILE    24      39.008  24.439  59.514  1.00  0.00           H
ATOM    343  CG2 ILE    24      39.979  25.263  61.234  1.00  0.00           C
ATOM    344 HG21 ILE    24      40.955  25.653  61.527  1.00  0.00           H
ATOM    345 HG22 ILE    24      39.202  25.963  61.538  1.00  0.00           H
ATOM    346 HG23 ILE    24      39.951  24.289  61.724  1.00  0.00           H
ATOM    347  CG1 ILE    24      39.817  26.356  58.985  1.00  0.00           C
ATOM    348 HG12 ILE    24      39.453  26.168  57.976  1.00  0.00           H
ATOM    349 HG13 ILE    24      39.070  26.937  59.526  1.00  0.00           H
ATOM    350  CD1 ILE    24      41.139  27.159  58.823  1.00  0.00           C
ATOM    351 HD11 ILE    24      41.229  27.556  59.834  1.00  0.00           H
ATOM    352 HD12 ILE    24      41.875  26.385  58.602  1.00  0.00           H
ATOM    353 HD13 ILE    24      41.098  27.898  58.021  1.00  0.00           H
ATOM    354  C   ILE    24      41.076  22.749  60.118  1.00  0.00           C
ATOM    355  O   ILE    24      41.879  22.522  61.125  1.00  0.00           O
ATOM    356  N   ARG    25      40.302  21.787  59.598  1.00  0.00           N
ATOM    357  H   ARG    25      39.617  22.137  58.943  1.00  0.00           H
ATOM    358  CA  ARG    25      40.176  20.378  60.028  1.00  0.00           C
ATOM    359  HA  ARG    25      39.654  20.414  60.985  1.00  0.00           H
ATOM    360  CB  ARG    25      39.173  19.744  59.039  1.00  0.00           C
ATOM    361  HB2 ARG    25      38.380  20.480  58.911  1.00  0.00           H
ATOM    362  HB3 ARG    25      39.624  19.638  58.053  1.00  0.00           H
ATOM    363  CG  ARG    25      38.602  18.449  59.592  1.00  0.00           C
ATOM    364  HG2 ARG    25      39.454  17.822  59.859  1.00  0.00           H
ATOM    365  HG3 ARG    25      38.012  18.607  60.495  1.00  0.00           H
ATOM    366  CD  ARG    25      37.941  17.677  58.518  1.00  0.00           C
ATOM    367  HD2 ARG    25      38.610  17.612  57.659  1.00  0.00           H
ATOM    368  HD3 ARG    25      37.864  16.637  58.834  1.00  0.00           H
ATOM    369  NE  ARG    25      36.576  18.110  58.150  1.00  0.00           N
ATOM    370  HE  ARG    25      36.373  19.041  58.483  1.00  0.00           H
ATOM    371  CZ  ARG    25      35.701  17.392  57.499  1.00  0.00           C
ATOM    372  NH1 ARG    25      34.503  17.855  57.207  1.00  0.00           N
ATOM    373 HH11 ARG    25      34.382  18.839  57.398  1.00  0.00           H
ATOM    374 HH12 ARG    25      33.916  17.403  56.519  1.00  0.00           H
ATOM    375  NH2 ARG    25      36.006  16.222  56.982  1.00  0.00           N
ATOM    376 HH21 ARG    25      36.824  15.743  57.328  1.00  0.00           H
ATOM    377 HH22 ARG    25      35.335  15.817  56.344  1.00  0.00           H
ATOM    378  C   ARG    25      41.512  19.764  60.057  1.00  0.00           C
ATOM    379  O   ARG    25      42.015  19.345  61.097  1.00  0.00           O
ATOM    380  N   ILE    26      42.163  19.734  58.857  1.00  0.00           N
ATOM    381  H   ILE    26      41.673  20.061  58.037  1.00  0.00           H
ATOM    382  CA  ILE    26      43.525  19.291  58.719  1.00  0.00           C
ATOM    383  HA  ILE    26      43.691  18.383  59.298  1.00  0.00           H
ATOM    384  CB  ILE    26      43.905  19.096  57.265  1.00  0.00           C
ATOM    385  HB  ILE    26      43.583  19.990  56.730  1.00  0.00           H
ATOM    386  CG2 ILE    26      45.470  18.809  56.952  1.00  0.00           C
ATOM    387 HG21 ILE    26      45.581  18.613  55.886  1.00  0.00           H
ATOM    388 HG22 ILE    26      45.992  19.682  57.343  1.00  0.00           H
ATOM    389 HG23 ILE    26      45.791  17.913  57.483  1.00  0.00           H
ATOM    390  CG1 ILE    26      43.030  17.955  56.606  1.00  0.00           C
ATOM    391 HG12 ILE    26      43.272  17.023  57.116  1.00  0.00           H
ATOM    392 HG13 ILE    26      41.978  18.107  56.848  1.00  0.00           H
ATOM    393  CD1 ILE    26      42.945  17.727  55.101  1.00  0.00           C
ATOM    394 HD11 ILE    26      43.463  18.545  54.601  1.00  0.00           H
ATOM    395 HD12 ILE    26      43.446  16.850  54.688  1.00  0.00           H
ATOM    396 HD13 ILE    26      41.920  17.647  54.742  1.00  0.00           H
ATOM    397  C   ILE    26      44.709  20.082  59.461  1.00  0.00           C
ATOM    398  O   ILE    26      45.635  19.511  60.033  1.00  0.00           O
ATOM    399  N   GLY    27      44.722  21.426  59.476  1.00  0.00           N
ATOM    400  H   GLY    27      43.986  21.965  59.042  1.00  0.00           H
ATOM    401  CA  GLY    27      45.763  22.236  60.116  1.00  0.00           C
ATOM    402  HA2 GLY    27      46.723  21.810  59.825  1.00  0.00           H
ATOM    403  HA3 GLY    27      45.810  23.265  59.759  1.00  0.00           H
ATOM    404  C   GLY    27      45.765  22.210  61.590  1.00  0.00           C
ATOM    405  O   GLY    27      46.639  22.825  62.154  1.00  0.00           O
ATOM    406  N   SER    28      44.917  21.413  62.234  1.00  0.00           N
ATOM    407  H   SER    28      44.313  20.831  61.671  1.00  0.00           H
ATOM    408  CA  SER    28      45.009  21.088  63.629  1.00  0.00           C
ATOM    409  HA  SER    28      45.416  21.985  64.092  1.00  0.00           H
ATOM    410  CB  SER    28      43.617  20.903  64.165  1.00  0.00           C
ATOM    411  HB2 SER    28      43.623  20.813  65.252  1.00  0.00           H
ATOM    412  HB3 SER    28      42.974  21.750  63.927  1.00  0.00           H
ATOM    413  OG  SER    28      42.912  19.859  63.590  1.00  0.00           O
ATOM    414  HG  SER    28      42.744  20.125  62.683  1.00  0.00           H
ATOM    415  C   SER    28      45.902  19.922  63.970  1.00  0.00           C
ATOM    416  O   SER    28      46.138  19.680  65.191  1.00  0.00           O
ATOM    417  N   LYS    29      46.452  19.214  62.951  1.00  0.00           N
ATOM    418  H   LYS    29      46.224  19.518  62.016  1.00  0.00           H
ATOM    419  CA  LYS    29      47.142  17.912  63.061  1.00  0.00           C
ATOM    420  HA  LYS    29      47.697  17.937  63.999  1.00  0.00           H
ATOM    421  CB  LYS    29      46.159  16.658  63.203  1.00  0.00           C
ATOM    422  HB2 LYS    29      45.578  16.613  62.282  1.00  0.00           H
ATOM    423  HB3 LYS    29      46.747  15.741  63.219  1.00  0.00           H
ATOM    424  CG  LYS    29      45.212  16.646  64.410  1.00  0.00           C
ATOM    425  HG2 LYS    29      45.722  16.749  65.368  1.00  0.00           H
ATOM    426  HG3 LYS    29      44.546  17.500  64.291  1.00  0.00           H
ATOM    427  CD  LYS    29      44.343  15.430  64.379  1.00  0.00           C
ATOM    428  HD2 LYS    29      43.894  15.257  63.400  1.00  0.00           H
ATOM    429  HD3 LYS    29      45.043  14.598  64.464  1.00  0.00           H
ATOM    430  CE  LYS    29      43.241  15.264  65.353  1.00  0.00           C
ATOM    431  HE2 LYS    29      43.638  15.199  66.367  1.00  0.00           H
ATOM    432  HE3 LYS    29      42.608  16.151  65.346  1.00  0.00           H
ATOM    433  NZ  LYS    29      42.411  14.117  65.109  1.00  0.00           N
ATOM    434  HZ1 LYS    29      41.528  14.130  65.598  1.00  0.00           H
ATOM    435  HZ2 LYS    29      42.207  14.029  64.124  1.00  0.00           H
ATOM    436  HZ3 LYS    29      42.904  13.279  65.382  1.00  0.00           H
ATOM    437  C   LYS    29      48.149  17.608  61.943  1.00  0.00           C
ATOM    438  O   LYS    29      49.039  16.783  62.173  1.00  0.00           O
ATOM    439  N   GLY    30      48.056  18.264  60.815  1.00  0.00           N
ATOM    440  H   GLY    30      47.201  18.755  60.596  1.00  0.00           H
ATOM    441  CA  GLY    30      49.061  18.228  59.688  1.00  0.00           C
ATOM    442  HA2 GLY    30      49.788  17.458  59.945  1.00  0.00           H
ATOM    443  HA3 GLY    30      48.423  17.993  58.835  1.00  0.00           H
ATOM    444  C   GLY    30      49.630  19.626  59.565  1.00  0.00           C
ATOM    445  O   GLY    30      49.354  20.484  60.349  1.00  0.00           O
ATOM    446  N   ASP    31      50.406  19.798  58.510  1.00  0.00           N
ATOM    447  H   ASP    31      50.237  19.218  57.701  1.00  0.00           H
ATOM    448  CA  ASP    31      51.119  21.132  58.357  1.00  0.00           C
ATOM    449  HA  ASP    31      50.977  21.725  59.261  1.00  0.00           H
ATOM    450  CB  ASP    31      52.606  20.975  58.048  1.00  0.00           C
ATOM    451  HB2 ASP    31      52.627  20.421  57.109  1.00  0.00           H
ATOM    452  HB3 ASP    31      53.077  21.924  57.792  1.00  0.00           H
ATOM    453  CG  ASP    31      53.567  20.366  59.097  1.00  0.00           C
ATOM    454  OD1 ASP    31      54.612  19.802  58.748  1.00  0.00           O
ATOM    455  OD2 ASP    31      53.250  20.450  60.315  1.00  0.00           O
ATOM    456  C   ASP    31      50.381  21.975  57.266  1.00  0.00           C
ATOM    457  O   ASP    31      50.235  21.506  56.146  1.00  0.00           O
ATOM    458  N   VAL    32      49.998  23.218  57.465  1.00  0.00           N
ATOM    459  H   VAL    32      49.913  23.623  58.386  1.00  0.00           H
ATOM    460  CA  VAL    32      49.170  23.942  56.444  1.00  0.00           C
ATOM    461  HA  VAL    32      49.281  23.575  55.424  1.00  0.00           H
ATOM    462  CB  VAL    32      47.647  23.789  56.796  1.00  0.00           C
ATOM    463  HB  VAL    32      47.310  24.054  57.798  1.00  0.00           H
ATOM    464  CG1 VAL    32      46.656  24.599  55.921  1.00  0.00           C
ATOM    465 HG11 VAL    32      46.713  25.620  56.294  1.00  0.00           H
ATOM    466 HG12 VAL    32      46.973  24.548  54.880  1.00  0.00           H
ATOM    467 HG13 VAL    32      45.622  24.253  55.938  1.00  0.00           H
ATOM    468  CG2 VAL    32      47.226  22.318  56.678  1.00  0.00           C
ATOM    469 HG21 VAL    32      47.650  21.611  57.392  1.00  0.00           H
ATOM    470 HG22 VAL    32      46.137  22.282  56.692  1.00  0.00           H
ATOM    471 HG23 VAL    32      47.413  21.930  55.677  1.00  0.00           H
ATOM    472  C   VAL    32      49.437  25.483  56.372  1.00  0.00           C
ATOM    473  O   VAL    32      49.519  25.998  57.499  1.00  0.00           O
ATOM    474  N   PHE    33      49.458  26.075  55.232  1.00  0.00           N
ATOM    475  H   PHE    33      49.473  25.513  54.393  1.00  0.00           H
ATOM    476  CA  PHE    33      49.692  27.529  54.933  1.00  0.00           C
ATOM    477  HA  PHE    33      50.593  27.738  55.511  1.00  0.00           H
ATOM    478  CB  PHE    33      50.106  27.749  53.431  1.00  0.00           C
ATOM    479  HB2 PHE    33      49.286  27.336  52.843  1.00  0.00           H
ATOM    480  HB3 PHE    33      50.084  28.836  53.358  1.00  0.00           H
ATOM    481  CG  PHE    33      51.502  27.273  53.049  1.00  0.00           C
ATOM    482  CD1 PHE    33      52.619  28.055  53.504  1.00  0.00           C
ATOM    483  HD1 PHE    33      52.349  28.975  53.999  1.00  0.00           H
ATOM    484  CE1 PHE    33      53.935  27.758  53.164  1.00  0.00           C
ATOM    485  HE1 PHE    33      54.685  28.330  53.689  1.00  0.00           H
ATOM    486  CZ  PHE    33      54.217  26.639  52.384  1.00  0.00           C
ATOM    487  HZ  PHE    33      55.235  26.350  52.172  1.00  0.00           H
ATOM    488  CE2 PHE    33      53.159  25.872  51.912  1.00  0.00           C
ATOM    489  HE2 PHE    33      53.377  24.980  51.345  1.00  0.00           H
ATOM    490  CD2 PHE    33      51.822  26.145  52.254  1.00  0.00           C
ATOM    491  HD2 PHE    33      50.981  25.519  51.996  1.00  0.00           H
ATOM    492  C   PHE    33      48.500  28.419  55.420  1.00  0.00           C
ATOM    493  O   PHE    33      47.337  28.046  55.228  1.00  0.00           O
ATOM    494  N   VAL    34      48.802  29.641  55.839  1.00  0.00           N
ATOM    495  H   VAL    34      49.737  29.948  56.066  1.00  0.00           H
ATOM    496  CA  VAL    34      47.779  30.720  55.902  1.00  0.00           C
ATOM    497  HA  VAL    34      46.784  30.341  56.136  1.00  0.00           H
ATOM    498  CB  VAL    34      48.224  31.855  56.850  1.00  0.00           C
ATOM    499  HB  VAL    34      49.242  31.993  56.488  1.00  0.00           H
ATOM    500  CG1 VAL    34      47.371  33.115  56.740  1.00  0.00           C
ATOM    501 HG11 VAL    34      46.313  32.863  56.805  1.00  0.00           H
ATOM    502 HG12 VAL    34      47.549  33.746  57.611  1.00  0.00           H
ATOM    503 HG13 VAL    34      47.659  33.652  55.835  1.00  0.00           H
ATOM    504  CG2 VAL    34      48.267  31.384  58.308  1.00  0.00           C
ATOM    505 HG21 VAL    34      48.757  32.116  58.951  1.00  0.00           H
ATOM    506 HG22 VAL    34      47.263  31.089  58.613  1.00  0.00           H
ATOM    507 HG23 VAL    34      48.854  30.467  58.362  1.00  0.00           H
ATOM    508  C   VAL    34      47.752  31.303  54.510  1.00  0.00           C
ATOM    509  O   VAL    34      48.781  31.744  53.944  1.00  0.00           O
ATOM    510  N   ILE    35      46.560  31.303  54.022  1.00  0.00           N
ATOM    511  H   ILE    35      45.804  31.154  54.674  1.00  0.00           H
ATOM    512  CA  ILE    35      46.189  31.627  52.623  1.00  0.00           C
ATOM    513  HA  ILE    35      47.093  31.993  52.136  1.00  0.00           H
ATOM    514  CB  ILE    35      45.610  30.480  51.833  1.00  0.00           C
ATOM    515  HB  ILE    35      45.605  30.823  50.799  1.00  0.00           H
ATOM    516  CG2 ILE    35      46.541  29.250  52.058  1.00  0.00           C
ATOM    517 HG21 ILE    35      46.325  28.526  51.273  1.00  0.00           H
ATOM    518 HG22 ILE    35      47.567  29.596  51.929  1.00  0.00           H
ATOM    519 HG23 ILE    35      46.342  28.855  53.054  1.00  0.00           H
ATOM    520  CG1 ILE    35      44.081  30.111  52.215  1.00  0.00           C
ATOM    521 HG12 ILE    35      44.103  30.011  53.300  1.00  0.00           H
ATOM    522 HG13 ILE    35      43.412  30.859  51.792  1.00  0.00           H
ATOM    523  CD1 ILE    35      43.562  28.770  51.623  1.00  0.00           C
ATOM    524 HD11 ILE    35      42.480  28.711  51.746  1.00  0.00           H
ATOM    525 HD12 ILE    35      43.872  28.566  50.599  1.00  0.00           H
ATOM    526 HD13 ILE    35      44.047  27.971  52.185  1.00  0.00           H
ATOM    527  C   ILE    35      45.199  32.795  52.587  1.00  0.00           C
ATOM    528  O   ILE    35      44.553  33.028  53.561  1.00  0.00           O
ATOM    529  N   ARG    36      45.158  33.526  51.436  1.00  0.00           N
ATOM    530  H   ARG    36      45.896  33.253  50.803  1.00  0.00           H
ATOM    531  CA  ARG    36      44.113  34.401  50.865  1.00  0.00           C
ATOM    532  HA  ARG    36      43.161  33.977  51.185  1.00  0.00           H
ATOM    533  CB  ARG    36      44.299  35.826  51.252  1.00  0.00           C
ATOM    534  HB2 ARG    36      45.277  36.106  50.859  1.00  0.00           H
ATOM    535  HB3 ARG    36      43.566  36.477  50.777  1.00  0.00           H
ATOM    536  CG  ARG    36      44.208  36.072  52.741  1.00  0.00           C
ATOM    537  HG2 ARG    36      45.089  35.685  53.252  1.00  0.00           H
ATOM    538  HG3 ARG    36      44.317  37.155  52.787  1.00  0.00           H
ATOM    539  CD  ARG    36      42.815  35.561  53.364  1.00  0.00           C
ATOM    540  HD2 ARG    36      42.687  34.479  53.322  1.00  0.00           H
ATOM    541  HD3 ARG    36      42.832  35.848  54.415  1.00  0.00           H
ATOM    542  NE  ARG    36      41.650  36.189  52.773  1.00  0.00           N
ATOM    543  HE  ARG    36      41.276  35.694  51.976  1.00  0.00           H
ATOM    544  CZ  ARG    36      41.054  37.291  53.007  1.00  0.00           C
ATOM    545  NH1 ARG    36      39.976  37.557  52.266  1.00  0.00           N
ATOM    546 HH11 ARG    36      39.681  36.903  51.554  1.00  0.00           H
ATOM    547 HH12 ARG    36      39.486  38.432  52.391  1.00  0.00           H
ATOM    548  NH2 ARG    36      41.377  38.139  53.976  1.00  0.00           N
ATOM    549 HH21 ARG    36      42.256  38.069  54.468  1.00  0.00           H
ATOM    550 HH22 ARG    36      40.836  38.986  54.066  1.00  0.00           H
ATOM    551  C   ARG    36      43.986  34.288  49.360  1.00  0.00           C
ATOM    552  O   ARG    36      44.855  33.724  48.663  1.00  0.00           O
ATOM    553  N   GLH    37      42.762  34.602  48.914  1.00  0.00           N
ATOM    554  H   GLH    37      42.117  34.893  49.636  1.00  0.00           H
ATOM    555  CA  GLH    37      42.229  34.491  47.586  1.00  0.00           C
ATOM    556  HA  GLH    37      41.166  34.617  47.790  1.00  0.00           H
ATOM    557  CB  GLH    37      42.531  35.700  46.696  1.00  0.00           C
ATOM    558  HB2 GLH    37      41.887  35.715  45.817  1.00  0.00           H
ATOM    559  HB3 GLH    37      42.175  36.644  47.111  1.00  0.00           H
ATOM    560  CG  GLH    37      43.948  35.988  46.095  1.00  0.00           C
ATOM    561  HG2 GLH    37      44.446  35.018  46.110  1.00  0.00           H
ATOM    562  HG3 GLH    37      43.865  36.236  45.037  1.00  0.00           H
ATOM    563  CD  GLH    37      44.628  37.122  46.840  1.00  0.00           C
ATOM    564  OE1 GLH    37      44.655  37.084  48.109  1.00  0.00           O
ATOM    565  OE2 GLH    37      45.194  38.078  46.084  1.00  0.00           O
ATOM    566  HE2 GLH    37      45.035  37.934  45.148  1.00  0.00           H
ATOM    567  C   GLH    37      42.388  33.087  46.883  1.00  0.00           C
ATOM    568  O   GLH    37      42.823  32.994  45.732  1.00  0.00           O
ATOM    569  N   PRO    38      42.124  31.938  47.590  1.00  0.00           N
ATOM    570  CD  PRO    38      41.577  31.856  48.931  1.00  0.00           C
ATOM    571  HD2 PRO    38      40.701  32.505  48.934  1.00  0.00           H
ATOM    572  HD3 PRO    38      42.355  32.209  49.607  1.00  0.00           H
ATOM    573  CG  PRO    38      41.184  30.365  49.271  1.00  0.00           C
ATOM    574  HG2 PRO    38      40.132  30.179  49.060  1.00  0.00           H
ATOM    575  HG3 PRO    38      41.497  30.161  50.295  1.00  0.00           H
ATOM    576  CB  PRO    38      42.100  29.622  48.293  1.00  0.00           C
ATOM    577  HB2 PRO    38      41.733  28.598  48.207  1.00  0.00           H
ATOM    578  HB3 PRO    38      43.107  29.685  48.705  1.00  0.00           H
ATOM    579  CA  PRO    38      42.173  30.525  46.967  1.00  0.00           C
ATOM    580  HA  PRO    38      43.153  30.302  46.544  1.00  0.00           H
ATOM    581  C   PRO    38      41.051  30.186  45.928  1.00  0.00           C
ATOM    582  O   PRO    38      39.943  29.717  46.318  1.00  0.00           O
ATOM    583  N   PHE    39      41.291  30.454  44.609  1.00  0.00           N
ATOM    584  H   PHE    39      42.205  30.809  44.366  1.00  0.00           H
ATOM    585  CA  PHE    39      40.320  30.335  43.529  1.00  0.00           C
ATOM    586  HA  PHE    39      39.251  30.397  43.727  1.00  0.00           H
ATOM    587  CB  PHE    39      40.522  31.420  42.424  1.00  0.00           C
ATOM    588  HB2 PHE    39      39.650  31.217  41.802  1.00  0.00           H
ATOM    589  HB3 PHE    39      40.390  32.454  42.743  1.00  0.00           H
ATOM    590  CG  PHE    39      41.816  31.474  41.643  1.00  0.00           C
ATOM    591  CD1 PHE    39      42.010  30.740  40.447  1.00  0.00           C
ATOM    592  HD1 PHE    39      41.129  30.220  40.103  1.00  0.00           H
ATOM    593  CE1 PHE    39      43.173  30.900  39.681  1.00  0.00           C
ATOM    594  HE1 PHE    39      43.225  30.421  38.714  1.00  0.00           H
ATOM    595  CZ  PHE    39      44.135  31.821  40.157  1.00  0.00           C
ATOM    596  HZ  PHE    39      45.014  32.068  39.579  1.00  0.00           H
ATOM    597  CE2 PHE    39      43.928  32.565  41.330  1.00  0.00           C
ATOM    598  HE2 PHE    39      44.673  33.242  41.722  1.00  0.00           H
ATOM    599  CD2 PHE    39      42.777  32.400  42.115  1.00  0.00           C
ATOM    600  HD2 PHE    39      42.559  33.039  42.958  1.00  0.00           H
ATOM    601  C   PHE    39      40.440  28.888  43.019  1.00  0.00           C
ATOM    602  O   PHE    39      41.541  28.323  42.962  1.00  0.00           O
ATOM    603  N   ILE    40      39.312  28.286  42.655  1.00  0.00           N
ATOM    604  H   ILE    40      38.447  28.796  42.758  1.00  0.00           H
ATOM    605  CA  ILE    40      39.278  27.059  41.803  1.00  0.00           C
ATOM    606  HA  ILE    40      40.100  26.407  42.098  1.00  0.00           H
ATOM    607  CB  ILE    40      37.972  26.272  41.897  1.00  0.00           C
ATOM    608  HB  ILE    40      37.146  26.954  41.692  1.00  0.00           H
ATOM    609  CG2 ILE    40      37.892  25.106  40.954  1.00  0.00           C
ATOM    610 HG21 ILE    40      37.168  24.367  41.297  1.00  0.00           H
ATOM    611 HG22 ILE    40      37.705  25.432  39.930  1.00  0.00           H
ATOM    612 HG23 ILE    40      38.793  24.495  41.011  1.00  0.00           H
ATOM    613  CG1 ILE    40      37.646  25.729  43.361  1.00  0.00           C
ATOM    614 HG12 ILE    40      37.527  26.489  44.131  1.00  0.00           H
ATOM    615 HG13 ILE    40      36.675  25.237  43.307  1.00  0.00           H
ATOM    616  CD1 ILE    40      38.792  24.923  43.903  1.00  0.00           C
ATOM    617 HD11 ILE    40      39.651  25.523  44.202  1.00  0.00           H
ATOM    618 HD12 ILE    40      38.442  24.349  44.761  1.00  0.00           H
ATOM    619 HD13 ILE    40      39.201  24.278  43.125  1.00  0.00           H
ATOM    620  C   ILE    40      39.442  27.584  40.405  1.00  0.00           C
ATOM    621  O   ILE    40      38.885  28.638  40.095  1.00  0.00           O
ATOM    622  N   SER    41      40.354  26.879  39.742  1.00  0.00           N
ATOM    623  H   SER    41      40.757  26.125  40.283  1.00  0.00           H
ATOM    624  CA  SER    41      40.644  26.941  38.320  1.00  0.00           C
ATOM    625  HA  SER    41      39.721  27.253  37.832  1.00  0.00           H
ATOM    626  CB  SER    41      41.855  27.817  37.997  1.00  0.00           C
ATOM    627  HB2 SER    41      41.655  28.869  38.198  1.00  0.00           H
ATOM    628  HB3 SER    41      42.651  27.499  38.671  1.00  0.00           H
ATOM    629  OG  SER    41      42.205  27.722  36.591  1.00  0.00           O
ATOM    630  HG  SER    41      42.842  28.371  36.280  1.00  0.00           H
ATOM    631  C   SER    41      40.909  25.522  37.678  1.00  0.00           C
ATOM    632  O   SER    41      41.362  24.648  38.402  1.00  0.00           O
ATOM    633  N   CYX    42      40.318  25.373  36.462  1.00  0.00           N
ATOM    634  H   CYX    42      40.151  26.260  36.009  1.00  0.00           H
ATOM    635  CA  CYX    42      40.187  24.027  35.780  1.00  0.00           C
ATOM    636  HA  CYX    42      40.669  23.318  36.454  1.00  0.00           H
ATOM    637  CB  CYX    42      38.663  23.699  35.740  1.00  0.00           C
ATOM    638  HB2 CYX    42      38.087  24.549  35.375  1.00  0.00           H
ATOM    639  HB3 CYX    42      38.473  22.834  35.106  1.00  0.00           H
ATOM    640  SG  CYX    42      37.819  23.511  37.376  1.00  0.00           S
ATOM    641  C   CYX    42      40.936  23.829  34.453  1.00  0.00           C
ATOM    642  O   CYX    42      41.284  24.777  33.794  1.00  0.00           O
ATOM    643  N   SER    43      40.945  22.587  33.967  1.00  0.00           N
ATOM    644  H   SER    43      40.370  21.935  34.481  1.00  0.00           H
ATOM    645  CA  SER    43      41.455  22.035  32.677  1.00  0.00           C
ATOM    646  HA  SER    43      41.614  22.853  31.976  1.00  0.00           H
ATOM    647  CB  SER    43      42.803  21.405  32.903  1.00  0.00           C
ATOM    648  HB2 SER    43      43.254  21.265  31.921  1.00  0.00           H
ATOM    649  HB3 SER    43      43.333  22.185  33.450  1.00  0.00           H
ATOM    650  OG  SER    43      42.754  20.266  33.723  1.00  0.00           O
ATOM    651  HG  SER    43      42.603  20.641  34.595  1.00  0.00           H
ATOM    652  C   SER    43      40.578  20.983  32.094  1.00  0.00           C
ATOM    653  O   SER    43      39.608  20.558  32.703  1.00  0.00           O
ATOM    654  N   HID    44      40.982  20.444  30.956  1.00  0.00           N
ATOM    655  H   HID    44      41.713  20.828  30.375  1.00  0.00           H
ATOM    656  CA  HID    44      40.323  19.242  30.334  1.00  0.00           C
ATOM    657  HA  HID    44      39.251  19.440  30.309  1.00  0.00           H
ATOM    658  CB  HID    44      40.881  19.020  28.949  1.00  0.00           C
ATOM    659  HB2 HID    44      40.280  18.314  28.374  1.00  0.00           H
ATOM    660  HB3 HID    44      40.874  19.911  28.322  1.00  0.00           H
ATOM    661  CG  HID    44      42.276  18.457  28.938  1.00  0.00           C
ATOM    662  ND1 HID    44      42.660  17.149  29.271  1.00  0.00           N
ATOM    663  HD1 HID    44      42.017  16.376  29.366  1.00  0.00           H
ATOM    664  CE1 HID    44      43.979  17.186  29.358  1.00  0.00           C
ATOM    665  HE1 HID    44      44.610  16.327  29.536  1.00  0.00           H
ATOM    666  NE2 HID    44      44.473  18.345  28.948  1.00  0.00           N
ATOM    667  CD2 HID    44      43.407  19.217  28.830  1.00  0.00           C
ATOM    668  HD2 HID    44      43.480  20.284  28.683  1.00  0.00           H
ATOM    669  C   HID    44      40.429  17.923  31.250  1.00  0.00           C
ATOM    670  O   HID    44      39.696  17.033  30.894  1.00  0.00           O
ATOM    671  N   LEU    45      41.266  17.886  32.317  1.00  0.00           N
ATOM    672  H   LEU    45      41.791  18.680  32.655  1.00  0.00           H
ATOM    673  CA  LEU    45      41.562  16.624  33.096  1.00  0.00           C
ATOM    674  HA  LEU    45      40.898  15.833  32.749  1.00  0.00           H
ATOM    675  CB  LEU    45      43.081  16.228  32.924  1.00  0.00           C
ATOM    676  HB2 LEU    45      43.206  15.996  31.866  1.00  0.00           H
ATOM    677  HB3 LEU    45      43.686  17.102  33.162  1.00  0.00           H
ATOM    678  CG  LEU    45      43.559  14.985  33.607  1.00  0.00           C
ATOM    679  HG  LEU    45      43.165  14.998  34.623  1.00  0.00           H
ATOM    680  CD1 LEU    45      42.934  13.712  32.933  1.00  0.00           C
ATOM    681 HD11 LEU    45      41.899  13.929  32.669  1.00  0.00           H
ATOM    682 HD12 LEU    45      43.473  13.350  32.057  1.00  0.00           H
ATOM    683 HD13 LEU    45      42.914  12.881  33.640  1.00  0.00           H
ATOM    684  CD2 LEU    45      45.098  14.840  33.486  1.00  0.00           C
ATOM    685 HD21 LEU    45      45.438  14.851  32.451  1.00  0.00           H
ATOM    686 HD22 LEU    45      45.470  15.707  34.031  1.00  0.00           H
ATOM    687 HD23 LEU    45      45.378  13.976  34.088  1.00  0.00           H
ATOM    688  C   LEU    45      41.214  16.864  34.565  1.00  0.00           C
ATOM    689  O   LEU    45      40.596  15.975  35.172  1.00  0.00           O
ATOM    690  N   GLU    46      41.608  18.000  35.107  1.00  0.00           N
ATOM    691  H   GLU    46      42.157  18.641  34.553  1.00  0.00           H
ATOM    692  CA  GLU    46      41.586  18.170  36.582  1.00  0.00           C
ATOM    693  HA  GLU    46      40.665  17.757  36.993  1.00  0.00           H
ATOM    694  CB  GLU    46      42.791  17.535  37.226  1.00  0.00           C
ATOM    695  HB2 GLU    46      42.583  17.414  38.289  1.00  0.00           H
ATOM    696  HB3 GLU    46      42.908  16.517  36.854  1.00  0.00           H
ATOM    697  CG  GLU    46      44.133  18.261  36.964  1.00  0.00           C
ATOM    698  HG2 GLU    46      44.387  17.984  35.941  1.00  0.00           H
ATOM    699  HG3 GLU    46      44.019  19.341  37.056  1.00  0.00           H
ATOM    700  CD  GLU    46      45.238  17.784  37.835  1.00  0.00           C
ATOM    701  OE1 GLU    46      46.241  17.382  37.214  1.00  0.00           O
ATOM    702  OE2 GLU    46      45.119  17.612  39.101  1.00  0.00           O
ATOM    703  C   GLU    46      41.440  19.710  36.873  1.00  0.00           C
ATOM    704  O   GLU    46      41.848  20.652  36.149  1.00  0.00           O
ATOM    705  N   CYX    47      40.979  20.017  38.062  1.00  0.00           N
ATOM    706  H   CYX    47      40.852  19.201  38.642  1.00  0.00           H
ATOM    707  CA  CYX    47      41.115  21.399  38.665  1.00  0.00           C
ATOM    708  HA  CYX    47      41.423  22.116  37.905  1.00  0.00           H
ATOM    709  CB  CYX    47      39.782  21.768  39.196  1.00  0.00           C
ATOM    710  HB2 CYX    47      39.538  21.066  39.993  1.00  0.00           H
ATOM    711  HB3 CYX    47      39.799  22.777  39.609  1.00  0.00           H
ATOM    712  SG  CYX    47      38.422  21.637  37.955  1.00  0.00           S
ATOM    713  C   CYX    47      42.136  21.461  39.706  1.00  0.00           C
ATOM    714  O   CYX    47      42.520  20.423  40.249  1.00  0.00           O
ATOM    715  N   ARG    48      42.614  22.663  39.948  1.00  0.00           N
ATOM    716  H   ARG    48      42.203  23.463  39.489  1.00  0.00           H
ATOM    717  CA  ARG    48      43.533  22.970  41.049  1.00  0.00           C
ATOM    718  HA  ARG    48      43.423  22.127  41.730  1.00  0.00           H
ATOM    719  CB  ARG    48      44.934  23.126  40.540  1.00  0.00           C
ATOM    720  HB2 ARG    48      44.937  23.776  39.664  1.00  0.00           H
ATOM    721  HB3 ARG    48      45.643  23.483  41.287  1.00  0.00           H
ATOM    722  CG  ARG    48      45.353  21.736  40.105  1.00  0.00           C
ATOM    723  HG2 ARG    48      45.299  20.955  40.865  1.00  0.00           H
ATOM    724  HG3 ARG    48      44.831  21.363  39.225  1.00  0.00           H
ATOM    725  CD  ARG    48      46.840  21.794  39.806  1.00  0.00           C
ATOM    726  HD2 ARG    48      47.231  20.915  39.293  1.00  0.00           H
ATOM    727  HD3 ARG    48      46.974  22.547  39.030  1.00  0.00           H
ATOM    728  NE  ARG    48      47.703  22.182  40.960  1.00  0.00           N
ATOM    729  HE  ARG    48      47.646  23.167  41.175  1.00  0.00           H
ATOM    730  CZ  ARG    48      48.575  21.399  41.613  1.00  0.00           C
ATOM    731  NH1 ARG    48      49.505  22.017  42.289  1.00  0.00           N
ATOM    732 HH11 ARG    48      49.393  23.021  42.322  1.00  0.00           H
ATOM    733 HH12 ARG    48      50.007  21.382  42.893  1.00  0.00           H
ATOM    734  NH2 ARG    48      48.778  20.139  41.431  1.00  0.00           N
ATOM    735 HH21 ARG    48      48.138  19.556  40.910  1.00  0.00           H
ATOM    736 HH22 ARG    48      49.693  19.806  41.699  1.00  0.00           H
ATOM    737  C   ARG    48      43.032  24.175  41.782  1.00  0.00           C
ATOM    738  O   ARG    48      42.385  25.026  41.148  1.00  0.00           O
ATOM    739  N   THR    49      43.343  24.144  43.113  1.00  0.00           N
ATOM    740  H   THR    49      43.852  23.386  43.545  1.00  0.00           H
ATOM    741  CA  THR    49      43.321  25.353  43.908  1.00  0.00           C
ATOM    742  HA  THR    49      42.540  26.016  43.535  1.00  0.00           H
ATOM    743  CB  THR    49      42.892  24.999  45.337  1.00  0.00           C
ATOM    744  HB  THR    49      43.746  24.486  45.782  1.00  0.00           H
ATOM    745  CG2 THR    49      42.756  26.206  46.222  1.00  0.00           C
ATOM    746 HG21 THR    49      43.590  26.906  46.274  1.00  0.00           H
ATOM    747 HG22 THR    49      41.816  26.687  45.950  1.00  0.00           H
ATOM    748 HG23 THR    49      42.530  25.851  47.227  1.00  0.00           H
ATOM    749  OG1 THR    49      41.677  24.272  45.413  1.00  0.00           O
ATOM    750  HG1 THR    49      41.712  23.636  46.130  1.00  0.00           H
ATOM    751  C   THR    49      44.640  26.172  43.838  1.00  0.00           C
ATOM    752  O   THR    49      45.762  25.741  44.278  1.00  0.00           O
ATOM    753  N   PHE    50      44.460  27.416  43.372  1.00  0.00           N
ATOM    754  H   PHE    50      43.612  27.655  42.879  1.00  0.00           H
ATOM    755  CA  PHE    50      45.418  28.429  43.364  1.00  0.00           C
ATOM    756  HA  PHE    50      46.369  27.907  43.460  1.00  0.00           H
ATOM    757  CB  PHE    50      45.481  29.140  41.995  1.00  0.00           C
ATOM    758  HB2 PHE    50      44.469  29.423  41.708  1.00  0.00           H
ATOM    759  HB3 PHE    50      46.177  29.969  42.122  1.00  0.00           H
ATOM    760  CG  PHE    50      45.884  28.249  40.854  1.00  0.00           C
ATOM    761  CD1 PHE    50      44.870  27.430  40.178  1.00  0.00           C
ATOM    762  HD1 PHE    50      43.839  27.463  40.500  1.00  0.00           H
ATOM    763  CE1 PHE    50      45.243  26.640  39.070  1.00  0.00           C
ATOM    764  HE1 PHE    50      44.517  26.023  38.562  1.00  0.00           H
ATOM    765  CZ  PHE    50      46.594  26.562  38.707  1.00  0.00           C
ATOM    766  HZ  PHE    50      46.862  25.903  37.894  1.00  0.00           H
ATOM    767  CE2 PHE    50      47.606  27.222  39.394  1.00  0.00           C
ATOM    768  HE2 PHE    50      48.650  27.047  39.187  1.00  0.00           H
ATOM    769  CD2 PHE    50      47.263  28.077  40.492  1.00  0.00           C
ATOM    770  HD2 PHE    50      47.983  28.544  41.149  1.00  0.00           H
ATOM    771  C   PHE    50      45.169  29.510  44.386  1.00  0.00           C
ATOM    772  O   PHE    50      44.050  30.025  44.531  1.00  0.00           O
ATOM    773  N   PHE    51      46.095  29.879  45.229  1.00  0.00           N
ATOM    774  H   PHE    51      47.024  29.664  44.895  1.00  0.00           H
ATOM    775  CA  PHE    51      46.010  30.734  46.416  1.00  0.00           C
ATOM    776  HA  PHE    51      45.146  31.384  46.283  1.00  0.00           H
ATOM    777  CB  PHE    51      45.872  29.827  47.641  1.00  0.00           C
ATOM    778  HB2 PHE    51      45.466  30.434  48.452  1.00  0.00           H
ATOM    779  HB3 PHE    51      45.120  29.090  47.360  1.00  0.00           H
ATOM    780  CG  PHE    51      47.079  28.976  48.042  1.00  0.00           C
ATOM    781  CD1 PHE    51      47.888  29.429  49.106  1.00  0.00           C
ATOM    782  HD1 PHE    51      47.753  30.389  49.582  1.00  0.00           H
ATOM    783  CE1 PHE    51      49.026  28.643  49.396  1.00  0.00           C
ATOM    784  HE1 PHE    51      49.609  28.974  50.244  1.00  0.00           H
ATOM    785  CZ  PHE    51      49.159  27.413  48.795  1.00  0.00           C
ATOM    786  HZ  PHE    51      50.069  26.887  49.047  1.00  0.00           H
ATOM    787  CE2 PHE    51      48.265  26.952  47.891  1.00  0.00           C
ATOM    788  HE2 PHE    51      48.571  25.970  47.562  1.00  0.00           H
ATOM    789  CD2 PHE    51      47.179  27.709  47.458  1.00  0.00           C
ATOM    790  HD2 PHE    51      46.520  27.411  46.656  1.00  0.00           H
ATOM    791  C   PHE    51      47.242  31.638  46.589  1.00  0.00           C
ATOM    792  O   PHE    51      48.306  31.347  46.079  1.00  0.00           O
ATOM    793  N   LEU    52      47.137  32.715  47.345  1.00  0.00           N
ATOM    794  H   LEU    52      46.240  32.837  47.792  1.00  0.00           H
ATOM    795  CA  LEU    52      48.331  33.549  47.776  1.00  0.00           C
ATOM    796  HA  LEU    52      49.190  33.248  47.178  1.00  0.00           H
ATOM    797  CB  LEU    52      48.158  35.060  47.506  1.00  0.00           C
ATOM    798  HB2 LEU    52      47.140  35.323  47.795  1.00  0.00           H
ATOM    799  HB3 LEU    52      48.829  35.601  48.173  1.00  0.00           H
ATOM    800  CG  LEU    52      48.448  35.401  45.980  1.00  0.00           C
ATOM    801  HG  LEU    52      49.350  34.874  45.672  1.00  0.00           H
ATOM    802  CD1 LEU    52      47.372  35.047  45.054  1.00  0.00           C
ATOM    803 HD11 LEU    52      47.718  35.329  44.058  1.00  0.00           H
ATOM    804 HD12 LEU    52      47.222  33.971  44.968  1.00  0.00           H
ATOM    805 HD13 LEU    52      46.485  35.611  45.345  1.00  0.00           H
ATOM    806  CD2 LEU    52      48.718  36.963  45.866  1.00  0.00           C
ATOM    807 HD21 LEU    52      48.802  37.072  44.785  1.00  0.00           H
ATOM    808 HD22 LEU    52      47.861  37.529  46.231  1.00  0.00           H
ATOM    809 HD23 LEU    52      49.618  37.097  46.465  1.00  0.00           H
ATOM    810  C   LEU    52      48.778  33.430  49.270  1.00  0.00           C
ATOM    811  O   LEU    52      47.877  33.260  50.110  1.00  0.00           O
ATOM    812  N   THR    53      50.083  33.598  49.605  1.00  0.00           N
ATOM    813  H   THR    53      50.707  33.892  48.869  1.00  0.00           H
ATOM    814  CA  THR    53      50.651  33.416  50.949  1.00  0.00           C
ATOM    815  HA  THR    53      49.869  33.667  51.667  1.00  0.00           H
ATOM    816  CB  THR    53      50.815  31.913  51.160  1.00  0.00           C
ATOM    817  HB  THR    53      49.801  31.515  51.118  1.00  0.00           H
ATOM    818  CG2 THR    53      51.700  31.004  50.282  1.00  0.00           C
ATOM    819 HG21 THR    53      51.516  31.075  49.210  1.00  0.00           H
ATOM    820 HG22 THR    53      52.767  31.004  50.505  1.00  0.00           H
ATOM    821 HG23 THR    53      51.422  29.969  50.477  1.00  0.00           H
ATOM    822  OG1 THR    53      51.144  31.713  52.548  1.00  0.00           O
ATOM    823  HG1 THR    53      50.307  31.726  53.017  1.00  0.00           H
ATOM    824  C   THR    53      51.908  34.270  51.173  1.00  0.00           C
ATOM    825  O   THR    53      52.668  34.468  50.228  1.00  0.00           O
ATOM    826  N   GLN    54      52.039  34.646  52.452  1.00  0.00           N
ATOM    827  H   GLN    54      51.352  34.369  53.139  1.00  0.00           H
ATOM    828  CA  GLN    54      53.236  35.265  53.005  1.00  0.00           C
ATOM    829  HA  GLN    54      53.765  35.831  52.239  1.00  0.00           H
ATOM    830  CB  GLN    54      52.808  36.129  54.157  1.00  0.00           C
ATOM    831  HB2 GLN    54      52.613  35.470  55.003  1.00  0.00           H
ATOM    832  HB3 GLN    54      53.689  36.666  54.509  1.00  0.00           H
ATOM    833  CG  GLN    54      51.621  37.107  54.046  1.00  0.00           C
ATOM    834  HG2 GLN    54      50.796  36.578  53.570  1.00  0.00           H
ATOM    835  HG3 GLN    54      51.418  37.499  55.043  1.00  0.00           H
ATOM    836  CD  GLN    54      51.903  38.209  53.107  1.00  0.00           C
ATOM    837  OE1 GLN    54      52.979  38.535  52.658  1.00  0.00           O
ATOM    838  NE2 GLN    54      50.905  39.097  53.035  1.00  0.00           N
ATOM    839 HE21 GLN    54      50.022  38.990  53.514  1.00  0.00           H
ATOM    840 HE22 GLN    54      51.102  40.031  52.704  1.00  0.00           H
ATOM    841  C   GLN    54      54.305  34.170  53.576  1.00  0.00           C
ATOM    842  O   GLN    54      55.189  34.584  54.329  1.00  0.00           O
ATOM    843  N   GLY    55      54.155  32.871  53.369  1.00  0.00           N
ATOM    844  H   GLY    55      53.334  32.589  52.852  1.00  0.00           H
ATOM    845  CA  GLY    55      55.041  31.826  53.951  1.00  0.00           C
ATOM    846  HA2 GLY    55      54.942  30.820  53.542  1.00  0.00           H
ATOM    847  HA3 GLY    55      56.034  32.251  53.806  1.00  0.00           H
ATOM    848  C   GLY    55      54.805  31.591  55.484  1.00  0.00           C
ATOM    849  O   GLY    55      55.804  31.539  56.215  1.00  0.00           O
ATOM    850  N   ALA    56      53.538  31.578  55.943  1.00  0.00           N
ATOM    851  H   ALA    56      52.743  31.738  55.341  1.00  0.00           H
ATOM    852  CA  ALA    56      53.173  31.356  57.361  1.00  0.00           C
ATOM    853  HA  ALA    56      54.012  30.961  57.934  1.00  0.00           H
ATOM    854  CB  ALA    56      52.802  32.748  57.971  1.00  0.00           C
ATOM    855  HB1 ALA    56      52.377  32.697  58.973  1.00  0.00           H
ATOM    856  HB2 ALA    56      53.718  33.316  58.132  1.00  0.00           H
ATOM    857  HB3 ALA    56      52.105  33.329  57.367  1.00  0.00           H
ATOM    858  C   ALA    56      52.100  30.285  57.527  1.00  0.00           C
ATOM    859  O   ALA    56      51.379  29.929  56.562  1.00  0.00           O
ATOM    860  N   LEU    57      52.027  29.644  58.738  1.00  0.00           N
ATOM    861  H   LEU    57      52.448  30.141  59.510  1.00  0.00           H
ATOM    862  CA  LEU    57      51.223  28.420  58.996  1.00  0.00           C
ATOM    863  HA  LEU    57      50.599  28.200  58.129  1.00  0.00           H
ATOM    864  CB  LEU    57      52.226  27.208  59.166  1.00  0.00           C
ATOM    865  HB2 LEU    57      52.959  27.437  59.940  1.00  0.00           H
ATOM    866  HB3 LEU    57      51.712  26.321  59.537  1.00  0.00           H
ATOM    867  CG  LEU    57      52.999  26.960  57.821  1.00  0.00           C
ATOM    868  HG  LEU    57      52.466  27.284  56.926  1.00  0.00           H
ATOM    869  CD1 LEU    57      54.410  27.660  57.818  1.00  0.00           C
ATOM    870 HD11 LEU    57      54.911  27.214  58.678  1.00  0.00           H
ATOM    871 HD12 LEU    57      55.011  27.460  56.932  1.00  0.00           H
ATOM    872 HD13 LEU    57      54.270  28.741  57.820  1.00  0.00           H
ATOM    873  CD2 LEU    57      53.216  25.453  57.665  1.00  0.00           C
ATOM    874 HD21 LEU    57      53.721  25.053  58.545  1.00  0.00           H
ATOM    875 HD22 LEU    57      52.229  24.988  57.686  1.00  0.00           H
ATOM    876 HD23 LEU    57      53.710  25.282  56.709  1.00  0.00           H
ATOM    877  C   LEU    57      50.121  28.589  60.114  1.00  0.00           C
ATOM    878  O   LEU    57      50.398  29.354  61.027  1.00  0.00           O
ATOM    879  N   LEU    58      49.011  27.837  59.875  1.00  0.00           N
ATOM    880  H   LEU    58      49.066  27.168  59.119  1.00  0.00           H
ATOM    881  CA  LEU    58      47.940  27.816  60.927  1.00  0.00           C
ATOM    882  HA  LEU    58      47.624  28.846  61.092  1.00  0.00           H
ATOM    883  CB  LEU    58      46.821  26.982  60.334  1.00  0.00           C
ATOM    884  HB2 LEU    58      47.270  25.992  60.393  1.00  0.00           H
ATOM    885  HB3 LEU    58      45.980  27.012  61.026  1.00  0.00           H
ATOM    886  CG  LEU    58      46.261  27.248  58.950  1.00  0.00           C
ATOM    887  HG  LEU    58      46.983  27.100  58.146  1.00  0.00           H
ATOM    888  CD1 LEU    58      45.167  26.212  58.638  1.00  0.00           C
ATOM    889 HD11 LEU    58      44.331  26.261  59.336  1.00  0.00           H
ATOM    890 HD12 LEU    58      44.754  26.405  57.648  1.00  0.00           H
ATOM    891 HD13 LEU    58      45.549  25.192  58.683  1.00  0.00           H
ATOM    892  CD2 LEU    58      45.562  28.609  58.926  1.00  0.00           C
ATOM    893 HD21 LEU    58      46.344  29.353  59.072  1.00  0.00           H
ATOM    894 HD22 LEU    58      45.139  28.731  57.929  1.00  0.00           H
ATOM    895 HD23 LEU    58      44.834  28.758  59.723  1.00  0.00           H
ATOM    896  C   LEU    58      48.424  27.221  62.295  1.00  0.00           C
ATOM    897  O   LEU    58      49.134  26.204  62.175  1.00  0.00           O
ATOM    898  N   ASN    59      48.091  27.743  63.479  1.00  0.00           N
ATOM    899  H   ASN    59      47.363  28.441  63.540  1.00  0.00           H
ATOM    900  CA  ASN    59      48.548  27.252  64.795  1.00  0.00           C
ATOM    901  HA  ASN    59      48.117  27.967  65.495  1.00  0.00           H
ATOM    902  CB  ASN    59      47.678  25.920  65.193  1.00  0.00           C
ATOM    903  HB2 ASN    59      48.224  25.075  64.775  1.00  0.00           H
ATOM    904  HB3 ASN    59      47.738  25.792  66.273  1.00  0.00           H
ATOM    905  CG  ASN    59      46.209  25.968  64.763  1.00  0.00           C
ATOM    906  OD1 ASN    59      45.420  26.557  65.500  1.00  0.00           O
ATOM    907  ND2 ASN    59      45.796  25.277  63.721  1.00  0.00           N
ATOM    908 HD21 ASN    59      44.853  25.181  63.372  1.00  0.00           H
ATOM    909 HD22 ASN    59      46.419  24.640  63.246  1.00  0.00           H
ATOM    910  C   ASN    59      50.029  27.221  65.157  1.00  0.00           C
ATOM    911  O   ASN    59      50.474  26.911  66.222  1.00  0.00           O
ATOM    912  N   ASP    60      50.850  27.427  64.155  1.00  0.00           N
ATOM    913  H   ASP    60      50.349  27.552  63.286  1.00  0.00           H
ATOM    914  CA  ASP    60      52.357  27.492  64.068  1.00  0.00           C
ATOM    915  HA  ASP    60      52.690  26.567  64.537  1.00  0.00           H
ATOM    916  CB  ASP    60      52.905  27.421  62.597  1.00  0.00           C
ATOM    917  HB2 ASP    60      52.665  26.450  62.165  1.00  0.00           H
ATOM    918  HB3 ASP    60      52.597  28.308  62.043  1.00  0.00           H
ATOM    919  CG  ASP    60      54.486  27.367  62.593  1.00  0.00           C
ATOM    920  OD1 ASP    60      55.139  26.812  63.510  1.00  0.00           O
ATOM    921  OD2 ASP    60      55.146  28.137  61.842  1.00  0.00           O
ATOM    922  C   ASP    60      52.978  28.605  64.992  1.00  0.00           C
ATOM    923  O   ASP    60      53.024  29.768  64.539  1.00  0.00           O
ATOM    924  N   LYS    61      53.615  28.345  66.101  1.00  0.00           N
ATOM    925  H   LYS    61      53.870  27.394  66.330  1.00  0.00           H
ATOM    926  CA  LYS    61      54.298  29.404  66.922  1.00  0.00           C
ATOM    927  HA  LYS    61      53.664  30.290  66.947  1.00  0.00           H
ATOM    928  CB  LYS    61      54.419  28.885  68.394  1.00  0.00           C
ATOM    929  HB2 LYS    61      54.727  27.841  68.430  1.00  0.00           H
ATOM    930  HB3 LYS    61      55.191  29.481  68.880  1.00  0.00           H
ATOM    931  CG  LYS    61      53.200  29.007  69.344  1.00  0.00           C
ATOM    932  HG2 LYS    61      53.497  28.648  70.329  1.00  0.00           H
ATOM    933  HG3 LYS    61      52.941  30.061  69.449  1.00  0.00           H
ATOM    934  CD  LYS    61      51.938  28.243  69.035  1.00  0.00           C
ATOM    935  HD2 LYS    61      51.215  28.631  69.753  1.00  0.00           H
ATOM    936  HD3 LYS    61      51.638  28.533  68.028  1.00  0.00           H
ATOM    937  CE  LYS    61      52.177  26.752  69.070  1.00  0.00           C
ATOM    938  HE2 LYS    61      52.910  26.609  68.277  1.00  0.00           H
ATOM    939  HE3 LYS    61      52.671  26.547  70.019  1.00  0.00           H
ATOM    940  NZ  LYS    61      50.870  25.983  68.834  1.00  0.00           N
ATOM    941  HZ1 LYS    61      50.191  26.288  69.516  1.00  0.00           H
ATOM    942  HZ2 LYS    61      50.494  26.156  67.912  1.00  0.00           H
ATOM    943  HZ3 LYS    61      51.029  24.987  68.855  1.00  0.00           H
ATOM    944  C   LYS    61      55.655  29.866  66.364  1.00  0.00           C
ATOM    945  O   LYS    61      56.157  30.858  66.955  1.00  0.00           O
ATOM    946  N   HIP    62      56.219  29.196  65.349  1.00  0.00           N
ATOM    947  H   HIP    62      55.744  28.337  65.111  1.00  0.00           H
ATOM    948  CA  HIP    62      57.464  29.645  64.689  1.00  0.00           C
ATOM    949  HA  HIP    62      58.081  30.087  65.470  1.00  0.00           H
ATOM    950  CB  HIP    62      58.179  28.310  64.173  1.00  0.00           C
ATOM    951  HB2 HIP    62      57.559  27.851  63.404  1.00  0.00           H
ATOM    952  HB3 HIP    62      59.152  28.498  63.719  1.00  0.00           H
ATOM    953  CG  HIP    62      58.411  27.324  65.215  1.00  0.00           C
ATOM    954  ND1 HIP    62      59.294  27.418  66.260  1.00  0.00           N
ATOM    955  HD1 HIP    62      59.993  28.144  66.324  1.00  0.00           H
ATOM    956  CE1 HIP    62      59.210  26.293  66.976  1.00  0.00           C
ATOM    957  HE1 HIP    62      59.736  26.031  67.882  1.00  0.00           H
ATOM    958  NE2 HIP    62      58.337  25.514  66.376  1.00  0.00           N
ATOM    959  HE2 HIP    62      58.063  24.594  66.691  1.00  0.00           H
ATOM    960  CD2 HIP    62      57.783  26.138  65.260  1.00  0.00           C
ATOM    961  HD2 HIP    62      57.187  25.667  64.491  1.00  0.00           H
ATOM    962  C   HIP    62      57.280  30.608  63.477  1.00  0.00           C
ATOM    963  O   HIP    62      58.273  31.130  62.945  1.00  0.00           O
ATOM    964  N   SER    63      56.002  30.877  63.086  1.00  0.00           N
ATOM    965  H   SER    63      55.250  30.509  63.649  1.00  0.00           H
ATOM    966  CA  SER    63      55.690  31.691  61.893  1.00  0.00           C
ATOM    967  HA  SER    63      56.548  31.771  61.225  1.00  0.00           H
ATOM    968  CB  SER    63      54.477  31.280  61.097  1.00  0.00           C
ATOM    969  HB2 SER    63      53.698  31.026  61.815  1.00  0.00           H
ATOM    970  HB3 SER    63      54.127  32.122  60.500  1.00  0.00           H
ATOM    971  OG  SER    63      54.783  30.215  60.254  1.00  0.00           O
ATOM    972  HG  SER    63      54.953  29.484  60.852  1.00  0.00           H
ATOM    973  C   SER    63      55.552  33.190  62.312  1.00  0.00           C
ATOM    974  O   SER    63      55.071  33.481  63.418  1.00  0.00           O
ATOM    975  N   ASN    64      56.079  34.081  61.410  1.00  0.00           N
ATOM    976  H   ASN    64      56.559  33.832  60.557  1.00  0.00           H
ATOM    977  CA  ASN    64      56.029  35.572  61.684  1.00  0.00           C
ATOM    978  HA  ASN    64      55.171  35.703  62.344  1.00  0.00           H
ATOM    979  CB  ASN    64      57.256  35.991  62.390  1.00  0.00           C
ATOM    980  HB2 ASN    64      57.644  35.251  63.092  1.00  0.00           H
ATOM    981  HB3 ASN    64      58.034  36.132  61.641  1.00  0.00           H
ATOM    982  CG  ASN    64      57.081  37.359  63.142  1.00  0.00           C
ATOM    983  OD1 ASN    64      56.226  37.463  64.001  1.00  0.00           O
ATOM    984  ND2 ASN    64      57.942  38.403  62.939  1.00  0.00           N
ATOM    985 HD21 ASN    64      57.804  39.158  63.595  1.00  0.00           H
ATOM    986 HD22 ASN    64      58.708  38.274  62.293  1.00  0.00           H
ATOM    987  C   ASN    64      55.661  36.512  60.453  1.00  0.00           C
ATOM    988  O   ASN    64      56.204  37.572  60.271  1.00  0.00           O
ATOM    989  N   GLY    65      54.656  36.095  59.689  1.00  0.00           N
ATOM    990  H   GLY    65      54.112  35.279  59.929  1.00  0.00           H
ATOM    991  CA  GLY    65      54.347  36.744  58.379  1.00  0.00           C
ATOM    992  HA2 GLY    65      55.247  37.105  57.881  1.00  0.00           H
ATOM    993  HA3 GLY    65      53.805  36.072  57.713  1.00  0.00           H
ATOM    994  C   GLY    65      53.468  37.963  58.598  1.00  0.00           C
ATOM    995  O   GLY    65      52.738  38.035  59.525  1.00  0.00           O
ATOM    996  N   THR    66      53.631  39.014  57.769  1.00  0.00           N
ATOM    997  H   THR    66      54.294  38.967  57.008  1.00  0.00           H
ATOM    998  CA  THR    66      53.056  40.348  57.984  1.00  0.00           C
ATOM    999  HA  THR    66      53.160  40.668  59.020  1.00  0.00           H
ATOM   1000  CB  THR    66      53.965  41.321  57.183  1.00  0.00           C
ATOM   1001  HB  THR    66      54.977  41.206  57.572  1.00  0.00           H
ATOM   1002  CG2 THR    66      53.899  41.186  55.655  1.00  0.00           C
ATOM   1003 HG21 THR    66      54.686  41.799  55.215  1.00  0.00           H
ATOM   1004 HG22 THR    66      54.018  40.139  55.376  1.00  0.00           H
ATOM   1005 HG23 THR    66      52.927  41.556  55.327  1.00  0.00           H
ATOM   1006  OG1 THR    66      53.575  42.631  57.570  1.00  0.00           O
ATOM   1007  HG1 THR    66      53.482  42.579  58.524  1.00  0.00           H
ATOM   1008  C   THR    66      51.646  40.438  57.471  1.00  0.00           C
ATOM   1009  O   THR    66      51.282  39.640  56.606  1.00  0.00           O
ATOM   1010  N   VAL    67      50.894  41.481  57.888  1.00  0.00           N
ATOM   1011  H   VAL    67      51.323  42.055  58.599  1.00  0.00           H
ATOM   1012  CA  VAL    67      49.542  41.824  57.409  1.00  0.00           C
ATOM   1013  HA  VAL    67      49.074  40.856  57.224  1.00  0.00           H
ATOM   1014  CB  VAL    67      48.746  42.474  58.602  1.00  0.00           C
ATOM   1015  HB  VAL    67      47.670  42.520  58.438  1.00  0.00           H
ATOM   1016  CG1 VAL    67      48.793  41.567  59.800  1.00  0.00           C
ATOM   1017 HG11 VAL    67      49.831  41.514  60.126  1.00  0.00           H
ATOM   1018 HG12 VAL    67      48.161  41.946  60.604  1.00  0.00           H
ATOM   1019 HG13 VAL    67      48.351  40.589  59.611  1.00  0.00           H
ATOM   1020  CG2 VAL    67      49.320  43.849  58.963  1.00  0.00           C
ATOM   1021 HG21 VAL    67      48.996  44.187  59.948  1.00  0.00           H
ATOM   1022 HG22 VAL    67      50.403  43.743  58.900  1.00  0.00           H
ATOM   1023 HG23 VAL    67      49.059  44.643  58.262  1.00  0.00           H
ATOM   1024  C   VAL    67      49.560  42.748  56.219  1.00  0.00           C
ATOM   1025  O   VAL    67      48.464  43.140  55.741  1.00  0.00           O
ATOM   1026  N   LYS    68      50.714  43.167  55.708  1.00  0.00           N
ATOM   1027  H   LYS    68      51.506  42.961  56.301  1.00  0.00           H
ATOM   1028  CA  LYS    68      50.845  43.951  54.498  1.00  0.00           C
ATOM   1029  HA  LYS    68      50.188  44.815  54.397  1.00  0.00           H
ATOM   1030  CB  LYS    68      52.306  44.418  54.383  1.00  0.00           C
ATOM   1031  HB2 LYS    68      52.652  44.887  55.305  1.00  0.00           H
ATOM   1032  HB3 LYS    68      52.957  43.555  54.242  1.00  0.00           H
ATOM   1033  CG  LYS    68      52.523  45.328  53.193  1.00  0.00           C
ATOM   1034  HG2 LYS    68      52.157  44.916  52.252  1.00  0.00           H
ATOM   1035  HG3 LYS    68      51.925  46.228  53.340  1.00  0.00           H
ATOM   1036  CD  LYS    68      54.027  45.659  52.922  1.00  0.00           C
ATOM   1037  HD2 LYS    68      54.640  44.759  52.863  1.00  0.00           H
ATOM   1038  HD3 LYS    68      54.064  46.118  51.934  1.00  0.00           H
ATOM   1039  CE  LYS    68      54.617  46.592  54.074  1.00  0.00           C
ATOM   1040  HE2 LYS    68      54.443  46.109  55.036  1.00  0.00           H
ATOM   1041  HE3 LYS    68      55.703  46.611  53.976  1.00  0.00           H
ATOM   1042  NZ  LYS    68      54.109  47.982  53.952  1.00  0.00           N
ATOM   1043  HZ1 LYS    68      53.105  47.973  54.068  1.00  0.00           H
ATOM   1044  HZ2 LYS    68      54.545  48.484  54.712  1.00  0.00           H
ATOM   1045  HZ3 LYS    68      54.486  48.373  53.101  1.00  0.00           H
ATOM   1046  C   LYS    68      50.472  43.050  53.289  1.00  0.00           C
ATOM   1047  O   LYS    68      51.100  42.020  53.073  1.00  0.00           O
ATOM   1048  N   ASP    69      49.525  43.468  52.484  1.00  0.00           N
ATOM   1049  H   ASP    69      49.087  44.353  52.698  1.00  0.00           H
ATOM   1050  CA  ASP    69      49.107  42.643  51.391  1.00  0.00           C
ATOM   1051  HA  ASP    69      49.081  41.622  51.772  1.00  0.00           H
ATOM   1052  CB  ASP    69      47.619  42.986  51.027  1.00  0.00           C
ATOM   1053  HB2 ASP    69      47.347  42.400  50.149  1.00  0.00           H
ATOM   1054  HB3 ASP    69      46.987  42.611  51.831  1.00  0.00           H
ATOM   1055  CG  ASP    69      47.269  44.468  50.744  1.00  0.00           C
ATOM   1056  OD1 ASP    69      46.085  44.743  50.755  1.00  0.00           O
ATOM   1057  OD2 ASP    69      48.158  45.317  50.641  1.00  0.00           O
ATOM   1058  C   ASP    69      50.059  42.637  50.218  1.00  0.00           C
ATOM   1059  O   ASP    69      50.202  41.599  49.651  1.00  0.00           O
ATOM   1060  N   ARG    70      50.516  43.830  49.776  1.00  0.00           N
ATOM   1061  H   ARG    70      50.004  44.673  49.991  1.00  0.00           H
ATOM   1062  CA  ARG    70      51.563  43.853  48.731  1.00  0.00           C
ATOM   1063  HA  ARG    70      51.369  42.995  48.090  1.00  0.00           H
ATOM   1064  CB  ARG    70      51.459  45.166  47.931  1.00  0.00           C
ATOM   1065  HB2 ARG    70      51.660  46.069  48.505  1.00  0.00           H
ATOM   1066  HB3 ARG    70      52.151  44.990  47.108  1.00  0.00           H
ATOM   1067  CG  ARG    70      50.026  45.360  47.306  1.00  0.00           C
ATOM   1068  HG2 ARG    70      49.825  44.463  46.722  1.00  0.00           H
ATOM   1069  HG3 ARG    70      49.317  45.384  48.133  1.00  0.00           H
ATOM   1070  CD  ARG    70      49.888  46.615  46.439  1.00  0.00           C
ATOM   1071  HD2 ARG    70      50.487  46.420  45.549  1.00  0.00           H
ATOM   1072  HD3 ARG    70      48.882  46.708  46.028  1.00  0.00           H
ATOM   1073  NE  ARG    70      50.283  47.855  47.193  1.00  0.00           N
ATOM   1074  HE  ARG    70      51.203  48.246  47.048  1.00  0.00           H
ATOM   1075  CZ  ARG    70      49.529  48.595  47.955  1.00  0.00           C
ATOM   1076  NH1 ARG    70      49.997  49.748  48.328  1.00  0.00           N
ATOM   1077 HH11 ARG    70      50.873  50.151  48.029  1.00  0.00           H
ATOM   1078 HH12 ARG    70      49.440  50.471  48.759  1.00  0.00           H
ATOM   1079  NH2 ARG    70      48.336  48.194  48.317  1.00  0.00           N
ATOM   1080 HH21 ARG    70      48.079  47.238  48.119  1.00  0.00           H
ATOM   1081 HH22 ARG    70      47.789  48.739  48.969  1.00  0.00           H
ATOM   1082  C   ARG    70      53.025  43.613  49.317  1.00  0.00           C
ATOM   1083  O   ARG    70      53.989  44.301  48.981  1.00  0.00           O
ATOM   1084  N   SER    71      53.153  42.573  50.189  1.00  0.00           N
ATOM   1085  H   SER    71      52.475  41.827  50.131  1.00  0.00           H
ATOM   1086  CA  SER    71      54.448  42.320  50.637  1.00  0.00           C
ATOM   1087  HA  SER    71      54.888  43.154  51.184  1.00  0.00           H
ATOM   1088  CB  SER    71      54.342  41.223  51.753  1.00  0.00           C
ATOM   1089  HB2 SER    71      53.762  41.484  52.638  1.00  0.00           H
ATOM   1090  HB3 SER    71      53.964  40.305  51.305  1.00  0.00           H
ATOM   1091  OG  SER    71      55.663  40.943  52.200  1.00  0.00           O
ATOM   1092  HG  SER    71      55.500  40.472  53.021  1.00  0.00           H
ATOM   1093  C   SER    71      55.337  41.884  49.487  1.00  0.00           C
ATOM   1094  O   SER    71      54.815  41.102  48.748  1.00  0.00           O
ATOM   1095  N   PRO    72      56.615  42.329  49.375  1.00  0.00           N
ATOM   1096  CD  PRO    72      57.304  43.449  50.084  1.00  0.00           C
ATOM   1097  HD2 PRO    72      57.088  43.414  51.152  1.00  0.00           H
ATOM   1098  HD3 PRO    72      56.904  44.410  49.758  1.00  0.00           H
ATOM   1099  CG  PRO    72      58.857  43.258  49.786  1.00  0.00           C
ATOM   1100  HG2 PRO    72      59.144  42.481  50.493  1.00  0.00           H
ATOM   1101  HG3 PRO    72      59.535  44.110  49.847  1.00  0.00           H
ATOM   1102  CB  PRO    72      58.807  42.666  48.345  1.00  0.00           C
ATOM   1103  HB2 PRO    72      59.600  41.990  48.026  1.00  0.00           H
ATOM   1104  HB3 PRO    72      58.754  43.483  47.625  1.00  0.00           H
ATOM   1105  CA  PRO    72      57.476  41.810  48.339  1.00  0.00           C
ATOM   1106  HA  PRO    72      57.045  41.835  47.338  1.00  0.00           H
ATOM   1107  C   PRO    72      57.753  40.312  48.691  1.00  0.00           C
ATOM   1108  O   PRO    72      58.332  39.599  47.890  1.00  0.00           O
ATOM   1109  N   HID    73      57.455  39.679  49.831  1.00  0.00           N
ATOM   1110  H   HID    73      56.712  40.190  50.289  1.00  0.00           H
ATOM   1111  CA  HID    73      57.781  38.239  50.079  1.00  0.00           C
ATOM   1112  HA  HID    73      58.601  37.916  49.436  1.00  0.00           H
ATOM   1113  CB  HID    73      58.230  38.122  51.579  1.00  0.00           C
ATOM   1114  HB2 HID    73      57.423  38.450  52.234  1.00  0.00           H
ATOM   1115  HB3 HID    73      58.584  37.117  51.810  1.00  0.00           H
ATOM   1116  CG  HID    73      59.461  39.030  51.793  1.00  0.00           C
ATOM   1117  ND1 HID    73      60.613  38.876  51.096  1.00  0.00           N
ATOM   1118  HD1 HID    73      60.717  38.135  50.417  1.00  0.00           H
ATOM   1119  CE1 HID    73      61.473  39.860  51.378  1.00  0.00           C
ATOM   1120  HE1 HID    73      62.508  39.936  51.079  1.00  0.00           H
ATOM   1121  NE2 HID    73      60.790  40.772  52.150  1.00  0.00           N
ATOM   1122  CD2 HID    73      59.538  40.204  52.399  1.00  0.00           C
ATOM   1123  HD2 HID    73      58.734  40.732  52.889  1.00  0.00           H
ATOM   1124  C   HID    73      56.539  37.274  49.842  1.00  0.00           C
ATOM   1125  O   HID    73      56.582  36.111  50.188  1.00  0.00           O
ATOM   1126  N   ARG    74      55.443  37.811  49.294  1.00  0.00           N
ATOM   1127  H   ARG    74      55.526  38.763  48.968  1.00  0.00           H
ATOM   1128  CA  ARG    74      54.208  37.165  49.084  1.00  0.00           C
ATOM   1129  HA  ARG    74      54.056  36.460  49.901  1.00  0.00           H
ATOM   1130  CB  ARG    74      53.056  38.183  49.066  1.00  0.00           C
ATOM   1131  HB2 ARG    74      53.188  38.938  49.840  1.00  0.00           H
ATOM   1132  HB3 ARG    74      53.172  38.834  48.200  1.00  0.00           H
ATOM   1133  CG  ARG    74      51.704  37.618  49.255  1.00  0.00           C
ATOM   1134  HG2 ARG    74      51.477  37.022  48.371  1.00  0.00           H
ATOM   1135  HG3 ARG    74      51.732  37.077  50.201  1.00  0.00           H
ATOM   1136  CD  ARG    74      50.649  38.737  49.391  1.00  0.00           C
ATOM   1137  HD2 ARG    74      51.013  39.363  50.206  1.00  0.00           H
ATOM   1138  HD3 ARG    74      50.662  39.360  48.496  1.00  0.00           H
ATOM   1139  NE  ARG    74      49.261  38.294  49.677  1.00  0.00           N
ATOM   1140  HE  ARG    74      49.058  37.478  50.239  1.00  0.00           H
ATOM   1141  CZ  ARG    74      48.187  38.718  49.106  1.00  0.00           C
ATOM   1142  NH1 ARG    74      47.118  38.020  49.407  1.00  0.00           N
ATOM   1143 HH11 ARG    74      47.308  37.257  50.040  1.00  0.00           H
ATOM   1144 HH12 ARG    74      46.201  38.179  49.013  1.00  0.00           H
ATOM   1145  NH2 ARG    74      48.168  39.789  48.358  1.00  0.00           N
ATOM   1146 HH21 ARG    74      48.937  40.427  48.514  1.00  0.00           H
ATOM   1147 HH22 ARG    74      47.211  40.051  48.170  1.00  0.00           H
ATOM   1148  C   ARG    74      54.230  36.507  47.677  1.00  0.00           C
ATOM   1149  O   ARG    74      54.808  36.952  46.681  1.00  0.00           O
ATOM   1150  N   THR    75      53.554  35.366  47.612  1.00  0.00           N
ATOM   1151  H   THR    75      53.163  35.002  48.469  1.00  0.00           H
ATOM   1152  CA  THR    75      53.507  34.450  46.448  1.00  0.00           C
ATOM   1153  HA  THR    75      53.902  35.004  45.597  1.00  0.00           H
ATOM   1154  CB  THR    75      54.517  33.269  46.606  1.00  0.00           C
ATOM   1155  HB  THR    75      54.336  32.601  45.764  1.00  0.00           H
ATOM   1156  CG2 THR    75      55.964  33.578  46.598  1.00  0.00           C
ATOM   1157 HG21 THR    75      56.115  34.191  45.708  1.00  0.00           H
ATOM   1158 HG22 THR    75      56.220  34.154  47.487  1.00  0.00           H
ATOM   1159 HG23 THR    75      56.592  32.698  46.456  1.00  0.00           H
ATOM   1160  OG1 THR    75      54.215  32.611  47.824  1.00  0.00           O
ATOM   1161  HG1 THR    75      53.275  32.414  47.843  1.00  0.00           H
ATOM   1162  C   THR    75      52.187  33.768  46.079  1.00  0.00           C
ATOM   1163  O   THR    75      51.441  33.295  46.947  1.00  0.00           O
ATOM   1164  N   LEU    76      51.947  33.572  44.774  1.00  0.00           N
ATOM   1165  H   LEU    76      52.663  33.902  44.142  1.00  0.00           H
ATOM   1166  CA  LEU    76      50.936  32.608  44.336  1.00  0.00           C
ATOM   1167  HA  LEU    76      50.056  32.708  44.972  1.00  0.00           H
ATOM   1168  CB  LEU    76      50.603  33.038  42.860  1.00  0.00           C
ATOM   1169  HB2 LEU    76      50.233  34.063  42.848  1.00  0.00           H
ATOM   1170  HB3 LEU    76      51.499  32.965  42.245  1.00  0.00           H
ATOM   1171  CG  LEU    76      49.577  32.164  42.168  1.00  0.00           C
ATOM   1172  HG  LEU    76      49.810  31.111  42.331  1.00  0.00           H
ATOM   1173  CD1 LEU    76      48.130  32.536  42.652  1.00  0.00           C
ATOM   1174 HD11 LEU    76      47.358  32.245  41.941  1.00  0.00           H
ATOM   1175 HD12 LEU    76      47.872  32.005  43.568  1.00  0.00           H
ATOM   1176 HD13 LEU    76      48.053  33.578  42.962  1.00  0.00           H
ATOM   1177  CD2 LEU    76      49.659  32.408  40.692  1.00  0.00           C
ATOM   1178 HD21 LEU    76      50.606  32.028  40.308  1.00  0.00           H
ATOM   1179 HD22 LEU    76      48.739  31.962  40.314  1.00  0.00           H
ATOM   1180 HD23 LEU    76      49.582  33.465  40.440  1.00  0.00           H
ATOM   1181  C   LEU    76      51.523  31.127  44.445  1.00  0.00           C
ATOM   1182  O   LEU    76      52.726  30.846  44.157  1.00  0.00           O
ATOM   1183  N   MET    77      50.598  30.231  44.825  1.00  0.00           N
ATOM   1184  H   MET    77      49.633  30.499  44.950  1.00  0.00           H
ATOM   1185  CA  MET    77      50.874  28.815  44.935  1.00  0.00           C
ATOM   1186  HA  MET    77      51.765  28.571  44.357  1.00  0.00           H
ATOM   1187  CB  MET    77      51.253  28.567  46.411  1.00  0.00           C
ATOM   1188  HB2 MET    77      50.480  28.912  47.097  1.00  0.00           H
ATOM   1189  HB3 MET    77      51.391  27.490  46.502  1.00  0.00           H
ATOM   1190  CG  MET    77      52.564  29.213  46.841  1.00  0.00           C
ATOM   1191  HG2 MET    77      53.272  28.998  46.041  1.00  0.00           H
ATOM   1192  HG3 MET    77      52.423  30.291  46.757  1.00  0.00           H
ATOM   1193  SD  MET    77      53.201  28.843  48.505  1.00  0.00           S
ATOM   1194  CE  MET    77      53.639  27.119  48.144  1.00  0.00           C
ATOM   1195  HE1 MET    77      54.182  27.201  47.203  1.00  0.00           H
ATOM   1196  HE2 MET    77      54.252  26.675  48.927  1.00  0.00           H
ATOM   1197  HE3 MET    77      52.820  26.426  47.944  1.00  0.00           H
ATOM   1198  C   MET    77      49.660  27.949  44.465  1.00  0.00           C
ATOM   1199  O   MET    77      48.576  28.446  44.319  1.00  0.00           O
ATOM   1200  N   SER    78      49.918  26.666  44.194  1.00  0.00           N
ATOM   1201  H   SER    78      50.841  26.260  44.236  1.00  0.00           H
ATOM   1202  CA  SER    78      48.852  25.757  44.015  1.00  0.00           C
ATOM   1203  HA  SER    78      47.953  26.212  44.431  1.00  0.00           H
ATOM   1204  CB  SER    78      48.435  25.682  42.506  1.00  0.00           C
ATOM   1205  HB2 SER    78      47.408  25.322  42.569  1.00  0.00           H
ATOM   1206  HB3 SER    78      48.576  26.680  42.090  1.00  0.00           H
ATOM   1207  OG  SER    78      49.217  24.756  41.811  1.00  0.00           O
ATOM   1208  HG  SER    78      49.947  25.168  41.344  1.00  0.00           H
ATOM   1209  C   SER    78      48.945  24.422  44.669  1.00  0.00           C
ATOM   1210  O   SER    78      49.974  23.773  44.661  1.00  0.00           O
ATOM   1211  N   CYS    79      47.850  23.891  45.170  1.00  0.00           N
ATOM   1212  H   CYS    79      46.990  24.416  45.249  1.00  0.00           H
ATOM   1213  CA  CYS    79      47.667  22.524  45.600  1.00  0.00           C
ATOM   1214  HA  CYS    79      48.642  22.042  45.524  1.00  0.00           H
ATOM   1215  CB  CYS    79      47.134  22.484  47.007  1.00  0.00           C
ATOM   1216  HB2 CYS    79      47.264  21.440  47.294  1.00  0.00           H
ATOM   1217  HB3 CYS    79      47.810  23.025  47.669  1.00  0.00           H
ATOM   1218  SG  CYS    79      45.489  23.132  47.097  1.00  0.00           S
ATOM   1219  HG  CYS    79      45.137  22.499  48.219  1.00  0.00           H
ATOM   1220  C   CYS    79      46.671  21.833  44.520  1.00  0.00           C
ATOM   1221  O   CYS    79      45.858  22.555  43.853  1.00  0.00           O
ATOM   1222  N   PRO    80      46.685  20.492  44.415  1.00  0.00           N
ATOM   1223  CD  PRO    80      47.639  19.551  44.906  1.00  0.00           C
ATOM   1224  HD2 PRO    80      47.395  19.458  45.964  1.00  0.00           H
ATOM   1225  HD3 PRO    80      48.661  19.919  44.812  1.00  0.00           H
ATOM   1226  CG  PRO    80      47.354  18.213  44.124  1.00  0.00           C
ATOM   1227  HG2 PRO    80      47.578  17.396  44.811  1.00  0.00           H
ATOM   1228  HG3 PRO    80      48.002  18.206  43.247  1.00  0.00           H
ATOM   1229  CB  PRO    80      45.887  18.288  43.917  1.00  0.00           C
ATOM   1230  HB2 PRO    80      45.378  17.870  44.786  1.00  0.00           H
ATOM   1231  HB3 PRO    80      45.722  17.684  43.025  1.00  0.00           H
ATOM   1232  CA  PRO    80      45.627  19.794  43.755  1.00  0.00           C
ATOM   1233  HA  PRO    80      45.492  20.026  42.698  1.00  0.00           H
ATOM   1234  C   PRO    80      44.301  20.229  44.413  1.00  0.00           C
ATOM   1235  O   PRO    80      44.253  20.630  45.597  1.00  0.00           O
ATOM   1236  N   VAL    81      43.135  19.979  43.802  1.00  0.00           N
ATOM   1237  H   VAL    81      43.161  19.509  42.908  1.00  0.00           H
ATOM   1238  CA  VAL    81      41.884  20.314  44.364  1.00  0.00           C
ATOM   1239  HA  VAL    81      42.038  21.311  44.777  1.00  0.00           H
ATOM   1240  CB  VAL    81      40.755  20.482  43.352  1.00  0.00           C
ATOM   1241  HB  VAL    81      41.130  21.066  42.511  1.00  0.00           H
ATOM   1242  CG1 VAL    81      40.230  19.242  42.684  1.00  0.00           C
ATOM   1243 HG11 VAL    81      39.295  19.410  42.151  1.00  0.00           H
ATOM   1244 HG12 VAL    81      40.939  18.992  41.894  1.00  0.00           H
ATOM   1245 HG13 VAL    81      40.330  18.375  43.336  1.00  0.00           H
ATOM   1246  CG2 VAL    81      39.487  21.197  43.894  1.00  0.00           C
ATOM   1247 HG21 VAL    81      38.869  21.571  43.077  1.00  0.00           H
ATOM   1248 HG22 VAL    81      38.759  20.545  44.377  1.00  0.00           H
ATOM   1249 HG23 VAL    81      39.750  22.006  44.575  1.00  0.00           H
ATOM   1250  C   VAL    81      41.525  19.235  45.397  1.00  0.00           C
ATOM   1251  O   VAL    81      41.885  18.099  45.231  1.00  0.00           O
ATOM   1252  N   GLY    82      40.649  19.592  46.321  1.00  0.00           N
ATOM   1253  H   GLY    82      40.429  20.570  46.439  1.00  0.00           H
ATOM   1254  CA  GLY    82      40.333  18.741  47.412  1.00  0.00           C
ATOM   1255  HA2 GLY    82      39.635  19.330  48.006  1.00  0.00           H
ATOM   1256  HA3 GLY    82      39.930  17.774  47.108  1.00  0.00           H
ATOM   1257  C   GLY    82      41.513  18.481  48.380  1.00  0.00           C
ATOM   1258  O   GLY    82      41.418  17.688  49.330  1.00  0.00           O
ATOM   1259  N   GLU    83      42.644  19.124  48.102  1.00  0.00           N
ATOM   1260  H   GLU    83      42.664  19.825  47.376  1.00  0.00           H
ATOM   1261  CA  GLU    83      43.874  19.079  48.971  1.00  0.00           C
ATOM   1262  HA  GLU    83      43.650  18.292  49.693  1.00  0.00           H
ATOM   1263  CB  GLU    83      45.078  18.662  48.133  1.00  0.00           C
ATOM   1264  HB2 GLU    83      45.201  19.456  47.398  1.00  0.00           H
ATOM   1265  HB3 GLU    83      45.983  18.575  48.735  1.00  0.00           H
ATOM   1266  CG  GLU    83      44.792  17.337  47.429  1.00  0.00           C
ATOM   1267  HG2 GLU    83      44.060  17.480  46.635  1.00  0.00           H
ATOM   1268  HG3 GLU    83      45.712  17.052  46.917  1.00  0.00           H
ATOM   1269  CD  GLU    83      44.559  16.090  48.209  1.00  0.00           C
ATOM   1270  OE1 GLU    83      44.043  15.105  47.659  1.00  0.00           O
ATOM   1271  OE2 GLU    83      44.878  16.050  49.459  1.00  0.00           O
ATOM   1272  C   GLU    83      44.026  20.376  49.758  1.00  0.00           C
ATOM   1273  O   GLU    83      43.878  21.445  49.207  1.00  0.00           O
ATOM   1274  N   ALA    84      44.366  20.330  51.031  1.00  0.00           N
ATOM   1275  H   ALA    84      44.589  19.409  51.380  1.00  0.00           H
ATOM   1276  CA  ALA    84      44.696  21.478  51.883  1.00  0.00           C
ATOM   1277  HA  ALA    84      43.946  22.203  51.568  1.00  0.00           H
ATOM   1278  CB  ALA    84      44.609  21.093  53.327  1.00  0.00           C
ATOM   1279  HB1 ALA    84      43.544  20.907  53.472  1.00  0.00           H
ATOM   1280  HB2 ALA    84      45.163  20.178  53.534  1.00  0.00           H
ATOM   1281  HB3 ALA    84      44.939  21.861  54.027  1.00  0.00           H
ATOM   1282  C   ALA    84      46.092  22.007  51.548  1.00  0.00           C
ATOM   1283  O   ALA    84      47.003  21.268  51.230  1.00  0.00           O
ATOM   1284  N   PRO    85      46.274  23.301  51.508  1.00  0.00           N
ATOM   1285  CD  PRO    85      45.433  24.409  52.088  1.00  0.00           C
ATOM   1286  HD2 PRO    85      45.362  24.261  53.165  1.00  0.00           H
ATOM   1287  HD3 PRO    85      44.383  24.374  51.796  1.00  0.00           H
ATOM   1288  CG  PRO    85      46.122  25.777  51.767  1.00  0.00           C
ATOM   1289  HG2 PRO    85      46.593  26.278  52.613  1.00  0.00           H
ATOM   1290  HG3 PRO    85      45.462  26.405  51.169  1.00  0.00           H
ATOM   1291  CB  PRO    85      47.187  25.413  50.730  1.00  0.00           C
ATOM   1292  HB2 PRO    85      48.114  25.983  50.790  1.00  0.00           H
ATOM   1293  HB3 PRO    85      46.794  25.553  49.723  1.00  0.00           H
ATOM   1294  CA  PRO    85      47.491  23.889  50.973  1.00  0.00           C
ATOM   1295  HA  PRO    85      47.789  23.579  49.971  1.00  0.00           H
ATOM   1296  C   PRO    85      48.651  23.646  52.021  1.00  0.00           C
ATOM   1297  O   PRO    85      48.718  24.368  53.040  1.00  0.00           O
ATOM   1298  N   SER    86      49.378  22.589  51.783  1.00  0.00           N
ATOM   1299  H   SER    86      49.175  22.181  50.882  1.00  0.00           H
ATOM   1300  CA  SER    86      50.454  22.013  52.656  1.00  0.00           C
ATOM   1301  HA  SER    86      50.443  22.646  53.544  1.00  0.00           H
ATOM   1302  CB  SER    86      49.999  20.575  53.056  1.00  0.00           C
ATOM   1303  HB2 SER    86      48.999  20.603  53.491  1.00  0.00           H
ATOM   1304  HB3 SER    86      50.098  19.953  52.167  1.00  0.00           H
ATOM   1305  OG  SER    86      50.939  20.082  54.035  1.00  0.00           O
ATOM   1306  HG  SER    86      50.760  20.449  54.904  1.00  0.00           H
ATOM   1307  C   SER    86      51.917  22.028  52.138  1.00  0.00           C
ATOM   1308  O   SER    86      52.017  21.688  50.903  1.00  0.00           O
ATOM   1309  N   PRO    87      52.987  22.245  52.934  1.00  0.00           N
ATOM   1310  CD  PRO    87      52.944  22.861  54.228  1.00  0.00           C
ATOM   1311  HD2 PRO    87      52.103  22.533  54.840  1.00  0.00           H
ATOM   1312  HD3 PRO    87      52.910  23.939  54.070  1.00  0.00           H
ATOM   1313  CG  PRO    87      54.284  22.559  54.846  1.00  0.00           C
ATOM   1314  HG2 PRO    87      54.227  21.572  55.308  1.00  0.00           H
ATOM   1315  HG3 PRO    87      54.579  23.370  55.512  1.00  0.00           H
ATOM   1316  CB  PRO    87      55.263  22.568  53.730  1.00  0.00           C
ATOM   1317  HB2 PRO    87      56.076  21.862  53.901  1.00  0.00           H
ATOM   1318  HB3 PRO    87      55.736  23.544  53.618  1.00  0.00           H
ATOM   1319  CA  PRO    87      54.346  22.199  52.486  1.00  0.00           C
ATOM   1320  HA  PRO    87      54.455  22.949  51.701  1.00  0.00           H
ATOM   1321  C   PRO    87      54.716  20.823  51.949  1.00  0.00           C
ATOM   1322  O   PRO    87      55.875  20.603  51.561  1.00  0.00           O
ATOM   1323  N   TYR    88      53.858  19.810  52.023  1.00  0.00           N
ATOM   1324  H   TYR    88      52.948  20.006  52.412  1.00  0.00           H
ATOM   1325  CA  TYR    88      54.104  18.582  51.298  1.00  0.00           C
ATOM   1326  HA  TYR    88      55.165  18.359  51.188  1.00  0.00           H
ATOM   1327  CB  TYR    88      53.515  17.444  52.161  1.00  0.00           C
ATOM   1328  HB2 TYR    88      52.430  17.452  52.271  1.00  0.00           H
ATOM   1329  HB3 TYR    88      53.865  16.588  51.586  1.00  0.00           H
ATOM   1330  CG  TYR    88      54.187  17.342  53.554  1.00  0.00           C
ATOM   1331  CD1 TYR    88      53.424  17.718  54.653  1.00  0.00           C
ATOM   1332  HD1 TYR    88      52.408  18.072  54.565  1.00  0.00           H
ATOM   1333  CE1 TYR    88      53.984  18.067  55.915  1.00  0.00           C
ATOM   1334  HE1 TYR    88      53.384  18.404  56.747  1.00  0.00           H
ATOM   1335  CZ  TYR    88      55.342  17.880  56.040  1.00  0.00           C
ATOM   1336  OH  TYR    88      55.950  18.095  57.247  1.00  0.00           O
ATOM   1337  HH  TYR    88      55.398  18.669  57.784  1.00  0.00           H
ATOM   1338  CE2 TYR    88      56.053  17.263  54.989  1.00  0.00           C
ATOM   1339  HE2 TYR    88      57.076  16.977  55.183  1.00  0.00           H
ATOM   1340  CD2 TYR    88      55.529  17.080  53.721  1.00  0.00           C
ATOM   1341  HD2 TYR    88      56.052  16.725  52.845  1.00  0.00           H
ATOM   1342  C   TYR    88      53.522  18.515  49.832  1.00  0.00           C
ATOM   1343  O   TYR    88      54.108  17.845  49.005  1.00  0.00           O
ATOM   1344  N   ASN    89      52.270  19.068  49.555  1.00  0.00           N
ATOM   1345  H   ASN    89      51.938  19.625  50.328  1.00  0.00           H
ATOM   1346  CA  ASN    89      51.680  19.046  48.238  1.00  0.00           C
ATOM   1347  HA  ASN    89      52.129  18.303  47.579  1.00  0.00           H
ATOM   1348  CB  ASN    89      50.173  18.605  48.418  1.00  0.00           C
ATOM   1349  HB2 ASN    89      49.618  18.387  47.505  1.00  0.00           H
ATOM   1350  HB3 ASN    89      50.125  17.595  48.824  1.00  0.00           H
ATOM   1351  CG  ASN    89      49.340  19.441  49.331  1.00  0.00           C
ATOM   1352  OD1 ASN    89      49.405  20.660  49.288  1.00  0.00           O
ATOM   1353  ND2 ASN    89      48.491  18.865  50.169  1.00  0.00           N
ATOM   1354 HD21 ASN    89      47.835  19.571  50.474  1.00  0.00           H
ATOM   1355 HD22 ASN    89      48.214  17.903  50.037  1.00  0.00           H
ATOM   1356  C   ASN    89      51.818  20.354  47.451  1.00  0.00           C
ATOM   1357  O   ASN    89      51.605  20.300  46.240  1.00  0.00           O
ATOM   1358  N   SER    90      52.151  21.484  48.073  1.00  0.00           N
ATOM   1359  H   SER    90      52.380  21.438  49.055  1.00  0.00           H
ATOM   1360  CA  SER    90      51.893  22.792  47.427  1.00  0.00           C
ATOM   1361  HA  SER    90      51.233  22.698  46.565  1.00  0.00           H
ATOM   1362  CB  SER    90      51.203  23.678  48.447  1.00  0.00           C
ATOM   1363  HB2 SER    90      51.847  24.041  49.248  1.00  0.00           H
ATOM   1364  HB3 SER    90      50.917  24.622  47.984  1.00  0.00           H
ATOM   1365  OG  SER    90      49.986  23.189  48.910  1.00  0.00           O
ATOM   1366  HG  SER    90      49.999  22.230  48.964  1.00  0.00           H
ATOM   1367  C   SER    90      53.171  23.276  46.785  1.00  0.00           C
ATOM   1368  O   SER    90      54.156  23.562  47.471  1.00  0.00           O
ATOM   1369  N   ARG    91      53.073  23.645  45.485  1.00  0.00           N
ATOM   1370  H   ARG    91      52.147  23.618  45.082  1.00  0.00           H
ATOM   1371  CA  ARG    91      54.126  24.242  44.706  1.00  0.00           C
ATOM   1372  HA  ARG    91      55.097  24.119  45.186  1.00  0.00           H
ATOM   1373  CB  ARG    91      54.321  23.676  43.292  1.00  0.00           C
ATOM   1374  HB2 ARG    91      54.910  24.379  42.702  1.00  0.00           H
ATOM   1375  HB3 ARG    91      54.865  22.730  43.304  1.00  0.00           H
ATOM   1376  CG  ARG    91      53.000  23.404  42.510  1.00  0.00           C
ATOM   1377  HG2 ARG    91      52.401  22.576  42.892  1.00  0.00           H
ATOM   1378  HG3 ARG    91      52.389  24.291  42.678  1.00  0.00           H
ATOM   1379  CD  ARG    91      53.264  23.276  40.985  1.00  0.00           C
ATOM   1380  HD2 ARG    91      53.585  24.255  40.631  1.00  0.00           H
ATOM   1381  HD3 ARG    91      53.947  22.440  40.837  1.00  0.00           H
ATOM   1382  NE  ARG    91      52.006  23.041  40.213  1.00  0.00           N
ATOM   1383  HE  ARG    91      51.613  23.869  39.789  1.00  0.00           H
ATOM   1384  CZ  ARG    91      51.479  21.958  39.766  1.00  0.00           C
ATOM   1385  NH1 ARG    91      50.440  21.950  38.994  1.00  0.00           N
ATOM   1386 HH11 ARG    91      50.082  22.841  38.680  1.00  0.00           H
ATOM   1387 HH12 ARG    91      50.164  21.100  38.522  1.00  0.00           H
ATOM   1388  NH2 ARG    91      51.950  20.848  40.001  1.00  0.00           N
ATOM   1389 HH21 ARG    91      52.669  20.767  40.706  1.00  0.00           H
ATOM   1390 HH22 ARG    91      51.754  20.157  39.292  1.00  0.00           H
ATOM   1391  C   ARG    91      54.030  25.739  44.555  1.00  0.00           C
ATOM   1392  O   ARG    91      52.929  26.323  44.633  1.00  0.00           O
ATOM   1393  N   PHE    92      55.222  26.453  44.354  1.00  0.00           N
ATOM   1394  H   PHE    92      56.130  26.059  44.553  1.00  0.00           H
ATOM   1395  CA  PHE    92      55.357  27.796  43.956  1.00  0.00           C
ATOM   1396  HA  PHE    92      54.888  28.472  44.672  1.00  0.00           H
ATOM   1397  CB  PHE    92      56.913  28.131  43.960  1.00  0.00           C
ATOM   1398  HB2 PHE    92      57.362  28.022  44.947  1.00  0.00           H
ATOM   1399  HB3 PHE    92      57.339  27.369  43.308  1.00  0.00           H
ATOM   1400  CG  PHE    92      57.251  29.567  43.425  1.00  0.00           C
ATOM   1401  CD1 PHE    92      57.609  29.705  42.090  1.00  0.00           C
ATOM   1402  HD1 PHE    92      57.624  28.886  41.386  1.00  0.00           H
ATOM   1403  CE1 PHE    92      58.131  30.934  41.655  1.00  0.00           C
ATOM   1404  HE1 PHE    92      58.610  30.967  40.689  1.00  0.00           H
ATOM   1405  CZ  PHE    92      58.125  32.065  42.480  1.00  0.00           C
ATOM   1406  HZ  PHE    92      58.544  32.982  42.094  1.00  0.00           H
ATOM   1407  CE2 PHE    92      57.646  31.955  43.846  1.00  0.00           C
ATOM   1408  HE2 PHE    92      57.533  32.844  44.450  1.00  0.00           H
ATOM   1409  CD2 PHE    92      57.280  30.667  44.299  1.00  0.00           C
ATOM   1410  HD2 PHE    92      56.847  30.440  45.262  1.00  0.00           H
ATOM   1411  C   PHE    92      54.815  27.974  42.558  1.00  0.00           C
ATOM   1412  O   PHE    92      55.214  27.243  41.633  1.00  0.00           O
ATOM   1413  N   GLU    93      54.029  28.982  42.348  1.00  0.00           N
ATOM   1414  H   GLU    93      53.831  29.670  43.060  1.00  0.00           H
ATOM   1415  CA  GLU    93      53.520  29.334  40.994  1.00  0.00           C
ATOM   1416  HA  GLU    93      53.825  28.611  40.238  1.00  0.00           H
ATOM   1417  CB  GLU    93      52.000  29.318  40.898  1.00  0.00           C
ATOM   1418  HB2 GLU    93      51.586  30.000  41.640  1.00  0.00           H
ATOM   1419  HB3 GLU    93      51.551  29.572  39.937  1.00  0.00           H
ATOM   1420  CG  GLU    93      51.517  27.927  41.196  1.00  0.00           C
ATOM   1421  HG2 GLU    93      52.119  27.378  41.921  1.00  0.00           H
ATOM   1422  HG3 GLU    93      50.538  27.896  41.675  1.00  0.00           H
ATOM   1423  CD  GLU    93      51.407  26.962  40.045  1.00  0.00           C
ATOM   1424  OE1 GLU    93      50.936  25.821  40.212  1.00  0.00           O
ATOM   1425  OE2 GLU    93      51.854  27.218  38.852  1.00  0.00           O
ATOM   1426  C   GLU    93      54.169  30.669  40.533  1.00  0.00           C
ATOM   1427  O   GLU    93      54.768  30.759  39.440  1.00  0.00           O
ATOM   1428  N   SER    94      54.233  31.701  41.408  1.00  0.00           N
ATOM   1429  H   SER    94      53.736  31.675  42.287  1.00  0.00           H
ATOM   1430  CA  SER    94      54.869  32.979  41.100  1.00  0.00           C
ATOM   1431  HA  SER    94      55.781  32.850  40.516  1.00  0.00           H
ATOM   1432  CB  SER    94      53.960  33.800  40.138  1.00  0.00           C
ATOM   1433  HB2 SER    94      53.916  33.059  39.340  1.00  0.00           H
ATOM   1434  HB3 SER    94      52.996  33.927  40.630  1.00  0.00           H
ATOM   1435  OG  SER    94      54.827  34.906  39.684  1.00  0.00           O
ATOM   1436  HG  SER    94      54.324  35.391  39.026  1.00  0.00           H
ATOM   1437  C   SER    94      55.107  33.841  42.335  1.00  0.00           C
ATOM   1438  O   SER    94      54.365  33.860  43.334  1.00  0.00           O
ATOM   1439  N   VAL    95      56.230  34.625  42.311  1.00  0.00           N
ATOM   1440  H   VAL    95      56.815  34.522  41.495  1.00  0.00           H
ATOM   1441  CA  VAL    95      56.314  35.849  43.178  1.00  0.00           C
ATOM   1442  HA  VAL    95      56.197  35.611  44.235  1.00  0.00           H
ATOM   1443  CB  VAL    95      57.651  36.634  43.049  1.00  0.00           C
ATOM   1444  HB  VAL    95      57.645  37.009  42.025  1.00  0.00           H
ATOM   1445  CG1 VAL    95      57.633  37.777  44.110  1.00  0.00           C
ATOM   1446 HG11 VAL    95      56.685  38.286  43.934  1.00  0.00           H
ATOM   1447 HG12 VAL    95      57.726  37.304  45.088  1.00  0.00           H
ATOM   1448 HG13 VAL    95      58.447  38.491  43.979  1.00  0.00           H
ATOM   1449  CG2 VAL    95      58.899  35.808  43.315  1.00  0.00           C
ATOM   1450 HG21 VAL    95      59.088  35.176  42.448  1.00  0.00           H
ATOM   1451 HG22 VAL    95      59.709  36.537  43.321  1.00  0.00           H
ATOM   1452 HG23 VAL    95      58.838  35.101  44.143  1.00  0.00           H
ATOM   1453  C   VAL    95      55.129  36.827  42.761  1.00  0.00           C
ATOM   1454  O   VAL    95      55.038  37.294  41.638  1.00  0.00           O
ATOM   1455  N   ALA    96      54.185  36.959  43.780  1.00  0.00           N
ATOM   1456  H   ALA    96      54.357  36.590  44.705  1.00  0.00           H
ATOM   1457  CA  ALA    96      52.923  37.621  43.554  1.00  0.00           C
ATOM   1458  HA  ALA    96      53.176  38.397  42.832  1.00  0.00           H
ATOM   1459  CB  ALA    96      52.114  36.681  42.705  1.00  0.00           C
ATOM   1460  HB1 ALA    96      51.241  37.167  42.270  1.00  0.00           H
ATOM   1461  HB2 ALA    96      52.673  36.251  41.874  1.00  0.00           H
ATOM   1462  HB3 ALA    96      51.678  35.814  43.202  1.00  0.00           H
ATOM   1463  C   ALA    96      52.227  38.190  44.801  1.00  0.00           C
ATOM   1464  O   ALA    96      52.104  37.535  45.851  1.00  0.00           O
ATOM   1465  N   TRP    97      51.685  39.393  44.590  1.00  0.00           N
ATOM   1466  H   TRP    97      52.039  39.927  43.809  1.00  0.00           H
ATOM   1467  CA  TRP    97      50.547  39.927  45.385  1.00  0.00           C
ATOM   1468  HA  TRP    97      50.295  39.176  46.135  1.00  0.00           H
ATOM   1469  CB  TRP    97      50.991  41.114  46.294  1.00  0.00           C
ATOM   1470  HB2 TRP    97      50.080  41.560  46.692  1.00  0.00           H
ATOM   1471  HB3 TRP    97      51.627  40.798  47.122  1.00  0.00           H
ATOM   1472  CG  TRP    97      51.734  42.264  45.598  1.00  0.00           C
ATOM   1473  CD1 TRP    97      52.987  42.644  45.813  1.00  0.00           C
ATOM   1474  HD1 TRP    97      53.574  42.323  46.660  1.00  0.00           H
ATOM   1475  NE1 TRP    97      53.335  43.674  45.094  1.00  0.00           N
ATOM   1476  HE1 TRP    97      54.224  44.140  45.198  1.00  0.00           H
ATOM   1477  CE2 TRP    97      52.360  44.061  44.229  1.00  0.00           C
ATOM   1478  CZ2 TRP    97      52.166  45.079  43.227  1.00  0.00           C
ATOM   1479  HZ2 TRP    97      52.949  45.820  43.173  1.00  0.00           H
ATOM   1480  CH2 TRP    97      50.966  45.307  42.551  1.00  0.00           C
ATOM   1481  HH2 TRP    97      50.861  46.018  41.744  1.00  0.00           H
ATOM   1482  CZ3 TRP    97      49.957  44.401  42.790  1.00  0.00           C
ATOM   1483  HZ3 TRP    97      49.127  44.347  42.101  1.00  0.00           H
ATOM   1484  CE3 TRP    97      50.090  43.335  43.749  1.00  0.00           C
ATOM   1485  HE3 TRP    97      49.257  42.661  43.885  1.00  0.00           H
ATOM   1486  CD2 TRP    97      51.284  43.133  44.549  1.00  0.00           C
ATOM   1487  C   TRP    97      49.210  40.141  44.709  1.00  0.00           C
ATOM   1488  O   TRP    97      48.192  40.376  45.411  1.00  0.00           O
ATOM   1489  N   SER    98      49.095  39.804  43.439  1.00  0.00           N
ATOM   1490  H   SER    98      49.905  39.360  43.032  1.00  0.00           H
ATOM   1491  CA  SER    98      47.808  39.762  42.662  1.00  0.00           C
ATOM   1492  HA  SER    98      46.897  39.487  43.193  1.00  0.00           H
ATOM   1493  CB  SER    98      47.666  41.163  41.983  1.00  0.00           C
ATOM   1494  HB2 SER    98      47.384  41.924  42.711  1.00  0.00           H
ATOM   1495  HB3 SER    98      48.564  41.492  41.458  1.00  0.00           H
ATOM   1496  OG  SER    98      46.681  41.043  40.943  1.00  0.00           O
ATOM   1497  HG  SER    98      45.932  40.703  41.437  1.00  0.00           H
ATOM   1498  C   SER    98      47.983  38.749  41.557  1.00  0.00           C
ATOM   1499  O   SER    98      48.967  38.770  40.885  1.00  0.00           O
ATOM   1500  N   ALA    99      46.953  37.903  41.227  1.00  0.00           N
ATOM   1501  H   ALA    99      46.192  37.863  41.890  1.00  0.00           H
ATOM   1502  CA  ALA    99      47.044  36.725  40.333  1.00  0.00           C
ATOM   1503  HA  ALA    99      47.761  36.959  39.546  1.00  0.00           H
ATOM   1504  CB  ALA    99      47.591  35.539  41.178  1.00  0.00           C
ATOM   1505  HB1 ALA    99      47.686  34.670  40.528  1.00  0.00           H
ATOM   1506  HB2 ALA    99      48.570  35.770  41.599  1.00  0.00           H
ATOM   1507  HB3 ALA    99      46.843  35.325  41.941  1.00  0.00           H
ATOM   1508  C   ALA    99      45.819  36.277  39.559  1.00  0.00           C
ATOM   1509  O   ALA    99      44.710  36.548  39.950  1.00  0.00           O
ATOM   1510  N   SER   100      46.083  35.499  38.485  1.00  0.00           N
ATOM   1511  H   SER   100      47.043  35.289  38.255  1.00  0.00           H
ATOM   1512  CA  SER   100      45.033  34.829  37.640  1.00  0.00           C
ATOM   1513  HA  SER   100      44.158  34.574  38.237  1.00  0.00           H
ATOM   1514  CB  SER   100      44.535  35.908  36.648  1.00  0.00           C
ATOM   1515  HB2 SER   100      43.857  36.517  37.248  1.00  0.00           H
ATOM   1516  HB3 SER   100      45.293  36.533  36.177  1.00  0.00           H
ATOM   1517  OG  SER   100      43.664  35.298  35.712  1.00  0.00           O
ATOM   1518  HG  SER   100      42.804  35.209  36.130  1.00  0.00           H
ATOM   1519  C   SER   100      45.657  33.628  36.974  1.00  0.00           C
ATOM   1520  O   SER   100      46.822  33.734  36.591  1.00  0.00           O
ATOM   1521  N   ALA   101      44.926  32.510  36.678  1.00  0.00           N
ATOM   1522  H   ALA   101      43.943  32.626  36.873  1.00  0.00           H
ATOM   1523  CA  ALA   101      45.422  31.307  36.093  1.00  0.00           C
ATOM   1524  HA  ALA   101      46.120  31.545  35.291  1.00  0.00           H
ATOM   1525  CB  ALA   101      46.289  30.495  37.156  1.00  0.00           C
ATOM   1526  HB1 ALA   101      45.643  29.786  37.674  1.00  0.00           H
ATOM   1527  HB2 ALA   101      47.067  30.006  36.569  1.00  0.00           H
ATOM   1528  HB3 ALA   101      46.760  31.059  37.961  1.00  0.00           H
ATOM   1529  C   ALA   101      44.314  30.405  35.453  1.00  0.00           C
ATOM   1530  O   ALA   101      43.213  30.318  36.007  1.00  0.00           O
ATOM   1531  N   CYX   102      44.658  29.744  34.405  1.00  0.00           N
ATOM   1532  H   CYX   102      45.628  29.581  34.176  1.00  0.00           H
ATOM   1533  CA  CYX   102      43.818  28.910  33.550  1.00  0.00           C
ATOM   1534  HA  CYX   102      43.107  28.372  34.176  1.00  0.00           H
ATOM   1535  CB  CYX   102      42.974  29.932  32.700  1.00  0.00           C
ATOM   1536  HB2 CYX   102      42.180  29.551  32.058  1.00  0.00           H
ATOM   1537  HB3 CYX   102      42.492  30.566  33.444  1.00  0.00           H
ATOM   1538  SG  CYX   102      43.853  31.263  31.871  1.00  0.00           S
ATOM   1539  C   CYX   102      44.666  27.897  32.746  1.00  0.00           C
ATOM   1540  O   CYX   102      45.882  27.810  32.856  1.00  0.00           O
ATOM   1541  N   HIE   103      44.036  27.031  32.031  1.00  0.00           N
ATOM   1542  H   HIE   103      43.029  26.967  31.998  1.00  0.00           H
ATOM   1543  CA  HIE   103      44.655  25.931  31.309  1.00  0.00           C
ATOM   1544  HA  HIE   103      45.714  26.173  31.211  1.00  0.00           H
ATOM   1545  CB  HIE   103      44.547  24.569  31.972  1.00  0.00           C
ATOM   1546  HB2 HIE   103      45.103  24.864  32.863  1.00  0.00           H
ATOM   1547  HB3 HIE   103      43.479  24.410  32.122  1.00  0.00           H
ATOM   1548  CG  HIE   103      45.208  23.344  31.426  1.00  0.00           C
ATOM   1549  ND1 HIE   103      44.859  22.787  30.178  1.00  0.00           N
ATOM   1550  CE1 HIE   103      45.748  21.781  29.964  1.00  0.00           C
ATOM   1551  HE1 HIE   103      45.681  21.154  29.088  1.00  0.00           H
ATOM   1552  NE2 HIE   103      46.478  21.600  31.106  1.00  0.00           N
ATOM   1553  HE2 HIE   103      47.223  20.949  31.305  1.00  0.00           H
ATOM   1554  CD2 HIE   103      46.274  22.660  31.903  1.00  0.00           C
ATOM   1555  HD2 HIE   103      46.851  22.928  32.776  1.00  0.00           H
ATOM   1556  C   HIE   103      44.162  25.916  29.916  1.00  0.00           C
ATOM   1557  O   HIE   103      42.981  25.748  29.583  1.00  0.00           O
ATOM   1558  N   ASP   104      45.025  26.221  28.886  1.00  0.00           N
ATOM   1559  H   ASP   104      45.986  26.490  29.045  1.00  0.00           H
ATOM   1560  CA  ASP   104      44.660  26.297  27.421  1.00  0.00           C
ATOM   1561  HA  ASP   104      43.678  26.759  27.323  1.00  0.00           H
ATOM   1562  CB  ASP   104      45.765  27.049  26.679  1.00  0.00           C
ATOM   1563  HB2 ASP   104      45.474  27.268  25.652  1.00  0.00           H
ATOM   1564  HB3 ASP   104      45.947  27.974  27.227  1.00  0.00           H
ATOM   1565  CG  ASP   104      47.107  26.340  26.491  1.00  0.00           C
ATOM   1566  OD1 ASP   104      47.315  25.181  26.837  1.00  0.00           O
ATOM   1567  OD2 ASP   104      48.014  27.057  26.012  1.00  0.00           O
ATOM   1568  C   ASP   104      44.509  24.936  26.631  1.00  0.00           C
ATOM   1569  O   ASP   104      44.701  24.866  25.466  1.00  0.00           O
ATOM   1570  N   GLY   105      44.213  23.822  27.317  1.00  0.00           N
ATOM   1571  H   GLY   105      44.424  23.873  28.303  1.00  0.00           H
ATOM   1572  CA  GLY   105      44.034  22.559  26.618  1.00  0.00           C
ATOM   1573  HA2 GLY   105      43.504  22.022  27.405  1.00  0.00           H
ATOM   1574  HA3 GLY   105      43.438  22.626  25.707  1.00  0.00           H
ATOM   1575  C   GLY   105      45.371  21.848  26.309  1.00  0.00           C
ATOM   1576  O   GLY   105      45.344  20.702  25.870  1.00  0.00           O
ATOM   1577  N   THR   106      46.523  22.470  26.629  1.00  0.00           N
ATOM   1578  H   THR   106      46.512  23.454  26.854  1.00  0.00           H
ATOM   1579  CA  THR   106      47.843  21.834  26.487  1.00  0.00           C
ATOM   1580  HA  THR   106      47.697  20.754  26.469  1.00  0.00           H
ATOM   1581  CB  THR   106      48.573  22.237  25.173  1.00  0.00           C
ATOM   1582  HB  THR   106      49.623  21.943  25.203  1.00  0.00           H
ATOM   1583  CG2 THR   106      47.976  21.417  24.017  1.00  0.00           C
ATOM   1584 HG21 THR   106      47.999  20.337  24.156  1.00  0.00           H
ATOM   1585 HG22 THR   106      46.965  21.772  23.821  1.00  0.00           H
ATOM   1586 HG23 THR   106      48.534  21.668  23.114  1.00  0.00           H
ATOM   1587  OG1 THR   106      48.402  23.607  24.851  1.00  0.00           O
ATOM   1588  HG1 THR   106      48.065  24.086  25.612  1.00  0.00           H
ATOM   1589  C   THR   106      48.792  22.082  27.744  1.00  0.00           C
ATOM   1590  O   THR   106      49.463  21.078  28.047  1.00  0.00           O
ATOM   1591  N   SER   107      48.707  23.244  28.385  1.00  0.00           N
ATOM   1592  H   SER   107      48.181  23.991  27.957  1.00  0.00           H
ATOM   1593  CA  SER   107      49.356  23.509  29.631  1.00  0.00           C
ATOM   1594  HA  SER   107      49.540  22.572  30.156  1.00  0.00           H
ATOM   1595  CB  SER   107      50.766  24.068  29.352  1.00  0.00           C
ATOM   1596  HB2 SER   107      51.252  23.318  28.728  1.00  0.00           H
ATOM   1597  HB3 SER   107      50.755  24.939  28.697  1.00  0.00           H
ATOM   1598  OG  SER   107      51.579  24.398  30.501  1.00  0.00           O
ATOM   1599  HG  SER   107      52.422  24.075  30.174  1.00  0.00           H
ATOM   1600  C   SER   107      48.482  24.411  30.472  1.00  0.00           C
ATOM   1601  O   SER   107      47.610  25.171  29.984  1.00  0.00           O
ATOM   1602  N   TRP   108      48.883  24.615  31.726  1.00  0.00           N
ATOM   1603  H   TRP   108      49.479  23.898  32.116  1.00  0.00           H
ATOM   1604  CA  TRP   108      48.621  25.780  32.580  1.00  0.00           C
ATOM   1605  HA  TRP   108      47.587  26.110  32.485  1.00  0.00           H
ATOM   1606  CB  TRP   108      48.895  25.435  34.044  1.00  0.00           C
ATOM   1607  HB2 TRP   108      49.969  25.300  34.175  1.00  0.00           H
ATOM   1608  HB3 TRP   108      48.757  26.307  34.683  1.00  0.00           H
ATOM   1609  CG  TRP   108      48.179  24.350  34.708  1.00  0.00           C
ATOM   1610  CD1 TRP   108      48.575  23.072  34.865  1.00  0.00           C
ATOM   1611  HD1 TRP   108      49.509  22.693  34.476  1.00  0.00           H
ATOM   1612  NE1 TRP   108      47.511  22.309  35.365  1.00  0.00           N
ATOM   1613  HE1 TRP   108      47.521  21.298  35.352  1.00  0.00           H
ATOM   1614  CE2 TRP   108      46.369  23.030  35.498  1.00  0.00           C
ATOM   1615  CZ2 TRP   108      45.117  22.807  35.967  1.00  0.00           C
ATOM   1616  HZ2 TRP   108      44.860  21.806  36.282  1.00  0.00           H
ATOM   1617  CH2 TRP   108      44.216  23.819  36.011  1.00  0.00           C
ATOM   1618  HH2 TRP   108      43.172  23.656  36.237  1.00  0.00           H
ATOM   1619  CZ3 TRP   108      44.578  25.128  35.762  1.00  0.00           C
ATOM   1620  HZ3 TRP   108      43.832  25.898  35.900  1.00  0.00           H
ATOM   1621  CE3 TRP   108      45.914  25.419  35.352  1.00  0.00           C
ATOM   1622  HE3 TRP   108      46.143  26.455  35.148  1.00  0.00           H
ATOM   1623  CD2 TRP   108      46.811  24.330  35.198  1.00  0.00           C
ATOM   1624  C   TRP   108      49.390  27.004  32.119  1.00  0.00           C
ATOM   1625  O   TRP   108      50.620  26.957  32.042  1.00  0.00           O
ATOM   1626  N   LEU   109      48.651  28.163  32.107  1.00  0.00           N
ATOM   1627  H   LEU   109      47.660  28.025  32.246  1.00  0.00           H
ATOM   1628  CA  LEU   109      49.216  29.550  32.154  1.00  0.00           C
ATOM   1629  HA  LEU   109      50.243  29.506  31.790  1.00  0.00           H
ATOM   1630  CB  LEU   109      48.368  30.384  31.142  1.00  0.00           C
ATOM   1631  HB2 LEU   109      48.520  30.097  30.101  1.00  0.00           H
ATOM   1632  HB3 LEU   109      47.320  30.197  31.373  1.00  0.00           H
ATOM   1633  CG  LEU   109      48.472  31.983  31.104  1.00  0.00           C
ATOM   1634  HG  LEU   109      48.076  32.293  32.071  1.00  0.00           H
ATOM   1635  CD1 LEU   109      49.835  32.529  30.676  1.00  0.00           C
ATOM   1636 HD11 LEU   109      50.042  32.143  29.678  1.00  0.00           H
ATOM   1637 HD12 LEU   109      49.711  33.611  30.646  1.00  0.00           H
ATOM   1638 HD13 LEU   109      50.633  32.394  31.407  1.00  0.00           H
ATOM   1639  CD2 LEU   109      47.393  32.404  30.129  1.00  0.00           C
ATOM   1640 HD21 LEU   109      47.643  32.012  29.144  1.00  0.00           H
ATOM   1641 HD22 LEU   109      46.405  32.062  30.438  1.00  0.00           H
ATOM   1642 HD23 LEU   109      47.393  33.494  30.126  1.00  0.00           H
ATOM   1643  C   LEU   109      49.086  30.077  33.561  1.00  0.00           C
ATOM   1644  O   LEU   109      48.105  29.730  34.307  1.00  0.00           O
ATOM   1645  N   THR   110      50.013  30.977  33.880  1.00  0.00           N
ATOM   1646  H   THR   110      50.860  31.019  33.331  1.00  0.00           H
ATOM   1647  CA  THR   110      49.855  31.812  35.084  1.00  0.00           C
ATOM   1648  HA  THR   110      48.838  31.903  35.465  1.00  0.00           H
ATOM   1649  CB  THR   110      50.582  31.100  36.288  1.00  0.00           C
ATOM   1650  HB  THR   110      51.473  30.534  36.015  1.00  0.00           H
ATOM   1651  CG2 THR   110      50.836  31.969  37.507  1.00  0.00           C
ATOM   1652 HG21 THR   110      51.338  31.330  38.235  1.00  0.00           H
ATOM   1653 HG22 THR   110      51.499  32.782  37.212  1.00  0.00           H
ATOM   1654 HG23 THR   110      49.925  32.383  37.940  1.00  0.00           H
ATOM   1655  OG1 THR   110      49.623  30.146  36.708  1.00  0.00           O
ATOM   1656  HG1 THR   110      49.090  29.823  35.977  1.00  0.00           H
ATOM   1657  C   THR   110      50.335  33.271  34.964  1.00  0.00           C
ATOM   1658  O   THR   110      51.412  33.614  34.493  1.00  0.00           O
ATOM   1659  N   ILE   111      49.364  34.114  35.304  1.00  0.00           N
ATOM   1660  H   ILE   111      48.497  33.804  35.718  1.00  0.00           H
ATOM   1661  CA  ILE   111      49.619  35.531  35.386  1.00  0.00           C
ATOM   1662  HA  ILE   111      50.500  35.891  34.856  1.00  0.00           H
ATOM   1663  CB  ILE   111      48.440  36.323  34.851  1.00  0.00           C
ATOM   1664  HB  ILE   111      47.584  36.239  35.520  1.00  0.00           H
ATOM   1665  CG2 ILE   111      48.723  37.838  34.854  1.00  0.00           C
ATOM   1666 HG21 ILE   111      48.426  38.149  35.857  1.00  0.00           H
ATOM   1667 HG22 ILE   111      49.770  38.045  34.636  1.00  0.00           H
ATOM   1668 HG23 ILE   111      48.093  38.437  34.197  1.00  0.00           H
ATOM   1669  CG1 ILE   111      48.071  35.856  33.397  1.00  0.00           C
ATOM   1670 HG12 ILE   111      47.995  36.691  32.701  1.00  0.00           H
ATOM   1671 HG13 ILE   111      48.725  35.127  32.918  1.00  0.00           H
ATOM   1672  CD1 ILE   111      46.710  35.034  33.442  1.00  0.00           C
ATOM   1673 HD11 ILE   111      45.895  35.655  33.818  1.00  0.00           H
ATOM   1674 HD12 ILE   111      46.553  34.712  32.413  1.00  0.00           H
ATOM   1675 HD13 ILE   111      46.987  34.137  33.995  1.00  0.00           H
ATOM   1676  C   ILE   111      49.746  35.903  36.828  1.00  0.00           C
ATOM   1677  O   ILE   111      48.949  35.379  37.658  1.00  0.00           O
ATOM   1678  N   GLY   112      50.720  36.807  37.092  1.00  0.00           N
ATOM   1679  H   GLY   112      51.207  37.230  36.315  1.00  0.00           H
ATOM   1680  CA  GLY   112      50.981  37.262  38.466  1.00  0.00           C
ATOM   1681  HA2 GLY   112      50.007  37.481  38.903  1.00  0.00           H
ATOM   1682  HA3 GLY   112      51.518  36.449  38.954  1.00  0.00           H
ATOM   1683  C   GLY   112      51.839  38.573  38.518  1.00  0.00           C
ATOM   1684  O   GLY   112      52.696  38.742  37.587  1.00  0.00           O
ATOM   1685  N   ILE   113      51.549  39.338  39.557  1.00  0.00           N
ATOM   1686  H   ILE   113      51.078  38.928  40.351  1.00  0.00           H
ATOM   1687  CA  ILE   113      52.179  40.654  39.681  1.00  0.00           C
ATOM   1688  HA  ILE   113      52.862  40.814  38.846  1.00  0.00           H
ATOM   1689  CB  ILE   113      51.048  41.737  39.474  1.00  0.00           C
ATOM   1690  HB  ILE   113      50.263  41.628  40.222  1.00  0.00           H
ATOM   1691  CG2 ILE   113      51.602  43.179  39.579  1.00  0.00           C
ATOM   1692 HG21 ILE   113      51.897  43.238  40.627  1.00  0.00           H
ATOM   1693 HG22 ILE   113      52.526  43.210  39.001  1.00  0.00           H
ATOM   1694 HG23 ILE   113      50.818  43.904  39.361  1.00  0.00           H
ATOM   1695  CG1 ILE   113      50.474  41.575  38.052  1.00  0.00           C
ATOM   1696 HG12 ILE   113      50.956  42.287  37.383  1.00  0.00           H
ATOM   1697 HG13 ILE   113      50.719  40.643  37.541  1.00  0.00           H
ATOM   1698  CD1 ILE   113      48.959  41.605  38.049  1.00  0.00           C
ATOM   1699 HD11 ILE   113      48.649  41.432  37.018  1.00  0.00           H
ATOM   1700 HD12 ILE   113      48.612  40.895  38.800  1.00  0.00           H
ATOM   1701 HD13 ILE   113      48.630  42.607  38.322  1.00  0.00           H
ATOM   1702  C   ILE   113      52.862  40.789  41.020  1.00  0.00           C
ATOM   1703  O   ILE   113      52.294  40.414  41.962  1.00  0.00           O
ATOM   1704  N   SER   114      54.010  41.304  40.956  1.00  0.00           N
ATOM   1705  H   SER   114      54.575  41.281  40.119  1.00  0.00           H
ATOM   1706  CA  SER   114      54.673  41.826  42.125  1.00  0.00           C
ATOM   1707  HA  SER   114      53.937  42.251  42.808  1.00  0.00           H
ATOM   1708  CB  SER   114      55.429  40.682  42.945  1.00  0.00           C
ATOM   1709  HB2 SER   114      54.672  39.913  43.102  1.00  0.00           H
ATOM   1710  HB3 SER   114      56.232  40.251  42.348  1.00  0.00           H
ATOM   1711  OG  SER   114      55.801  41.135  44.166  1.00  0.00           O
ATOM   1712  HG  SER   114      55.390  40.634  44.874  1.00  0.00           H
ATOM   1713  C   SER   114      55.723  42.889  41.697  1.00  0.00           C
ATOM   1714  O   SER   114      56.137  42.976  40.568  1.00  0.00           O
ATOM   1715  N   GLY   115      56.188  43.732  42.628  1.00  0.00           N
ATOM   1716  H   GLY   115      56.005  43.552  43.605  1.00  0.00           H
ATOM   1717  CA  GLY   115      57.062  44.939  42.449  1.00  0.00           C
ATOM   1718  HA2 GLY   115      58.087  44.716  42.746  1.00  0.00           H
ATOM   1719  HA3 GLY   115      57.012  45.184  41.387  1.00  0.00           H
ATOM   1720  C   GLY   115      56.360  46.161  43.085  1.00  0.00           C
ATOM   1721  O   GLY   115      55.341  45.964  43.714  1.00  0.00           O
ATOM   1722  N   PRO   116      57.013  47.326  42.819  1.00  0.00           N
ATOM   1723  CD  PRO   116      58.166  47.591  41.972  1.00  0.00           C
ATOM   1724  HD2 PRO   116      58.067  47.166  40.974  1.00  0.00           H
ATOM   1725  HD3 PRO   116      59.001  47.026  42.390  1.00  0.00           H
ATOM   1726  CG  PRO   116      58.345  49.036  41.877  1.00  0.00           C
ATOM   1727  HG2 PRO   116      57.864  49.323  40.942  1.00  0.00           H
ATOM   1728  HG3 PRO   116      59.394  49.309  41.994  1.00  0.00           H
ATOM   1729  CB  PRO   116      57.623  49.569  43.080  1.00  0.00           C
ATOM   1730  HB2 PRO   116      57.218  50.566  42.904  1.00  0.00           H
ATOM   1731  HB3 PRO   116      58.410  49.648  43.831  1.00  0.00           H
ATOM   1732  CA  PRO   116      56.610  48.506  43.476  1.00  0.00           C
ATOM   1733  HA  PRO   116      56.513  48.242  44.529  1.00  0.00           H
ATOM   1734  C   PRO   116      55.201  48.919  43.056  1.00  0.00           C
ATOM   1735  O   PRO   116      54.714  48.677  41.932  1.00  0.00           O
ATOM   1736  N   ASP   117      54.559  49.634  43.984  1.00  0.00           N
ATOM   1737  H   ASP   117      55.052  49.809  44.848  1.00  0.00           H
ATOM   1738  CA  ASP   117      53.159  49.983  43.870  1.00  0.00           C
ATOM   1739  HA  ASP   117      52.601  49.047  43.907  1.00  0.00           H
ATOM   1740  CB  ASP   117      52.851  50.865  45.126  1.00  0.00           C
ATOM   1741  HB2 ASP   117      53.586  51.662  45.230  1.00  0.00           H
ATOM   1742  HB3 ASP   117      51.914  51.384  44.921  1.00  0.00           H
ATOM   1743  CG  ASP   117      52.737  50.196  46.483  1.00  0.00           C
ATOM   1744  OD1 ASP   117      52.441  50.892  47.444  1.00  0.00           O
ATOM   1745  OD2 ASP   117      52.817  48.935  46.507  1.00  0.00           O
ATOM   1746  C   ASP   117      52.879  50.808  42.595  1.00  0.00           C
ATOM   1747  O   ASP   117      51.759  50.725  42.060  1.00  0.00           O
ATOM   1748  N   ASN   118      53.827  51.569  42.152  1.00  0.00           N
ATOM   1749  H   ASN   118      54.696  51.405  42.637  1.00  0.00           H
ATOM   1750  CA  ASN   118      53.760  52.407  40.928  1.00  0.00           C
ATOM   1751  HA  ASN   118      52.706  52.557  40.691  1.00  0.00           H
ATOM   1752  CB  ASN   118      54.390  53.757  41.326  1.00  0.00           C
ATOM   1753  HB2 ASN   118      55.451  53.556  41.467  1.00  0.00           H
ATOM   1754  HB3 ASN   118      54.256  54.453  40.498  1.00  0.00           H
ATOM   1755  CG  ASN   118      53.841  54.465  42.569  1.00  0.00           C
ATOM   1756  OD1 ASN   118      54.649  54.741  43.475  1.00  0.00           O
ATOM   1757  ND2 ASN   118      52.607  54.741  42.597  1.00  0.00           N
ATOM   1758 HD21 ASN   118      52.270  54.879  43.539  1.00  0.00           H
ATOM   1759 HD22 ASN   118      52.061  54.338  41.850  1.00  0.00           H
ATOM   1760  C   ASN   118      54.455  51.843  39.666  1.00  0.00           C
ATOM   1761  O   ASN   118      54.398  52.448  38.616  1.00  0.00           O
ATOM   1762  N   GLY   119      55.053  50.623  39.697  1.00  0.00           N
ATOM   1763  H   GLY   119      54.978  50.035  40.515  1.00  0.00           H
ATOM   1764  CA  GLY   119      55.917  50.060  38.692  1.00  0.00           C
ATOM   1765  HA2 GLY   119      55.429  50.265  37.739  1.00  0.00           H
ATOM   1766  HA3 GLY   119      56.882  50.563  38.757  1.00  0.00           H
ATOM   1767  C   GLY   119      56.159  48.529  38.845  1.00  0.00           C
ATOM   1768  O   GLY   119      57.124  47.990  38.316  1.00  0.00           O
ATOM   1769  N   ALA   120      55.064  47.815  39.205  1.00  0.00           N
ATOM   1770  H   ALA   120      54.388  48.319  39.762  1.00  0.00           H
ATOM   1771  CA  ALA   120      55.037  46.461  39.014  1.00  0.00           C
ATOM   1772  HA  ALA   120      55.991  46.007  39.283  1.00  0.00           H
ATOM   1773  CB  ALA   120      54.147  45.842  40.024  1.00  0.00           C
ATOM   1774  HB1 ALA   120      53.134  46.235  39.942  1.00  0.00           H
ATOM   1775  HB2 ALA   120      54.204  44.755  39.961  1.00  0.00           H
ATOM   1776  HB3 ALA   120      54.555  46.034  41.016  1.00  0.00           H
ATOM   1777  C   ALA   120      54.615  46.052  37.559  1.00  0.00           C
ATOM   1778  O   ALA   120      54.305  46.984  36.795  1.00  0.00           O
ATOM   1779  N   VAL   121      54.733  44.769  37.249  1.00  0.00           N
ATOM   1780  H   VAL   121      55.168  44.107  37.876  1.00  0.00           H
ATOM   1781  CA  VAL   121      54.556  44.232  35.895  1.00  0.00           C
ATOM   1782  HA  VAL   121      53.851  44.905  35.407  1.00  0.00           H
ATOM   1783  CB  VAL   121      55.898  44.177  35.127  1.00  0.00           C
ATOM   1784  HB  VAL   121      55.626  44.389  34.093  1.00  0.00           H
ATOM   1785  CG1 VAL   121      56.851  45.356  35.480  1.00  0.00           C
ATOM   1786 HG11 VAL   121      57.286  45.319  36.480  1.00  0.00           H
ATOM   1787 HG12 VAL   121      57.665  45.258  34.763  1.00  0.00           H
ATOM   1788 HG13 VAL   121      56.428  46.330  35.232  1.00  0.00           H
ATOM   1789  CG2 VAL   121      56.748  42.898  35.301  1.00  0.00           C
ATOM   1790 HG21 VAL   121      56.143  41.992  35.305  1.00  0.00           H
ATOM   1791 HG22 VAL   121      57.689  42.882  34.750  1.00  0.00           H
ATOM   1792 HG23 VAL   121      57.060  43.000  36.341  1.00  0.00           H
ATOM   1793  C   VAL   121      53.818  42.934  36.024  1.00  0.00           C
ATOM   1794  O   VAL   121      54.093  42.214  36.961  1.00  0.00           O
ATOM   1795  N   ALA   122      52.862  42.620  35.132  1.00  0.00           N
ATOM   1796  H   ALA   122      52.825  43.176  34.290  1.00  0.00           H
ATOM   1797  CA  ALA   122      52.286  41.245  35.092  1.00  0.00           C
ATOM   1798  HA  ALA   122      52.269  40.863  36.113  1.00  0.00           H
ATOM   1799  CB  ALA   122      50.904  41.089  34.414  1.00  0.00           C
ATOM   1800  HB1 ALA   122      50.152  41.465  35.108  1.00  0.00           H
ATOM   1801  HB2 ALA   122      50.755  41.755  33.564  1.00  0.00           H
ATOM   1802  HB3 ALA   122      50.624  40.081  34.110  1.00  0.00           H
ATOM   1803  C   ALA   122      53.357  40.352  34.293  1.00  0.00           C
ATOM   1804  O   ALA   122      53.616  40.650  33.120  1.00  0.00           O
ATOM   1805  N   VAL   123      53.791  39.324  34.983  1.00  0.00           N
ATOM   1806  H   VAL   123      53.393  38.992  35.849  1.00  0.00           H
ATOM   1807  CA  VAL   123      54.583  38.309  34.343  1.00  0.00           C
ATOM   1808  HA  VAL   123      55.022  38.773  33.461  1.00  0.00           H
ATOM   1809  CB  VAL   123      55.732  37.902  35.227  1.00  0.00           C
ATOM   1810  HB  VAL   123      55.325  37.652  36.206  1.00  0.00           H
ATOM   1811  CG1 VAL   123      56.488  36.667  34.758  1.00  0.00           C
ATOM   1812 HG11 VAL   123      57.383  36.492  35.356  1.00  0.00           H
ATOM   1813 HG12 VAL   123      55.835  35.794  34.787  1.00  0.00           H
ATOM   1814 HG13 VAL   123      56.854  36.898  33.758  1.00  0.00           H
ATOM   1815  CG2 VAL   123      56.739  39.052  35.448  1.00  0.00           C
ATOM   1816 HG21 VAL   123      56.382  39.739  36.214  1.00  0.00           H
ATOM   1817 HG22 VAL   123      57.649  38.559  35.792  1.00  0.00           H
ATOM   1818 HG23 VAL   123      56.879  39.557  34.492  1.00  0.00           H
ATOM   1819  C   VAL   123      53.696  37.150  33.891  1.00  0.00           C
ATOM   1820  O   VAL   123      52.833  36.623  34.595  1.00  0.00           O
ATOM   1821  N   LEU   124      53.935  36.810  32.613  1.00  0.00           N
ATOM   1822  H   LEU   124      54.592  37.303  32.025  1.00  0.00           H
ATOM   1823  CA  LEU   124      53.284  35.659  31.969  1.00  0.00           C
ATOM   1824  HA  LEU   124      52.434  35.327  32.563  1.00  0.00           H
ATOM   1825  CB  LEU   124      52.850  36.092  30.544  1.00  0.00           C
ATOM   1826  HB2 LEU   124      53.770  36.420  30.060  1.00  0.00           H
ATOM   1827  HB3 LEU   124      52.514  35.200  30.016  1.00  0.00           H
ATOM   1828  CG  LEU   124      51.819  37.169  30.399  1.00  0.00           C
ATOM   1829  HG  LEU   124      52.149  38.054  30.944  1.00  0.00           H
ATOM   1830  CD1 LEU   124      51.617  37.551  28.904  1.00  0.00           C
ATOM   1831 HD11 LEU   124      51.472  36.592  28.407  1.00  0.00           H
ATOM   1832 HD12 LEU   124      50.734  38.167  28.736  1.00  0.00           H
ATOM   1833 HD13 LEU   124      52.530  38.064  28.601  1.00  0.00           H
ATOM   1834  CD2 LEU   124      50.496  36.918  31.155  1.00  0.00           C
ATOM   1835 HD21 LEU   124      50.051  36.019  30.727  1.00  0.00           H
ATOM   1836 HD22 LEU   124      50.730  36.882  32.219  1.00  0.00           H
ATOM   1837 HD23 LEU   124      49.813  37.755  31.010  1.00  0.00           H
ATOM   1838  C   LEU   124      54.276  34.465  32.006  1.00  0.00           C
ATOM   1839  O   LEU   124      55.427  34.487  31.500  1.00  0.00           O
ATOM   1840  N   LYS   125      53.842  33.279  32.486  1.00  0.00           N
ATOM   1841  H   LYS   125      52.911  33.358  32.869  1.00  0.00           H
ATOM   1842  CA  LYS   125      54.546  32.087  32.756  1.00  0.00           C
ATOM   1843  HA  LYS   125      55.533  32.148  32.297  1.00  0.00           H
ATOM   1844  CB  LYS   125      54.591  31.748  34.246  1.00  0.00           C
ATOM   1845  HB2 LYS   125      53.601  31.427  34.567  1.00  0.00           H
ATOM   1846  HB3 LYS   125      55.217  30.876  34.439  1.00  0.00           H
ATOM   1847  CG  LYS   125      55.276  32.909  35.108  1.00  0.00           C
ATOM   1848  HG2 LYS   125      56.190  33.231  34.610  1.00  0.00           H
ATOM   1849  HG3 LYS   125      54.644  33.791  35.216  1.00  0.00           H
ATOM   1850  CD  LYS   125      55.580  32.392  36.545  1.00  0.00           C
ATOM   1851  HD2 LYS   125      55.895  33.199  37.205  1.00  0.00           H
ATOM   1852  HD3 LYS   125      54.668  31.982  36.981  1.00  0.00           H
ATOM   1853  CE  LYS   125      56.603  31.235  36.517  1.00  0.00           C
ATOM   1854  HE2 LYS   125      56.020  30.401  36.127  1.00  0.00           H
ATOM   1855  HE3 LYS   125      57.412  31.499  35.837  1.00  0.00           H
ATOM   1856  NZ  LYS   125      57.103  30.869  37.840  1.00  0.00           N
ATOM   1857  HZ1 LYS   125      57.156  31.731  38.363  1.00  0.00           H
ATOM   1858  HZ2 LYS   125      56.711  30.136  38.413  1.00  0.00           H
ATOM   1859  HZ3 LYS   125      58.097  30.711  37.757  1.00  0.00           H
ATOM   1860  C   LYS   125      53.802  30.921  32.071  1.00  0.00           C
ATOM   1861  O   LYS   125      52.564  30.885  32.161  1.00  0.00           O
ATOM   1862  N   TYR   126      54.509  29.903  31.479  1.00  0.00           N
ATOM   1863  H   TYR   126      55.515  29.982  31.443  1.00  0.00           H
ATOM   1864  CA  TYR   126      53.848  28.821  30.752  1.00  0.00           C
ATOM   1865  HA  TYR   126      52.903  28.511  31.198  1.00  0.00           H
ATOM   1866  CB  TYR   126      53.455  29.341  29.326  1.00  0.00           C
ATOM   1867  HB2 TYR   126      52.908  30.271  29.483  1.00  0.00           H
ATOM   1868  HB3 TYR   126      54.359  29.669  28.814  1.00  0.00           H
ATOM   1869  CG  TYR   126      52.607  28.434  28.501  1.00  0.00           C
ATOM   1870  CD1 TYR   126      53.127  27.852  27.359  1.00  0.00           C
ATOM   1871  HD1 TYR   126      54.196  27.907  27.219  1.00  0.00           H
ATOM   1872  CE1 TYR   126      52.396  27.007  26.498  1.00  0.00           C
ATOM   1873  HE1 TYR   126      52.948  26.466  25.744  1.00  0.00           H
ATOM   1874  CZ  TYR   126      51.066  26.822  26.774  1.00  0.00           C
ATOM   1875  OH  TYR   126      50.403  26.098  25.865  1.00  0.00           O
ATOM   1876  HH  TYR   126      49.454  26.243  25.842  1.00  0.00           H
ATOM   1877  CE2 TYR   126      50.423  27.434  27.856  1.00  0.00           C
ATOM   1878  HE2 TYR   126      49.396  27.165  28.053  1.00  0.00           H
ATOM   1879  CD2 TYR   126      51.223  28.245  28.729  1.00  0.00           C
ATOM   1880  HD2 TYR   126      50.746  28.784  29.535  1.00  0.00           H
ATOM   1881  C   TYR   126      54.862  27.658  30.747  1.00  0.00           C
ATOM   1882  O   TYR   126      56.090  27.757  30.432  1.00  0.00           O
ATOM   1883  N   ASN   127      54.311  26.472  30.984  1.00  0.00           N
ATOM   1884  H   ASN   127      53.316  26.509  31.157  1.00  0.00           H
ATOM   1885  CA  ASN   127      55.028  25.355  31.552  1.00  0.00           C
ATOM   1886  HA  ASN   127      54.310  24.674  32.010  1.00  0.00           H
ATOM   1887  CB  ASN   127      55.780  24.649  30.323  1.00  0.00           C
ATOM   1888  HB2 ASN   127      56.561  25.313  29.953  1.00  0.00           H
ATOM   1889  HB3 ASN   127      56.340  23.831  30.777  1.00  0.00           H
ATOM   1890  CG  ASN   127      54.853  24.085  29.227  1.00  0.00           C
ATOM   1891  OD1 ASN   127      53.787  23.537  29.573  1.00  0.00           O
ATOM   1892  ND2 ASN   127      55.194  24.341  27.966  1.00  0.00           N
ATOM   1893 HD21 ASN   127      54.478  24.181  27.273  1.00  0.00           H
ATOM   1894 HD22 ASN   127      55.947  24.971  27.728  1.00  0.00           H
ATOM   1895  C   ASN   127      56.034  25.721  32.692  1.00  0.00           C
ATOM   1896  O   ASN   127      57.200  25.436  32.620  1.00  0.00           O
ATOM   1897  N   GLY   128      55.552  26.576  33.613  1.00  0.00           N
ATOM   1898  H   GLY   128      54.547  26.658  33.668  1.00  0.00           H
ATOM   1899  CA  GLY   128      56.351  27.183  34.753  1.00  0.00           C
ATOM   1900  HA2 GLY   128      55.659  27.633  35.464  1.00  0.00           H
ATOM   1901  HA3 GLY   128      56.905  26.387  35.250  1.00  0.00           H
ATOM   1902  C   GLY   128      57.387  28.225  34.331  1.00  0.00           C
ATOM   1903  O   GLY   128      57.748  29.075  35.134  1.00  0.00           O
ATOM   1904  N   ILE   129      57.838  28.232  33.105  1.00  0.00           N
ATOM   1905  H   ILE   129      57.371  27.639  32.434  1.00  0.00           H
ATOM   1906  CA  ILE   129      58.909  29.104  32.539  1.00  0.00           C
ATOM   1907  HA  ILE   129      59.641  29.123  33.346  1.00  0.00           H
ATOM   1908  CB  ILE   129      59.690  28.447  31.392  1.00  0.00           C
ATOM   1909  HB  ILE   129      58.955  28.356  30.593  1.00  0.00           H
ATOM   1910  CG2 ILE   129      60.936  29.296  30.951  1.00  0.00           C
ATOM   1911 HG21 ILE   129      61.423  29.682  31.847  1.00  0.00           H
ATOM   1912 HG22 ILE   129      61.682  28.927  30.247  1.00  0.00           H
ATOM   1913 HG23 ILE   129      60.577  30.165  30.401  1.00  0.00           H
ATOM   1914  CG1 ILE   129      60.091  26.999  31.723  1.00  0.00           C
ATOM   1915 HG12 ILE   129      59.220  26.360  31.872  1.00  0.00           H
ATOM   1916 HG13 ILE   129      60.535  26.538  30.841  1.00  0.00           H
ATOM   1917  CD1 ILE   129      61.064  26.754  32.902  1.00  0.00           C
ATOM   1918 HD11 ILE   129      61.339  25.700  32.859  1.00  0.00           H
ATOM   1919 HD12 ILE   129      62.017  27.280  32.980  1.00  0.00           H
ATOM   1920 HD13 ILE   129      60.485  27.090  33.762  1.00  0.00           H
ATOM   1921  C   ILE   129      58.320  30.507  32.279  1.00  0.00           C
ATOM   1922  O   ILE   129      57.319  30.577  31.556  1.00  0.00           O
ATOM   1923  N   ILE   130      59.024  31.601  32.657  1.00  0.00           N
ATOM   1924  H   ILE   130      59.962  31.427  32.990  1.00  0.00           H
ATOM   1925  CA  ILE   130      58.660  33.057  32.482  1.00  0.00           C
ATOM   1926  HA  ILE   130      57.632  33.332  32.715  1.00  0.00           H
ATOM   1927  CB  ILE   130      59.547  33.943  33.318  1.00  0.00           C
ATOM   1928  HB  ILE   130      60.605  33.763  33.123  1.00  0.00           H
ATOM   1929  CG2 ILE   130      59.476  35.424  32.892  1.00  0.00           C
ATOM   1930 HG21 ILE   130      60.381  35.970  33.159  1.00  0.00           H
ATOM   1931 HG22 ILE   130      59.432  35.463  31.803  1.00  0.00           H
ATOM   1932 HG23 ILE   130      58.608  35.981  33.244  1.00  0.00           H
ATOM   1933  CG1 ILE   130      59.312  33.732  34.832  1.00  0.00           C
ATOM   1934 HG12 ILE   130      58.304  34.120  34.986  1.00  0.00           H
ATOM   1935 HG13 ILE   130      59.320  32.663  35.040  1.00  0.00           H
ATOM   1936  CD1 ILE   130      60.412  34.456  35.623  1.00  0.00           C
ATOM   1937 HD11 ILE   130      60.106  34.368  36.666  1.00  0.00           H
ATOM   1938 HD12 ILE   130      61.327  33.876  35.498  1.00  0.00           H
ATOM   1939 HD13 ILE   130      60.533  35.518  35.407  1.00  0.00           H
ATOM   1940  C   ILE   130      58.943  33.219  30.980  1.00  0.00           C
ATOM   1941  O   ILE   130      60.002  32.871  30.536  1.00  0.00           O
ATOM   1942  N   THR   131      57.989  33.722  30.206  1.00  0.00           N
ATOM   1943  H   THR   131      57.210  34.146  30.690  1.00  0.00           H
ATOM   1944  CA  THR   131      57.955  33.839  28.749  1.00  0.00           C
ATOM   1945  HA  THR   131      58.935  33.521  28.394  1.00  0.00           H
ATOM   1946  CB  THR   131      56.893  32.778  28.301  1.00  0.00           C
ATOM   1947  HB  THR   131      55.923  32.980  28.754  1.00  0.00           H
ATOM   1948  CG2 THR   131      56.849  32.771  26.761  1.00  0.00           C
ATOM   1949 HG21 THR   131      56.568  33.708  26.280  1.00  0.00           H
ATOM   1950 HG22 THR   131      57.831  32.451  26.412  1.00  0.00           H
ATOM   1951 HG23 THR   131      56.171  31.989  26.423  1.00  0.00           H
ATOM   1952  OG1 THR   131      57.250  31.490  28.711  1.00  0.00           O
ATOM   1953  HG1 THR   131      57.236  31.356  29.660  1.00  0.00           H
ATOM   1954  C   THR   131      57.607  35.308  28.194  1.00  0.00           C
ATOM   1955  O   THR   131      58.148  35.558  27.155  1.00  0.00           O
ATOM   1956  N   ASP   132      56.808  36.144  28.870  1.00  0.00           N
ATOM   1957  H   ASP   132      56.170  35.848  29.595  1.00  0.00           H
ATOM   1958  CA  ASP   132      56.594  37.561  28.505  1.00  0.00           C
ATOM   1959  HA  ASP   132      57.497  38.010  28.090  1.00  0.00           H
ATOM   1960  CB  ASP   132      55.526  37.605  27.342  1.00  0.00           C
ATOM   1961  HB2 ASP   132      55.640  36.749  26.677  1.00  0.00           H
ATOM   1962  HB3 ASP   132      54.542  37.495  27.797  1.00  0.00           H
ATOM   1963  CG  ASP   132      55.583  38.907  26.480  1.00  0.00           C
ATOM   1964  OD1 ASP   132      54.766  38.918  25.500  1.00  0.00           O
ATOM   1965  OD2 ASP   132      56.515  39.755  26.650  1.00  0.00           O
ATOM   1966  C   ASP   132      56.111  38.426  29.751  1.00  0.00           C
ATOM   1967  O   ASP   132      55.955  37.918  30.888  1.00  0.00           O
ATOM   1968  N   THR   133      55.809  39.714  29.523  1.00  0.00           N
ATOM   1969  H   THR   133      55.639  39.951  28.557  1.00  0.00           H
ATOM   1970  CA  THR   133      55.497  40.716  30.514  1.00  0.00           C
ATOM   1971  HA  THR   133      55.037  40.214  31.364  1.00  0.00           H
ATOM   1972  CB  THR   133      56.759  41.344  31.177  1.00  0.00           C
ATOM   1973  HB  THR   133      56.408  41.968  31.998  1.00  0.00           H
ATOM   1974  CG2 THR   133      57.806  40.514  31.808  1.00  0.00           C
ATOM   1975 HG21 THR   133      57.336  39.665  32.305  1.00  0.00           H
ATOM   1976 HG22 THR   133      58.501  40.221  31.021  1.00  0.00           H
ATOM   1977 HG23 THR   133      58.321  41.213  32.466  1.00  0.00           H
ATOM   1978  OG1 THR   133      57.328  42.204  30.250  1.00  0.00           O
ATOM   1979  HG1 THR   133      57.405  41.602  29.507  1.00  0.00           H
ATOM   1980  C   THR   133      54.574  41.893  30.049  1.00  0.00           C
ATOM   1981  O   THR   133      54.641  42.355  28.902  1.00  0.00           O
ATOM   1982  N   ILE   134      53.663  42.366  30.950  1.00  0.00           N
ATOM   1983  H   ILE   134      53.552  41.811  31.787  1.00  0.00           H
ATOM   1984  CA  ILE   134      52.755  43.529  30.690  1.00  0.00           C
ATOM   1985  HA  ILE   134      52.838  43.900  29.668  1.00  0.00           H
ATOM   1986  CB  ILE   134      51.224  43.197  30.941  1.00  0.00           C
ATOM   1987  HB  ILE   134      51.204  43.029  32.018  1.00  0.00           H
ATOM   1988  CG2 ILE   134      50.303  44.382  30.679  1.00  0.00           C
ATOM   1989 HG21 ILE   134      50.391  44.621  29.619  1.00  0.00           H
ATOM   1990 HG22 ILE   134      49.287  44.042  30.878  1.00  0.00           H
ATOM   1991 HG23 ILE   134      50.549  45.289  31.230  1.00  0.00           H
ATOM   1992  CG1 ILE   134      50.787  41.911  30.086  1.00  0.00           C
ATOM   1993 HG12 ILE   134      50.918  42.191  29.041  1.00  0.00           H
ATOM   1994 HG13 ILE   134      51.503  41.132  30.347  1.00  0.00           H
ATOM   1995  CD1 ILE   134      49.357  41.346  30.284  1.00  0.00           C
ATOM   1996 HD11 ILE   134      49.241  40.325  29.921  1.00  0.00           H
ATOM   1997 HD12 ILE   134      49.174  41.147  31.341  1.00  0.00           H
ATOM   1998 HD13 ILE   134      48.535  41.955  29.909  1.00  0.00           H
ATOM   1999  C   ILE   134      53.075  44.623  31.709  1.00  0.00           C
ATOM   2000  O   ILE   134      53.202  44.318  32.874  1.00  0.00           O
ATOM   2001  N   LYS   135      53.077  45.865  31.258  1.00  0.00           N
ATOM   2002  H   LYS   135      52.978  46.019  30.265  1.00  0.00           H
ATOM   2003  CA  LYS   135      53.529  46.907  32.125  1.00  0.00           C
ATOM   2004  HA  LYS   135      53.966  46.419  32.997  1.00  0.00           H
ATOM   2005  CB  LYS   135      54.618  47.672  31.424  1.00  0.00           C
ATOM   2006  HB2 LYS   135      55.269  47.015  30.846  1.00  0.00           H
ATOM   2007  HB3 LYS   135      54.149  48.324  30.686  1.00  0.00           H
ATOM   2008  CG  LYS   135      55.479  48.444  32.436  1.00  0.00           C
ATOM   2009  HG2 LYS   135      54.855  49.090  33.054  1.00  0.00           H
ATOM   2010  HG3 LYS   135      55.981  47.742  33.102  1.00  0.00           H
ATOM   2011  CD  LYS   135      56.379  49.408  31.630  1.00  0.00           C
ATOM   2012  HD2 LYS   135      57.042  48.779  31.034  1.00  0.00           H
ATOM   2013  HD3 LYS   135      55.850  50.099  30.975  1.00  0.00           H
ATOM   2014  CE  LYS   135      57.189  50.217  32.626  1.00  0.00           C
ATOM   2015  HE2 LYS   135      56.511  50.834  33.216  1.00  0.00           H
ATOM   2016  HE3 LYS   135      57.719  49.505  33.258  1.00  0.00           H
ATOM   2017  NZ  LYS   135      58.128  51.215  31.903  1.00  0.00           N
ATOM   2018  HZ1 LYS   135      57.719  51.662  31.094  1.00  0.00           H
ATOM   2019  HZ2 LYS   135      58.516  51.895  32.540  1.00  0.00           H
ATOM   2020  HZ3 LYS   135      58.934  50.686  31.603  1.00  0.00           H
ATOM   2021  C   LYS   135      52.396  47.781  32.579  1.00  0.00           C
ATOM   2022  O   LYS   135      51.411  47.945  31.874  1.00  0.00           O
ATOM   2023  N   SER   136      52.519  48.320  33.749  1.00  0.00           N
ATOM   2024  H   SER   136      53.357  48.085  34.260  1.00  0.00           H
ATOM   2025  CA  SER   136      51.586  49.384  34.290  1.00  0.00           C
ATOM   2026  HA  SER   136      50.663  48.882  34.579  1.00  0.00           H
ATOM   2027  CB  SER   136      52.147  49.945  35.605  1.00  0.00           C
ATOM   2028  HB2 SER   136      53.204  50.140  35.421  1.00  0.00           H
ATOM   2029  HB3 SER   136      51.504  50.766  35.922  1.00  0.00           H
ATOM   2030  OG  SER   136      52.190  49.073  36.738  1.00  0.00           O
ATOM   2031  HG  SER   136      52.945  48.479  36.731  1.00  0.00           H
ATOM   2032  C   SER   136      51.452  50.531  33.270  1.00  0.00           C
ATOM   2033  O   SER   136      52.451  50.873  32.647  1.00  0.00           O
ATOM   2034  N   TRP   137      50.365  51.252  33.445  1.00  0.00           N
ATOM   2035  H   TRP   137      49.635  50.919  34.058  1.00  0.00           H
ATOM   2036  CA  TRP   137      49.972  52.271  32.455  1.00  0.00           C
ATOM   2037  HA  TRP   137      50.874  52.638  31.967  1.00  0.00           H
ATOM   2038  CB  TRP   137      49.096  51.601  31.424  1.00  0.00           C
ATOM   2039  HB2 TRP   137      48.991  52.259  30.561  1.00  0.00           H
ATOM   2040  HB3 TRP   137      49.676  50.771  31.020  1.00  0.00           H
ATOM   2041  CG  TRP   137      47.745  51.162  31.853  1.00  0.00           C
ATOM   2042  CD1 TRP   137      46.673  51.961  31.909  1.00  0.00           C
ATOM   2043  HD1 TRP   137      46.614  53.034  31.801  1.00  0.00           H
ATOM   2044  NE1 TRP   137      45.568  51.209  32.159  1.00  0.00           N
ATOM   2045  HE1 TRP   137      44.638  51.568  32.324  1.00  0.00           H
ATOM   2046  CE2 TRP   137      45.830  49.924  32.403  1.00  0.00           C
ATOM   2047  CZ2 TRP   137      45.073  48.891  32.843  1.00  0.00           C
ATOM   2048  HZ2 TRP   137      44.086  49.181  33.172  1.00  0.00           H
ATOM   2049  CH2 TRP   137      45.648  47.634  32.933  1.00  0.00           C
ATOM   2050  HH2 TRP   137      44.982  46.831  33.214  1.00  0.00           H
ATOM   2051  CZ3 TRP   137      46.999  47.387  32.644  1.00  0.00           C
ATOM   2052  HZ3 TRP   137      47.378  46.376  32.670  1.00  0.00           H
ATOM   2053  CE3 TRP   137      47.811  48.488  32.366  1.00  0.00           C
ATOM   2054  HE3 TRP   137      48.856  48.266  32.205  1.00  0.00           H
ATOM   2055  CD2 TRP   137      47.265  49.791  32.163  1.00  0.00           C
ATOM   2056  C   TRP   137      49.232  53.496  33.111  1.00  0.00           C
ATOM   2057  O   TRP   137      49.282  54.571  32.535  1.00  0.00           O
ATOM   2058  N   ARG   138      48.655  53.336  34.288  1.00  0.00           N
ATOM   2059  H   ARG   138      48.747  52.389  34.627  1.00  0.00           H
ATOM   2060  CA  ARG   138      48.236  54.353  35.230  1.00  0.00           C
ATOM   2061  HA  ARG   138      48.323  55.290  34.681  1.00  0.00           H
ATOM   2062  CB  ARG   138      46.693  54.191  35.555  1.00  0.00           C
ATOM   2063  HB2 ARG   138      46.335  53.540  34.757  1.00  0.00           H
ATOM   2064  HB3 ARG   138      46.714  53.592  36.466  1.00  0.00           H
ATOM   2065  CG  ARG   138      45.917  55.441  35.762  1.00  0.00           C
ATOM   2066  HG2 ARG   138      46.273  55.943  36.661  1.00  0.00           H
ATOM   2067  HG3 ARG   138      46.132  56.155  34.969  1.00  0.00           H
ATOM   2068  CD  ARG   138      44.327  55.328  35.867  1.00  0.00           C
ATOM   2069  HD2 ARG   138      43.900  54.844  34.988  1.00  0.00           H
ATOM   2070  HD3 ARG   138      43.994  54.840  36.783  1.00  0.00           H
ATOM   2071  NE  ARG   138      43.700  56.662  36.148  1.00  0.00           N
ATOM   2072  HE  ARG   138      43.868  57.037  37.070  1.00  0.00           H
ATOM   2073  CZ  ARG   138      42.969  57.323  35.255  1.00  0.00           C
ATOM   2074  NH1 ARG   138      42.914  56.945  34.039  1.00  0.00           N
ATOM   2075 HH11 ARG   138      43.528  56.245  33.646  1.00  0.00           H
ATOM   2076 HH12 ARG   138      42.235  57.349  33.410  1.00  0.00           H
ATOM   2077  NH2 ARG   138      42.216  58.332  35.614  1.00  0.00           N
ATOM   2078 HH21 ARG   138      42.089  58.663  36.560  1.00  0.00           H
ATOM   2079 HH22 ARG   138      41.951  59.001  34.906  1.00  0.00           H
ATOM   2080  C   ARG   138      49.274  54.490  36.422  1.00  0.00           C
ATOM   2081  O   ARG   138      49.142  55.469  37.146  1.00  0.00           O
ATOM   2082  N   ASN   139      50.246  53.610  36.604  1.00  0.00           N
ATOM   2083  H   ASN   139      50.278  52.784  36.022  1.00  0.00           H
ATOM   2084  CA  ASN   139      51.248  53.601  37.709  1.00  0.00           C
ATOM   2085  HA  ASN   139      51.708  52.615  37.643  1.00  0.00           H
ATOM   2086  CB  ASN   139      52.411  54.526  37.324  1.00  0.00           C
ATOM   2087  HB2 ASN   139      51.971  55.498  37.102  1.00  0.00           H
ATOM   2088  HB3 ASN   139      53.222  54.680  38.036  1.00  0.00           H
ATOM   2089  CG  ASN   139      53.082  54.045  36.079  1.00  0.00           C
ATOM   2090  OD1 ASN   139      52.724  54.294  34.983  1.00  0.00           O
ATOM   2091  ND2 ASN   139      54.240  53.477  36.161  1.00  0.00           N
ATOM   2092 HD21 ASN   139      54.607  53.256  35.247  1.00  0.00           H
ATOM   2093 HD22 ASN   139      54.656  53.254  37.055  1.00  0.00           H
ATOM   2094  C   ASN   139      50.777  53.603  39.214  1.00  0.00           C
ATOM   2095  O   ASN   139      51.311  54.331  40.057  1.00  0.00           O
ATOM   2096  N   ASN   140      49.640  52.947  39.457  1.00  0.00           N
ATOM   2097  H   ASN   140      49.259  52.336  38.749  1.00  0.00           H
ATOM   2098  CA  ASN   140      49.041  52.961  40.761  1.00  0.00           C
ATOM   2099  HA  ASN   140      49.863  53.056  41.471  1.00  0.00           H
ATOM   2100  CB  ASN   140      48.151  54.228  40.986  1.00  0.00           C
ATOM   2101  HB2 ASN   140      48.817  55.090  40.992  1.00  0.00           H
ATOM   2102  HB3 ASN   140      47.451  54.266  40.152  1.00  0.00           H
ATOM   2103  CG  ASN   140      47.468  54.294  42.305  1.00  0.00           C
ATOM   2104  OD1 ASN   140      47.918  53.722  43.274  1.00  0.00           O
ATOM   2105  ND2 ASN   140      46.408  54.985  42.356  1.00  0.00           N
ATOM   2106 HD21 ASN   140      46.127  55.179  43.306  1.00  0.00           H
ATOM   2107 HD22 ASN   140      46.153  55.637  41.628  1.00  0.00           H
ATOM   2108  C   ASN   140      48.315  51.574  41.009  1.00  0.00           C
ATOM   2109  O   ASN   140      47.074  51.498  40.920  1.00  0.00           O
ATOM   2110  N   ILE   141      49.137  50.608  41.369  1.00  0.00           N
ATOM   2111  H   ILE   141      50.112  50.868  41.407  1.00  0.00           H
ATOM   2112  CA  ILE   141      48.630  49.328  41.665  1.00  0.00           C
ATOM   2113  HA  ILE   141      49.483  48.667  41.815  1.00  0.00           H
ATOM   2114  CB  ILE   141      48.010  49.300  43.106  1.00  0.00           C
ATOM   2115  HB  ILE   141      47.084  49.857  42.976  1.00  0.00           H
ATOM   2116  CG2 ILE   141      47.544  47.951  43.679  1.00  0.00           C
ATOM   2117 HG21 ILE   141      47.102  47.287  42.936  1.00  0.00           H
ATOM   2118 HG22 ILE   141      48.366  47.477  44.214  1.00  0.00           H
ATOM   2119 HG23 ILE   141      46.757  48.173  44.400  1.00  0.00           H
ATOM   2120  CG1 ILE   141      48.887  50.074  44.165  1.00  0.00           C
ATOM   2121 HG12 ILE   141      49.649  49.413  44.577  1.00  0.00           H
ATOM   2122 HG13 ILE   141      49.240  51.036  43.793  1.00  0.00           H
ATOM   2123  CD1 ILE   141      48.029  50.486  45.347  1.00  0.00           C
ATOM   2124 HD11 ILE   141      48.004  49.637  46.029  1.00  0.00           H
ATOM   2125 HD12 ILE   141      48.431  51.347  45.880  1.00  0.00           H
ATOM   2126 HD13 ILE   141      46.955  50.540  45.167  1.00  0.00           H
ATOM   2127  C   ILE   141      47.876  48.515  40.573  1.00  0.00           C
ATOM   2128  O   ILE   141      46.661  48.459  40.472  1.00  0.00           O
ATOM   2129  N   LEU   142      48.734  47.946  39.694  1.00  0.00           N
ATOM   2130  H   LEU   142      49.719  48.040  39.897  1.00  0.00           H
ATOM   2131  CA  LEU   142      48.413  47.061  38.603  1.00  0.00           C
ATOM   2132  HA  LEU   142      47.591  47.419  37.985  1.00  0.00           H
ATOM   2133  CB  LEU   142      49.717  46.888  37.820  1.00  0.00           C
ATOM   2134  HB2 LEU   142      49.841  47.811  37.254  1.00  0.00           H
ATOM   2135  HB3 LEU   142      50.566  46.824  38.501  1.00  0.00           H
ATOM   2136  CG  LEU   142      49.773  45.757  36.864  1.00  0.00           C
ATOM   2137  HG  LEU   142      49.844  44.834  37.440  1.00  0.00           H
ATOM   2138  CD1 LEU   142      48.667  45.682  35.837  1.00  0.00           C
ATOM   2139 HD11 LEU   142      48.694  44.718  35.330  1.00  0.00           H
ATOM   2140 HD12 LEU   142      47.700  45.820  36.320  1.00  0.00           H
ATOM   2141 HD13 LEU   142      48.733  46.482  35.099  1.00  0.00           H
ATOM   2142  CD2 LEU   142      51.006  45.761  35.947  1.00  0.00           C
ATOM   2143 HD21 LEU   142      51.019  44.966  35.201  1.00  0.00           H
ATOM   2144 HD22 LEU   142      51.033  46.636  35.297  1.00  0.00           H
ATOM   2145 HD23 LEU   142      51.958  45.704  36.477  1.00  0.00           H
ATOM   2146  C   LEU   142      47.842  45.727  39.202  1.00  0.00           C
ATOM   2147  O   LEU   142      48.533  45.016  39.889  1.00  0.00           O
ATOM   2148  N   ARG   143      46.578  45.371  38.860  1.00  0.00           N
ATOM   2149  H   ARG   143      45.903  45.929  38.357  1.00  0.00           H
ATOM   2150  CA  ARG   143      46.023  44.100  39.322  1.00  0.00           C
ATOM   2151  HA  ARG   143      46.878  43.426  39.354  1.00  0.00           H
ATOM   2152  CB  ARG   143      45.333  44.240  40.728  1.00  0.00           C
ATOM   2153  HB2 ARG   143      45.037  43.232  41.020  1.00  0.00           H
ATOM   2154  HB3 ARG   143      46.078  44.645  41.412  1.00  0.00           H
ATOM   2155  CG  ARG   143      44.008  45.024  40.795  1.00  0.00           C
ATOM   2156  HG2 ARG   143      43.350  44.760  39.968  1.00  0.00           H
ATOM   2157  HG3 ARG   143      43.513  44.758  41.728  1.00  0.00           H
ATOM   2158  CD  ARG   143      44.234  46.522  40.889  1.00  0.00           C
ATOM   2159  HD2 ARG   143      44.958  46.709  41.682  1.00  0.00           H
ATOM   2160  HD3 ARG   143      44.620  46.881  39.935  1.00  0.00           H
ATOM   2161  NE  ARG   143      42.986  47.309  41.078  1.00  0.00           N
ATOM   2162  HE  ARG   143      42.197  46.881  41.542  1.00  0.00           H
ATOM   2163  CZ  ARG   143      42.934  48.596  40.805  1.00  0.00           C
ATOM   2164  NH1 ARG   143      41.845  49.279  41.049  1.00  0.00           N
ATOM   2165 HH11 ARG   143      40.979  48.910  41.417  1.00  0.00           H
ATOM   2166 HH12 ARG   143      42.041  50.234  41.312  1.00  0.00           H
ATOM   2167  NH2 ARG   143      43.968  49.345  40.461  1.00  0.00           N
ATOM   2168 HH21 ARG   143      44.885  48.927  40.400  1.00  0.00           H
ATOM   2169 HH22 ARG   143      43.869  50.291  40.801  1.00  0.00           H
ATOM   2170  C   ARG   143      45.099  43.390  38.245  1.00  0.00           C
ATOM   2171  O   ARG   143      44.310  44.072  37.534  1.00  0.00           O
ATOM   2172  N   THR   144      45.298  42.104  38.178  1.00  0.00           N
ATOM   2173  H   THR   144      45.944  41.797  38.891  1.00  0.00           H
ATOM   2174  CA  THR   144      44.411  41.144  37.484  1.00  0.00           C
ATOM   2175  HA  THR   144      43.907  41.697  36.692  1.00  0.00           H
ATOM   2176  CB  THR   144      45.201  40.049  36.783  1.00  0.00           C
ATOM   2177  HB  THR   144      45.871  40.549  36.082  1.00  0.00           H
ATOM   2178  CG2 THR   144      46.004  39.122  37.716  1.00  0.00           C
ATOM   2179 HG21 THR   144      46.566  39.801  38.357  1.00  0.00           H
ATOM   2180 HG22 THR   144      45.335  38.481  38.290  1.00  0.00           H
ATOM   2181 HG23 THR   144      46.719  38.447  37.246  1.00  0.00           H
ATOM   2182  OG1 THR   144      44.438  39.174  35.901  1.00  0.00           O
ATOM   2183  HG1 THR   144      44.050  39.610  35.138  1.00  0.00           H
ATOM   2184  C   THR   144      43.270  40.592  38.354  1.00  0.00           C
ATOM   2185  O   THR   144      42.655  41.425  39.013  1.00  0.00           O
ATOM   2186  N   GLN   145      42.845  39.350  38.173  1.00  0.00           N
ATOM   2187  H   GLN   145      43.374  38.829  37.488  1.00  0.00           H
ATOM   2188  CA  GLN   145      41.409  38.955  38.409  1.00  0.00           C
ATOM   2189  HA  GLN   145      40.816  39.864  38.303  1.00  0.00           H
ATOM   2190  CB  GLN   145      41.000  37.871  37.423  1.00  0.00           C
ATOM   2191  HB2 GLN   145      41.826  37.160  37.397  1.00  0.00           H
ATOM   2192  HB3 GLN   145      40.136  37.386  37.877  1.00  0.00           H
ATOM   2193  CG  GLN   145      40.753  38.264  35.956  1.00  0.00           C
ATOM   2194  HG2 GLN   145      39.901  38.941  35.899  1.00  0.00           H
ATOM   2195  HG3 GLN   145      41.631  38.731  35.508  1.00  0.00           H
ATOM   2196  CD  GLN   145      40.392  37.058  35.112  1.00  0.00           C
ATOM   2197  OE1 GLN   145      41.215  36.609  34.300  1.00  0.00           O
ATOM   2198  NE2 GLN   145      39.250  36.432  35.418  1.00  0.00           N
ATOM   2199 HE21 GLN   145      38.602  36.819  36.088  1.00  0.00           H
ATOM   2200 HE22 GLN   145      38.895  35.681  34.844  1.00  0.00           H
ATOM   2201  C   GLN   145      41.229  38.447  39.833  1.00  0.00           C
ATOM   2202  O   GLN   145      40.138  38.646  40.442  1.00  0.00           O
ATOM   2203  N   GLU   146      42.299  37.901  40.462  1.00  0.00           N
ATOM   2204  H   GLU   146      43.263  37.794  40.184  1.00  0.00           H
ATOM   2205  CA  GLU   146      42.139  36.975  41.623  1.00  0.00           C
ATOM   2206  HA  GLU   146      43.129  36.592  41.876  1.00  0.00           H
ATOM   2207  CB  GLU   146      41.811  37.838  42.880  1.00  0.00           C
ATOM   2208  HB2 GLU   146      40.748  38.076  42.829  1.00  0.00           H
ATOM   2209  HB3 GLU   146      42.079  37.208  43.727  1.00  0.00           H
ATOM   2210  CG  GLU   146      42.535  39.210  43.013  1.00  0.00           C
ATOM   2211  HG2 GLU   146      42.215  39.892  42.226  1.00  0.00           H
ATOM   2212  HG3 GLU   146      42.370  39.553  44.035  1.00  0.00           H
ATOM   2213  CD  GLU   146      44.083  39.039  43.053  1.00  0.00           C
ATOM   2214  OE1 GLU   146      44.584  37.981  43.587  1.00  0.00           O
ATOM   2215  OE2 GLU   146      44.738  39.980  42.582  1.00  0.00           O
ATOM   2216  C   GLU   146      41.241  35.787  41.351  1.00  0.00           C
ATOM   2217  O   GLU   146      40.590  35.258  42.256  1.00  0.00           O
ATOM   2218  N   SER   147      41.241  35.359  40.078  1.00  0.00           N
ATOM   2219  H   SER   147      41.982  35.694  39.480  1.00  0.00           H
ATOM   2220  CA  SER   147      40.361  34.185  39.630  1.00  0.00           C
ATOM   2221  HA  SER   147      40.547  33.376  40.336  1.00  0.00           H
ATOM   2222  CB  SER   147      38.828  34.464  39.681  1.00  0.00           C
ATOM   2223  HB2 SER   147      38.250  33.642  39.259  1.00  0.00           H
ATOM   2224  HB3 SER   147      38.562  34.706  40.710  1.00  0.00           H
ATOM   2225  OG  SER   147      38.601  35.607  38.993  1.00  0.00           O
ATOM   2226  HG  SER   147      38.813  35.507  38.062  1.00  0.00           H
ATOM   2227  C   SER   147      40.632  33.686  38.225  1.00  0.00           C
ATOM   2228  O   SER   147      41.504  34.292  37.555  1.00  0.00           O
ATOM   2229  N   GLH   148      40.059  32.561  37.817  1.00  0.00           N
ATOM   2230  H   GLH   148      39.375  32.121  38.416  1.00  0.00           H
ATOM   2231  CA  GLH   148      40.307  31.960  36.451  1.00  0.00           C
ATOM   2232  HA  GLH   148      41.324  31.587  36.345  1.00  0.00           H
ATOM   2233  CB  GLH   148      39.383  30.751  36.239  1.00  0.00           C
ATOM   2234  HB2 GLH   148      39.681  30.029  37.001  1.00  0.00           H
ATOM   2235  HB3 GLH   148      38.363  31.030  36.502  1.00  0.00           H
ATOM   2236  CG  GLH   148      39.301  30.137  34.818  1.00  0.00           C
ATOM   2237  HG2 GLH   148      38.718  30.776  34.152  1.00  0.00           H
ATOM   2238  HG3 GLH   148      40.272  29.929  34.369  1.00  0.00           H
ATOM   2239  CD  GLH   148      38.466  28.850  35.049  1.00  0.00           C
ATOM   2240  OE1 GLH   148      39.021  27.781  35.340  1.00  0.00           O
ATOM   2241  OE2 GLH   148      37.100  29.041  35.028  1.00  0.00           O
ATOM   2242  HE2 GLH   148      36.809  29.898  34.706  1.00  0.00           H
ATOM   2243  C   GLH   148      40.096  32.961  35.273  1.00  0.00           C
ATOM   2244  O   GLH   148      38.990  33.548  35.101  1.00  0.00           O
ATOM   2245  N   CYX   149      41.130  33.075  34.432  1.00  0.00           N
ATOM   2246  H   CYX   149      41.899  32.496  34.737  1.00  0.00           H
ATOM   2247  CA  CYX   149      41.047  33.580  33.055  1.00  0.00           C
ATOM   2248  HA  CYX   149      40.430  34.477  33.112  1.00  0.00           H
ATOM   2249  CB  CYX   149      42.475  33.952  32.582  1.00  0.00           C
ATOM   2250  HB2 CYX   149      42.632  33.969  31.504  1.00  0.00           H
ATOM   2251  HB3 CYX   149      42.612  34.978  32.922  1.00  0.00           H
ATOM   2252  SG  CYX   149      43.789  32.802  33.204  1.00  0.00           S
ATOM   2253  C   CYX   149      40.362  32.706  32.019  1.00  0.00           C
ATOM   2254  O   CYX   149      40.199  31.498  32.183  1.00  0.00           O
ATOM   2255  N   ALA   150      39.781  33.296  30.966  1.00  0.00           N
ATOM   2256  H   ALA   150      40.066  34.239  30.745  1.00  0.00           H
ATOM   2257  CA  ALA   150      38.970  32.502  29.992  1.00  0.00           C
ATOM   2258  HA  ALA   150      38.464  31.694  30.521  1.00  0.00           H
ATOM   2259  CB  ALA   150      37.981  33.451  29.366  1.00  0.00           C
ATOM   2260  HB1 ALA   150      37.298  33.892  30.093  1.00  0.00           H
ATOM   2261  HB2 ALA   150      38.549  34.215  28.834  1.00  0.00           H
ATOM   2262  HB3 ALA   150      37.429  32.752  28.738  1.00  0.00           H
ATOM   2263  C   ALA   150      39.880  31.965  28.899  1.00  0.00           C
ATOM   2264  O   ALA   150      40.794  32.624  28.460  1.00  0.00           O
ATOM   2265  N   CYX   151      39.696  30.707  28.479  1.00  0.00           N
ATOM   2266  H   CYX   151      39.011  30.117  28.928  1.00  0.00           H
ATOM   2267  CA  CYX   151      40.354  30.058  27.325  1.00  0.00           C
ATOM   2268  HA  CYX   151      40.799  30.876  26.759  1.00  0.00           H
ATOM   2269  CB  CYX   151      41.438  29.101  27.808  1.00  0.00           C
ATOM   2270  HB2 CYX   151      40.935  28.351  28.419  1.00  0.00           H
ATOM   2271  HB3 CYX   151      41.890  28.582  26.963  1.00  0.00           H
ATOM   2272  SG  CYX   151      42.774  29.887  28.712  1.00  0.00           S
ATOM   2273  C   CYX   151      39.339  29.387  26.405  1.00  0.00           C
ATOM   2274  O   CYX   151      38.548  28.584  26.931  1.00  0.00           O
ATOM   2275  N   VAL   152      39.520  29.643  25.132  1.00  0.00           N
ATOM   2276  H   VAL   152      40.142  30.384  24.842  1.00  0.00           H
ATOM   2277  CA  VAL   152      38.760  28.995  23.975  1.00  0.00           C
ATOM   2278  HA  VAL   152      38.237  28.074  24.230  1.00  0.00           H
ATOM   2279  CB  VAL   152      37.525  29.816  23.575  1.00  0.00           C
ATOM   2280  HB  VAL   152      37.190  29.483  22.593  1.00  0.00           H
ATOM   2281  CG1 VAL   152      36.358  29.461  24.517  1.00  0.00           C
ATOM   2282 HG11 VAL   152      36.258  28.378  24.600  1.00  0.00           H
ATOM   2283 HG12 VAL   152      36.581  29.891  25.494  1.00  0.00           H
ATOM   2284 HG13 VAL   152      35.432  29.860  24.103  1.00  0.00           H
ATOM   2285  CG2 VAL   152      37.710  31.316  23.477  1.00  0.00           C
ATOM   2286 HG21 VAL   152      38.066  31.707  24.431  1.00  0.00           H
ATOM   2287 HG22 VAL   152      38.487  31.567  22.756  1.00  0.00           H
ATOM   2288 HG23 VAL   152      36.780  31.832  23.240  1.00  0.00           H
ATOM   2289  C   VAL   152      39.693  28.674  22.773  1.00  0.00           C
ATOM   2290  O   VAL   152      40.264  29.467  22.031  1.00  0.00           O
ATOM   2291  N   ASN   153      39.802  27.362  22.510  1.00  0.00           N
ATOM   2292  H   ASN   153      39.202  26.738  23.030  1.00  0.00           H
ATOM   2293  CA  ASN   153      40.517  26.627  21.450  1.00  0.00           C
ATOM   2294  HA  ASN   153      40.654  25.551  21.563  1.00  0.00           H
ATOM   2295  CB  ASN   153      39.713  26.855  20.172  1.00  0.00           C
ATOM   2296  HB2 ASN   153      38.683  26.502  20.233  1.00  0.00           H
ATOM   2297  HB3 ASN   153      39.752  27.926  19.974  1.00  0.00           H
ATOM   2298  CG  ASN   153      40.318  26.087  18.962  1.00  0.00           C
ATOM   2299  OD1 ASN   153      40.386  24.865  19.007  1.00  0.00           O
ATOM   2300  ND2 ASN   153      40.640  26.705  17.875  1.00  0.00           N
ATOM   2301 HD21 ASN   153      40.937  26.149  17.086  1.00  0.00           H
ATOM   2302 HD22 ASN   153      40.678  27.714  17.835  1.00  0.00           H
ATOM   2303  C   ASN   153      42.002  27.137  21.382  1.00  0.00           C
ATOM   2304  O   ASN   153      42.480  27.508  20.299  1.00  0.00           O
ATOM   2305  N   GLY   154      42.659  27.118  22.483  1.00  0.00           N
ATOM   2306  H   GLY   154      42.102  26.780  23.256  1.00  0.00           H
ATOM   2307  CA  GLY   154      43.987  27.555  22.778  1.00  0.00           C
ATOM   2308  HA2 GLY   154      44.245  27.107  23.737  1.00  0.00           H
ATOM   2309  HA3 GLY   154      44.641  27.142  22.009  1.00  0.00           H
ATOM   2310  C   GLY   154      44.283  29.045  22.960  1.00  0.00           C
ATOM   2311  O   GLY   154      45.287  29.433  23.591  1.00  0.00           O
ATOM   2312  N   SER   155      43.369  29.915  22.512  1.00  0.00           N
ATOM   2313  H   SER   155      42.545  29.567  22.043  1.00  0.00           H
ATOM   2314  CA  SER   155      43.394  31.380  22.793  1.00  0.00           C
ATOM   2315  HA  SER   155      44.397  31.786  22.657  1.00  0.00           H
ATOM   2316  CB  SER   155      42.438  31.986  21.827  1.00  0.00           C
ATOM   2317  HB2 SER   155      41.413  31.619  21.874  1.00  0.00           H
ATOM   2318  HB3 SER   155      42.250  33.017  22.126  1.00  0.00           H
ATOM   2319  OG  SER   155      43.010  31.825  20.472  1.00  0.00           O
ATOM   2320  HG  SER   155      42.930  32.608  19.921  1.00  0.00           H
ATOM   2321  C   SER   155      42.961  31.631  24.196  1.00  0.00           C
ATOM   2322  O   SER   155      41.757  31.508  24.518  1.00  0.00           O
ATOM   2323  N   CYX   156      43.790  32.248  25.002  1.00  0.00           N
ATOM   2324  H   CYX   156      44.693  32.474  24.611  1.00  0.00           H
ATOM   2325  CA  CYX   156      43.416  32.615  26.435  1.00  0.00           C
ATOM   2326  HA  CYX   156      42.433  32.188  26.630  1.00  0.00           H
ATOM   2327  CB  CYX   156      44.485  31.919  27.310  1.00  0.00           C
ATOM   2328  HB2 CYX   156      45.481  32.214  26.981  1.00  0.00           H
ATOM   2329  HB3 CYX   156      44.366  32.290  28.329  1.00  0.00           H
ATOM   2330  SG  CYX   156      44.240  30.171  27.376  1.00  0.00           S
ATOM   2331  C   CYX   156      43.348  34.187  26.666  1.00  0.00           C
ATOM   2332  O   CYX   156      43.994  34.957  26.040  1.00  0.00           O
ATOM   2333  N   PHE   157      42.532  34.680  27.663  1.00  0.00           N
ATOM   2334  H   PHE   157      41.989  33.943  28.090  1.00  0.00           H
ATOM   2335  CA  PHE   157      42.037  36.070  27.889  1.00  0.00           C
ATOM   2336  HA  PHE   157      42.786  36.698  27.406  1.00  0.00           H
ATOM   2337  CB  PHE   157      40.624  36.292  27.234  1.00  0.00           C
ATOM   2338  HB2 PHE   157      39.925  35.629  27.743  1.00  0.00           H
ATOM   2339  HB3 PHE   157      40.242  37.277  27.501  1.00  0.00           H
ATOM   2340  CG  PHE   157      40.436  35.990  25.750  1.00  0.00           C
ATOM   2341  CD1 PHE   157      40.268  34.679  25.264  1.00  0.00           C
ATOM   2342  HD1 PHE   157      40.081  33.843  25.921  1.00  0.00           H
ATOM   2343  CE1 PHE   157      40.345  34.468  23.897  1.00  0.00           C
ATOM   2344  HE1 PHE   157      40.156  33.461  23.557  1.00  0.00           H
ATOM   2345  CZ  PHE   157      40.294  35.522  22.970  1.00  0.00           C
ATOM   2346  HZ  PHE   157      40.167  35.392  21.905  1.00  0.00           H
ATOM   2347  CE2 PHE   157      40.305  36.859  23.476  1.00  0.00           C
ATOM   2348  HE2 PHE   157      40.185  37.776  22.920  1.00  0.00           H
ATOM   2349  CD2 PHE   157      40.398  37.097  24.861  1.00  0.00           C
ATOM   2350  HD2 PHE   157      40.470  38.139  25.133  1.00  0.00           H
ATOM   2351  C   PHE   157      42.021  36.390  29.409  1.00  0.00           C
ATOM   2352  O   PHE   157      41.583  35.561  30.210  1.00  0.00           O
ATOM   2353  N   THR   158      42.344  37.668  29.771  1.00  0.00           N
ATOM   2354  H   THR   158      42.549  38.377  29.082  1.00  0.00           H
ATOM   2355  CA  THR   158      42.472  38.127  31.159  1.00  0.00           C
ATOM   2356  HA  THR   158      41.764  37.689  31.863  1.00  0.00           H
ATOM   2357  CB  THR   158      43.861  37.839  31.821  1.00  0.00           C
ATOM   2358  HB  THR   158      44.069  36.806  31.542  1.00  0.00           H
ATOM   2359  CG2 THR   158      44.942  38.827  31.409  1.00  0.00           C
ATOM   2360 HG21 THR   158      44.709  39.812  31.814  1.00  0.00           H
ATOM   2361 HG22 THR   158      45.917  38.619  31.850  1.00  0.00           H
ATOM   2362 HG23 THR   158      45.054  38.808  30.325  1.00  0.00           H
ATOM   2363  OG1 THR   158      43.700  37.989  33.210  1.00  0.00           O
ATOM   2364  HG1 THR   158      43.422  37.180  33.646  1.00  0.00           H
ATOM   2365  C   THR   158      42.043  39.608  31.162  1.00  0.00           C
ATOM   2366  O   THR   158      42.227  40.305  30.199  1.00  0.00           O
ATOM   2367  N   VAL   159      41.574  39.995  32.409  1.00  0.00           N
ATOM   2368  H   VAL   159      41.734  39.330  33.151  1.00  0.00           H
ATOM   2369  CA  VAL   159      41.276  41.451  32.645  1.00  0.00           C
ATOM   2370  HA  VAL   159      41.598  42.106  31.836  1.00  0.00           H
ATOM   2371  CB  VAL   159      39.804  41.759  32.821  1.00  0.00           C
ATOM   2372  HB  VAL   159      39.367  41.440  33.768  1.00  0.00           H
ATOM   2373  CG1 VAL   159      39.417  43.280  32.748  1.00  0.00           C
ATOM   2374 HG11 VAL   159      39.849  43.818  31.904  1.00  0.00           H
ATOM   2375 HG12 VAL   159      38.347  43.436  32.885  1.00  0.00           H
ATOM   2376 HG13 VAL   159      39.858  43.722  33.641  1.00  0.00           H
ATOM   2377  CG2 VAL   159      39.067  41.073  31.610  1.00  0.00           C
ATOM   2378 HG21 VAL   159      39.498  41.364  30.652  1.00  0.00           H
ATOM   2379 HG22 VAL   159      39.015  39.989  31.711  1.00  0.00           H
ATOM   2380 HG23 VAL   159      38.096  41.569  31.598  1.00  0.00           H
ATOM   2381  C   VAL   159      42.121  41.944  33.781  1.00  0.00           C
ATOM   2382  O   VAL   159      42.525  41.177  34.683  1.00  0.00           O
ATOM   2383  N   MET   160      42.501  43.197  33.705  1.00  0.00           N
ATOM   2384  H   MET   160      42.080  43.657  32.910  1.00  0.00           H
ATOM   2385  CA  MET   160      43.397  44.003  34.461  1.00  0.00           C
ATOM   2386  HA  MET   160      43.450  43.548  35.449  1.00  0.00           H
ATOM   2387  CB  MET   160      44.754  43.896  33.713  1.00  0.00           C
ATOM   2388  HB2 MET   160      44.652  44.358  32.731  1.00  0.00           H
ATOM   2389  HB3 MET   160      45.515  44.351  34.348  1.00  0.00           H
ATOM   2390  CG  MET   160      45.319  42.489  33.594  1.00  0.00           C
ATOM   2391  HG2 MET   160      44.949  41.755  34.310  1.00  0.00           H
ATOM   2392  HG3 MET   160      44.873  42.089  32.684  1.00  0.00           H
ATOM   2393  SD  MET   160      47.111  42.433  33.446  1.00  0.00           S
ATOM   2394  CE  MET   160      47.478  40.707  33.725  1.00  0.00           C
ATOM   2395  HE1 MET   160      46.642  40.141  33.312  1.00  0.00           H
ATOM   2396  HE2 MET   160      48.344  40.404  33.138  1.00  0.00           H
ATOM   2397  HE3 MET   160      47.676  40.436  34.760  1.00  0.00           H
ATOM   2398  C   MET   160      43.047  45.394  34.689  1.00  0.00           C
ATOM   2399  O   MET   160      42.403  45.972  33.813  1.00  0.00           O
ATOM   2400  N   THR   161      43.443  45.991  35.756  1.00  0.00           N
ATOM   2401  H   THR   161      44.069  45.516  36.390  1.00  0.00           H
ATOM   2402  CA  THR   161      43.157  47.367  36.211  1.00  0.00           C
ATOM   2403  HA  THR   161      42.632  47.935  35.442  1.00  0.00           H
ATOM   2404  CB  THR   161      42.220  47.317  37.393  1.00  0.00           C
ATOM   2405  HB  THR   161      42.681  46.886  38.283  1.00  0.00           H
ATOM   2406  CG2 THR   161      41.609  48.699  37.773  1.00  0.00           C
ATOM   2407 HG21 THR   161      42.335  49.329  38.287  1.00  0.00           H
ATOM   2408 HG22 THR   161      41.350  49.246  36.867  1.00  0.00           H
ATOM   2409 HG23 THR   161      40.739  48.518  38.404  1.00  0.00           H
ATOM   2410  OG1 THR   161      41.155  46.563  37.031  1.00  0.00           O
ATOM   2411  HG1 THR   161      40.367  47.025  36.736  1.00  0.00           H
ATOM   2412  C   THR   161      44.447  48.049  36.745  1.00  0.00           C
ATOM   2413  O   THR   161      45.359  47.364  37.286  1.00  0.00           O
ATOM   2414  N   ASP   162      44.546  49.385  36.677  1.00  0.00           N
ATOM   2415  H   ASP   162      43.744  49.807  36.233  1.00  0.00           H
ATOM   2416  CA  ASP   162      45.653  50.237  37.095  1.00  0.00           C
ATOM   2417  HA  ASP   162      46.036  49.837  38.033  1.00  0.00           H
ATOM   2418  CB  ASP   162      46.796  50.396  36.079  1.00  0.00           C
ATOM   2419  HB2 ASP   162      46.990  49.455  35.563  1.00  0.00           H
ATOM   2420  HB3 ASP   162      46.452  51.122  35.341  1.00  0.00           H
ATOM   2421  CG  ASP   162      48.039  50.980  36.673  1.00  0.00           C
ATOM   2422  OD1 ASP   162      49.049  51.024  35.911  1.00  0.00           O
ATOM   2423  OD2 ASP   162      48.133  51.171  37.927  1.00  0.00           O
ATOM   2424  C   ASP   162      44.983  51.600  37.478  1.00  0.00           C
ATOM   2425  O   ASP   162      44.196  52.191  36.668  1.00  0.00           O
ATOM   2426  N   GLY   163      45.242  52.019  38.753  1.00  0.00           N
ATOM   2427  H   GLY   163      45.874  51.513  39.358  1.00  0.00           H
ATOM   2428  CA  GLY   163      44.631  53.228  39.387  1.00  0.00           C
ATOM   2429  HA2 GLY   163      45.395  53.869  39.827  1.00  0.00           H
ATOM   2430  HA3 GLY   163      44.167  53.714  38.529  1.00  0.00           H
ATOM   2431  C   GLY   163      43.520  53.057  40.458  1.00  0.00           C
ATOM   2432  O   GLY   163      43.412  51.985  41.179  1.00  0.00           O
ATOM   2433  N   PRO   164      42.734  54.122  40.665  1.00  0.00           N
ATOM   2434  CD  PRO   164      42.844  55.442  40.031  1.00  0.00           C
ATOM   2435  HD2 PRO   164      42.592  55.536  38.974  1.00  0.00           H
ATOM   2436  HD3 PRO   164      43.899  55.712  40.081  1.00  0.00           H
ATOM   2437  CG  PRO   164      41.966  56.472  40.821  1.00  0.00           C
ATOM   2438  HG2 PRO   164      41.469  57.288  40.294  1.00  0.00           H
ATOM   2439  HG3 PRO   164      42.596  56.965  41.563  1.00  0.00           H
ATOM   2440  CB  PRO   164      41.103  55.583  41.694  1.00  0.00           C
ATOM   2441  HB2 PRO   164      40.116  55.488  41.243  1.00  0.00           H
ATOM   2442  HB3 PRO   164      40.866  56.068  42.641  1.00  0.00           H
ATOM   2443  CA  PRO   164      41.743  54.165  41.772  1.00  0.00           C
ATOM   2444  HA  PRO   164      42.246  54.166  42.739  1.00  0.00           H
ATOM   2445  C   PRO   164      40.675  53.035  41.809  1.00  0.00           C
ATOM   2446  O   PRO   164      40.477  52.193  40.906  1.00  0.00           O
ATOM   2447  N   SER   165      39.873  53.061  42.838  1.00  0.00           N
ATOM   2448  H   SER   165      40.054  53.830  43.466  1.00  0.00           H
ATOM   2449  CA  SER   165      38.666  52.144  43.061  1.00  0.00           C
ATOM   2450  HA  SER   165      38.448  51.644  42.117  1.00  0.00           H
ATOM   2451  CB  SER   165      38.937  51.008  44.041  1.00  0.00           C
ATOM   2452  HB2 SER   165      38.098  50.327  44.184  1.00  0.00           H
ATOM   2453  HB3 SER   165      39.721  50.327  43.710  1.00  0.00           H
ATOM   2454  OG  SER   165      39.343  51.389  45.332  1.00  0.00           O
ATOM   2455  HG  SER   165      40.292  51.527  45.281  1.00  0.00           H
ATOM   2456  C   SER   165      37.367  52.905  43.547  1.00  0.00           C
ATOM   2457  O   SER   165      36.253  52.349  43.391  1.00  0.00           O
ATOM   2458  N   ASN   166      37.444  54.179  43.998  1.00  0.00           N
ATOM   2459  H   ASN   166      38.357  54.610  44.005  1.00  0.00           H
ATOM   2460  CA  ASN   166      36.271  55.043  44.252  1.00  0.00           C
ATOM   2461  HA  ASN   166      35.396  54.574  43.801  1.00  0.00           H
ATOM   2462  CB  ASN   166      35.915  55.161  45.734  1.00  0.00           C
ATOM   2463  HB2 ASN   166      35.958  54.156  46.152  1.00  0.00           H
ATOM   2464  HB3 ASN   166      36.542  55.849  46.301  1.00  0.00           H
ATOM   2465  CG  ASN   166      34.402  55.564  45.753  1.00  0.00           C
ATOM   2466  OD1 ASN   166      33.532  54.669  45.747  1.00  0.00           O
ATOM   2467  ND2 ASN   166      34.142  56.878  45.721  1.00  0.00           N
ATOM   2468 HD21 ASN   166      33.153  57.083  45.729  1.00  0.00           H
ATOM   2469 HD22 ASN   166      34.835  57.499  46.112  1.00  0.00           H
ATOM   2470  C   ASN   166      36.551  56.330  43.475  1.00  0.00           C
ATOM   2471  O   ASN   166      36.518  57.440  44.034  1.00  0.00           O
ATOM   2472  N   GLY   167      36.910  56.203  42.192  1.00  0.00           N
ATOM   2473  H   GLY   167      36.993  55.283  41.783  1.00  0.00           H
ATOM   2474  CA  GLY   167      37.161  57.258  41.290  1.00  0.00           C
ATOM   2475  HA2 GLY   167      36.376  58.012  41.236  1.00  0.00           H
ATOM   2476  HA3 GLY   167      38.064  57.735  41.670  1.00  0.00           H
ATOM   2477  C   GLY   167      37.438  56.700  39.892  1.00  0.00           C
ATOM   2478  O   GLY   167      37.369  55.451  39.763  1.00  0.00           O
ATOM   2479  N   GLN   168      37.741  57.510  38.872  1.00  0.00           N
ATOM   2480  H   GLN   168      37.614  58.503  39.003  1.00  0.00           H
ATOM   2481  CA  GLN   168      37.933  56.933  37.532  1.00  0.00           C
ATOM   2482  HA  GLN   168      37.221  56.120  37.393  1.00  0.00           H
ATOM   2483  CB  GLN   168      37.681  58.114  36.523  1.00  0.00           C
ATOM   2484  HB2 GLN   168      36.679  58.526  36.644  1.00  0.00           H
ATOM   2485  HB3 GLN   168      38.354  58.947  36.720  1.00  0.00           H
ATOM   2486  CG  GLN   168      37.863  57.727  35.043  1.00  0.00           C
ATOM   2487  HG2 GLN   168      38.869  57.310  34.987  1.00  0.00           H
ATOM   2488  HG3 GLN   168      37.211  56.914  34.723  1.00  0.00           H
ATOM   2489  CD  GLN   168      37.643  58.886  33.934  1.00  0.00           C
ATOM   2490  OE1 GLN   168      37.659  60.072  34.259  1.00  0.00           O
ATOM   2491  NE2 GLN   168      37.383  58.566  32.692  1.00  0.00           N
ATOM   2492 HE21 GLN   168      37.381  57.632  32.306  1.00  0.00           H
ATOM   2493 HE22 GLN   168      37.205  59.307  32.030  1.00  0.00           H
ATOM   2494  C   GLN   168      39.337  56.294  37.462  1.00  0.00           C
ATOM   2495  O   GLN   168      40.323  56.910  37.813  1.00  0.00           O
ATOM   2496  N   ALA   169      39.409  55.070  36.935  1.00  0.00           N
ATOM   2497  H   ALA   169      38.647  54.702  36.384  1.00  0.00           H
ATOM   2498  CA  ALA   169      40.697  54.378  36.792  1.00  0.00           C
ATOM   2499  HA  ALA   169      41.549  54.966  37.134  1.00  0.00           H
ATOM   2500  CB  ALA   169      40.753  53.180  37.760  1.00  0.00           C
ATOM   2501  HB1 ALA   169      41.780  52.867  37.950  1.00  0.00           H
ATOM   2502  HB2 ALA   169      40.551  53.687  38.704  1.00  0.00           H
ATOM   2503  HB3 ALA   169      40.078  52.352  37.543  1.00  0.00           H
ATOM   2504  C   ALA   169      40.916  54.063  35.326  1.00  0.00           C
ATOM   2505  O   ALA   169      40.271  54.671  34.428  1.00  0.00           O
ATOM   2506  N   SER   170      41.780  53.096  35.034  1.00  0.00           N
ATOM   2507  H   SER   170      42.112  52.501  35.779  1.00  0.00           H
ATOM   2508  CA  SER   170      41.871  52.408  33.720  1.00  0.00           C
ATOM   2509  HA  SER   170      40.969  52.712  33.190  1.00  0.00           H
ATOM   2510  CB  SER   170      43.018  53.028  32.899  1.00  0.00           C
ATOM   2511  HB2 SER   170      42.901  54.110  32.845  1.00  0.00           H
ATOM   2512  HB3 SER   170      43.947  52.918  33.458  1.00  0.00           H
ATOM   2513  OG  SER   170      43.130  52.461  31.618  1.00  0.00           O
ATOM   2514  HG  SER   170      42.541  52.902  31.000  1.00  0.00           H
ATOM   2515  C   SER   170      41.939  50.865  33.836  1.00  0.00           C
ATOM   2516  O   SER   170      42.438  50.344  34.788  1.00  0.00           O
ATOM   2517  N   TYR   171      41.381  50.204  32.781  1.00  0.00           N
ATOM   2518  H   TYR   171      41.001  50.780  32.042  1.00  0.00           H
ATOM   2519  CA  TYR   171      40.819  48.845  32.811  1.00  0.00           C
ATOM   2520  HA  TYR   171      41.306  48.191  33.534  1.00  0.00           H
ATOM   2521  CB  TYR   171      39.389  48.845  33.328  1.00  0.00           C
ATOM   2522  HB2 TYR   171      38.786  48.622  32.447  1.00  0.00           H
ATOM   2523  HB3 TYR   171      39.143  48.081  34.066  1.00  0.00           H
ATOM   2524  CG  TYR   171      38.903  50.138  33.927  1.00  0.00           C
ATOM   2525  CD1 TYR   171      38.435  51.166  33.055  1.00  0.00           C
ATOM   2526  HD1 TYR   171      38.505  50.956  31.997  1.00  0.00           H
ATOM   2527  CE1 TYR   171      37.792  52.335  33.541  1.00  0.00           C
ATOM   2528  HE1 TYR   171      37.454  53.046  32.799  1.00  0.00           H
ATOM   2529  CZ  TYR   171      37.753  52.516  34.935  1.00  0.00           C
ATOM   2530  OH  TYR   171      37.287  53.658  35.545  1.00  0.00           O
ATOM   2531  HH  TYR   171      36.536  54.040  35.084  1.00  0.00           H
ATOM   2532  CE2 TYR   171      38.257  51.478  35.773  1.00  0.00           C
ATOM   2533  HE2 TYR   171      38.239  51.575  36.848  1.00  0.00           H
ATOM   2534  CD2 TYR   171      38.818  50.291  35.332  1.00  0.00           C
ATOM   2535  HD2 TYR   171      39.309  49.579  35.979  1.00  0.00           H
ATOM   2536  C   TYR   171      41.051  48.248  31.369  1.00  0.00           C
ATOM   2537  O   TYR   171      40.471  48.725  30.401  1.00  0.00           O
ATOM   2538  N   LYS   172      41.866  47.154  31.369  1.00  0.00           N
ATOM   2539  H   LYS   172      42.313  46.822  32.212  1.00  0.00           H
ATOM   2540  CA  LYS   172      42.330  46.565  30.074  1.00  0.00           C
ATOM   2541  HA  LYS   172      41.782  47.028  29.252  1.00  0.00           H
ATOM   2542  CB  LYS   172      43.778  46.896  29.714  1.00  0.00           C
ATOM   2543  HB2 LYS   172      44.423  46.528  30.511  1.00  0.00           H
ATOM   2544  HB3 LYS   172      44.064  46.380  28.798  1.00  0.00           H
ATOM   2545  CG  LYS   172      43.823  48.422  29.403  1.00  0.00           C
ATOM   2546  HG2 LYS   172      43.178  48.672  28.560  1.00  0.00           H
ATOM   2547  HG3 LYS   172      43.591  49.093  30.229  1.00  0.00           H
ATOM   2548  CD  LYS   172      45.217  48.840  28.851  1.00  0.00           C
ATOM   2549  HD2 LYS   172      45.941  48.794  29.664  1.00  0.00           H
ATOM   2550  HD3 LYS   172      45.553  48.133  28.091  1.00  0.00           H
ATOM   2551  CE  LYS   172      45.249  50.243  28.235  1.00  0.00           C
ATOM   2552  HE2 LYS   172      44.505  50.293  27.440  1.00  0.00           H
ATOM   2553  HE3 LYS   172      45.125  51.012  28.998  1.00  0.00           H
ATOM   2554  NZ  LYS   172      46.651  50.474  27.667  1.00  0.00           N
ATOM   2555  HZ1 LYS   172      46.866  50.076  26.763  1.00  0.00           H
ATOM   2556  HZ2 LYS   172      46.890  51.454  27.623  1.00  0.00           H
ATOM   2557  HZ3 LYS   172      47.370  49.980  28.176  1.00  0.00           H
ATOM   2558  C   LYS   172      42.150  45.036  30.049  1.00  0.00           C
ATOM   2559  O   LYS   172      42.660  44.356  30.969  1.00  0.00           O
ATOM   2560  N   ILE   173      41.617  44.579  28.964  1.00  0.00           N
ATOM   2561  H   ILE   173      41.185  45.335  28.450  1.00  0.00           H
ATOM   2562  CA  ILE   173      41.562  43.177  28.509  1.00  0.00           C
ATOM   2563  HA  ILE   173      41.471  42.570  29.410  1.00  0.00           H
ATOM   2564  CB  ILE   173      40.315  43.070  27.535  1.00  0.00           C
ATOM   2565  HB  ILE   173      40.386  43.964  26.917  1.00  0.00           H
ATOM   2566  CG2 ILE   173      40.184  41.796  26.727  1.00  0.00           C
ATOM   2567 HG21 ILE   173      39.959  40.954  27.384  1.00  0.00           H
ATOM   2568 HG22 ILE   173      39.289  41.892  26.113  1.00  0.00           H
ATOM   2569 HG23 ILE   173      41.010  41.703  26.024  1.00  0.00           H
ATOM   2570  CG1 ILE   173      39.087  43.277  28.379  1.00  0.00           C
ATOM   2571 HG12 ILE   173      38.902  42.333  28.892  1.00  0.00           H
ATOM   2572 HG13 ILE   173      39.272  44.043  29.133  1.00  0.00           H
ATOM   2573  CD1 ILE   173      37.867  43.736  27.536  1.00  0.00           C
ATOM   2574 HD11 ILE   173      36.943  43.674  28.111  1.00  0.00           H
ATOM   2575 HD12 ILE   173      38.015  44.710  27.070  1.00  0.00           H
ATOM   2576 HD13 ILE   173      37.755  42.984  26.754  1.00  0.00           H
ATOM   2577  C   ILE   173      42.827  42.879  27.746  1.00  0.00           C
ATOM   2578  O   ILE   173      43.424  43.794  27.150  1.00  0.00           O
ATOM   2579  N   PHE   174      43.228  41.607  27.855  1.00  0.00           N
ATOM   2580  H   PHE   174      42.844  40.931  28.500  1.00  0.00           H
ATOM   2581  CA  PHE   174      44.453  41.072  27.151  1.00  0.00           C
ATOM   2582  HA  PHE   174      44.724  41.573  26.222  1.00  0.00           H
ATOM   2583  CB  PHE   174      45.662  41.265  28.146  1.00  0.00           C
ATOM   2584  HB2 PHE   174      45.380  40.767  29.074  1.00  0.00           H
ATOM   2585  HB3 PHE   174      46.478  40.697  27.698  1.00  0.00           H
ATOM   2586  CG  PHE   174      46.191  42.640  28.429  1.00  0.00           C
ATOM   2587  CD1 PHE   174      45.660  43.284  29.565  1.00  0.00           C
ATOM   2588  HD1 PHE   174      44.872  42.777  30.102  1.00  0.00           H
ATOM   2589  CE1 PHE   174      46.212  44.505  30.028  1.00  0.00           C
ATOM   2590  HE1 PHE   174      45.733  45.019  30.849  1.00  0.00           H
ATOM   2591  CZ  PHE   174      47.283  45.078  29.306  1.00  0.00           C
ATOM   2592  HZ  PHE   174      47.708  46.046  29.527  1.00  0.00           H
ATOM   2593  CE2 PHE   174      47.771  44.409  28.171  1.00  0.00           C
ATOM   2594  HE2 PHE   174      48.569  44.907  27.642  1.00  0.00           H
ATOM   2595  CD2 PHE   174      47.281  43.189  27.810  1.00  0.00           C
ATOM   2596  HD2 PHE   174      47.930  42.699  27.099  1.00  0.00           H
ATOM   2597  C   PHE   174      44.074  39.670  26.735  1.00  0.00           C
ATOM   2598  O   PHE   174      43.238  38.922  27.263  1.00  0.00           O
ATOM   2599  N   LYS   175      44.640  39.355  25.585  1.00  0.00           N
ATOM   2600  H   LYS   175      45.295  40.068  25.296  1.00  0.00           H
ATOM   2601  CA  LYS   175      44.619  38.088  24.902  1.00  0.00           C
ATOM   2602  HA  LYS   175      43.998  37.498  25.575  1.00  0.00           H
ATOM   2603  CB  LYS   175      43.893  38.298  23.558  1.00  0.00           C
ATOM   2604  HB2 LYS   175      42.895  38.719  23.681  1.00  0.00           H
ATOM   2605  HB3 LYS   175      44.464  39.085  23.067  1.00  0.00           H
ATOM   2606  CG  LYS   175      43.781  37.083  22.650  1.00  0.00           C
ATOM   2607  HG2 LYS   175      44.817  36.964  22.336  1.00  0.00           H
ATOM   2608  HG3 LYS   175      43.262  36.295  23.196  1.00  0.00           H
ATOM   2609  CD  LYS   175      42.956  37.283  21.412  1.00  0.00           C
ATOM   2610  HD2 LYS   175      41.968  37.675  21.652  1.00  0.00           H
ATOM   2611  HD3 LYS   175      43.411  38.115  20.874  1.00  0.00           H
ATOM   2612  CE  LYS   175      42.891  36.003  20.560  1.00  0.00           C
ATOM   2613  HE2 LYS   175      43.899  35.588  20.528  1.00  0.00           H
ATOM   2614  HE3 LYS   175      42.251  35.304  21.095  1.00  0.00           H
ATOM   2615  NZ  LYS   175      42.411  36.301  19.141  1.00  0.00           N
ATOM   2616  HZ1 LYS   175      41.458  36.636  19.133  1.00  0.00           H
ATOM   2617  HZ2 LYS   175      42.982  36.996  18.682  1.00  0.00           H
ATOM   2618  HZ3 LYS   175      42.351  35.468  18.573  1.00  0.00           H
ATOM   2619  C   LYS   175      46.033  37.493  24.684  1.00  0.00           C
ATOM   2620  O   LYS   175      46.962  38.239  24.344  1.00  0.00           O
ATOM   2621  N   MET   176      46.198  36.180  24.978  1.00  0.00           N
ATOM   2622  H   MET   176      45.390  35.612  25.186  1.00  0.00           H
ATOM   2623  CA  MET   176      47.556  35.443  25.064  1.00  0.00           C
ATOM   2624  HA  MET   176      48.293  36.101  24.606  1.00  0.00           H
ATOM   2625  CB  MET   176      47.996  35.074  26.521  1.00  0.00           C
ATOM   2626  HB2 MET   176      47.241  34.419  26.956  1.00  0.00           H
ATOM   2627  HB3 MET   176      48.892  34.455  26.506  1.00  0.00           H
ATOM   2628  CG  MET   176      48.334  36.303  27.413  1.00  0.00           C
ATOM   2629  HG2 MET   176      48.640  36.005  28.414  1.00  0.00           H
ATOM   2630  HG3 MET   176      49.125  36.952  27.040  1.00  0.00           H
ATOM   2631  SD  MET   176      46.858  37.282  27.817  1.00  0.00           S
ATOM   2632  CE  MET   176      45.761  36.113  28.690  1.00  0.00           C
ATOM   2633  HE1 MET   176      44.784  36.564  28.866  1.00  0.00           H
ATOM   2634  HE2 MET   176      45.670  35.214  28.081  1.00  0.00           H
ATOM   2635  HE3 MET   176      46.242  35.824  29.626  1.00  0.00           H
ATOM   2636  C   MET   176      47.498  34.100  24.310  1.00  0.00           C
ATOM   2637  O   MET   176      46.490  33.390  24.276  1.00  0.00           O
ATOM   2638  N   GLU   177      48.591  33.794  23.607  1.00  0.00           N
ATOM   2639  H   GLU   177      49.398  34.401  23.627  1.00  0.00           H
ATOM   2640  CA  GLU   177      48.741  32.469  22.972  1.00  0.00           C
ATOM   2641  HA  GLU   177      47.936  31.775  23.213  1.00  0.00           H
ATOM   2642  CB  GLU   177      48.520  32.627  21.416  1.00  0.00           C
ATOM   2643  HB2 GLU   177      47.677  33.287  21.209  1.00  0.00           H
ATOM   2644  HB3 GLU   177      49.372  33.037  20.874  1.00  0.00           H
ATOM   2645  CG  GLU   177      48.302  31.165  20.845  1.00  0.00           C
ATOM   2646  HG2 GLU   177      49.163  30.567  21.144  1.00  0.00           H
ATOM   2647  HG3 GLU   177      47.365  30.767  21.234  1.00  0.00           H
ATOM   2648  CD  GLU   177      48.274  31.206  19.304  1.00  0.00           C
ATOM   2649  OE1 GLU   177      47.096  31.316  18.800  1.00  0.00           O
ATOM   2650  OE2 GLU   177      49.289  31.102  18.609  1.00  0.00           O
ATOM   2651  C   GLU   177      50.146  31.951  23.451  1.00  0.00           C
ATOM   2652  O   GLU   177      51.083  32.641  23.298  1.00  0.00           O
ATOM   2653  N   LYS   178      50.149  30.796  24.112  1.00  0.00           N
ATOM   2654  H   LYS   178      49.263  30.317  24.194  1.00  0.00           H
ATOM   2655  CA  LYS   178      51.332  30.129  24.851  1.00  0.00           C
ATOM   2656  HA  LYS   178      51.023  29.375  25.575  1.00  0.00           H
ATOM   2657  CB  LYS   178      52.111  29.246  23.841  1.00  0.00           C
ATOM   2658  HB2 LYS   178      52.531  29.845  23.033  1.00  0.00           H
ATOM   2659  HB3 LYS   178      52.908  28.790  24.428  1.00  0.00           H
ATOM   2660  CG  LYS   178      51.115  28.237  23.256  1.00  0.00           C
ATOM   2661  HG2 LYS   178      50.276  28.051  23.926  1.00  0.00           H
ATOM   2662  HG3 LYS   178      50.827  28.922  22.458  1.00  0.00           H
ATOM   2663  CD  LYS   178      51.720  26.925  22.720  1.00  0.00           C
ATOM   2664  HD2 LYS   178      52.270  27.084  21.793  1.00  0.00           H
ATOM   2665  HD3 LYS   178      52.481  26.545  23.402  1.00  0.00           H
ATOM   2666  CE  LYS   178      50.767  25.750  22.512  1.00  0.00           C
ATOM   2667  HE2 LYS   178      51.265  24.786  22.400  1.00  0.00           H
ATOM   2668  HE3 LYS   178      50.231  25.613  23.452  1.00  0.00           H
ATOM   2669  NZ  LYS   178      49.806  25.958  21.431  1.00  0.00           N
ATOM   2670  HZ1 LYS   178      49.157  26.675  21.727  1.00  0.00           H
ATOM   2671  HZ2 LYS   178      50.300  26.236  20.594  1.00  0.00           H
ATOM   2672  HZ3 LYS   178      49.224  25.154  21.249  1.00  0.00           H
ATOM   2673  C   LYS   178      52.228  31.180  25.677  1.00  0.00           C
ATOM   2674  O   LYS   178      53.420  31.435  25.311  1.00  0.00           O
ATOM   2675  N   GLY   179      51.702  31.864  26.674  1.00  0.00           N
ATOM   2676  H   GLY   179      50.733  31.614  26.809  1.00  0.00           H
ATOM   2677  CA  GLY   179      52.441  32.702  27.592  1.00  0.00           C
ATOM   2678  HA2 GLY   179      51.759  32.968  28.400  1.00  0.00           H
ATOM   2679  HA3 GLY   179      53.310  32.231  28.053  1.00  0.00           H
ATOM   2680  C   GLY   179      52.898  34.033  26.985  1.00  0.00           C
ATOM   2681  O   GLY   179      53.537  34.770  27.719  1.00  0.00           O
ATOM   2682  N   LYS   180      52.565  34.327  25.724  1.00  0.00           N
ATOM   2683  H   LYS   180      52.063  33.679  25.135  1.00  0.00           H
ATOM   2684  CA  LYS   180      52.880  35.580  24.971  1.00  0.00           C
ATOM   2685  HA  LYS   180      53.794  36.050  25.334  1.00  0.00           H
ATOM   2686  CB  LYS   180      53.144  35.230  23.510  1.00  0.00           C
ATOM   2687  HB2 LYS   180      52.316  34.804  22.942  1.00  0.00           H
ATOM   2688  HB3 LYS   180      53.389  36.191  23.060  1.00  0.00           H
ATOM   2689  CG  LYS   180      54.335  34.185  23.402  1.00  0.00           C
ATOM   2690  HG2 LYS   180      55.205  34.483  23.988  1.00  0.00           H
ATOM   2691  HG3 LYS   180      54.040  33.209  23.786  1.00  0.00           H
ATOM   2692  CD  LYS   180      54.826  33.862  21.984  1.00  0.00           C
ATOM   2693  HD2 LYS   180      55.264  34.676  21.404  1.00  0.00           H
ATOM   2694  HD3 LYS   180      55.625  33.128  22.083  1.00  0.00           H
ATOM   2695  CE  LYS   180      53.576  33.358  21.282  1.00  0.00           C
ATOM   2696  HE2 LYS   180      53.175  32.515  21.846  1.00  0.00           H
ATOM   2697  HE3 LYS   180      52.777  34.096  21.220  1.00  0.00           H
ATOM   2698  NZ  LYS   180      53.804  32.785  19.959  1.00  0.00           N
ATOM   2699  HZ1 LYS   180      53.001  32.576  19.381  1.00  0.00           H
ATOM   2700  HZ2 LYS   180      54.082  33.509  19.312  1.00  0.00           H
ATOM   2701  HZ3 LYS   180      54.449  32.009  19.999  1.00  0.00           H
ATOM   2702  C   LYS   180      51.698  36.549  25.061  1.00  0.00           C
ATOM   2703  O   LYS   180      50.599  36.031  24.721  1.00  0.00           O
ATOM   2704  N   VAL   181      51.939  37.816  25.338  1.00  0.00           N
ATOM   2705  H   VAL   181      52.878  38.187  25.395  1.00  0.00           H
ATOM   2706  CA  VAL   181      50.825  38.788  25.196  1.00  0.00           C
ATOM   2707  HA  VAL   181      49.899  38.401  25.622  1.00  0.00           H
ATOM   2708  CB  VAL   181      51.075  40.139  25.972  1.00  0.00           C
ATOM   2709  HB  VAL   181      51.764  39.806  26.748  1.00  0.00           H
ATOM   2710  CG1 VAL   181      51.690  41.219  25.169  1.00  0.00           C
ATOM   2711 HG11 VAL   181      51.796  42.093  25.813  1.00  0.00           H
ATOM   2712 HG12 VAL   181      52.660  40.807  24.888  1.00  0.00           H
ATOM   2713 HG13 VAL   181      51.033  41.524  24.355  1.00  0.00           H
ATOM   2714  CG2 VAL   181      49.725  40.459  26.574  1.00  0.00           C
ATOM   2715 HG21 VAL   181      49.718  41.124  27.438  1.00  0.00           H
ATOM   2716 HG22 VAL   181      49.097  40.812  25.756  1.00  0.00           H
ATOM   2717 HG23 VAL   181      49.440  39.522  27.055  1.00  0.00           H
ATOM   2718  C   VAL   181      50.659  38.912  23.670  1.00  0.00           C
ATOM   2719  O   VAL   181      51.587  38.915  22.867  1.00  0.00           O
ATOM   2720  N   VAL   182      49.410  38.904  23.178  1.00  0.00           N
ATOM   2721  H   VAL   182      48.692  38.911  23.889  1.00  0.00           H
ATOM   2722  CA  VAL   182      49.065  38.953  21.682  1.00  0.00           C
ATOM   2723  HA  VAL   182      49.904  39.140  21.012  1.00  0.00           H
ATOM   2724  CB  VAL   182      48.496  37.539  21.293  1.00  0.00           C
ATOM   2725  HB  VAL   182      47.680  37.382  21.999  1.00  0.00           H
ATOM   2726  CG1 VAL   182      47.757  37.646  19.908  1.00  0.00           C
ATOM   2727 HG11 VAL   182      48.469  37.996  19.160  1.00  0.00           H
ATOM   2728 HG12 VAL   182      47.421  36.639  19.661  1.00  0.00           H
ATOM   2729 HG13 VAL   182      46.888  38.297  19.820  1.00  0.00           H
ATOM   2730  CG2 VAL   182      49.568  36.403  21.388  1.00  0.00           C
ATOM   2731 HG21 VAL   182      49.209  35.402  21.150  1.00  0.00           H
ATOM   2732 HG22 VAL   182      50.372  36.707  20.718  1.00  0.00           H
ATOM   2733 HG23 VAL   182      49.957  36.337  22.404  1.00  0.00           H
ATOM   2734  C   VAL   182      48.147  40.090  21.206  1.00  0.00           C
ATOM   2735  O   VAL   182      48.283  40.662  20.097  1.00  0.00           O
ATOM   2736  N   LYS   183      47.130  40.473  22.010  1.00  0.00           N
ATOM   2737  H   LYS   183      47.069  40.097  22.946  1.00  0.00           H
ATOM   2738  CA  LYS   183      46.135  41.568  21.665  1.00  0.00           C
ATOM   2739  HA  LYS   183      46.645  42.383  21.150  1.00  0.00           H
ATOM   2740  CB  LYS   183      45.085  41.007  20.654  1.00  0.00           C
ATOM   2741  HB2 LYS   183      45.579  40.353  19.935  1.00  0.00           H
ATOM   2742  HB3 LYS   183      44.393  40.431  21.268  1.00  0.00           H
ATOM   2743  CG  LYS   183      44.202  42.163  20.000  1.00  0.00           C
ATOM   2744  HG2 LYS   183      43.196  41.841  19.733  1.00  0.00           H
ATOM   2745  HG3 LYS   183      44.085  42.916  20.781  1.00  0.00           H
ATOM   2746  CD  LYS   183      45.090  42.647  18.824  1.00  0.00           C
ATOM   2747  HD2 LYS   183      46.116  42.863  19.123  1.00  0.00           H
ATOM   2748  HD3 LYS   183      45.129  41.792  18.149  1.00  0.00           H
ATOM   2749  CE  LYS   183      44.604  43.933  18.107  1.00  0.00           C
ATOM   2750  HE2 LYS   183      43.572  43.656  17.893  1.00  0.00           H
ATOM   2751  HE3 LYS   183      44.575  44.767  18.809  1.00  0.00           H
ATOM   2752  NZ  LYS   183      45.471  44.332  16.963  1.00  0.00           N
ATOM   2753  HZ1 LYS   183      46.437  44.177  17.213  1.00  0.00           H
ATOM   2754  HZ2 LYS   183      45.217  43.731  16.192  1.00  0.00           H
ATOM   2755  HZ3 LYS   183      45.304  45.219  16.511  1.00  0.00           H
ATOM   2756  C   LYS   183      45.573  42.081  23.000  1.00  0.00           C
ATOM   2757  O   LYS   183      45.626  41.426  24.001  1.00  0.00           O
ATOM   2758  N   SER   184      45.045  43.320  22.950  1.00  0.00           N
ATOM   2759  H   SER   184      45.002  43.817  22.072  1.00  0.00           H
ATOM   2760  CA  SER   184      44.455  43.982  24.100  1.00  0.00           C
ATOM   2761  HA  SER   184      44.034  43.232  24.770  1.00  0.00           H
ATOM   2762  CB  SER   184      45.585  44.614  24.935  1.00  0.00           C
ATOM   2763  HB2 SER   184      46.283  43.868  25.313  1.00  0.00           H
ATOM   2764  HB3 SER   184      46.129  45.394  24.403  1.00  0.00           H
ATOM   2765  OG  SER   184      45.137  45.368  26.062  1.00  0.00           O
ATOM   2766  HG  SER   184      44.758  44.812  26.746  1.00  0.00           H
ATOM   2767  C   SER   184      43.389  44.977  23.722  1.00  0.00           C
ATOM   2768  O   SER   184      43.365  45.423  22.598  1.00  0.00           O
ATOM   2769  N   VAL   185      42.564  45.501  24.592  1.00  0.00           N
ATOM   2770  H   VAL   185      42.710  45.161  25.532  1.00  0.00           H
ATOM   2771  CA  VAL   185      41.560  46.583  24.387  1.00  0.00           C
ATOM   2772  HA  VAL   185      41.968  47.403  23.795  1.00  0.00           H
ATOM   2773  CB  VAL   185      40.240  46.088  23.712  1.00  0.00           C
ATOM   2774  HB  VAL   185      40.462  45.497  22.824  1.00  0.00           H
ATOM   2775  CG1 VAL   185      39.372  45.147  24.499  1.00  0.00           C
ATOM   2776 HG11 VAL   185      38.547  44.832  23.860  1.00  0.00           H
ATOM   2777 HG12 VAL   185      39.832  44.263  24.941  1.00  0.00           H
ATOM   2778 HG13 VAL   185      38.885  45.663  25.326  1.00  0.00           H
ATOM   2779  CG2 VAL   185      39.380  47.273  23.244  1.00  0.00           C
ATOM   2780 HG21 VAL   185      39.925  47.810  22.467  1.00  0.00           H
ATOM   2781 HG22 VAL   185      38.519  46.836  22.738  1.00  0.00           H
ATOM   2782 HG23 VAL   185      38.956  47.840  24.072  1.00  0.00           H
ATOM   2783  C   VAL   185      41.249  47.086  25.769  1.00  0.00           C
ATOM   2784  O   VAL   185      41.056  46.449  26.775  1.00  0.00           O
ATOM   2785  N   GLU   186      41.045  48.409  25.753  1.00  0.00           N
ATOM   2786  H   GLU   186      41.078  48.882  24.862  1.00  0.00           H
ATOM   2787  CA  GLU   186      40.634  49.308  26.898  1.00  0.00           C
ATOM   2788  HA  GLU   186      40.750  48.620  27.735  1.00  0.00           H
ATOM   2789  CB  GLU   186      41.611  50.533  27.070  1.00  0.00           C
ATOM   2790  HB2 GLU   186      42.585  50.117  26.810  1.00  0.00           H
ATOM   2791  HB3 GLU   186      41.313  51.278  26.332  1.00  0.00           H
ATOM   2792  CG  GLU   186      41.632  51.207  28.459  1.00  0.00           C
ATOM   2793  HG2 GLU   186      41.036  50.761  29.254  1.00  0.00           H
ATOM   2794  HG3 GLU   186      42.665  51.257  28.803  1.00  0.00           H
ATOM   2795  CD  GLU   186      41.294  52.709  28.548  1.00  0.00           C
ATOM   2796  OE1 GLU   186      41.423  53.513  27.555  1.00  0.00           O
ATOM   2797  OE2 GLU   186      40.882  53.134  29.638  1.00  0.00           O
ATOM   2798  C   GLU   186      39.143  49.752  27.004  1.00  0.00           C
ATOM   2799  O   GLU   186      38.509  50.224  26.030  1.00  0.00           O
ATOM   2800  N   LEU   187      38.612  49.493  28.229  1.00  0.00           N
ATOM   2801  H   LEU   187      39.257  49.349  28.992  1.00  0.00           H
ATOM   2802  CA  LEU   187      37.156  49.768  28.526  1.00  0.00           C
ATOM   2803  HA  LEU   187      36.560  49.653  27.620  1.00  0.00           H
ATOM   2804  CB  LEU   187      36.508  48.871  29.592  1.00  0.00           C
ATOM   2805  HB2 LEU   187      37.166  49.008  30.450  1.00  0.00           H
ATOM   2806  HB3 LEU   187      35.486  49.222  29.739  1.00  0.00           H
ATOM   2807  CG  LEU   187      36.641  47.289  29.320  1.00  0.00           C
ATOM   2808  HG  LEU   187      37.702  47.177  29.096  1.00  0.00           H
ATOM   2809  CD1 LEU   187      36.228  46.338  30.447  1.00  0.00           C
ATOM   2810 HD11 LEU   187      35.166  46.503  30.632  1.00  0.00           H
ATOM   2811 HD12 LEU   187      36.623  45.357  30.184  1.00  0.00           H
ATOM   2812 HD13 LEU   187      36.605  46.802  31.359  1.00  0.00           H
ATOM   2813  CD2 LEU   187      35.962  46.942  27.988  1.00  0.00           C
ATOM   2814 HD21 LEU   187      34.876  47.032  27.957  1.00  0.00           H
ATOM   2815 HD22 LEU   187      36.393  47.460  27.131  1.00  0.00           H
ATOM   2816 HD23 LEU   187      36.126  45.898  27.719  1.00  0.00           H
ATOM   2817  C   LEU   187      36.898  51.248  28.727  1.00  0.00           C
ATOM   2818  O   LEU   187      36.702  51.657  29.871  1.00  0.00           O
ATOM   2819  N   ASP   188      37.062  52.098  27.649  1.00  0.00           N
ATOM   2820  H   ASP   188      37.385  51.576  26.847  1.00  0.00           H
ATOM   2821  CA  ASP   188      37.238  53.575  27.599  1.00  0.00           C
ATOM   2822  HA  ASP   188      38.060  53.819  28.272  1.00  0.00           H
ATOM   2823  CB  ASP   188      37.576  53.982  26.117  1.00  0.00           C
ATOM   2824  HB2 ASP   188      38.030  54.970  26.193  1.00  0.00           H
ATOM   2825  HB3 ASP   188      38.455  53.502  25.686  1.00  0.00           H
ATOM   2826  CG  ASP   188      36.428  54.186  25.103  1.00  0.00           C
ATOM   2827  OD1 ASP   188      35.273  53.889  25.429  1.00  0.00           O
ATOM   2828  OD2 ASP   188      36.656  54.745  23.976  1.00  0.00           O
ATOM   2829  C   ASP   188      36.066  54.367  28.164  1.00  0.00           C
ATOM   2830  O   ASP   188      35.906  55.548  27.851  1.00  0.00           O
ATOM   2831  N   ALA   189      35.003  53.735  28.618  1.00  0.00           N
ATOM   2832  H   ALA   189      34.944  52.730  28.693  1.00  0.00           H
ATOM   2833  CA  ALA   189      33.772  54.404  28.928  1.00  0.00           C
ATOM   2834  HA  ALA   189      33.472  55.088  28.135  1.00  0.00           H
ATOM   2835  CB  ALA   189      32.760  53.277  29.185  1.00  0.00           C
ATOM   2836  HB1 ALA   189      33.183  52.656  29.975  1.00  0.00           H
ATOM   2837  HB2 ALA   189      31.789  53.593  29.569  1.00  0.00           H
ATOM   2838  HB3 ALA   189      32.658  52.635  28.310  1.00  0.00           H
ATOM   2839  C   ALA   189      33.862  55.312  30.206  1.00  0.00           C
ATOM   2840  O   ALA   189      34.468  54.831  31.162  1.00  0.00           O
ATOM   2841  N   PRO   190      33.363  56.588  30.194  1.00  0.00           N
ATOM   2842  CD  PRO   190      33.073  57.512  29.070  1.00  0.00           C
ATOM   2843  HD2 PRO   190      32.087  57.271  28.671  1.00  0.00           H
ATOM   2844  HD3 PRO   190      33.632  57.360  28.146  1.00  0.00           H
ATOM   2845  CG  PRO   190      33.192  58.911  29.608  1.00  0.00           C
ATOM   2846  HG2 PRO   190      32.576  59.616  29.050  1.00  0.00           H
ATOM   2847  HG3 PRO   190      34.233  59.214  29.493  1.00  0.00           H
ATOM   2848  CB  PRO   190      32.801  58.760  31.081  1.00  0.00           C
ATOM   2849  HB2 PRO   190      31.717  58.818  31.180  1.00  0.00           H
ATOM   2850  HB3 PRO   190      33.182  59.526  31.755  1.00  0.00           H
ATOM   2851  CA  PRO   190      33.368  57.405  31.403  1.00  0.00           C
ATOM   2852  HA  PRO   190      34.404  57.486  31.731  1.00  0.00           H
ATOM   2853  C   PRO   190      32.508  56.751  32.495  1.00  0.00           C
ATOM   2854  O   PRO   190      31.733  55.888  32.184  1.00  0.00           O
ATOM   2855  N   ASN   191      32.676  57.141  33.754  1.00  0.00           N
ATOM   2856  H   ASN   191      33.507  57.682  33.946  1.00  0.00           H
ATOM   2857  CA  ASN   191      31.967  56.646  34.970  1.00  0.00           C
ATOM   2858  HA  ASN   191      32.398  57.198  35.806  1.00  0.00           H
ATOM   2859  CB  ASN   191      30.472  57.120  35.015  1.00  0.00           C
ATOM   2860  HB2 ASN   191      29.869  56.891  34.137  1.00  0.00           H
ATOM   2861  HB3 ASN   191      29.993  56.734  35.915  1.00  0.00           H
ATOM   2862  CG  ASN   191      30.455  58.659  35.186  1.00  0.00           C
ATOM   2863  OD1 ASN   191      30.611  59.146  36.286  1.00  0.00           O
ATOM   2864  ND2 ASN   191      30.449  59.469  34.125  1.00  0.00           N
ATOM   2865 HD21 ASN   191      30.393  60.461  34.306  1.00  0.00           H
ATOM   2866 HD22 ASN   191      30.388  59.051  33.209  1.00  0.00           H
ATOM   2867  C   ASN   191      31.927  55.150  35.313  1.00  0.00           C
ATOM   2868  O   ASN   191      31.822  54.773  36.516  1.00  0.00           O
ATOM   2869  N   TYR   192      31.823  54.184  34.384  1.00  0.00           N
ATOM   2870  H   TYR   192      31.785  54.479  33.420  1.00  0.00           H
ATOM   2871  CA  TYR   192      32.053  52.758  34.606  1.00  0.00           C
ATOM   2872  HA  TYR   192      31.152  52.365  35.076  1.00  0.00           H
ATOM   2873  CB  TYR   192      32.144  52.212  33.233  1.00  0.00           C
ATOM   2874  HB2 TYR   192      32.617  52.916  32.548  1.00  0.00           H
ATOM   2875  HB3 TYR   192      32.902  51.429  33.259  1.00  0.00           H
ATOM   2876  CG  TYR   192      30.833  51.741  32.667  1.00  0.00           C
ATOM   2877  CD1 TYR   192      29.890  52.613  32.010  1.00  0.00           C
ATOM   2878  HD1 TYR   192      30.214  53.642  31.937  1.00  0.00           H
ATOM   2879  CE1 TYR   192      28.613  52.212  31.667  1.00  0.00           C
ATOM   2880  HE1 TYR   192      28.011  52.908  31.102  1.00  0.00           H
ATOM   2881  CZ  TYR   192      28.319  50.824  31.760  1.00  0.00           C
ATOM   2882  OH  TYR   192      27.108  50.309  31.406  1.00  0.00           O
ATOM   2883  HH  TYR   192      26.491  50.949  31.042  1.00  0.00           H
ATOM   2884  CE2 TYR   192      29.311  49.898  32.243  1.00  0.00           C
ATOM   2885  HE2 TYR   192      29.018  48.858  32.240  1.00  0.00           H
ATOM   2886  CD2 TYR   192      30.419  50.385  32.853  1.00  0.00           C
ATOM   2887  HD2 TYR   192      31.051  49.671  33.359  1.00  0.00           H
ATOM   2888  C   TYR   192      33.307  52.401  35.479  1.00  0.00           C
ATOM   2889  O   TYR   192      34.253  53.230  35.572  1.00  0.00           O
ATOM   2890  N   HIE   193      33.368  51.197  36.121  1.00  0.00           N
ATOM   2891  H   HIE   193      32.609  50.535  36.201  1.00  0.00           H
ATOM   2892  CA  HIE   193      34.652  50.832  36.824  1.00  0.00           C
ATOM   2893  HA  HIE   193      35.364  51.334  36.168  1.00  0.00           H
ATOM   2894  CB  HIE   193      34.714  51.306  38.237  1.00  0.00           C
ATOM   2895  HB2 HIE   193      34.362  52.337  38.256  1.00  0.00           H
ATOM   2896  HB3 HIE   193      34.059  50.708  38.869  1.00  0.00           H
ATOM   2897  CG  HIE   193      36.121  51.339  38.711  1.00  0.00           C
ATOM   2898  ND1 HIE   193      36.833  50.094  38.932  1.00  0.00           N
ATOM   2899  CE1 HIE   193      38.055  50.424  39.335  1.00  0.00           C
ATOM   2900  HE1 HIE   193      38.728  49.676  39.728  1.00  0.00           H
ATOM   2901  NE2 HIE   193      38.196  51.751  39.331  1.00  0.00           N
ATOM   2902  HE2 HIE   193      38.969  52.237  39.763  1.00  0.00           H
ATOM   2903  CD2 HIE   193      36.962  52.374  39.001  1.00  0.00           C
ATOM   2904  HD2 HIE   193      36.809  53.443  39.008  1.00  0.00           H
ATOM   2905  C   HIE   193      34.800  49.238  36.706  1.00  0.00           C
ATOM   2906  O   HIE   193      33.858  48.533  37.141  1.00  0.00           O
ATOM   2907  N   TYR   194      35.882  48.805  36.172  1.00  0.00           N
ATOM   2908  H   TYR   194      36.680  49.341  35.861  1.00  0.00           H
ATOM   2909  CA  TYR   194      36.150  47.354  35.936  1.00  0.00           C
ATOM   2910  HA  TYR   194      35.317  46.751  36.299  1.00  0.00           H
ATOM   2911  CB  TYR   194      36.260  47.197  34.432  1.00  0.00           C
ATOM   2912  HB2 TYR   194      36.731  48.051  33.947  1.00  0.00           H
ATOM   2913  HB3 TYR   194      36.761  46.267  34.163  1.00  0.00           H
ATOM   2914  CG  TYR   194      34.882  47.161  33.809  1.00  0.00           C
ATOM   2915  CD1 TYR   194      34.488  48.316  33.073  1.00  0.00           C
ATOM   2916  HD1 TYR   194      35.136  49.156  32.872  1.00  0.00           H
ATOM   2917  CE1 TYR   194      33.222  48.294  32.383  1.00  0.00           C
ATOM   2918  HE1 TYR   194      32.904  49.113  31.755  1.00  0.00           H
ATOM   2919  CZ  TYR   194      32.441  47.166  32.526  1.00  0.00           C
ATOM   2920  OH  TYR   194      31.119  47.315  32.070  1.00  0.00           O
ATOM   2921  HH  TYR   194      30.615  46.530  31.841  1.00  0.00           H
ATOM   2922  CE2 TYR   194      32.809  46.002  33.244  1.00  0.00           C
ATOM   2923  HE2 TYR   194      32.197  45.116  33.316  1.00  0.00           H
ATOM   2924  CD2 TYR   194      34.080  46.016  33.891  1.00  0.00           C
ATOM   2925  HD2 TYR   194      34.442  45.136  34.404  1.00  0.00           H
ATOM   2926  C   TYR   194      37.368  46.769  36.681  1.00  0.00           C
ATOM   2927  O   TYR   194      38.545  46.945  36.290  1.00  0.00           O
ATOM   2928  N   GLU   195      37.129  45.882  37.708  1.00  0.00           N
ATOM   2929  H   GLU   195      36.205  45.570  37.973  1.00  0.00           H
ATOM   2930  CA  GLU   195      38.150  45.181  38.531  1.00  0.00           C
ATOM   2931  HA  GLU   195      39.064  45.154  37.937  1.00  0.00           H
ATOM   2932  CB  GLU   195      38.434  46.105  39.735  1.00  0.00           C
ATOM   2933  HB2 GLU   195      38.669  47.113  39.395  1.00  0.00           H
ATOM   2934  HB3 GLU   195      37.453  46.195  40.204  1.00  0.00           H
ATOM   2935  CG  GLU   195      39.490  45.571  40.743  1.00  0.00           C
ATOM   2936  HG2 GLU   195      39.044  44.829  41.405  1.00  0.00           H
ATOM   2937  HG3 GLU   195      40.357  45.172  40.218  1.00  0.00           H
ATOM   2938  CD  GLU   195      40.006  46.639  41.679  1.00  0.00           C
ATOM   2939  OE1 GLU   195      39.549  47.781  41.637  1.00  0.00           O
ATOM   2940  OE2 GLU   195      40.785  46.289  42.604  1.00  0.00           O
ATOM   2941  C   GLU   195      37.766  43.793  38.969  1.00  0.00           C
ATOM   2942  O   GLU   195      36.599  43.541  39.236  1.00  0.00           O
ATOM   2943  N   GLU   196      38.755  42.965  39.264  1.00  0.00           N
ATOM   2944  H   GLU   196      39.719  43.213  39.091  1.00  0.00           H
ATOM   2945  CA  GLU   196      38.593  41.631  39.893  1.00  0.00           C
ATOM   2946  HA  GLU   196      39.499  41.057  39.698  1.00  0.00           H
ATOM   2947  CB  GLU   196      38.519  41.783  41.381  1.00  0.00           C
ATOM   2948  HB2 GLU   196      37.831  42.594  41.618  1.00  0.00           H
ATOM   2949  HB3 GLU   196      38.108  40.893  41.856  1.00  0.00           H
ATOM   2950  CG  GLU   196      39.921  42.073  41.918  1.00  0.00           C
ATOM   2951  HG2 GLU   196      40.485  41.186  41.632  1.00  0.00           H
ATOM   2952  HG3 GLU   196      40.277  42.991  41.450  1.00  0.00           H
ATOM   2953  CD  GLU   196      40.053  42.254  43.465  1.00  0.00           C
ATOM   2954  OE1 GLU   196      39.134  42.852  44.121  1.00  0.00           O
ATOM   2955  OE2 GLU   196      41.155  41.874  43.988  1.00  0.00           O
ATOM   2956  C   GLU   196      37.503  40.760  39.194  1.00  0.00           C
ATOM   2957  O   GLU   196      36.719  40.122  39.868  1.00  0.00           O
ATOM   2958  N   CYX   197      37.416  40.719  37.846  1.00  0.00           N
ATOM   2959  H   CYX   197      38.098  41.245  37.319  1.00  0.00           H
ATOM   2960  CA  CYX   197      36.312  40.010  37.167  1.00  0.00           C
ATOM   2961  HA  CYX   197      35.350  40.352  37.548  1.00  0.00           H
ATOM   2962  CB  CYX   197      36.437  40.429  35.660  1.00  0.00           C
ATOM   2963  HB2 CYX   197      37.482  40.228  35.425  1.00  0.00           H
ATOM   2964  HB3 CYX   197      35.831  39.806  35.002  1.00  0.00           H
ATOM   2965  SG  CYX   197      36.053  42.196  35.314  1.00  0.00           S
ATOM   2966  C   CYX   197      36.407  38.500  37.413  1.00  0.00           C
ATOM   2967  O   CYX   197      37.477  37.909  37.337  1.00  0.00           O
ATOM   2968  N   SER   198      35.262  37.919  37.506  1.00  0.00           N
ATOM   2969  H   SER   198      34.405  38.433  37.368  1.00  0.00           H
ATOM   2970  CA  SER   198      35.167  36.470  37.378  1.00  0.00           C
ATOM   2971  HA  SER   198      36.145  35.991  37.436  1.00  0.00           H
ATOM   2972  CB  SER   198      34.323  35.978  38.503  1.00  0.00           C
ATOM   2973  HB2 SER   198      33.390  36.537  38.439  1.00  0.00           H
ATOM   2974  HB3 SER   198      34.123  34.910  38.410  1.00  0.00           H
ATOM   2975  OG  SER   198      34.995  36.243  39.724  1.00  0.00           O
ATOM   2976  HG  SER   198      34.306  36.620  40.276  1.00  0.00           H
ATOM   2977  C   SER   198      34.428  36.226  35.989  1.00  0.00           C
ATOM   2978  O   SER   198      33.445  36.937  35.695  1.00  0.00           O
ATOM   2979  N   CYX   199      34.883  35.257  35.157  1.00  0.00           N
ATOM   2980  H   CYX   199      35.506  34.601  35.605  1.00  0.00           H
ATOM   2981  CA  CYX   199      34.462  35.164  33.732  1.00  0.00           C
ATOM   2982  HA  CYX   199      33.631  35.821  33.477  1.00  0.00           H
ATOM   2983  CB  CYX   199      35.684  35.450  33.007  1.00  0.00           C
ATOM   2984  HB2 CYX   199      36.454  34.679  33.024  1.00  0.00           H
ATOM   2985  HB3 CYX   199      35.434  35.381  31.949  1.00  0.00           H
ATOM   2986  SG  CYX   199      36.450  37.159  33.099  1.00  0.00           S
ATOM   2987  C   CYX   199      33.947  33.730  33.466  1.00  0.00           C
ATOM   2988  O   CYX   199      34.179  32.793  34.247  1.00  0.00           O
ATOM   2989  N   TYR   200      33.366  33.455  32.272  1.00  0.00           N
ATOM   2990  H   TYR   200      33.081  34.288  31.776  1.00  0.00           H
ATOM   2991  CA  TYR   200      33.038  32.146  31.694  1.00  0.00           C
ATOM   2992  HA  TYR   200      33.895  31.512  31.921  1.00  0.00           H
ATOM   2993  CB  TYR   200      31.829  31.645  32.463  1.00  0.00           C
ATOM   2994  HB2 TYR   200      31.388  30.760  32.005  1.00  0.00           H
ATOM   2995  HB3 TYR   200      32.049  31.121  33.394  1.00  0.00           H
ATOM   2996  CG  TYR   200      30.744  32.649  32.668  1.00  0.00           C
ATOM   2997  CD1 TYR   200      30.666  33.322  33.908  1.00  0.00           C
ATOM   2998  HD1 TYR   200      31.401  33.187  34.688  1.00  0.00           H
ATOM   2999  CE1 TYR   200      29.715  34.306  34.147  1.00  0.00           C
ATOM   3000  HE1 TYR   200      29.728  34.807  35.104  1.00  0.00           H
ATOM   3001  CZ  TYR   200      28.744  34.584  33.100  1.00  0.00           C
ATOM   3002  OH  TYR   200      27.805  35.545  33.273  1.00  0.00           O
ATOM   3003  HH  TYR   200      27.954  35.936  34.138  1.00  0.00           H
ATOM   3004  CE2 TYR   200      28.790  33.918  31.905  1.00  0.00           C
ATOM   3005  HE2 TYR   200      28.096  34.128  31.105  1.00  0.00           H
ATOM   3006  CD2 TYR   200      29.803  32.973  31.667  1.00  0.00           C
ATOM   3007  HD2 TYR   200      29.832  32.443  30.726  1.00  0.00           H
ATOM   3008  C   TYR   200      32.757  32.315  30.243  1.00  0.00           C
ATOM   3009  O   TYR   200      32.379  33.353  29.737  1.00  0.00           O
ATOM   3010  N   PRO   201      32.756  31.212  29.461  1.00  0.00           N
ATOM   3011  CD  PRO   201      33.283  29.917  29.805  1.00  0.00           C
ATOM   3012  HD2 PRO   201      32.536  29.204  30.156  1.00  0.00           H
ATOM   3013  HD3 PRO   201      34.012  29.885  30.615  1.00  0.00           H
ATOM   3014  CG  PRO   201      33.794  29.261  28.549  1.00  0.00           C
ATOM   3015  HG2 PRO   201      33.836  28.173  28.584  1.00  0.00           H
ATOM   3016  HG3 PRO   201      34.841  29.546  28.444  1.00  0.00           H
ATOM   3017  CB  PRO   201      32.809  29.805  27.546  1.00  0.00           C
ATOM   3018  HB2 PRO   201      32.074  29.006  27.440  1.00  0.00           H
ATOM   3019  HB3 PRO   201      33.309  29.990  26.597  1.00  0.00           H
ATOM   3020  CA  PRO   201      32.099  30.997  28.164  1.00  0.00           C
ATOM   3021  HA  PRO   201      32.369  31.886  27.594  1.00  0.00           H
ATOM   3022  C   PRO   201      30.614  30.869  28.218  1.00  0.00           C
ATOM   3023  O   PRO   201      30.126  30.033  29.052  1.00  0.00           O
ATOM   3024  N   ASN   202      29.817  31.528  27.337  1.00  0.00           N
ATOM   3025  H   ASN   202      30.187  32.161  26.643  1.00  0.00           H
ATOM   3026  CA  ASN   202      28.467  31.196  27.097  1.00  0.00           C
ATOM   3027  HA  ASN   202      28.365  30.117  27.216  1.00  0.00           H
ATOM   3028  CB  ASN   202      27.624  31.780  28.159  1.00  0.00           C
ATOM   3029  HB2 ASN   202      27.842  31.383  29.150  1.00  0.00           H
ATOM   3030  HB3 ASN   202      27.809  32.850  28.246  1.00  0.00           H
ATOM   3031  CG  ASN   202      26.140  31.623  27.830  1.00  0.00           C
ATOM   3032  OD1 ASN   202      25.649  30.525  27.767  1.00  0.00           O
ATOM   3033  ND2 ASN   202      25.446  32.715  27.462  1.00  0.00           N
ATOM   3034 HD21 ASN   202      24.516  32.587  27.088  1.00  0.00           H
ATOM   3035 HD22 ASN   202      25.880  33.626  27.444  1.00  0.00           H
ATOM   3036  C   ASN   202      28.090  31.517  25.655  1.00  0.00           C
ATOM   3037  O   ASN   202      28.340  32.646  25.225  1.00  0.00           O
ATOM   3038  N   ALA   203      27.317  30.682  24.942  1.00  0.00           N
ATOM   3039  H   ALA   203      27.272  29.754  25.336  1.00  0.00           H
ATOM   3040  CA  ALA   203      26.705  30.943  23.664  1.00  0.00           C
ATOM   3041  HA  ALA   203      26.374  30.014  23.200  1.00  0.00           H
ATOM   3042  CB  ALA   203      25.484  31.860  23.813  1.00  0.00           C
ATOM   3043  HB1 ALA   203      25.698  32.752  24.402  1.00  0.00           H
ATOM   3044  HB2 ALA   203      25.062  32.152  22.851  1.00  0.00           H
ATOM   3045  HB3 ALA   203      24.749  31.259  24.350  1.00  0.00           H
ATOM   3046  C   ALA   203      27.620  31.549  22.630  1.00  0.00           C
ATOM   3047  O   ALA   203      27.147  32.357  21.775  1.00  0.00           O
ATOM   3048  N   GLY   204      28.921  31.422  22.584  1.00  0.00           N
ATOM   3049  H   GLY   204      29.351  30.973  23.380  1.00  0.00           H
ATOM   3050  CA  GLY   204      29.855  31.916  21.567  1.00  0.00           C
ATOM   3051  HA2 GLY   204      30.577  31.120  21.381  1.00  0.00           H
ATOM   3052  HA3 GLY   204      29.400  32.134  20.601  1.00  0.00           H
ATOM   3053  C   GLY   204      30.617  33.220  21.979  1.00  0.00           C
ATOM   3054  O   GLY   204      31.448  33.732  21.223  1.00  0.00           O
ATOM   3055  N   GLU   205      30.441  33.715  23.191  1.00  0.00           N
ATOM   3056  H   GLU   205      29.929  33.192  23.887  1.00  0.00           H
ATOM   3057  CA  GLU   205      31.208  34.870  23.726  1.00  0.00           C
ATOM   3058  HA  GLU   205      32.100  34.935  23.103  1.00  0.00           H
ATOM   3059  CB  GLU   205      30.421  36.242  23.499  1.00  0.00           C
ATOM   3060  HB2 GLU   205      31.169  37.017  23.331  1.00  0.00           H
ATOM   3061  HB3 GLU   205      29.873  36.119  22.565  1.00  0.00           H
ATOM   3062  CG  GLU   205      29.416  36.561  24.630  1.00  0.00           C
ATOM   3063  HG2 GLU   205      28.856  35.627  24.598  1.00  0.00           H
ATOM   3064  HG3 GLU   205      29.857  36.780  25.602  1.00  0.00           H
ATOM   3065  CD  GLU   205      28.402  37.620  24.348  1.00  0.00           C
ATOM   3066  OE1 GLU   205      27.760  38.098  25.362  1.00  0.00           O
ATOM   3067  OE2 GLU   205      28.000  37.992  23.204  1.00  0.00           O
ATOM   3068  C   GLU   205      31.664  34.573  25.118  1.00  0.00           C
ATOM   3069  O   GLU   205      31.195  33.645  25.785  1.00  0.00           O
ATOM   3070  N   ILE   206      32.621  35.331  25.599  1.00  0.00           N
ATOM   3071  H   ILE   206      33.005  36.048  24.999  1.00  0.00           H
ATOM   3072  CA  ILE   206      33.117  35.308  26.924  1.00  0.00           C
ATOM   3073  HA  ILE   206      32.741  34.416  27.426  1.00  0.00           H
ATOM   3074  CB  ILE   206      34.723  35.286  26.841  1.00  0.00           C
ATOM   3075  HB  ILE   206      34.943  36.143  26.203  1.00  0.00           H
ATOM   3076  CG2 ILE   206      35.567  35.566  28.160  1.00  0.00           C
ATOM   3077 HG21 ILE   206      35.322  36.526  28.617  1.00  0.00           H
ATOM   3078 HG22 ILE   206      35.377  34.908  29.009  1.00  0.00           H
ATOM   3079 HG23 ILE   206      36.629  35.533  27.916  1.00  0.00           H
ATOM   3080  CG1 ILE   206      35.361  34.161  26.079  1.00  0.00           C
ATOM   3081 HG12 ILE   206      34.918  34.220  25.085  1.00  0.00           H
ATOM   3082 HG13 ILE   206      36.445  34.278  26.048  1.00  0.00           H
ATOM   3083  CD1 ILE   206      35.111  32.754  26.675  1.00  0.00           C
ATOM   3084 HD11 ILE   206      34.056  32.481  26.618  1.00  0.00           H
ATOM   3085 HD12 ILE   206      35.597  32.048  26.001  1.00  0.00           H
ATOM   3086 HD13 ILE   206      35.440  32.792  27.713  1.00  0.00           H
ATOM   3087  C   ILE   206      32.536  36.511  27.683  1.00  0.00           C
ATOM   3088  O   ILE   206      32.603  37.613  27.156  1.00  0.00           O
ATOM   3089  N   THR   207      31.984  36.234  28.868  1.00  0.00           N
ATOM   3090  H   THR   207      31.842  35.281  29.171  1.00  0.00           H
ATOM   3091  CA  THR   207      31.442  37.229  29.821  1.00  0.00           C
ATOM   3092  HA  THR   207      31.487  38.219  29.368  1.00  0.00           H
ATOM   3093  CB  THR   207      30.037  36.896  30.229  1.00  0.00           C
ATOM   3094  HB  THR   207      30.002  35.889  30.649  1.00  0.00           H
ATOM   3095  CG2 THR   207      29.349  37.748  31.318  1.00  0.00           C
ATOM   3096 HG21 THR   207      29.878  37.584  32.257  1.00  0.00           H
ATOM   3097 HG22 THR   207      29.478  38.797  31.050  1.00  0.00           H
ATOM   3098 HG23 THR   207      28.269  37.608  31.368  1.00  0.00           H
ATOM   3099  OG1 THR   207      29.218  36.901  29.129  1.00  0.00           O
ATOM   3100  HG1 THR   207      29.227  36.019  28.751  1.00  0.00           H
ATOM   3101  C   THR   207      32.314  37.203  31.072  1.00  0.00           C
ATOM   3102  O   THR   207      32.857  36.151  31.498  1.00  0.00           O
ATOM   3103  N   CYX   208      32.328  38.382  31.731  1.00  0.00           N
ATOM   3104  H   CYX   208      31.939  39.134  31.182  1.00  0.00           H
ATOM   3105  CA  CYX   208      33.043  38.716  32.868  1.00  0.00           C
ATOM   3106  HA  CYX   208      33.242  37.843  33.489  1.00  0.00           H
ATOM   3107  CB  CYX   208      34.440  39.181  32.326  1.00  0.00           C
ATOM   3108  HB2 CYX   208      34.181  39.935  31.582  1.00  0.00           H
ATOM   3109  HB3 CYX   208      34.927  39.826  33.057  1.00  0.00           H
ATOM   3110  SG  CYX   208      35.600  38.024  31.573  1.00  0.00           S
ATOM   3111  C   CYX   208      32.244  39.711  33.736  1.00  0.00           C
ATOM   3112  O   CYX   208      31.789  40.761  33.311  1.00  0.00           O
ATOM   3113  N   VAL   209      31.902  39.297  34.932  1.00  0.00           N
ATOM   3114  H   VAL   209      32.259  38.422  35.293  1.00  0.00           H
ATOM   3115  CA  VAL   209      31.179  40.117  35.914  1.00  0.00           C
ATOM   3116  HA  VAL   209      30.772  41.039  35.501  1.00  0.00           H
ATOM   3117  CB  VAL   209      30.041  39.254  36.531  1.00  0.00           C
ATOM   3118  HB  VAL   209      30.507  38.325  36.861  1.00  0.00           H
ATOM   3119  CG1 VAL   209      29.411  39.836  37.817  1.00  0.00           C
ATOM   3120 HG11 VAL   209      30.101  39.729  38.655  1.00  0.00           H
ATOM   3121 HG12 VAL   209      29.088  40.851  37.587  1.00  0.00           H
ATOM   3122 HG13 VAL   209      28.473  39.374  38.129  1.00  0.00           H
ATOM   3123  CG2 VAL   209      28.992  38.835  35.472  1.00  0.00           C
ATOM   3124 HG21 VAL   209      29.402  38.370  34.575  1.00  0.00           H
ATOM   3125 HG22 VAL   209      28.222  38.217  35.933  1.00  0.00           H
ATOM   3126 HG23 VAL   209      28.448  39.758  35.276  1.00  0.00           H
ATOM   3127  C   VAL   209      32.123  40.473  37.082  1.00  0.00           C
ATOM   3128  O   VAL   209      32.892  39.563  37.515  1.00  0.00           O
ATOM   3129  N   CYX   210      32.082  41.651  37.644  1.00  0.00           N
ATOM   3130  H   CYX   210      31.281  42.238  37.458  1.00  0.00           H
ATOM   3131  CA  CYX   210      33.183  42.245  38.282  1.00  0.00           C
ATOM   3132  HA  CYX   210      33.965  41.539  38.563  1.00  0.00           H
ATOM   3133  CB  CYX   210      33.818  43.165  37.214  1.00  0.00           C
ATOM   3134  HB2 CYX   210      33.022  43.863  36.956  1.00  0.00           H
ATOM   3135  HB3 CYX   210      34.659  43.777  37.537  1.00  0.00           H
ATOM   3136  SG  CYX   210      34.069  42.467  35.557  1.00  0.00           S
ATOM   3137  C   CYX   210      32.844  43.003  39.590  1.00  0.00           C
ATOM   3138  O   CYX   210      31.755  42.954  40.175  1.00  0.00           O
ATOM   3139  N   ARG   211      33.909  43.563  40.202  1.00  0.00           N
ATOM   3140  H   ARG   211      34.793  43.573  39.712  1.00  0.00           H
ATOM   3141  CA  ARG   211      33.742  44.209  41.559  1.00  0.00           C
ATOM   3142  HA  ARG   211      33.188  43.512  42.188  1.00  0.00           H
ATOM   3143  CB  ARG   211      35.193  44.368  42.202  1.00  0.00           C
ATOM   3144  HB2 ARG   211      35.640  43.418  42.493  1.00  0.00           H
ATOM   3145  HB3 ARG   211      35.738  44.869  41.402  1.00  0.00           H
ATOM   3146  CG  ARG   211      35.229  45.360  43.454  1.00  0.00           C
ATOM   3147  HG2 ARG   211      34.740  46.306  43.218  1.00  0.00           H
ATOM   3148  HG3 ARG   211      34.647  44.987  44.297  1.00  0.00           H
ATOM   3149  CD  ARG   211      36.746  45.423  43.657  1.00  0.00           C
ATOM   3150  HD2 ARG   211      37.115  44.419  43.868  1.00  0.00           H
ATOM   3151  HD3 ARG   211      37.180  45.861  42.758  1.00  0.00           H
ATOM   3152  NE  ARG   211      37.172  46.404  44.729  1.00  0.00           N
ATOM   3153  HE  ARG   211      36.739  47.317  44.724  1.00  0.00           H
ATOM   3154  CZ  ARG   211      38.185  46.247  45.593  1.00  0.00           C
ATOM   3155  NH1 ARG   211      38.360  47.217  46.476  1.00  0.00           N
ATOM   3156 HH11 ARG   211      37.743  48.016  46.456  1.00  0.00           H
ATOM   3157 HH12 ARG   211      39.276  47.231  46.902  1.00  0.00           H
ATOM   3158  NH2 ARG   211      39.022  45.269  45.635  1.00  0.00           N
ATOM   3159 HH21 ARG   211      39.001  44.522  44.955  1.00  0.00           H
ATOM   3160 HH22 ARG   211      39.682  45.241  46.398  1.00  0.00           H
ATOM   3161  C   ARG   211      32.875  45.469  41.481  1.00  0.00           C
ATOM   3162  O   ARG   211      33.027  46.312  40.624  1.00  0.00           O
ATOM   3163  N   ASP   212      31.967  45.562  42.429  1.00  0.00           N
ATOM   3164  H   ASP   212      32.110  44.919  43.196  1.00  0.00           H
ATOM   3165  CA  ASP   212      31.035  46.613  42.606  1.00  0.00           C
ATOM   3166  HA  ASP   212      30.655  46.861  41.615  1.00  0.00           H
ATOM   3167  CB  ASP   212      29.873  46.084  43.460  1.00  0.00           C
ATOM   3168  HB2 ASP   212      29.061  46.782  43.255  1.00  0.00           H
ATOM   3169  HB3 ASP   212      29.522  45.101  43.143  1.00  0.00           H
ATOM   3170  CG  ASP   212      30.213  46.019  44.863  1.00  0.00           C
ATOM   3171  OD1 ASP   212      29.692  46.854  45.659  1.00  0.00           O
ATOM   3172  OD2 ASP   212      30.952  45.097  45.265  1.00  0.00           O
ATOM   3173  C   ASP   212      31.752  47.935  43.134  1.00  0.00           C
ATOM   3174  O   ASP   212      31.383  48.459  44.159  1.00  0.00           O
ATOM   3175  N   ASN   213      32.872  48.369  42.502  1.00  0.00           N
ATOM   3176  H   ASN   213      33.083  47.798  41.696  1.00  0.00           H
ATOM   3177  CA  ASN   213      33.463  49.688  42.632  1.00  0.00           C
ATOM   3178  HA  ASN   213      33.658  49.884  43.687  1.00  0.00           H
ATOM   3179  CB  ASN   213      34.707  49.719  41.794  1.00  0.00           C
ATOM   3180  HB2 ASN   213      34.599  49.188  40.847  1.00  0.00           H
ATOM   3181  HB3 ASN   213      34.911  50.762  41.549  1.00  0.00           H
ATOM   3182  CG  ASN   213      35.897  49.077  42.470  1.00  0.00           C
ATOM   3183  OD1 ASN   213      36.043  48.984  43.702  1.00  0.00           O
ATOM   3184  ND2 ASN   213      36.942  48.861  41.670  1.00  0.00           N
ATOM   3185 HD21 ASN   213      37.856  48.620  42.028  1.00  0.00           H
ATOM   3186 HD22 ASN   213      36.780  49.073  40.697  1.00  0.00           H
ATOM   3187  C   ASN   213      32.498  50.777  42.256  1.00  0.00           C
ATOM   3188  O   ASN   213      31.709  50.608  41.323  1.00  0.00           O
ATOM   3189  N   TRP   214      32.661  51.894  42.937  1.00  0.00           N
ATOM   3190  H   TRP   214      33.110  51.705  43.822  1.00  0.00           H
ATOM   3191  CA  TRP   214      32.318  53.346  42.538  1.00  0.00           C
ATOM   3192  HA  TRP   214      32.592  53.833  43.474  1.00  0.00           H
ATOM   3193  CB  TRP   214      33.219  53.874  41.480  1.00  0.00           C
ATOM   3194  HB2 TRP   214      34.241  53.668  41.800  1.00  0.00           H
ATOM   3195  HB3 TRP   214      32.934  53.369  40.559  1.00  0.00           H
ATOM   3196  CG  TRP   214      33.284  55.415  41.358  1.00  0.00           C
ATOM   3197  CD1 TRP   214      33.128  56.342  42.339  1.00  0.00           C
ATOM   3198  HD1 TRP   214      32.975  56.173  43.395  1.00  0.00           H
ATOM   3199  NE1 TRP   214      33.284  57.606  41.815  1.00  0.00           N
ATOM   3200  HE1 TRP   214      33.374  58.426  42.398  1.00  0.00           H
ATOM   3201  CE2 TRP   214      33.600  57.572  40.479  1.00  0.00           C
ATOM   3202  CZ2 TRP   214      33.918  58.614  39.515  1.00  0.00           C
ATOM   3203  HZ2 TRP   214      33.842  59.641  39.838  1.00  0.00           H
ATOM   3204  CH2 TRP   214      34.368  58.157  38.216  1.00  0.00           C
ATOM   3205  HH2 TRP   214      34.667  58.758  37.371  1.00  0.00           H
ATOM   3206  CZ3 TRP   214      34.281  56.782  37.977  1.00  0.00           C
ATOM   3207  HZ3 TRP   214      34.398  56.484  36.946  1.00  0.00           H
ATOM   3208  CE3 TRP   214      33.953  55.801  38.885  1.00  0.00           C
ATOM   3209  HE3 TRP   214      33.921  54.763  38.589  1.00  0.00           H
ATOM   3210  CD2 TRP   214      33.693  56.189  40.176  1.00  0.00           C
ATOM   3211  C   TRP   214      30.883  53.752  42.324  1.00  0.00           C
ATOM   3212  O   TRP   214      30.471  54.821  42.819  1.00  0.00           O
ATOM   3213  N   HID   215      30.119  52.969  41.548  1.00  0.00           N
ATOM   3214  H   HID   215      30.523  52.102  41.223  1.00  0.00           H
ATOM   3215  CA  HID   215      28.891  53.287  40.904  1.00  0.00           C
ATOM   3216  HA  HID   215      28.248  53.966  41.464  1.00  0.00           H
ATOM   3217  CB  HID   215      29.104  53.970  39.586  1.00  0.00           C
ATOM   3218  HB2 HID   215      29.735  53.334  38.966  1.00  0.00           H
ATOM   3219  HB3 HID   215      28.160  54.016  39.045  1.00  0.00           H
ATOM   3220  CG  HID   215      29.582  55.380  39.646  1.00  0.00           C
ATOM   3221  ND1 HID   215      30.306  55.939  38.647  1.00  0.00           N
ATOM   3222  HD1 HID   215      30.956  55.445  38.053  1.00  0.00           H
ATOM   3223  CE1 HID   215      30.424  57.221  38.992  1.00  0.00           C
ATOM   3224  HE1 HID   215      31.191  57.916  38.683  1.00  0.00           H
ATOM   3225  NE2 HID   215      29.564  57.570  39.987  1.00  0.00           N
ATOM   3226  CD2 HID   215      28.949  56.411  40.338  1.00  0.00           C
ATOM   3227  HD2 HID   215      28.396  56.235  41.248  1.00  0.00           H
ATOM   3228  C   HID   215      28.053  51.983  40.695  1.00  0.00           C
ATOM   3229  O   HID   215      28.572  50.891  40.416  1.00  0.00           O
ATOM   3230  N   GLY   216      26.765  52.066  40.774  1.00  0.00           N
ATOM   3231  H   GLY   216      26.351  52.982  40.883  1.00  0.00           H
ATOM   3232  CA  GLY   216      25.865  50.944  40.433  1.00  0.00           C
ATOM   3233  HA2 GLY   216      24.992  51.415  39.982  1.00  0.00           H
ATOM   3234  HA3 GLY   216      26.280  50.229  39.721  1.00  0.00           H
ATOM   3235  C   GLY   216      25.492  50.146  41.689  1.00  0.00           C
ATOM   3236  O   GLY   216      26.367  49.741  42.413  1.00  0.00           O
ATOM   3237  N   SER   217      24.166  49.878  41.903  1.00  0.00           N
ATOM   3238  H   SER   217      23.500  50.097  41.177  1.00  0.00           H
ATOM   3239  CA  SER   217      23.617  49.015  42.952  1.00  0.00           C
ATOM   3240  HA  SER   217      24.051  49.356  43.892  1.00  0.00           H
ATOM   3241  CB  SER   217      22.060  49.221  43.067  1.00  0.00           C
ATOM   3242  HB2 SER   217      21.931  50.296  42.943  1.00  0.00           H
ATOM   3243  HB3 SER   217      21.456  48.792  42.267  1.00  0.00           H
ATOM   3244  OG  SER   217      21.567  48.770  44.352  1.00  0.00           O
ATOM   3245  HG  SER   217      21.820  49.527  44.885  1.00  0.00           H
ATOM   3246  C   SER   217      24.025  47.552  42.731  1.00  0.00           C
ATOM   3247  O   SER   217      24.643  46.939  43.585  1.00  0.00           O
ATOM   3248  N   ASN   218      23.690  47.113  41.488  1.00  0.00           N
ATOM   3249  H   ASN   218      23.456  47.800  40.787  1.00  0.00           H
ATOM   3250  CA  ASN   218      24.179  45.771  41.093  1.00  0.00           C
ATOM   3251  HA  ASN   218      24.377  45.117  41.943  1.00  0.00           H
ATOM   3252  CB  ASN   218      23.089  45.163  40.266  1.00  0.00           C
ATOM   3253  HB2 ASN   218      22.139  45.459  40.712  1.00  0.00           H
ATOM   3254  HB3 ASN   218      23.073  45.550  39.248  1.00  0.00           H
ATOM   3255  CG  ASN   218      23.024  43.670  40.210  1.00  0.00           C
ATOM   3256  OD1 ASN   218      23.942  42.915  40.279  1.00  0.00           O
ATOM   3257  ND2 ASN   218      21.813  43.256  39.909  1.00  0.00           N
ATOM   3258 HD21 ASN   218      21.714  42.270  40.104  1.00  0.00           H
ATOM   3259 HD22 ASN   218      21.127  43.994  39.839  1.00  0.00           H
ATOM   3260  C   ASN   218      25.433  45.877  40.205  1.00  0.00           C
ATOM   3261  O   ASN   218      25.981  47.000  39.979  1.00  0.00           O
ATOM   3262  N   ARG   219      26.123  44.761  39.868  1.00  0.00           N
ATOM   3263  H   ARG   219      25.786  43.850  40.146  1.00  0.00           H
ATOM   3264  CA  ARG   219      27.487  44.771  39.326  1.00  0.00           C
ATOM   3265  HA  ARG   219      28.140  45.369  39.963  1.00  0.00           H
ATOM   3266  CB  ARG   219      28.013  43.277  39.445  1.00  0.00           C
ATOM   3267  HB2 ARG   219      27.269  42.640  38.964  1.00  0.00           H
ATOM   3268  HB3 ARG   219      28.979  43.340  38.944  1.00  0.00           H
ATOM   3269  CG  ARG   219      28.341  42.790  40.850  1.00  0.00           C
ATOM   3270  HG2 ARG   219      29.073  43.485  41.262  1.00  0.00           H
ATOM   3271  HG3 ARG   219      27.396  42.962  41.365  1.00  0.00           H
ATOM   3272  CD  ARG   219      28.935  41.374  40.850  1.00  0.00           C
ATOM   3273  HD2 ARG   219      28.197  40.677  40.453  1.00  0.00           H
ATOM   3274  HD3 ARG   219      29.901  41.268  40.357  1.00  0.00           H
ATOM   3275  NE  ARG   219      29.225  40.982  42.315  1.00  0.00           N
ATOM   3276  HE  ARG   219      28.717  40.154  42.592  1.00  0.00           H
ATOM   3277  CZ  ARG   219      30.054  41.486  43.173  1.00  0.00           C
ATOM   3278  NH1 ARG   219      30.274  40.801  44.220  1.00  0.00           N
ATOM   3279 HH11 ARG   219      29.587  40.128  44.527  1.00  0.00           H
ATOM   3280 HH12 ARG   219      30.681  41.288  45.006  1.00  0.00           H
ATOM   3281  NH2 ARG   219      30.832  42.465  42.948  1.00  0.00           N
ATOM   3282 HH21 ARG   219      31.012  42.708  41.985  1.00  0.00           H
ATOM   3283 HH22 ARG   219      31.441  42.715  43.714  1.00  0.00           H
ATOM   3284  C   ARG   219      27.561  45.270  37.867  1.00  0.00           C
ATOM   3285  O   ARG   219      26.678  44.917  37.057  1.00  0.00           O
ATOM   3286  N   PRO   220      28.737  45.859  37.455  1.00  0.00           N
ATOM   3287  CD  PRO   220      29.901  46.192  38.260  1.00  0.00           C
ATOM   3288  HD2 PRO   220      30.166  45.512  39.069  1.00  0.00           H
ATOM   3289  HD3 PRO   220      29.593  47.144  38.692  1.00  0.00           H
ATOM   3290  CG  PRO   220      30.978  46.507  37.250  1.00  0.00           C
ATOM   3291  HG2 PRO   220      31.705  45.706  37.117  1.00  0.00           H
ATOM   3292  HG3 PRO   220      31.549  47.319  37.699  1.00  0.00           H
ATOM   3293  CB  PRO   220      30.310  46.883  35.944  1.00  0.00           C
ATOM   3294  HB2 PRO   220      30.824  46.640  35.014  1.00  0.00           H
ATOM   3295  HB3 PRO   220      29.900  47.892  35.993  1.00  0.00           H
ATOM   3296  CA  PRO   220      29.094  45.961  36.067  1.00  0.00           C
ATOM   3297  HA  PRO   220      28.378  46.537  35.481  1.00  0.00           H
ATOM   3298  C   PRO   220      29.274  44.538  35.521  1.00  0.00           C
ATOM   3299  O   PRO   220      29.783  43.566  36.108  1.00  0.00           O
ATOM   3300  N   TRP   221      29.015  44.506  34.204  1.00  0.00           N
ATOM   3301  H   TRP   221      28.846  45.332  33.648  1.00  0.00           H
ATOM   3302  CA  TRP   221      29.226  43.318  33.364  1.00  0.00           C
ATOM   3303  HA  TRP   221      29.844  42.576  33.870  1.00  0.00           H
ATOM   3304  CB  TRP   221      27.888  42.594  33.138  1.00  0.00           C
ATOM   3305  HB2 TRP   221      28.032  41.558  32.833  1.00  0.00           H
ATOM   3306  HB3 TRP   221      27.294  42.461  34.042  1.00  0.00           H
ATOM   3307  CG  TRP   221      26.902  43.084  32.140  1.00  0.00           C
ATOM   3308  CD1 TRP   221      25.811  43.732  32.465  1.00  0.00           C
ATOM   3309  HD1 TRP   221      25.554  43.858  33.506  1.00  0.00           H
ATOM   3310  NE1 TRP   221      25.188  44.180  31.398  1.00  0.00           N
ATOM   3311  HE1 TRP   221      24.196  44.364  31.427  1.00  0.00           H
ATOM   3312  CE2 TRP   221      25.909  43.921  30.248  1.00  0.00           C
ATOM   3313  CZ2 TRP   221      25.711  44.098  28.838  1.00  0.00           C
ATOM   3314  HZ2 TRP   221      24.831  44.586  28.444  1.00  0.00           H
ATOM   3315  CH2 TRP   221      26.571  43.491  27.902  1.00  0.00           C
ATOM   3316  HH2 TRP   221      26.525  43.626  26.831  1.00  0.00           H
ATOM   3317  CZ3 TRP   221      27.687  42.808  28.374  1.00  0.00           C
ATOM   3318  HZ3 TRP   221      28.438  42.405  27.712  1.00  0.00           H
ATOM   3319  CE3 TRP   221      27.834  42.515  29.720  1.00  0.00           C
ATOM   3320  HE3 TRP   221      28.542  41.820  30.149  1.00  0.00           H
ATOM   3321  CD2 TRP   221      26.974  43.106  30.684  1.00  0.00           C
ATOM   3322  C   TRP   221      30.019  43.742  32.097  1.00  0.00           C
ATOM   3323  O   TRP   221      29.876  44.875  31.634  1.00  0.00           O
ATOM   3324  N   VAL   222      30.815  42.859  31.509  1.00  0.00           N
ATOM   3325  H   VAL   222      30.871  41.964  31.972  1.00  0.00           H
ATOM   3326  CA  VAL   222      31.426  43.041  30.214  1.00  0.00           C
ATOM   3327  HA  VAL   222      30.713  43.674  29.685  1.00  0.00           H
ATOM   3328  CB  VAL   222      32.810  43.744  30.361  1.00  0.00           C
ATOM   3329  HB  VAL   222      32.509  44.695  30.801  1.00  0.00           H
ATOM   3330  CG1 VAL   222      33.786  43.065  31.204  1.00  0.00           C
ATOM   3331 HG11 VAL   222      33.923  42.087  30.742  1.00  0.00           H
ATOM   3332 HG12 VAL   222      34.705  43.642  31.307  1.00  0.00           H
ATOM   3333 HG13 VAL   222      33.402  42.872  32.206  1.00  0.00           H
ATOM   3334  CG2 VAL   222      33.473  44.017  29.039  1.00  0.00           C
ATOM   3335 HG21 VAL   222      32.800  44.322  28.238  1.00  0.00           H
ATOM   3336 HG22 VAL   222      34.103  44.905  29.073  1.00  0.00           H
ATOM   3337 HG23 VAL   222      33.883  43.076  28.675  1.00  0.00           H
ATOM   3338  C   VAL   222      31.442  41.666  29.567  1.00  0.00           C
ATOM   3339  O   VAL   222      31.532  40.645  30.243  1.00  0.00           O
ATOM   3340  N   SER   223      31.508  41.611  28.218  1.00  0.00           N
ATOM   3341  H   SER   223      31.253  42.503  27.818  1.00  0.00           H
ATOM   3342  CA  SER   223      31.580  40.428  27.367  1.00  0.00           C
ATOM   3343  HA  SER   223      32.225  39.732  27.904  1.00  0.00           H
ATOM   3344  CB  SER   223      30.237  39.733  27.181  1.00  0.00           C
ATOM   3345  HB2 SER   223      30.471  38.686  26.989  1.00  0.00           H
ATOM   3346  HB3 SER   223      29.638  39.850  28.083  1.00  0.00           H
ATOM   3347  OG  SER   223      29.411  40.207  26.166  1.00  0.00           O
ATOM   3348  HG  SER   223      28.709  39.586  25.957  1.00  0.00           H
ATOM   3349  C   SER   223      32.250  40.716  26.007  1.00  0.00           C
ATOM   3350  O   SER   223      32.065  41.812  25.471  1.00  0.00           O
ATOM   3351  N   PHE   224      32.886  39.760  25.356  1.00  0.00           N
ATOM   3352  H   PHE   224      33.050  38.882  25.828  1.00  0.00           H
ATOM   3353  CA  PHE   224      33.535  39.935  24.050  1.00  0.00           C
ATOM   3354  HA  PHE   224      32.868  40.580  23.475  1.00  0.00           H
ATOM   3355  CB  PHE   224      34.908  40.668  24.280  1.00  0.00           C
ATOM   3356  HB2 PHE   224      35.516  40.492  23.392  1.00  0.00           H
ATOM   3357  HB3 PHE   224      34.774  41.748  24.345  1.00  0.00           H
ATOM   3358  CG  PHE   224      35.685  40.262  25.430  1.00  0.00           C
ATOM   3359  CD1 PHE   224      36.418  39.048  25.452  1.00  0.00           C
ATOM   3360  HD1 PHE   224      36.505  38.433  24.568  1.00  0.00           H
ATOM   3361  CE1 PHE   224      37.201  38.611  26.554  1.00  0.00           C
ATOM   3362  HE1 PHE   224      37.762  37.708  26.359  1.00  0.00           H
ATOM   3363  CZ  PHE   224      37.138  39.335  27.748  1.00  0.00           C
ATOM   3364  HZ  PHE   224      37.651  38.968  28.624  1.00  0.00           H
ATOM   3365  CE2 PHE   224      36.600  40.590  27.693  1.00  0.00           C
ATOM   3366  HE2 PHE   224      36.691  41.244  28.547  1.00  0.00           H
ATOM   3367  CD2 PHE   224      35.725  41.044  26.591  1.00  0.00           C
ATOM   3368  HD2 PHE   224      35.160  41.965  26.594  1.00  0.00           H
ATOM   3369  C   PHE   224      33.701  38.670  23.215  1.00  0.00           C
ATOM   3370  O   PHE   224      33.659  37.549  23.798  1.00  0.00           O
ATOM   3371  N   ASN   225      33.752  38.782  21.895  1.00  0.00           N
ATOM   3372  H   ASN   225      33.864  39.673  21.432  1.00  0.00           H
ATOM   3373  CA  ASN   225      34.151  37.641  20.974  1.00  0.00           C
ATOM   3374  HA  ASN   225      33.673  36.750  21.378  1.00  0.00           H
ATOM   3375  CB  ASN   225      33.521  37.837  19.631  1.00  0.00           C
ATOM   3376  HB2 ASN   225      33.479  36.881  19.107  1.00  0.00           H
ATOM   3377  HB3 ASN   225      32.521  38.256  19.737  1.00  0.00           H
ATOM   3378  CG  ASN   225      34.246  38.778  18.649  1.00  0.00           C
ATOM   3379  OD1 ASN   225      35.388  39.298  18.858  1.00  0.00           O
ATOM   3380  ND2 ASN   225      33.597  38.909  17.507  1.00  0.00           N
ATOM   3381 HD21 ASN   225      33.853  39.698  16.931  1.00  0.00           H
ATOM   3382 HD22 ASN   225      32.691  38.473  17.416  1.00  0.00           H
ATOM   3383  C   ASN   225      35.676  37.348  20.985  1.00  0.00           C
ATOM   3384  O   ASN   225      36.456  38.001  21.756  1.00  0.00           O
ATOM   3385  N   GLN   226      36.168  36.446  20.128  1.00  0.00           N
ATOM   3386  H   GLN   226      35.536  35.961  19.508  1.00  0.00           H
ATOM   3387  CA  GLN   226      37.658  36.163  20.181  1.00  0.00           C
ATOM   3388  HA  GLN   226      37.999  36.017  21.205  1.00  0.00           H
ATOM   3389  CB  GLN   226      38.013  34.886  19.327  1.00  0.00           C
ATOM   3390  HB2 GLN   226      39.080  34.740  19.495  1.00  0.00           H
ATOM   3391  HB3 GLN   226      37.548  33.992  19.742  1.00  0.00           H
ATOM   3392  CG  GLN   226      37.800  34.880  17.814  1.00  0.00           C
ATOM   3393  HG2 GLN   226      38.060  35.790  17.274  1.00  0.00           H
ATOM   3394  HG3 GLN   226      38.383  34.026  17.469  1.00  0.00           H
ATOM   3395  CD  GLN   226      36.361  34.597  17.350  1.00  0.00           C
ATOM   3396  OE1 GLN   226      35.479  35.469  17.430  1.00  0.00           O
ATOM   3397  NE2 GLN   226      36.063  33.408  16.785  1.00  0.00           N
ATOM   3398 HE21 GLN   226      36.736  32.688  16.563  1.00  0.00           H
ATOM   3399 HE22 GLN   226      35.091  33.321  16.523  1.00  0.00           H
ATOM   3400  C   GLN   226      38.557  37.306  19.613  1.00  0.00           C
ATOM   3401  O   GLN   226      39.647  37.470  20.102  1.00  0.00           O
ATOM   3402  N   ASN   227      37.982  38.134  18.717  1.00  0.00           N
ATOM   3403  H   ASN   227      37.022  38.022  18.422  1.00  0.00           H
ATOM   3404  CA  ASN   227      38.683  39.232  18.084  1.00  0.00           C
ATOM   3405  HA  ASN   227      39.740  38.969  18.134  1.00  0.00           H
ATOM   3406  CB  ASN   227      38.299  39.159  16.563  1.00  0.00           C
ATOM   3407  HB2 ASN   227      37.214  39.270  16.579  1.00  0.00           H
ATOM   3408  HB3 ASN   227      38.837  39.883  15.952  1.00  0.00           H
ATOM   3409  CG  ASN   227      38.638  37.840  15.902  1.00  0.00           C
ATOM   3410  OD1 ASN   227      39.746  37.422  15.894  1.00  0.00           O
ATOM   3411  ND2 ASN   227      37.632  37.222  15.323  1.00  0.00           N
ATOM   3412 HD21 ASN   227      37.845  36.319  14.923  1.00  0.00           H
ATOM   3413 HD22 ASN   227      36.734  37.676  15.249  1.00  0.00           H
ATOM   3414  C   ASN   227      38.489  40.568  18.851  1.00  0.00           C
ATOM   3415  O   ASN   227      38.853  41.643  18.333  1.00  0.00           O
ATOM   3416  N   LEU   228      38.078  40.507  20.117  1.00  0.00           N
ATOM   3417  H   LEU   228      37.885  39.552  20.381  1.00  0.00           H
ATOM   3418  CA  LEU   228      37.907  41.669  21.010  1.00  0.00           C
ATOM   3419  HA  LEU   228      37.489  41.312  21.951  1.00  0.00           H
ATOM   3420  CB  LEU   228      39.246  42.231  21.450  1.00  0.00           C
ATOM   3421  HB2 LEU   228      39.657  42.574  20.501  1.00  0.00           H
ATOM   3422  HB3 LEU   228      39.057  43.033  22.164  1.00  0.00           H
ATOM   3423  CG  LEU   228      40.223  41.296  22.143  1.00  0.00           C
ATOM   3424  HG  LEU   228      40.518  40.516  21.441  1.00  0.00           H
ATOM   3425  CD1 LEU   228      41.466  42.065  22.654  1.00  0.00           C
ATOM   3426 HD11 LEU   228      41.286  42.771  23.466  1.00  0.00           H
ATOM   3427 HD12 LEU   228      42.203  41.369  23.053  1.00  0.00           H
ATOM   3428 HD13 LEU   228      41.914  42.627  21.833  1.00  0.00           H
ATOM   3429  CD2 LEU   228      39.658  40.590  23.310  1.00  0.00           C
ATOM   3430 HD21 LEU   228      38.751  40.026  23.094  1.00  0.00           H
ATOM   3431 HD22 LEU   228      40.424  39.919  23.697  1.00  0.00           H
ATOM   3432 HD23 LEU   228      39.412  41.318  24.084  1.00  0.00           H
ATOM   3433  C   LEU   228      36.879  42.712  20.524  1.00  0.00           C
ATOM   3434  O   LEU   228      37.003  43.913  20.887  1.00  0.00           O
ATOM   3435  N   GLU   229      35.964  42.285  19.738  1.00  0.00           N
ATOM   3436  H   GLU   229      36.034  41.350  19.362  1.00  0.00           H
ATOM   3437  CA  GLU   229      34.685  43.029  19.622  1.00  0.00           C
ATOM   3438  HA  GLU   229      35.032  44.050  19.459  1.00  0.00           H
ATOM   3439  CB  GLU   229      33.918  42.545  18.354  1.00  0.00           C
ATOM   3440  HB2 GLU   229      33.448  41.595  18.608  1.00  0.00           H
ATOM   3441  HB3 GLU   229      33.114  43.251  18.143  1.00  0.00           H
ATOM   3442  CG  GLU   229      34.907  42.375  17.148  1.00  0.00           C
ATOM   3443  HG2 GLU   229      35.414  43.316  16.937  1.00  0.00           H
ATOM   3444  HG3 GLU   229      35.659  41.593  17.260  1.00  0.00           H
ATOM   3445  CD  GLU   229      34.160  42.048  15.914  1.00  0.00           C
ATOM   3446  OE1 GLU   229      33.733  43.003  15.237  1.00  0.00           O
ATOM   3447  OE2 GLU   229      34.068  40.871  15.554  1.00  0.00           O
ATOM   3448  C   GLU   229      33.954  42.865  20.969  1.00  0.00           C
ATOM   3449  O   GLU   229      33.747  41.713  21.238  1.00  0.00           O
ATOM   3450  N   TYR   230      33.511  43.974  21.654  1.00  0.00           N
ATOM   3451  H   TYR   230      33.353  44.782  21.068  1.00  0.00           H
ATOM   3452  CA  TYR   230      33.032  43.859  23.020  1.00  0.00           C
ATOM   3453  HA  TYR   230      32.853  42.795  23.176  1.00  0.00           H
ATOM   3454  CB  TYR   230      34.151  44.450  23.954  1.00  0.00           C
ATOM   3455  HB2 TYR   230      33.931  44.312  25.013  1.00  0.00           H
ATOM   3456  HB3 TYR   230      35.018  43.877  23.622  1.00  0.00           H
ATOM   3457  CG  TYR   230      34.490  45.971  23.856  1.00  0.00           C
ATOM   3458  CD1 TYR   230      33.828  46.826  24.771  1.00  0.00           C
ATOM   3459  HD1 TYR   230      33.011  46.385  25.322  1.00  0.00           H
ATOM   3460  CE1 TYR   230      34.189  48.176  24.874  1.00  0.00           C
ATOM   3461  HE1 TYR   230      33.617  48.801  25.545  1.00  0.00           H
ATOM   3462  CZ  TYR   230      35.135  48.735  24.015  1.00  0.00           C
ATOM   3463  OH  TYR   230      35.438  50.154  24.109  1.00  0.00           O
ATOM   3464  HH  TYR   230      34.842  50.490  24.782  1.00  0.00           H
ATOM   3465  CE2 TYR   230      35.809  47.876  23.091  1.00  0.00           C
ATOM   3466  HE2 TYR   230      36.379  48.394  22.334  1.00  0.00           H
ATOM   3467  CD2 TYR   230      35.529  46.449  23.029  1.00  0.00           C
ATOM   3468  HD2 TYR   230      35.911  45.711  22.339  1.00  0.00           H
ATOM   3469  C   TYR   230      31.761  44.681  23.318  1.00  0.00           C
ATOM   3470  O   TYR   230      31.521  45.715  22.634  1.00  0.00           O
ATOM   3471  N   GLN   231      31.119  44.333  24.457  1.00  0.00           N
ATOM   3472  H   GLN   231      31.401  43.435  24.823  1.00  0.00           H
ATOM   3473  CA  GLN   231      29.933  45.099  24.974  1.00  0.00           C
ATOM   3474  HA  GLN   231      30.000  46.093  24.533  1.00  0.00           H
ATOM   3475  CB  GLN   231      28.557  44.582  24.485  1.00  0.00           C
ATOM   3476  HB2 GLN   231      27.839  44.995  25.194  1.00  0.00           H
ATOM   3477  HB3 GLN   231      28.253  45.012  23.530  1.00  0.00           H
ATOM   3478  CG  GLN   231      28.459  43.022  24.337  1.00  0.00           C
ATOM   3479  HG2 GLN   231      28.919  42.512  25.184  1.00  0.00           H
ATOM   3480  HG3 GLN   231      27.390  42.829  24.435  1.00  0.00           H
ATOM   3481  CD  GLN   231      29.030  42.448  23.039  1.00  0.00           C
ATOM   3482  OE1 GLN   231      28.809  42.887  21.960  1.00  0.00           O
ATOM   3483  NE2 GLN   231      29.705  41.285  23.201  1.00  0.00           N
ATOM   3484 HE21 GLN   231      29.812  40.981  24.158  1.00  0.00           H
ATOM   3485 HE22 GLN   231      30.030  40.861  22.344  1.00  0.00           H
ATOM   3486  C   GLN   231      29.905  45.242  26.483  1.00  0.00           C
ATOM   3487  O   GLN   231      30.414  44.310  27.163  1.00  0.00           O
ATOM   3488  N   ILE   232      29.490  46.365  27.033  1.00  0.00           N
ATOM   3489  H   ILE   232      29.226  47.100  26.390  1.00  0.00           H
ATOM   3490  CA  ILE   232      29.437  46.684  28.502  1.00  0.00           C
ATOM   3491  HA  ILE   232      29.843  45.783  28.961  1.00  0.00           H
ATOM   3492  CB  ILE   232      30.377  47.901  28.750  1.00  0.00           C
ATOM   3493  HB  ILE   232      30.265  48.204  29.791  1.00  0.00           H
ATOM   3494  CG2 ILE   232      31.889  47.611  28.649  1.00  0.00           C
ATOM   3495 HG21 ILE   232      32.080  46.584  28.961  1.00  0.00           H
ATOM   3496 HG22 ILE   232      32.268  47.886  27.663  1.00  0.00           H
ATOM   3497 HG23 ILE   232      32.528  48.251  29.256  1.00  0.00           H
ATOM   3498  CG1 ILE   232      29.958  49.165  27.934  1.00  0.00           C
ATOM   3499 HG12 ILE   232      30.166  48.877  26.903  1.00  0.00           H
ATOM   3500 HG13 ILE   232      28.892  49.283  28.129  1.00  0.00           H
ATOM   3501  CD1 ILE   232      30.668  50.490  28.293  1.00  0.00           C
ATOM   3502 HD11 ILE   232      30.183  50.753  29.233  1.00  0.00           H
ATOM   3503 HD12 ILE   232      31.718  50.264  28.476  1.00  0.00           H
ATOM   3504 HD13 ILE   232      30.504  51.283  27.562  1.00  0.00           H
ATOM   3505  C   ILE   232      28.053  47.031  29.034  1.00  0.00           C
ATOM   3506  O   ILE   232      27.146  47.505  28.276  1.00  0.00           O
ATOM   3507  N   GLY   233      27.844  46.816  30.331  1.00  0.00           N
ATOM   3508  H   GLY   233      28.430  46.347  31.008  1.00  0.00           H
ATOM   3509  CA  GLY   233      26.535  47.126  30.934  1.00  0.00           C
ATOM   3510  HA2 GLY   233      26.171  48.135  30.743  1.00  0.00           H
ATOM   3511  HA3 GLY   233      25.667  46.601  30.535  1.00  0.00           H
ATOM   3512  C   GLY   233      26.655  46.864  32.435  1.00  0.00           C
ATOM   3513  O   GLY   233      27.604  46.294  32.868  1.00  0.00           O
ATOM   3514  N   TYR   234      25.725  47.423  33.203  1.00  0.00           N
ATOM   3515  H   TYR   234      25.068  48.023  32.723  1.00  0.00           H
ATOM   3516  CA  TYR   234      25.510  47.004  34.591  1.00  0.00           C
ATOM   3517  HA  TYR   234      26.317  46.382  34.979  1.00  0.00           H
ATOM   3518  CB  TYR   234      25.224  48.241  35.556  1.00  0.00           C
ATOM   3519  HB2 TYR   234      24.524  48.881  35.020  1.00  0.00           H
ATOM   3520  HB3 TYR   234      24.723  47.900  36.462  1.00  0.00           H
ATOM   3521  CG  TYR   234      26.452  49.077  35.889  1.00  0.00           C
ATOM   3522  CD1 TYR   234      26.987  49.971  34.897  1.00  0.00           C
ATOM   3523  HD1 TYR   234      26.403  50.206  34.019  1.00  0.00           H
ATOM   3524  CE1 TYR   234      28.202  50.543  35.194  1.00  0.00           C
ATOM   3525  HE1 TYR   234      28.538  51.235  34.436  1.00  0.00           H
ATOM   3526  CZ  TYR   234      28.735  50.531  36.484  1.00  0.00           C
ATOM   3527  OH  TYR   234      29.839  51.362  36.692  1.00  0.00           O
ATOM   3528  HH  TYR   234      30.352  50.973  37.404  1.00  0.00           H
ATOM   3529  CE2 TYR   234      28.193  49.708  37.482  1.00  0.00           C
ATOM   3530  HE2 TYR   234      28.740  49.598  38.407  1.00  0.00           H
ATOM   3531  CD2 TYR   234      27.021  48.929  37.216  1.00  0.00           C
ATOM   3532  HD2 TYR   234      26.474  48.348  37.944  1.00  0.00           H
ATOM   3533  C   TYR   234      24.243  46.060  34.521  1.00  0.00           C
ATOM   3534  O   TYR   234      23.394  46.237  33.608  1.00  0.00           O
ATOM   3535  N   ILE   235      24.192  45.110  35.460  1.00  0.00           N
ATOM   3536  H   ILE   235      24.990  45.153  36.077  1.00  0.00           H
ATOM   3537  CA  ILE   235      23.113  44.129  35.572  1.00  0.00           C
ATOM   3538  HA  ILE   235      22.953  43.680  34.591  1.00  0.00           H
ATOM   3539  CB  ILE   235      23.629  43.013  36.511  1.00  0.00           C
ATOM   3540  HB  ILE   235      23.860  43.500  37.458  1.00  0.00           H
ATOM   3541  CG2 ILE   235      22.486  42.080  36.839  1.00  0.00           C
ATOM   3542 HG21 ILE   235      22.048  41.603  35.961  1.00  0.00           H
ATOM   3543 HG22 ILE   235      22.948  41.295  37.437  1.00  0.00           H
ATOM   3544 HG23 ILE   235      21.835  42.623  37.523  1.00  0.00           H
ATOM   3545  CG1 ILE   235      24.851  42.217  35.810  1.00  0.00           C
ATOM   3546 HG12 ILE   235      24.591  41.988  34.777  1.00  0.00           H
ATOM   3547 HG13 ILE   235      25.606  43.000  35.751  1.00  0.00           H
ATOM   3548  CD1 ILE   235      25.554  41.034  36.448  1.00  0.00           C
ATOM   3549 HD11 ILE   235      25.939  41.312  37.430  1.00  0.00           H
ATOM   3550 HD12 ILE   235      24.938  40.160  36.658  1.00  0.00           H
ATOM   3551 HD13 ILE   235      26.295  40.641  35.752  1.00  0.00           H
ATOM   3552  C   ILE   235      21.870  44.927  36.037  1.00  0.00           C
ATOM   3553  O   ILE   235      21.835  45.357  37.206  1.00  0.00           O
ATOM   3554  N   CYX   236      20.993  45.151  35.060  1.00  0.00           N
ATOM   3555  H   CYX   236      21.241  44.942  34.103  1.00  0.00           H
ATOM   3556  CA  CYX   236      19.790  45.991  35.207  1.00  0.00           C
ATOM   3557  HA  CYX   236      20.089  47.039  35.161  1.00  0.00           H
ATOM   3558  CB  CYX   236      18.974  45.745  33.932  1.00  0.00           C
ATOM   3559  HB2 CYX   236      18.799  44.673  33.845  1.00  0.00           H
ATOM   3560  HB3 CYX   236      17.955  46.125  33.990  1.00  0.00           H
ATOM   3561  SG  CYX   236      19.743  46.493  32.429  1.00  0.00           S
ATOM   3562  C   CYX   236      18.864  45.772  36.470  1.00  0.00           C
ATOM   3563  O   CYX   236      18.445  46.775  36.952  1.00  0.00           O
ATOM   3564  N   SER   237      18.694  44.512  36.892  1.00  0.00           N
ATOM   3565  H   SER   237      18.939  43.820  36.198  1.00  0.00           H
ATOM   3566  CA  SER   237      18.000  44.179  38.076  1.00  0.00           C
ATOM   3567  HA  SER   237      16.968  44.412  37.814  1.00  0.00           H
ATOM   3568  CB  SER   237      17.966  42.707  38.202  1.00  0.00           C
ATOM   3569  HB2 SER   237      17.687  42.262  37.247  1.00  0.00           H
ATOM   3570  HB3 SER   237      18.933  42.332  38.535  1.00  0.00           H
ATOM   3571  OG  SER   237      17.022  42.392  39.214  1.00  0.00           O
ATOM   3572  HG  SER   237      16.657  41.556  38.916  1.00  0.00           H
ATOM   3573  C   SER   237      18.265  44.906  39.398  1.00  0.00           C
ATOM   3574  O   SER   237      19.412  45.099  39.727  1.00  0.00           O
ATOM   3575  N   GLY   238      17.191  45.245  40.130  1.00  0.00           N
ATOM   3576  H   GLY   238      16.286  44.979  39.771  1.00  0.00           H
ATOM   3577  CA  GLY   238      17.314  45.734  41.543  1.00  0.00           C
ATOM   3578  HA2 GLY   238      18.166  46.412  41.516  1.00  0.00           H
ATOM   3579  HA3 GLY   238      16.421  46.308  41.791  1.00  0.00           H
ATOM   3580  C   GLY   238      17.381  44.650  42.604  1.00  0.00           C
ATOM   3581  O   GLY   238      17.245  44.895  43.767  1.00  0.00           O
ATOM   3582  N   VAL   239      17.393  43.370  42.177  1.00  0.00           N
ATOM   3583  H   VAL   239      17.179  43.221  41.201  1.00  0.00           H
ATOM   3584  CA  VAL   239      17.588  42.209  43.125  1.00  0.00           C
ATOM   3585  HA  VAL   239      16.756  42.335  43.818  1.00  0.00           H
ATOM   3586  CB  VAL   239      17.594  40.850  42.384  1.00  0.00           C
ATOM   3587  HB  VAL   239      18.405  40.918  41.658  1.00  0.00           H
ATOM   3588  CG1 VAL   239      17.917  39.679  43.382  1.00  0.00           C
ATOM   3589 HG11 VAL   239      18.897  39.728  43.856  1.00  0.00           H
ATOM   3590 HG12 VAL   239      17.086  39.680  44.088  1.00  0.00           H
ATOM   3591 HG13 VAL   239      17.943  38.758  42.799  1.00  0.00           H
ATOM   3592  CG2 VAL   239      16.163  40.443  41.844  1.00  0.00           C
ATOM   3593 HG21 VAL   239      15.380  40.421  42.602  1.00  0.00           H
ATOM   3594 HG22 VAL   239      15.764  41.144  41.112  1.00  0.00           H
ATOM   3595 HG23 VAL   239      16.150  39.481  41.332  1.00  0.00           H
ATOM   3596  C   VAL   239      18.903  42.436  43.911  1.00  0.00           C
ATOM   3597  O   VAL   239      20.000  42.576  43.305  1.00  0.00           O
ATOM   3598  N   PHE   240      18.821  42.418  45.254  1.00  0.00           N
ATOM   3599  H   PHE   240      17.938  42.071  45.601  1.00  0.00           H
ATOM   3600  CA  PHE   240      19.960  42.745  46.165  1.00  0.00           C
ATOM   3601  HA  PHE   240      20.456  43.667  45.862  1.00  0.00           H
ATOM   3602  CB  PHE   240      19.326  42.725  47.604  1.00  0.00           C
ATOM   3603  HB2 PHE   240      19.285  41.704  47.986  1.00  0.00           H
ATOM   3604  HB3 PHE   240      20.117  43.084  48.263  1.00  0.00           H
ATOM   3605  CG  PHE   240      18.043  43.526  47.800  1.00  0.00           C
ATOM   3606  CD1 PHE   240      17.840  44.706  47.061  1.00  0.00           C
ATOM   3607  HD1 PHE   240      18.564  45.180  46.414  1.00  0.00           H
ATOM   3608  CE1 PHE   240      16.629  45.396  47.135  1.00  0.00           C
ATOM   3609  HE1 PHE   240      16.587  46.299  46.545  1.00  0.00           H
ATOM   3610  CZ  PHE   240      15.546  44.874  47.930  1.00  0.00           C
ATOM   3611  HZ  PHE   240      14.616  45.421  47.978  1.00  0.00           H
ATOM   3612  CE2 PHE   240      15.730  43.642  48.675  1.00  0.00           C
ATOM   3613  HE2 PHE   240      14.897  43.197  49.199  1.00  0.00           H
ATOM   3614  CD2 PHE   240      17.003  42.968  48.647  1.00  0.00           C
ATOM   3615  HD2 PHE   240      17.075  42.095  49.278  1.00  0.00           H
ATOM   3616  C   PHE   240      21.045  41.673  46.089  1.00  0.00           C
ATOM   3617  O   PHE   240      20.743  40.504  45.959  1.00  0.00           O
ATOM   3618  N   GLY   241      22.311  42.114  46.253  1.00  0.00           N
ATOM   3619  H   GLY   241      22.487  43.071  46.522  1.00  0.00           H
ATOM   3620  CA  GLY   241      23.446  41.194  46.209  1.00  0.00           C
ATOM   3621  HA2 GLY   241      23.331  40.298  46.819  1.00  0.00           H
ATOM   3622  HA3 GLY   241      23.688  40.946  45.176  1.00  0.00           H
ATOM   3623  C   GLY   241      24.728  41.882  46.753  1.00  0.00           C
ATOM   3624  O   GLY   241      25.470  41.301  47.511  1.00  0.00           O
ATOM   3625  N   ASH   242      24.968  43.134  46.371  1.00  0.00           N
ATOM   3626  H   ASH   242      24.273  43.699  45.904  1.00  0.00           H
ATOM   3627  CA  ASH   242      26.096  43.977  46.811  1.00  0.00           C
ATOM   3628  HA  ASH   242      26.983  43.355  46.937  1.00  0.00           H
ATOM   3629  CB  ASH   242      26.511  44.946  45.678  1.00  0.00           C
ATOM   3630  HB2 ASH   242      25.752  45.665  45.372  1.00  0.00           H
ATOM   3631  HB3 ASH   242      27.379  45.528  45.990  1.00  0.00           H
ATOM   3632  CG  ASH   242      26.927  44.228  44.364  1.00  0.00           C
ATOM   3633  OD1 ASH   242      27.772  43.368  44.312  1.00  0.00           O
ATOM   3634  OD2 ASH   242      26.103  44.489  43.315  1.00  0.00           O
ATOM   3635  HD2 ASH   242      25.439  45.181  43.342  1.00  0.00           H
ATOM   3636  C   ASH   242      25.784  44.811  48.088  1.00  0.00           C
ATOM   3637  O   ASH   242      24.793  45.605  48.134  1.00  0.00           O
ATOM   3638  N   ASN   243      26.613  44.566  49.113  1.00  0.00           N
ATOM   3639  H   ASN   243      27.290  43.864  48.851  1.00  0.00           H
ATOM   3640  CA  ASN   243      26.521  45.107  50.478  1.00  0.00           C
ATOM   3641  HA  ASN   243      25.477  45.213  50.778  1.00  0.00           H
ATOM   3642  CB  ASN   243      27.207  44.123  51.474  1.00  0.00           C
ATOM   3643  HB2 ASN   243      28.296  44.099  51.456  1.00  0.00           H
ATOM   3644  HB3 ASN   243      27.126  44.645  52.428  1.00  0.00           H
ATOM   3645  CG  ASN   243      26.575  42.794  51.664  1.00  0.00           C
ATOM   3646  OD1 ASN   243      25.786  42.264  50.889  1.00  0.00           O
ATOM   3647  ND2 ASN   243      27.150  42.091  52.638  1.00  0.00           N
ATOM   3648 HD21 ASN   243      27.020  41.096  52.759  1.00  0.00           H
ATOM   3649 HD22 ASN   243      27.912  42.413  53.218  1.00  0.00           H
ATOM   3650  C   ASN   243      27.200  46.462  50.547  1.00  0.00           C
ATOM   3651  O   ASN   243      28.090  46.798  49.761  1.00  0.00           O
ATOM   3652  N   PRO   244      26.751  47.346  51.462  1.00  0.00           N
ATOM   3653  CD  PRO   244      27.448  48.622  51.577  1.00  0.00           C
ATOM   3654  HD2 PRO   244      27.182  49.225  50.709  1.00  0.00           H
ATOM   3655  HD3 PRO   244      28.527  48.461  51.599  1.00  0.00           H
ATOM   3656  CG  PRO   244      26.875  49.283  52.799  1.00  0.00           C
ATOM   3657  HG2 PRO   244      26.910  50.362  52.643  1.00  0.00           H
ATOM   3658  HG3 PRO   244      27.410  49.037  53.716  1.00  0.00           H
ATOM   3659  CB  PRO   244      25.462  48.644  52.937  1.00  0.00           C
ATOM   3660  HB2 PRO   244      24.719  49.228  52.393  1.00  0.00           H
ATOM   3661  HB3 PRO   244      25.144  48.706  53.978  1.00  0.00           H
ATOM   3662  CA  PRO   244      25.471  47.302  52.239  1.00  0.00           C
ATOM   3663  HA  PRO   244      25.561  46.496  52.968  1.00  0.00           H
ATOM   3664  C   PRO   244      24.211  47.189  51.388  1.00  0.00           C
ATOM   3665  O   PRO   244      24.198  47.501  50.182  1.00  0.00           O
ATOM   3666  N   ARG   245      23.072  46.737  51.954  1.00  0.00           N
ATOM   3667  H   ARG   245      22.988  46.324  52.871  1.00  0.00           H
ATOM   3668  CA  ARG   245      21.866  46.720  51.154  1.00  0.00           C
ATOM   3669  HA  ARG   245      21.907  45.982  50.353  1.00  0.00           H
ATOM   3670  CB  ARG   245      20.780  46.296  52.051  1.00  0.00           C
ATOM   3671  HB2 ARG   245      21.165  45.373  52.486  1.00  0.00           H
ATOM   3672  HB3 ARG   245      20.700  47.057  52.828  1.00  0.00           H
ATOM   3673  CG  ARG   245      19.404  45.853  51.465  1.00  0.00           C
ATOM   3674  HG2 ARG   245      19.036  46.497  50.666  1.00  0.00           H
ATOM   3675  HG3 ARG   245      19.509  44.862  51.025  1.00  0.00           H
ATOM   3676  CD  ARG   245      18.245  45.689  52.529  1.00  0.00           C
ATOM   3677  HD2 ARG   245      18.561  44.903  53.214  1.00  0.00           H
ATOM   3678  HD3 ARG   245      18.171  46.623  53.087  1.00  0.00           H
ATOM   3679  NE  ARG   245      16.927  45.326  52.019  1.00  0.00           N
ATOM   3680  HE  ARG   245      16.717  44.342  51.939  1.00  0.00           H
ATOM   3681  CZ  ARG   245      16.036  46.144  51.517  1.00  0.00           C
ATOM   3682  NH1 ARG   245      14.948  45.585  51.068  1.00  0.00           N
ATOM   3683 HH11 ARG   245      14.713  44.613  51.208  1.00  0.00           H
ATOM   3684 HH12 ARG   245      14.153  46.190  50.918  1.00  0.00           H
ATOM   3685  NH2 ARG   245      16.139  47.425  51.524  1.00  0.00           N
ATOM   3686 HH21 ARG   245      16.979  47.896  51.826  1.00  0.00           H
ATOM   3687 HH22 ARG   245      15.320  47.877  51.142  1.00  0.00           H
ATOM   3688  C   ARG   245      21.409  48.099  50.553  1.00  0.00           C
ATOM   3689  O   ARG   245      21.675  49.122  51.174  1.00  0.00           O
ATOM   3690  N   PRO   246      20.753  48.144  49.359  1.00  0.00           N
ATOM   3691  CD  PRO   246      20.568  47.066  48.291  1.00  0.00           C
ATOM   3692  HD2 PRO   246      19.833  46.316  48.581  1.00  0.00           H
ATOM   3693  HD3 PRO   246      21.499  46.529  48.105  1.00  0.00           H
ATOM   3694  CG  PRO   246      19.932  47.754  47.100  1.00  0.00           C
ATOM   3695  HG2 PRO   246      18.852  47.611  47.056  1.00  0.00           H
ATOM   3696  HG3 PRO   246      20.324  47.375  46.155  1.00  0.00           H
ATOM   3697  CB  PRO   246      20.161  49.259  47.413  1.00  0.00           C
ATOM   3698  HB2 PRO   246      19.455  49.844  46.824  1.00  0.00           H
ATOM   3699  HB3 PRO   246      21.177  49.446  47.063  1.00  0.00           H
ATOM   3700  CA  PRO   246      20.164  49.324  48.984  1.00  0.00           C
ATOM   3701  HA  PRO   246      20.762  50.219  49.149  1.00  0.00           H
ATOM   3702  C   PRO   246      18.723  49.537  49.548  1.00  0.00           C
ATOM   3703  O   PRO   246      18.344  48.786  50.430  1.00  0.00           O
ATOM   3704  N   ASN   247      17.982  50.358  48.874  1.00  0.00           N
ATOM   3705  H   ASN   247      18.412  50.859  48.110  1.00  0.00           H
ATOM   3706  CA  ASN   247      16.518  50.642  48.941  1.00  0.00           C
ATOM   3707  HA  ASN   247      16.182  50.292  49.917  1.00  0.00           H
ATOM   3708  CB  ASN   247      16.362  52.155  48.792  1.00  0.00           C
ATOM   3709  HB2 ASN   247      16.902  52.702  49.565  1.00  0.00           H
ATOM   3710  HB3 ASN   247      16.609  52.469  47.778  1.00  0.00           H
ATOM   3711  CG  ASN   247      14.860  52.461  49.012  1.00  0.00           C
ATOM   3712  OD1 ASN   247      14.376  52.045  50.065  1.00  0.00           O
ATOM   3713  ND2 ASN   247      14.151  53.084  48.101  1.00  0.00           N
ATOM   3714 HD21 ASN   247      13.492  53.754  48.472  1.00  0.00           H
ATOM   3715 HD22 ASN   247      14.607  53.360  47.243  1.00  0.00           H
ATOM   3716  C   ASN   247      15.774  49.760  47.916  1.00  0.00           C
ATOM   3717  O   ASN   247      16.377  49.334  46.930  1.00  0.00           O
ATOM   3718  N   ASP   248      14.458  49.445  48.076  1.00  0.00           N
ATOM   3719  H   ASP   248      14.156  49.396  49.038  1.00  0.00           H
ATOM   3720  CA  ASP   248      13.838  48.452  47.177  1.00  0.00           C
ATOM   3721  HA  ASP   248      14.653  47.809  46.846  1.00  0.00           H
ATOM   3722  CB  ASP   248      12.797  47.638  47.937  1.00  0.00           C
ATOM   3723  HB2 ASP   248      11.833  48.127  47.807  1.00  0.00           H
ATOM   3724  HB3 ASP   248      12.657  46.664  47.468  1.00  0.00           H
ATOM   3725  CG  ASP   248      12.915  47.311  49.498  1.00  0.00           C
ATOM   3726  OD1 ASP   248      12.292  46.359  50.031  1.00  0.00           O
ATOM   3727  OD2 ASP   248      13.567  48.044  50.286  1.00  0.00           O
ATOM   3728  C   ASP   248      13.207  48.921  45.817  1.00  0.00           C
ATOM   3729  O   ASP   248      12.439  48.219  45.141  1.00  0.00           O
ATOM   3730  N   GLY   249      13.473  50.176  45.458  1.00  0.00           N
ATOM   3731  H   GLY   249      13.985  50.711  46.145  1.00  0.00           H
ATOM   3732  CA  GLY   249      13.116  50.523  44.083  1.00  0.00           C
ATOM   3733  HA2 GLY   249      12.138  50.142  43.793  1.00  0.00           H
ATOM   3734  HA3 GLY   249      13.214  51.607  44.010  1.00  0.00           H
ATOM   3735  C   GLY   249      13.977  49.843  42.913  1.00  0.00           C
ATOM   3736  O   GLY   249      14.821  48.974  43.186  1.00  0.00           O
ATOM   3737  N   THR   250      13.835  50.267  41.698  1.00  0.00           N
ATOM   3738  H   THR   250      13.229  51.050  41.498  1.00  0.00           H
ATOM   3739  CA  THR   250      14.405  49.605  40.522  1.00  0.00           C
ATOM   3740  HA  THR   250      14.195  48.539  40.618  1.00  0.00           H
ATOM   3741  CB  THR   250      13.748  50.158  39.247  1.00  0.00           C
ATOM   3742  HB  THR   250      14.218  49.822  38.323  1.00  0.00           H
ATOM   3743  CG2 THR   250      12.281  49.629  39.349  1.00  0.00           C
ATOM   3744 HG21 THR   250      11.725  50.002  38.489  1.00  0.00           H
ATOM   3745 HG22 THR   250      12.233  48.544  39.263  1.00  0.00           H
ATOM   3746 HG23 THR   250      11.822  49.937  40.288  1.00  0.00           H
ATOM   3747  OG1 THR   250      13.730  51.577  39.264  1.00  0.00           O
ATOM   3748  HG1 THR   250      14.622  51.861  39.474  1.00  0.00           H
ATOM   3749  C   THR   250      15.889  49.905  40.455  1.00  0.00           C
ATOM   3750  O   THR   250      16.340  50.958  40.979  1.00  0.00           O
ATOM   3751  N   GLY   251      16.533  48.970  39.778  1.00  0.00           N
ATOM   3752  H   GLY   251      16.006  48.186  39.421  1.00  0.00           H
ATOM   3753  CA  GLY   251      17.993  48.970  39.431  1.00  0.00           C
ATOM   3754  HA2 GLY   251      18.688  49.242  40.225  1.00  0.00           H
ATOM   3755  HA3 GLY   251      18.309  47.996  39.056  1.00  0.00           H
ATOM   3756  C   GLY   251      18.253  50.069  38.364  1.00  0.00           C
ATOM   3757  O   GLY   251      17.451  50.996  38.182  1.00  0.00           O
ATOM   3758  N   SER   252      19.417  50.042  37.790  1.00  0.00           N
ATOM   3759  H   SER   252      19.808  49.112  37.843  1.00  0.00           H
ATOM   3760  CA  SER   252      19.787  50.783  36.596  1.00  0.00           C
ATOM   3761  HA  SER   252      18.846  51.049  36.112  1.00  0.00           H
ATOM   3762  CB  SER   252      20.523  52.101  36.923  1.00  0.00           C
ATOM   3763  HB2 SER   252      19.886  52.696  37.578  1.00  0.00           H
ATOM   3764  HB3 SER   252      21.380  51.829  37.539  1.00  0.00           H
ATOM   3765  OG  SER   252      20.998  52.884  35.854  1.00  0.00           O
ATOM   3766  HG  SER   252      20.330  53.562  35.730  1.00  0.00           H
ATOM   3767  C   SER   252      20.737  49.930  35.769  1.00  0.00           C
ATOM   3768  O   SER   252      21.430  49.016  36.315  1.00  0.00           O
ATOM   3769  N   CYX   253      20.760  50.136  34.445  1.00  0.00           N
ATOM   3770  H   CYX   253      20.212  50.903  34.080  1.00  0.00           H
ATOM   3771  CA  CYX   253      21.586  49.451  33.486  1.00  0.00           C
ATOM   3772  HA  CYX   253      21.882  48.489  33.908  1.00  0.00           H
ATOM   3773  CB  CYX   253      20.691  49.303  32.232  1.00  0.00           C
ATOM   3774  HB2 CYX   253      20.490  50.264  31.759  1.00  0.00           H
ATOM   3775  HB3 CYX   253      21.116  48.599  31.516  1.00  0.00           H
ATOM   3776  SG  CYX   253      19.179  48.455  32.511  1.00  0.00           S
ATOM   3777  C   CYX   253      22.872  50.180  33.117  1.00  0.00           C
ATOM   3778  O   CYX   253      23.710  49.571  32.413  1.00  0.00           O
ATOM   3779  N   GLY   254      22.942  51.446  33.538  1.00  0.00           N
ATOM   3780  H   GLY   254      22.147  51.860  34.001  1.00  0.00           H
ATOM   3781  CA  GLY   254      24.074  52.352  33.511  1.00  0.00           C
ATOM   3782  HA2 GLY   254      24.791  52.025  32.758  1.00  0.00           H
ATOM   3783  HA3 GLY   254      23.677  53.333  33.250  1.00  0.00           H
ATOM   3784  C   GLY   254      24.768  52.576  34.940  1.00  0.00           C
ATOM   3785  O   GLY   254      24.312  52.005  35.948  1.00  0.00           O
ATOM   3786  N   PRO   255      25.932  53.246  35.021  1.00  0.00           N
ATOM   3787  CD  PRO   255      26.594  53.716  33.812  1.00  0.00           C
ATOM   3788  HD2 PRO   255      26.003  54.284  33.094  1.00  0.00           H
ATOM   3789  HD3 PRO   255      27.017  52.810  33.377  1.00  0.00           H
ATOM   3790  CG  PRO   255      27.787  54.634  34.207  1.00  0.00           C
ATOM   3791  HG2 PRO   255      27.408  55.655  34.252  1.00  0.00           H
ATOM   3792  HG3 PRO   255      28.628  54.593  33.514  1.00  0.00           H
ATOM   3793  CB  PRO   255      28.024  54.173  35.626  1.00  0.00           C
ATOM   3794  HB2 PRO   255      28.235  55.044  36.247  1.00  0.00           H
ATOM   3795  HB3 PRO   255      28.820  53.433  35.706  1.00  0.00           H
ATOM   3796  CA  PRO   255      26.731  53.704  36.159  1.00  0.00           C
ATOM   3797  HA  PRO   255      26.818  52.859  36.843  1.00  0.00           H
ATOM   3798  C   PRO   255      25.886  54.700  36.963  1.00  0.00           C
ATOM   3799  O   PRO   255      25.503  55.767  36.369  1.00  0.00           O
ATOM   3800  N   VAL   256      25.614  54.487  38.279  1.00  0.00           N
ATOM   3801  H   VAL   256      26.052  53.764  38.834  1.00  0.00           H
ATOM   3802  CA  VAL   256      24.673  55.331  39.085  1.00  0.00           C
ATOM   3803  HA  VAL   256      24.734  56.320  38.630  1.00  0.00           H
ATOM   3804  CB  VAL   256      23.279  54.904  38.902  1.00  0.00           C
ATOM   3805  HB  VAL   256      22.728  55.604  39.531  1.00  0.00           H
ATOM   3806  CG1 VAL   256      22.706  55.162  37.510  1.00  0.00           C
ATOM   3807 HG11 VAL   256      23.195  54.456  36.838  1.00  0.00           H
ATOM   3808 HG12 VAL   256      21.629  55.011  37.436  1.00  0.00           H
ATOM   3809 HG13 VAL   256      22.935  56.188  37.223  1.00  0.00           H
ATOM   3810  CG2 VAL   256      22.961  53.519  39.429  1.00  0.00           C
ATOM   3811 HG21 VAL   256      21.901  53.274  39.463  1.00  0.00           H
ATOM   3812 HG22 VAL   256      23.435  52.705  38.879  1.00  0.00           H
ATOM   3813 HG23 VAL   256      23.169  53.525  40.499  1.00  0.00           H
ATOM   3814  C   VAL   256      25.026  55.469  40.598  1.00  0.00           C
ATOM   3815  O   VAL   256      25.989  54.744  41.041  1.00  0.00           O
ATOM   3816  N   SER   257      24.354  56.243  41.404  1.00  0.00           N
ATOM   3817  H   SER   257      23.612  56.809  41.019  1.00  0.00           H
ATOM   3818  CA  SER   257      24.527  56.429  42.941  1.00  0.00           C
ATOM   3819  HA  SER   257      25.516  56.800  43.213  1.00  0.00           H
ATOM   3820  CB  SER   257      23.653  57.532  43.548  1.00  0.00           C
ATOM   3821  HB2 SER   257      22.598  57.258  43.513  1.00  0.00           H
ATOM   3822  HB3 SER   257      23.937  57.837  44.554  1.00  0.00           H
ATOM   3823  OG  SER   257      23.889  58.605  42.660  1.00  0.00           O
ATOM   3824  HG  SER   257      23.360  59.298  43.061  1.00  0.00           H
ATOM   3825  C   SER   257      24.285  55.087  43.565  1.00  0.00           C
ATOM   3826  O   SER   257      23.410  54.311  43.097  1.00  0.00           O
ATOM   3827  N   SER   258      24.934  54.843  44.705  1.00  0.00           N
ATOM   3828  H   SER   258      25.722  55.463  44.822  1.00  0.00           H
ATOM   3829  CA  SER   258      24.831  53.610  45.528  1.00  0.00           C
ATOM   3830  HA  SER   258      23.786  53.316  45.628  1.00  0.00           H
ATOM   3831  CB  SER   258      25.583  52.586  44.741  1.00  0.00           C
ATOM   3832  HB2 SER   258      24.980  52.368  43.860  1.00  0.00           H
ATOM   3833  HB3 SER   258      26.567  53.049  44.669  1.00  0.00           H
ATOM   3834  OG  SER   258      25.740  51.369  45.483  1.00  0.00           O
ATOM   3835  HG  SER   258      24.803  51.306  45.684  1.00  0.00           H
ATOM   3836  C   SER   258      25.495  53.852  46.876  1.00  0.00           C
ATOM   3837  O   SER   258      26.613  54.278  46.916  1.00  0.00           O
ATOM   3838  N   ASN   259      24.780  53.624  47.994  1.00  0.00           N
ATOM   3839  H   ASN   259      23.810  53.421  47.796  1.00  0.00           H
ATOM   3840  CA  ASN   259      25.144  53.683  49.358  1.00  0.00           C
ATOM   3841  HA  ASN   259      25.571  54.667  49.550  1.00  0.00           H
ATOM   3842  CB  ASN   259      23.854  53.651  50.214  1.00  0.00           C
ATOM   3843  HB2 ASN   259      24.151  53.828  51.248  1.00  0.00           H
ATOM   3844  HB3 ASN   259      23.200  54.430  49.823  1.00  0.00           H
ATOM   3845  CG  ASN   259      23.217  52.294  50.116  1.00  0.00           C
ATOM   3846  OD1 ASN   259      22.299  52.129  49.296  1.00  0.00           O
ATOM   3847  ND2 ASN   259      23.625  51.358  50.961  1.00  0.00           N
ATOM   3848 HD21 ASN   259      23.108  50.495  50.882  1.00  0.00           H
ATOM   3849 HD22 ASN   259      24.168  51.562  51.789  1.00  0.00           H
ATOM   3850  C   ASN   259      26.230  52.658  49.726  1.00  0.00           C
ATOM   3851  O   ASN   259      26.203  51.453  49.344  1.00  0.00           O
ATOM   3852  N   GLY   260      27.157  53.119  50.600  1.00  0.00           N
ATOM   3853  H   GLY   260      27.105  54.096  50.850  1.00  0.00           H
ATOM   3854  CA  GLY   260      28.371  52.388  51.072  1.00  0.00           C
ATOM   3855  HA2 GLY   260      28.620  52.823  52.040  1.00  0.00           H
ATOM   3856  HA3 GLY   260      28.248  51.310  51.174  1.00  0.00           H
ATOM   3857  C   GLY   260      29.435  52.626  50.005  1.00  0.00           C
ATOM   3858  O   GLY   260      29.294  52.134  48.881  1.00  0.00           O
ATOM   3859  N   ALA   261      30.575  53.228  50.340  1.00  0.00           N
ATOM   3860  H   ALA   261      30.661  53.479  51.314  1.00  0.00           H
ATOM   3861  CA  ALA   261      31.731  53.540  49.489  1.00  0.00           C
ATOM   3862  HA  ALA   261      31.409  53.597  48.450  1.00  0.00           H
ATOM   3863  CB  ALA   261      32.314  54.928  49.894  1.00  0.00           C
ATOM   3864  HB1 ALA   261      32.887  54.816  50.814  1.00  0.00           H
ATOM   3865  HB2 ALA   261      32.880  55.344  49.061  1.00  0.00           H
ATOM   3866  HB3 ALA   261      31.522  55.659  50.064  1.00  0.00           H
ATOM   3867  C   ALA   261      32.817  52.504  49.431  1.00  0.00           C
ATOM   3868  O   ALA   261      34.031  52.660  49.398  1.00  0.00           O
ATOM   3869  N   TYR   262      32.300  51.279  49.273  1.00  0.00           N
ATOM   3870  H   TYR   262      31.294  51.289  49.171  1.00  0.00           H
ATOM   3871  CA  TYR   262      32.855  49.940  49.366  1.00  0.00           C
ATOM   3872  HA  TYR   262      33.938  49.982  49.488  1.00  0.00           H
ATOM   3873  CB  TYR   262      32.229  49.461  50.654  1.00  0.00           C
ATOM   3874  HB2 TYR   262      32.818  49.845  51.487  1.00  0.00           H
ATOM   3875  HB3 TYR   262      31.184  49.766  50.635  1.00  0.00           H
ATOM   3876  CG  TYR   262      32.210  47.936  50.811  1.00  0.00           C
ATOM   3877  CD1 TYR   262      31.012  47.221  50.636  1.00  0.00           C
ATOM   3878  HD1 TYR   262      30.053  47.706  50.517  1.00  0.00           H
ATOM   3879  CE1 TYR   262      31.013  45.796  50.929  1.00  0.00           C
ATOM   3880  HE1 TYR   262      30.078  45.254  50.921  1.00  0.00           H
ATOM   3881  CZ  TYR   262      32.212  45.065  51.052  1.00  0.00           C
ATOM   3882  OH  TYR   262      32.200  43.742  51.052  1.00  0.00           O
ATOM   3883  HH  TYR   262      33.098  43.457  51.241  1.00  0.00           H
ATOM   3884  CE2 TYR   262      33.412  45.777  51.152  1.00  0.00           C
ATOM   3885  HE2 TYR   262      34.303  45.374  51.610  1.00  0.00           H
ATOM   3886  CD2 TYR   262      33.383  47.221  51.139  1.00  0.00           C
ATOM   3887  HD2 TYR   262      34.257  47.776  51.443  1.00  0.00           H
ATOM   3888  C   TYR   262      32.573  49.096  48.143  1.00  0.00           C
ATOM   3889  O   TYR   262      31.576  49.276  47.454  1.00  0.00           O
ATOM   3890  N   GLY   263      33.476  48.051  47.908  1.00  0.00           N
ATOM   3891  H   GLY   263      34.277  47.897  48.504  1.00  0.00           H
ATOM   3892  CA  GLY   263      33.330  47.165  46.747  1.00  0.00           C
ATOM   3893  HA2 GLY   263      32.301  46.858  46.565  1.00  0.00           H
ATOM   3894  HA3 GLY   263      33.724  47.644  45.851  1.00  0.00           H
ATOM   3895  C   GLY   263      34.246  45.913  46.890  1.00  0.00           C
ATOM   3896  O   GLY   263      35.461  46.083  47.218  1.00  0.00           O
ATOM   3897  N   VAL   264      33.722  44.725  46.616  1.00  0.00           N
ATOM   3898  H   VAL   264      32.757  44.705  46.315  1.00  0.00           H
ATOM   3899  CA  VAL   264      34.437  43.439  46.635  1.00  0.00           C
ATOM   3900  HA  VAL   264      35.507  43.638  46.701  1.00  0.00           H
ATOM   3901  CB  VAL   264      34.183  42.748  47.991  1.00  0.00           C
ATOM   3902  HB  VAL   264      34.467  43.489  48.739  1.00  0.00           H
ATOM   3903  CG1 VAL   264      32.797  42.174  48.151  1.00  0.00           C
ATOM   3904 HG11 VAL   264      32.164  43.060  48.103  1.00  0.00           H
ATOM   3905 HG12 VAL   264      32.509  41.514  47.332  1.00  0.00           H
ATOM   3906 HG13 VAL   264      32.704  41.558  49.045  1.00  0.00           H
ATOM   3907  CG2 VAL   264      35.114  41.538  48.121  1.00  0.00           C
ATOM   3908 HG21 VAL   264      35.044  41.063  49.100  1.00  0.00           H
ATOM   3909 HG22 VAL   264      34.829  40.697  47.488  1.00  0.00           H
ATOM   3910 HG23 VAL   264      36.162  41.812  47.998  1.00  0.00           H
ATOM   3911  C   VAL   264      34.074  42.623  45.364  1.00  0.00           C
ATOM   3912  O   VAL   264      32.954  42.746  44.811  1.00  0.00           O
ATOM   3913  N   LYS   265      35.037  41.952  44.864  1.00  0.00           N
ATOM   3914  H   LYS   265      35.878  41.962  45.422  1.00  0.00           H
ATOM   3915  CA  LYS   265      34.903  40.768  43.976  1.00  0.00           C
ATOM   3916  HA  LYS   265      34.819  41.196  42.977  1.00  0.00           H
ATOM   3917  CB  LYS   265      36.202  39.919  44.054  1.00  0.00           C
ATOM   3918  HB2 LYS   265      37.076  40.564  43.963  1.00  0.00           H
ATOM   3919  HB3 LYS   265      36.319  39.492  45.050  1.00  0.00           H
ATOM   3920  CG  LYS   265      36.317  38.791  42.952  1.00  0.00           C
ATOM   3921  HG2 LYS   265      35.568  38.025  43.153  1.00  0.00           H
ATOM   3922  HG3 LYS   265      36.084  39.232  41.983  1.00  0.00           H
ATOM   3923  CD  LYS   265      37.725  38.197  43.017  1.00  0.00           C
ATOM   3924  HD2 LYS   265      38.543  38.894  42.840  1.00  0.00           H
ATOM   3925  HD3 LYS   265      37.832  37.751  44.007  1.00  0.00           H
ATOM   3926  CE  LYS   265      37.831  37.104  41.959  1.00  0.00           C
ATOM   3927  HE2 LYS   265      38.828  36.679  42.072  1.00  0.00           H
ATOM   3928  HE3 LYS   265      37.137  36.275  42.101  1.00  0.00           H
ATOM   3929  NZ  LYS   265      37.504  37.635  40.631  1.00  0.00           N
ATOM   3930  HZ1 LYS   265      37.093  36.961  40.000  1.00  0.00           H
ATOM   3931  HZ2 LYS   265      36.960  38.473  40.492  1.00  0.00           H
ATOM   3932  HZ3 LYS   265      38.402  37.943  40.284  1.00  0.00           H
ATOM   3933  C   LYS   265      33.744  39.814  44.216  1.00  0.00           C
ATOM   3934  O   LYS   265      33.368  39.663  45.442  1.00  0.00           O
ATOM   3935  N   GLY   266      33.240  39.194  43.193  1.00  0.00           N
ATOM   3936  H   GLY   266      33.598  39.440  42.281  1.00  0.00           H
ATOM   3937  CA  GLY   266      32.255  38.169  43.257  1.00  0.00           C
ATOM   3938  HA2 GLY   266      32.688  37.376  43.866  1.00  0.00           H
ATOM   3939  HA3 GLY   266      31.335  38.610  43.642  1.00  0.00           H
ATOM   3940  C   GLY   266      31.857  37.671  41.892  1.00  0.00           C
ATOM   3941  O   GLY   266      32.752  37.437  41.053  1.00  0.00           O
ATOM   3942  N   PHE   267      30.598  37.228  41.729  1.00  0.00           N
ATOM   3943  H   PHE   267      29.922  37.250  42.480  1.00  0.00           H
ATOM   3944  CA  PHE   267      30.119  36.530  40.502  1.00  0.00           C
ATOM   3945  HA  PHE   267      30.429  37.186  39.688  1.00  0.00           H
ATOM   3946  CB  PHE   267      30.792  35.133  40.465  1.00  0.00           C
ATOM   3947  HB2 PHE   267      30.893  34.742  39.452  1.00  0.00           H
ATOM   3948  HB3 PHE   267      31.806  35.239  40.851  1.00  0.00           H
ATOM   3949  CG  PHE   267      29.971  34.202  41.397  1.00  0.00           C
ATOM   3950  CD1 PHE   267      30.283  33.995  42.815  1.00  0.00           C
ATOM   3951  HD1 PHE   267      31.234  34.361  43.171  1.00  0.00           H
ATOM   3952  CE1 PHE   267      29.504  33.170  43.625  1.00  0.00           C
ATOM   3953  HE1 PHE   267      29.875  32.844  44.585  1.00  0.00           H
ATOM   3954  CZ  PHE   267      28.383  32.502  43.089  1.00  0.00           C
ATOM   3955  HZ  PHE   267      27.805  31.893  43.767  1.00  0.00           H
ATOM   3956  CE2 PHE   267      28.149  32.538  41.717  1.00  0.00           C
ATOM   3957  HE2 PHE   267      27.293  32.005  41.334  1.00  0.00           H
ATOM   3958  CD2 PHE   267      28.923  33.418  40.913  1.00  0.00           C
ATOM   3959  HD2 PHE   267      28.703  33.565  39.866  1.00  0.00           H
ATOM   3960  C   PHE   267      28.594  36.456  40.285  1.00  0.00           C
ATOM   3961  O   PHE   267      27.813  36.350  41.260  1.00  0.00           O
ATOM   3962  N   SER   268      28.207  36.555  39.008  1.00  0.00           N
ATOM   3963  H   SER   268      28.884  36.485  38.262  1.00  0.00           H
ATOM   3964  CA  SER   268      26.765  36.341  38.531  1.00  0.00           C
ATOM   3965  HA  SER   268      26.254  35.571  39.107  1.00  0.00           H
ATOM   3966  CB  SER   268      25.933  37.637  38.493  1.00  0.00           C
ATOM   3967  HB2 SER   268      26.271  38.454  37.855  1.00  0.00           H
ATOM   3968  HB3 SER   268      24.917  37.427  38.162  1.00  0.00           H
ATOM   3969  OG  SER   268      25.844  38.072  39.869  1.00  0.00           O
ATOM   3970  HG  SER   268      25.519  38.975  39.836  1.00  0.00           H
ATOM   3971  C   SER   268      26.833  35.676  37.129  1.00  0.00           C
ATOM   3972  O   SER   268      27.880  35.792  36.399  1.00  0.00           O
ATOM   3973  N   PHE   269      25.808  34.892  36.822  1.00  0.00           N
ATOM   3974  H   PHE   269      25.058  34.775  37.489  1.00  0.00           H
ATOM   3975  CA  PHE   269      25.820  33.850  35.849  1.00  0.00           C
ATOM   3976  HA  PHE   269      26.734  33.845  35.256  1.00  0.00           H
ATOM   3977  CB  PHE   269      25.737  32.450  36.584  1.00  0.00           C
ATOM   3978  HB2 PHE   269      25.403  32.561  37.616  1.00  0.00           H
ATOM   3979  HB3 PHE   269      24.942  31.903  36.075  1.00  0.00           H
ATOM   3980  CG  PHE   269      26.991  31.638  36.673  1.00  0.00           C
ATOM   3981  CD1 PHE   269      27.486  31.325  37.969  1.00  0.00           C
ATOM   3982  HD1 PHE   269      26.993  31.624  38.882  1.00  0.00           H
ATOM   3983  CE1 PHE   269      28.773  30.734  38.150  1.00  0.00           C
ATOM   3984  HE1 PHE   269      29.154  30.731  39.160  1.00  0.00           H
ATOM   3985  CZ  PHE   269      29.429  30.258  37.030  1.00  0.00           C
ATOM   3986  HZ  PHE   269      30.380  29.750  37.103  1.00  0.00           H
ATOM   3987  CE2 PHE   269      29.014  30.538  35.716  1.00  0.00           C
ATOM   3988  HE2 PHE   269      29.659  30.367  34.867  1.00  0.00           H
ATOM   3989  CD2 PHE   269      27.786  31.204  35.548  1.00  0.00           C
ATOM   3990  HD2 PHE   269      27.606  31.481  34.520  1.00  0.00           H
ATOM   3991  C   PHE   269      24.659  34.111  34.817  1.00  0.00           C
ATOM   3992  O   PHE   269      23.566  33.997  35.303  1.00  0.00           O
ATOM   3993  N   LYS   270      24.916  34.606  33.640  1.00  0.00           N
ATOM   3994  H   LYS   270      25.869  34.592  33.304  1.00  0.00           H
ATOM   3995  CA  LYS   270      23.894  35.112  32.706  1.00  0.00           C
ATOM   3996  HA  LYS   270      23.141  35.774  33.135  1.00  0.00           H
ATOM   3997  CB  LYS   270      24.719  35.726  31.548  1.00  0.00           C
ATOM   3998  HB2 LYS   270      25.441  36.464  31.900  1.00  0.00           H
ATOM   3999  HB3 LYS   270      25.278  34.886  31.137  1.00  0.00           H
ATOM   4000  CG  LYS   270      23.752  36.275  30.482  1.00  0.00           C
ATOM   4001  HG2 LYS   270      23.083  35.527  30.057  1.00  0.00           H
ATOM   4002  HG3 LYS   270      23.158  37.085  30.905  1.00  0.00           H
ATOM   4003  CD  LYS   270      24.649  36.815  29.430  1.00  0.00           C
ATOM   4004  HD2 LYS   270      25.262  37.666  29.725  1.00  0.00           H
ATOM   4005  HD3 LYS   270      25.245  35.951  29.135  1.00  0.00           H
ATOM   4006  CE  LYS   270      23.775  37.259  28.266  1.00  0.00           C
ATOM   4007  HE2 LYS   270      24.421  37.387  27.398  1.00  0.00           H
ATOM   4008  HE3 LYS   270      23.063  36.453  28.089  1.00  0.00           H
ATOM   4009  NZ  LYS   270      23.050  38.574  28.468  1.00  0.00           N
ATOM   4010  HZ1 LYS   270      22.535  38.466  29.330  1.00  0.00           H
ATOM   4011  HZ2 LYS   270      23.632  39.400  28.475  1.00  0.00           H
ATOM   4012  HZ3 LYS   270      22.416  38.716  27.694  1.00  0.00           H
ATOM   4013  C   LYS   270      23.130  33.824  32.128  1.00  0.00           C
ATOM   4014  O   LYS   270      23.645  32.758  31.863  1.00  0.00           O
ATOM   4015  N   TYR   271      21.813  33.907  31.875  1.00  0.00           N
ATOM   4016  H   TYR   271      21.355  34.660  32.370  1.00  0.00           H
ATOM   4017  CA  TYR   271      20.856  32.857  31.422  1.00  0.00           C
ATOM   4018  HA  TYR   271      21.450  32.062  30.969  1.00  0.00           H
ATOM   4019  CB  TYR   271      20.118  32.308  32.669  1.00  0.00           C
ATOM   4020  HB2 TYR   271      20.125  33.117  33.399  1.00  0.00           H
ATOM   4021  HB3 TYR   271      19.084  32.030  32.462  1.00  0.00           H
ATOM   4022  CG  TYR   271      20.806  31.156  33.239  1.00  0.00           C
ATOM   4023  CD1 TYR   271      21.883  31.341  34.041  1.00  0.00           C
ATOM   4024  HD1 TYR   271      22.130  32.303  34.464  1.00  0.00           H
ATOM   4025  CE1 TYR   271      22.594  30.233  34.528  1.00  0.00           C
ATOM   4026  HE1 TYR   271      23.351  30.442  35.269  1.00  0.00           H
ATOM   4027  CZ  TYR   271      22.342  28.949  33.979  1.00  0.00           C
ATOM   4028  OH  TYR   271      23.124  27.909  34.377  1.00  0.00           O
ATOM   4029  HH  TYR   271      23.008  27.172  33.774  1.00  0.00           H
ATOM   4030  CE2 TYR   271      21.354  28.808  33.007  1.00  0.00           C
ATOM   4031  HE2 TYR   271      21.052  27.811  32.725  1.00  0.00           H
ATOM   4032  CD2 TYR   271      20.563  29.926  32.669  1.00  0.00           C
ATOM   4033  HD2 TYR   271      19.752  29.823  31.963  1.00  0.00           H
ATOM   4034  C   TYR   271      19.912  33.372  30.377  1.00  0.00           C
ATOM   4035  O   TYR   271      18.706  33.606  30.629  1.00  0.00           O
ATOM   4036  N   GLY   272      20.483  33.743  29.205  1.00  0.00           N
ATOM   4037  H   GLY   272      21.455  33.514  29.052  1.00  0.00           H
ATOM   4038  CA  GLY   272      19.965  34.657  28.222  1.00  0.00           C
ATOM   4039  HA2 GLY   272      20.629  34.741  27.362  1.00  0.00           H
ATOM   4040  HA3 GLY   272      18.956  34.310  28.003  1.00  0.00           H
ATOM   4041  C   GLY   272      19.852  36.043  28.806  1.00  0.00           C
ATOM   4042  O   GLY   272      20.805  36.588  29.336  1.00  0.00           O
ATOM   4043  N   ASN   273      18.653  36.572  28.850  1.00  0.00           N
ATOM   4044  H   ASN   273      17.810  36.139  28.502  1.00  0.00           H
ATOM   4045  CA  ASN   273      18.280  37.834  29.655  1.00  0.00           C
ATOM   4046  HA  ASN   273      19.093  38.537  29.465  1.00  0.00           H
ATOM   4047  CB  ASN   273      17.062  38.579  29.047  1.00  0.00           C
ATOM   4048  HB2 ASN   273      16.118  38.036  29.076  1.00  0.00           H
ATOM   4049  HB3 ASN   273      16.760  39.426  29.662  1.00  0.00           H
ATOM   4050  CG  ASN   273      17.321  39.136  27.608  1.00  0.00           C
ATOM   4051  OD1 ASN   273      17.694  38.489  26.710  1.00  0.00           O
ATOM   4052  ND2 ASN   273      16.941  40.361  27.335  1.00  0.00           N
ATOM   4053 HD21 ASN   273      17.178  40.786  26.450  1.00  0.00           H
ATOM   4054 HD22 ASN   273      16.712  41.009  28.075  1.00  0.00           H
ATOM   4055  C   ASN   273      18.143  37.588  31.185  1.00  0.00           C
ATOM   4056  O   ASN   273      18.152  38.495  32.005  1.00  0.00           O
ATOM   4057  N   GLY   274      18.083  36.323  31.612  1.00  0.00           N
ATOM   4058  H   GLY   274      18.012  35.546  30.971  1.00  0.00           H
ATOM   4059  CA  GLY   274      18.163  36.044  33.066  1.00  0.00           C
ATOM   4060  HA2 GLY   274      17.466  36.702  33.587  1.00  0.00           H
ATOM   4061  HA3 GLY   274      17.894  35.009  33.276  1.00  0.00           H
ATOM   4062  C   GLY   274      19.484  36.196  33.729  1.00  0.00           C
ATOM   4063  O   GLY   274      20.559  36.252  33.054  1.00  0.00           O
ATOM   4064  N   VAL   275      19.569  36.106  35.042  1.00  0.00           N
ATOM   4065  H   VAL   275      18.726  36.262  35.575  1.00  0.00           H
ATOM   4066  CA  VAL   275      20.843  36.067  35.774  1.00  0.00           C
ATOM   4067  HA  VAL   275      21.644  35.711  35.127  1.00  0.00           H
ATOM   4068  CB  VAL   275      21.273  37.491  36.191  1.00  0.00           C
ATOM   4069  HB  VAL   275      21.325  38.115  35.300  1.00  0.00           H
ATOM   4070  CG1 VAL   275      20.243  38.264  37.004  1.00  0.00           C
ATOM   4071 HG11 VAL   275      20.494  39.294  37.255  1.00  0.00           H
ATOM   4072 HG12 VAL   275      19.363  38.428  36.383  1.00  0.00           H
ATOM   4073 HG13 VAL   275      20.192  37.911  38.034  1.00  0.00           H
ATOM   4074  CG2 VAL   275      22.709  37.584  36.833  1.00  0.00           C
ATOM   4075 HG21 VAL   275      23.409  36.857  36.423  1.00  0.00           H
ATOM   4076 HG22 VAL   275      23.003  38.633  36.794  1.00  0.00           H
ATOM   4077 HG23 VAL   275      22.594  37.251  37.865  1.00  0.00           H
ATOM   4078  C   VAL   275      20.661  35.265  37.061  1.00  0.00           C
ATOM   4079  O   VAL   275      19.611  35.372  37.708  1.00  0.00           O
ATOM   4080  N   TRP   276      21.685  34.465  37.457  1.00  0.00           N
ATOM   4081  H   TRP   276      22.494  34.397  36.857  1.00  0.00           H
ATOM   4082  CA  TRP   276      21.828  34.098  38.907  1.00  0.00           C
ATOM   4083  HA  TRP   276      20.872  34.111  39.431  1.00  0.00           H
ATOM   4084  CB  TRP   276      22.174  32.617  38.909  1.00  0.00           C
ATOM   4085  HB2 TRP   276      22.930  32.512  38.131  1.00  0.00           H
ATOM   4086  HB3 TRP   276      22.620  32.350  39.866  1.00  0.00           H
ATOM   4087  CG  TRP   276      21.103  31.592  38.658  1.00  0.00           C
ATOM   4088  CD1 TRP   276      20.667  30.996  37.545  1.00  0.00           C
ATOM   4089  HD1 TRP   276      21.108  31.051  36.562  1.00  0.00           H
ATOM   4090  NE1 TRP   276      19.647  30.098  37.835  1.00  0.00           N
ATOM   4091  HE1 TRP   276      19.031  29.739  37.119  1.00  0.00           H
ATOM   4092  CE2 TRP   276      19.516  29.971  39.208  1.00  0.00           C
ATOM   4093  CZ2 TRP   276      18.722  29.246  40.051  1.00  0.00           C
ATOM   4094  HZ2 TRP   276      18.151  28.447  39.599  1.00  0.00           H
ATOM   4095  CH2 TRP   276      18.700  29.432  41.418  1.00  0.00           C
ATOM   4096  HH2 TRP   276      18.001  28.890  42.038  1.00  0.00           H
ATOM   4097  CZ3 TRP   276      19.482  30.472  41.986  1.00  0.00           C
ATOM   4098  HZ3 TRP   276      19.264  30.738  43.009  1.00  0.00           H
ATOM   4099  CE3 TRP   276      20.243  31.290  41.143  1.00  0.00           C
ATOM   4100  HE3 TRP   276      20.922  32.021  41.557  1.00  0.00           H
ATOM   4101  CD2 TRP   276      20.279  31.051  39.715  1.00  0.00           C
ATOM   4102  C   TRP   276      22.912  34.885  39.675  1.00  0.00           C
ATOM   4103  O   TRP   276      24.053  35.128  39.184  1.00  0.00           O
ATOM   4104  N   ILE   277      22.682  35.249  40.964  1.00  0.00           N
ATOM   4105  H   ILE   277      21.816  35.005  41.422  1.00  0.00           H
ATOM   4106  CA  ILE   277      23.615  36.156  41.742  1.00  0.00           C
ATOM   4107  HA  ILE   277      24.534  36.404  41.211  1.00  0.00           H
ATOM   4108  CB  ILE   277      22.856  37.480  42.001  1.00  0.00           C
ATOM   4109  HB  ILE   277      21.949  37.315  42.583  1.00  0.00           H
ATOM   4110  CG2 ILE   277      23.587  38.463  42.923  1.00  0.00           C
ATOM   4111 HG21 ILE   277      24.449  38.952  42.467  1.00  0.00           H
ATOM   4112 HG22 ILE   277      22.903  39.254  43.231  1.00  0.00           H
ATOM   4113 HG23 ILE   277      23.940  38.086  43.883  1.00  0.00           H
ATOM   4114  CG1 ILE   277      22.485  38.253  40.762  1.00  0.00           C
ATOM   4115 HG12 ILE   277      23.336  38.456  40.112  1.00  0.00           H
ATOM   4116 HG13 ILE   277      21.875  37.561  40.180  1.00  0.00           H
ATOM   4117  CD1 ILE   277      21.531  39.450  40.898  1.00  0.00           C
ATOM   4118 HD11 ILE   277      21.965  40.330  41.373  1.00  0.00           H
ATOM   4119 HD12 ILE   277      21.302  39.760  39.879  1.00  0.00           H
ATOM   4120 HD13 ILE   277      20.608  39.239  41.438  1.00  0.00           H
ATOM   4121  C   ILE   277      24.015  35.413  43.029  1.00  0.00           C
ATOM   4122  O   ILE   277      23.083  34.940  43.750  1.00  0.00           O
ATOM   4123  N   GLY   278      25.319  35.165  43.161  1.00  0.00           N
ATOM   4124  H   GLY   278      25.982  35.632  42.558  1.00  0.00           H
ATOM   4125  CA  GLY   278      25.749  34.819  44.524  1.00  0.00           C
ATOM   4126  HA2 GLY   278      25.096  34.105  45.026  1.00  0.00           H
ATOM   4127  HA3 GLY   278      26.744  34.374  44.505  1.00  0.00           H
ATOM   4128  C   GLY   278      26.002  36.019  45.559  1.00  0.00           C
ATOM   4129  O   GLY   278      26.592  37.015  45.150  1.00  0.00           O
ATOM   4130  N   ARG   279      25.640  35.961  46.836  1.00  0.00           N
ATOM   4131  H   ARG   279      25.258  35.052  47.057  1.00  0.00           H
ATOM   4132  CA  ARG   279      25.655  37.065  47.747  1.00  0.00           C
ATOM   4133  HA  ARG   279      26.510  37.726  47.605  1.00  0.00           H
ATOM   4134  CB  ARG   279      24.394  37.903  47.529  1.00  0.00           C
ATOM   4135  HB2 ARG   279      24.455  38.765  48.194  1.00  0.00           H
ATOM   4136  HB3 ARG   279      24.341  38.216  46.486  1.00  0.00           H
ATOM   4137  CG  ARG   279      23.045  37.197  47.769  1.00  0.00           C
ATOM   4138  HG2 ARG   279      23.093  36.256  47.223  1.00  0.00           H
ATOM   4139  HG3 ARG   279      22.990  36.993  48.838  1.00  0.00           H
ATOM   4140  CD  ARG   279      21.742  37.990  47.294  1.00  0.00           C
ATOM   4141  HD2 ARG   279      22.020  38.982  47.647  1.00  0.00           H
ATOM   4142  HD3 ARG   279      21.613  38.012  46.211  1.00  0.00           H
ATOM   4143  NE  ARG   279      20.571  37.481  47.938  1.00  0.00           N
ATOM   4144  HE  ARG   279      20.734  36.707  48.564  1.00  0.00           H
ATOM   4145  CZ  ARG   279      19.404  38.044  48.141  1.00  0.00           C
ATOM   4146  NH1 ARG   279      18.604  37.541  48.993  1.00  0.00           N
ATOM   4147 HH11 ARG   279      18.886  36.665  49.409  1.00  0.00           H
ATOM   4148 HH12 ARG   279      17.784  38.038  49.311  1.00  0.00           H
ATOM   4149  NH2 ARG   279      18.905  39.040  47.534  1.00  0.00           N
ATOM   4150 HH21 ARG   279      19.449  39.435  46.779  1.00  0.00           H
ATOM   4151 HH22 ARG   279      18.026  39.376  47.904  1.00  0.00           H
ATOM   4152  C   ARG   279      25.814  36.689  49.199  1.00  0.00           C
ATOM   4153  O   ARG   279      25.572  35.526  49.514  1.00  0.00           O
ATOM   4154  N   THR   280      26.079  37.521  50.147  1.00  0.00           N
ATOM   4155  H   THR   280      26.206  38.471  49.828  1.00  0.00           H
ATOM   4156  CA  THR   280      26.048  37.159  51.576  1.00  0.00           C
ATOM   4157  HA  THR   280      26.493  36.192  51.807  1.00  0.00           H
ATOM   4158  CB  THR   280      26.829  38.116  52.429  1.00  0.00           C
ATOM   4159  HB  THR   280      26.881  37.818  53.476  1.00  0.00           H
ATOM   4160  CG2 THR   280      28.347  38.034  52.050  1.00  0.00           C
ATOM   4161 HG21 THR   280      28.886  37.123  52.309  1.00  0.00           H
ATOM   4162 HG22 THR   280      28.461  38.391  51.026  1.00  0.00           H
ATOM   4163 HG23 THR   280      28.823  38.878  52.549  1.00  0.00           H
ATOM   4164  OG1 THR   280      26.351  39.405  52.170  1.00  0.00           O
ATOM   4165  HG1 THR   280      25.764  39.653  52.888  1.00  0.00           H
ATOM   4166  C   THR   280      24.618  37.057  52.086  1.00  0.00           C
ATOM   4167  O   THR   280      23.737  37.815  51.774  1.00  0.00           O
ATOM   4168  N   LYS   281      24.393  36.122  53.020  1.00  0.00           N
ATOM   4169  H   LYS   281      25.183  35.517  53.194  1.00  0.00           H
ATOM   4170  CA  LYS   281      23.087  35.863  53.616  1.00  0.00           C
ATOM   4171  HA  LYS   281      22.347  35.884  52.816  1.00  0.00           H
ATOM   4172  CB  LYS   281      23.191  34.423  54.139  1.00  0.00           C
ATOM   4173  HB2 LYS   281      23.464  33.677  53.392  1.00  0.00           H
ATOM   4174  HB3 LYS   281      23.929  34.415  54.940  1.00  0.00           H
ATOM   4175  CG  LYS   281      21.856  33.841  54.698  1.00  0.00           C
ATOM   4176  HG2 LYS   281      21.919  32.900  55.244  1.00  0.00           H
ATOM   4177  HG3 LYS   281      21.410  34.640  55.291  1.00  0.00           H
ATOM   4178  CD  LYS   281      20.853  33.612  53.541  1.00  0.00           C
ATOM   4179  HD2 LYS   281      21.015  34.329  52.735  1.00  0.00           H
ATOM   4180  HD3 LYS   281      21.025  32.612  53.142  1.00  0.00           H
ATOM   4181  CE  LYS   281      19.424  33.561  54.091  1.00  0.00           C
ATOM   4182  HE2 LYS   281      19.443  32.620  54.640  1.00  0.00           H
ATOM   4183  HE3 LYS   281      19.329  34.282  54.904  1.00  0.00           H
ATOM   4184  NZ  LYS   281      18.356  33.629  53.082  1.00  0.00           N
ATOM   4185  HZ1 LYS   281      18.568  32.854  52.471  1.00  0.00           H
ATOM   4186  HZ2 LYS   281      17.439  33.545  53.495  1.00  0.00           H
ATOM   4187  HZ3 LYS   281      18.404  34.502  52.577  1.00  0.00           H
ATOM   4188  C   LYS   281      22.643  36.923  54.669  1.00  0.00           C
ATOM   4189  O   LYS   281      21.482  36.992  55.061  1.00  0.00           O
ATOM   4190  N   SER   282      23.572  37.681  55.166  1.00  0.00           N
ATOM   4191  H   SER   282      24.505  37.498  54.825  1.00  0.00           H
ATOM   4192  CA  SER   282      23.356  39.052  55.650  1.00  0.00           C
ATOM   4193  HA  SER   282      22.340  39.142  56.034  1.00  0.00           H
ATOM   4194  CB  SER   282      24.370  39.522  56.723  1.00  0.00           C
ATOM   4195  HB2 SER   282      24.303  38.786  57.525  1.00  0.00           H
ATOM   4196  HB3 SER   282      25.382  39.466  56.322  1.00  0.00           H
ATOM   4197  OG  SER   282      24.093  40.873  57.003  1.00  0.00           O
ATOM   4198  HG  SER   282      24.027  40.983  57.954  1.00  0.00           H
ATOM   4199  C   SER   282      23.441  40.041  54.475  1.00  0.00           C
ATOM   4200  O   SER   282      24.386  39.925  53.712  1.00  0.00           O
ATOM   4201  N   THR   283      22.564  41.049  54.450  1.00  0.00           N
ATOM   4202  H   THR   283      21.895  41.161  55.199  1.00  0.00           H
ATOM   4203  CA  THR   283      22.567  42.156  53.523  1.00  0.00           C
ATOM   4204  HA  THR   283      22.689  41.832  52.489  1.00  0.00           H
ATOM   4205  CB  THR   283      21.096  42.771  53.363  1.00  0.00           C
ATOM   4206  HB  THR   283      21.073  43.438  52.501  1.00  0.00           H
ATOM   4207  CG2 THR   283      20.171  41.544  53.170  1.00  0.00           C
ATOM   4208 HG21 THR   283      20.688  40.829  52.530  1.00  0.00           H
ATOM   4209 HG22 THR   283      19.879  41.043  54.094  1.00  0.00           H
ATOM   4210 HG23 THR   283      19.241  41.820  52.671  1.00  0.00           H
ATOM   4211  OG1 THR   283      20.705  43.436  54.583  1.00  0.00           O
ATOM   4212  HG1 THR   283      20.879  42.859  55.330  1.00  0.00           H
ATOM   4213  C   THR   283      23.555  43.242  53.976  1.00  0.00           C
ATOM   4214  O   THR   283      23.943  44.039  53.099  1.00  0.00           O
ATOM   4215  N   ASN   284      24.060  43.333  55.229  1.00  0.00           N
ATOM   4216  H   ASN   284      23.651  42.746  55.942  1.00  0.00           H
ATOM   4217  CA  ASN   284      24.849  44.472  55.712  1.00  0.00           C
ATOM   4218  HA  ASN   284      25.213  45.011  54.837  1.00  0.00           H
ATOM   4219  CB  ASN   284      23.975  45.437  56.480  1.00  0.00           C
ATOM   4220  HB2 ASN   284      23.608  44.926  57.371  1.00  0.00           H
ATOM   4221  HB3 ASN   284      24.698  46.229  56.673  1.00  0.00           H
ATOM   4222  CG  ASN   284      22.867  46.225  55.793  1.00  0.00           C
ATOM   4223  OD1 ASN   284      23.077  46.940  54.831  1.00  0.00           O
ATOM   4224  ND2 ASN   284      21.684  46.025  56.245  1.00  0.00           N
ATOM   4225 HD21 ASN   284      20.871  46.367  55.752  1.00  0.00           H
ATOM   4226 HD22 ASN   284      21.482  45.306  56.927  1.00  0.00           H
ATOM   4227  C   ASN   284      26.044  43.975  56.566  1.00  0.00           C
ATOM   4228  O   ASN   284      26.602  44.691  57.430  1.00  0.00           O
ATOM   4229  N   SER   285      26.428  42.715  56.424  1.00  0.00           N
ATOM   4230  H   SER   285      25.866  42.026  55.946  1.00  0.00           H
ATOM   4231  CA  SER   285      27.769  42.235  56.785  1.00  0.00           C
ATOM   4232  HA  SER   285      28.428  43.101  56.716  1.00  0.00           H
ATOM   4233  CB  SER   285      27.761  41.830  58.299  1.00  0.00           C
ATOM   4234  HB2 SER   285      28.808  41.608  58.513  1.00  0.00           H
ATOM   4235  HB3 SER   285      27.543  42.663  58.968  1.00  0.00           H
ATOM   4236  OG  SER   285      26.895  40.693  58.598  1.00  0.00           O
ATOM   4237  HG  SER   285      26.772  40.695  59.551  1.00  0.00           H
ATOM   4238  C   SER   285      28.212  41.091  55.910  1.00  0.00           C
ATOM   4239  O   SER   285      27.322  40.459  55.305  1.00  0.00           O
ATOM   4240  N   ARG   286      29.528  40.821  55.883  1.00  0.00           N
ATOM   4241  H   ARG   286      30.193  41.450  56.309  1.00  0.00           H
ATOM   4242  CA  ARG   286      29.981  39.588  55.197  1.00  0.00           C
ATOM   4243  HA  ARG   286      29.600  39.672  54.179  1.00  0.00           H
ATOM   4244  CB  ARG   286      31.529  39.593  55.189  1.00  0.00           C
ATOM   4245  HB2 ARG   286      31.796  39.538  56.244  1.00  0.00           H
ATOM   4246  HB3 ARG   286      31.878  38.652  54.762  1.00  0.00           H
ATOM   4247  CG  ARG   286      32.320  40.729  54.510  1.00  0.00           C
ATOM   4248  HG2 ARG   286      32.268  41.658  55.078  1.00  0.00           H
ATOM   4249  HG3 ARG   286      33.348  40.419  54.322  1.00  0.00           H
ATOM   4250  CD  ARG   286      31.814  41.110  53.107  1.00  0.00           C
ATOM   4251  HD2 ARG   286      30.736  41.178  53.254  1.00  0.00           H
ATOM   4252  HD3 ARG   286      32.374  42.026  52.919  1.00  0.00           H
ATOM   4253  NE  ARG   286      32.164  40.082  52.131  1.00  0.00           N
ATOM   4254  HE  ARG   286      32.744  39.378  52.563  1.00  0.00           H
ATOM   4255  CZ  ARG   286      31.486  39.812  51.044  1.00  0.00           C
ATOM   4256  NH1 ARG   286      31.617  38.697  50.440  1.00  0.00           N
ATOM   4257 HH11 ARG   286      32.239  38.007  50.836  1.00  0.00           H
ATOM   4258 HH12 ARG   286      31.134  38.530  49.569  1.00  0.00           H
ATOM   4259  NH2 ARG   286      30.685  40.593  50.450  1.00  0.00           N
ATOM   4260 HH21 ARG   286      30.392  41.509  50.759  1.00  0.00           H
ATOM   4261 HH22 ARG   286      30.338  40.278  49.555  1.00  0.00           H
ATOM   4262  C   ARG   286      29.400  38.208  55.650  1.00  0.00           C
ATOM   4263  O   ARG   286      30.036  37.211  55.269  1.00  0.00           O
ATOM   4264  N   SER   287      28.289  38.078  56.428  1.00  0.00           N
ATOM   4265  H   SER   287      27.772  38.930  56.595  1.00  0.00           H
ATOM   4266  CA  SER   287      27.923  36.781  56.973  1.00  0.00           C
ATOM   4267  HA  SER   287      28.881  36.334  57.239  1.00  0.00           H
ATOM   4268  CB  SER   287      27.092  36.864  58.240  1.00  0.00           C
ATOM   4269  HB2 SER   287      26.164  37.358  57.952  1.00  0.00           H
ATOM   4270  HB3 SER   287      26.924  35.837  58.565  1.00  0.00           H
ATOM   4271  OG  SER   287      27.806  37.649  59.093  1.00  0.00           O
ATOM   4272  HG  SER   287      27.367  38.503  59.101  1.00  0.00           H
ATOM   4273  C   SER   287      27.243  35.867  55.922  1.00  0.00           C
ATOM   4274  O   SER   287      26.206  36.136  55.362  1.00  0.00           O
ATOM   4275  N   GLY   288      27.810  34.660  55.800  1.00  0.00           N
ATOM   4276  H   GLY   288      28.676  34.531  56.305  1.00  0.00           H
ATOM   4277  CA  GLY   288      27.351  33.469  54.983  1.00  0.00           C
ATOM   4278  HA2 GLY   288      27.913  32.615  55.361  1.00  0.00           H
ATOM   4279  HA3 GLY   288      26.283  33.380  55.180  1.00  0.00           H
ATOM   4280  C   GLY   288      27.554  33.582  53.432  1.00  0.00           C
ATOM   4281  O   GLY   288      28.307  34.432  52.909  1.00  0.00           O
ATOM   4282  N   PHE   289      26.866  32.755  52.696  1.00  0.00           N
ATOM   4283  H   PHE   289      26.344  31.930  52.953  1.00  0.00           H
ATOM   4284  CA  PHE   289      26.617  32.995  51.211  1.00  0.00           C
ATOM   4285  HA  PHE   289      26.597  34.077  51.087  1.00  0.00           H
ATOM   4286  CB  PHE   289      27.853  32.499  50.559  1.00  0.00           C
ATOM   4287  HB2 PHE   289      28.680  32.494  51.269  1.00  0.00           H
ATOM   4288  HB3 PHE   289      27.750  31.455  50.262  1.00  0.00           H
ATOM   4289  CG  PHE   289      28.365  33.217  49.327  1.00  0.00           C
ATOM   4290  CD1 PHE   289      29.210  34.347  49.414  1.00  0.00           C
ATOM   4291  HD1 PHE   289      29.471  34.733  50.389  1.00  0.00           H
ATOM   4292  CE1 PHE   289      29.675  34.960  48.204  1.00  0.00           C
ATOM   4293  HE1 PHE   289      30.315  35.825  48.109  1.00  0.00           H
ATOM   4294  CZ  PHE   289      29.216  34.512  46.937  1.00  0.00           C
ATOM   4295  HZ  PHE   289      29.605  34.976  46.043  1.00  0.00           H
ATOM   4296  CE2 PHE   289      28.355  33.465  46.882  1.00  0.00           C
ATOM   4297  HE2 PHE   289      27.958  33.141  45.932  1.00  0.00           H
ATOM   4298  CD2 PHE   289      27.940  32.755  48.080  1.00  0.00           C
ATOM   4299  HD2 PHE   289      27.216  31.982  47.865  1.00  0.00           H
ATOM   4300  C   PHE   289      25.331  32.406  50.723  1.00  0.00           C
ATOM   4301  O   PHE   289      24.811  31.464  51.310  1.00  0.00           O
ATOM   4302  N   GLU   290      24.820  32.970  49.628  1.00  0.00           N
ATOM   4303  H   GLU   290      25.317  33.719  49.169  1.00  0.00           H
ATOM   4304  CA  GLU   290      23.540  32.621  49.030  1.00  0.00           C
ATOM   4305  HA  GLU   290      23.170  31.625  49.276  1.00  0.00           H
ATOM   4306  CB  GLU   290      22.576  33.695  49.484  1.00  0.00           C
ATOM   4307  HB2 GLU   290      22.678  33.771  50.566  1.00  0.00           H
ATOM   4308  HB3 GLU   290      22.912  34.654  49.091  1.00  0.00           H
ATOM   4309  CG  GLU   290      21.102  33.472  49.187  1.00  0.00           C
ATOM   4310  HG2 GLU   290      21.122  33.313  48.108  1.00  0.00           H
ATOM   4311  HG3 GLU   290      20.702  32.602  49.709  1.00  0.00           H
ATOM   4312  CD  GLU   290      20.283  34.665  49.657  1.00  0.00           C
ATOM   4313  OE1 GLU   290      20.883  35.537  50.279  1.00  0.00           O
ATOM   4314  OE2 GLU   290      19.032  34.765  49.528  1.00  0.00           O
ATOM   4315  C   GLU   290      23.732  32.654  47.483  1.00  0.00           C
ATOM   4316  O   GLU   290      24.859  33.070  47.039  1.00  0.00           O
ATOM   4317  N   MET   291      22.764  32.029  46.794  1.00  0.00           N
ATOM   4318  H   MET   291      22.022  31.610  47.335  1.00  0.00           H
ATOM   4319  CA  MET   291      22.447  32.145  45.375  1.00  0.00           C
ATOM   4320  HA  MET   291      23.095  32.747  44.737  1.00  0.00           H
ATOM   4321  CB  MET   291      22.606  30.717  44.871  1.00  0.00           C
ATOM   4322  HB2 MET   291      22.303  29.983  45.616  1.00  0.00           H
ATOM   4323  HB3 MET   291      21.952  30.527  44.020  1.00  0.00           H
ATOM   4324  CG  MET   291      24.094  30.460  44.432  1.00  0.00           C
ATOM   4325  HG2 MET   291      24.655  30.349  45.360  1.00  0.00           H
ATOM   4326  HG3 MET   291      24.124  29.498  43.920  1.00  0.00           H
ATOM   4327  SD  MET   291      25.020  31.696  43.507  1.00  0.00           S
ATOM   4328  CE  MET   291      23.936  32.035  42.125  1.00  0.00           C
ATOM   4329  HE1 MET   291      24.478  32.401  41.252  1.00  0.00           H
ATOM   4330  HE2 MET   291      23.314  31.166  41.907  1.00  0.00           H
ATOM   4331  HE3 MET   291      23.229  32.801  42.441  1.00  0.00           H
ATOM   4332  C   MET   291      21.020  32.631  45.160  1.00  0.00           C
ATOM   4333  O   MET   291      20.175  32.208  45.968  1.00  0.00           O
ATOM   4334  N   ILE   292      20.688  33.431  44.211  1.00  0.00           N
ATOM   4335  H   ILE   292      21.385  34.036  43.802  1.00  0.00           H
ATOM   4336  CA  ILE   292      19.330  33.892  43.879  1.00  0.00           C
ATOM   4337  HA  ILE   292      18.662  33.135  44.292  1.00  0.00           H
ATOM   4338  CB  ILE   292      18.995  35.109  44.750  1.00  0.00           C
ATOM   4339  HB  ILE   292      19.285  34.852  45.769  1.00  0.00           H
ATOM   4340  CG2 ILE   292      19.807  36.316  44.266  1.00  0.00           C
ATOM   4341 HG21 ILE   292      19.441  37.247  44.699  1.00  0.00           H
ATOM   4342 HG22 ILE   292      20.844  36.235  44.592  1.00  0.00           H
ATOM   4343 HG23 ILE   292      19.671  36.369  43.185  1.00  0.00           H
ATOM   4344  CG1 ILE   292      17.540  35.584  44.717  1.00  0.00           C
ATOM   4345 HG12 ILE   292      17.258  35.982  43.742  1.00  0.00           H
ATOM   4346 HG13 ILE   292      16.896  34.706  44.772  1.00  0.00           H
ATOM   4347  CD1 ILE   292      17.227  36.590  45.918  1.00  0.00           C
ATOM   4348 HD11 ILE   292      17.553  36.067  46.817  1.00  0.00           H
ATOM   4349 HD12 ILE   292      17.690  37.565  45.770  1.00  0.00           H
ATOM   4350 HD13 ILE   292      16.162  36.769  45.769  1.00  0.00           H
ATOM   4351  C   ILE   292      19.097  34.075  42.398  1.00  0.00           C
ATOM   4352  O   ILE   292      19.971  34.299  41.607  1.00  0.00           O
ATOM   4353  N   TRP   293      17.851  33.875  41.946  1.00  0.00           N
ATOM   4354  H   TRP   293      17.119  33.547  42.559  1.00  0.00           H
ATOM   4355  CA  TRP   293      17.554  33.819  40.509  1.00  0.00           C
ATOM   4356  HA  TRP   293      18.519  33.918  40.013  1.00  0.00           H
ATOM   4357  CB  TRP   293      16.827  32.520  40.183  1.00  0.00           C
ATOM   4358  HB2 TRP   293      17.591  31.759  40.018  1.00  0.00           H
ATOM   4359  HB3 TRP   293      16.103  32.295  40.965  1.00  0.00           H
ATOM   4360  CG  TRP   293      15.948  32.419  38.950  1.00  0.00           C
ATOM   4361  CD1 TRP   293      14.629  32.100  38.906  1.00  0.00           C
ATOM   4362  HD1 TRP   293      13.964  31.933  39.740  1.00  0.00           H
ATOM   4363  NE1 TRP   293      14.257  31.960  37.589  1.00  0.00           N
ATOM   4364  HE1 TRP   293      13.322  31.738  37.277  1.00  0.00           H
ATOM   4365  CE2 TRP   293      15.199  32.424  36.745  1.00  0.00           C
ATOM   4366  CZ2 TRP   293      15.272  32.570  35.360  1.00  0.00           C
ATOM   4367  HZ2 TRP   293      14.455  32.252  34.729  1.00  0.00           H
ATOM   4368  CH2 TRP   293      16.532  32.913  34.800  1.00  0.00           C
ATOM   4369  HH2 TRP   293      16.598  32.986  33.724  1.00  0.00           H
ATOM   4370  CZ3 TRP   293      17.664  33.189  35.612  1.00  0.00           C
ATOM   4371  HZ3 TRP   293      18.619  33.468  35.195  1.00  0.00           H
ATOM   4372  CE3 TRP   293      17.544  32.988  36.988  1.00  0.00           C
ATOM   4373  HE3 TRP   293      18.428  32.788  37.576  1.00  0.00           H
ATOM   4374  CD2 TRP   293      16.308  32.685  37.587  1.00  0.00           C
ATOM   4375  C   TRP   293      16.673  34.960  40.103  1.00  0.00           C
ATOM   4376  O   TRP   293      15.792  35.291  40.935  1.00  0.00           O
ATOM   4377  N   ASP   294      16.976  35.526  38.873  1.00  0.00           N
ATOM   4378  H   ASP   294      17.741  35.235  38.281  1.00  0.00           H
ATOM   4379  CA  ASP   294      16.085  36.510  38.226  1.00  0.00           C
ATOM   4380  HA  ASP   294      15.122  36.323  38.703  1.00  0.00           H
ATOM   4381  CB  ASP   294      16.527  37.924  38.585  1.00  0.00           C
ATOM   4382  HB2 ASP   294      16.842  38.011  39.625  1.00  0.00           H
ATOM   4383  HB3 ASP   294      17.455  38.147  38.058  1.00  0.00           H
ATOM   4384  CG  ASP   294      15.520  39.017  38.240  1.00  0.00           C
ATOM   4385  OD1 ASP   294      14.337  38.737  37.931  1.00  0.00           O
ATOM   4386  OD2 ASP   294      15.810  40.215  38.282  1.00  0.00           O
ATOM   4387  C   ASP   294      15.963  36.351  36.676  1.00  0.00           C
ATOM   4388  O   ASP   294      16.981  36.613  36.021  1.00  0.00           O
ATOM   4389  N   PRO   295      14.773  35.975  36.142  1.00  0.00           N
ATOM   4390  CD  PRO   295      13.675  35.517  36.913  1.00  0.00           C
ATOM   4391  HD2 PRO   295      13.259  36.220  37.635  1.00  0.00           H
ATOM   4392  HD3 PRO   295      13.941  34.603  37.443  1.00  0.00           H
ATOM   4393  CG  PRO   295      12.517  35.266  35.988  1.00  0.00           C
ATOM   4394  HG2 PRO   295      11.682  35.958  36.098  1.00  0.00           H
ATOM   4395  HG3 PRO   295      12.155  34.257  36.186  1.00  0.00           H
ATOM   4396  CB  PRO   295      13.108  35.404  34.503  1.00  0.00           C
ATOM   4397  HB2 PRO   295      12.512  35.967  33.786  1.00  0.00           H
ATOM   4398  HB3 PRO   295      13.352  34.448  34.040  1.00  0.00           H
ATOM   4399  CA  PRO   295      14.504  36.085  34.714  1.00  0.00           C
ATOM   4400  HA  PRO   295      15.226  35.532  34.113  1.00  0.00           H
ATOM   4401  C   PRO   295      14.458  37.485  34.135  1.00  0.00           C
ATOM   4402  O   PRO   295      14.037  38.419  34.794  1.00  0.00           O
ATOM   4403  N   ASN   296      14.895  37.688  32.896  1.00  0.00           N
ATOM   4404  H   ASN   296      14.902  36.851  32.331  1.00  0.00           H
ATOM   4405  CA  ASN   296      14.947  39.010  32.223  1.00  0.00           C
ATOM   4406  HA  ASN   296      15.390  38.733  31.266  1.00  0.00           H
ATOM   4407  CB  ASN   296      13.494  39.457  31.867  1.00  0.00           C
ATOM   4408  HB2 ASN   296      12.866  39.518  32.757  1.00  0.00           H
ATOM   4409  HB3 ASN   296      13.541  40.407  31.336  1.00  0.00           H
ATOM   4410  CG  ASN   296      12.815  38.462  30.939  1.00  0.00           C
ATOM   4411  OD1 ASN   296      13.402  37.927  29.973  1.00  0.00           O
ATOM   4412  ND2 ASN   296      11.582  38.146  31.110  1.00  0.00           N
ATOM   4413 HD21 ASN   296      11.192  37.578  30.370  1.00  0.00           H
ATOM   4414 HD22 ASN   296      11.146  38.381  31.990  1.00  0.00           H
ATOM   4415  C   ASN   296      15.821  40.123  32.979  1.00  0.00           C
ATOM   4416  O   ASN   296      15.864  41.249  32.466  1.00  0.00           O
ATOM   4417  N   GLY   297      16.384  39.840  34.153  1.00  0.00           N
ATOM   4418  H   GLY   297      16.141  38.953  34.571  1.00  0.00           H
ATOM   4419  CA  GLY   297      17.170  40.785  34.990  1.00  0.00           C
ATOM   4420  HA2 GLY   297      16.452  41.546  35.297  1.00  0.00           H
ATOM   4421  HA3 GLY   297      17.480  40.161  35.828  1.00  0.00           H
ATOM   4422  C   GLY   297      18.354  41.391  34.356  1.00  0.00           C
ATOM   4423  O   GLY   297      18.861  42.428  34.864  1.00  0.00           O
ATOM   4424  N   TRP   298      18.918  40.855  33.214  1.00  0.00           N
ATOM   4425  H   TRP   298      18.412  40.133  32.723  1.00  0.00           H
ATOM   4426  CA  TRP   298      20.008  41.450  32.492  1.00  0.00           C
ATOM   4427  HA  TRP   298      20.764  41.710  33.231  1.00  0.00           H
ATOM   4428  CB  TRP   298      20.620  40.452  31.599  1.00  0.00           C
ATOM   4429  HB2 TRP   298      20.665  39.420  31.947  1.00  0.00           H
ATOM   4430  HB3 TRP   298      19.902  40.334  30.786  1.00  0.00           H
ATOM   4431  CG  TRP   298      22.032  40.563  31.093  1.00  0.00           C
ATOM   4432  CD1 TRP   298      22.484  41.366  30.109  1.00  0.00           C
ATOM   4433  HD1 TRP   298      21.850  41.942  29.451  1.00  0.00           H
ATOM   4434  NE1 TRP   298      23.855  41.171  29.932  1.00  0.00           N
ATOM   4435  HE1 TRP   298      24.431  41.562  29.201  1.00  0.00           H
ATOM   4436  CE2 TRP   298      24.374  40.480  30.964  1.00  0.00           C
ATOM   4437  CZ2 TRP   298      25.695  40.102  31.217  1.00  0.00           C
ATOM   4438  HZ2 TRP   298      26.536  40.434  30.625  1.00  0.00           H
ATOM   4439  CH2 TRP   298      25.890  39.448  32.450  1.00  0.00           C
ATOM   4440  HH2 TRP   298      26.900  39.350  32.818  1.00  0.00           H
ATOM   4441  CZ3 TRP   298      24.835  39.028  33.251  1.00  0.00           C
ATOM   4442  HZ3 TRP   298      25.044  38.611  34.225  1.00  0.00           H
ATOM   4443  CE3 TRP   298      23.500  39.234  32.833  1.00  0.00           C
ATOM   4444  HE3 TRP   298      22.724  38.963  33.535  1.00  0.00           H
ATOM   4445  CD2 TRP   298      23.253  39.989  31.682  1.00  0.00           C
ATOM   4446  C   TRP   298      19.726  42.822  31.804  1.00  0.00           C
ATOM   4447  O   TRP   298      20.625  43.599  31.565  1.00  0.00           O
ATOM   4448  N   THR   299      18.457  42.968  31.451  1.00  0.00           N
ATOM   4449  H   THR   299      17.877  42.208  31.777  1.00  0.00           H
ATOM   4450  CA  THR   299      17.860  44.032  30.663  1.00  0.00           C
ATOM   4451  HA  THR   299      18.514  44.895  30.535  1.00  0.00           H
ATOM   4452  CB  THR   299      17.338  43.580  29.332  1.00  0.00           C
ATOM   4453  HB  THR   299      16.829  44.412  28.846  1.00  0.00           H
ATOM   4454  CG2 THR   299      18.480  43.279  28.356  1.00  0.00           C
ATOM   4455 HG21 THR   299      18.141  42.750  27.465  1.00  0.00           H
ATOM   4456 HG22 THR   299      18.907  44.220  28.011  1.00  0.00           H
ATOM   4457 HG23 THR   299      19.138  42.624  28.928  1.00  0.00           H
ATOM   4458  OG1 THR   299      16.444  42.429  29.442  1.00  0.00           O
ATOM   4459  HG1 THR   299      15.589  42.865  29.440  1.00  0.00           H
ATOM   4460  C   THR   299      16.750  44.713  31.436  1.00  0.00           C
ATOM   4461  O   THR   299      16.664  45.905  31.300  1.00  0.00           O
ATOM   4462  N   GLU   300      16.026  44.028  32.319  1.00  0.00           N
ATOM   4463  H   GLU   300      16.164  43.048  32.522  1.00  0.00           H
ATOM   4464  CA  GLU   300      14.904  44.674  33.024  1.00  0.00           C
ATOM   4465  HA  GLU   300      14.537  45.493  32.404  1.00  0.00           H
ATOM   4466  CB  GLU   300      13.690  43.679  33.145  1.00  0.00           C
ATOM   4467  HB2 GLU   300      13.272  43.683  32.139  1.00  0.00           H
ATOM   4468  HB3 GLU   300      14.095  42.712  33.444  1.00  0.00           H
ATOM   4469  CG  GLU   300      12.625  44.051  34.146  1.00  0.00           C
ATOM   4470  HG2 GLU   300      11.926  43.214  34.151  1.00  0.00           H
ATOM   4471  HG3 GLU   300      12.949  44.186  35.178  1.00  0.00           H
ATOM   4472  CD  GLU   300      11.719  45.227  33.730  1.00  0.00           C
ATOM   4473  OE1 GLU   300      10.483  45.161  34.040  1.00  0.00           O
ATOM   4474  OE2 GLU   300      12.242  46.208  33.153  1.00  0.00           O
ATOM   4475  C   GLU   300      15.384  45.222  34.431  1.00  0.00           C
ATOM   4476  O   GLU   300      16.064  44.541  35.179  1.00  0.00           O
ATOM   4477  N   THR   301      14.798  46.332  34.908  1.00  0.00           N
ATOM   4478  H   THR   301      14.171  46.774  34.251  1.00  0.00           H
ATOM   4479  CA  THR   301      15.276  46.902  36.226  1.00  0.00           C
ATOM   4480  HA  THR   301      16.248  46.456  36.440  1.00  0.00           H
ATOM   4481  CB  THR   301      15.463  48.442  36.180  1.00  0.00           C
ATOM   4482  HB  THR   301      15.781  48.886  37.123  1.00  0.00           H
ATOM   4483  CG2 THR   301      16.449  48.989  35.138  1.00  0.00           C
ATOM   4484 HG21 THR   301      16.357  50.073  35.213  1.00  0.00           H
ATOM   4485 HG22 THR   301      17.499  48.764  35.321  1.00  0.00           H
ATOM   4486 HG23 THR   301      16.101  48.623  34.172  1.00  0.00           H
ATOM   4487  OG1 THR   301      14.284  49.098  35.945  1.00  0.00           O
ATOM   4488  HG1 THR   301      14.105  48.998  35.008  1.00  0.00           H
ATOM   4489  C   THR   301      14.491  46.568  37.518  1.00  0.00           C
ATOM   4490  O   THR   301      14.974  46.896  38.628  1.00  0.00           O
ATOM   4491  N   ASP   302      13.458  45.746  37.446  1.00  0.00           N
ATOM   4492  H   ASP   302      13.149  45.433  36.538  1.00  0.00           H
ATOM   4493  CA  ASP   302      12.653  45.254  38.601  1.00  0.00           C
ATOM   4494  HA  ASP   302      12.210  46.148  39.039  1.00  0.00           H
ATOM   4495  CB  ASP   302      11.459  44.425  38.044  1.00  0.00           C
ATOM   4496  HB2 ASP   302      10.989  45.015  37.256  1.00  0.00           H
ATOM   4497  HB3 ASP   302      11.726  43.465  37.603  1.00  0.00           H
ATOM   4498  CG  ASP   302      10.367  44.019  39.002  1.00  0.00           C
ATOM   4499  OD1 ASP   302       9.458  43.344  38.513  1.00  0.00           O
ATOM   4500  OD2 ASP   302      10.478  44.097  40.277  1.00  0.00           O
ATOM   4501  C   ASP   302      13.437  44.660  39.885  1.00  0.00           C
ATOM   4502  O   ASP   302      14.236  43.744  39.639  1.00  0.00           O
ATOM   4503  N   SER   303      13.138  45.081  41.106  1.00  0.00           N
ATOM   4504  H   SER   303      12.474  45.837  41.185  1.00  0.00           H
ATOM   4505  CA  SER   303      13.759  44.562  42.332  1.00  0.00           C
ATOM   4506  HA  SER   303      14.823  44.339  42.244  1.00  0.00           H
ATOM   4507  CB  SER   303      13.693  45.641  43.414  1.00  0.00           C
ATOM   4508  HB2 SER   303      14.019  45.220  44.365  1.00  0.00           H
ATOM   4509  HB3 SER   303      14.405  46.426  43.157  1.00  0.00           H
ATOM   4510  OG  SER   303      12.371  46.157  43.472  1.00  0.00           O
ATOM   4511  HG  SER   303      12.406  46.979  43.966  1.00  0.00           H
ATOM   4512  C   SER   303      13.160  43.263  42.894  1.00  0.00           C
ATOM   4513  O   SER   303      13.646  42.810  43.858  1.00  0.00           O
ATOM   4514  N   SER   304      12.181  42.742  42.256  1.00  0.00           N
ATOM   4515  H   SER   304      11.903  43.279  41.447  1.00  0.00           H
ATOM   4516  CA  SER   304      11.459  41.516  42.629  1.00  0.00           C
ATOM   4517  HA  SER   304      11.297  41.572  43.706  1.00  0.00           H
ATOM   4518  CB  SER   304      10.165  41.325  41.993  1.00  0.00           C
ATOM   4519  HB2 SER   304      10.213  41.067  40.936  1.00  0.00           H
ATOM   4520  HB3 SER   304       9.624  40.574  42.570  1.00  0.00           H
ATOM   4521  OG  SER   304       9.417  42.526  42.110  1.00  0.00           O
ATOM   4522  HG  SER   304       9.853  43.212  41.600  1.00  0.00           H
ATOM   4523  C   SER   304      12.235  40.264  42.339  1.00  0.00           C
ATOM   4524  O   SER   304      12.393  39.877  41.194  1.00  0.00           O
ATOM   4525  N   PHE   305      12.743  39.554  43.403  1.00  0.00           N
ATOM   4526  H   PHE   305      12.436  39.872  44.311  1.00  0.00           H
ATOM   4527  CA  PHE   305      13.423  38.259  43.185  1.00  0.00           C
ATOM   4528  HA  PHE   305      14.025  38.413  42.290  1.00  0.00           H
ATOM   4529  CB  PHE   305      14.472  37.984  44.302  1.00  0.00           C
ATOM   4530  HB2 PHE   305      15.249  37.373  43.844  1.00  0.00           H
ATOM   4531  HB3 PHE   305      14.988  38.901  44.585  1.00  0.00           H
ATOM   4532  CG  PHE   305      13.970  37.340  45.567  1.00  0.00           C
ATOM   4533  CD1 PHE   305      13.706  35.954  45.645  1.00  0.00           C
ATOM   4534  HD1 PHE   305      13.796  35.329  44.769  1.00  0.00           H
ATOM   4535  CE1 PHE   305      13.301  35.308  46.807  1.00  0.00           C
ATOM   4536  HE1 PHE   305      13.127  34.245  46.739  1.00  0.00           H
ATOM   4537  CZ  PHE   305      13.295  36.026  48.030  1.00  0.00           C
ATOM   4538  HZ  PHE   305      13.152  35.505  48.966  1.00  0.00           H
ATOM   4539  CE2 PHE   305      13.635  37.395  48.028  1.00  0.00           C
ATOM   4540  HE2 PHE   305      13.601  37.906  48.979  1.00  0.00           H
ATOM   4541  CD2 PHE   305      13.920  38.061  46.766  1.00  0.00           C
ATOM   4542  HD2 PHE   305      14.199  39.102  46.690  1.00  0.00           H
ATOM   4543  C   PHE   305      12.490  37.057  42.915  1.00  0.00           C
ATOM   4544  O   PHE   305      11.363  37.057  43.329  1.00  0.00           O
ATOM   4545  N   SER   306      12.995  36.110  42.181  1.00  0.00           N
ATOM   4546  H   SER   306      13.911  36.151  41.756  1.00  0.00           H
ATOM   4547  CA  SER   306      12.275  34.963  41.700  1.00  0.00           C
ATOM   4548  HA  SER   306      11.227  35.259  41.631  1.00  0.00           H
ATOM   4549  CB  SER   306      12.601  34.730  40.232  1.00  0.00           C
ATOM   4550  HB2 SER   306      12.343  35.618  39.656  1.00  0.00           H
ATOM   4551  HB3 SER   306      13.690  34.692  40.199  1.00  0.00           H
ATOM   4552  OG  SER   306      11.990  33.591  39.851  1.00  0.00           O
ATOM   4553  HG  SER   306      11.866  33.513  38.902  1.00  0.00           H
ATOM   4554  C   SER   306      12.375  33.761  42.612  1.00  0.00           C
ATOM   4555  O   SER   306      11.338  33.368  43.068  1.00  0.00           O
ATOM   4556  N   VAL   307      13.574  33.154  42.788  1.00  0.00           N
ATOM   4557  H   VAL   307      14.381  33.604  42.381  1.00  0.00           H
ATOM   4558  CA  VAL   307      13.749  32.139  43.787  1.00  0.00           C
ATOM   4559  HA  VAL   307      13.088  32.384  44.618  1.00  0.00           H
ATOM   4560  CB  VAL   307      13.351  30.650  43.303  1.00  0.00           C
ATOM   4561  HB  VAL   307      12.369  30.659  42.829  1.00  0.00           H
ATOM   4562  CG1 VAL   307      14.185  30.128  42.115  1.00  0.00           C
ATOM   4563 HG11 VAL   307      14.361  30.895  41.360  1.00  0.00           H
ATOM   4564 HG12 VAL   307      15.115  29.714  42.503  1.00  0.00           H
ATOM   4565 HG13 VAL   307      13.628  29.299  41.678  1.00  0.00           H
ATOM   4566  CG2 VAL   307      13.220  29.712  44.454  1.00  0.00           C
ATOM   4567 HG21 VAL   307      12.549  28.931  44.095  1.00  0.00           H
ATOM   4568 HG22 VAL   307      14.236  29.377  44.657  1.00  0.00           H
ATOM   4569 HG23 VAL   307      12.782  30.191  45.330  1.00  0.00           H
ATOM   4570  C   VAL   307      15.200  32.053  44.305  1.00  0.00           C
ATOM   4571  O   VAL   307      16.108  32.295  43.501  1.00  0.00           O
ATOM   4572  N   LYS   308      15.375  31.801  45.638  1.00  0.00           N
ATOM   4573  H   LYS   308      14.574  31.707  46.247  1.00  0.00           H
ATOM   4574  CA  LYS   308      16.657  31.728  46.399  1.00  0.00           C
ATOM   4575  HA  LYS   308      17.493  32.057  45.780  1.00  0.00           H
ATOM   4576  CB  LYS   308      16.698  32.748  47.568  1.00  0.00           C
ATOM   4577  HB2 LYS   308      17.701  32.898  47.967  1.00  0.00           H
ATOM   4578  HB3 LYS   308      16.344  33.741  47.293  1.00  0.00           H
ATOM   4579  CG  LYS   308      15.780  32.336  48.770  1.00  0.00           C
ATOM   4580  HG2 LYS   308      15.374  33.280  49.134  1.00  0.00           H
ATOM   4581  HG3 LYS   308      15.048  31.588  48.463  1.00  0.00           H
ATOM   4582  CD  LYS   308      16.609  31.709  49.945  1.00  0.00           C
ATOM   4583  HD2 LYS   308      17.140  30.784  49.720  1.00  0.00           H
ATOM   4584  HD3 LYS   308      17.379  32.327  50.405  1.00  0.00           H
ATOM   4585  CE  LYS   308      15.590  31.523  51.086  1.00  0.00           C
ATOM   4586  HE2 LYS   308      15.462  32.497  51.557  1.00  0.00           H
ATOM   4587  HE3 LYS   308      14.663  31.084  50.718  1.00  0.00           H
ATOM   4588  NZ  LYS   308      16.251  30.597  52.020  1.00  0.00           N
ATOM   4589  HZ1 LYS   308      17.241  30.705  52.192  1.00  0.00           H
ATOM   4590  HZ2 LYS   308      15.730  30.536  52.883  1.00  0.00           H
ATOM   4591  HZ3 LYS   308      16.295  29.634  51.718  1.00  0.00           H
ATOM   4592  C   LYS   308      17.115  30.307  46.826  1.00  0.00           C
ATOM   4593  O   LYS   308      16.257  29.434  46.991  1.00  0.00           O
ATOM   4594  N   GLN   309      18.377  30.194  47.164  1.00  0.00           N
ATOM   4595  H   GLN   309      18.996  30.966  46.963  1.00  0.00           H
ATOM   4596  CA  GLN   309      19.040  29.076  47.876  1.00  0.00           C
ATOM   4597  HA  GLN   309      18.395  28.544  48.576  1.00  0.00           H
ATOM   4598  CB  GLN   309      19.641  28.086  46.879  1.00  0.00           C
ATOM   4599  HB2 GLN   309      18.839  27.805  46.197  1.00  0.00           H
ATOM   4600  HB3 GLN   309      20.548  28.489  46.431  1.00  0.00           H
ATOM   4601  CG  GLN   309      20.103  26.806  47.602  1.00  0.00           C
ATOM   4602  HG2 GLN   309      21.062  27.076  48.044  1.00  0.00           H
ATOM   4603  HG3 GLN   309      19.307  26.378  48.211  1.00  0.00           H
ATOM   4604  CD  GLN   309      20.539  25.696  46.596  1.00  0.00           C
ATOM   4605  OE1 GLN   309      20.505  25.887  45.393  1.00  0.00           O
ATOM   4606  NE2 GLN   309      20.943  24.527  47.064  1.00  0.00           N
ATOM   4607 HE21 GLN   309      21.203  24.446  48.036  1.00  0.00           H
ATOM   4608 HE22 GLN   309      21.091  23.801  46.377  1.00  0.00           H
ATOM   4609  C   GLN   309      20.193  29.573  48.795  1.00  0.00           C
ATOM   4610  O   GLN   309      21.118  30.249  48.300  1.00  0.00           O
ATOM   4611  N   ASP   310      20.177  29.226  50.084  1.00  0.00           N
ATOM   4612  H   ASP   310      19.329  28.735  50.325  1.00  0.00           H
ATOM   4613  CA  ASP   310      21.194  29.525  51.025  1.00  0.00           C
ATOM   4614  HA  ASP   310      21.649  30.485  50.782  1.00  0.00           H
ATOM   4615  CB  ASP   310      20.802  29.404  52.471  1.00  0.00           C
ATOM   4616  HB2 ASP   310      20.725  28.333  52.659  1.00  0.00           H
ATOM   4617  HB3 ASP   310      21.566  29.945  53.029  1.00  0.00           H
ATOM   4618  CG  ASP   310      19.386  30.003  52.745  1.00  0.00           C
ATOM   4619  OD1 ASP   310      18.671  29.491  53.622  1.00  0.00           O
ATOM   4620  OD2 ASP   310      18.977  31.053  52.115  1.00  0.00           O
ATOM   4621  C   ASP   310      22.320  28.503  50.722  1.00  0.00           C
ATOM   4622  O   ASP   310      21.992  27.319  50.618  1.00  0.00           O
ATOM   4623  N   ILE   311      23.611  28.989  50.639  1.00  0.00           N
ATOM   4624  H   ILE   311      23.875  29.963  50.690  1.00  0.00           H
ATOM   4625  CA  ILE   311      24.761  28.126  50.216  1.00  0.00           C
ATOM   4626  HA  ILE   311      24.340  27.238  49.745  1.00  0.00           H
ATOM   4627  CB  ILE   311      25.470  28.929  49.152  1.00  0.00           C
ATOM   4628  HB  ILE   311      25.367  29.980  49.422  1.00  0.00           H
ATOM   4629  CG2 ILE   311      26.909  28.658  48.933  1.00  0.00           C
ATOM   4630 HG21 ILE   311      27.570  28.751  49.795  1.00  0.00           H
ATOM   4631 HG22 ILE   311      27.003  27.631  48.577  1.00  0.00           H
ATOM   4632 HG23 ILE   311      27.292  29.292  48.133  1.00  0.00           H
ATOM   4633  CG1 ILE   311      24.754  28.910  47.806  1.00  0.00           C
ATOM   4634 HG12 ILE   311      23.724  29.216  47.990  1.00  0.00           H
ATOM   4635 HG13 ILE   311      25.221  29.699  47.217  1.00  0.00           H
ATOM   4636  CD1 ILE   311      24.753  27.593  46.955  1.00  0.00           C
ATOM   4637 HD11 ILE   311      24.187  27.680  46.029  1.00  0.00           H
ATOM   4638 HD12 ILE   311      25.745  27.266  46.643  1.00  0.00           H
ATOM   4639 HD13 ILE   311      24.357  26.790  47.576  1.00  0.00           H
ATOM   4640  C   ILE   311      25.529  27.697  51.455  1.00  0.00           C
ATOM   4641  O   ILE   311      26.014  26.573  51.585  1.00  0.00           O
ATOM   4642  N   VAL   312      25.749  28.620  52.439  1.00  0.00           N
ATOM   4643  H   VAL   312      25.333  29.539  52.411  1.00  0.00           H
ATOM   4644  CA  VAL   312      26.416  28.329  53.804  1.00  0.00           C
ATOM   4645  HA  VAL   312      26.228  27.278  54.025  1.00  0.00           H
ATOM   4646  CB  VAL   312      27.947  28.541  53.808  1.00  0.00           C
ATOM   4647  HB  VAL   312      28.129  29.604  53.649  1.00  0.00           H
ATOM   4648  CG1 VAL   312      28.564  28.218  55.205  1.00  0.00           C
ATOM   4649 HG11 VAL   312      29.624  27.985  55.108  1.00  0.00           H
ATOM   4650 HG12 VAL   312      28.436  29.018  55.933  1.00  0.00           H
ATOM   4651 HG13 VAL   312      28.169  27.359  55.748  1.00  0.00           H
ATOM   4652  CG2 VAL   312      28.575  27.717  52.690  1.00  0.00           C
ATOM   4653 HG21 VAL   312      29.656  27.849  52.623  1.00  0.00           H
ATOM   4654 HG22 VAL   312      28.339  26.654  52.730  1.00  0.00           H
ATOM   4655 HG23 VAL   312      28.229  28.199  51.776  1.00  0.00           H
ATOM   4656  C   VAL   312      25.778  29.213  54.869  1.00  0.00           C
ATOM   4657  O   VAL   312      25.309  30.323  54.559  1.00  0.00           O
ATOM   4658  N   ALA   313      25.684  28.813  56.129  1.00  0.00           N
ATOM   4659  H   ALA   313      26.109  27.916  56.318  1.00  0.00           H
ATOM   4660  CA  ALA   313      25.032  29.457  57.266  1.00  0.00           C
ATOM   4661  HA  ALA   313      24.022  29.619  56.891  1.00  0.00           H
ATOM   4662  CB  ALA   313      25.032  28.577  58.523  1.00  0.00           C
ATOM   4663  HB1 ALA   313      24.362  28.969  59.289  1.00  0.00           H
ATOM   4664  HB2 ALA   313      24.570  27.612  58.312  1.00  0.00           H
ATOM   4665  HB3 ALA   313      26.062  28.496  58.870  1.00  0.00           H
ATOM   4666  C   ALA   313      25.586  30.903  57.543  1.00  0.00           C
ATOM   4667  O   ALA   313      26.806  31.100  57.547  1.00  0.00           O
ATOM   4668  N   ILE   314      24.651  31.846  57.755  1.00  0.00           N
ATOM   4669  H   ILE   314      23.695  31.552  57.618  1.00  0.00           H
ATOM   4670  CA  ILE   314      24.909  33.245  58.332  1.00  0.00           C
ATOM   4671  HA  ILE   314      25.505  33.775  57.590  1.00  0.00           H
ATOM   4672  CB  ILE   314      23.485  33.907  58.355  1.00  0.00           C
ATOM   4673  HB  ILE   314      22.889  33.623  57.487  1.00  0.00           H
ATOM   4674  CG2 ILE   314      22.732  33.376  59.575  1.00  0.00           C
ATOM   4675 HG21 ILE   314      21.662  33.503  59.411  1.00  0.00           H
ATOM   4676 HG22 ILE   314      22.796  32.290  59.632  1.00  0.00           H
ATOM   4677 HG23 ILE   314      22.995  33.929  60.477  1.00  0.00           H
ATOM   4678  CG1 ILE   314      23.522  35.433  58.283  1.00  0.00           C
ATOM   4679 HG12 ILE   314      24.076  35.906  59.094  1.00  0.00           H
ATOM   4680 HG13 ILE   314      24.125  35.755  57.435  1.00  0.00           H
ATOM   4681  CD1 ILE   314      22.156  36.101  58.143  1.00  0.00           C
ATOM   4682 HD11 ILE   314      21.616  35.895  59.067  1.00  0.00           H
ATOM   4683 HD12 ILE   314      22.263  37.165  57.926  1.00  0.00           H
ATOM   4684 HD13 ILE   314      21.660  35.583  57.323  1.00  0.00           H
ATOM   4685  C   ILE   314      25.688  33.238  59.579  1.00  0.00           C
ATOM   4686  O   ILE   314      25.940  34.356  60.010  1.00  0.00           O
ATOM   4687  N   THR   315      26.103  32.108  60.185  1.00  0.00           N
ATOM   4688  H   THR   315      25.898  31.160  59.904  1.00  0.00           H
ATOM   4689  CA  THR   315      27.122  32.069  61.244  1.00  0.00           C
ATOM   4690  HA  THR   315      26.908  32.887  61.932  1.00  0.00           H
ATOM   4691  CB  THR   315      27.073  30.623  61.787  1.00  0.00           C
ATOM   4692  HB  THR   315      27.850  30.535  62.546  1.00  0.00           H
ATOM   4693  CG2 THR   315      25.799  30.279  62.560  1.00  0.00           C
ATOM   4694 HG21 THR   315      25.540  31.060  63.276  1.00  0.00           H
ATOM   4695 HG22 THR   315      24.918  30.222  61.921  1.00  0.00           H
ATOM   4696 HG23 THR   315      26.025  29.353  63.089  1.00  0.00           H
ATOM   4697  OG1 THR   315      27.303  29.592  60.844  1.00  0.00           O
ATOM   4698  HG1 THR   315      28.168  29.697  60.441  1.00  0.00           H
ATOM   4699  C   THR   315      28.607  32.300  60.706  1.00  0.00           C
ATOM   4700  O   THR   315      29.473  32.591  61.497  1.00  0.00           O
ATOM   4701  N   ASP   316      28.895  32.052  59.456  1.00  0.00           N
ATOM   4702  H   ASP   316      28.107  31.985  58.828  1.00  0.00           H
ATOM   4703  CA  ASP   316      30.242  32.099  58.893  1.00  0.00           C
ATOM   4704  HA  ASP   316      30.910  32.038  59.753  1.00  0.00           H
ATOM   4705  CB  ASP   316      30.602  30.855  58.038  1.00  0.00           C
ATOM   4706  HB2 ASP   316      30.012  31.032  57.140  1.00  0.00           H
ATOM   4707  HB3 ASP   316      31.639  30.873  57.703  1.00  0.00           H
ATOM   4708  CG  ASP   316      30.274  29.425  58.564  1.00  0.00           C
ATOM   4709  OD1 ASP   316      30.726  28.433  57.889  1.00  0.00           O
ATOM   4710  OD2 ASP   316      29.738  29.266  59.679  1.00  0.00           O
ATOM   4711  C   ASP   316      30.444  33.481  58.278  1.00  0.00           C
ATOM   4712  O   ASP   316      29.420  34.145  58.098  1.00  0.00           O
ATOM   4713  N   TRP   317      31.620  33.844  57.718  1.00  0.00           N
ATOM   4714  H   TRP   317      32.354  33.200  57.979  1.00  0.00           H
ATOM   4715  CA  TRP   317      32.133  35.154  57.292  1.00  0.00           C
ATOM   4716  HA  TRP   317      31.248  35.778  57.179  1.00  0.00           H
ATOM   4717  CB  TRP   317      33.039  35.667  58.367  1.00  0.00           C
ATOM   4718  HB2 TRP   317      32.499  35.592  59.311  1.00  0.00           H
ATOM   4719  HB3 TRP   317      33.933  35.051  58.467  1.00  0.00           H
ATOM   4720  CG  TRP   317      33.312  37.182  58.339  1.00  0.00           C
ATOM   4721  CD1 TRP   317      34.388  37.706  57.845  1.00  0.00           C
ATOM   4722  HD1 TRP   317      35.291  37.220  57.504  1.00  0.00           H
ATOM   4723  NE1 TRP   317      34.335  39.056  58.027  1.00  0.00           N
ATOM   4724  HE1 TRP   317      35.202  39.567  57.952  1.00  0.00           H
ATOM   4725  CE2 TRP   317      33.144  39.491  58.488  1.00  0.00           C
ATOM   4726  CZ2 TRP   317      32.610  40.743  58.828  1.00  0.00           C
ATOM   4727  HZ2 TRP   317      33.248  41.567  58.548  1.00  0.00           H
ATOM   4728  CH2 TRP   317      31.235  40.696  59.351  1.00  0.00           C
ATOM   4729  HH2 TRP   317      30.861  41.645  59.706  1.00  0.00           H
ATOM   4730  CZ3 TRP   317      30.474  39.497  59.414  1.00  0.00           C
ATOM   4731  HZ3 TRP   317      29.427  39.523  59.680  1.00  0.00           H
ATOM   4732  CE3 TRP   317      31.142  38.296  59.199  1.00  0.00           C
ATOM   4733  HE3 TRP   317      30.568  37.380  59.176  1.00  0.00           H
ATOM   4734  CD2 TRP   317      32.453  38.274  58.704  1.00  0.00           C
ATOM   4735  C   TRP   317      32.847  35.125  55.887  1.00  0.00           C
ATOM   4736  O   TRP   317      34.008  34.683  55.848  1.00  0.00           O
ATOM   4737  N   SER   318      32.147  35.483  54.756  1.00  0.00           N
ATOM   4738  H   SER   318      31.307  36.042  54.751  1.00  0.00           H
ATOM   4739  CA  SER   318      32.816  35.147  53.492  1.00  0.00           C
ATOM   4740  HA  SER   318      33.469  34.292  53.667  1.00  0.00           H
ATOM   4741  CB  SER   318      31.785  34.625  52.431  1.00  0.00           C
ATOM   4742  HB2 SER   318      32.366  34.373  51.544  1.00  0.00           H
ATOM   4743  HB3 SER   318      31.358  33.668  52.728  1.00  0.00           H
ATOM   4744  OG  SER   318      30.741  35.530  52.277  1.00  0.00           O
ATOM   4745  HG  SER   318      29.979  35.188  52.750  1.00  0.00           H
ATOM   4746  C   SER   318      33.721  36.308  53.103  1.00  0.00           C
ATOM   4747  O   SER   318      33.309  37.427  53.297  1.00  0.00           O
ATOM   4748  N   GLY   319      34.915  36.037  52.500  1.00  0.00           N
ATOM   4749  H   GLY   319      35.168  35.075  52.322  1.00  0.00           H
ATOM   4750  CA  GLY   319      35.830  37.016  51.974  1.00  0.00           C
ATOM   4751  HA2 GLY   319      35.737  37.954  52.520  1.00  0.00           H
ATOM   4752  HA3 GLY   319      36.825  36.653  52.230  1.00  0.00           H
ATOM   4753  C   GLY   319      35.585  37.169  50.461  1.00  0.00           C
ATOM   4754  O   GLY   319      34.612  37.822  50.130  1.00  0.00           O
ATOM   4755  N   TYR   320      36.315  36.562  49.648  1.00  0.00           N
ATOM   4756  H   TYR   320      37.052  35.981  50.019  1.00  0.00           H
ATOM   4757  CA  TYR   320      36.085  36.668  48.210  1.00  0.00           C
ATOM   4758  HA  TYR   320      35.571  37.598  47.965  1.00  0.00           H
ATOM   4759  CB  TYR   320      37.452  36.597  47.453  1.00  0.00           C
ATOM   4760  HB2 TYR   320      38.051  35.768  47.830  1.00  0.00           H
ATOM   4761  HB3 TYR   320      37.258  36.486  46.386  1.00  0.00           H
ATOM   4762  CG  TYR   320      38.439  37.753  47.648  1.00  0.00           C
ATOM   4763  CD1 TYR   320      39.415  38.023  46.681  1.00  0.00           C
ATOM   4764  HD1 TYR   320      39.546  37.369  45.832  1.00  0.00           H
ATOM   4765  CE1 TYR   320      40.109  39.290  46.548  1.00  0.00           C
ATOM   4766  HE1 TYR   320      40.768  39.465  45.710  1.00  0.00           H
ATOM   4767  CZ  TYR   320      39.878  40.193  47.587  1.00  0.00           C
ATOM   4768  OH  TYR   320      40.420  41.438  47.512  1.00  0.00           O
ATOM   4769  HH  TYR   320      41.278  41.435  47.080  1.00  0.00           H
ATOM   4770  CE2 TYR   320      38.998  39.958  48.656  1.00  0.00           C
ATOM   4771  HE2 TYR   320      38.891  40.668  49.463  1.00  0.00           H
ATOM   4772  CD2 TYR   320      38.277  38.738  48.671  1.00  0.00           C
ATOM   4773  HD2 TYR   320      37.523  38.667  49.440  1.00  0.00           H
ATOM   4774  C   TYR   320      35.304  35.423  47.693  1.00  0.00           C
ATOM   4775  O   TYR   320      34.944  34.485  48.407  1.00  0.00           O
ATOM   4776  N   SER   321      34.926  35.578  46.424  1.00  0.00           N
ATOM   4777  H   SER   321      35.121  36.448  45.948  1.00  0.00           H
ATOM   4778  CA  SER   321      34.315  34.439  45.716  1.00  0.00           C
ATOM   4779  HA  SER   321      34.737  33.459  45.940  1.00  0.00           H
ATOM   4780  CB  SER   321      32.796  34.431  46.072  1.00  0.00           C
ATOM   4781  HB2 SER   321      32.356  33.736  45.358  1.00  0.00           H
ATOM   4782  HB3 SER   321      32.674  34.116  47.108  1.00  0.00           H
ATOM   4783  OG  SER   321      32.162  35.722  45.915  1.00  0.00           O
ATOM   4784  HG  SER   321      32.597  36.423  46.406  1.00  0.00           H
ATOM   4785  C   SER   321      34.559  34.647  44.232  1.00  0.00           C
ATOM   4786  O   SER   321      34.968  35.720  43.781  1.00  0.00           O
ATOM   4787  N   GLY   322      34.189  33.693  43.365  1.00  0.00           N
ATOM   4788  H   GLY   322      34.100  32.781  43.788  1.00  0.00           H
ATOM   4789  CA  GLY   322      34.291  33.782  41.885  1.00  0.00           C
ATOM   4790  HA2 GLY   322      33.523  34.513  41.631  1.00  0.00           H
ATOM   4791  HA3 GLY   322      35.258  34.239  41.673  1.00  0.00           H
ATOM   4792  C   GLY   322      34.059  32.522  41.114  1.00  0.00           C
ATOM   4793  O   GLY   322      34.032  31.456  41.711  1.00  0.00           O
ATOM   4794  N   SER   323      33.825  32.598  39.847  1.00  0.00           N
ATOM   4795  H   SER   323      34.015  33.469  39.372  1.00  0.00           H
ATOM   4796  CA  SER   323      33.293  31.447  39.032  1.00  0.00           C
ATOM   4797  HA  SER   323      32.620  30.855  39.652  1.00  0.00           H
ATOM   4798  CB  SER   323      32.554  31.966  37.782  1.00  0.00           C
ATOM   4799  HB2 SER   323      32.361  31.119  37.123  1.00  0.00           H
ATOM   4800  HB3 SER   323      31.559  32.222  38.145  1.00  0.00           H
ATOM   4801  OG  SER   323      33.233  33.018  37.177  1.00  0.00           O
ATOM   4802  HG  SER   323      33.656  32.673  36.387  1.00  0.00           H
ATOM   4803  C   SER   323      34.343  30.569  38.438  1.00  0.00           C
ATOM   4804  O   SER   323      35.490  30.986  38.151  1.00  0.00           O
ATOM   4805  N   PHE   324      33.989  29.315  38.089  1.00  0.00           N
ATOM   4806  H   PHE   324      33.139  28.903  38.448  1.00  0.00           H
ATOM   4807  CA  PHE   324      34.803  28.374  37.370  1.00  0.00           C
ATOM   4808  HA  PHE   324      35.559  28.953  36.839  1.00  0.00           H
ATOM   4809  CB  PHE   324      35.575  27.586  38.360  1.00  0.00           C
ATOM   4810  HB2 PHE   324      36.479  27.201  37.886  1.00  0.00           H
ATOM   4811  HB3 PHE   324      35.885  28.235  39.178  1.00  0.00           H
ATOM   4812  CG  PHE   324      34.903  26.379  39.004  1.00  0.00           C
ATOM   4813  CD1 PHE   324      34.330  26.559  40.260  1.00  0.00           C
ATOM   4814  HD1 PHE   324      34.309  27.523  40.747  1.00  0.00           H
ATOM   4815  CE1 PHE   324      33.987  25.411  41.003  1.00  0.00           C
ATOM   4816  HE1 PHE   324      33.740  25.391  42.054  1.00  0.00           H
ATOM   4817  CZ  PHE   324      33.944  24.116  40.366  1.00  0.00           C
ATOM   4818  HZ  PHE   324      33.539  23.291  40.934  1.00  0.00           H
ATOM   4819  CE2 PHE   324      34.363  23.988  39.047  1.00  0.00           C
ATOM   4820  HE2 PHE   324      34.483  22.992  38.649  1.00  0.00           H
ATOM   4821  CD2 PHE   324      34.954  25.108  38.415  1.00  0.00           C
ATOM   4822  HD2 PHE   324      35.446  25.015  37.458  1.00  0.00           H
ATOM   4823  C   PHE   324      33.891  27.603  36.447  1.00  0.00           C
ATOM   4824  O   PHE   324      32.664  27.702  36.558  1.00  0.00           O
ATOM   4825  N   VAL   325      34.448  26.798  35.578  1.00  0.00           N
ATOM   4826  H   VAL   325      35.446  26.801  35.427  1.00  0.00           H
ATOM   4827  CA  VAL   325      33.707  26.054  34.572  1.00  0.00           C
ATOM   4828  HA  VAL   325      32.717  25.835  34.972  1.00  0.00           H
ATOM   4829  CB  VAL   325      33.423  26.768  33.314  1.00  0.00           C
ATOM   4830  HB  VAL   325      32.806  26.182  32.633  1.00  0.00           H
ATOM   4831  CG1 VAL   325      32.568  28.010  33.618  1.00  0.00           C
ATOM   4832 HG11 VAL   325      31.678  27.750  34.190  1.00  0.00           H
ATOM   4833 HG12 VAL   325      33.199  28.802  34.018  1.00  0.00           H
ATOM   4834 HG13 VAL   325      32.313  28.379  32.623  1.00  0.00           H
ATOM   4835  CG2 VAL   325      34.639  27.273  32.495  1.00  0.00           C
ATOM   4836 HG21 VAL   325      35.268  27.946  33.078  1.00  0.00           H
ATOM   4837 HG22 VAL   325      35.215  26.429  32.117  1.00  0.00           H
ATOM   4838 HG23 VAL   325      34.329  27.858  31.630  1.00  0.00           H
ATOM   4839  C   VAL   325      34.395  24.762  34.167  1.00  0.00           C
ATOM   4840  O   VAL   325      35.577  24.668  34.190  1.00  0.00           O
ATOM   4841  N   GLN   326      33.500  23.859  33.689  1.00  0.00           N
ATOM   4842  H   GLN   326      32.511  24.064  33.675  1.00  0.00           H
ATOM   4843  CA  GLN   326      33.858  22.503  33.193  1.00  0.00           C
ATOM   4844  HA  GLN   326      34.888  22.460  32.841  1.00  0.00           H
ATOM   4845  CB  GLN   326      33.584  21.529  34.266  1.00  0.00           C
ATOM   4846  HB2 GLN   326      32.546  21.683  34.559  1.00  0.00           H
ATOM   4847  HB3 GLN   326      33.620  20.525  33.845  1.00  0.00           H
ATOM   4848  CG  GLN   326      34.577  21.653  35.399  1.00  0.00           C
ATOM   4849  HG2 GLN   326      35.523  21.395  34.923  1.00  0.00           H
ATOM   4850  HG3 GLN   326      34.439  22.633  35.857  1.00  0.00           H
ATOM   4851  CD  GLN   326      34.382  20.575  36.495  1.00  0.00           C
ATOM   4852  OE1 GLN   326      33.352  19.971  36.741  1.00  0.00           O
ATOM   4853  NE2 GLN   326      35.419  20.250  37.204  1.00  0.00           N
ATOM   4854 HE21 GLN   326      36.322  20.695  37.122  1.00  0.00           H
ATOM   4855 HE22 GLN   326      35.322  19.567  37.941  1.00  0.00           H
ATOM   4856  C   GLN   326      33.184  22.118  31.898  1.00  0.00           C
ATOM   4857  O   GLN   326      32.112  22.595  31.619  1.00  0.00           O
ATOM   4858  N   HID   327      34.017  21.463  30.987  1.00  0.00           N
ATOM   4859  H   HID   327      34.784  20.919  31.354  1.00  0.00           H
ATOM   4860  CA  HID   327      33.811  21.368  29.538  1.00  0.00           C
ATOM   4861  HA  HID   327      33.016  22.092  29.365  1.00  0.00           H
ATOM   4862  CB  HID   327      35.121  21.744  28.828  1.00  0.00           C
ATOM   4863  HB2 HID   327      35.973  21.300  29.342  1.00  0.00           H
ATOM   4864  HB3 HID   327      35.078  21.414  27.789  1.00  0.00           H
ATOM   4865  CG  HID   327      35.381  23.215  28.937  1.00  0.00           C
ATOM   4866  ND1 HID   327      34.941  24.032  27.943  1.00  0.00           N
ATOM   4867  HD1 HID   327      34.522  23.727  27.077  1.00  0.00           H
ATOM   4868  CE1 HID   327      35.086  25.312  28.357  1.00  0.00           C
ATOM   4869  HE1 HID   327      34.899  26.196  27.767  1.00  0.00           H
ATOM   4870  NE2 HID   327      35.735  25.363  29.559  1.00  0.00           N
ATOM   4871  CD2 HID   327      35.819  24.002  29.979  1.00  0.00           C
ATOM   4872  HD2 HID   327      36.093  23.643  30.960  1.00  0.00           H
ATOM   4873  C   HID   327      33.386  19.903  29.066  1.00  0.00           C
ATOM   4874  O   HID   327      33.767  18.951  29.742  1.00  0.00           O
ATOM   4875  N   PRO   328      32.747  19.681  27.928  1.00  0.00           N
ATOM   4876  CD  PRO   328      32.293  20.662  27.010  1.00  0.00           C
ATOM   4877  HD2 PRO   328      33.137  20.949  26.382  1.00  0.00           H
ATOM   4878  HD3 PRO   328      31.785  21.512  27.467  1.00  0.00           H
ATOM   4879  CG  PRO   328      31.228  19.963  26.211  1.00  0.00           C
ATOM   4880  HG2 PRO   328      31.166  20.361  25.198  1.00  0.00           H
ATOM   4881  HG3 PRO   328      30.338  19.995  26.840  1.00  0.00           H
ATOM   4882  CB  PRO   328      31.751  18.503  26.141  1.00  0.00           C
ATOM   4883  HB2 PRO   328      32.506  18.452  25.357  1.00  0.00           H
ATOM   4884  HB3 PRO   328      30.987  17.770  25.882  1.00  0.00           H
ATOM   4885  CA  PRO   328      32.409  18.331  27.539  1.00  0.00           C
ATOM   4886  HA  PRO   328      31.706  17.888  28.245  1.00  0.00           H
ATOM   4887  C   PRO   328      33.490  17.257  27.429  1.00  0.00           C
ATOM   4888  O   PRO   328      33.207  16.092  27.481  1.00  0.00           O
ATOM   4889  N   GLU   329      34.761  17.639  27.272  1.00  0.00           N
ATOM   4890  H   GLU   329      34.983  18.605  27.080  1.00  0.00           H
ATOM   4891  CA  GLU   329      35.848  16.689  27.321  1.00  0.00           C
ATOM   4892  HA  GLU   329      35.677  15.866  26.626  1.00  0.00           H
ATOM   4893  CB  GLU   329      37.069  17.497  26.719  1.00  0.00           C
ATOM   4894  HB2 GLU   329      36.910  17.615  25.647  1.00  0.00           H
ATOM   4895  HB3 GLU   329      37.108  18.463  27.225  1.00  0.00           H
ATOM   4896  CG  GLU   329      38.442  16.842  26.856  1.00  0.00           C
ATOM   4897  HG2 GLU   329      39.204  17.461  26.382  1.00  0.00           H
ATOM   4898  HG3 GLU   329      38.649  16.818  27.926  1.00  0.00           H
ATOM   4899  CD  GLU   329      38.638  15.444  26.230  1.00  0.00           C
ATOM   4900  OE1 GLU   329      39.532  14.639  26.696  1.00  0.00           O
ATOM   4901  OE2 GLU   329      38.033  15.095  25.157  1.00  0.00           O
ATOM   4902  C   GLU   329      36.074  16.054  28.698  1.00  0.00           C
ATOM   4903  O   GLU   329      36.568  14.891  28.852  1.00  0.00           O
ATOM   4904  N   LEU   330      35.693  16.725  29.800  1.00  0.00           N
ATOM   4905  H   LEU   330      35.294  17.617  29.543  1.00  0.00           H
ATOM   4906  CA  LEU   330      35.719  16.293  31.204  1.00  0.00           C
ATOM   4907  HA  LEU   330      36.304  15.373  31.199  1.00  0.00           H
ATOM   4908  CB  LEU   330      36.542  17.372  31.962  1.00  0.00           C
ATOM   4909  HB2 LEU   330      37.511  17.590  31.515  1.00  0.00           H
ATOM   4910  HB3 LEU   330      35.984  18.295  31.801  1.00  0.00           H
ATOM   4911  CG  LEU   330      36.839  17.008  33.388  1.00  0.00           C
ATOM   4912  HG  LEU   330      35.928  16.658  33.874  1.00  0.00           H
ATOM   4913  CD1 LEU   330      37.834  15.879  33.425  1.00  0.00           C
ATOM   4914 HD11 LEU   330      38.761  16.139  32.914  1.00  0.00           H
ATOM   4915 HD12 LEU   330      38.209  15.594  34.408  1.00  0.00           H
ATOM   4916 HD13 LEU   330      37.417  14.938  33.065  1.00  0.00           H
ATOM   4917  CD2 LEU   330      37.400  18.194  34.159  1.00  0.00           C
ATOM   4918 HD21 LEU   330      38.310  18.518  33.654  1.00  0.00           H
ATOM   4919 HD22 LEU   330      36.731  19.048  34.055  1.00  0.00           H
ATOM   4920 HD23 LEU   330      37.713  18.034  35.190  1.00  0.00           H
ATOM   4921  C   LEU   330      34.301  16.025  31.721  1.00  0.00           C
ATOM   4922  O   LEU   330      34.106  15.180  32.592  1.00  0.00           O
ATOM   4923  N   THR   331      33.221  16.649  31.154  1.00  0.00           N
ATOM   4924  H   THR   331      33.338  17.475  30.587  1.00  0.00           H
ATOM   4925  CA  THR   331      31.925  16.475  31.746  1.00  0.00           C
ATOM   4926  HA  THR   331      31.972  15.844  32.632  1.00  0.00           H
ATOM   4927  CB  THR   331      31.156  17.687  32.007  1.00  0.00           C
ATOM   4928  HB  THR   331      30.235  17.481  32.554  1.00  0.00           H
ATOM   4929  CG2 THR   331      31.840  18.754  32.829  1.00  0.00           C
ATOM   4930 HG21 THR   331      32.674  19.106  32.223  1.00  0.00           H
ATOM   4931 HG22 THR   331      31.263  19.539  33.318  1.00  0.00           H
ATOM   4932 HG23 THR   331      32.312  18.376  33.736  1.00  0.00           H
ATOM   4933  OG1 THR   331      30.626  18.234  30.791  1.00  0.00           O
ATOM   4934  HG1 THR   331      30.414  19.152  30.970  1.00  0.00           H
ATOM   4935  C   THR   331      30.999  15.605  30.861  1.00  0.00           C
ATOM   4936  O   THR   331      29.939  15.110  31.320  1.00  0.00           O
ATOM   4937  N   GLY   332      31.264  15.381  29.590  1.00  0.00           N
ATOM   4938  H   GLY   332      31.970  15.903  29.091  1.00  0.00           H
ATOM   4939  CA  GLY   332      30.412  14.691  28.734  1.00  0.00           C
ATOM   4940  HA2 GLY   332      30.817  14.291  27.805  1.00  0.00           H
ATOM   4941  HA3 GLY   332      30.118  13.765  29.228  1.00  0.00           H
ATOM   4942  C   GLY   332      29.163  15.466  28.395  1.00  0.00           C
ATOM   4943  O   GLY   332      28.531  15.082  27.366  1.00  0.00           O
ATOM   4944  N   LEU   333      28.698  16.508  29.105  1.00  0.00           N
ATOM   4945  H   LEU   333      29.280  16.708  29.906  1.00  0.00           H
ATOM   4946  CA  LEU   333      27.549  17.360  28.835  1.00  0.00           C
ATOM   4947  HA  LEU   333      26.687  16.693  28.829  1.00  0.00           H
ATOM   4948  CB  LEU   333      27.471  18.462  29.968  1.00  0.00           C
ATOM   4949  HB2 LEU   333      28.301  19.165  29.890  1.00  0.00           H
ATOM   4950  HB3 LEU   333      26.606  19.116  29.871  1.00  0.00           H
ATOM   4951  CG  LEU   333      27.204  17.949  31.394  1.00  0.00           C
ATOM   4952  HG  LEU   333      28.040  17.311  31.679  1.00  0.00           H
ATOM   4953  CD1 LEU   333      27.229  19.192  32.246  1.00  0.00           C
ATOM   4954 HD11 LEU   333      26.930  18.967  33.269  1.00  0.00           H
ATOM   4955 HD12 LEU   333      28.177  19.706  32.087  1.00  0.00           H
ATOM   4956 HD13 LEU   333      26.422  19.888  32.019  1.00  0.00           H
ATOM   4957  CD2 LEU   333      25.876  17.206  31.533  1.00  0.00           C
ATOM   4958 HD21 LEU   333      25.979  16.280  30.970  1.00  0.00           H
ATOM   4959 HD22 LEU   333      25.645  17.199  32.599  1.00  0.00           H
ATOM   4960 HD23 LEU   333      25.006  17.734  31.142  1.00  0.00           H
ATOM   4961  C   LEU   333      27.669  17.980  27.424  1.00  0.00           C
ATOM   4962  O   LEU   333      28.712  18.145  26.865  1.00  0.00           O
ATOM   4963  N   ASP   334      26.501  18.409  26.883  1.00  0.00           N
ATOM   4964  H   ASP   334      25.677  17.954  27.252  1.00  0.00           H
ATOM   4965  CA  ASP   334      26.283  19.280  25.718  1.00  0.00           C
ATOM   4966  HA  ASP   334      27.147  19.061  25.092  1.00  0.00           H
ATOM   4967  CB  ASP   334      25.117  18.782  24.916  1.00  0.00           C
ATOM   4968  HB2 ASP   334      24.206  19.089  25.429  1.00  0.00           H
ATOM   4969  HB3 ASP   334      25.141  19.384  24.008  1.00  0.00           H
ATOM   4970  CG  ASP   334      25.109  17.324  24.573  1.00  0.00           C
ATOM   4971  OD1 ASP   334      24.011  16.726  24.548  1.00  0.00           O
ATOM   4972  OD2 ASP   334      26.173  16.794  24.264  1.00  0.00           O
ATOM   4973  C   ASP   334      26.159  20.829  25.987  1.00  0.00           C
ATOM   4974  O   ASP   334      25.569  21.624  25.300  1.00  0.00           O
ATOM   4975  N   CYX   335      26.654  21.145  27.146  1.00  0.00           N
ATOM   4976  H   CYX   335      27.124  20.379  27.606  1.00  0.00           H
ATOM   4977  CA  CYX   335      26.532  22.497  27.715  1.00  0.00           C
ATOM   4978  HA  CYX   335      26.498  23.328  27.012  1.00  0.00           H
ATOM   4979  CB  CYX   335      25.207  22.680  28.473  1.00  0.00           C
ATOM   4980  HB2 CYX   335      25.131  23.681  28.899  1.00  0.00           H
ATOM   4981  HB3 CYX   335      24.399  22.498  27.763  1.00  0.00           H
ATOM   4982  SG  CYX   335      24.815  21.565  29.923  1.00  0.00           S
ATOM   4983  C   CYX   335      27.721  22.782  28.648  1.00  0.00           C
ATOM   4984  O   CYX   335      28.446  21.927  29.096  1.00  0.00           O
ATOM   4985  N   ILE   336      27.964  24.118  28.867  1.00  0.00           N
ATOM   4986  H   ILE   336      27.366  24.799  28.419  1.00  0.00           H
ATOM   4987  CA  ILE   336      28.954  24.537  29.813  1.00  0.00           C
ATOM   4988  HA  ILE   336      29.785  23.832  29.834  1.00  0.00           H
ATOM   4989  CB  ILE   336      29.631  25.862  29.457  1.00  0.00           C
ATOM   4990  HB  ILE   336      28.930  26.694  29.542  1.00  0.00           H
ATOM   4991  CG2 ILE   336      30.651  26.220  30.567  1.00  0.00           C
ATOM   4992 HG21 ILE   336      31.247  27.037  30.158  1.00  0.00           H
ATOM   4993 HG22 ILE   336      30.067  26.511  31.441  1.00  0.00           H
ATOM   4994 HG23 ILE   336      31.325  25.388  30.767  1.00  0.00           H
ATOM   4995  CG1 ILE   336      30.258  25.864  28.006  1.00  0.00           C
ATOM   4996 HG12 ILE   336      29.492  25.659  27.258  1.00  0.00           H
ATOM   4997 HG13 ILE   336      30.633  26.835  27.683  1.00  0.00           H
ATOM   4998  CD1 ILE   336      31.388  24.766  27.812  1.00  0.00           C
ATOM   4999 HD11 ILE   336      31.039  23.734  27.798  1.00  0.00           H
ATOM   5000 HD12 ILE   336      31.747  24.938  26.797  1.00  0.00           H
ATOM   5001 HD13 ILE   336      32.267  24.875  28.447  1.00  0.00           H
ATOM   5002  C   ILE   336      28.447  24.515  31.267  1.00  0.00           C
ATOM   5003  O   ILE   336      27.469  25.163  31.567  1.00  0.00           O
ATOM   5004  N   ARG   337      29.077  23.689  32.172  1.00  0.00           N
ATOM   5005  H   ARG   337      29.973  23.303  31.912  1.00  0.00           H
ATOM   5006  CA  ARG   337      28.715  23.535  33.622  1.00  0.00           C
ATOM   5007  HA  ARG   337      27.677  23.202  33.663  1.00  0.00           H
ATOM   5008  CB  ARG   337      29.658  22.402  34.125  1.00  0.00           C
ATOM   5009  HB2 ARG   337      29.655  21.554  33.440  1.00  0.00           H
ATOM   5010  HB3 ARG   337      30.713  22.676  34.102  1.00  0.00           H
ATOM   5011  CG  ARG   337      29.159  21.762  35.449  1.00  0.00           C
ATOM   5012  HG2 ARG   337      28.710  22.501  36.113  1.00  0.00           H
ATOM   5013  HG3 ARG   337      28.385  21.084  35.090  1.00  0.00           H
ATOM   5014  CD  ARG   337      30.187  20.895  36.203  1.00  0.00           C
ATOM   5015  HD2 ARG   337      30.744  20.290  35.488  1.00  0.00           H
ATOM   5016  HD3 ARG   337      30.924  21.532  36.692  1.00  0.00           H
ATOM   5017  NE  ARG   337      29.428  20.121  37.238  1.00  0.00           N
ATOM   5018  HE  ARG   337      28.469  20.394  37.402  1.00  0.00           H
ATOM   5019  CZ  ARG   337      29.827  19.188  38.124  1.00  0.00           C
ATOM   5020  NH1 ARG   337      31.122  19.028  38.358  1.00  0.00           N
ATOM   5021 HH11 ARG   337      31.852  19.664  38.067  1.00  0.00           H
ATOM   5022 HH12 ARG   337      31.409  18.329  39.029  1.00  0.00           H
ATOM   5023  NH2 ARG   337      28.962  18.499  38.810  1.00  0.00           N
ATOM   5024 HH21 ARG   337      27.970  18.587  38.644  1.00  0.00           H
ATOM   5025 HH22 ARG   337      29.331  17.905  39.538  1.00  0.00           H
ATOM   5026  C   ARG   337      28.940  24.865  34.433  1.00  0.00           C
ATOM   5027  O   ARG   337      30.047  25.258  34.593  1.00  0.00           O
ATOM   5028  N   PRO   338      27.906  25.519  34.943  1.00  0.00           N
ATOM   5029  CD  PRO   338      26.525  24.997  34.907  1.00  0.00           C
ATOM   5030  HD2 PRO   338      26.467  23.935  35.144  1.00  0.00           H
ATOM   5031  HD3 PRO   338      26.033  25.226  33.961  1.00  0.00           H
ATOM   5032  CG  PRO   338      25.723  25.801  35.945  1.00  0.00           C
ATOM   5033  HG2 PRO   338      25.667  25.247  36.881  1.00  0.00           H
ATOM   5034  HG3 PRO   338      24.711  26.124  35.696  1.00  0.00           H
ATOM   5035  CB  PRO   338      26.549  27.060  36.048  1.00  0.00           C
ATOM   5036  HB2 PRO   338      26.333  27.578  36.982  1.00  0.00           H
ATOM   5037  HB3 PRO   338      26.261  27.784  35.287  1.00  0.00           H
ATOM   5038  CA  PRO   338      27.986  26.667  35.899  1.00  0.00           C
ATOM   5039  HA  PRO   338      28.490  27.529  35.459  1.00  0.00           H
ATOM   5040  C   PRO   338      28.678  26.189  37.181  1.00  0.00           C
ATOM   5041  O   PRO   338      28.130  25.312  37.855  1.00  0.00           O
ATOM   5042  N   CYX   339      29.716  26.792  37.719  1.00  0.00           N
ATOM   5043  H   CYX   339      30.192  27.530  37.222  1.00  0.00           H
ATOM   5044  CA  CYX   339      30.293  26.386  38.986  1.00  0.00           C
ATOM   5045  HA  CYX   339      29.504  26.095  39.680  1.00  0.00           H
ATOM   5046  CB  CYX   339      31.333  25.262  38.782  1.00  0.00           C
ATOM   5047  HB2 CYX   339      32.173  25.618  38.185  1.00  0.00           H
[truncated: 55,806 more chars]
