# Supplementary material for: Worth the Weight: Sub-Pocket EXplorer (SubPEx), a Weighted Ensemble Method to Enhance Binding-Pocket Conformational Sampling
Source: J Chem Theory Comput. 2023 Aug 16;19(17):5677–89. doi: 10.1021/acs.jctc.3c00478 (PMC10500992; doi:10.1021/acs.jctc.3c00478)
Supplement: Supplementary file 2 — ct3c00478_si_002.zip [file ct3c00478_si_002.zip › clustered_structures/NA/brute-force/rep.c8.aligned.pdb]

HELIX    1   1 SER     23  SER     28  1                                   6
HELIX    2   2 PRO    328  THR    331  1                                   4
SHEET    1   1 1 GLY    14  LYS    20  0
SHEET    2   2 1 PHE    39  CYX    42  0
SHEET    3   3 1 CYX    47  THR    53  0
SHEET    4   4 1 THR    75  PRO    80  0
SHEET    5   5 1 ARG    91  VAL    95  0
SHEET    6   6 1 SER    98  HIE   103  0
SHEET    7   7 1 TRP   108  SER   114  0
SHEET    8   8 1 VAL   121  TYR   126  0
SHEET    9   9 1 ILE   129  ILE   134  0
SHEET   10  10 1 ALA   150  VAL   152  0
SHEET   11  11 1 SER   155  ASP   162  0
SHEET   12  12 1 SER   170  GLU   177  0
SHEET   13  13 1 LYS   180  GLU   186  0
SHEET   14  14 1 SER   198  ASN   202  0
SHEET   15  15 1 GLU   205  VAL   209  0
SHEET   16  16 1 PRO   220  PHE   224  0
SHEET   17  17 1 TYR   230  TYR   234  0
SHEET   18  18 1 SER   268  TYR   271  0
SHEET   19  19 1 GLY   274  ARG   279  0
SHEET   20  20 1 PHE   289  ASP   294  0
SHEET   21  21 1 VAL   307  VAL   312  0
SHEET   22  22 1 SER   321  GLN   326  0
SHEET   23  23 1 ARG   337  GLU   343  0
SHEET   24  24 1 SER   360  VAL   366  0
CRYST1  151.920  145.786  152.442   7.20   3.51   7.41               1
ATOM      1  N   VAL     1      45.296  19.594  23.428  1.00  0.00           N
ATOM      2  H1  VAL     1      44.914  20.354  23.971  1.00  0.00           H
ATOM      3  H2  VAL     1      45.879  19.062  24.057  1.00  0.00           H
ATOM      4  H3  VAL     1      45.998  19.921  22.779  1.00  0.00           H
ATOM      5  CA  VAL     1      44.231  18.796  22.760  1.00  0.00           C
ATOM      6  HA  VAL     1      44.732  18.154  22.035  1.00  0.00           H
ATOM      7  CB  VAL     1      43.504  17.848  23.762  1.00  0.00           C
ATOM      8  HB  VAL     1      42.920  17.080  23.252  1.00  0.00           H
ATOM      9  CG1 VAL     1      44.528  16.991  24.525  1.00  0.00           C
ATOM     10 HG11 VAL     1      45.006  17.514  25.353  1.00  0.00           H
ATOM     11 HG12 VAL     1      44.091  16.087  24.950  1.00  0.00           H
ATOM     12 HG13 VAL     1      45.239  16.617  23.789  1.00  0.00           H
ATOM     13  CG2 VAL     1      42.529  18.381  24.789  1.00  0.00           C
ATOM     14 HG21 VAL     1      42.175  17.628  25.492  1.00  0.00           H
ATOM     15 HG22 VAL     1      42.911  19.166  25.442  1.00  0.00           H
ATOM     16 HG23 VAL     1      41.590  18.645  24.303  1.00  0.00           H
ATOM     17  C   VAL     1      43.166  19.645  22.040  1.00  0.00           C
ATOM     18  O   VAL     1      43.137  20.875  22.285  1.00  0.00           O
ATOM     19  N   LYS     2      42.438  19.002  21.107  1.00  0.00           N
ATOM     20  H   LYS     2      42.643  18.020  20.989  1.00  0.00           H
ATOM     21  CA  LYS     2      41.243  19.679  20.441  1.00  0.00           C
ATOM     22  HA  LYS     2      41.484  20.704  20.161  1.00  0.00           H
ATOM     23  CB  LYS     2      41.019  18.837  19.154  1.00  0.00           C
ATOM     24  HB2 LYS     2      41.968  18.935  18.625  1.00  0.00           H
ATOM     25  HB3 LYS     2      40.773  17.804  19.401  1.00  0.00           H
ATOM     26  CG  LYS     2      40.046  19.344  18.154  1.00  0.00           C
ATOM     27  HG2 LYS     2      39.014  19.352  18.508  1.00  0.00           H
ATOM     28  HG3 LYS     2      40.256  20.390  17.931  1.00  0.00           H
ATOM     29  CD  LYS     2      40.033  18.512  16.861  1.00  0.00           C
ATOM     30  HD2 LYS     2      41.067  18.219  16.681  1.00  0.00           H
ATOM     31  HD3 LYS     2      39.373  17.665  17.049  1.00  0.00           H
ATOM     32  CE  LYS     2      39.324  19.278  15.679  1.00  0.00           C
ATOM     33  HE2 LYS     2      38.277  19.461  15.923  1.00  0.00           H
ATOM     34  HE3 LYS     2      39.966  20.139  15.491  1.00  0.00           H
ATOM     35  NZ  LYS     2      39.408  18.484  14.398  1.00  0.00           N
ATOM     36  HZ1 LYS     2      40.380  18.213  14.370  1.00  0.00           H
ATOM     37  HZ2 LYS     2      38.913  17.604  14.424  1.00  0.00           H
ATOM     38  HZ3 LYS     2      39.093  19.066  13.635  1.00  0.00           H
ATOM     39  C   LYS     2      39.963  19.714  21.343  1.00  0.00           C
ATOM     40  O   LYS     2      39.499  18.699  21.817  1.00  0.00           O
ATOM     41  N   LEU     3      39.362  20.850  21.511  1.00  0.00           N
ATOM     42  H   LEU     3      39.802  21.682  21.144  1.00  0.00           H
ATOM     43  CA  LEU     3      38.145  21.002  22.235  1.00  0.00           C
ATOM     44  HA  LEU     3      37.680  20.073  22.569  1.00  0.00           H
ATOM     45  CB  LEU     3      38.294  21.729  23.623  1.00  0.00           C
ATOM     46  HB2 LEU     3      38.563  22.771  23.450  1.00  0.00           H
ATOM     47  HB3 LEU     3      37.281  21.720  24.024  1.00  0.00           H
ATOM     48  CG  LEU     3      39.188  21.075  24.642  1.00  0.00           C
ATOM     49  HG  LEU     3      39.246  19.986  24.611  1.00  0.00           H
ATOM     50  CD1 LEU     3      40.641  21.639  24.566  1.00  0.00           C
ATOM     51 HD11 LEU     3      40.741  22.680  24.875  1.00  0.00           H
ATOM     52 HD12 LEU     3      41.220  21.017  25.248  1.00  0.00           H
ATOM     53 HD13 LEU     3      40.943  21.636  23.518  1.00  0.00           H
ATOM     54  CD2 LEU     3      38.662  21.378  26.052  1.00  0.00           C
ATOM     55 HD21 LEU     3      39.458  21.425  26.795  1.00  0.00           H
ATOM     56 HD22 LEU     3      38.127  22.323  26.144  1.00  0.00           H
ATOM     57 HD23 LEU     3      38.036  20.617  26.519  1.00  0.00           H
ATOM     58  C   LEU     3      37.117  21.719  21.427  1.00  0.00           C
ATOM     59  O   LEU     3      37.390  22.745  20.797  1.00  0.00           O
ATOM     60  N   ALA     4      35.890  21.221  21.451  1.00  0.00           N
ATOM     61  H   ALA     4      35.750  20.671  22.286  1.00  0.00           H
ATOM     62  CA  ALA     4      34.734  21.864  20.837  1.00  0.00           C
ATOM     63  HA  ALA     4      34.880  21.849  19.757  1.00  0.00           H
ATOM     64  CB  ALA     4      33.516  21.035  21.160  1.00  0.00           C
ATOM     65  HB1 ALA     4      32.841  21.459  20.417  1.00  0.00           H
ATOM     66  HB2 ALA     4      33.672  19.964  21.032  1.00  0.00           H
ATOM     67  HB3 ALA     4      33.195  21.264  22.176  1.00  0.00           H
ATOM     68  C   ALA     4      34.443  23.381  21.190  1.00  0.00           C
ATOM     69  O   ALA     4      34.868  23.850  22.241  1.00  0.00           O
ATOM     70  N   GLY     5      33.691  24.155  20.383  1.00  0.00           N
ATOM     71  H   GLY     5      33.414  23.665  19.544  1.00  0.00           H
ATOM     72  CA  GLY     5      33.570  25.594  20.497  1.00  0.00           C
ATOM     73  HA2 GLY     5      34.568  26.029  20.530  1.00  0.00           H
ATOM     74  HA3 GLY     5      33.035  25.965  19.622  1.00  0.00           H
ATOM     75  C   GLY     5      32.758  26.208  21.670  1.00  0.00           C
ATOM     76  O   GLY     5      32.208  25.550  22.585  1.00  0.00           O
ATOM     77  N   ASN     6      32.597  27.536  21.585  1.00  0.00           N
ATOM     78  H   ASN     6      32.947  27.986  20.753  1.00  0.00           H
ATOM     79  CA  ASN     6      31.864  28.454  22.473  1.00  0.00           C
ATOM     80  HA  ASN     6      32.147  28.355  23.521  1.00  0.00           H
ATOM     81  CB  ASN     6      32.122  29.888  22.219  1.00  0.00           C
ATOM     82  HB2 ASN     6      33.189  30.110  22.192  1.00  0.00           H
ATOM     83  HB3 ASN     6      31.662  30.182  21.276  1.00  0.00           H
ATOM     84  CG  ASN     6      31.633  30.718  23.426  1.00  0.00           C
ATOM     85  OD1 ASN     6      30.720  30.410  24.190  1.00  0.00           O
ATOM     86  ND2 ASN     6      32.411  31.796  23.740  1.00  0.00           N
ATOM     87 HD21 ASN     6      33.177  32.123  23.169  1.00  0.00           H
ATOM     88 HD22 ASN     6      32.059  32.388  24.479  1.00  0.00           H
ATOM     89  C   ASN     6      30.296  28.089  22.362  1.00  0.00           C
ATOM     90  O   ASN     6      29.700  28.127  21.269  1.00  0.00           O
ATOM     91  N   SER     7      29.724  27.776  23.551  1.00  0.00           N
ATOM     92  H   SER     7      30.084  28.137  24.423  1.00  0.00           H
ATOM     93  CA  SER     7      28.411  27.120  23.683  1.00  0.00           C
ATOM     94  HA  SER     7      27.802  27.519  22.871  1.00  0.00           H
ATOM     95  CB  SER     7      28.592  25.562  23.459  1.00  0.00           C
ATOM     96  HB2 SER     7      29.009  25.289  22.490  1.00  0.00           H
ATOM     97  HB3 SER     7      29.377  25.117  24.069  1.00  0.00           H
ATOM     98  OG  SER     7      27.316  24.980  23.477  1.00  0.00           O
ATOM     99  HG  SER     7      27.516  24.099  23.804  1.00  0.00           H
ATOM    100  C   SER     7      27.786  27.465  25.072  1.00  0.00           C
ATOM    101  O   SER     7      28.396  28.248  25.877  1.00  0.00           O
ATOM    102  N   SER     8      26.531  27.079  25.395  1.00  0.00           N
ATOM    103  H   SER     8      25.980  26.661  24.659  1.00  0.00           H
ATOM    104  CA  SER     8      25.917  27.583  26.624  1.00  0.00           C
ATOM    105  HA  SER     8      26.000  28.669  26.610  1.00  0.00           H
ATOM    106  CB  SER     8      24.407  27.145  26.640  1.00  0.00           C
ATOM    107  HB2 SER     8      23.998  27.204  25.631  1.00  0.00           H
ATOM    108  HB3 SER     8      24.245  26.086  26.834  1.00  0.00           H
ATOM    109  OG  SER     8      23.609  27.815  27.610  1.00  0.00           O
ATOM    110  HG  SER     8      23.804  27.457  28.479  1.00  0.00           H
ATOM    111  C   SER     8      26.634  27.095  27.886  1.00  0.00           C
ATOM    112  O   SER     8      27.067  25.904  27.952  1.00  0.00           O
ATOM    113  N   LEU     9      26.495  27.906  28.928  1.00  0.00           N
ATOM    114  H   LEU     9      26.223  28.871  28.809  1.00  0.00           H
ATOM    115  CA  LEU     9      26.363  27.304  30.236  1.00  0.00           C
ATOM    116  HA  LEU     9      27.272  26.765  30.501  1.00  0.00           H
ATOM    117  CB  LEU     9      26.264  28.437  31.331  1.00  0.00           C
ATOM    118  HB2 LEU     9      25.372  29.039  31.163  1.00  0.00           H
ATOM    119  HB3 LEU     9      26.292  27.989  32.324  1.00  0.00           H
ATOM    120  CG  LEU     9      27.405  29.424  31.413  1.00  0.00           C
ATOM    121  HG  LEU     9      27.602  29.899  30.452  1.00  0.00           H
ATOM    122  CD1 LEU     9      27.095  30.696  32.262  1.00  0.00           C
ATOM    123 HD11 LEU     9      27.111  30.326  33.287  1.00  0.00           H
ATOM    124 HD12 LEU     9      27.912  31.413  32.189  1.00  0.00           H
ATOM    125 HD13 LEU     9      26.168  31.195  31.981  1.00  0.00           H
ATOM    126  CD2 LEU     9      28.710  28.657  31.861  1.00  0.00           C
ATOM    127 HD21 LEU     9      29.539  29.331  32.081  1.00  0.00           H
ATOM    128 HD22 LEU     9      28.539  28.196  32.834  1.00  0.00           H
ATOM    129 HD23 LEU     9      29.082  27.967  31.105  1.00  0.00           H
ATOM    130  C   LEU     9      25.140  26.341  30.356  1.00  0.00           C
ATOM    131  O   LEU     9      24.000  26.673  29.969  1.00  0.00           O
ATOM    132  N   CYX    10      25.387  25.112  30.889  1.00  0.00           N
ATOM    133  H   CYX    10      26.323  24.822  31.133  1.00  0.00           H
ATOM    134  CA  CYX    10      24.288  24.195  31.194  1.00  0.00           C
ATOM    135  HA  CYX    10      23.809  24.052  30.224  1.00  0.00           H
ATOM    136  CB  CYX    10      24.869  22.854  31.727  1.00  0.00           C
ATOM    137  HB2 CYX    10      25.165  22.988  32.767  1.00  0.00           H
ATOM    138  HB3 CYX    10      24.123  22.063  31.655  1.00  0.00           H
ATOM    139  SG  CYX    10      26.378  22.146  31.015  1.00  0.00           S
ATOM    140  C   CYX    10      23.146  24.743  32.048  1.00  0.00           C
ATOM    141  O   CYX    10      23.471  25.424  32.962  1.00  0.00           O
ATOM    142  N   PRO    11      21.857  24.531  31.769  1.00  0.00           N
ATOM    143  CD  PRO    11      21.368  23.901  30.659  1.00  0.00           C
ATOM    144  HD2 PRO    11      22.019  23.039  30.513  1.00  0.00           H
ATOM    145  HD3 PRO    11      21.398  24.556  29.788  1.00  0.00           H
ATOM    146  CG  PRO    11      19.897  23.548  30.931  1.00  0.00           C
ATOM    147  HG2 PRO    11      19.964  22.583  31.433  1.00  0.00           H
ATOM    148  HG3 PRO    11      19.277  23.560  30.035  1.00  0.00           H
ATOM    149  CB  PRO    11      19.472  24.649  32.011  1.00  0.00           C
ATOM    150  HB2 PRO    11      18.776  24.161  32.694  1.00  0.00           H
ATOM    151  HB3 PRO    11      18.984  25.488  31.514  1.00  0.00           H
ATOM    152  CA  PRO    11      20.809  24.955  32.693  1.00  0.00           C
ATOM    153  HA  PRO    11      20.811  26.028  32.880  1.00  0.00           H
ATOM    154  C   PRO    11      20.828  24.331  34.143  1.00  0.00           C
ATOM    155  O   PRO    11      20.993  23.112  34.186  1.00  0.00           O
ATOM    156  N   ILE    12      20.678  25.155  35.191  1.00  0.00           N
ATOM    157  H   ILE    12      20.476  26.112  34.937  1.00  0.00           H
ATOM    158  CA  ILE    12      20.719  24.718  36.595  1.00  0.00           C
ATOM    159  HA  ILE    12      21.055  23.682  36.625  1.00  0.00           H
ATOM    160  CB  ILE    12      21.797  25.604  37.315  1.00  0.00           C
ATOM    161  HB  ILE    12      21.440  26.623  37.175  1.00  0.00           H
ATOM    162  CG2 ILE    12      21.773  25.378  38.845  1.00  0.00           C
ATOM    163 HG21 ILE    12      22.704  25.681  39.326  1.00  0.00           H
ATOM    164 HG22 ILE    12      20.934  25.882  39.323  1.00  0.00           H
ATOM    165 HG23 ILE    12      21.722  24.298  38.987  1.00  0.00           H
ATOM    166  CG1 ILE    12      23.237  25.496  36.785  1.00  0.00           C
ATOM    167 HG12 ILE    12      23.389  26.119  35.904  1.00  0.00           H
ATOM    168 HG13 ILE    12      23.993  25.872  37.475  1.00  0.00           H
ATOM    169  CD1 ILE    12      23.592  24.070  36.459  1.00  0.00           C
ATOM    170 HD11 ILE    12      23.282  23.736  35.469  1.00  0.00           H
ATOM    171 HD12 ILE    12      24.678  24.050  36.375  1.00  0.00           H
ATOM    172 HD13 ILE    12      23.258  23.432  37.277  1.00  0.00           H
ATOM    173  C   ILE    12      19.370  24.772  37.348  1.00  0.00           C
ATOM    174  O   ILE    12      18.540  25.603  37.048  1.00  0.00           O
ATOM    175  N   ASN    13      19.070  23.837  38.266  1.00  0.00           N
ATOM    176  H   ASN    13      19.709  23.065  38.389  1.00  0.00           H
ATOM    177  CA  ASN    13      17.840  23.923  39.177  1.00  0.00           C
ATOM    178  HA  ASN    13      17.193  24.746  38.876  1.00  0.00           H
ATOM    179  CB  ASN    13      17.122  22.573  39.239  1.00  0.00           C
ATOM    180  HB2 ASN    13      17.736  21.742  39.587  1.00  0.00           H
ATOM    181  HB3 ASN    13      16.353  22.671  40.005  1.00  0.00           H
ATOM    182  CG  ASN    13      16.516  22.250  37.887  1.00  0.00           C
ATOM    183  OD1 ASN    13      17.191  21.703  36.989  1.00  0.00           O
ATOM    184  ND2 ASN    13      15.203  22.541  37.732  1.00  0.00           N
ATOM    185 HD21 ASN    13      14.813  22.324  36.826  1.00  0.00           H
ATOM    186 HD22 ASN    13      14.579  23.032  38.355  1.00  0.00           H
ATOM    187  C   ASN    13      18.268  24.278  40.557  1.00  0.00           C
ATOM    188  O   ASN    13      17.488  24.700  41.426  1.00  0.00           O
ATOM    189  N   GLY    14      19.522  24.073  40.888  1.00  0.00           N
ATOM    190  H   GLY    14      20.172  23.702  40.210  1.00  0.00           H
ATOM    191  CA  GLY    14      20.123  24.363  42.233  1.00  0.00           C
ATOM    192  HA2 GLY    14      20.002  25.419  42.472  1.00  0.00           H
ATOM    193  HA3 GLY    14      19.522  23.885  43.008  1.00  0.00           H
ATOM    194  C   GLY    14      21.575  24.058  42.360  1.00  0.00           C
ATOM    195  O   GLY    14      22.075  23.586  41.370  1.00  0.00           O
ATOM    196  N   TRP    15      22.273  24.389  43.475  1.00  0.00           N
ATOM    197  H   TRP    15      21.707  24.722  44.241  1.00  0.00           H
ATOM    198  CA  TRP    15      23.693  24.076  43.738  1.00  0.00           C
ATOM    199  HA  TRP    15      24.126  23.681  42.819  1.00  0.00           H
ATOM    200  CB  TRP    15      24.402  25.412  43.965  1.00  0.00           C
ATOM    201  HB2 TRP    15      24.020  25.762  44.924  1.00  0.00           H
ATOM    202  HB3 TRP    15      25.468  25.310  44.169  1.00  0.00           H
ATOM    203  CG  TRP    15      24.108  26.449  42.971  1.00  0.00           C
ATOM    204  CD1 TRP    15      23.021  27.258  43.013  1.00  0.00           C
ATOM    205  HD1 TRP    15      22.284  27.346  43.797  1.00  0.00           H
ATOM    206  NE1 TRP    15      22.773  27.839  41.800  1.00  0.00           N
ATOM    207  HE1 TRP    15      21.951  28.398  41.620  1.00  0.00           H
ATOM    208  CE2 TRP    15      23.847  27.531  40.940  1.00  0.00           C
ATOM    209  CZ2 TRP    15      24.157  27.981  39.620  1.00  0.00           C
ATOM    210  HZ2 TRP    15      23.405  28.583  39.134  1.00  0.00           H
ATOM    211  CH2 TRP    15      25.441  27.634  39.052  1.00  0.00           C
ATOM    212  HH2 TRP    15      25.843  27.964  38.106  1.00  0.00           H
ATOM    213  CZ3 TRP    15      26.282  26.764  39.748  1.00  0.00           C
ATOM    214  HZ3 TRP    15      27.241  26.514  39.319  1.00  0.00           H
ATOM    215  CE3 TRP    15      25.972  26.327  41.038  1.00  0.00           C
ATOM    216  HE3 TRP    15      26.674  25.768  41.641  1.00  0.00           H
ATOM    217  CD2 TRP    15      24.790  26.746  41.695  1.00  0.00           C
ATOM    218  C   TRP    15      24.013  22.987  44.766  1.00  0.00           C
ATOM    219  O   TRP    15      23.277  22.949  45.756  1.00  0.00           O
ATOM    220  N   ALA    16      25.138  22.278  44.532  1.00  0.00           N
ATOM    221  H   ALA    16      25.622  22.396  43.654  1.00  0.00           H
ATOM    222  CA  ALA    16      25.759  21.353  45.450  1.00  0.00           C
ATOM    223  HA  ALA    16      25.360  21.657  46.417  1.00  0.00           H
ATOM    224  CB  ALA    16      25.199  19.940  45.165  1.00  0.00           C
ATOM    225  HB1 ALA    16      25.485  19.555  44.187  1.00  0.00           H
ATOM    226  HB2 ALA    16      25.547  19.224  45.910  1.00  0.00           H
ATOM    227  HB3 ALA    16      24.110  19.954  45.211  1.00  0.00           H
ATOM    228  C   ALA    16      27.266  21.364  45.472  1.00  0.00           C
ATOM    229  O   ALA    16      27.950  21.989  44.645  1.00  0.00           O
ATOM    230  N   VAL    17      27.778  20.791  46.468  1.00  0.00           N
ATOM    231  H   VAL    17      27.135  20.289  47.063  1.00  0.00           H
ATOM    232  CA  VAL    17      29.234  20.875  46.915  1.00  0.00           C
ATOM    233  HA  VAL    17      29.634  21.888  46.900  1.00  0.00           H
ATOM    234  CB  VAL    17      29.465  20.421  48.339  1.00  0.00           C
ATOM    235  HB  VAL    17      28.852  21.108  48.922  1.00  0.00           H
ATOM    236  CG1 VAL    17      29.210  18.944  48.670  1.00  0.00           C
ATOM    237 HG11 VAL    17      28.225  18.659  48.301  1.00  0.00           H
ATOM    238 HG12 VAL    17      29.953  18.373  48.113  1.00  0.00           H
ATOM    239 HG13 VAL    17      29.437  18.668  49.699  1.00  0.00           H
ATOM    240  CG2 VAL    17      30.929  20.739  48.756  1.00  0.00           C
ATOM    241 HG21 VAL    17      31.646  19.966  48.484  1.00  0.00           H
ATOM    242 HG22 VAL    17      31.217  21.698  48.323  1.00  0.00           H
ATOM    243 HG23 VAL    17      31.068  20.797  49.836  1.00  0.00           H
ATOM    244  C   VAL    17      30.001  20.046  45.906  1.00  0.00           C
ATOM    245  O   VAL    17      29.671  18.896  45.576  1.00  0.00           O
ATOM    246  N   TYR    18      31.094  20.516  45.402  1.00  0.00           N
ATOM    247  H   TYR    18      31.227  21.474  45.694  1.00  0.00           H
ATOM    248  CA  TYR    18      32.091  19.846  44.559  1.00  0.00           C
ATOM    249  HA  TYR    18      31.694  18.953  44.078  1.00  0.00           H
ATOM    250  CB  TYR    18      32.359  20.763  43.330  1.00  0.00           C
ATOM    251  HB2 TYR    18      31.519  20.718  42.638  1.00  0.00           H
ATOM    252  HB3 TYR    18      32.323  21.810  43.628  1.00  0.00           H
ATOM    253  CG  TYR    18      33.671  20.666  42.605  1.00  0.00           C
ATOM    254  CD1 TYR    18      33.933  19.746  41.505  1.00  0.00           C
ATOM    255  HD1 TYR    18      33.136  19.073  41.231  1.00  0.00           H
ATOM    256  CE1 TYR    18      35.133  19.760  40.887  1.00  0.00           C
ATOM    257  HE1 TYR    18      35.297  19.149  40.011  1.00  0.00           H
ATOM    258  CZ  TYR    18      36.200  20.616  41.365  1.00  0.00           C
ATOM    259  OH  TYR    18      37.407  20.582  40.817  1.00  0.00           O
ATOM    260  HH  TYR    18      37.493  20.233  39.928  1.00  0.00           H
ATOM    261  CE2 TYR    18      35.988  21.458  42.452  1.00  0.00           C
ATOM    262  HE2 TYR    18      36.828  22.004  42.856  1.00  0.00           H
ATOM    263  CD2 TYR    18      34.699  21.559  42.982  1.00  0.00           C
ATOM    264  HD2 TYR    18      34.516  22.152  43.866  1.00  0.00           H
ATOM    265  C   TYR    18      33.363  19.544  45.380  1.00  0.00           C
ATOM    266  O   TYR    18      33.614  18.359  45.578  1.00  0.00           O
ATOM    267  N   SER    19      33.942  20.555  46.118  1.00  0.00           N
ATOM    268  H   SER    19      33.462  21.442  46.060  1.00  0.00           H
ATOM    269  CA  SER    19      35.103  20.404  46.916  1.00  0.00           C
ATOM    270  HA  SER    19      35.219  19.387  47.288  1.00  0.00           H
ATOM    271  CB  SER    19      36.408  20.752  46.114  1.00  0.00           C
ATOM    272  HB2 SER    19      36.283  20.447  45.075  1.00  0.00           H
ATOM    273  HB3 SER    19      36.562  21.831  46.088  1.00  0.00           H
ATOM    274  OG  SER    19      37.466  20.186  46.685  1.00  0.00           O
ATOM    275  HG  SER    19      37.566  19.300  46.330  1.00  0.00           H
ATOM    276  C   SER    19      35.133  21.395  48.107  1.00  0.00           C
ATOM    277  O   SER    19      34.547  22.498  47.975  1.00  0.00           O
ATOM    278  N   LYS    20      35.810  21.127  49.229  1.00  0.00           N
ATOM    279  H   LYS    20      36.154  20.206  49.462  1.00  0.00           H
ATOM    280  CA  LYS    20      36.273  22.124  50.276  1.00  0.00           C
ATOM    281  HA  LYS    20      36.243  23.101  49.794  1.00  0.00           H
ATOM    282  CB  LYS    20      35.379  22.245  51.550  1.00  0.00           C
ATOM    283  HB2 LYS    20      35.868  22.914  52.257  1.00  0.00           H
ATOM    284  HB3 LYS    20      34.361  22.556  51.319  1.00  0.00           H
ATOM    285  CG  LYS    20      35.246  20.941  52.389  1.00  0.00           C
ATOM    286  HG2 LYS    20      35.030  20.074  51.764  1.00  0.00           H
ATOM    287  HG3 LYS    20      36.203  20.874  52.905  1.00  0.00           H
ATOM    288  CD  LYS    20      34.194  21.096  53.501  1.00  0.00           C
ATOM    289  HD2 LYS    20      34.404  21.997  54.075  1.00  0.00           H
ATOM    290  HD3 LYS    20      33.306  21.336  52.915  1.00  0.00           H
ATOM    291  CE  LYS    20      33.953  19.783  54.350  1.00  0.00           C
ATOM    292  HE2 LYS    20      33.879  19.043  53.553  1.00  0.00           H
ATOM    293  HE3 LYS    20      34.857  19.458  54.866  1.00  0.00           H
ATOM    294  NZ  LYS    20      32.825  19.615  55.315  1.00  0.00           N
ATOM    295  HZ1 LYS    20      32.636  18.665  55.601  1.00  0.00           H
ATOM    296  HZ2 LYS    20      33.002  20.032  56.219  1.00  0.00           H
ATOM    297  HZ3 LYS    20      31.949  19.927  54.922  1.00  0.00           H
ATOM    298  C   LYS    20      37.696  21.747  50.679  1.00  0.00           C
ATOM    299  O   LYS    20      38.018  20.555  50.764  1.00  0.00           O
ATOM    300  N   ASP    21      38.629  22.735  50.939  1.00  0.00           N
ATOM    301  H   ASP    21      38.365  23.709  50.956  1.00  0.00           H
ATOM    302  CA  ASP    21      40.091  22.371  51.148  1.00  0.00           C
ATOM    303  HA  ASP    21      40.360  21.721  50.317  1.00  0.00           H
ATOM    304  CB  ASP    21      40.983  23.625  50.954  1.00  0.00           C
ATOM    305  HB2 ASP    21      42.048  23.448  51.101  1.00  0.00           H
ATOM    306  HB3 ASP    21      40.742  24.022  49.968  1.00  0.00           H
ATOM    307  CG  ASP    21      40.622  24.786  51.925  1.00  0.00           C
ATOM    308  OD1 ASP    21      40.871  25.964  51.490  1.00  0.00           O
ATOM    309  OD2 ASP    21      39.986  24.629  52.984  1.00  0.00           O
ATOM    310  C   ASP    21      40.373  21.699  52.454  1.00  0.00           C
ATOM    311  O   ASP    21      41.351  20.933  52.484  1.00  0.00           O
ATOM    312  N   ASN    22      39.588  21.893  53.540  1.00  0.00           N
ATOM    313  H   ASN    22      38.884  22.594  53.361  1.00  0.00           H
ATOM    314  CA  ASN    22      39.806  21.532  54.967  1.00  0.00           C
ATOM    315  HA  ASN    22      38.977  22.010  55.489  1.00  0.00           H
ATOM    316  CB  ASN    22      39.629  19.978  55.296  1.00  0.00           C
ATOM    317  HB2 ASN    22      40.352  19.352  54.773  1.00  0.00           H
ATOM    318  HB3 ASN    22      39.768  19.813  56.365  1.00  0.00           H
ATOM    319  CG  ASN    22      38.186  19.461  54.978  1.00  0.00           C
ATOM    320  OD1 ASN    22      37.236  19.817  55.748  1.00  0.00           O
ATOM    321  ND2 ASN    22      37.890  18.747  53.915  1.00  0.00           N
ATOM    322 HD21 ASN    22      38.567  18.474  53.217  1.00  0.00           H
ATOM    323 HD22 ASN    22      36.933  18.572  53.644  1.00  0.00           H
ATOM    324  C   ASN    22      41.146  22.083  55.639  1.00  0.00           C
ATOM    325  O   ASN    22      41.663  21.649  56.627  1.00  0.00           O
ATOM    326  N   SER    23      41.569  23.171  55.059  1.00  0.00           N
ATOM    327  H   SER    23      41.027  23.515  54.280  1.00  0.00           H
ATOM    328  CA  SER    23      42.780  23.918  55.371  1.00  0.00           C
ATOM    329  HA  SER    23      43.630  23.331  55.024  1.00  0.00           H
ATOM    330  CB  SER    23      42.690  25.276  54.647  1.00  0.00           C
ATOM    331  HB2 SER    23      43.465  25.965  54.984  1.00  0.00           H
ATOM    332  HB3 SER    23      42.708  25.156  53.563  1.00  0.00           H
ATOM    333  OG  SER    23      41.426  25.817  55.005  1.00  0.00           O
ATOM    334  HG  SER    23      40.902  25.436  54.298  1.00  0.00           H
ATOM    335  C   SER    23      43.050  24.074  56.939  1.00  0.00           C
ATOM    336  O   SER    23      43.872  23.373  57.547  1.00  0.00           O
ATOM    337  N   ILE    24      42.148  24.746  57.583  1.00  0.00           N
ATOM    338  H   ILE    24      41.343  25.036  57.048  1.00  0.00           H
ATOM    339  CA  ILE    24      42.147  25.027  59.026  1.00  0.00           C
ATOM    340  HA  ILE    24      43.165  25.268  59.334  1.00  0.00           H
ATOM    341  CB  ILE    24      41.224  26.209  59.418  1.00  0.00           C
ATOM    342  HB  ILE    24      40.200  25.896  59.625  1.00  0.00           H
ATOM    343  CG2 ILE    24      41.787  26.862  60.724  1.00  0.00           C
ATOM    344 HG21 ILE    24      41.736  26.104  61.506  1.00  0.00           H
ATOM    345 HG22 ILE    24      42.772  27.267  60.490  1.00  0.00           H
ATOM    346 HG23 ILE    24      41.128  27.625  61.138  1.00  0.00           H
ATOM    347  CG1 ILE    24      41.125  27.331  58.348  1.00  0.00           C
ATOM    348 HG12 ILE    24      40.522  26.990  57.504  1.00  0.00           H
ATOM    349 HG13 ILE    24      40.283  27.978  58.594  1.00  0.00           H
ATOM    350  CD1 ILE    24      42.360  28.174  57.950  1.00  0.00           C
ATOM    351 HD11 ILE    24      42.101  28.853  57.138  1.00  0.00           H
ATOM    352 HD12 ILE    24      42.748  28.659  58.846  1.00  0.00           H
ATOM    353 HD13 ILE    24      43.131  27.489  57.598  1.00  0.00           H
ATOM    354  C   ILE    24      41.797  23.830  59.841  1.00  0.00           C
ATOM    355  O   ILE    24      42.180  23.648  60.984  1.00  0.00           O
ATOM    356  N   ARG    25      40.925  22.885  59.387  1.00  0.00           N
ATOM    357  H   ARG    25      40.533  23.096  58.481  1.00  0.00           H
ATOM    358  CA  ARG    25      40.656  21.595  60.175  1.00  0.00           C
ATOM    359  HA  ARG    25      40.277  21.805  61.175  1.00  0.00           H
ATOM    360  CB  ARG    25      39.470  20.838  59.482  1.00  0.00           C
ATOM    361  HB2 ARG    25      38.582  21.446  59.655  1.00  0.00           H
ATOM    362  HB3 ARG    25      39.664  20.684  58.420  1.00  0.00           H
ATOM    363  CG  ARG    25      39.148  19.546  60.217  1.00  0.00           C
ATOM    364  HG2 ARG    25      39.949  18.808  60.230  1.00  0.00           H
ATOM    365  HG3 ARG    25      38.900  19.793  61.249  1.00  0.00           H
ATOM    366  CD  ARG    25      37.887  18.775  59.608  1.00  0.00           C
ATOM    367  HD2 ARG    25      38.074  18.539  58.561  1.00  0.00           H
ATOM    368  HD3 ARG    25      37.808  17.877  60.221  1.00  0.00           H
ATOM    369  NE  ARG    25      36.600  19.418  59.711  1.00  0.00           N
ATOM    370  HE  ARG    25      36.655  20.297  60.206  1.00  0.00           H
ATOM    371  CZ  ARG    25      35.498  19.002  59.071  1.00  0.00           C
ATOM    372  NH1 ARG    25      34.464  19.708  59.096  1.00  0.00           N
ATOM    373 HH11 ARG    25      34.366  20.513  59.698  1.00  0.00           H
ATOM    374 HH12 ARG    25      33.637  19.407  58.601  1.00  0.00           H
ATOM    375  NH2 ARG    25      35.490  17.967  58.320  1.00  0.00           N
ATOM    376 HH21 ARG    25      36.309  17.379  58.267  1.00  0.00           H
ATOM    377 HH22 ARG    25      34.614  17.734  57.876  1.00  0.00           H
ATOM    378  C   ARG    25      41.889  20.698  60.244  1.00  0.00           C
ATOM    379  O   ARG    25      42.288  20.282  61.348  1.00  0.00           O
ATOM    380  N   ILE    26      42.578  20.394  59.125  1.00  0.00           N
ATOM    381  H   ILE    26      42.151  20.645  58.244  1.00  0.00           H
ATOM    382  CA  ILE    26      43.746  19.501  59.031  1.00  0.00           C
ATOM    383  HA  ILE    26      43.548  18.622  59.646  1.00  0.00           H
ATOM    384  CB  ILE    26      44.161  19.170  57.539  1.00  0.00           C
ATOM    385  HB  ILE    26      44.152  20.028  56.867  1.00  0.00           H
ATOM    386  CG2 ILE    26      45.565  18.528  57.478  1.00  0.00           C
ATOM    387 HG21 ILE    26      46.318  19.276  57.727  1.00  0.00           H
ATOM    388 HG22 ILE    26      45.604  17.650  58.125  1.00  0.00           H
ATOM    389 HG23 ILE    26      45.818  18.314  56.440  1.00  0.00           H
ATOM    390  CG1 ILE    26      43.102  18.140  57.048  1.00  0.00           C
ATOM    391 HG12 ILE    26      43.412  17.183  57.469  1.00  0.00           H
ATOM    392 HG13 ILE    26      42.193  18.444  57.566  1.00  0.00           H
ATOM    393  CD1 ILE    26      42.860  17.895  55.543  1.00  0.00           C
ATOM    394 HD11 ILE    26      42.488  18.815  55.092  1.00  0.00           H
ATOM    395 HD12 ILE    26      43.802  17.683  55.037  1.00  0.00           H
ATOM    396 HD13 ILE    26      42.176  17.090  55.276  1.00  0.00           H
ATOM    397  C   ILE    26      44.928  20.282  59.737  1.00  0.00           C
ATOM    398  O   ILE    26      45.737  19.708  60.529  1.00  0.00           O
ATOM    399  N   GLY    27      45.075  21.552  59.500  1.00  0.00           N
ATOM    400  H   GLY    27      44.418  21.941  58.839  1.00  0.00           H
ATOM    401  CA  GLY    27      46.046  22.587  59.987  1.00  0.00           C
ATOM    402  HA2 GLY    27      47.067  22.346  59.691  1.00  0.00           H
ATOM    403  HA3 GLY    27      45.699  23.529  59.562  1.00  0.00           H
ATOM    404  C   GLY    27      45.967  22.909  61.582  1.00  0.00           C
ATOM    405  O   GLY    27      46.944  23.440  62.085  1.00  0.00           O
ATOM    406  N   SER    28      44.964  22.333  62.312  1.00  0.00           N
ATOM    407  H   SER    28      44.189  21.916  61.818  1.00  0.00           H
ATOM    408  CA  SER    28      44.940  22.290  63.813  1.00  0.00           C
ATOM    409  HA  SER    28      44.897  23.306  64.205  1.00  0.00           H
ATOM    410  CB  SER    28      43.595  21.695  64.244  1.00  0.00           C
ATOM    411  HB2 SER    28      43.357  21.774  65.305  1.00  0.00           H
ATOM    412  HB3 SER    28      42.858  22.361  63.797  1.00  0.00           H
ATOM    413  OG  SER    28      43.357  20.353  63.807  1.00  0.00           O
ATOM    414  HG  SER    28      42.925  20.412  62.952  1.00  0.00           H
ATOM    415  C   SER    28      46.054  21.455  64.456  1.00  0.00           C
ATOM    416  O   SER    28      46.609  21.799  65.464  1.00  0.00           O
ATOM    417  N   LYS    29      46.359  20.332  63.721  1.00  0.00           N
ATOM    418  H   LYS    29      45.804  20.297  62.878  1.00  0.00           H
ATOM    419  CA  LYS    29      47.600  19.463  64.023  1.00  0.00           C
ATOM    420  HA  LYS    29      48.190  19.979  64.781  1.00  0.00           H
ATOM    421  CB  LYS    29      47.001  18.070  64.501  1.00  0.00           C
ATOM    422  HB2 LYS    29      46.058  18.290  65.003  1.00  0.00           H
ATOM    423  HB3 LYS    29      46.683  17.489  63.635  1.00  0.00           H
ATOM    424  CG  LYS    29      47.919  17.226  65.378  1.00  0.00           C
ATOM    425  HG2 LYS    29      48.740  16.843  64.771  1.00  0.00           H
ATOM    426  HG3 LYS    29      48.253  17.956  66.115  1.00  0.00           H
ATOM    427  CD  LYS    29      47.147  16.035  66.039  1.00  0.00           C
ATOM    428  HD2 LYS    29      46.292  16.450  66.573  1.00  0.00           H
ATOM    429  HD3 LYS    29      46.877  15.278  65.302  1.00  0.00           H
ATOM    430  CE  LYS    29      48.166  15.417  66.902  1.00  0.00           C
ATOM    431  HE2 LYS    29      49.159  15.721  66.570  1.00  0.00           H
ATOM    432  HE3 LYS    29      48.157  15.865  67.896  1.00  0.00           H
ATOM    433  NZ  LYS    29      48.082  13.951  67.060  1.00  0.00           N
ATOM    434  HZ1 LYS    29      48.412  13.521  66.207  1.00  0.00           H
ATOM    435  HZ2 LYS    29      48.685  13.684  67.824  1.00  0.00           H
ATOM    436  HZ3 LYS    29      47.181  13.524  67.229  1.00  0.00           H
ATOM    437  C   LYS    29      48.733  19.385  62.937  1.00  0.00           C
ATOM    438  O   LYS    29      49.943  19.413  63.260  1.00  0.00           O
ATOM    439  N   GLY    30      48.329  19.421  61.674  1.00  0.00           N
ATOM    440  H   GLY    30      47.339  19.514  61.497  1.00  0.00           H
ATOM    441  CA  GLY    30      49.213  19.334  60.549  1.00  0.00           C
ATOM    442  HA2 GLY    30      50.082  18.753  60.859  1.00  0.00           H
ATOM    443  HA3 GLY    30      48.757  18.725  59.770  1.00  0.00           H
ATOM    444  C   GLY    30      49.683  20.641  59.956  1.00  0.00           C
ATOM    445  O   GLY    30      49.407  21.758  60.407  1.00  0.00           O
ATOM    446  N   ASP    31      50.642  20.533  59.007  1.00  0.00           N
ATOM    447  H   ASP    31      50.958  19.588  58.847  1.00  0.00           H
ATOM    448  CA  ASP    31      51.316  21.642  58.390  1.00  0.00           C
ATOM    449  HA  ASP    31      51.510  22.392  59.156  1.00  0.00           H
ATOM    450  CB  ASP    31      52.754  21.227  57.907  1.00  0.00           C
ATOM    451  HB2 ASP    31      52.596  20.600  57.030  1.00  0.00           H
ATOM    452  HB3 ASP    31      53.231  22.124  57.511  1.00  0.00           H
ATOM    453  CG  ASP    31      53.703  20.694  59.024  1.00  0.00           C
ATOM    454  OD1 ASP    31      54.611  19.954  58.569  1.00  0.00           O
ATOM    455  OD2 ASP    31      53.638  21.160  60.203  1.00  0.00           O
ATOM    456  C   ASP    31      50.471  22.228  57.220  1.00  0.00           C
ATOM    457  O   ASP    31      50.320  21.593  56.234  1.00  0.00           O
ATOM    458  N   VAL    32      49.936  23.442  57.332  1.00  0.00           N
ATOM    459  H   VAL    32      50.123  23.970  58.173  1.00  0.00           H
ATOM    460  CA  VAL    32      49.077  24.028  56.262  1.00  0.00           C
ATOM    461  HA  VAL    32      49.419  23.572  55.333  1.00  0.00           H
ATOM    462  CB  VAL    32      47.570  23.720  56.492  1.00  0.00           C
ATOM    463  HB  VAL    32      47.354  23.863  57.551  1.00  0.00           H
ATOM    464  CG1 VAL    32      46.517  24.598  55.783  1.00  0.00           C
ATOM    465 HG11 VAL    32      45.625  24.680  56.404  1.00  0.00           H
ATOM    466 HG12 VAL    32      46.843  25.636  55.826  1.00  0.00           H
ATOM    467 HG13 VAL    32      46.302  24.390  54.734  1.00  0.00           H
ATOM    468  CG2 VAL    32      47.149  22.298  56.214  1.00  0.00           C
ATOM    469 HG21 VAL    32      46.082  22.161  56.384  1.00  0.00           H
ATOM    470 HG22 VAL    32      47.347  22.114  55.159  1.00  0.00           H
ATOM    471 HG23 VAL    32      47.718  21.661  56.891  1.00  0.00           H
ATOM    472  C   VAL    32      49.278  25.523  56.278  1.00  0.00           C
ATOM    473  O   VAL    32      49.387  26.160  57.295  1.00  0.00           O
ATOM    474  N   PHE    33      49.333  26.218  55.116  1.00  0.00           N
ATOM    475  H   PHE    33      49.107  25.752  54.249  1.00  0.00           H
ATOM    476  CA  PHE    33      49.565  27.642  55.025  1.00  0.00           C
ATOM    477  HA  PHE    33      50.484  27.787  55.595  1.00  0.00           H
ATOM    478  CB  PHE    33      49.943  27.966  53.586  1.00  0.00           C
ATOM    479  HB2 PHE    33      49.063  27.962  52.944  1.00  0.00           H
ATOM    480  HB3 PHE    33      50.251  29.010  53.563  1.00  0.00           H
ATOM    481  CG  PHE    33      51.200  27.303  53.023  1.00  0.00           C
ATOM    482  CD1 PHE    33      52.385  27.343  53.786  1.00  0.00           C
ATOM    483  HD1 PHE    33      52.431  27.980  54.656  1.00  0.00           H
ATOM    484  CE1 PHE    33      53.534  26.674  53.290  1.00  0.00           C
ATOM    485  HE1 PHE    33      54.460  26.777  53.834  1.00  0.00           H
ATOM    486  CZ  PHE    33      53.347  25.845  52.127  1.00  0.00           C
ATOM    487  HZ  PHE    33      54.179  25.209  51.862  1.00  0.00           H
ATOM    488  CE2 PHE    33      52.182  25.825  51.369  1.00  0.00           C
ATOM    489  HE2 PHE    33      52.147  25.241  50.462  1.00  0.00           H
ATOM    490  CD2 PHE    33      51.135  26.646  51.804  1.00  0.00           C
ATOM    491  HD2 PHE    33      50.188  26.727  51.290  1.00  0.00           H
ATOM    492  C   PHE    33      48.370  28.428  55.621  1.00  0.00           C
ATOM    493  O   PHE    33      47.208  28.030  55.369  1.00  0.00           O
ATOM    494  N   VAL    34      48.651  29.589  56.282  1.00  0.00           N
ATOM    495  H   VAL    34      49.632  29.811  56.382  1.00  0.00           H
ATOM    496  CA  VAL    34      47.632  30.666  56.191  1.00  0.00           C
ATOM    497  HA  VAL    34      46.671  30.337  56.586  1.00  0.00           H
ATOM    498  CB  VAL    34      48.169  31.849  57.072  1.00  0.00           C
ATOM    499  HB  VAL    34      49.240  31.970  56.911  1.00  0.00           H
ATOM    500  CG1 VAL    34      47.377  33.126  56.768  1.00  0.00           C
ATOM    501 HG11 VAL    34      46.295  33.074  56.641  1.00  0.00           H
ATOM    502 HG12 VAL    34      47.565  34.008  57.380  1.00  0.00           H
ATOM    503 HG13 VAL    34      47.777  33.453  55.808  1.00  0.00           H
ATOM    504  CG2 VAL    34      47.780  31.307  58.473  1.00  0.00           C
ATOM    505 HG21 VAL    34      48.194  30.310  58.623  1.00  0.00           H
ATOM    506 HG22 VAL    34      48.292  31.964  59.175  1.00  0.00           H
ATOM    507 HG23 VAL    34      46.713  31.332  58.695  1.00  0.00           H
ATOM    508  C   VAL    34      47.522  31.071  54.699  1.00  0.00           C
ATOM    509  O   VAL    34      48.505  31.411  54.139  1.00  0.00           O
ATOM    510  N   ILE    35      46.332  31.293  54.154  1.00  0.00           N
ATOM    511  H   ILE    35      45.556  31.119  54.776  1.00  0.00           H
ATOM    512  CA  ILE    35      46.047  31.590  52.730  1.00  0.00           C
ATOM    513  HA  ILE    35      46.992  31.925  52.301  1.00  0.00           H
ATOM    514  CB  ILE    35      45.535  30.398  51.939  1.00  0.00           C
ATOM    515  HB  ILE    35      45.216  30.779  50.969  1.00  0.00           H
ATOM    516  CG2 ILE    35      46.640  29.308  51.742  1.00  0.00           C
ATOM    517 HG21 ILE    35      46.948  28.855  52.683  1.00  0.00           H
ATOM    518 HG22 ILE    35      46.218  28.549  51.082  1.00  0.00           H
ATOM    519 HG23 ILE    35      47.520  29.697  51.228  1.00  0.00           H
ATOM    520  CG1 ILE    35      44.319  29.839  52.662  1.00  0.00           C
ATOM    521 HG12 ILE    35      44.668  29.420  53.605  1.00  0.00           H
ATOM    522 HG13 ILE    35      43.548  30.602  52.765  1.00  0.00           H
ATOM    523  CD1 ILE    35      43.642  28.697  51.859  1.00  0.00           C
ATOM    524 HD11 ILE    35      43.232  29.054  50.913  1.00  0.00           H
ATOM    525 HD12 ILE    35      44.305  27.833  51.801  1.00  0.00           H
ATOM    526 HD13 ILE    35      42.783  28.229  52.338  1.00  0.00           H
ATOM    527  C   ILE    35      44.958  32.714  52.625  1.00  0.00           C
ATOM    528  O   ILE    35      44.139  32.850  53.562  1.00  0.00           O
ATOM    529  N   ARG    36      44.878  33.416  51.518  1.00  0.00           N
ATOM    530  H   ARG    36      45.652  33.121  50.940  1.00  0.00           H
ATOM    531  CA  ARG    36      43.743  34.138  50.985  1.00  0.00           C
ATOM    532  HA  ARG    36      42.820  33.803  51.458  1.00  0.00           H
ATOM    533  CB  ARG    36      43.965  35.655  51.224  1.00  0.00           C
ATOM    534  HB2 ARG    36      44.832  36.029  50.678  1.00  0.00           H
ATOM    535  HB3 ARG    36      43.103  36.136  50.761  1.00  0.00           H
ATOM    536  CG  ARG    36      44.131  36.183  52.667  1.00  0.00           C
ATOM    537  HG2 ARG    36      45.047  35.780  53.101  1.00  0.00           H
ATOM    538  HG3 ARG    36      44.219  37.267  52.613  1.00  0.00           H
ATOM    539  CD  ARG    36      42.980  35.770  53.627  1.00  0.00           C
ATOM    540  HD2 ARG    36      42.883  34.685  53.667  1.00  0.00           H
ATOM    541  HD3 ARG    36      43.152  36.148  54.634  1.00  0.00           H
ATOM    542  NE  ARG    36      41.677  36.195  53.060  1.00  0.00           N
ATOM    543  HE  ARG    36      41.285  35.522  52.417  1.00  0.00           H
ATOM    544  CZ  ARG    36      41.145  37.345  53.048  1.00  0.00           C
ATOM    545  NH1 ARG    36      39.939  37.512  52.551  1.00  0.00           N
ATOM    546 HH11 ARG    36      39.445  36.816  52.011  1.00  0.00           H
ATOM    547 HH12 ARG    36      39.575  38.454  52.526  1.00  0.00           H
ATOM    548  NH2 ARG    36      41.730  38.391  53.493  1.00  0.00           N
ATOM    549 HH21 ARG    36      42.657  38.222  53.857  1.00  0.00           H
ATOM    550 HH22 ARG    36      41.349  39.315  53.345  1.00  0.00           H
ATOM    551  C   ARG    36      43.445  33.864  49.473  1.00  0.00           C
ATOM    552  O   ARG    36      44.346  33.361  48.788  1.00  0.00           O
ATOM    553  N   GLH    37      42.252  34.212  48.992  1.00  0.00           N
ATOM    554  H   GLH    37      41.685  34.671  49.690  1.00  0.00           H
ATOM    555  CA  GLH    37      41.720  33.922  47.655  1.00  0.00           C
ATOM    556  HA  GLH    37      40.654  33.958  47.881  1.00  0.00           H
ATOM    557  CB  GLH    37      41.951  35.090  46.721  1.00  0.00           C
ATOM    558  HB2 GLH    37      41.562  34.762  45.757  1.00  0.00           H
ATOM    559  HB3 GLH    37      41.321  35.915  47.053  1.00  0.00           H
ATOM    560  CG  GLH    37      43.338  35.591  46.384  1.00  0.00           C
ATOM    561  HG2 GLH    37      44.168  34.922  46.606  1.00  0.00           H
ATOM    562  HG3 GLH    37      43.343  35.661  45.296  1.00  0.00           H
ATOM    563  CD  GLH    37      43.679  36.896  47.138  1.00  0.00           C
ATOM    564  OE1 GLH    37      43.708  37.002  48.313  1.00  0.00           O
ATOM    565  OE2 GLH    37      44.019  38.006  46.387  1.00  0.00           O
ATOM    566  HE2 GLH    37      44.177  37.770  45.470  1.00  0.00           H
ATOM    567  C   GLH    37      42.059  32.503  47.072  1.00  0.00           C
ATOM    568  O   GLH    37      42.803  32.475  46.111  1.00  0.00           O
ATOM    569  N   PRO    38      41.592  31.310  47.600  1.00  0.00           N
ATOM    570  CD  PRO    38      40.746  31.228  48.807  1.00  0.00           C
ATOM    571  HD2 PRO    38      39.749  31.573  48.531  1.00  0.00           H
ATOM    572  HD3 PRO    38      41.142  31.816  49.634  1.00  0.00           H
ATOM    573  CG  PRO    38      40.706  29.727  49.185  1.00  0.00           C
ATOM    574  HG2 PRO    38      39.740  29.284  48.940  1.00  0.00           H
ATOM    575  HG3 PRO    38      40.822  29.546  50.254  1.00  0.00           H
ATOM    576  CB  PRO    38      41.880  29.143  48.349  1.00  0.00           C
ATOM    577  HB2 PRO    38      41.838  28.085  48.091  1.00  0.00           H
ATOM    578  HB3 PRO    38      42.826  29.293  48.870  1.00  0.00           H
ATOM    579  CA  PRO    38      41.886  29.984  47.098  1.00  0.00           C
ATOM    580  HA  PRO    38      42.863  30.097  46.626  1.00  0.00           H
ATOM    581  C   PRO    38      40.963  29.487  46.069  1.00  0.00           C
ATOM    582  O   PRO    38      39.980  28.712  46.112  1.00  0.00           O
ATOM    583  N   PHE    39      41.342  29.947  44.868  1.00  0.00           N
ATOM    584  H   PHE    39      42.152  30.535  44.726  1.00  0.00           H
ATOM    585  CA  PHE    39      40.575  29.767  43.654  1.00  0.00           C
ATOM    586  HA  PHE    39      39.511  29.665  43.865  1.00  0.00           H
ATOM    587  CB  PHE    39      40.721  31.090  42.797  1.00  0.00           C
ATOM    588  HB2 PHE    39      39.938  31.072  42.039  1.00  0.00           H
ATOM    589  HB3 PHE    39      40.660  31.915  43.507  1.00  0.00           H
ATOM    590  CG  PHE    39      42.003  31.284  42.038  1.00  0.00           C
ATOM    591  CD1 PHE    39      42.211  30.741  40.731  1.00  0.00           C
ATOM    592  HD1 PHE    39      41.372  30.435  40.122  1.00  0.00           H
ATOM    593  CE1 PHE    39      43.427  30.830  40.062  1.00  0.00           C
ATOM    594  HE1 PHE    39      43.660  30.497  39.062  1.00  0.00           H
ATOM    595  CZ  PHE    39      44.509  31.482  40.776  1.00  0.00           C
ATOM    596  HZ  PHE    39      45.419  31.720  40.245  1.00  0.00           H
ATOM    597  CE2 PHE    39      44.372  32.046  42.077  1.00  0.00           C
ATOM    598  HE2 PHE    39      45.185  32.609  42.509  1.00  0.00           H
ATOM    599  CD2 PHE    39      43.165  31.869  42.668  1.00  0.00           C
ATOM    600  HD2 PHE    39      43.137  32.269  43.670  1.00  0.00           H
ATOM    601  C   PHE    39      40.907  28.428  42.922  1.00  0.00           C
ATOM    602  O   PHE    39      42.054  28.017  42.603  1.00  0.00           O
ATOM    603  N   ILE    40      39.800  27.696  42.665  1.00  0.00           N
ATOM    604  H   ILE    40      38.980  27.900  43.217  1.00  0.00           H
ATOM    605  CA  ILE    40      39.930  26.451  41.871  1.00  0.00           C
ATOM    606  HA  ILE    40      40.742  25.786  42.166  1.00  0.00           H
ATOM    607  CB  ILE    40      38.700  25.535  42.222  1.00  0.00           C
ATOM    608  HB  ILE    40      37.758  26.083  42.233  1.00  0.00           H
ATOM    609  CG2 ILE    40      38.579  24.407  41.180  1.00  0.00           C
ATOM    610 HG21 ILE    40      38.151  24.779  40.248  1.00  0.00           H
ATOM    611 HG22 ILE    40      39.575  24.049  40.918  1.00  0.00           H
ATOM    612 HG23 ILE    40      37.917  23.616  41.531  1.00  0.00           H
ATOM    613  CG1 ILE    40      38.934  24.910  43.657  1.00  0.00           C
ATOM    614 HG12 ILE    40      38.654  23.860  43.741  1.00  0.00           H
ATOM    615 HG13 ILE    40      40.009  24.844  43.827  1.00  0.00           H
ATOM    616  CD1 ILE    40      38.284  25.636  44.797  1.00  0.00           C
ATOM    617 HD11 ILE    40      38.629  26.670  44.808  1.00  0.00           H
ATOM    618 HD12 ILE    40      37.198  25.564  44.743  1.00  0.00           H
ATOM    619 HD13 ILE    40      38.548  25.188  45.755  1.00  0.00           H
ATOM    620  C   ILE    40      39.999  26.906  40.411  1.00  0.00           C
ATOM    621  O   ILE    40      39.260  27.834  39.891  1.00  0.00           O
ATOM    622  N   SER    41      40.837  26.213  39.647  1.00  0.00           N
ATOM    623  H   SER    41      41.308  25.436  40.086  1.00  0.00           H
ATOM    624  CA  SER    41      40.973  26.417  38.270  1.00  0.00           C
ATOM    625  HA  SER    41      40.043  26.840  37.891  1.00  0.00           H
ATOM    626  CB  SER    41      42.142  27.352  37.951  1.00  0.00           C
ATOM    627  HB2 SER    41      42.205  28.294  38.496  1.00  0.00           H
ATOM    628  HB3 SER    41      43.038  26.744  38.083  1.00  0.00           H
ATOM    629  OG  SER    41      42.000  27.773  36.636  1.00  0.00           O
ATOM    630  HG  SER    41      42.319  28.677  36.697  1.00  0.00           H
ATOM    631  C   SER    41      41.084  25.022  37.544  1.00  0.00           C
ATOM    632  O   SER    41      41.859  24.170  38.125  1.00  0.00           O
ATOM    633  N   CYX    42      40.531  24.856  36.394  1.00  0.00           N
ATOM    634  H   CYX    42      39.847  25.510  36.041  1.00  0.00           H
ATOM    635  CA  CYX    42      40.518  23.558  35.644  1.00  0.00           C
ATOM    636  HA  CYX    42      41.042  22.778  36.199  1.00  0.00           H
ATOM    637  CB  CYX    42      39.061  23.093  35.597  1.00  0.00           C
ATOM    638  HB2 CYX    42      38.487  23.957  35.259  1.00  0.00           H
ATOM    639  HB3 CYX    42      38.916  22.243  34.929  1.00  0.00           H
ATOM    640  SG  CYX    42      38.321  22.611  37.179  1.00  0.00           S
ATOM    641  C   CYX    42      41.059  23.624  34.172  1.00  0.00           C
ATOM    642  O   CYX    42      41.176  24.667  33.558  1.00  0.00           O
ATOM    643  N   SER    43      41.505  22.449  33.672  1.00  0.00           N
ATOM    644  H   SER    43      41.460  21.647  34.284  1.00  0.00           H
ATOM    645  CA  SER    43      41.780  22.164  32.277  1.00  0.00           C
ATOM    646  HA  SER    43      41.663  23.056  31.662  1.00  0.00           H
ATOM    647  CB  SER    43      43.342  21.954  32.077  1.00  0.00           C
ATOM    648  HB2 SER    43      43.540  21.898  31.007  1.00  0.00           H
ATOM    649  HB3 SER    43      43.780  22.877  32.457  1.00  0.00           H
ATOM    650  OG  SER    43      43.680  20.810  32.877  1.00  0.00           O
ATOM    651  HG  SER    43      43.825  21.071  33.789  1.00  0.00           H
ATOM    652  C   SER    43      41.037  20.893  31.751  1.00  0.00           C
ATOM    653  O   SER    43      40.212  20.280  32.470  1.00  0.00           O
ATOM    654  N   HID    44      41.269  20.464  30.506  1.00  0.00           N
ATOM    655  H   HID    44      42.031  20.903  30.010  1.00  0.00           H
ATOM    656  CA  HID    44      40.679  19.293  29.764  1.00  0.00           C
ATOM    657  HA  HID    44      39.594  19.383  29.814  1.00  0.00           H
ATOM    658  CB  HID    44      41.067  19.427  28.313  1.00  0.00           C
ATOM    659  HB2 HID    44      40.436  18.702  27.797  1.00  0.00           H
ATOM    660  HB3 HID    44      40.797  20.404  27.910  1.00  0.00           H
ATOM    661  CG  HID    44      42.461  18.871  28.045  1.00  0.00           C
ATOM    662  ND1 HID    44      42.831  17.607  28.086  1.00  0.00           N
ATOM    663  HD1 HID    44      42.336  16.733  27.981  1.00  0.00           H
ATOM    664  CE1 HID    44      44.176  17.629  28.168  1.00  0.00           C
ATOM    665  HE1 HID    44      44.787  16.739  28.197  1.00  0.00           H
ATOM    666  NE2 HID    44      44.644  18.872  28.096  1.00  0.00           N
ATOM    667  CD2 HID    44      43.537  19.712  28.075  1.00  0.00           C
ATOM    668  HD2 HID    44      43.619  20.780  27.944  1.00  0.00           H
ATOM    669  C   HID    44      41.103  17.914  30.459  1.00  0.00           C
ATOM    670  O   HID    44      40.498  16.894  30.063  1.00  0.00           O
ATOM    671  N   LEU    45      42.027  17.828  31.438  1.00  0.00           N
ATOM    672  H   LEU    45      42.436  18.689  31.771  1.00  0.00           H
ATOM    673  CA  LEU    45      42.307  16.533  32.174  1.00  0.00           C
ATOM    674  HA  LEU    45      41.434  15.894  32.036  1.00  0.00           H
ATOM    675  CB  LEU    45      43.531  15.919  31.478  1.00  0.00           C
ATOM    676  HB2 LEU    45      43.460  14.878  31.792  1.00  0.00           H
ATOM    677  HB3 LEU    45      43.399  16.048  30.404  1.00  0.00           H
ATOM    678  CG  LEU    45      44.936  16.326  31.915  1.00  0.00           C
ATOM    679  HG  LEU    45      45.142  16.021  32.940  1.00  0.00           H
ATOM    680  CD1 LEU    45      45.899  15.495  31.072  1.00  0.00           C
ATOM    681 HD11 LEU    45      45.800  14.416  31.198  1.00  0.00           H
ATOM    682 HD12 LEU    45      45.672  15.668  30.021  1.00  0.00           H
ATOM    683 HD13 LEU    45      46.917  15.862  31.203  1.00  0.00           H
ATOM    684  CD2 LEU    45      45.304  17.804  31.875  1.00  0.00           C
ATOM    685 HD21 LEU    45      44.886  18.401  32.686  1.00  0.00           H
ATOM    686 HD22 LEU    45      46.383  17.952  31.923  1.00  0.00           H
ATOM    687 HD23 LEU    45      45.057  18.386  30.986  1.00  0.00           H
ATOM    688  C   LEU    45      42.579  16.725  33.628  1.00  0.00           C
ATOM    689  O   LEU    45      42.743  15.661  34.220  1.00  0.00           O
ATOM    690  N   GLU    46      42.647  17.949  34.238  1.00  0.00           N
ATOM    691  H   GLU    46      42.586  18.784  33.673  1.00  0.00           H
ATOM    692  CA  GLU    46      42.939  18.167  35.716  1.00  0.00           C
ATOM    693  HA  GLU    46      42.485  17.318  36.227  1.00  0.00           H
ATOM    694  CB  GLU    46      44.432  18.214  35.842  1.00  0.00           C
ATOM    695  HB2 GLU    46      44.762  17.281  35.386  1.00  0.00           H
ATOM    696  HB3 GLU    46      44.933  18.874  35.134  1.00  0.00           H
ATOM    697  CG  GLU    46      45.032  18.309  37.153  1.00  0.00           C
ATOM    698  HG2 GLU    46      46.108  18.217  37.007  1.00  0.00           H
ATOM    699  HG3 GLU    46      44.765  19.311  37.490  1.00  0.00           H
ATOM    700  CD  GLU    46      44.529  17.211  38.089  1.00  0.00           C
ATOM    701  OE1 GLU    46      45.302  16.471  38.700  1.00  0.00           O
ATOM    702  OE2 GLU    46      43.309  17.193  38.320  1.00  0.00           O
ATOM    703  C   GLU    46      42.196  19.494  36.172  1.00  0.00           C
ATOM    704  O   GLU    46      41.993  20.390  35.332  1.00  0.00           O
ATOM    705  N   CYX    47      41.987  19.606  37.433  1.00  0.00           N
ATOM    706  H   CYX    47      42.145  18.770  37.976  1.00  0.00           H
ATOM    707  CA  CYX    47      41.554  20.782  38.250  1.00  0.00           C
ATOM    708  HA  CYX    47      41.544  21.710  37.680  1.00  0.00           H
ATOM    709  CB  CYX    47      40.121  20.578  38.739  1.00  0.00           C
ATOM    710  HB2 CYX    47      40.039  19.588  39.189  1.00  0.00           H
ATOM    711  HB3 CYX    47      39.824  21.385  39.409  1.00  0.00           H
ATOM    712  SG  CYX    47      38.785  20.659  37.456  1.00  0.00           S
ATOM    713  C   CYX    47      42.469  20.989  39.474  1.00  0.00           C
ATOM    714  O   CYX    47      42.732  20.056  40.322  1.00  0.00           O
ATOM    715  N   ARG    48      42.979  22.244  39.648  1.00  0.00           N
ATOM    716  H   ARG    48      42.670  23.000  39.055  1.00  0.00           H
ATOM    717  CA  ARG    48      43.846  22.478  40.904  1.00  0.00           C
ATOM    718  HA  ARG    48      43.789  21.671  41.634  1.00  0.00           H
ATOM    719  CB  ARG    48      45.313  22.586  40.449  1.00  0.00           C
ATOM    720  HB2 ARG    48      45.350  23.442  39.775  1.00  0.00           H
ATOM    721  HB3 ARG    48      45.962  22.921  41.259  1.00  0.00           H
ATOM    722  CG  ARG    48      46.031  21.425  39.811  1.00  0.00           C
ATOM    723  HG2 ARG    48      46.088  20.639  40.564  1.00  0.00           H
ATOM    724  HG3 ARG    48      45.470  21.076  38.943  1.00  0.00           H
ATOM    725  CD  ARG    48      47.536  21.805  39.475  1.00  0.00           C
ATOM    726  HD2 ARG    48      47.951  20.974  38.904  1.00  0.00           H
ATOM    727  HD3 ARG    48      47.628  22.656  38.801  1.00  0.00           H
ATOM    728  NE  ARG    48      48.338  22.111  40.722  1.00  0.00           N
ATOM    729  HE  ARG    48      48.451  23.105  40.861  1.00  0.00           H
ATOM    730  CZ  ARG    48      49.182  21.296  41.331  1.00  0.00           C
ATOM    731  NH1 ARG    48      49.947  21.785  42.242  1.00  0.00           N
ATOM    732 HH11 ARG    48      49.899  22.722  42.614  1.00  0.00           H
ATOM    733 HH12 ARG    48      50.537  21.148  42.759  1.00  0.00           H
ATOM    734  NH2 ARG    48      49.390  20.071  40.895  1.00  0.00           N
ATOM    735 HH21 ARG    48      48.643  19.586  40.419  1.00  0.00           H
ATOM    736 HH22 ARG    48      50.102  19.443  41.241  1.00  0.00           H
ATOM    737  C   ARG    48      43.253  23.671  41.661  1.00  0.00           C
ATOM    738  O   ARG    48      42.476  24.405  41.116  1.00  0.00           O
ATOM    739  N   THR    49      43.768  23.780  42.917  1.00  0.00           N
ATOM    740  H   THR    49      44.439  23.138  43.312  1.00  0.00           H
ATOM    741  CA  THR    49      43.570  24.976  43.622  1.00  0.00           C
ATOM    742  HA  THR    49      42.717  25.543  43.248  1.00  0.00           H
ATOM    743  CB  THR    49      43.226  24.692  45.135  1.00  0.00           C
ATOM    744  HB  THR    49      44.037  24.061  45.499  1.00  0.00           H
ATOM    745  CG2 THR    49      42.985  25.900  46.020  1.00  0.00           C
ATOM    746 HG21 THR    49      42.339  25.721  46.879  1.00  0.00           H
ATOM    747 HG22 THR    49      43.975  26.179  46.379  1.00  0.00           H
ATOM    748 HG23 THR    49      42.511  26.740  45.513  1.00  0.00           H
ATOM    749  OG1 THR    49      42.082  23.886  45.251  1.00  0.00           O
ATOM    750  HG1 THR    49      42.291  23.296  45.978  1.00  0.00           H
ATOM    751  C   THR    49      44.839  25.804  43.557  1.00  0.00           C
ATOM    752  O   THR    49      45.931  25.230  43.718  1.00  0.00           O
ATOM    753  N   PHE    50      44.611  27.121  43.384  1.00  0.00           N
ATOM    754  H   PHE    50      43.681  27.447  43.163  1.00  0.00           H
ATOM    755  CA  PHE    50      45.632  28.244  43.361  1.00  0.00           C
ATOM    756  HA  PHE    50      46.631  27.844  43.535  1.00  0.00           H
ATOM    757  CB  PHE    50      45.600  28.848  41.972  1.00  0.00           C
ATOM    758  HB2 PHE    50      44.568  29.152  41.798  1.00  0.00           H
ATOM    759  HB3 PHE    50      46.264  29.710  42.013  1.00  0.00           H
ATOM    760  CG  PHE    50      46.083  27.956  40.856  1.00  0.00           C
ATOM    761  CD1 PHE    50      45.224  27.144  40.154  1.00  0.00           C
ATOM    762  HD1 PHE    50      44.217  27.047  40.533  1.00  0.00           H
ATOM    763  CE1 PHE    50      45.572  26.441  38.997  1.00  0.00           C
ATOM    764  HE1 PHE    50      44.873  25.793  38.490  1.00  0.00           H
ATOM    765  CZ  PHE    50      46.841  26.686  38.484  1.00  0.00           C
ATOM    766  HZ  PHE    50      47.063  26.241  37.525  1.00  0.00           H
ATOM    767  CE2 PHE    50      47.789  27.486  39.164  1.00  0.00           C
ATOM    768  HE2 PHE    50      48.744  27.576  38.666  1.00  0.00           H
ATOM    769  CD2 PHE    50      47.427  28.135  40.350  1.00  0.00           C
ATOM    770  HD2 PHE    50      48.079  28.865  40.805  1.00  0.00           H
ATOM    771  C   PHE    50      45.236  29.268  44.398  1.00  0.00           C
ATOM    772  O   PHE    50      44.030  29.439  44.595  1.00  0.00           O
ATOM    773  N   PHE    51      46.163  29.846  45.230  1.00  0.00           N
ATOM    774  H   PHE    51      47.142  29.603  45.207  1.00  0.00           H
ATOM    775  CA  PHE    51      45.918  30.640  46.433  1.00  0.00           C
ATOM    776  HA  PHE    51      45.063  31.297  46.275  1.00  0.00           H
ATOM    777  CB  PHE    51      45.771  29.656  47.595  1.00  0.00           C
ATOM    778  HB2 PHE    51      45.679  30.228  48.518  1.00  0.00           H
ATOM    779  HB3 PHE    51      44.826  29.113  47.577  1.00  0.00           H
ATOM    780  CG  PHE    51      46.887  28.615  47.861  1.00  0.00           C
ATOM    781  CD1 PHE    51      48.091  28.995  48.519  1.00  0.00           C
ATOM    782  HD1 PHE    51      48.181  29.985  48.941  1.00  0.00           H
ATOM    783  CE1 PHE    51      49.098  28.028  48.772  1.00  0.00           C
ATOM    784  HE1 PHE    51      49.975  28.215  49.373  1.00  0.00           H
ATOM    785  CZ  PHE    51      49.009  26.820  48.076  1.00  0.00           C
ATOM    786  HZ  PHE    51      49.628  25.981  48.355  1.00  0.00           H
ATOM    787  CE2 PHE    51      47.796  26.449  47.397  1.00  0.00           C
ATOM    788  HE2 PHE    51      47.656  25.411  47.134  1.00  0.00           H
ATOM    789  CD2 PHE    51      46.788  27.390  47.208  1.00  0.00           C
ATOM    790  HD2 PHE    51      45.962  27.099  46.576  1.00  0.00           H
ATOM    791  C   PHE    51      47.150  31.560  46.479  1.00  0.00           C
ATOM    792  O   PHE    51      48.235  31.243  46.022  1.00  0.00           O
ATOM    793  N   LEU    52      47.010  32.609  47.243  1.00  0.00           N
ATOM    794  H   LEU    52      46.203  32.798  47.821  1.00  0.00           H
ATOM    795  CA  LEU    52      48.129  33.552  47.518  1.00  0.00           C
ATOM    796  HA  LEU    52      49.049  33.257  47.012  1.00  0.00           H
ATOM    797  CB  LEU    52      47.787  34.993  47.197  1.00  0.00           C
ATOM    798  HB2 LEU    52      46.866  35.144  47.759  1.00  0.00           H
ATOM    799  HB3 LEU    52      48.602  35.654  47.494  1.00  0.00           H
ATOM    800  CG  LEU    52      47.546  35.293  45.643  1.00  0.00           C
ATOM    801  HG  LEU    52      46.818  34.641  45.160  1.00  0.00           H
ATOM    802  CD1 LEU    52      47.059  36.731  45.374  1.00  0.00           C
ATOM    803 HD11 LEU    52      47.856  37.459  45.222  1.00  0.00           H
ATOM    804 HD12 LEU    52      46.541  36.696  44.416  1.00  0.00           H
ATOM    805 HD13 LEU    52      46.376  37.058  46.158  1.00  0.00           H
ATOM    806  CD2 LEU    52      48.910  34.962  44.966  1.00  0.00           C
ATOM    807 HD21 LEU    52      49.766  35.268  45.567  1.00  0.00           H
ATOM    808 HD22 LEU    52      48.886  33.886  44.798  1.00  0.00           H
ATOM    809 HD23 LEU    52      48.923  35.510  44.024  1.00  0.00           H
ATOM    810  C   LEU    52      48.417  33.487  49.080  1.00  0.00           C
ATOM    811  O   LEU    52      47.510  33.269  49.878  1.00  0.00           O
ATOM    812  N   THR    53      49.694  33.633  49.470  1.00  0.00           N
ATOM    813  H   THR    53      50.388  33.777  48.751  1.00  0.00           H
ATOM    814  CA  THR    53      50.230  33.298  50.850  1.00  0.00           C
ATOM    815  HA  THR    53      49.588  33.757  51.603  1.00  0.00           H
ATOM    816  CB  THR    53      50.188  31.762  51.073  1.00  0.00           C
ATOM    817  HB  THR    53      49.162  31.396  51.082  1.00  0.00           H
ATOM    818  CG2 THR    53      50.979  31.052  49.913  1.00  0.00           C
ATOM    819 HG21 THR    53      51.074  30.055  50.342  1.00  0.00           H
ATOM    820 HG22 THR    53      50.318  31.017  49.047  1.00  0.00           H
ATOM    821 HG23 THR    53      51.971  31.466  49.734  1.00  0.00           H
ATOM    822  OG1 THR    53      50.802  31.345  52.253  1.00  0.00           O
ATOM    823  HG1 THR    53      50.070  31.127  52.834  1.00  0.00           H
ATOM    824  C   THR    53      51.651  33.912  51.120  1.00  0.00           C
ATOM    825  O   THR    53      52.448  34.103  50.179  1.00  0.00           O
ATOM    826  N   GLN    54      51.952  34.278  52.391  1.00  0.00           N
ATOM    827  H   GLN    54      51.320  34.011  53.133  1.00  0.00           H
ATOM    828  CA  GLN    54      53.303  34.555  52.860  1.00  0.00           C
ATOM    829  HA  GLN    54      53.858  34.831  51.964  1.00  0.00           H
ATOM    830  CB  GLN    54      53.282  35.691  53.961  1.00  0.00           C
ATOM    831  HB2 GLN    54      54.284  36.117  54.007  1.00  0.00           H
ATOM    832  HB3 GLN    54      52.655  36.513  53.615  1.00  0.00           H
ATOM    833  CG  GLN    54      52.834  35.408  55.413  1.00  0.00           C
ATOM    834  HG2 GLN    54      53.442  34.636  55.884  1.00  0.00           H
ATOM    835  HG3 GLN    54      52.863  36.271  56.078  1.00  0.00           H
ATOM    836  CD  GLN    54      51.349  34.983  55.588  1.00  0.00           C
ATOM    837  OE1 GLN    54      50.531  34.967  54.660  1.00  0.00           O
ATOM    838  NE2 GLN    54      51.001  34.550  56.732  1.00  0.00           N
ATOM    839 HE21 GLN    54      51.732  34.526  57.429  1.00  0.00           H
ATOM    840 HE22 GLN    54      50.120  34.055  56.746  1.00  0.00           H
ATOM    841  C   GLN    54      54.093  33.327  53.386  1.00  0.00           C
ATOM    842  O   GLN    54      55.102  33.505  54.048  1.00  0.00           O
ATOM    843  N   GLY    55      53.689  32.055  53.090  1.00  0.00           N
ATOM    844  H   GLY    55      52.929  31.918  52.438  1.00  0.00           H
ATOM    845  CA  GLY    55      54.478  30.910  53.314  1.00  0.00           C
ATOM    846  HA2 GLY    55      54.289  30.164  52.543  1.00  0.00           H
ATOM    847  HA3 GLY    55      55.535  31.172  53.258  1.00  0.00           H
ATOM    848  C   GLY    55      54.501  30.336  54.704  1.00  0.00           C
ATOM    849  O   GLY    55      55.041  29.282  54.926  1.00  0.00           O
ATOM    850  N   ALA    56      53.757  30.990  55.658  1.00  0.00           N
ATOM    851  H   ALA    56      53.105  31.659  55.272  1.00  0.00           H
ATOM    852  CA  ALA    56      53.613  30.679  57.055  1.00  0.00           C
ATOM    853  HA  ALA    56      54.572  30.321  57.430  1.00  0.00           H
ATOM    854  CB  ALA    56      53.432  31.935  57.905  1.00  0.00           C
ATOM    855  HB1 ALA    56      54.272  32.627  57.855  1.00  0.00           H
ATOM    856  HB2 ALA    56      52.484  32.442  57.722  1.00  0.00           H
ATOM    857  HB3 ALA    56      53.307  31.728  58.967  1.00  0.00           H
ATOM    858  C   ALA    56      52.618  29.551  57.344  1.00  0.00           C
ATOM    859  O   ALA    56      51.544  29.447  56.727  1.00  0.00           O
ATOM    860  N   LEU    57      52.936  28.736  58.335  1.00  0.00           N
ATOM    861  H   LEU    57      53.820  28.929  58.786  1.00  0.00           H
ATOM    862  CA  LEU    57      51.982  27.670  58.832  1.00  0.00           C
ATOM    863  HA  LEU    57      51.307  27.475  57.999  1.00  0.00           H
ATOM    864  CB  LEU    57      52.783  26.370  59.145  1.00  0.00           C
ATOM    865  HB2 LEU    57      53.521  26.727  59.861  1.00  0.00           H
ATOM    866  HB3 LEU    57      52.128  25.587  59.528  1.00  0.00           H
ATOM    867  CG  LEU    57      53.720  25.783  58.127  1.00  0.00           C
ATOM    868  HG  LEU    57      54.571  26.416  57.878  1.00  0.00           H
ATOM    869  CD1 LEU    57      54.434  24.525  58.701  1.00  0.00           C
ATOM    870 HD11 LEU    57      55.265  24.767  59.364  1.00  0.00           H
ATOM    871 HD12 LEU    57      53.793  23.897  59.318  1.00  0.00           H
ATOM    872 HD13 LEU    57      54.879  23.993  57.859  1.00  0.00           H
ATOM    873  CD2 LEU    57      52.888  25.423  56.852  1.00  0.00           C
ATOM    874 HD21 LEU    57      51.841  25.265  57.114  1.00  0.00           H
ATOM    875 HD22 LEU    57      53.108  26.224  56.146  1.00  0.00           H
ATOM    876 HD23 LEU    57      53.222  24.503  56.371  1.00  0.00           H
ATOM    877  C   LEU    57      50.939  28.212  59.890  1.00  0.00           C
ATOM    878  O   LEU    57      51.331  29.111  60.690  1.00  0.00           O
ATOM    879  N   LEU    58      49.803  27.534  59.903  1.00  0.00           N
ATOM    880  H   LEU    58      49.669  26.782  59.242  1.00  0.00           H
ATOM    881  CA  LEU    58      48.809  27.683  60.941  1.00  0.00           C
ATOM    882  HA  LEU    58      48.679  28.760  61.036  1.00  0.00           H
ATOM    883  CB  LEU    58      47.519  26.813  60.600  1.00  0.00           C
ATOM    884  HB2 LEU    58      47.828  25.784  60.414  1.00  0.00           H
ATOM    885  HB3 LEU    58      46.943  26.758  61.523  1.00  0.00           H
ATOM    886  CG  LEU    58      46.678  27.415  59.437  1.00  0.00           C
ATOM    887  HG  LEU    58      47.321  27.693  58.601  1.00  0.00           H
ATOM    888  CD1 LEU    58      45.691  26.426  58.871  1.00  0.00           C
ATOM    889 HD11 LEU    58      44.899  26.397  59.618  1.00  0.00           H
ATOM    890 HD12 LEU    58      45.272  26.765  57.924  1.00  0.00           H
ATOM    891 HD13 LEU    58      46.214  25.487  58.681  1.00  0.00           H
ATOM    892  CD2 LEU    58      45.907  28.652  59.894  1.00  0.00           C
ATOM    893 HD21 LEU    58      45.499  29.372  59.186  1.00  0.00           H
ATOM    894 HD22 LEU    58      45.064  28.293  60.483  1.00  0.00           H
ATOM    895 HD23 LEU    58      46.653  29.183  60.484  1.00  0.00           H
ATOM    896  C   LEU    58      49.464  27.254  62.243  1.00  0.00           C
ATOM    897  O   LEU    58      50.067  26.211  62.346  1.00  0.00           O
ATOM    898  N   ASN    59      49.334  28.129  63.329  1.00  0.00           N
ATOM    899  H   ASN    59      48.923  29.028  63.127  1.00  0.00           H
ATOM    900  CA  ASN    59      49.739  27.933  64.692  1.00  0.00           C
ATOM    901  HA  ASN    59      49.416  28.818  65.241  1.00  0.00           H
ATOM    902  CB  ASN    59      48.953  26.844  65.378  1.00  0.00           C
ATOM    903  HB2 ASN    59      49.395  25.889  65.097  1.00  0.00           H
ATOM    904  HB3 ASN    59      49.027  26.935  66.462  1.00  0.00           H
ATOM    905  CG  ASN    59      47.470  26.915  64.995  1.00  0.00           C
ATOM    906  OD1 ASN    59      46.769  27.817  65.374  1.00  0.00           O
ATOM    907  ND2 ASN    59      47.002  25.915  64.328  1.00  0.00           N
ATOM    908 HD21 ASN    59      46.019  25.790  64.134  1.00  0.00           H
ATOM    909 HD22 ASN    59      47.589  25.094  64.286  1.00  0.00           H
ATOM    910  C   ASN    59      51.241  27.992  65.021  1.00  0.00           C
ATOM    911  O   ASN    59      51.731  27.581  66.092  1.00  0.00           O
ATOM    912  N   ASP    60      52.047  28.445  64.099  1.00  0.00           N
ATOM    913  H   ASP    60      51.692  28.511  63.156  1.00  0.00           H
ATOM    914  CA  ASP    60      53.535  28.603  64.287  1.00  0.00           C
ATOM    915  HA  ASP    60      53.945  27.683  64.703  1.00  0.00           H
ATOM    916  CB  ASP    60      54.046  28.884  62.845  1.00  0.00           C
ATOM    917  HB2 ASP    60      53.666  28.101  62.190  1.00  0.00           H
ATOM    918  HB3 ASP    60      53.595  29.783  62.428  1.00  0.00           H
ATOM    919  CG  ASP    60      55.560  28.928  62.748  1.00  0.00           C
ATOM    920  OD1 ASP    60      56.146  28.951  63.869  1.00  0.00           O
ATOM    921  OD2 ASP    60      56.170  29.166  61.655  1.00  0.00           O
ATOM    922  C   ASP    60      53.661  29.827  65.256  1.00  0.00           C
ATOM    923  O   ASP    60      53.107  30.868  64.977  1.00  0.00           O
ATOM    924  N   LYS    61      54.512  29.696  66.222  1.00  0.00           N
ATOM    925  H   LYS    61      54.931  28.795  66.401  1.00  0.00           H
ATOM    926  CA  LYS    61      55.009  30.768  67.084  1.00  0.00           C
ATOM    927  HA  LYS    61      54.295  31.507  67.446  1.00  0.00           H
ATOM    928  CB  LYS    61      55.489  30.081  68.337  1.00  0.00           C
ATOM    929  HB2 LYS    61      55.726  30.767  69.150  1.00  0.00           H
ATOM    930  HB3 LYS    61      54.668  29.452  68.679  1.00  0.00           H
ATOM    931  CG  LYS    61      56.801  29.294  68.114  1.00  0.00           C
ATOM    932  HG2 LYS    61      56.760  28.539  67.329  1.00  0.00           H
ATOM    933  HG3 LYS    61      57.592  30.037  68.009  1.00  0.00           H
ATOM    934  CD  LYS    61      57.150  28.571  69.357  1.00  0.00           C
ATOM    935  HD2 LYS    61      58.170  28.189  69.329  1.00  0.00           H
ATOM    936  HD3 LYS    61      57.136  29.172  70.265  1.00  0.00           H
ATOM    937  CE  LYS    61      56.231  27.371  69.336  1.00  0.00           C
ATOM    938  HE2 LYS    61      55.295  27.583  68.821  1.00  0.00           H
ATOM    939  HE3 LYS    61      56.757  26.506  68.932  1.00  0.00           H
ATOM    940  NZ  LYS    61      55.869  27.034  70.731  1.00  0.00           N
ATOM    941  HZ1 LYS    61      55.145  27.660  71.055  1.00  0.00           H
ATOM    942  HZ2 LYS    61      55.418  26.132  70.663  1.00  0.00           H
ATOM    943  HZ3 LYS    61      56.751  26.959  71.217  1.00  0.00           H
ATOM    944  C   LYS    61      56.116  31.673  66.501  1.00  0.00           C
ATOM    945  O   LYS    61      56.311  32.750  66.989  1.00  0.00           O
ATOM    946  N   HIP    62      56.753  31.256  65.425  1.00  0.00           N
ATOM    947  H   HIP    62      56.503  30.384  64.983  1.00  0.00           H
ATOM    948  CA  HIP    62      57.785  32.026  64.727  1.00  0.00           C
ATOM    949  HA  HIP    62      58.193  32.668  65.507  1.00  0.00           H
ATOM    950  CB  HIP    62      58.913  31.115  64.386  1.00  0.00           C
ATOM    951  HB2 HIP    62      58.567  30.267  63.795  1.00  0.00           H
ATOM    952  HB3 HIP    62      59.680  31.635  63.812  1.00  0.00           H
ATOM    953  CG  HIP    62      59.597  30.747  65.582  1.00  0.00           C
ATOM    954  ND1 HIP    62      60.106  31.562  66.574  1.00  0.00           N
ATOM    955  HD1 HIP    62      59.974  32.560  66.651  1.00  0.00           H
ATOM    956  CE1 HIP    62      60.691  30.809  67.476  1.00  0.00           C
ATOM    957  HE1 HIP    62      61.091  31.034  68.453  1.00  0.00           H
ATOM    958  NE2 HIP    62      60.545  29.514  67.130  1.00  0.00           N
ATOM    959  HE2 HIP    62      60.773  28.684  67.657  1.00  0.00           H
ATOM    960  CD2 HIP    62      59.932  29.496  65.905  1.00  0.00           C
ATOM    961  HD2 HIP    62      59.813  28.594  65.323  1.00  0.00           H
ATOM    962  C   HIP    62      57.220  32.946  63.621  1.00  0.00           C
ATOM    963  O   HIP    62      57.936  33.865  63.155  1.00  0.00           O
ATOM    964  N   SER    63      55.938  32.813  63.174  1.00  0.00           N
ATOM    965  H   SER    63      55.310  32.255  63.734  1.00  0.00           H
ATOM    966  CA  SER    63      55.361  33.335  61.922  1.00  0.00           C
ATOM    967  HA  SER    63      55.904  32.936  61.064  1.00  0.00           H
ATOM    968  CB  SER    63      53.855  32.839  61.858  1.00  0.00           C
ATOM    969  HB2 SER    63      53.442  33.385  61.011  1.00  0.00           H
ATOM    970  HB3 SER    63      53.916  31.756  61.746  1.00  0.00           H
ATOM    971  OG  SER    63      53.237  33.192  63.092  1.00  0.00           O
ATOM    972  HG  SER    63      52.373  32.777  63.146  1.00  0.00           H
ATOM    973  C   SER    63      55.364  34.850  61.670  1.00  0.00           C
ATOM    974  O   SER    63      55.223  35.327  60.535  1.00  0.00           O
ATOM    975  N   ASN    64      55.535  35.668  62.679  1.00  0.00           N
ATOM    976  H   ASN    64      55.855  35.199  63.516  1.00  0.00           H
ATOM    977  CA  ASN    64      55.484  37.091  62.768  1.00  0.00           C
ATOM    978  HA  ASN    64      55.576  37.414  63.806  1.00  0.00           H
ATOM    979  CB  ASN    64      56.575  37.877  61.965  1.00  0.00           C
ATOM    980  HB2 ASN    64      56.228  38.136  60.964  1.00  0.00           H
ATOM    981  HB3 ASN    64      56.622  38.828  62.496  1.00  0.00           H
ATOM    982  CG  ASN    64      57.769  37.063  61.893  1.00  0.00           C
ATOM    983  OD1 ASN    64      58.593  36.896  62.851  1.00  0.00           O
ATOM    984  ND2 ASN    64      58.021  36.473  60.749  1.00  0.00           N
ATOM    985 HD21 ASN    64      58.922  36.022  60.677  1.00  0.00           H
ATOM    986 HD22 ASN    64      57.338  36.618  60.020  1.00  0.00           H
ATOM    987  C   ASN    64      54.067  37.664  62.434  1.00  0.00           C
ATOM    988  O   ASN    64      53.961  38.877  62.220  1.00  0.00           O
ATOM    989  N   GLY    65      53.023  36.780  62.581  1.00  0.00           N
ATOM    990  H   GLY    65      53.235  35.797  62.677  1.00  0.00           H
ATOM    991  CA  GLY    65      51.609  37.071  62.458  1.00  0.00           C
ATOM    992  HA2 GLY    65      51.203  36.067  62.583  1.00  0.00           H
ATOM    993  HA3 GLY    65      51.206  37.837  63.120  1.00  0.00           H
ATOM    994  C   GLY    65      51.227  37.494  61.067  1.00  0.00           C
ATOM    995  O   GLY    65      51.839  37.105  60.064  1.00  0.00           O
ATOM    996  N   THR    66      50.142  38.279  60.985  1.00  0.00           N
ATOM    997  H   THR    66      49.666  38.452  61.859  1.00  0.00           H
ATOM    998  CA  THR    66      49.631  38.947  59.764  1.00  0.00           C
ATOM    999  HA  THR    66      49.464  38.195  58.992  1.00  0.00           H
ATOM   1000  CB  THR    66      48.201  39.503  59.941  1.00  0.00           C
ATOM   1001  HB  THR    66      48.137  40.363  60.607  1.00  0.00           H
ATOM   1002  CG2 THR    66      47.571  39.830  58.562  1.00  0.00           C
ATOM   1003 HG21 THR    66      48.125  40.675  58.150  1.00  0.00           H
ATOM   1004 HG22 THR    66      47.492  39.060  57.795  1.00  0.00           H
ATOM   1005 HG23 THR    66      46.571  40.197  58.793  1.00  0.00           H
ATOM   1006  OG1 THR    66      47.449  38.452  60.508  1.00  0.00           O
ATOM   1007  HG1 THR    66      47.491  38.652  61.445  1.00  0.00           H
ATOM   1008  C   THR    66      50.698  39.999  59.339  1.00  0.00           C
ATOM   1009  O   THR    66      51.122  40.839  60.092  1.00  0.00           O
ATOM   1010  N   VAL    67      50.958  40.030  58.035  1.00  0.00           N
ATOM   1011  H   VAL    67      50.550  39.271  57.508  1.00  0.00           H
ATOM   1012  CA  VAL    67      51.915  40.940  57.417  1.00  0.00           C
ATOM   1013  HA  VAL    67      52.303  41.626  58.170  1.00  0.00           H
ATOM   1014  CB  VAL    67      53.152  40.127  56.894  1.00  0.00           C
ATOM   1015  HB  VAL    67      53.769  40.840  56.348  1.00  0.00           H
ATOM   1016  CG1 VAL    67      53.967  39.395  57.924  1.00  0.00           C
ATOM   1017 HG11 VAL    67      53.542  38.412  58.121  1.00  0.00           H
ATOM   1018 HG12 VAL    67      54.921  39.086  57.495  1.00  0.00           H
ATOM   1019 HG13 VAL    67      54.076  39.982  58.836  1.00  0.00           H
ATOM   1020  CG2 VAL    67      52.657  39.066  55.871  1.00  0.00           C
ATOM   1021 HG21 VAL    67      53.524  38.765  55.284  1.00  0.00           H
ATOM   1022 HG22 VAL    67      52.165  38.263  56.422  1.00  0.00           H
ATOM   1023 HG23 VAL    67      51.900  39.550  55.253  1.00  0.00           H
ATOM   1024  C   VAL    67      51.244  41.693  56.321  1.00  0.00           C
ATOM   1025  O   VAL    67      50.125  41.452  55.995  1.00  0.00           O
ATOM   1026  N   LYS    68      51.847  42.699  55.776  1.00  0.00           N
ATOM   1027  H   LYS    68      52.823  42.880  55.961  1.00  0.00           H
ATOM   1028  CA  LYS    68      51.112  43.539  54.787  1.00  0.00           C
ATOM   1029  HA  LYS    68      50.180  43.880  55.238  1.00  0.00           H
ATOM   1030  CB  LYS    68      52.017  44.688  54.443  1.00  0.00           C
ATOM   1031  HB2 LYS    68      52.896  44.227  53.991  1.00  0.00           H
ATOM   1032  HB3 LYS    68      51.588  45.240  53.608  1.00  0.00           H
ATOM   1033  CG  LYS    68      52.318  45.731  55.515  1.00  0.00           C
ATOM   1034  HG2 LYS    68      51.449  46.267  55.896  1.00  0.00           H
ATOM   1035  HG3 LYS    68      52.736  45.157  56.342  1.00  0.00           H
ATOM   1036  CD  LYS    68      53.307  46.835  54.972  1.00  0.00           C
ATOM   1037  HD2 LYS    68      54.314  46.445  54.826  1.00  0.00           H
ATOM   1038  HD3 LYS    68      53.006  47.377  54.075  1.00  0.00           H
ATOM   1039  CE  LYS    68      53.554  47.951  56.076  1.00  0.00           C
ATOM   1040  HE2 LYS    68      52.583  48.421  56.234  1.00  0.00           H
ATOM   1041  HE3 LYS    68      53.887  47.515  57.018  1.00  0.00           H
ATOM   1042  NZ  LYS    68      54.461  49.011  55.610  1.00  0.00           N
ATOM   1043  HZ1 LYS    68      54.305  49.789  56.236  1.00  0.00           H
ATOM   1044  HZ2 LYS    68      55.413  48.674  55.599  1.00  0.00           H
ATOM   1045  HZ3 LYS    68      54.347  49.278  54.643  1.00  0.00           H
ATOM   1046  C   LYS    68      50.746  42.809  53.534  1.00  0.00           C
ATOM   1047  O   LYS    68      51.523  42.039  52.993  1.00  0.00           O
ATOM   1048  N   ASP    69      49.592  43.188  52.972  1.00  0.00           N
ATOM   1049  H   ASP    69      49.025  43.838  53.495  1.00  0.00           H
ATOM   1050  CA  ASP    69      48.969  42.274  51.872  1.00  0.00           C
ATOM   1051  HA  ASP    69      49.134  41.237  52.163  1.00  0.00           H
ATOM   1052  CB  ASP    69      47.495  42.519  51.625  1.00  0.00           C
ATOM   1053  HB2 ASP    69      47.350  43.478  51.128  1.00  0.00           H
ATOM   1054  HB3 ASP    69      47.123  41.671  51.049  1.00  0.00           H
ATOM   1055  CG  ASP    69      46.741  42.567  52.959  1.00  0.00           C
ATOM   1056  OD1 ASP    69      46.732  41.618  53.699  1.00  0.00           O
ATOM   1057  OD2 ASP    69      46.192  43.587  53.343  1.00  0.00           O
ATOM   1058  C   ASP    69      49.771  42.399  50.563  1.00  0.00           C
ATOM   1059  O   ASP    69      49.585  41.447  49.782  1.00  0.00           O
ATOM   1060  N   ARG    70      50.551  43.468  50.362  1.00  0.00           N
ATOM   1061  H   ARG    70      50.602  44.254  50.994  1.00  0.00           H
ATOM   1062  CA  ARG    70      51.342  43.679  49.147  1.00  0.00           C
ATOM   1063  HA  ARG    70      51.124  42.904  48.413  1.00  0.00           H
ATOM   1064  CB  ARG    70      51.071  45.033  48.400  1.00  0.00           C
ATOM   1065  HB2 ARG    70      51.382  45.724  49.183  1.00  0.00           H
ATOM   1066  HB3 ARG    70      51.711  45.064  47.518  1.00  0.00           H
ATOM   1067  CG  ARG    70      49.588  45.053  48.139  1.00  0.00           C
ATOM   1068  HG2 ARG    70      49.404  44.201  47.484  1.00  0.00           H
ATOM   1069  HG3 ARG    70      48.999  45.202  49.044  1.00  0.00           H
ATOM   1070  CD  ARG    70      49.222  46.325  47.348  1.00  0.00           C
ATOM   1071  HD2 ARG    70      49.877  46.418  46.481  1.00  0.00           H
ATOM   1072  HD3 ARG    70      48.254  46.173  46.870  1.00  0.00           H
ATOM   1073  NE  ARG    70      49.334  47.619  48.005  1.00  0.00           N
ATOM   1074  HE  ARG    70      50.123  48.192  47.741  1.00  0.00           H
ATOM   1075  CZ  ARG    70      48.385  48.232  48.723  1.00  0.00           C
ATOM   1076  NH1 ARG    70      48.533  49.488  49.099  1.00  0.00           N
ATOM   1077 HH11 ARG    70      49.215  50.032  48.589  1.00  0.00           H
ATOM   1078 HH12 ARG    70      47.872  49.920  49.728  1.00  0.00           H
ATOM   1079  NH2 ARG    70      47.233  47.730  49.134  1.00  0.00           N
ATOM   1080 HH21 ARG    70      47.066  46.751  48.950  1.00  0.00           H
ATOM   1081 HH22 ARG    70      46.605  48.393  49.564  1.00  0.00           H
ATOM   1082  C   ARG    70      52.844  43.371  49.437  1.00  0.00           C
ATOM   1083  O   ARG    70      53.732  43.742  48.616  1.00  0.00           O
ATOM   1084  N   SER    71      53.135  42.580  50.483  1.00  0.00           N
ATOM   1085  H   SER    71      52.462  42.162  51.110  1.00  0.00           H
ATOM   1086  CA  SER    71      54.543  42.231  50.778  1.00  0.00           C
ATOM   1087  HA  SER    71      55.047  43.142  51.100  1.00  0.00           H
ATOM   1088  CB  SER    71      54.593  41.409  52.033  1.00  0.00           C
ATOM   1089  HB2 SER    71      54.359  42.073  52.865  1.00  0.00           H
ATOM   1090  HB3 SER    71      54.001  40.499  51.944  1.00  0.00           H
ATOM   1091  OG  SER    71      55.968  41.057  52.286  1.00  0.00           O
ATOM   1092  HG  SER    71      56.166  41.197  53.215  1.00  0.00           H
ATOM   1093  C   SER    71      55.102  41.419  49.595  1.00  0.00           C
ATOM   1094  O   SER    71      54.364  40.534  49.088  1.00  0.00           O
ATOM   1095  N   PRO    72      56.324  41.714  49.095  1.00  0.00           N
ATOM   1096  CD  PRO    72      57.127  42.874  49.443  1.00  0.00           C
ATOM   1097  HD2 PRO    72      57.214  43.102  50.506  1.00  0.00           H
ATOM   1098  HD3 PRO    72      56.625  43.759  49.051  1.00  0.00           H
ATOM   1099  CG  PRO    72      58.457  42.702  48.690  1.00  0.00           C
ATOM   1100  HG2 PRO    72      59.084  42.087  49.336  1.00  0.00           H
ATOM   1101  HG3 PRO    72      58.950  43.655  48.502  1.00  0.00           H
ATOM   1102  CB  PRO    72      58.137  41.822  47.516  1.00  0.00           C
ATOM   1103  HB2 PRO    72      59.044  41.343  47.149  1.00  0.00           H
ATOM   1104  HB3 PRO    72      57.735  42.371  46.665  1.00  0.00           H
ATOM   1105  CA  PRO    72      57.090  40.879  48.115  1.00  0.00           C
ATOM   1106  HA  PRO    72      56.435  40.421  47.373  1.00  0.00           H
ATOM   1107  C   PRO    72      57.675  39.633  48.766  1.00  0.00           C
ATOM   1108  O   PRO    72      58.327  38.865  48.104  1.00  0.00           O
ATOM   1109  N   HID    73      57.375  39.288  50.025  1.00  0.00           N
ATOM   1110  H   HID    73      57.156  39.991  50.716  1.00  0.00           H
ATOM   1111  CA  HID    73      57.379  37.952  50.512  1.00  0.00           C
ATOM   1112  HA  HID    73      58.326  37.466  50.279  1.00  0.00           H
ATOM   1113  CB  HID    73      57.346  38.021  52.034  1.00  0.00           C
ATOM   1114  HB2 HID    73      56.495  38.567  52.442  1.00  0.00           H
ATOM   1115  HB3 HID    73      57.213  37.000  52.392  1.00  0.00           H
ATOM   1116  CG  HID    73      58.669  38.487  52.698  1.00  0.00           C
ATOM   1117  ND1 HID    73      58.900  39.774  52.973  1.00  0.00           N
ATOM   1118  HD1 HID    73      58.185  40.486  53.014  1.00  0.00           H
ATOM   1119  CE1 HID    73      60.206  39.923  53.312  1.00  0.00           C
ATOM   1120  HE1 HID    73      60.719  40.840  53.562  1.00  0.00           H
ATOM   1121  NE2 HID    73      60.904  38.761  53.099  1.00  0.00           N
ATOM   1122  CD2 HID    73      59.882  37.864  52.680  1.00  0.00           C
ATOM   1123  HD2 HID    73      60.111  36.860  52.351  1.00  0.00           H
ATOM   1124  C   HID    73      56.227  37.063  49.943  1.00  0.00           C
ATOM   1125  O   HID    73      56.456  35.885  49.755  1.00  0.00           O
ATOM   1126  N   ARG    74      55.137  37.734  49.538  1.00  0.00           N
ATOM   1127  H   ARG    74      55.122  38.731  49.703  1.00  0.00           H
ATOM   1128  CA  ARG    74      53.936  37.090  49.134  1.00  0.00           C
ATOM   1129  HA  ARG    74      53.645  36.340  49.871  1.00  0.00           H
ATOM   1130  CB  ARG    74      52.717  38.070  49.271  1.00  0.00           C
ATOM   1131  HB2 ARG    74      52.817  38.497  50.269  1.00  0.00           H
ATOM   1132  HB3 ARG    74      52.663  38.773  48.439  1.00  0.00           H
ATOM   1133  CG  ARG    74      51.356  37.392  49.262  1.00  0.00           C
ATOM   1134  HG2 ARG    74      51.258  36.715  48.413  1.00  0.00           H
ATOM   1135  HG3 ARG    74      51.367  36.887  50.227  1.00  0.00           H
ATOM   1136  CD  ARG    74      50.232  38.382  49.265  1.00  0.00           C
ATOM   1137  HD2 ARG    74      50.514  39.091  50.044  1.00  0.00           H
ATOM   1138  HD3 ARG    74      50.353  38.972  48.357  1.00  0.00           H
ATOM   1139  NE  ARG    74      48.833  37.865  49.376  1.00  0.00           N
ATOM   1140  HE  ARG    74      48.598  37.100  49.991  1.00  0.00           H
ATOM   1141  CZ  ARG    74      47.797  38.480  48.913  1.00  0.00           C
ATOM   1142  NH1 ARG    74      46.640  37.893  49.079  1.00  0.00           N
ATOM   1143 HH11 ARG    74      46.676  37.220  49.831  1.00  0.00           H
ATOM   1144 HH12 ARG    74      45.776  38.372  48.867  1.00  0.00           H
ATOM   1145  NH2 ARG    74      47.959  39.600  48.287  1.00  0.00           N
ATOM   1146 HH21 ARG    74      48.764  40.154  48.542  1.00  0.00           H
ATOM   1147 HH22 ARG    74      47.154  40.016  47.842  1.00  0.00           H
ATOM   1148  C   ARG    74      53.949  36.468  47.716  1.00  0.00           C
ATOM   1149  O   ARG    74      54.521  36.957  46.786  1.00  0.00           O
ATOM   1150  N   THR    75      53.364  35.238  47.541  1.00  0.00           N
ATOM   1151  H   THR    75      53.077  34.804  48.407  1.00  0.00           H
ATOM   1152  CA  THR    75      53.525  34.263  46.473  1.00  0.00           C
ATOM   1153  HA  THR    75      53.912  34.736  45.570  1.00  0.00           H
ATOM   1154  CB  THR    75      54.461  33.177  46.784  1.00  0.00           C
ATOM   1155  HB  THR    75      54.319  32.369  46.066  1.00  0.00           H
ATOM   1156  CG2 THR    75      55.903  33.657  46.821  1.00  0.00           C
ATOM   1157 HG21 THR    75      56.110  34.357  47.631  1.00  0.00           H
ATOM   1158 HG22 THR    75      56.491  32.765  47.036  1.00  0.00           H
ATOM   1159 HG23 THR    75      56.125  34.139  45.870  1.00  0.00           H
ATOM   1160  OG1 THR    75      54.153  32.730  48.070  1.00  0.00           O
ATOM   1161  HG1 THR    75      53.417  32.123  47.963  1.00  0.00           H
ATOM   1162  C   THR    75      52.211  33.623  46.080  1.00  0.00           C
ATOM   1163  O   THR    75      51.421  33.177  46.959  1.00  0.00           O
ATOM   1164  N   LEU    76      52.082  33.445  44.791  1.00  0.00           N
ATOM   1165  H   LEU    76      52.878  33.775  44.263  1.00  0.00           H
ATOM   1166  CA  LEU    76      51.248  32.456  44.148  1.00  0.00           C
ATOM   1167  HA  LEU    76      50.274  32.443  44.637  1.00  0.00           H
ATOM   1168  CB  LEU    76      50.952  32.896  42.682  1.00  0.00           C
ATOM   1169  HB2 LEU    76      50.572  33.917  42.649  1.00  0.00           H
ATOM   1170  HB3 LEU    76      51.854  32.995  42.077  1.00  0.00           H
ATOM   1171  CG  LEU    76      49.945  31.970  41.831  1.00  0.00           C
ATOM   1172  HG  LEU    76      50.187  30.934  42.070  1.00  0.00           H
ATOM   1173  CD1 LEU    76      48.559  32.052  42.291  1.00  0.00           C
ATOM   1174 HD11 LEU    76      48.137  33.058  42.308  1.00  0.00           H
ATOM   1175 HD12 LEU    76      47.904  31.495  41.621  1.00  0.00           H
ATOM   1176 HD13 LEU    76      48.527  31.566  43.265  1.00  0.00           H
ATOM   1177  CD2 LEU    76      50.123  32.154  40.363  1.00  0.00           C
ATOM   1178 HD21 LEU    76      51.075  31.712  40.069  1.00  0.00           H
ATOM   1179 HD22 LEU    76      49.306  31.746  39.768  1.00  0.00           H
ATOM   1180 HD23 LEU    76      49.995  33.229  40.231  1.00  0.00           H
ATOM   1181  C   LEU    76      51.852  31.043  44.262  1.00  0.00           C
ATOM   1182  O   LEU    76      53.017  30.876  44.029  1.00  0.00           O
ATOM   1183  N   MET    77      51.043  30.051  44.518  1.00  0.00           N
ATOM   1184  H   MET    77      50.152  30.386  44.857  1.00  0.00           H
ATOM   1185  CA  MET    77      51.212  28.641  44.593  1.00  0.00           C
ATOM   1186  HA  MET    77      52.028  28.302  43.954  1.00  0.00           H
ATOM   1187  CB  MET    77      51.579  28.285  46.013  1.00  0.00           C
ATOM   1188  HB2 MET    77      50.745  28.592  46.642  1.00  0.00           H
ATOM   1189  HB3 MET    77      51.781  27.214  46.027  1.00  0.00           H
ATOM   1190  CG  MET    77      52.891  28.883  46.552  1.00  0.00           C
ATOM   1191  HG2 MET    77      53.761  28.583  45.968  1.00  0.00           H
ATOM   1192  HG3 MET    77      52.861  29.971  46.508  1.00  0.00           H
ATOM   1193  SD  MET    77      53.076  28.629  48.372  1.00  0.00           S
ATOM   1194  CE  MET    77      53.991  27.100  48.323  1.00  0.00           C
ATOM   1195  HE1 MET    77      54.967  27.231  48.789  1.00  0.00           H
ATOM   1196  HE2 MET    77      53.515  26.277  48.855  1.00  0.00           H
ATOM   1197  HE3 MET    77      54.317  26.824  47.321  1.00  0.00           H
ATOM   1198  C   MET    77      49.996  27.868  44.169  1.00  0.00           C
ATOM   1199  O   MET    77      48.908  28.392  44.125  1.00  0.00           O
ATOM   1200  N   SER    78      50.190  26.549  43.936  1.00  0.00           N
ATOM   1201  H   SER    78      51.091  26.108  44.052  1.00  0.00           H
ATOM   1202  CA  SER    78      49.005  25.672  43.675  1.00  0.00           C
ATOM   1203  HA  SER    78      48.125  26.185  44.065  1.00  0.00           H
ATOM   1204  CB  SER    78      48.665  25.538  42.156  1.00  0.00           C
ATOM   1205  HB2 SER    78      47.698  25.113  41.885  1.00  0.00           H
ATOM   1206  HB3 SER    78      48.660  26.554  41.763  1.00  0.00           H
ATOM   1207  OG  SER    78      49.609  24.734  41.502  1.00  0.00           O
ATOM   1208  HG  SER    78      50.033  25.236  40.803  1.00  0.00           H
ATOM   1209  C   SER    78      49.094  24.285  44.306  1.00  0.00           C
ATOM   1210  O   SER    78      50.197  23.754  44.495  1.00  0.00           O
ATOM   1211  N   CYS    79      47.979  23.579  44.457  1.00  0.00           N
ATOM   1212  H   CYS    79      47.130  24.088  44.255  1.00  0.00           H
ATOM   1213  CA  CYS    79      47.902  22.177  44.947  1.00  0.00           C
ATOM   1214  HA  CYS    79      48.793  21.656  44.600  1.00  0.00           H
ATOM   1215  CB  CYS    79      47.807  22.139  46.522  1.00  0.00           C
ATOM   1216  HB2 CYS    79      47.697  21.125  46.907  1.00  0.00           H
ATOM   1217  HB3 CYS    79      48.682  22.549  47.029  1.00  0.00           H
ATOM   1218  SG  CYS    79      46.338  22.999  47.128  1.00  0.00           S
ATOM   1219  HG  CYS    79      46.296  22.569  48.392  1.00  0.00           H
ATOM   1220  C   CYS    79      46.795  21.336  44.237  1.00  0.00           C
ATOM   1221  O   CYS    79      45.917  21.895  43.582  1.00  0.00           O
ATOM   1222  N   PRO    80      46.903  19.992  44.030  1.00  0.00           N
ATOM   1223  CD  PRO    80      47.919  19.169  44.635  1.00  0.00           C
ATOM   1224  HD2 PRO    80      47.803  19.140  45.718  1.00  0.00           H
ATOM   1225  HD3 PRO    80      48.875  19.614  44.356  1.00  0.00           H
ATOM   1226  CG  PRO    80      47.728  17.703  44.081  1.00  0.00           C
ATOM   1227  HG2 PRO    80      48.242  17.028  44.766  1.00  0.00           H
ATOM   1228  HG3 PRO    80      48.264  17.582  43.140  1.00  0.00           H
ATOM   1229  CB  PRO    80      46.175  17.734  44.026  1.00  0.00           C
ATOM   1230  HB2 PRO    80      45.836  17.477  45.029  1.00  0.00           H
ATOM   1231  HB3 PRO    80      45.719  16.941  43.433  1.00  0.00           H
ATOM   1232  CA  PRO    80      45.732  19.188  43.670  1.00  0.00           C
ATOM   1233  HA  PRO    80      45.681  19.366  42.596  1.00  0.00           H
ATOM   1234  C   PRO    80      44.406  19.600  44.320  1.00  0.00           C
ATOM   1235  O   PRO    80      44.386  20.103  45.475  1.00  0.00           O
ATOM   1236  N   VAL    81      43.311  19.499  43.595  1.00  0.00           N
ATOM   1237  H   VAL    81      43.429  18.973  42.740  1.00  0.00           H
ATOM   1238  CA  VAL    81      42.062  20.030  44.030  1.00  0.00           C
ATOM   1239  HA  VAL    81      42.255  21.058  44.339  1.00  0.00           H
ATOM   1240  CB  VAL    81      40.997  20.174  42.921  1.00  0.00           C
ATOM   1241  HB  VAL    81      41.358  20.906  42.197  1.00  0.00           H
ATOM   1242  CG1 VAL    81      40.697  18.871  42.233  1.00  0.00           C
ATOM   1243 HG11 VAL    81      40.226  18.261  43.004  1.00  0.00           H
ATOM   1244 HG12 VAL    81      39.949  19.006  41.453  1.00  0.00           H
ATOM   1245 HG13 VAL    81      41.589  18.338  41.902  1.00  0.00           H
ATOM   1246  CG2 VAL    81      39.697  20.829  43.489  1.00  0.00           C
ATOM   1247 HG21 VAL    81      39.072  21.041  42.622  1.00  0.00           H
ATOM   1248 HG22 VAL    81      39.272  19.995  44.048  1.00  0.00           H
ATOM   1249 HG23 VAL    81      39.939  21.653  44.162  1.00  0.00           H
ATOM   1250  C   VAL    81      41.581  19.273  45.314  1.00  0.00           C
ATOM   1251  O   VAL    81      41.803  18.049  45.502  1.00  0.00           O
ATOM   1252  N   GLY    82      40.854  20.011  46.173  1.00  0.00           N
ATOM   1253  H   GLY    82      40.657  20.971  45.929  1.00  0.00           H
ATOM   1254  CA  GLY    82      40.347  19.576  47.431  1.00  0.00           C
ATOM   1255  HA2 GLY    82      39.661  20.367  47.734  1.00  0.00           H
ATOM   1256  HA3 GLY    82      39.710  18.704  47.283  1.00  0.00           H
ATOM   1257  C   GLY    82      41.332  19.358  48.563  1.00  0.00           C
ATOM   1258  O   GLY    82      40.944  19.037  49.673  1.00  0.00           O
ATOM   1259  N   GLU    83      42.579  19.270  48.245  1.00  0.00           N
ATOM   1260  H   GLU    83      42.875  19.661  47.363  1.00  0.00           H
ATOM   1261  CA  GLU    83      43.645  19.018  49.282  1.00  0.00           C
ATOM   1262  HA  GLU    83      43.357  18.329  50.076  1.00  0.00           H
ATOM   1263  CB  GLU    83      44.900  18.440  48.543  1.00  0.00           C
ATOM   1264  HB2 GLU    83      45.143  19.172  47.772  1.00  0.00           H
ATOM   1265  HB3 GLU    83      45.699  18.217  49.250  1.00  0.00           H
ATOM   1266  CG  GLU    83      44.634  17.003  47.926  1.00  0.00           C
ATOM   1267  HG2 GLU    83      43.888  17.179  47.151  1.00  0.00           H
ATOM   1268  HG3 GLU    83      45.471  16.556  47.390  1.00  0.00           H
ATOM   1269  CD  GLU    83      44.051  15.889  48.890  1.00  0.00           C
ATOM   1270  OE1 GLU    83      43.216  15.082  48.418  1.00  0.00           O
ATOM   1271  OE2 GLU    83      44.432  15.872  50.068  1.00  0.00           O
ATOM   1272  C   GLU    83      44.128  20.200  50.108  1.00  0.00           C
ATOM   1273  O   GLU    83      44.487  21.194  49.555  1.00  0.00           O
ATOM   1274  N   ALA    84      44.313  20.099  51.409  1.00  0.00           N
ATOM   1275  H   ALA    84      43.891  19.247  51.750  1.00  0.00           H
ATOM   1276  CA  ALA    84      44.860  21.127  52.290  1.00  0.00           C
ATOM   1277  HA  ALA    84      44.148  21.951  52.244  1.00  0.00           H
ATOM   1278  CB  ALA    84      44.611  20.682  53.714  1.00  0.00           C
ATOM   1279  HB1 ALA    84      43.669  20.208  53.996  1.00  0.00           H
ATOM   1280  HB2 ALA    84      45.393  19.929  53.809  1.00  0.00           H
ATOM   1281  HB3 ALA    84      44.677  21.546  54.374  1.00  0.00           H
ATOM   1282  C   ALA    84      46.303  21.562  51.887  1.00  0.00           C
ATOM   1283  O   ALA    84      47.179  20.744  52.062  1.00  0.00           O
ATOM   1284  N   PRO    85      46.465  22.786  51.429  1.00  0.00           N
ATOM   1285  CD  PRO    85      45.468  23.835  51.516  1.00  0.00           C
ATOM   1286  HD2 PRO    85      44.847  23.828  52.411  1.00  0.00           H
ATOM   1287  HD3 PRO    85      44.775  23.794  50.675  1.00  0.00           H
ATOM   1288  CG  PRO    85      46.319  25.079  51.232  1.00  0.00           C
ATOM   1289  HG2 PRO    85      46.606  25.480  52.204  1.00  0.00           H
ATOM   1290  HG3 PRO    85      45.692  25.868  50.818  1.00  0.00           H
ATOM   1291  CB  PRO    85      47.532  24.763  50.364  1.00  0.00           C
ATOM   1292  HB2 PRO    85      48.363  25.459  50.479  1.00  0.00           H
ATOM   1293  HB3 PRO    85      47.237  24.705  49.317  1.00  0.00           H
ATOM   1294  CA  PRO    85      47.783  23.352  50.937  1.00  0.00           C
ATOM   1295  HA  PRO    85      48.180  22.776  50.102  1.00  0.00           H
ATOM   1296  C   PRO    85      48.874  23.364  52.027  1.00  0.00           C
ATOM   1297  O   PRO    85      48.766  24.063  53.015  1.00  0.00           O
ATOM   1298  N   SER    86      49.875  22.556  51.867  1.00  0.00           N
ATOM   1299  H   SER    86      49.730  21.885  51.125  1.00  0.00           H
ATOM   1300  CA  SER    86      51.114  22.421  52.680  1.00  0.00           C
ATOM   1301  HA  SER    86      51.152  23.273  53.359  1.00  0.00           H
ATOM   1302  CB  SER    86      50.895  21.155  53.454  1.00  0.00           C
ATOM   1303  HB2 SER    86      51.623  21.074  54.260  1.00  0.00           H
ATOM   1304  HB3 SER    86      49.866  21.219  53.809  1.00  0.00           H
ATOM   1305  OG  SER    86      51.075  20.040  52.570  1.00  0.00           O
ATOM   1306  HG  SER    86      50.198  19.761  52.294  1.00  0.00           H
ATOM   1307  C   SER    86      52.487  22.320  51.895  1.00  0.00           C
ATOM   1308  O   SER    86      52.409  22.096  50.674  1.00  0.00           O
ATOM   1309  N   PRO    87      53.636  22.385  52.645  1.00  0.00           N
ATOM   1310  CD  PRO    87      53.682  22.902  53.977  1.00  0.00           C
ATOM   1311  HD2 PRO    87      53.330  22.147  54.679  1.00  0.00           H
ATOM   1312  HD3 PRO    87      53.073  23.801  54.078  1.00  0.00           H
ATOM   1313  CG  PRO    87      55.096  23.186  54.245  1.00  0.00           C
ATOM   1314  HG2 PRO    87      55.453  23.008  55.260  1.00  0.00           H
ATOM   1315  HG3 PRO    87      55.336  24.216  53.985  1.00  0.00           H
ATOM   1316  CB  PRO    87      55.869  22.396  53.207  1.00  0.00           C
ATOM   1317  HB2 PRO    87      56.212  21.428  53.576  1.00  0.00           H
ATOM   1318  HB3 PRO    87      56.764  22.986  53.009  1.00  0.00           H
ATOM   1319  CA  PRO    87      54.903  22.264  52.051  1.00  0.00           C
ATOM   1320  HA  PRO    87      55.024  23.119  51.385  1.00  0.00           H
ATOM   1321  C   PRO    87      55.167  20.964  51.328  1.00  0.00           C
ATOM   1322  O   PRO    87      56.121  20.938  50.593  1.00  0.00           O
ATOM   1323  N   TYR    88      54.225  19.988  51.512  1.00  0.00           N
ATOM   1324  H   TYR    88      53.465  20.136  52.160  1.00  0.00           H
ATOM   1325  CA  TYR    88      54.420  18.598  50.935  1.00  0.00           C
ATOM   1326  HA  TYR    88      55.454  18.304  50.751  1.00  0.00           H
ATOM   1327  CB  TYR    88      53.930  17.589  51.984  1.00  0.00           C
ATOM   1328  HB2 TYR    88      52.840  17.567  51.990  1.00  0.00           H
ATOM   1329  HB3 TYR    88      54.209  16.591  51.648  1.00  0.00           H
ATOM   1330  CG  TYR    88      54.564  17.854  53.321  1.00  0.00           C
ATOM   1331  CD1 TYR    88      55.928  17.671  53.518  1.00  0.00           C
ATOM   1332  HD1 TYR    88      56.553  17.407  52.678  1.00  0.00           H
ATOM   1333  CE1 TYR    88      56.467  17.922  54.759  1.00  0.00           C
ATOM   1334  HE1 TYR    88      57.522  17.756  54.915  1.00  0.00           H
ATOM   1335  CZ  TYR    88      55.653  18.396  55.844  1.00  0.00           C
ATOM   1336  OH  TYR    88      56.245  18.748  57.015  1.00  0.00           O
ATOM   1337  HH  TYR    88      55.610  19.233  57.547  1.00  0.00           H
ATOM   1338  CE2 TYR    88      54.258  18.487  55.651  1.00  0.00           C
ATOM   1339  HE2 TYR    88      53.617  18.727  56.487  1.00  0.00           H
ATOM   1340  CD2 TYR    88      53.752  18.270  54.402  1.00  0.00           C
ATOM   1341  HD2 TYR    88      52.682  18.257  54.254  1.00  0.00           H
ATOM   1342  C   TYR    88      53.639  18.306  49.659  1.00  0.00           C
ATOM   1343  O   TYR    88      54.100  17.637  48.739  1.00  0.00           O
ATOM   1344  N   ASN    89      52.571  19.084  49.419  1.00  0.00           N
ATOM   1345  H   ASN    89      52.306  19.783  50.097  1.00  0.00           H
ATOM   1346  CA  ASN    89      51.709  18.932  48.247  1.00  0.00           C
ATOM   1347  HA  ASN    89      52.180  18.248  47.541  1.00  0.00           H
ATOM   1348  CB  ASN    89      50.340  18.423  48.588  1.00  0.00           C
ATOM   1349  HB2 ASN    89      49.820  18.098  47.686  1.00  0.00           H
ATOM   1350  HB3 ASN    89      50.492  17.452  49.060  1.00  0.00           H
ATOM   1351  CG  ASN    89      49.547  19.349  49.469  1.00  0.00           C
ATOM   1352  OD1 ASN    89      50.014  20.450  49.816  1.00  0.00           O
ATOM   1353  ND2 ASN    89      48.451  18.975  49.993  1.00  0.00           N
ATOM   1354 HD21 ASN    89      47.860  19.641  50.469  1.00  0.00           H
ATOM   1355 HD22 ASN    89      48.011  18.083  49.818  1.00  0.00           H
ATOM   1356  C   ASN    89      51.605  20.162  47.337  1.00  0.00           C
ATOM   1357  O   ASN    89      51.087  20.025  46.199  1.00  0.00           O
ATOM   1358  N   SER    90      51.932  21.360  47.835  1.00  0.00           N
ATOM   1359  H   SER    90      52.255  21.367  48.792  1.00  0.00           H
ATOM   1360  CA  SER    90      51.969  22.616  46.978  1.00  0.00           C
ATOM   1361  HA  SER    90      51.129  22.538  46.288  1.00  0.00           H
ATOM   1362  CB  SER    90      51.834  23.830  47.883  1.00  0.00           C
ATOM   1363  HB2 SER    90      52.758  24.040  48.422  1.00  0.00           H
ATOM   1364  HB3 SER    90      51.584  24.548  47.103  1.00  0.00           H
ATOM   1365  OG  SER    90      50.728  23.708  48.730  1.00  0.00           O
ATOM   1366  HG  SER    90      50.875  22.945  49.294  1.00  0.00           H
ATOM   1367  C   SER    90      53.228  22.747  46.145  1.00  0.00           C
ATOM   1368  O   SER    90      54.321  22.555  46.559  1.00  0.00           O
ATOM   1369  N   ARG    91      53.046  23.316  44.952  1.00  0.00           N
ATOM   1370  H   ARG    91      52.124  23.277  44.541  1.00  0.00           H
ATOM   1371  CA  ARG    91      54.185  23.783  44.093  1.00  0.00           C
ATOM   1372  HA  ARG    91      55.116  23.486  44.577  1.00  0.00           H
ATOM   1373  CB  ARG    91      54.128  23.382  42.665  1.00  0.00           C
ATOM   1374  HB2 ARG    91      55.052  23.747  42.217  1.00  0.00           H
ATOM   1375  HB3 ARG    91      54.292  22.310  42.558  1.00  0.00           H
ATOM   1376  CG  ARG    91      52.932  23.822  41.810  1.00  0.00           C
ATOM   1377  HG2 ARG    91      52.158  23.088  42.035  1.00  0.00           H
ATOM   1378  HG3 ARG    91      52.606  24.850  41.972  1.00  0.00           H
ATOM   1379  CD  ARG    91      53.228  23.671  40.327  1.00  0.00           C
ATOM   1380  HD2 ARG    91      54.060  24.312  40.036  1.00  0.00           H
ATOM   1381  HD3 ARG    91      53.768  22.750  40.104  1.00  0.00           H
ATOM   1382  NE  ARG    91      52.047  23.792  39.464  1.00  0.00           N
ATOM   1383  HE  ARG    91      51.574  24.683  39.429  1.00  0.00           H
ATOM   1384  CZ  ARG    91      51.584  22.711  38.796  1.00  0.00           C
ATOM   1385  NH1 ARG    91      50.616  22.818  37.997  1.00  0.00           N
ATOM   1386 HH11 ARG    91      50.293  23.726  37.693  1.00  0.00           H
ATOM   1387 HH12 ARG    91      50.234  21.996  37.551  1.00  0.00           H
ATOM   1388  NH2 ARG    91      52.041  21.542  38.992  1.00  0.00           N
ATOM   1389 HH21 ARG    91      52.872  21.349  39.531  1.00  0.00           H
ATOM   1390 HH22 ARG    91      51.588  20.808  38.464  1.00  0.00           H
ATOM   1391  C   ARG    91      54.090  25.291  44.070  1.00  0.00           C
ATOM   1392  O   ARG    91      53.037  25.937  44.229  1.00  0.00           O
ATOM   1393  N   PHE    92      55.237  25.899  43.882  1.00  0.00           N
ATOM   1394  H   PHE    92      56.076  25.376  44.089  1.00  0.00           H
ATOM   1395  CA  PHE    92      55.391  27.316  43.529  1.00  0.00           C
ATOM   1396  HA  PHE    92      55.026  27.948  44.339  1.00  0.00           H
ATOM   1397  CB  PHE    92      56.937  27.607  43.386  1.00  0.00           C
ATOM   1398  HB2 PHE    92      57.274  27.398  44.401  1.00  0.00           H
ATOM   1399  HB3 PHE    92      57.274  26.852  42.676  1.00  0.00           H
ATOM   1400  CG  PHE    92      57.412  28.960  43.050  1.00  0.00           C
ATOM   1401  CD1 PHE    92      57.139  30.110  43.886  1.00  0.00           C
ATOM   1402  HD1 PHE    92      56.559  29.990  44.790  1.00  0.00           H
ATOM   1403  CE1 PHE    92      57.534  31.408  43.510  1.00  0.00           C
ATOM   1404  HE1 PHE    92      57.102  32.239  44.047  1.00  0.00           H
ATOM   1405  CZ  PHE    92      58.163  31.572  42.244  1.00  0.00           C
ATOM   1406  HZ  PHE    92      58.377  32.582  41.928  1.00  0.00           H
ATOM   1407  CE2 PHE    92      58.383  30.494  41.352  1.00  0.00           C
ATOM   1408  HE2 PHE    92      59.029  30.637  40.499  1.00  0.00           H
ATOM   1409  CD2 PHE    92      58.039  29.197  41.797  1.00  0.00           C
ATOM   1410  HD2 PHE    92      58.197  28.337  41.165  1.00  0.00           H
ATOM   1411  C   PHE    92      54.759  27.655  42.183  1.00  0.00           C
ATOM   1412  O   PHE    92      54.764  26.802  41.260  1.00  0.00           O
ATOM   1413  N   GLU    93      54.298  28.846  42.042  1.00  0.00           N
ATOM   1414  H   GLU    93      54.291  29.374  42.903  1.00  0.00           H
ATOM   1415  CA  GLU    93      53.955  29.391  40.771  1.00  0.00           C
ATOM   1416  HA  GLU    93      54.263  28.742  39.952  1.00  0.00           H
ATOM   1417  CB  GLU    93      52.419  29.467  40.620  1.00  0.00           C
ATOM   1418  HB2 GLU    93      52.185  30.109  41.470  1.00  0.00           H
ATOM   1419  HB3 GLU    93      52.062  29.912  39.692  1.00  0.00           H
ATOM   1420  CG  GLU    93      51.640  28.077  40.610  1.00  0.00           C
ATOM   1421  HG2 GLU    93      52.138  27.476  41.370  1.00  0.00           H
ATOM   1422  HG3 GLU    93      50.681  28.291  41.081  1.00  0.00           H
ATOM   1423  CD  GLU    93      51.580  27.313  39.349  1.00  0.00           C
ATOM   1424  OE1 GLU    93      50.830  26.308  39.242  1.00  0.00           O
ATOM   1425  OE2 GLU    93      52.406  27.561  38.424  1.00  0.00           O
ATOM   1426  C   GLU    93      54.608  30.767  40.560  1.00  0.00           C
ATOM   1427  O   GLU    93      55.424  30.906  39.613  1.00  0.00           O
ATOM   1428  N   SER    94      54.503  31.801  41.420  1.00  0.00           N
ATOM   1429  H   SER    94      53.991  31.592  42.264  1.00  0.00           H
ATOM   1430  CA  SER    94      54.977  33.136  41.179  1.00  0.00           C
ATOM   1431  HA  SER    94      55.990  32.990  40.803  1.00  0.00           H
ATOM   1432  CB  SER    94      54.030  33.809  40.184  1.00  0.00           C
ATOM   1433  HB2 SER    94      53.543  33.130  39.484  1.00  0.00           H
ATOM   1434  HB3 SER    94      53.195  34.299  40.686  1.00  0.00           H
ATOM   1435  OG  SER    94      54.531  34.795  39.381  1.00  0.00           O
ATOM   1436  HG  SER    94      54.335  34.580  38.467  1.00  0.00           H
ATOM   1437  C   SER    94      55.122  33.965  42.478  1.00  0.00           C
ATOM   1438  O   SER    94      54.549  33.700  43.500  1.00  0.00           O
ATOM   1439  N   VAL    95      55.945  35.012  42.452  1.00  0.00           N
ATOM   1440  H   VAL    95      56.462  35.092  41.587  1.00  0.00           H
ATOM   1441  CA  VAL    95      55.967  36.054  43.459  1.00  0.00           C
ATOM   1442  HA  VAL    95      55.768  35.579  44.420  1.00  0.00           H
ATOM   1443  CB  VAL    95      57.407  36.721  43.568  1.00  0.00           C
ATOM   1444  HB  VAL    95      57.545  37.074  42.545  1.00  0.00           H
ATOM   1445  CG1 VAL    95      57.510  37.963  44.466  1.00  0.00           C
ATOM   1446 HG11 VAL    95      57.195  37.698  45.475  1.00  0.00           H
ATOM   1447 HG12 VAL    95      58.586  38.130  44.411  1.00  0.00           H
ATOM   1448 HG13 VAL    95      56.864  38.801  44.204  1.00  0.00           H
ATOM   1449  CG2 VAL    95      58.355  35.681  44.136  1.00  0.00           C
ATOM   1450 HG21 VAL    95      58.354  34.749  43.571  1.00  0.00           H
ATOM   1451 HG22 VAL    95      59.385  36.039  44.125  1.00  0.00           H
ATOM   1452 HG23 VAL    95      58.078  35.415  45.156  1.00  0.00           H
ATOM   1453  C   VAL    95      54.874  37.143  43.214  1.00  0.00           C
ATOM   1454  O   VAL    95      54.932  37.961  42.355  1.00  0.00           O
ATOM   1455  N   ALA    96      53.861  37.173  44.047  1.00  0.00           N
ATOM   1456  H   ALA    96      53.873  36.573  44.858  1.00  0.00           H
ATOM   1457  CA  ALA    96      52.565  37.633  43.600  1.00  0.00           C
ATOM   1458  HA  ALA    96      52.687  38.509  42.963  1.00  0.00           H
ATOM   1459  CB  ALA    96      51.877  36.596  42.686  1.00  0.00           C
ATOM   1460  HB1 ALA    96      51.620  35.736  43.303  1.00  0.00           H
ATOM   1461  HB2 ALA    96      51.005  37.170  42.371  1.00  0.00           H
ATOM   1462  HB3 ALA    96      52.635  36.299  41.961  1.00  0.00           H
ATOM   1463  C   ALA    96      51.721  38.094  44.802  1.00  0.00           C
ATOM   1464  O   ALA    96      51.421  37.384  45.755  1.00  0.00           O
ATOM   1465  N   TRP    97      51.155  39.315  44.743  1.00  0.00           N
ATOM   1466  H   TRP    97      51.501  39.852  43.962  1.00  0.00           H
ATOM   1467  CA  TRP    97      49.977  39.792  45.466  1.00  0.00           C
ATOM   1468  HA  TRP    97      49.753  39.095  46.273  1.00  0.00           H
ATOM   1469  CB  TRP    97      50.419  41.037  46.227  1.00  0.00           C
ATOM   1470  HB2 TRP    97      49.633  41.407  46.886  1.00  0.00           H
ATOM   1471  HB3 TRP    97      51.165  40.658  46.927  1.00  0.00           H
ATOM   1472  CG  TRP    97      50.988  42.225  45.464  1.00  0.00           C
ATOM   1473  CD1 TRP    97      52.280  42.650  45.509  1.00  0.00           C
ATOM   1474  HD1 TRP    97      53.054  42.205  46.117  1.00  0.00           H
ATOM   1475  NE1 TRP    97      52.377  43.915  44.896  1.00  0.00           N
ATOM   1476  HE1 TRP    97      53.138  44.579  44.866  1.00  0.00           H
ATOM   1477  CE2 TRP    97      51.225  44.255  44.299  1.00  0.00           C
ATOM   1478  CZ2 TRP    97      50.803  45.416  43.610  1.00  0.00           C
ATOM   1479  HZ2 TRP    97      51.512  46.172  43.306  1.00  0.00           H
ATOM   1480  CH2 TRP    97      49.464  45.457  43.118  1.00  0.00           C
ATOM   1481  HH2 TRP    97      49.132  46.273  42.494  1.00  0.00           H
ATOM   1482  CZ3 TRP    97      48.570  44.390  43.300  1.00  0.00           C
ATOM   1483  HZ3 TRP    97      47.527  44.516  43.054  1.00  0.00           H
ATOM   1484  CE3 TRP    97      48.991  43.359  44.142  1.00  0.00           C
ATOM   1485  HE3 TRP    97      48.291  42.582  44.413  1.00  0.00           H
ATOM   1486  CD2 TRP    97      50.246  43.204  44.683  1.00  0.00           C
ATOM   1487  C   TRP    97      48.696  40.008  44.697  1.00  0.00           C
ATOM   1488  O   TRP    97      47.725  40.342  45.377  1.00  0.00           O
ATOM   1489  N   SER    98      48.618  39.868  43.391  1.00  0.00           N
ATOM   1490  H   SER    98      49.407  40.017  42.778  1.00  0.00           H
ATOM   1491  CA  SER    98      47.392  39.777  42.661  1.00  0.00           C
ATOM   1492  HA  SER    98      46.529  39.468  43.251  1.00  0.00           H
ATOM   1493  CB  SER    98      47.040  41.096  41.982  1.00  0.00           C
ATOM   1494  HB2 SER    98      46.879  41.824  42.778  1.00  0.00           H
ATOM   1495  HB3 SER    98      47.846  41.412  41.320  1.00  0.00           H
ATOM   1496  OG  SER    98      45.799  40.915  41.292  1.00  0.00           O
ATOM   1497  HG  SER    98      45.337  40.592  42.069  1.00  0.00           H
ATOM   1498  C   SER    98      47.705  38.724  41.545  1.00  0.00           C
ATOM   1499  O   SER    98      48.918  38.486  41.292  1.00  0.00           O
ATOM   1500  N   ALA    99      46.738  37.933  41.039  1.00  0.00           N
ATOM   1501  H   ALA    99      45.775  38.143  41.262  1.00  0.00           H
ATOM   1502  CA  ALA    99      46.974  36.779  40.170  1.00  0.00           C
ATOM   1503  HA  ALA    99      47.699  37.279  39.526  1.00  0.00           H
ATOM   1504  CB  ALA    99      47.711  35.630  40.865  1.00  0.00           C
ATOM   1505  HB1 ALA    99      48.635  35.908  41.371  1.00  0.00           H
ATOM   1506  HB2 ALA    99      47.022  35.125  41.542  1.00  0.00           H
ATOM   1507  HB3 ALA    99      48.112  34.929  40.133  1.00  0.00           H
ATOM   1508  C   ALA    99      45.724  36.239  39.402  1.00  0.00           C
ATOM   1509  O   ALA    99      44.600  36.302  39.923  1.00  0.00           O
ATOM   1510  N   SER   100      46.000  35.499  38.320  1.00  0.00           N
ATOM   1511  H   SER   100      46.922  35.612  37.923  1.00  0.00           H
ATOM   1512  CA  SER   100      45.142  34.388  37.808  1.00  0.00           C
ATOM   1513  HA  SER   100      44.458  34.192  38.633  1.00  0.00           H
ATOM   1514  CB  SER   100      44.363  34.935  36.610  1.00  0.00           C
ATOM   1515  HB2 SER   100      43.893  35.908  36.760  1.00  0.00           H
ATOM   1516  HB3 SER   100      45.021  35.053  35.750  1.00  0.00           H
ATOM   1517  OG  SER   100      43.303  34.161  36.299  1.00  0.00           O
ATOM   1518  HG  SER   100      42.554  34.683  36.597  1.00  0.00           H
ATOM   1519  C   SER   100      45.846  33.084  37.443  1.00  0.00           C
ATOM   1520  O   SER   100      47.072  33.017  37.339  1.00  0.00           O
ATOM   1521  N   ALA   101      45.112  32.023  37.154  1.00  0.00           N
ATOM   1522  H   ALA   101      44.120  32.202  37.214  1.00  0.00           H
ATOM   1523  CA  ALA   101      45.564  30.767  36.529  1.00  0.00           C
ATOM   1524  HA  ALA   101      46.430  30.839  35.872  1.00  0.00           H
ATOM   1525  CB  ALA   101      46.210  29.817  37.600  1.00  0.00           C
ATOM   1526  HB1 ALA   101      46.595  28.966  37.038  1.00  0.00           H
ATOM   1527  HB2 ALA   101      47.042  30.335  38.079  1.00  0.00           H
ATOM   1528  HB3 ALA   101      45.538  29.385  38.341  1.00  0.00           H
ATOM   1529  C   ALA   101      44.396  30.131  35.713  1.00  0.00           C
ATOM   1530  O   ALA   101      43.306  30.034  36.228  1.00  0.00           O
ATOM   1531  N   CYX   102      44.683  29.617  34.513  1.00  0.00           N
ATOM   1532  H   CYX   102      45.636  29.832  34.253  1.00  0.00           H
ATOM   1533  CA  CYX   102      43.661  28.861  33.767  1.00  0.00           C
ATOM   1534  HA  CYX   102      42.933  28.363  34.408  1.00  0.00           H
ATOM   1535  CB  CYX   102      42.741  29.975  33.065  1.00  0.00           C
ATOM   1536  HB2 CYX   102      42.032  29.416  32.454  1.00  0.00           H
ATOM   1537  HB3 CYX   102      42.201  30.560  33.811  1.00  0.00           H
ATOM   1538  SG  CYX   102      43.509  31.324  32.096  1.00  0.00           S
ATOM   1539  C   CYX   102      44.383  28.039  32.629  1.00  0.00           C
ATOM   1540  O   CYX   102      45.607  27.774  32.778  1.00  0.00           O
ATOM   1541  N   HIE   103      43.674  27.388  31.669  1.00  0.00           N
ATOM   1542  H   HIE   103      42.708  27.675  31.617  1.00  0.00           H
ATOM   1543  CA  HIE   103      44.386  26.584  30.680  1.00  0.00           C
ATOM   1544  HA  HIE   103      45.428  26.855  30.508  1.00  0.00           H
ATOM   1545  CB  HIE   103      44.309  25.102  31.216  1.00  0.00           C
ATOM   1546  HB2 HIE   103      44.759  25.165  32.206  1.00  0.00           H
ATOM   1547  HB3 HIE   103      43.299  24.712  31.338  1.00  0.00           H
ATOM   1548  CG  HIE   103      45.137  24.113  30.503  1.00  0.00           C
ATOM   1549  ND1 HIE   103      44.879  23.687  29.215  1.00  0.00           N
ATOM   1550  CE1 HIE   103      45.638  22.606  29.073  1.00  0.00           C
ATOM   1551  HE1 HIE   103      45.714  22.032  28.161  1.00  0.00           H
ATOM   1552  NE2 HIE   103      46.363  22.307  30.187  1.00  0.00           N
ATOM   1553  HE2 HIE   103      46.987  21.515  30.244  1.00  0.00           H
ATOM   1554  CD2 HIE   103      46.070  23.302  31.103  1.00  0.00           C
ATOM   1555  HD2 HIE   103      46.423  23.455  32.112  1.00  0.00           H
ATOM   1556  C   HIE   103      43.741  26.595  29.337  1.00  0.00           C
ATOM   1557  O   HIE   103      42.517  26.599  29.218  1.00  0.00           O
ATOM   1558  N   ASP   104      44.556  26.779  28.291  1.00  0.00           N
ATOM   1559  H   ASP   104      45.541  26.612  28.440  1.00  0.00           H
ATOM   1560  CA  ASP   104      44.105  27.201  26.959  1.00  0.00           C
ATOM   1561  HA  ASP   104      43.333  27.951  27.132  1.00  0.00           H
ATOM   1562  CB  ASP   104      45.240  28.084  26.378  1.00  0.00           C
ATOM   1563  HB2 ASP   104      44.837  28.580  25.495  1.00  0.00           H
ATOM   1564  HB3 ASP   104      45.418  28.764  27.211  1.00  0.00           H
ATOM   1565  CG  ASP   104      46.456  27.333  25.961  1.00  0.00           C
ATOM   1566  OD1 ASP   104      46.733  26.098  26.200  1.00  0.00           O
ATOM   1567  OD2 ASP   104      47.231  28.035  25.259  1.00  0.00           O
ATOM   1568  C   ASP   104      43.690  26.054  26.023  1.00  0.00           C
ATOM   1569  O   ASP   104      43.341  26.277  24.845  1.00  0.00           O
ATOM   1570  N   GLY   105      43.771  24.796  26.546  1.00  0.00           N
ATOM   1571  H   GLY   105      44.150  24.776  27.482  1.00  0.00           H
ATOM   1572  CA  GLY   105      43.645  23.534  25.871  1.00  0.00           C
ATOM   1573  HA2 GLY   105      43.105  22.849  26.525  1.00  0.00           H
ATOM   1574  HA3 GLY   105      43.073  23.653  24.950  1.00  0.00           H
ATOM   1575  C   GLY   105      44.845  22.758  25.619  1.00  0.00           C
ATOM   1576  O   GLY   105      44.812  21.588  25.144  1.00  0.00           O
ATOM   1577  N   THR   106      46.035  23.363  25.832  1.00  0.00           N
ATOM   1578  H   THR   106      45.935  24.320  26.140  1.00  0.00           H
ATOM   1579  CA  THR   106      47.363  22.734  25.591  1.00  0.00           C
ATOM   1580  HA  THR   106      47.302  21.652  25.468  1.00  0.00           H
ATOM   1581  CB  THR   106      48.037  23.316  24.338  1.00  0.00           C
ATOM   1582  HB  THR   106      48.044  24.403  24.418  1.00  0.00           H
ATOM   1583  CG2 THR   106      49.479  22.896  24.079  1.00  0.00           C
ATOM   1584 HG21 THR   106      49.558  21.825  24.268  1.00  0.00           H
ATOM   1585 HG22 THR   106      49.645  23.002  23.007  1.00  0.00           H
ATOM   1586 HG23 THR   106      50.263  23.419  24.623  1.00  0.00           H
ATOM   1587  OG1 THR   106      47.287  23.056  23.183  1.00  0.00           O
ATOM   1588  HG1 THR   106      46.550  23.671  23.207  1.00  0.00           H
ATOM   1589  C   THR   106      48.320  22.958  26.772  1.00  0.00           C
ATOM   1590  O   THR   106      49.054  22.066  27.093  1.00  0.00           O
ATOM   1591  N   SER   107      48.342  24.044  27.511  1.00  0.00           N
ATOM   1592  H   SER   107      47.732  24.800  27.231  1.00  0.00           H
ATOM   1593  CA  SER   107      49.061  24.127  28.737  1.00  0.00           C
ATOM   1594  HA  SER   107      49.003  23.125  29.162  1.00  0.00           H
ATOM   1595  CB  SER   107      50.510  24.448  28.517  1.00  0.00           C
ATOM   1596  HB2 SER   107      50.871  23.896  27.650  1.00  0.00           H
ATOM   1597  HB3 SER   107      50.497  25.476  28.156  1.00  0.00           H
ATOM   1598  OG  SER   107      51.312  24.357  29.689  1.00  0.00           O
ATOM   1599  HG  SER   107      51.416  23.428  29.903  1.00  0.00           H
ATOM   1600  C   SER   107      48.399  25.065  29.628  1.00  0.00           C
ATOM   1601  O   SER   107      47.606  25.923  29.199  1.00  0.00           O
ATOM   1602  N   TRP   108      48.648  24.938  30.984  1.00  0.00           N
ATOM   1603  H   TRP   108      49.403  24.320  31.247  1.00  0.00           H
ATOM   1604  CA  TRP   108      48.190  25.864  32.036  1.00  0.00           C
ATOM   1605  HA  TRP   108      47.135  26.131  31.968  1.00  0.00           H
ATOM   1606  CB  TRP   108      48.405  25.425  33.518  1.00  0.00           C
ATOM   1607  HB2 TRP   108      49.479  25.487  33.696  1.00  0.00           H
ATOM   1608  HB3 TRP   108      48.061  26.216  34.183  1.00  0.00           H
ATOM   1609  CG  TRP   108      47.748  24.115  33.955  1.00  0.00           C
ATOM   1610  CD1 TRP   108      48.280  22.877  33.883  1.00  0.00           C
ATOM   1611  HD1 TRP   108      49.300  22.675  33.590  1.00  0.00           H
ATOM   1612  NE1 TRP   108      47.404  21.937  34.404  1.00  0.00           N
ATOM   1613  HE1 TRP   108      47.717  20.986  34.536  1.00  0.00           H
ATOM   1614  CE2 TRP   108      46.351  22.590  34.963  1.00  0.00           C
ATOM   1615  CZ2 TRP   108      45.198  22.094  35.653  1.00  0.00           C
ATOM   1616  HZ2 TRP   108      45.148  21.030  35.827  1.00  0.00           H
ATOM   1617  CH2 TRP   108      44.156  22.955  36.020  1.00  0.00           C
ATOM   1618  HH2 TRP   108      43.269  22.667  36.566  1.00  0.00           H
ATOM   1619  CZ3 TRP   108      44.369  24.349  35.791  1.00  0.00           C
ATOM   1620  HZ3 TRP   108      43.678  25.037  36.254  1.00  0.00           H
ATOM   1621  CE3 TRP   108      45.438  24.883  35.073  1.00  0.00           C
ATOM   1622  HE3 TRP   108      45.396  25.949  34.909  1.00  0.00           H
ATOM   1623  CD2 TRP   108      46.458  23.948  34.636  1.00  0.00           C
ATOM   1624  C   TRP   108      48.937  27.182  31.889  1.00  0.00           C
ATOM   1625  O   TRP   108      49.963  27.366  31.284  1.00  0.00           O
ATOM   1626  N   LEU   109      48.342  28.289  32.371  1.00  0.00           N
ATOM   1627  H   LEU   109      47.391  28.049  32.609  1.00  0.00           H
ATOM   1628  CA  LEU   109      48.826  29.587  32.209  1.00  0.00           C
ATOM   1629  HA  LEU   109      49.889  29.599  31.969  1.00  0.00           H
ATOM   1630  CB  LEU   109      47.934  30.349  31.155  1.00  0.00           C
ATOM   1631  HB2 LEU   109      48.092  29.873  30.187  1.00  0.00           H
ATOM   1632  HB3 LEU   109      46.893  30.068  31.310  1.00  0.00           H
ATOM   1633  CG  LEU   109      48.069  31.893  31.037  1.00  0.00           C
ATOM   1634  HG  LEU   109      47.888  32.259  32.048  1.00  0.00           H
ATOM   1635  CD1 LEU   109      49.493  32.284  30.545  1.00  0.00           C
ATOM   1636 HD11 LEU   109      49.521  33.372  30.484  1.00  0.00           H
ATOM   1637 HD12 LEU   109      50.270  31.956  31.235  1.00  0.00           H
ATOM   1638 HD13 LEU   109      49.614  31.739  29.610  1.00  0.00           H
ATOM   1639  CD2 LEU   109      47.047  32.522  30.014  1.00  0.00           C
ATOM   1640 HD21 LEU   109      46.091  32.424  30.527  1.00  0.00           H
ATOM   1641 HD22 LEU   109      47.255  33.561  29.754  1.00  0.00           H
ATOM   1642 HD23 LEU   109      47.056  31.909  29.112  1.00  0.00           H
ATOM   1643  C   LEU   109      48.662  30.186  33.631  1.00  0.00           C
ATOM   1644  O   LEU   109      47.497  30.354  33.981  1.00  0.00           O
ATOM   1645  N   THR   110      49.739  30.580  34.393  1.00  0.00           N
ATOM   1646  H   THR   110      50.639  30.568  33.936  1.00  0.00           H
ATOM   1647  CA  THR   110      49.546  31.581  35.443  1.00  0.00           C
ATOM   1648  HA  THR   110      48.464  31.596  35.576  1.00  0.00           H
ATOM   1649  CB  THR   110      50.162  31.241  36.828  1.00  0.00           C
ATOM   1650  HB  THR   110      49.729  31.892  37.587  1.00  0.00           H
ATOM   1651  CG2 THR   110      49.897  29.819  37.344  1.00  0.00           C
ATOM   1652 HG21 THR   110      50.193  29.751  38.391  1.00  0.00           H
ATOM   1653 HG22 THR   110      48.828  29.610  37.366  1.00  0.00           H
ATOM   1654 HG23 THR   110      50.450  28.992  36.899  1.00  0.00           H
ATOM   1655  OG1 THR   110      51.617  31.474  36.791  1.00  0.00           O
ATOM   1656  HG1 THR   110      51.934  30.979  36.031  1.00  0.00           H
ATOM   1657  C   THR   110      49.964  32.956  34.927  1.00  0.00           C
ATOM   1658  O   THR   110      50.907  33.088  34.163  1.00  0.00           O
ATOM   1659  N   ILE   111      49.360  33.980  35.514  1.00  0.00           N
ATOM   1660  H   ILE   111      48.637  33.729  36.174  1.00  0.00           H
ATOM   1661  CA  ILE   111      49.633  35.467  35.484  1.00  0.00           C
ATOM   1662  HA  ILE   111      50.569  35.700  34.977  1.00  0.00           H
ATOM   1663  CB  ILE   111      48.523  36.226  34.684  1.00  0.00           C
ATOM   1664  HB  ILE   111      47.665  36.192  35.356  1.00  0.00           H
ATOM   1665  CG2 ILE   111      48.940  37.733  34.555  1.00  0.00           C
ATOM   1666 HG21 ILE   111      48.736  38.209  35.514  1.00  0.00           H
ATOM   1667 HG22 ILE   111      50.020  37.860  34.470  1.00  0.00           H
ATOM   1668 HG23 ILE   111      48.520  38.362  33.770  1.00  0.00           H
ATOM   1669  CG1 ILE   111      48.174  35.795  33.213  1.00  0.00           C
ATOM   1670 HG12 ILE   111      48.381  36.623  32.535  1.00  0.00           H
ATOM   1671 HG13 ILE   111      48.810  34.930  33.026  1.00  0.00           H
ATOM   1672  CD1 ILE   111      46.831  35.284  32.952  1.00  0.00           C
ATOM   1673 HD11 ILE   111      46.833  35.102  31.878  1.00  0.00           H
ATOM   1674 HD12 ILE   111      46.740  34.309  33.432  1.00  0.00           H
ATOM   1675 HD13 ILE   111      46.095  35.990  33.337  1.00  0.00           H
ATOM   1676  C   ILE   111      49.718  35.930  36.960  1.00  0.00           C
ATOM   1677  O   ILE   111      48.666  36.074  37.669  1.00  0.00           O
ATOM   1678  N   GLY   112      50.940  36.069  37.441  1.00  0.00           N
ATOM   1679  H   GLY   112      51.681  35.980  36.759  1.00  0.00           H
ATOM   1680  CA  GLY   112      51.150  36.661  38.814  1.00  0.00           C
ATOM   1681  HA2 GLY   112      50.235  36.557  39.398  1.00  0.00           H
ATOM   1682  HA3 GLY   112      51.913  36.137  39.391  1.00  0.00           H
ATOM   1683  C   GLY   112      51.500  38.123  38.792  1.00  0.00           C
ATOM   1684  O   GLY   112      51.884  38.670  37.754  1.00  0.00           O
ATOM   1685  N   ILE   113      51.380  38.908  39.930  1.00  0.00           N
ATOM   1686  H   ILE   113      50.848  38.478  40.674  1.00  0.00           H
ATOM   1687  CA  ILE   113      51.678  40.407  39.926  1.00  0.00           C
ATOM   1688  HA  ILE   113      52.320  40.758  39.119  1.00  0.00           H
ATOM   1689  CB  ILE   113      50.464  41.352  39.721  1.00  0.00           C
ATOM   1690  HB  ILE   113      49.808  41.238  40.583  1.00  0.00           H
ATOM   1691  CG2 ILE   113      50.820  42.821  39.644  1.00  0.00           C
ATOM   1692 HG21 ILE   113      49.890  43.389  39.594  1.00  0.00           H
ATOM   1693 HG22 ILE   113      51.318  43.141  40.559  1.00  0.00           H
ATOM   1694 HG23 ILE   113      51.479  43.056  38.809  1.00  0.00           H
ATOM   1695  CG1 ILE   113      49.620  40.955  38.430  1.00  0.00           C
ATOM   1696 HG12 ILE   113      50.271  41.197  37.589  1.00  0.00           H
ATOM   1697 HG13 ILE   113      49.379  39.892  38.456  1.00  0.00           H
ATOM   1698  CD1 ILE   113      48.289  41.667  38.228  1.00  0.00           C
ATOM   1699 HD11 ILE   113      48.317  42.756  38.188  1.00  0.00           H
ATOM   1700 HD12 ILE   113      47.887  41.466  37.234  1.00  0.00           H
ATOM   1701 HD13 ILE   113      47.546  41.352  38.960  1.00  0.00           H
ATOM   1702  C   ILE   113      52.389  40.776  41.244  1.00  0.00           C
ATOM   1703  O   ILE   113      51.758  40.676  42.289  1.00  0.00           O
ATOM   1704  N   SER   114      53.653  41.326  41.206  1.00  0.00           N
ATOM   1705  H   SER   114      54.073  41.419  40.292  1.00  0.00           H
ATOM   1706  CA  SER   114      54.254  42.011  42.394  1.00  0.00           C
ATOM   1707  HA  SER   114      53.389  42.342  42.969  1.00  0.00           H
ATOM   1708  CB  SER   114      54.991  40.961  43.195  1.00  0.00           C
ATOM   1709  HB2 SER   114      54.315  40.121  43.358  1.00  0.00           H
ATOM   1710  HB3 SER   114      55.850  40.572  42.649  1.00  0.00           H
ATOM   1711  OG  SER   114      55.386  41.411  44.414  1.00  0.00           O
ATOM   1712  HG  SER   114      55.035  40.764  45.029  1.00  0.00           H
ATOM   1713  C   SER   114      55.079  43.277  41.965  1.00  0.00           C
ATOM   1714  O   SER   114      55.198  43.661  40.783  1.00  0.00           O
ATOM   1715  N   GLY   115      55.391  44.028  43.030  1.00  0.00           N
ATOM   1716  H   GLY   115      54.857  43.835  43.865  1.00  0.00           H
ATOM   1717  CA  GLY   115      56.187  45.260  42.893  1.00  0.00           C
ATOM   1718  HA2 GLY   115      57.236  45.003  43.030  1.00  0.00           H
ATOM   1719  HA3 GLY   115      56.190  45.636  41.870  1.00  0.00           H
ATOM   1720  C   GLY   115      55.637  46.400  43.792  1.00  0.00           C
ATOM   1721  O   GLY   115      54.617  46.228  44.530  1.00  0.00           O
ATOM   1722  N   PRO   116      56.238  47.644  43.756  1.00  0.00           N
ATOM   1723  CD  PRO   116      57.336  47.982  42.877  1.00  0.00           C
ATOM   1724  HD2 PRO   116      57.277  47.660  41.837  1.00  0.00           H
ATOM   1725  HD3 PRO   116      58.218  47.436  43.215  1.00  0.00           H
ATOM   1726  CG  PRO   116      57.504  49.480  43.114  1.00  0.00           C
ATOM   1727  HG2 PRO   116      57.131  49.992  42.228  1.00  0.00           H
ATOM   1728  HG3 PRO   116      58.554  49.737  43.251  1.00  0.00           H
ATOM   1729  CB  PRO   116      56.671  49.885  44.362  1.00  0.00           C
ATOM   1730  HB2 PRO   116      56.234  50.858  44.142  1.00  0.00           H
ATOM   1731  HB3 PRO   116      57.301  50.066  45.233  1.00  0.00           H
ATOM   1732  CA  PRO   116      55.694  48.740  44.560  1.00  0.00           C
ATOM   1733  HA  PRO   116      55.609  48.513  45.624  1.00  0.00           H
ATOM   1734  C   PRO   116      54.263  49.278  44.072  1.00  0.00           C
ATOM   1735  O   PRO   116      53.793  49.003  42.981  1.00  0.00           O
ATOM   1736  N   ASP   117      53.583  50.060  44.911  1.00  0.00           N
ATOM   1737  H   ASP   117      54.030  50.260  45.795  1.00  0.00           H
ATOM   1738  CA  ASP   117      52.270  50.721  44.547  1.00  0.00           C
ATOM   1739  HA  ASP   117      51.578  49.942  44.228  1.00  0.00           H
ATOM   1740  CB  ASP   117      51.619  51.564  45.733  1.00  0.00           C
ATOM   1741  HB2 ASP   117      52.385  52.173  46.213  1.00  0.00           H
ATOM   1742  HB3 ASP   117      50.875  52.268  45.360  1.00  0.00           H
ATOM   1743  CG  ASP   117      51.040  50.642  46.883  1.00  0.00           C
ATOM   1744  OD1 ASP   117      50.669  51.165  47.967  1.00  0.00           O
ATOM   1745  OD2 ASP   117      51.172  49.412  46.933  1.00  0.00           O
ATOM   1746  C   ASP   117      52.320  51.569  43.240  1.00  0.00           C
ATOM   1747  O   ASP   117      51.365  51.597  42.463  1.00  0.00           O
ATOM   1748  N   ASN   118      53.354  52.325  42.890  1.00  0.00           N
ATOM   1749  H   ASN   118      54.153  52.286  43.506  1.00  0.00           H
ATOM   1750  CA  ASN   118      53.524  53.188  41.655  1.00  0.00           C
ATOM   1751  HA  ASN   118      52.548  53.593  41.387  1.00  0.00           H
ATOM   1752  CB  ASN   118      54.472  54.313  41.936  1.00  0.00           C
ATOM   1753  HB2 ASN   118      55.325  54.045  42.559  1.00  0.00           H
ATOM   1754  HB3 ASN   118      54.918  54.649  41.000  1.00  0.00           H
ATOM   1755  CG  ASN   118      53.747  55.484  42.560  1.00  0.00           C
ATOM   1756  OD1 ASN   118      53.443  56.497  41.891  1.00  0.00           O
ATOM   1757  ND2 ASN   118      53.473  55.444  43.861  1.00  0.00           N
ATOM   1758 HD21 ASN   118      53.197  56.285  44.348  1.00  0.00           H
ATOM   1759 HD22 ASN   118      53.837  54.662  44.387  1.00  0.00           H
ATOM   1760  C   ASN   118      53.960  52.450  40.343  1.00  0.00           C
ATOM   1761  O   ASN   118      53.821  53.027  39.271  1.00  0.00           O
ATOM   1762  N   GLY   119      54.092  51.123  40.372  1.00  0.00           N
ATOM   1763  H   GLY   119      53.896  50.567  41.191  1.00  0.00           H
ATOM   1764  CA  GLY   119      54.820  50.385  39.344  1.00  0.00           C
ATOM   1765  HA2 GLY   119      54.288  50.311  38.396  1.00  0.00           H
ATOM   1766  HA3 GLY   119      55.701  50.941  39.023  1.00  0.00           H
ATOM   1767  C   GLY   119      55.142  48.931  39.694  1.00  0.00           C
ATOM   1768  O   GLY   119      56.259  48.501  39.616  1.00  0.00           O
ATOM   1769  N   ALA   120      54.076  48.160  39.976  1.00  0.00           N
ATOM   1770  H   ALA   120      53.161  48.588  39.961  1.00  0.00           H
ATOM   1771  CA  ALA   120      54.034  46.727  39.906  1.00  0.00           C
ATOM   1772  HA  ALA   120      54.990  46.524  40.390  1.00  0.00           H
ATOM   1773  CB  ALA   120      52.854  46.047  40.695  1.00  0.00           C
ATOM   1774  HB1 ALA   120      52.411  45.257  40.089  1.00  0.00           H
ATOM   1775  HB2 ALA   120      53.389  45.629  41.547  1.00  0.00           H
ATOM   1776  HB3 ALA   120      52.099  46.739  41.065  1.00  0.00           H
ATOM   1777  C   ALA   120      54.108  46.260  38.487  1.00  0.00           C
ATOM   1778  O   ALA   120      53.761  47.031  37.547  1.00  0.00           O
ATOM   1779  N   VAL   121      54.539  45.001  38.342  1.00  0.00           N
ATOM   1780  H   VAL   121      54.800  44.533  39.198  1.00  0.00           H
ATOM   1781  CA  VAL   121      54.838  44.337  37.065  1.00  0.00           C
ATOM   1782  HA  VAL   121      54.324  44.903  36.289  1.00  0.00           H
ATOM   1783  CB  VAL   121      56.345  44.577  36.784  1.00  0.00           C
ATOM   1784  HB  VAL   121      56.430  45.655  36.922  1.00  0.00           H
ATOM   1785  CG1 VAL   121      57.350  43.878  37.630  1.00  0.00           C
ATOM   1786 HG11 VAL   121      57.124  43.950  38.694  1.00  0.00           H
ATOM   1787 HG12 VAL   121      57.413  42.831  37.333  1.00  0.00           H
ATOM   1788 HG13 VAL   121      58.261  44.433  37.409  1.00  0.00           H
ATOM   1789  CG2 VAL   121      56.617  44.365  35.331  1.00  0.00           C
ATOM   1790 HG21 VAL   121      56.732  43.309  35.088  1.00  0.00           H
ATOM   1791 HG22 VAL   121      55.794  44.693  34.696  1.00  0.00           H
ATOM   1792 HG23 VAL   121      57.509  44.943  35.088  1.00  0.00           H
ATOM   1793  C   VAL   121      54.331  42.864  36.965  1.00  0.00           C
ATOM   1794  O   VAL   121      54.637  42.048  37.814  1.00  0.00           O
ATOM   1795  N   ALA   122      53.493  42.539  36.026  1.00  0.00           N
ATOM   1796  H   ALA   122      53.333  43.167  35.252  1.00  0.00           H
ATOM   1797  CA  ALA   122      52.896  41.180  35.901  1.00  0.00           C
ATOM   1798  HA  ALA   122      52.716  40.656  36.840  1.00  0.00           H
ATOM   1799  CB  ALA   122      51.603  41.334  35.124  1.00  0.00           C
ATOM   1800  HB1 ALA   122      50.888  40.540  35.336  1.00  0.00           H
ATOM   1801  HB2 ALA   122      51.160  42.307  35.337  1.00  0.00           H
ATOM   1802  HB3 ALA   122      51.790  41.278  34.052  1.00  0.00           H
ATOM   1803  C   ALA   122      53.970  40.369  35.223  1.00  0.00           C
ATOM   1804  O   ALA   122      54.491  40.716  34.175  1.00  0.00           O
ATOM   1805  N   VAL   123      54.136  39.142  35.627  1.00  0.00           N
ATOM   1806  H   VAL   123      53.534  38.935  36.411  1.00  0.00           H
ATOM   1807  CA  VAL   123      55.005  38.061  35.192  1.00  0.00           C
ATOM   1808  HA  VAL   123      55.565  38.328  34.296  1.00  0.00           H
ATOM   1809  CB  VAL   123      55.943  37.648  36.287  1.00  0.00           C
ATOM   1810  HB  VAL   123      55.418  37.333  37.189  1.00  0.00           H
ATOM   1811  CG1 VAL   123      56.863  36.483  35.821  1.00  0.00           C
ATOM   1812 HG11 VAL   123      57.667  36.298  36.532  1.00  0.00           H
ATOM   1813 HG12 VAL   123      56.335  35.533  35.730  1.00  0.00           H
ATOM   1814 HG13 VAL   123      57.311  36.822  34.887  1.00  0.00           H
ATOM   1815  CG2 VAL   123      56.932  38.801  36.595  1.00  0.00           C
ATOM   1816 HG21 VAL   123      57.657  38.931  35.791  1.00  0.00           H
ATOM   1817 HG22 VAL   123      56.467  39.725  36.936  1.00  0.00           H
ATOM   1818 HG23 VAL   123      57.677  38.683  37.382  1.00  0.00           H
ATOM   1819  C   VAL   123      54.138  36.913  34.749  1.00  0.00           C
ATOM   1820  O   VAL   123      53.503  36.266  35.575  1.00  0.00           O
ATOM   1821  N   LEU   124      53.987  36.696  33.383  1.00  0.00           N
ATOM   1822  H   LEU   124      54.566  37.262  32.780  1.00  0.00           H
ATOM   1823  CA  LEU   124      53.131  35.659  32.773  1.00  0.00           C
ATOM   1824  HA  LEU   124      52.331  35.376  33.457  1.00  0.00           H
ATOM   1825  CB  LEU   124      52.512  36.136  31.406  1.00  0.00           C
ATOM   1826  HB2 LEU   124      53.252  36.601  30.755  1.00  0.00           H
ATOM   1827  HB3 LEU   124      52.145  35.223  30.938  1.00  0.00           H
ATOM   1828  CG  LEU   124      51.332  37.180  31.610  1.00  0.00           C
ATOM   1829  HG  LEU   124      50.884  36.929  32.572  1.00  0.00           H
ATOM   1830  CD1 LEU   124      51.700  38.641  31.679  1.00  0.00           C
ATOM   1831 HD11 LEU   124      50.811  39.270  31.660  1.00  0.00           H
ATOM   1832 HD12 LEU   124      52.285  38.847  32.575  1.00  0.00           H
ATOM   1833 HD13 LEU   124      52.263  38.888  30.780  1.00  0.00           H
ATOM   1834  CD2 LEU   124      50.336  36.893  30.454  1.00  0.00           C
ATOM   1835 HD21 LEU   124      50.767  37.027  29.462  1.00  0.00           H
ATOM   1836 HD22 LEU   124      49.997  35.857  30.431  1.00  0.00           H
ATOM   1837 HD23 LEU   124      49.497  37.570  30.618  1.00  0.00           H
ATOM   1838  C   LEU   124      53.980  34.322  32.601  1.00  0.00           C
ATOM   1839  O   LEU   124      55.091  34.376  32.140  1.00  0.00           O
ATOM   1840  N   LYS   125      53.412  33.144  32.837  1.00  0.00           N
ATOM   1841  H   LYS   125      52.483  33.032  33.217  1.00  0.00           H
ATOM   1842  CA  LYS   125      54.040  31.795  32.654  1.00  0.00           C
ATOM   1843  HA  LYS   125      54.949  31.950  32.074  1.00  0.00           H
ATOM   1844  CB  LYS   125      54.453  31.272  34.063  1.00  0.00           C
ATOM   1845  HB2 LYS   125      53.517  31.357  34.615  1.00  0.00           H
ATOM   1846  HB3 LYS   125      54.664  30.204  34.007  1.00  0.00           H
ATOM   1847  CG  LYS   125      55.618  31.977  34.697  1.00  0.00           C
ATOM   1848  HG2 LYS   125      56.450  31.846  34.004  1.00  0.00           H
ATOM   1849  HG3 LYS   125      55.370  33.033  34.802  1.00  0.00           H
ATOM   1850  CD  LYS   125      56.026  31.413  36.000  1.00  0.00           C
ATOM   1851  HD2 LYS   125      55.205  31.678  36.668  1.00  0.00           H
ATOM   1852  HD3 LYS   125      55.993  30.333  35.852  1.00  0.00           H
ATOM   1853  CE  LYS   125      57.389  31.858  36.663  1.00  0.00           C
ATOM   1854  HE2 LYS   125      58.190  31.602  35.971  1.00  0.00           H
ATOM   1855  HE3 LYS   125      57.378  32.947  36.717  1.00  0.00           H
ATOM   1856  NZ  LYS   125      57.515  31.258  37.982  1.00  0.00           N
ATOM   1857  HZ1 LYS   125      57.743  30.276  37.925  1.00  0.00           H
ATOM   1858  HZ2 LYS   125      58.314  31.700  38.415  1.00  0.00           H
ATOM   1859  HZ3 LYS   125      56.729  31.466  38.582  1.00  0.00           H
ATOM   1860  C   LYS   125      53.143  30.719  31.977  1.00  0.00           C
ATOM   1861  O   LYS   125      51.974  30.576  32.365  1.00  0.00           O
ATOM   1862  N   TYR   126      53.744  29.983  31.061  1.00  0.00           N
ATOM   1863  H   TYR   126      54.734  30.170  30.997  1.00  0.00           H
ATOM   1864  CA  TYR   126      53.184  28.957  30.225  1.00  0.00           C
ATOM   1865  HA  TYR   126      52.295  28.483  30.643  1.00  0.00           H
ATOM   1866  CB  TYR   126      52.612  29.649  28.969  1.00  0.00           C
ATOM   1867  HB2 TYR   126      51.816  30.350  29.219  1.00  0.00           H
ATOM   1868  HB3 TYR   126      53.375  30.134  28.358  1.00  0.00           H
ATOM   1869  CG  TYR   126      51.921  28.688  28.035  1.00  0.00           C
ATOM   1870  CD1 TYR   126      52.545  28.057  26.929  1.00  0.00           C
ATOM   1871  HD1 TYR   126      53.594  28.277  26.805  1.00  0.00           H
ATOM   1872  CE1 TYR   126      51.795  27.355  25.911  1.00  0.00           C
ATOM   1873  HE1 TYR   126      52.381  26.966  25.090  1.00  0.00           H
ATOM   1874  CZ  TYR   126      50.387  27.240  26.081  1.00  0.00           C
ATOM   1875  OH  TYR   126      49.606  26.690  25.113  1.00  0.00           O
ATOM   1876  HH  TYR   126      48.739  27.049  25.315  1.00  0.00           H
ATOM   1877  CE2 TYR   126      49.813  27.752  27.302  1.00  0.00           C
ATOM   1878  HE2 TYR   126      48.745  27.663  27.441  1.00  0.00           H
ATOM   1879  CD2 TYR   126      50.526  28.510  28.238  1.00  0.00           C
ATOM   1880  HD2 TYR   126      49.982  28.902  29.084  1.00  0.00           H
ATOM   1881  C   TYR   126      54.207  27.824  29.840  1.00  0.00           C
ATOM   1882  O   TYR   126      55.369  28.145  29.621  1.00  0.00           O
ATOM   1883  N   ASN   127      53.755  26.542  29.659  1.00  0.00           N
ATOM   1884  H   ASN   127      52.774  26.305  29.659  1.00  0.00           H
ATOM   1885  CA  ASN   127      54.683  25.453  29.873  1.00  0.00           C
ATOM   1886  HA  ASN   127      54.175  24.489  29.910  1.00  0.00           H
ATOM   1887  CB  ASN   127      55.725  25.195  28.780  1.00  0.00           C
ATOM   1888  HB2 ASN   127      56.292  26.121  28.676  1.00  0.00           H
ATOM   1889  HB3 ASN   127      56.366  24.358  29.057  1.00  0.00           H
ATOM   1890  CG  ASN   127      55.253  24.747  27.405  1.00  0.00           C
ATOM   1891  OD1 ASN   127      54.366  23.952  27.263  1.00  0.00           O
ATOM   1892  ND2 ASN   127      55.890  25.289  26.385  1.00  0.00           N
ATOM   1893 HD21 ASN   127      55.545  24.998  25.481  1.00  0.00           H
ATOM   1894 HD22 ASN   127      56.415  26.140  26.531  1.00  0.00           H
ATOM   1895  C   ASN   127      55.443  25.562  31.225  1.00  0.00           C
ATOM   1896  O   ASN   127      56.542  25.099  31.401  1.00  0.00           O
ATOM   1897  N   GLY   128      54.760  26.182  32.212  1.00  0.00           N
ATOM   1898  H   GLY   128      53.844  26.489  31.917  1.00  0.00           H
ATOM   1899  CA  GLY   128      55.219  26.375  33.642  1.00  0.00           C
ATOM   1900  HA2 GLY   128      54.404  26.638  34.316  1.00  0.00           H
ATOM   1901  HA3 GLY   128      55.519  25.393  34.007  1.00  0.00           H
ATOM   1902  C   GLY   128      56.349  27.446  33.841  1.00  0.00           C
ATOM   1903  O   GLY   128      56.878  27.558  34.901  1.00  0.00           O
ATOM   1904  N   ILE   129      56.838  27.981  32.720  1.00  0.00           N
ATOM   1905  H   ILE   129      56.387  27.564  31.918  1.00  0.00           H
ATOM   1906  CA  ILE   129      57.966  28.873  32.568  1.00  0.00           C
ATOM   1907  HA  ILE   129      58.361  29.010  33.574  1.00  0.00           H
ATOM   1908  CB  ILE   129      59.005  28.247  31.631  1.00  0.00           C
ATOM   1909  HB  ILE   129      59.864  28.918  31.610  1.00  0.00           H
ATOM   1910  CG2 ILE   129      59.515  26.959  32.251  1.00  0.00           C
ATOM   1911 HG21 ILE   129      60.448  26.770  31.720  1.00  0.00           H
ATOM   1912 HG22 ILE   129      59.699  27.008  33.325  1.00  0.00           H
ATOM   1913 HG23 ILE   129      58.886  26.080  32.111  1.00  0.00           H
ATOM   1914  CG1 ILE   129      58.469  27.925  30.196  1.00  0.00           C
ATOM   1915 HG12 ILE   129      57.838  27.047  30.337  1.00  0.00           H
ATOM   1916 HG13 ILE   129      57.751  28.652  29.817  1.00  0.00           H
ATOM   1917  CD1 ILE   129      59.571  27.634  29.174  1.00  0.00           C
ATOM   1918 HD11 ILE   129      59.888  26.595  29.261  1.00  0.00           H
ATOM   1919 HD12 ILE   129      59.279  27.687  28.125  1.00  0.00           H
ATOM   1920 HD13 ILE   129      60.376  28.332  29.404  1.00  0.00           H
ATOM   1921  C   ILE   129      57.555  30.302  32.049  1.00  0.00           C
ATOM   1922  O   ILE   129      56.505  30.390  31.479  1.00  0.00           O
ATOM   1923  N   ILE   130      58.361  31.306  32.313  1.00  0.00           N
ATOM   1924  H   ILE   130      59.156  31.191  32.925  1.00  0.00           H
ATOM   1925  CA  ILE   130      58.022  32.705  32.012  1.00  0.00           C
ATOM   1926  HA  ILE   130      56.960  32.824  32.232  1.00  0.00           H
ATOM   1927  CB  ILE   130      58.883  33.746  32.774  1.00  0.00           C
ATOM   1928  HB  ILE   130      59.905  33.509  32.475  1.00  0.00           H
ATOM   1929  CG2 ILE   130      58.595  35.223  32.320  1.00  0.00           C
ATOM   1930 HG21 ILE   130      59.040  35.409  31.342  1.00  0.00           H
ATOM   1931 HG22 ILE   130      57.514  35.351  32.267  1.00  0.00           H
ATOM   1932 HG23 ILE   130      59.083  35.885  33.035  1.00  0.00           H
ATOM   1933  CG1 ILE   130      58.746  33.589  34.265  1.00  0.00           C
ATOM   1934 HG12 ILE   130      57.762  33.976  34.526  1.00  0.00           H
ATOM   1935 HG13 ILE   130      58.719  32.518  34.462  1.00  0.00           H
ATOM   1936  CD1 ILE   130      59.874  34.085  35.157  1.00  0.00           C
ATOM   1937 HD11 ILE   130      60.663  33.350  35.001  1.00  0.00           H
ATOM   1938 HD12 ILE   130      60.134  35.114  34.907  1.00  0.00           H
ATOM   1939 HD13 ILE   130      59.519  34.082  36.188  1.00  0.00           H
ATOM   1940  C   ILE   130      58.155  32.982  30.480  1.00  0.00           C
ATOM   1941  O   ILE   130      59.086  32.457  29.821  1.00  0.00           O
ATOM   1942  N   THR   131      57.206  33.789  29.988  1.00  0.00           N
ATOM   1943  H   THR   131      56.486  34.046  30.647  1.00  0.00           H
ATOM   1944  CA  THR   131      56.925  33.997  28.563  1.00  0.00           C
ATOM   1945  HA  THR   131      57.889  33.675  28.168  1.00  0.00           H
ATOM   1946  CB  THR   131      55.854  32.985  28.051  1.00  0.00           C
ATOM   1947  HB  THR   131      56.047  31.994  28.464  1.00  0.00           H
ATOM   1948  CG2 THR   131      54.463  33.443  28.498  1.00  0.00           C
ATOM   1949 HG21 THR   131      54.268  34.420  28.056  1.00  0.00           H
ATOM   1950 HG22 THR   131      53.727  32.834  27.974  1.00  0.00           H
ATOM   1951 HG23 THR   131      54.179  33.301  29.541  1.00  0.00           H
ATOM   1952  OG1 THR   131      55.815  32.954  26.670  1.00  0.00           O
ATOM   1953  HG1 THR   131      55.627  32.038  26.455  1.00  0.00           H
ATOM   1954  C   THR   131      56.741  35.422  28.153  1.00  0.00           C
ATOM   1955  O   THR   131      57.127  35.709  27.000  1.00  0.00           O
ATOM   1956  N   ASP   132      56.043  36.243  28.965  1.00  0.00           N
ATOM   1957  H   ASP   132      55.606  35.957  29.830  1.00  0.00           H
ATOM   1958  CA  ASP   132      55.598  37.554  28.516  1.00  0.00           C
ATOM   1959  HA  ASP   132      56.381  37.955  27.872  1.00  0.00           H
ATOM   1960  CB  ASP   132      54.298  37.426  27.642  1.00  0.00           C
ATOM   1961  HB2 ASP   132      54.349  36.455  27.150  1.00  0.00           H
ATOM   1962  HB3 ASP   132      53.418  37.502  28.282  1.00  0.00           H
ATOM   1963  CG  ASP   132      54.218  38.521  26.523  1.00  0.00           C
ATOM   1964  OD1 ASP   132      53.249  38.384  25.746  1.00  0.00           O
ATOM   1965  OD2 ASP   132      55.048  39.482  26.284  1.00  0.00           O
ATOM   1966  C   ASP   132      55.415  38.530  29.791  1.00  0.00           C
ATOM   1967  O   ASP   132      55.404  38.077  30.950  1.00  0.00           O
ATOM   1968  N   THR   133      55.272  39.777  29.416  1.00  0.00           N
ATOM   1969  H   THR   133      55.332  39.866  28.412  1.00  0.00           H
ATOM   1970  CA  THR   133      55.302  40.967  30.383  1.00  0.00           C
ATOM   1971  HA  THR   133      55.176  40.686  31.429  1.00  0.00           H
ATOM   1972  CB  THR   133      56.738  41.633  30.384  1.00  0.00           C
ATOM   1973  HB  THR   133      57.065  42.105  29.457  1.00  0.00           H
ATOM   1974  CG2 THR   133      56.777  42.648  31.496  1.00  0.00           C
ATOM   1975 HG21 THR   133      56.138  43.492  31.235  1.00  0.00           H
ATOM   1976 HG22 THR   133      56.663  42.208  32.486  1.00  0.00           H
ATOM   1977 HG23 THR   133      57.721  43.188  31.420  1.00  0.00           H
ATOM   1978  OG1 THR   133      57.627  40.608  30.738  1.00  0.00           O
ATOM   1979  HG1 THR   133      58.459  40.860  30.330  1.00  0.00           H
ATOM   1980  C   THR   133      54.162  41.868  30.211  1.00  0.00           C
ATOM   1981  O   THR   133      53.756  42.081  29.005  1.00  0.00           O
ATOM   1982  N   ILE   134      53.517  42.462  31.253  1.00  0.00           N
ATOM   1983  H   ILE   134      53.857  42.252  32.180  1.00  0.00           H
ATOM   1984  CA  ILE   134      52.463  43.454  31.133  1.00  0.00           C
ATOM   1985  HA  ILE   134      52.640  43.910  30.158  1.00  0.00           H
ATOM   1986  CB  ILE   134      51.030  42.912  31.177  1.00  0.00           C
ATOM   1987  HB  ILE   134      50.919  42.341  32.098  1.00  0.00           H
ATOM   1988  CG2 ILE   134      50.053  44.110  31.206  1.00  0.00           C
ATOM   1989 HG21 ILE   134      50.247  44.704  32.100  1.00  0.00           H
ATOM   1990 HG22 ILE   134      50.120  44.756  30.332  1.00  0.00           H
ATOM   1991 HG23 ILE   134      49.003  43.852  31.343  1.00  0.00           H
ATOM   1992  CG1 ILE   134      50.603  41.920  30.036  1.00  0.00           C
ATOM   1993 HG12 ILE   134      50.657  42.484  29.106  1.00  0.00           H
ATOM   1994 HG13 ILE   134      51.122  40.970  29.911  1.00  0.00           H
ATOM   1995  CD1 ILE   134      49.188  41.443  30.225  1.00  0.00           C
ATOM   1996 HD11 ILE   134      49.088  40.969  31.201  1.00  0.00           H
ATOM   1997 HD12 ILE   134      48.496  42.281  30.318  1.00  0.00           H
ATOM   1998 HD13 ILE   134      48.988  40.731  29.425  1.00  0.00           H
ATOM   1999  C   ILE   134      52.663  44.486  32.263  1.00  0.00           C
ATOM   2000  O   ILE   134      52.941  44.155  33.459  1.00  0.00           O
ATOM   2001  N   LYS   135      52.704  45.777  31.841  1.00  0.00           N
ATOM   2002  H   LYS   135      52.577  45.951  30.854  1.00  0.00           H
ATOM   2003  CA  LYS   135      53.224  46.905  32.621  1.00  0.00           C
ATOM   2004  HA  LYS   135      53.706  46.633  33.560  1.00  0.00           H
ATOM   2005  CB  LYS   135      54.444  47.591  31.892  1.00  0.00           C
ATOM   2006  HB2 LYS   135      54.135  48.093  30.975  1.00  0.00           H
ATOM   2007  HB3 LYS   135      54.731  48.429  32.528  1.00  0.00           H
ATOM   2008  CG  LYS   135      55.660  46.703  31.743  1.00  0.00           C
ATOM   2009  HG2 LYS   135      55.906  46.019  32.555  1.00  0.00           H
ATOM   2010  HG3 LYS   135      55.403  45.994  30.957  1.00  0.00           H
ATOM   2011  CD  LYS   135      56.836  47.444  31.288  1.00  0.00           C
ATOM   2012  HD2 LYS   135      56.585  47.991  30.379  1.00  0.00           H
ATOM   2013  HD3 LYS   135      57.155  48.126  32.076  1.00  0.00           H
ATOM   2014  CE  LYS   135      57.950  46.509  30.883  1.00  0.00           C
ATOM   2015  HE2 LYS   135      58.148  45.877  31.749  1.00  0.00           H
ATOM   2016  HE3 LYS   135      57.721  45.913  29.999  1.00  0.00           H
ATOM   2017  NZ  LYS   135      59.133  47.323  30.514  1.00  0.00           N
ATOM   2018  HZ1 LYS   135      59.971  46.764  30.457  1.00  0.00           H
ATOM   2019  HZ2 LYS   135      59.019  47.875  29.677  1.00  0.00           H
ATOM   2020  HZ3 LYS   135      59.389  47.996  31.222  1.00  0.00           H
ATOM   2021  C   LYS   135      52.104  47.878  32.943  1.00  0.00           C
ATOM   2022  O   LYS   135      51.064  48.010  32.251  1.00  0.00           O
ATOM   2023  N   SER   136      52.482  48.671  34.006  1.00  0.00           N
ATOM   2024  H   SER   136      53.398  48.511  34.398  1.00  0.00           H
ATOM   2025  CA  SER   136      51.762  49.852  34.485  1.00  0.00           C
ATOM   2026  HA  SER   136      50.768  49.455  34.690  1.00  0.00           H
ATOM   2027  CB  SER   136      52.241  50.289  35.829  1.00  0.00           C
ATOM   2028  HB2 SER   136      53.328  50.360  35.814  1.00  0.00           H
ATOM   2029  HB3 SER   136      51.832  51.240  36.173  1.00  0.00           H
ATOM   2030  OG  SER   136      51.827  49.295  36.763  1.00  0.00           O
ATOM   2031  HG  SER   136      52.481  48.592  36.776  1.00  0.00           H
ATOM   2032  C   SER   136      51.735  51.038  33.531  1.00  0.00           C
ATOM   2033  O   SER   136      52.687  51.363  32.863  1.00  0.00           O
ATOM   2034  N   TRP   137      50.606  51.824  33.684  1.00  0.00           N
ATOM   2035  H   TRP   137      49.966  51.609  34.435  1.00  0.00           H
ATOM   2036  CA  TRP   137      50.358  52.867  32.660  1.00  0.00           C
ATOM   2037  HA  TRP   137      51.277  53.269  32.233  1.00  0.00           H
ATOM   2038  CB  TRP   137      49.607  52.202  31.420  1.00  0.00           C
ATOM   2039  HB2 TRP   137      49.726  52.947  30.633  1.00  0.00           H
ATOM   2040  HB3 TRP   137      50.124  51.292  31.117  1.00  0.00           H
ATOM   2041  CG  TRP   137      48.125  51.721  31.528  1.00  0.00           C
ATOM   2042  CD1 TRP   137      47.121  52.573  31.041  1.00  0.00           C
ATOM   2043  HD1 TRP   137      47.313  53.534  30.586  1.00  0.00           H
ATOM   2044  NE1 TRP   137      45.885  51.801  31.258  1.00  0.00           N
ATOM   2045  HE1 TRP   137      45.017  52.190  30.919  1.00  0.00           H
ATOM   2046  CE2 TRP   137      46.053  50.576  31.801  1.00  0.00           C
ATOM   2047  CZ2 TRP   137      45.132  49.551  32.164  1.00  0.00           C
ATOM   2048  HZ2 TRP   137      44.097  49.855  32.108  1.00  0.00           H
ATOM   2049  CH2 TRP   137      45.569  48.341  32.522  1.00  0.00           C
ATOM   2050  HH2 TRP   137      44.896  47.557  32.838  1.00  0.00           H
ATOM   2051  CZ3 TRP   137      46.955  48.173  32.540  1.00  0.00           C
ATOM   2052  HZ3 TRP   137      47.290  47.189  32.835  1.00  0.00           H
ATOM   2053  CE3 TRP   137      47.896  49.158  32.319  1.00  0.00           C
ATOM   2054  HE3 TRP   137      48.969  49.037  32.291  1.00  0.00           H
ATOM   2055  CD2 TRP   137      47.462  50.505  31.917  1.00  0.00           C
ATOM   2056  C   TRP   137      49.601  54.025  33.199  1.00  0.00           C
ATOM   2057  O   TRP   137      49.678  55.105  32.538  1.00  0.00           O
ATOM   2058  N   ARG   138      48.809  53.801  34.239  1.00  0.00           N
ATOM   2059  H   ARG   138      48.744  52.835  34.526  1.00  0.00           H
ATOM   2060  CA  ARG   138      48.256  54.830  35.154  1.00  0.00           C
ATOM   2061  HA  ARG   138      48.434  55.777  34.645  1.00  0.00           H
ATOM   2062  CB  ARG   138      46.686  54.581  35.117  1.00  0.00           C
ATOM   2063  HB2 ARG   138      46.453  54.429  34.063  1.00  0.00           H
ATOM   2064  HB3 ARG   138      46.547  53.725  35.775  1.00  0.00           H
ATOM   2065  CG  ARG   138      45.887  55.794  35.634  1.00  0.00           C
ATOM   2066  HG2 ARG   138      45.952  55.928  36.713  1.00  0.00           H
ATOM   2067  HG3 ARG   138      46.182  56.740  35.179  1.00  0.00           H
ATOM   2068  CD  ARG   138      44.479  55.531  35.346  1.00  0.00           C
ATOM   2069  HD2 ARG   138      44.426  55.170  34.319  1.00  0.00           H
ATOM   2070  HD3 ARG   138      44.207  54.728  36.031  1.00  0.00           H
ATOM   2071  NE  ARG   138      43.642  56.702  35.485  1.00  0.00           N
ATOM   2072  HE  ARG   138      43.418  56.952  36.437  1.00  0.00           H
ATOM   2073  CZ  ARG   138      42.942  57.425  34.514  1.00  0.00           C
ATOM   2074  NH1 ARG   138      42.953  57.154  33.287  1.00  0.00           N
ATOM   2075 HH11 ARG   138      43.656  56.493  32.987  1.00  0.00           H
ATOM   2076 HH12 ARG   138      42.505  57.726  32.585  1.00  0.00           H
ATOM   2077  NH2 ARG   138      42.111  58.394  34.788  1.00  0.00           N
ATOM   2078 HH21 ARG   138      42.106  58.685  35.755  1.00  0.00           H
ATOM   2079 HH22 ARG   138      41.422  58.787  34.163  1.00  0.00           H
ATOM   2080  C   ARG   138      48.911  54.810  36.524  1.00  0.00           C
ATOM   2081  O   ARG   138      48.946  55.889  37.007  1.00  0.00           O
ATOM   2082  N   ASN   139      49.686  53.814  36.965  1.00  0.00           N
ATOM   2083  H   ASN   139      49.439  52.906  36.597  1.00  0.00           H
ATOM   2084  CA  ASN   139      50.659  53.906  38.040  1.00  0.00           C
ATOM   2085  HA  ASN   139      51.135  52.928  38.113  1.00  0.00           H
ATOM   2086  CB  ASN   139      51.790  54.820  37.621  1.00  0.00           C
ATOM   2087  HB2 ASN   139      51.264  55.761  37.462  1.00  0.00           H
ATOM   2088  HB3 ASN   139      52.441  55.083  38.456  1.00  0.00           H
ATOM   2089  CG  ASN   139      52.536  54.439  36.423  1.00  0.00           C
ATOM   2090  OD1 ASN   139      52.165  54.794  35.295  1.00  0.00           O
ATOM   2091  ND2 ASN   139      53.608  53.706  36.521  1.00  0.00           N
ATOM   2092 HD21 ASN   139      54.180  53.508  35.714  1.00  0.00           H
ATOM   2093 HD22 ASN   139      53.880  53.421  37.451  1.00  0.00           H
ATOM   2094  C   ASN   139      49.995  54.124  39.477  1.00  0.00           C
ATOM   2095  O   ASN   139      50.528  54.736  40.378  1.00  0.00           O
ATOM   2096  N   ASN   140      49.004  53.244  39.722  1.00  0.00           N
ATOM   2097  H   ASN   140      48.588  52.737  38.955  1.00  0.00           H
ATOM   2098  CA  ASN   140      48.338  53.203  41.044  1.00  0.00           C
ATOM   2099  HA  ASN   140      49.108  53.211  41.816  1.00  0.00           H
ATOM   2100  CB  ASN   140      47.490  54.448  41.227  1.00  0.00           C
ATOM   2101  HB2 ASN   140      48.024  55.365  40.976  1.00  0.00           H
ATOM   2102  HB3 ASN   140      46.672  54.375  40.509  1.00  0.00           H
ATOM   2103  CG  ASN   140      47.027  54.605  42.707  1.00  0.00           C
ATOM   2104  OD1 ASN   140      45.896  54.276  43.107  1.00  0.00           O
ATOM   2105  ND2 ASN   140      47.885  55.026  43.573  1.00  0.00           N
ATOM   2106 HD21 ASN   140      47.593  55.198  44.525  1.00  0.00           H
ATOM   2107 HD22 ASN   140      48.853  55.223  43.366  1.00  0.00           H
ATOM   2108  C   ASN   140      47.690  51.820  41.243  1.00  0.00           C
ATOM   2109  O   ASN   140      46.496  51.741  41.182  1.00  0.00           O
ATOM   2110  N   ILE   141      48.527  50.761  41.543  1.00  0.00           N
ATOM   2111  H   ILE   141      49.497  51.016  41.659  1.00  0.00           H
ATOM   2112  CA  ILE   141      48.168  49.357  41.992  1.00  0.00           C
ATOM   2113  HA  ILE   141      49.015  48.766  42.338  1.00  0.00           H
ATOM   2114  CB  ILE   141      47.299  49.383  43.282  1.00  0.00           C
ATOM   2115  HB  ILE   141      46.283  49.601  42.954  1.00  0.00           H
ATOM   2116  CG2 ILE   141      47.174  47.906  43.737  1.00  0.00           C
ATOM   2117 HG21 ILE   141      47.177  47.220  42.890  1.00  0.00           H
ATOM   2118 HG22 ILE   141      48.079  47.604  44.264  1.00  0.00           H
ATOM   2119 HG23 ILE   141      46.273  47.776  44.335  1.00  0.00           H
ATOM   2120  CG1 ILE   141      47.779  50.312  44.421  1.00  0.00           C
ATOM   2121 HG12 ILE   141      48.717  49.932  44.826  1.00  0.00           H
ATOM   2122 HG13 ILE   141      47.962  51.308  44.016  1.00  0.00           H
ATOM   2123  CD1 ILE   141      46.781  50.422  45.617  1.00  0.00           C
ATOM   2124 HD11 ILE   141      46.561  49.409  45.952  1.00  0.00           H
ATOM   2125 HD12 ILE   141      47.145  51.070  46.414  1.00  0.00           H
ATOM   2126 HD13 ILE   141      45.905  51.021  45.369  1.00  0.00           H
ATOM   2127  C   ILE   141      47.610  48.566  40.794  1.00  0.00           C
ATOM   2128  O   ILE   141      46.397  48.407  40.602  1.00  0.00           O
ATOM   2129  N   LEU   142      48.505  48.185  39.828  1.00  0.00           N
ATOM   2130  H   LEU   142      49.434  48.249  40.221  1.00  0.00           H
ATOM   2131  CA  LEU   142      48.263  47.226  38.655  1.00  0.00           C
ATOM   2132  HA  LEU   142      47.444  47.664  38.083  1.00  0.00           H
ATOM   2133  CB  LEU   142      49.559  47.058  37.846  1.00  0.00           C
ATOM   2134  HB2 LEU   142      49.775  47.897  37.185  1.00  0.00           H
ATOM   2135  HB3 LEU   142      50.376  46.905  38.552  1.00  0.00           H
ATOM   2136  CG  LEU   142      49.541  45.823  36.955  1.00  0.00           C
ATOM   2137  HG  LEU   142      48.876  45.022  37.274  1.00  0.00           H
ATOM   2138  CD1 LEU   142      48.851  46.108  35.653  1.00  0.00           C
ATOM   2139 HD11 LEU   142      47.889  46.554  35.902  1.00  0.00           H
ATOM   2140 HD12 LEU   142      49.467  46.717  34.990  1.00  0.00           H
ATOM   2141 HD13 LEU   142      48.704  45.178  35.104  1.00  0.00           H
ATOM   2142  CD2 LEU   142      50.927  45.270  36.763  1.00  0.00           C
ATOM   2143 HD21 LEU   142      51.478  45.718  35.936  1.00  0.00           H
ATOM   2144 HD22 LEU   142      51.556  45.221  37.652  1.00  0.00           H
ATOM   2145 HD23 LEU   142      50.795  44.223  36.492  1.00  0.00           H
ATOM   2146  C   LEU   142      47.698  45.930  39.237  1.00  0.00           C
ATOM   2147  O   LEU   142      48.329  45.463  40.194  1.00  0.00           O
ATOM   2148  N   ARG   143      46.590  45.397  38.797  1.00  0.00           N
ATOM   2149  H   ARG   143      46.049  45.921  38.123  1.00  0.00           H
ATOM   2150  CA  ARG   143      45.825  44.338  39.493  1.00  0.00           C
ATOM   2151  HA  ARG   143      46.449  43.577  39.959  1.00  0.00           H
ATOM   2152  CB  ARG   143      44.997  44.904  40.646  1.00  0.00           C
ATOM   2153  HB2 ARG   143      44.407  44.178  41.206  1.00  0.00           H
ATOM   2154  HB3 ARG   143      45.685  45.369  41.352  1.00  0.00           H
ATOM   2155  CG  ARG   143      44.056  45.997  40.181  1.00  0.00           C
ATOM   2156  HG2 ARG   143      44.591  46.867  39.799  1.00  0.00           H
ATOM   2157  HG3 ARG   143      43.311  45.608  39.486  1.00  0.00           H
ATOM   2158  CD  ARG   143      43.358  46.589  41.384  1.00  0.00           C
ATOM   2159  HD2 ARG   143      42.825  45.741  41.815  1.00  0.00           H
ATOM   2160  HD3 ARG   143      44.107  46.968  42.080  1.00  0.00           H
ATOM   2161  NE  ARG   143      42.406  47.595  41.093  1.00  0.00           N
ATOM   2162  HE  ARG   143      41.489  47.325  41.421  1.00  0.00           H
ATOM   2163  CZ  ARG   143      42.581  48.841  40.751  1.00  0.00           C
ATOM   2164  NH1 ARG   143      41.544  49.616  40.767  1.00  0.00           N
ATOM   2165 HH11 ARG   143      40.670  49.287  41.153  1.00  0.00           H
ATOM   2166 HH12 ARG   143      41.580  50.600  40.539  1.00  0.00           H
ATOM   2167  NH2 ARG   143      43.703  49.256  40.362  1.00  0.00           N
ATOM   2168 HH21 ARG   143      44.535  48.750  40.627  1.00  0.00           H
ATOM   2169 HH22 ARG   143      43.823  50.234  40.133  1.00  0.00           H
ATOM   2170  C   ARG   143      44.944  43.636  38.467  1.00  0.00           C
ATOM   2171  O   ARG   143      44.548  44.157  37.430  1.00  0.00           O
ATOM   2172  N   THR   144      44.589  42.374  38.785  1.00  0.00           N
ATOM   2173  H   THR   144      44.842  42.099  39.724  1.00  0.00           H
ATOM   2174  CA  THR   144      43.804  41.433  37.951  1.00  0.00           C
ATOM   2175  HA  THR   144      43.252  42.072  37.263  1.00  0.00           H
ATOM   2176  CB  THR   144      44.764  40.712  37.004  1.00  0.00           C
ATOM   2177  HB  THR   144      45.545  41.374  36.628  1.00  0.00           H
ATOM   2178  CG2 THR   144      45.492  39.556  37.669  1.00  0.00           C
ATOM   2179 HG21 THR   144      44.792  38.846  38.107  1.00  0.00           H
ATOM   2180 HG22 THR   144      46.167  39.044  36.983  1.00  0.00           H
ATOM   2181 HG23 THR   144      46.018  40.015  38.506  1.00  0.00           H
ATOM   2182  OG1 THR   144      43.952  40.113  35.972  1.00  0.00           O
ATOM   2183  HG1 THR   144      43.558  40.793  35.422  1.00  0.00           H
ATOM   2184  C   THR   144      42.764  40.604  38.763  1.00  0.00           C
ATOM   2185  O   THR   144      42.298  40.991  39.818  1.00  0.00           O
ATOM   2186  N   GLN   145      42.235  39.572  38.113  1.00  0.00           N
ATOM   2187  H   GLN   145      42.732  39.289  37.280  1.00  0.00           H
ATOM   2188  CA  GLN   145      40.980  38.897  38.448  1.00  0.00           C
ATOM   2189  HA  GLN   145      40.139  39.590  38.447  1.00  0.00           H
ATOM   2190  CB  GLN   145      40.688  37.830  37.388  1.00  0.00           C
ATOM   2191  HB2 GLN   145      41.501  37.104  37.383  1.00  0.00           H
ATOM   2192  HB3 GLN   145      39.810  37.326  37.793  1.00  0.00           H
ATOM   2193  CG  GLN   145      40.446  38.280  35.911  1.00  0.00           C
ATOM   2194  HG2 GLN   145      39.842  39.181  35.802  1.00  0.00           H
ATOM   2195  HG3 GLN   145      41.409  38.560  35.484  1.00  0.00           H
ATOM   2196  CD  GLN   145      39.801  37.280  35.090  1.00  0.00           C
ATOM   2197  OE1 GLN   145      40.252  37.022  33.973  1.00  0.00           O
ATOM   2198  NE2 GLN   145      38.798  36.532  35.552  1.00  0.00           N
ATOM   2199 HE21 GLN   145      38.387  36.656  36.467  1.00  0.00           H
ATOM   2200 HE22 GLN   145      38.352  35.895  34.907  1.00  0.00           H
ATOM   2201  C   GLN   145      40.932  38.297  39.851  1.00  0.00           C
ATOM   2202  O   GLN   145      39.863  38.284  40.405  1.00  0.00           O
ATOM   2203  N   GLU   146      42.032  37.713  40.373  1.00  0.00           N
ATOM   2204  H   GLU   146      42.936  37.934  39.983  1.00  0.00           H
ATOM   2205  CA  GLU   146      41.963  36.863  41.582  1.00  0.00           C
ATOM   2206  HA  GLU   146      42.998  36.551  41.715  1.00  0.00           H
ATOM   2207  CB  GLU   146      41.483  37.566  42.785  1.00  0.00           C
ATOM   2208  HB2 GLU   146      40.394  37.550  42.823  1.00  0.00           H
ATOM   2209  HB3 GLU   146      41.802  37.061  43.698  1.00  0.00           H
ATOM   2210  CG  GLU   146      41.984  39.025  42.995  1.00  0.00           C
ATOM   2211  HG2 GLU   146      41.729  39.693  42.173  1.00  0.00           H
ATOM   2212  HG3 GLU   146      41.281  39.340  43.767  1.00  0.00           H
ATOM   2213  CD  GLU   146      43.491  38.998  43.374  1.00  0.00           C
ATOM   2214  OE1 GLU   146      44.135  37.924  43.622  1.00  0.00           O
ATOM   2215  OE2 GLU   146      44.044  40.124  43.363  1.00  0.00           O
ATOM   2216  C   GLU   146      41.222  35.461  41.428  1.00  0.00           C
ATOM   2217  O   GLU   146      40.835  34.849  42.394  1.00  0.00           O
ATOM   2218  N   SER   147      40.873  35.097  40.187  1.00  0.00           N
ATOM   2219  H   SER   147      41.236  35.615  39.400  1.00  0.00           H
ATOM   2220  CA  SER   147      40.132  33.839  39.819  1.00  0.00           C
ATOM   2221  HA  SER   147      40.566  33.049  40.432  1.00  0.00           H
ATOM   2222  CB  SER   147      38.693  34.028  40.134  1.00  0.00           C
ATOM   2223  HB2 SER   147      38.176  33.081  40.287  1.00  0.00           H
ATOM   2224  HB3 SER   147      38.643  34.499  41.114  1.00  0.00           H
ATOM   2225  OG  SER   147      37.956  34.909  39.282  1.00  0.00           O
ATOM   2226  HG  SER   147      37.634  34.420  38.520  1.00  0.00           H
ATOM   2227  C   SER   147      40.501  33.513  38.380  1.00  0.00           C
ATOM   2228  O   SER   147      40.974  34.380  37.670  1.00  0.00           O
ATOM   2229  N   GLH   148      40.088  32.325  37.953  1.00  0.00           N
ATOM   2230  H   GLH   148      39.592  31.763  38.631  1.00  0.00           H
ATOM   2231  CA  GLH   148      40.282  31.626  36.677  1.00  0.00           C
ATOM   2232  HA  GLH   148      41.324  31.307  36.686  1.00  0.00           H
ATOM   2233  CB  GLH   148      39.381  30.388  36.689  1.00  0.00           C
ATOM   2234  HB2 GLH   148      39.613  29.727  37.526  1.00  0.00           H
ATOM   2235  HB3 GLH   148      38.384  30.801  36.842  1.00  0.00           H
ATOM   2236  CG  GLH   148      39.491  29.572  35.361  1.00  0.00           C
ATOM   2237  HG2 GLH   148      40.178  30.011  34.637  1.00  0.00           H
ATOM   2238  HG3 GLH   148      39.909  28.577  35.511  1.00  0.00           H
ATOM   2239  CD  GLH   148      38.171  29.354  34.573  1.00  0.00           C
ATOM   2240  OE1 GLH   148      37.234  28.737  35.022  1.00  0.00           O
ATOM   2241  OE2 GLH   148      37.980  30.127  33.456  1.00  0.00           O
ATOM   2242  HE2 GLH   148      38.815  30.537  33.221  1.00  0.00           H
ATOM   2243  C   GLH   148      39.984  32.514  35.452  1.00  0.00           C
ATOM   2244  O   GLH   148      38.769  32.628  35.137  1.00  0.00           O
ATOM   2245  N   CYX   149      41.021  32.953  34.752  1.00  0.00           N
ATOM   2246  H   CYX   149      41.966  32.816  35.080  1.00  0.00           H
ATOM   2247  CA  CYX   149      40.915  33.546  33.435  1.00  0.00           C
ATOM   2248  HA  CYX   149      40.351  34.476  33.496  1.00  0.00           H
ATOM   2249  CB  CYX   149      42.414  33.950  33.068  1.00  0.00           C
ATOM   2250  HB2 CYX   149      42.295  34.148  32.002  1.00  0.00           H
ATOM   2251  HB3 CYX   149      42.589  34.945  33.475  1.00  0.00           H
ATOM   2252  SG  CYX   149      43.754  32.796  33.400  1.00  0.00           S
ATOM   2253  C   CYX   149      40.187  32.625  32.467  1.00  0.00           C
ATOM   2254  O   CYX   149      40.120  31.391  32.611  1.00  0.00           O
ATOM   2255  N   ALA   150      39.365  33.217  31.542  1.00  0.00           N
ATOM   2256  H   ALA   150      39.569  34.165  31.261  1.00  0.00           H
ATOM   2257  CA  ALA   150      38.420  32.561  30.746  1.00  0.00           C
ATOM   2258  HA  ALA   150      38.016  31.630  31.145  1.00  0.00           H
ATOM   2259  CB  ALA   150      37.272  33.462  30.435  1.00  0.00           C
ATOM   2260  HB1 ALA   150      36.612  33.650  31.283  1.00  0.00           H
ATOM   2261  HB2 ALA   150      37.592  34.392  29.967  1.00  0.00           H
ATOM   2262  HB3 ALA   150      36.687  32.886  29.718  1.00  0.00           H
ATOM   2263  C   ALA   150      39.044  32.052  29.473  1.00  0.00           C
ATOM   2264  O   ALA   150      39.871  32.728  28.855  1.00  0.00           O
ATOM   2265  N   CYX   151      38.761  30.785  29.127  1.00  0.00           N
ATOM   2266  H   CYX   151      38.031  30.402  29.710  1.00  0.00           H
ATOM   2267  CA  CYX   151      39.392  30.084  28.020  1.00  0.00           C
ATOM   2268  HA  CYX   151      39.975  30.755  27.389  1.00  0.00           H
ATOM   2269  CB  CYX   151      40.552  29.205  28.495  1.00  0.00           C
ATOM   2270  HB2 CYX   151      39.951  28.451  29.004  1.00  0.00           H
ATOM   2271  HB3 CYX   151      41.156  28.794  27.686  1.00  0.00           H
ATOM   2272  SG  CYX   151      41.785  29.898  29.590  1.00  0.00           S
ATOM   2273  C   CYX   151      38.407  29.361  27.099  1.00  0.00           C
ATOM   2274  O   CYX   151      37.711  28.501  27.563  1.00  0.00           O
ATOM   2275  N   VAL   152      38.427  29.658  25.845  1.00  0.00           N
ATOM   2276  H   VAL   152      39.202  30.233  25.545  1.00  0.00           H
ATOM   2277  CA  VAL   152      37.597  28.922  24.821  1.00  0.00           C
ATOM   2278  HA  VAL   152      37.732  27.859  25.020  1.00  0.00           H
ATOM   2279  CB  VAL   152      36.122  29.367  24.914  1.00  0.00           C
ATOM   2280  HB  VAL   152      35.936  29.651  25.948  1.00  0.00           H
ATOM   2281  CG1 VAL   152      35.848  30.739  24.072  1.00  0.00           C
ATOM   2282 HG11 VAL   152      34.796  31.021  24.042  1.00  0.00           H
ATOM   2283 HG12 VAL   152      36.266  31.604  24.585  1.00  0.00           H
ATOM   2284 HG13 VAL   152      36.184  30.714  23.035  1.00  0.00           H
ATOM   2285  CG2 VAL   152      35.097  28.374  24.346  1.00  0.00           C
ATOM   2286 HG21 VAL   152      35.050  28.373  23.256  1.00  0.00           H
ATOM   2287 HG22 VAL   152      35.098  27.417  24.867  1.00  0.00           H
ATOM   2288 HG23 VAL   152      34.142  28.878  24.499  1.00  0.00           H
ATOM   2289  C   VAL   152      38.212  29.200  23.471  1.00  0.00           C
ATOM   2290  O   VAL   152      38.897  30.228  23.296  1.00  0.00           O
ATOM   2291  N   ASN   153      37.952  28.300  22.506  1.00  0.00           N
ATOM   2292  H   ASN   153      37.307  27.549  22.703  1.00  0.00           H
ATOM   2293  CA  ASN   153      38.404  28.498  21.131  1.00  0.00           C
ATOM   2294  HA  ASN   153      38.261  27.587  20.548  1.00  0.00           H
ATOM   2295  CB  ASN   153      37.577  29.595  20.319  1.00  0.00           C
ATOM   2296  HB2 ASN   153      37.690  30.564  20.804  1.00  0.00           H
ATOM   2297  HB3 ASN   153      38.082  29.560  19.354  1.00  0.00           H
ATOM   2298  CG  ASN   153      36.021  29.217  20.176  1.00  0.00           C
ATOM   2299  OD1 ASN   153      35.473  28.377  20.867  1.00  0.00           O
ATOM   2300  ND2 ASN   153      35.327  29.901  19.275  1.00  0.00           N
ATOM   2301 HD21 ASN   153      34.432  29.488  19.059  1.00  0.00           H
ATOM   2302 HD22 ASN   153      35.857  30.532  18.692  1.00  0.00           H
ATOM   2303  C   ASN   153      39.910  28.564  21.123  1.00  0.00           C
ATOM   2304  O   ASN   153      40.466  29.432  20.445  1.00  0.00           O
ATOM   2305  N   GLY   154      40.482  27.565  21.739  1.00  0.00           N
ATOM   2306  H   GLY   154      39.809  26.978  22.213  1.00  0.00           H
ATOM   2307  CA  GLY   154      41.894  27.238  21.799  1.00  0.00           C
ATOM   2308  HA2 GLY   154      42.013  26.349  22.417  1.00  0.00           H
ATOM   2309  HA3 GLY   154      42.279  27.098  20.788  1.00  0.00           H
ATOM   2310  C   GLY   154      42.696  28.318  22.431  1.00  0.00           C
ATOM   2311  O   GLY   154      43.923  28.288  22.420  1.00  0.00           O
ATOM   2312  N   SER   155      41.992  29.322  23.082  1.00  0.00           N
ATOM   2313  H   SER   155      41.012  29.384  22.846  1.00  0.00           H
ATOM   2314  CA  SER   155      42.523  30.545  23.601  1.00  0.00           C
ATOM   2315  HA  SER   155      43.610  30.568  23.519  1.00  0.00           H
ATOM   2316  CB  SER   155      42.093  31.716  22.718  1.00  0.00           C
ATOM   2317  HB2 SER   155      41.067  32.014  22.933  1.00  0.00           H
ATOM   2318  HB3 SER   155      42.777  32.558  22.827  1.00  0.00           H
ATOM   2319  OG  SER   155      42.135  31.472  21.352  1.00  0.00           O
ATOM   2320  HG  SER   155      41.428  30.841  21.201  1.00  0.00           H
ATOM   2321  C   SER   155      42.230  30.734  25.085  1.00  0.00           C
ATOM   2322  O   SER   155      41.241  30.222  25.594  1.00  0.00           O
ATOM   2323  N   CYX   156      43.020  31.581  25.765  1.00  0.00           N
ATOM   2324  H   CYX   156      43.852  31.932  25.313  1.00  0.00           H
ATOM   2325  CA  CYX   156      42.684  32.258  27.000  1.00  0.00           C
ATOM   2326  HA  CYX   156      41.643  31.998  27.188  1.00  0.00           H
ATOM   2327  CB  CYX   156      43.666  31.831  28.077  1.00  0.00           C
ATOM   2328  HB2 CYX   156      44.706  31.906  27.761  1.00  0.00           H
ATOM   2329  HB3 CYX   156      43.436  32.427  28.960  1.00  0.00           H
ATOM   2330  SG  CYX   156      43.493  30.112  28.576  1.00  0.00           S
ATOM   2331  C   CYX   156      42.570  33.824  26.930  1.00  0.00           C
ATOM   2332  O   CYX   156      43.069  34.502  26.069  1.00  0.00           O
ATOM   2333  N   PHE   157      41.808  34.399  27.891  1.00  0.00           N
ATOM   2334  H   PHE   157      41.296  33.738  28.458  1.00  0.00           H
ATOM   2335  CA  PHE   157      41.346  35.770  27.901  1.00  0.00           C
ATOM   2336  HA  PHE   157      42.105  36.330  27.353  1.00  0.00           H
ATOM   2337  CB  PHE   157      39.951  35.978  27.190  1.00  0.00           C
ATOM   2338  HB2 PHE   157      39.207  35.528  27.847  1.00  0.00           H
ATOM   2339  HB3 PHE   157      39.782  37.054  27.150  1.00  0.00           H
ATOM   2340  CG  PHE   157      39.620  35.347  25.803  1.00  0.00           C
ATOM   2341  CD1 PHE   157      39.376  33.951  25.539  1.00  0.00           C
ATOM   2342  HD1 PHE   157      39.380  33.221  26.335  1.00  0.00           H
ATOM   2343  CE1 PHE   157      39.032  33.526  24.231  1.00  0.00           C
ATOM   2344  HE1 PHE   157      38.728  32.504  24.063  1.00  0.00           H
ATOM   2345  CZ  PHE   157      38.981  34.375  23.145  1.00  0.00           C
ATOM   2346  HZ  PHE   157      38.969  33.958  22.150  1.00  0.00           H
ATOM   2347  CE2 PHE   157      39.273  35.667  23.354  1.00  0.00           C
ATOM   2348  HE2 PHE   157      39.372  36.386  22.554  1.00  0.00           H
ATOM   2349  CD2 PHE   157      39.632  36.139  24.675  1.00  0.00           C
ATOM   2350  HD2 PHE   157      39.982  37.159  24.738  1.00  0.00           H
ATOM   2351  C   PHE   157      41.277  36.254  29.354  1.00  0.00           C
ATOM   2352  O   PHE   157      40.922  35.513  30.255  1.00  0.00           O
ATOM   2353  N   THR   158      41.551  37.548  29.586  1.00  0.00           N
ATOM   2354  H   THR   158      41.862  38.123  28.817  1.00  0.00           H
ATOM   2355  CA  THR   158      41.724  38.073  30.976  1.00  0.00           C
ATOM   2356  HA  THR   158      40.864  37.609  31.459  1.00  0.00           H
ATOM   2357  CB  THR   158      43.030  37.688  31.661  1.00  0.00           C
ATOM   2358  HB  THR   158      43.244  36.620  31.619  1.00  0.00           H
ATOM   2359  CG2 THR   158      44.289  38.450  31.345  1.00  0.00           C
ATOM   2360 HG21 THR   158      44.276  38.793  30.311  1.00  0.00           H
ATOM   2361 HG22 THR   158      44.442  39.333  31.967  1.00  0.00           H
ATOM   2362 HG23 THR   158      45.120  37.755  31.464  1.00  0.00           H
ATOM   2363  OG1 THR   158      42.787  37.933  33.064  1.00  0.00           O
ATOM   2364  HG1 THR   158      42.050  37.448  33.442  1.00  0.00           H
ATOM   2365  C   THR   158      41.499  39.586  30.938  1.00  0.00           C
ATOM   2366  O   THR   158      41.555  40.202  29.876  1.00  0.00           O
ATOM   2367  N   VAL   159      41.365  40.146  32.133  1.00  0.00           N
ATOM   2368  H   VAL   159      41.451  39.575  32.961  1.00  0.00           H
ATOM   2369  CA  VAL   159      41.073  41.586  32.284  1.00  0.00           C
ATOM   2370  HA  VAL   159      41.473  42.116  31.420  1.00  0.00           H
ATOM   2371  CB  VAL   159      39.519  41.754  32.451  1.00  0.00           C
ATOM   2372  HB  VAL   159      39.057  41.459  31.509  1.00  0.00           H
ATOM   2373  CG1 VAL   159      38.915  41.029  33.704  1.00  0.00           C
ATOM   2374 HG11 VAL   159      37.859  41.283  33.804  1.00  0.00           H
ATOM   2375 HG12 VAL   159      39.017  39.945  33.641  1.00  0.00           H
ATOM   2376 HG13 VAL   159      39.400  41.345  34.627  1.00  0.00           H
ATOM   2377  CG2 VAL   159      39.266  43.280  32.641  1.00  0.00           C
ATOM   2378 HG21 VAL   159      38.202  43.515  32.616  1.00  0.00           H
ATOM   2379 HG22 VAL   159      39.466  43.570  33.672  1.00  0.00           H
ATOM   2380 HG23 VAL   159      39.851  43.904  31.966  1.00  0.00           H
ATOM   2381  C   VAL   159      41.915  42.201  33.403  1.00  0.00           C
ATOM   2382  O   VAL   159      42.301  41.517  34.387  1.00  0.00           O
ATOM   2383  N   MET   160      42.234  43.501  33.294  1.00  0.00           N
ATOM   2384  H   MET   160      41.978  44.066  32.498  1.00  0.00           H
ATOM   2385  CA  MET   160      43.356  44.090  34.074  1.00  0.00           C
ATOM   2386  HA  MET   160      43.323  43.644  35.069  1.00  0.00           H
ATOM   2387  CB  MET   160      44.700  43.905  33.385  1.00  0.00           C
ATOM   2388  HB2 MET   160      44.673  43.050  32.710  1.00  0.00           H
ATOM   2389  HB3 MET   160      44.913  44.816  32.826  1.00  0.00           H
ATOM   2390  CG  MET   160      45.940  43.651  34.274  1.00  0.00           C
ATOM   2391  HG2 MET   160      46.283  44.647  34.552  1.00  0.00           H
ATOM   2392  HG3 MET   160      45.786  43.024  35.153  1.00  0.00           H
ATOM   2393  SD  MET   160      47.240  42.895  33.430  1.00  0.00           S
ATOM   2394  CE  MET   160      46.826  41.115  33.602  1.00  0.00           C
ATOM   2395  HE1 MET   160      47.637  40.487  33.231  1.00  0.00           H
ATOM   2396  HE2 MET   160      46.605  40.891  34.646  1.00  0.00           H
ATOM   2397  HE3 MET   160      45.949  41.063  32.959  1.00  0.00           H
ATOM   2398  C   MET   160      43.059  45.609  34.289  1.00  0.00           C
ATOM   2399  O   MET   160      42.570  46.322  33.424  1.00  0.00           O
ATOM   2400  N   THR   161      43.514  46.226  35.367  1.00  0.00           N
ATOM   2401  H   THR   161      44.018  45.699  36.065  1.00  0.00           H
ATOM   2402  CA  THR   161      43.218  47.587  35.800  1.00  0.00           C
ATOM   2403  HA  THR   161      42.847  48.187  34.969  1.00  0.00           H
ATOM   2404  CB  THR   161      42.135  47.642  36.873  1.00  0.00           C
ATOM   2405  HB  THR   161      42.547  47.192  37.777  1.00  0.00           H
ATOM   2406  CG2 THR   161      41.647  49.023  37.270  1.00  0.00           C
ATOM   2407 HG21 THR   161      42.465  49.643  37.637  1.00  0.00           H
ATOM   2408 HG22 THR   161      41.401  49.488  36.316  1.00  0.00           H
ATOM   2409 HG23 THR   161      40.826  48.951  37.983  1.00  0.00           H
ATOM   2410  OG1 THR   161      40.982  46.855  36.644  1.00  0.00           O
ATOM   2411  HG1 THR   161      40.189  47.365  36.825  1.00  0.00           H
ATOM   2412  C   THR   161      44.458  48.149  36.302  1.00  0.00           C
ATOM   2413  O   THR   161      45.264  47.409  36.887  1.00  0.00           O
ATOM   2414  N   ASP   162      44.550  49.435  36.124  1.00  0.00           N
ATOM   2415  H   ASP   162      43.795  49.857  35.602  1.00  0.00           H
ATOM   2416  CA  ASP   162      45.543  50.318  36.688  1.00  0.00           C
ATOM   2417  HA  ASP   162      45.795  49.919  37.670  1.00  0.00           H
ATOM   2418  CB  ASP   162      46.795  50.352  35.815  1.00  0.00           C
ATOM   2419  HB2 ASP   162      47.262  49.368  35.882  1.00  0.00           H
ATOM   2420  HB3 ASP   162      46.548  50.614  34.787  1.00  0.00           H
ATOM   2421  CG  ASP   162      47.839  51.326  36.367  1.00  0.00           C
ATOM   2422  OD1 ASP   162      48.857  51.592  35.663  1.00  0.00           O
ATOM   2423  OD2 ASP   162      47.859  51.740  37.577  1.00  0.00           O
ATOM   2424  C   ASP   162      44.878  51.686  36.848  1.00  0.00           C
ATOM   2425  O   ASP   162      44.149  52.217  36.009  1.00  0.00           O
ATOM   2426  N   GLY   163      45.203  52.440  37.961  1.00  0.00           N
ATOM   2427  H   GLY   163      46.029  52.190  38.486  1.00  0.00           H
ATOM   2428  CA  GLY   163      44.352  53.504  38.603  1.00  0.00           C
ATOM   2429  HA2 GLY   163      44.981  54.276  39.048  1.00  0.00           H
ATOM   2430  HA3 GLY   163      43.786  54.016  37.825  1.00  0.00           H
ATOM   2431  C   GLY   163      43.432  53.094  39.808  1.00  0.00           C
ATOM   2432  O   GLY   163      43.332  51.945  40.179  1.00  0.00           O
ATOM   2433  N   PRO   164      42.876  54.197  40.444  1.00  0.00           N
ATOM   2434  CD  PRO   164      43.184  55.618  40.126  1.00  0.00           C
ATOM   2435  HD2 PRO   164      42.855  55.947  39.141  1.00  0.00           H
ATOM   2436  HD3 PRO   164      44.252  55.788  40.256  1.00  0.00           H
ATOM   2437  CG  PRO   164      42.561  56.392  41.311  1.00  0.00           C
ATOM   2438  HG2 PRO   164      42.057  57.273  40.914  1.00  0.00           H
ATOM   2439  HG3 PRO   164      43.342  56.493  42.064  1.00  0.00           H
ATOM   2440  CB  PRO   164      41.542  55.397  41.936  1.00  0.00           C
ATOM   2441  HB2 PRO   164      40.674  55.572  41.301  1.00  0.00           H
ATOM   2442  HB3 PRO   164      41.335  55.587  42.989  1.00  0.00           H
ATOM   2443  CA  PRO   164      42.142  54.096  41.736  1.00  0.00           C
ATOM   2444  HA  PRO   164      42.891  53.933  42.512  1.00  0.00           H
ATOM   2445  C   PRO   164      41.056  53.010  41.746  1.00  0.00           C
ATOM   2446  O   PRO   164      40.329  52.729  40.747  1.00  0.00           O
ATOM   2447  N   SER   165      40.840  52.340  42.874  1.00  0.00           N
ATOM   2448  H   SER   165      41.379  52.661  43.666  1.00  0.00           H
ATOM   2449  CA  SER   165      39.625  51.600  43.047  1.00  0.00           C
ATOM   2450  HA  SER   165      39.421  50.861  42.273  1.00  0.00           H
ATOM   2451  CB  SER   165      39.669  50.725  44.278  1.00  0.00           C
ATOM   2452  HB2 SER   165      39.746  51.274  45.216  1.00  0.00           H
ATOM   2453  HB3 SER   165      38.725  50.179  44.273  1.00  0.00           H
ATOM   2454  OG  SER   165      40.680  49.778  44.176  1.00  0.00           O
ATOM   2455  HG  SER   165      40.513  49.010  43.626  1.00  0.00           H
ATOM   2456  C   SER   165      38.450  52.596  43.124  1.00  0.00           C
ATOM   2457  O   SER   165      37.486  52.349  42.388  1.00  0.00           O
ATOM   2458  N   ASN   166      38.503  53.648  43.974  1.00  0.00           N
ATOM   2459  H   ASN   166      39.283  53.689  44.615  1.00  0.00           H
ATOM   2460  CA  ASN   166      37.266  54.388  44.353  1.00  0.00           C
ATOM   2461  HA  ASN   166      36.339  53.821  44.275  1.00  0.00           H
ATOM   2462  CB  ASN   166      37.435  54.763  45.878  1.00  0.00           C
ATOM   2463  HB2 ASN   166      38.165  55.573  45.908  1.00  0.00           H
ATOM   2464  HB3 ASN   166      36.477  55.122  46.253  1.00  0.00           H
ATOM   2465  CG  ASN   166      37.722  53.532  46.750  1.00  0.00           C
ATOM   2466  OD1 ASN   166      37.263  52.412  46.534  1.00  0.00           O
ATOM   2467  ND2 ASN   166      38.496  53.755  47.831  1.00  0.00           N
ATOM   2468 HD21 ASN   166      38.733  52.963  48.411  1.00  0.00           H
ATOM   2469 HD22 ASN   166      39.040  54.606  47.771  1.00  0.00           H
ATOM   2470  C   ASN   166      37.061  55.628  43.429  1.00  0.00           C
ATOM   2471  O   ASN   166      36.638  56.701  43.869  1.00  0.00           O
ATOM   2472  N   GLY   167      37.409  55.510  42.151  1.00  0.00           N
ATOM   2473  H   GLY   167      37.687  54.582  41.862  1.00  0.00           H
ATOM   2474  CA  GLY   167      37.629  56.619  41.281  1.00  0.00           C
ATOM   2475  HA2 GLY   167      36.738  57.225  41.127  1.00  0.00           H
ATOM   2476  HA3 GLY   167      38.428  57.157  41.791  1.00  0.00           H
ATOM   2477  C   GLY   167      38.090  56.100  39.856  1.00  0.00           C
ATOM   2478  O   GLY   167      38.207  54.901  39.693  1.00  0.00           O
ATOM   2479  N   GLN   168      38.299  57.015  38.899  1.00  0.00           N
ATOM   2480  H   GLN   168      38.090  57.958  39.194  1.00  0.00           H
ATOM   2481  CA  GLN   168      38.587  56.667  37.501  1.00  0.00           C
ATOM   2482  HA  GLN   168      37.798  55.968  37.225  1.00  0.00           H
ATOM   2483  CB  GLN   168      38.619  57.961  36.616  1.00  0.00           C
ATOM   2484  HB2 GLN   168      37.802  58.581  36.986  1.00  0.00           H
ATOM   2485  HB3 GLN   168      39.597  58.422  36.748  1.00  0.00           H
ATOM   2486  CG  GLN   168      38.348  57.718  35.104  1.00  0.00           C
ATOM   2487  HG2 GLN   168      38.342  58.684  34.599  1.00  0.00           H
ATOM   2488  HG3 GLN   168      39.263  57.270  34.717  1.00  0.00           H
ATOM   2489  CD  GLN   168      37.160  56.991  34.668  1.00  0.00           C
ATOM   2490  OE1 GLN   168      36.078  57.524  34.656  1.00  0.00           O
ATOM   2491  NE2 GLN   168      37.291  55.671  34.312  1.00  0.00           N
ATOM   2492 HE21 GLN   168      38.194  55.261  34.120  1.00  0.00           H
ATOM   2493 HE22 GLN   168      36.563  55.177  33.817  1.00  0.00           H
ATOM   2494  C   GLN   168      39.952  55.939  37.494  1.00  0.00           C
ATOM   2495  O   GLN   168      40.999  56.517  37.659  1.00  0.00           O
ATOM   2496  N   ALA   169      39.897  54.636  37.113  1.00  0.00           N
ATOM   2497  H   ALA   169      38.978  54.245  36.962  1.00  0.00           H
ATOM   2498  CA  ALA   169      41.066  53.905  36.546  1.00  0.00           C
ATOM   2499  HA  ALA   169      41.945  54.491  36.814  1.00  0.00           H
ATOM   2500  CB  ALA   169      41.103  52.499  37.237  1.00  0.00           C
ATOM   2501  HB1 ALA   169      40.136  52.018  37.094  1.00  0.00           H
ATOM   2502  HB2 ALA   169      41.890  51.907  36.771  1.00  0.00           H
ATOM   2503  HB3 ALA   169      41.225  52.609  38.315  1.00  0.00           H
ATOM   2504  C   ALA   169      40.902  53.837  34.980  1.00  0.00           C
ATOM   2505  O   ALA   169      40.191  54.602  34.310  1.00  0.00           O
ATOM   2506  N   SER   170      41.680  52.905  34.493  1.00  0.00           N
ATOM   2507  H   SER   170      42.125  52.299  35.166  1.00  0.00           H
ATOM   2508  CA  SER   170      41.718  52.449  33.171  1.00  0.00           C
ATOM   2509  HA  SER   170      40.841  52.689  32.570  1.00  0.00           H
ATOM   2510  CB  SER   170      42.835  53.251  32.422  1.00  0.00           C
ATOM   2511  HB2 SER   170      42.570  54.308  32.421  1.00  0.00           H
ATOM   2512  HB3 SER   170      43.766  52.969  32.912  1.00  0.00           H
ATOM   2513  OG  SER   170      43.008  52.758  31.124  1.00  0.00           O
ATOM   2514  HG  SER   170      42.897  53.502  30.528  1.00  0.00           H
ATOM   2515  C   SER   170      41.808  50.933  33.159  1.00  0.00           C
ATOM   2516  O   SER   170      42.390  50.333  34.039  1.00  0.00           O
ATOM   2517  N   TYR   171      41.286  50.268  32.119  1.00  0.00           N
ATOM   2518  H   TYR   171      40.800  50.907  31.507  1.00  0.00           H
ATOM   2519  CA  TYR   171      40.924  48.760  32.045  1.00  0.00           C
ATOM   2520  HA  TYR   171      41.511  48.354  32.868  1.00  0.00           H
ATOM   2521  CB  TYR   171      39.415  48.575  32.179  1.00  0.00           C
ATOM   2522  HB2 TYR   171      38.915  48.869  31.256  1.00  0.00           H
ATOM   2523  HB3 TYR   171      39.189  47.550  32.471  1.00  0.00           H
ATOM   2524  CG  TYR   171      38.877  49.648  33.147  1.00  0.00           C
ATOM   2525  CD1 TYR   171      38.221  50.793  32.693  1.00  0.00           C
ATOM   2526  HD1 TYR   171      37.962  50.826  31.646  1.00  0.00           H
ATOM   2527  CE1 TYR   171      37.890  51.803  33.611  1.00  0.00           C
ATOM   2528  HE1 TYR   171      37.427  52.708  33.246  1.00  0.00           H
ATOM   2529  CZ  TYR   171      37.960  51.574  34.984  1.00  0.00           C
ATOM   2530  OH  TYR   171      37.589  52.479  35.927  1.00  0.00           O
ATOM   2531  HH  TYR   171      36.766  52.839  35.588  1.00  0.00           H
ATOM   2532  CE2 TYR   171      38.435  50.301  35.387  1.00  0.00           C
ATOM   2533  HE2 TYR   171      38.654  50.150  36.433  1.00  0.00           H
ATOM   2534  CD2 TYR   171      38.920  49.406  34.494  1.00  0.00           C
ATOM   2535  HD2 TYR   171      39.370  48.474  34.802  1.00  0.00           H
ATOM   2536  C   TYR   171      41.345  48.230  30.667  1.00  0.00           C
ATOM   2537  O   TYR   171      40.801  48.651  29.651  1.00  0.00           O
ATOM   2538  N   LYS   172      42.288  47.276  30.695  1.00  0.00           N
ATOM   2539  H   LYS   172      42.688  46.998  31.581  1.00  0.00           H
ATOM   2540  CA  LYS   172      42.698  46.501  29.536  1.00  0.00           C
ATOM   2541  HA  LYS   172      42.134  47.007  28.753  1.00  0.00           H
ATOM   2542  CB  LYS   172      44.164  46.672  29.104  1.00  0.00           C
ATOM   2543  HB2 LYS   172      44.875  46.258  29.820  1.00  0.00           H
ATOM   2544  HB3 LYS   172      44.375  46.028  28.250  1.00  0.00           H
ATOM   2545  CG  LYS   172      44.553  48.111  28.773  1.00  0.00           C
ATOM   2546  HG2 LYS   172      43.927  48.405  27.932  1.00  0.00           H
ATOM   2547  HG3 LYS   172      44.473  48.785  29.626  1.00  0.00           H
ATOM   2548  CD  LYS   172      46.016  48.195  28.336  1.00  0.00           C
ATOM   2549  HD2 LYS   172      46.631  47.744  29.116  1.00  0.00           H
ATOM   2550  HD3 LYS   172      46.237  47.620  27.437  1.00  0.00           H
ATOM   2551  CE  LYS   172      46.297  49.745  28.318  1.00  0.00           C
ATOM   2552  HE2 LYS   172      45.650  50.120  27.524  1.00  0.00           H
ATOM   2553  HE3 LYS   172      46.147  50.297  29.245  1.00  0.00           H
ATOM   2554  NZ  LYS   172      47.647  49.935  27.877  1.00  0.00           N
ATOM   2555  HZ1 LYS   172      47.904  49.533  26.986  1.00  0.00           H
ATOM   2556  HZ2 LYS   172      47.944  50.898  27.825  1.00  0.00           H
ATOM   2557  HZ3 LYS   172      48.292  49.577  28.567  1.00  0.00           H
ATOM   2558  C   LYS   172      42.199  45.033  29.533  1.00  0.00           C
ATOM   2559  O   LYS   172      42.261  44.412  30.574  1.00  0.00           O
ATOM   2560  N   ILE   173      41.713  44.515  28.418  1.00  0.00           N
ATOM   2561  H   ILE   173      41.776  45.130  27.620  1.00  0.00           H
ATOM   2562  CA  ILE   173      41.451  43.096  28.285  1.00  0.00           C
ATOM   2563  HA  ILE   173      41.602  42.597  29.243  1.00  0.00           H
ATOM   2564  CB  ILE   173      40.004  42.853  27.737  1.00  0.00           C
ATOM   2565  HB  ILE   173      39.920  41.805  27.449  1.00  0.00           H
ATOM   2566  CG2 ILE   173      38.977  43.003  28.905  1.00  0.00           C
ATOM   2567 HG21 ILE   173      37.945  43.004  28.557  1.00  0.00           H
ATOM   2568 HG22 ILE   173      38.918  42.084  29.489  1.00  0.00           H
ATOM   2569 HG23 ILE   173      39.151  43.820  29.606  1.00  0.00           H
ATOM   2570  CG1 ILE   173      39.629  43.727  26.576  1.00  0.00           C
ATOM   2571 HG12 ILE   173      39.429  44.782  26.764  1.00  0.00           H
ATOM   2572 HG13 ILE   173      40.369  43.712  25.775  1.00  0.00           H
ATOM   2573  CD1 ILE   173      38.371  43.253  25.776  1.00  0.00           C
ATOM   2574 HD11 ILE   173      37.432  43.297  26.326  1.00  0.00           H
ATOM   2575 HD12 ILE   173      38.288  43.961  24.953  1.00  0.00           H
ATOM   2576 HD13 ILE   173      38.568  42.254  25.386  1.00  0.00           H
ATOM   2577  C   ILE   173      42.522  42.570  27.345  1.00  0.00           C
ATOM   2578  O   ILE   173      43.028  43.319  26.442  1.00  0.00           O
ATOM   2579  N   PHE   174      43.010  41.416  27.653  1.00  0.00           N
ATOM   2580  H   PHE   174      42.519  40.878  28.353  1.00  0.00           H
ATOM   2581  CA  PHE   174      44.186  40.681  27.005  1.00  0.00           C
ATOM   2582  HA  PHE   174      44.623  41.214  26.160  1.00  0.00           H
ATOM   2583  CB  PHE   174      45.296  40.632  27.997  1.00  0.00           C
ATOM   2584  HB2 PHE   174      45.084  40.078  28.911  1.00  0.00           H
ATOM   2585  HB3 PHE   174      46.002  40.053  27.402  1.00  0.00           H
ATOM   2586  CG  PHE   174      45.843  41.986  28.443  1.00  0.00           C
ATOM   2587  CD1 PHE   174      45.438  42.499  29.660  1.00  0.00           C
ATOM   2588  HD1 PHE   174      44.815  41.919  30.326  1.00  0.00           H
ATOM   2589  CE1 PHE   174      45.938  43.807  30.045  1.00  0.00           C
ATOM   2590  HE1 PHE   174      45.580  44.298  30.938  1.00  0.00           H
ATOM   2591  CZ  PHE   174      46.909  44.439  29.280  1.00  0.00           C
ATOM   2592  HZ  PHE   174      47.268  45.401  29.615  1.00  0.00           H
ATOM   2593  CE2 PHE   174      47.196  44.004  27.981  1.00  0.00           C
ATOM   2594  HE2 PHE   174      47.933  44.502  27.368  1.00  0.00           H
ATOM   2595  CD2 PHE   174      46.722  42.736  27.587  1.00  0.00           C
ATOM   2596  HD2 PHE   174      47.093  42.262  26.689  1.00  0.00           H
ATOM   2597  C   PHE   174      43.711  39.255  26.470  1.00  0.00           C
ATOM   2598  O   PHE   174      42.968  38.568  27.100  1.00  0.00           O
ATOM   2599  N   LYS   175      44.143  38.924  25.230  1.00  0.00           N
ATOM   2600  H   LYS   175      44.613  39.577  24.619  1.00  0.00           H
ATOM   2601  CA  LYS   175      43.995  37.550  24.646  1.00  0.00           C
ATOM   2602  HA  LYS   175      43.234  37.089  25.276  1.00  0.00           H
ATOM   2603  CB  LYS   175      43.493  37.738  23.218  1.00  0.00           C
ATOM   2604  HB2 LYS   175      42.653  38.430  23.167  1.00  0.00           H
ATOM   2605  HB3 LYS   175      44.356  38.104  22.662  1.00  0.00           H
ATOM   2606  CG  LYS   175      43.068  36.317  22.706  1.00  0.00           C
ATOM   2607  HG2 LYS   175      43.934  35.666  22.593  1.00  0.00           H
ATOM   2608  HG3 LYS   175      42.344  35.990  23.454  1.00  0.00           H
ATOM   2609  CD  LYS   175      42.505  36.449  21.329  1.00  0.00           C
ATOM   2610  HD2 LYS   175      41.605  37.059  21.266  1.00  0.00           H
ATOM   2611  HD3 LYS   175      43.118  37.078  20.684  1.00  0.00           H
ATOM   2612  CE  LYS   175      42.297  35.056  20.768  1.00  0.00           C
ATOM   2613  HE2 LYS   175      43.223  34.503  20.618  1.00  0.00           H
ATOM   2614  HE3 LYS   175      41.669  34.603  21.536  1.00  0.00           H
ATOM   2615  NZ  LYS   175      41.461  34.951  19.551  1.00  0.00           N
ATOM   2616  HZ1 LYS   175      41.330  33.996  19.249  1.00  0.00           H
ATOM   2617  HZ2 LYS   175      40.559  35.360  19.750  1.00  0.00           H
ATOM   2618  HZ3 LYS   175      41.735  35.516  18.760  1.00  0.00           H
ATOM   2619  C   LYS   175      45.319  36.876  24.666  1.00  0.00           C
ATOM   2620  O   LYS   175      46.315  37.556  24.395  1.00  0.00           O
ATOM   2621  N   MET   176      45.343  35.563  24.958  1.00  0.00           N
ATOM   2622  H   MET   176      44.479  35.075  25.149  1.00  0.00           H
ATOM   2623  CA  MET   176      46.576  34.742  25.004  1.00  0.00           C
ATOM   2624  HA  MET   176      47.398  35.256  24.507  1.00  0.00           H
ATOM   2625  CB  MET   176      47.054  34.613  26.440  1.00  0.00           C
ATOM   2626  HB2 MET   176      46.229  34.254  27.053  1.00  0.00           H
ATOM   2627  HB3 MET   176      47.769  33.802  26.577  1.00  0.00           H
ATOM   2628  CG  MET   176      47.550  35.859  27.222  1.00  0.00           C
ATOM   2629  HG2 MET   176      48.127  35.432  28.043  1.00  0.00           H
ATOM   2630  HG3 MET   176      48.281  36.337  26.569  1.00  0.00           H
ATOM   2631  SD  MET   176      46.274  37.105  27.771  1.00  0.00           S
ATOM   2632  CE  MET   176      45.053  36.137  28.626  1.00  0.00           C
ATOM   2633  HE1 MET   176      44.538  36.749  29.367  1.00  0.00           H
ATOM   2634  HE2 MET   176      44.257  35.742  27.994  1.00  0.00           H
ATOM   2635  HE3 MET   176      45.556  35.408  29.260  1.00  0.00           H
ATOM   2636  C   MET   176      46.332  33.373  24.297  1.00  0.00           C
ATOM   2637  O   MET   176      45.497  32.531  24.711  1.00  0.00           O
ATOM   2638  N   GLU   177      46.966  33.240  23.164  1.00  0.00           N
ATOM   2639  H   GLU   177      47.641  33.953  22.927  1.00  0.00           H
ATOM   2640  CA  GLU   177      47.299  32.052  22.411  1.00  0.00           C
ATOM   2641  HA  GLU   177      46.561  31.305  22.703  1.00  0.00           H
ATOM   2642  CB  GLU   177      47.052  32.263  20.921  1.00  0.00           C
ATOM   2643  HB2 GLU   177      47.516  33.202  20.622  1.00  0.00           H
ATOM   2644  HB3 GLU   177      47.479  31.425  20.369  1.00  0.00           H
ATOM   2645  CG  GLU   177      45.547  32.171  20.626  1.00  0.00           C
ATOM   2646  HG2 GLU   177      45.098  31.192  20.800  1.00  0.00           H
ATOM   2647  HG3 GLU   177      44.974  32.826  21.282  1.00  0.00           H
ATOM   2648  CD  GLU   177      45.218  32.409  19.125  1.00  0.00           C
ATOM   2649  OE1 GLU   177      45.871  31.751  18.198  1.00  0.00           O
ATOM   2650  OE2 GLU   177      44.265  33.186  18.814  1.00  0.00           O
ATOM   2651  C   GLU   177      48.777  31.746  22.606  1.00  0.00           C
ATOM   2652  O   GLU   177      49.581  32.671  22.767  1.00  0.00           O
ATOM   2653  N   LYS   178      49.070  30.424  22.713  1.00  0.00           N
ATOM   2654  H   LYS   178      48.334  29.758  22.528  1.00  0.00           H
ATOM   2655  CA  LYS   178      50.408  29.825  22.994  1.00  0.00           C
ATOM   2656  HA  LYS   178      50.157  28.860  23.433  1.00  0.00           H
ATOM   2657  CB  LYS   178      51.225  29.624  21.780  1.00  0.00           C
ATOM   2658  HB2 LYS   178      50.556  29.458  20.935  1.00  0.00           H
ATOM   2659  HB3 LYS   178      51.845  30.514  21.672  1.00  0.00           H
ATOM   2660  CG  LYS   178      52.101  28.354  21.766  1.00  0.00           C
ATOM   2661  HG2 LYS   178      52.776  28.344  22.621  1.00  0.00           H
ATOM   2662  HG3 LYS   178      51.398  27.538  21.935  1.00  0.00           H
ATOM   2663  CD  LYS   178      52.949  28.202  20.524  1.00  0.00           C
ATOM   2664  HD2 LYS   178      52.267  28.209  19.673  1.00  0.00           H
ATOM   2665  HD3 LYS   178      53.560  29.091  20.362  1.00  0.00           H
ATOM   2666  CE  LYS   178      53.816  26.967  20.545  1.00  0.00           C
ATOM   2667  HE2 LYS   178      54.545  27.196  21.322  1.00  0.00           H
ATOM   2668  HE3 LYS   178      53.266  26.044  20.722  1.00  0.00           H
ATOM   2669  NZ  LYS   178      54.606  26.779  19.259  1.00  0.00           N
ATOM   2670  HZ1 LYS   178      55.172  27.592  19.064  1.00  0.00           H
ATOM   2671  HZ2 LYS   178      55.288  26.064  19.469  1.00  0.00           H
ATOM   2672  HZ3 LYS   178      54.015  26.508  18.486  1.00  0.00           H
ATOM   2673  C   LYS   178      51.137  30.562  24.186  1.00  0.00           C
ATOM   2674  O   LYS   178      52.353  30.662  24.124  1.00  0.00           O
ATOM   2675  N   GLY   179      50.428  31.085  25.156  1.00  0.00           N
ATOM   2676  H   GLY   179      49.428  31.055  25.018  1.00  0.00           H
ATOM   2677  CA  GLY   179      50.936  31.608  26.398  1.00  0.00           C
ATOM   2678  HA2 GLY   179      50.180  31.487  27.175  1.00  0.00           H
ATOM   2679  HA3 GLY   179      51.827  31.006  26.578  1.00  0.00           H
ATOM   2680  C   GLY   179      51.322  33.102  26.462  1.00  0.00           C
ATOM   2681  O   GLY   179      51.206  33.705  27.544  1.00  0.00           O
ATOM   2682  N   LYS   180      51.582  33.631  25.261  1.00  0.00           N
ATOM   2683  H   LYS   180      51.208  33.065  24.514  1.00  0.00           H
ATOM   2684  CA  LYS   180      51.958  35.040  24.971  1.00  0.00           C
ATOM   2685  HA  LYS   180      52.418  35.303  25.924  1.00  0.00           H
ATOM   2686  CB  LYS   180      53.030  35.170  23.827  1.00  0.00           C
ATOM   2687  HB2 LYS   180      52.677  34.644  22.940  1.00  0.00           H
ATOM   2688  HB3 LYS   180      53.368  36.134  23.447  1.00  0.00           H
ATOM   2689  CG  LYS   180      54.323  34.505  24.378  1.00  0.00           C
ATOM   2690  HG2 LYS   180      54.600  35.270  25.105  1.00  0.00           H
ATOM   2691  HG3 LYS   180      54.079  33.519  24.771  1.00  0.00           H
ATOM   2692  CD  LYS   180      55.438  34.452  23.319  1.00  0.00           C
ATOM   2693  HD2 LYS   180      54.980  34.018  22.431  1.00  0.00           H
ATOM   2694  HD3 LYS   180      55.780  35.464  23.099  1.00  0.00           H
ATOM   2695  CE  LYS   180      56.551  33.572  23.724  1.00  0.00           C
ATOM   2696  HE2 LYS   180      56.249  32.577  24.052  1.00  0.00           H
ATOM   2697  HE3 LYS   180      57.268  33.336  22.937  1.00  0.00           H
ATOM   2698  NZ  LYS   180      57.349  34.089  24.835  1.00  0.00           N
ATOM   2699  HZ1 LYS   180      57.570  35.055  24.640  1.00  0.00           H
ATOM   2700  HZ2 LYS   180      56.864  34.175  25.716  1.00  0.00           H
ATOM   2701  HZ3 LYS   180      58.217  33.595  24.985  1.00  0.00           H
ATOM   2702  C   LYS   180      50.733  35.952  24.740  1.00  0.00           C
ATOM   2703  O   LYS   180      49.654  35.547  24.263  1.00  0.00           O
ATOM   2704  N   VAL   181      50.821  37.242  25.115  1.00  0.00           N
ATOM   2705  H   VAL   181      51.680  37.551  25.549  1.00  0.00           H
ATOM   2706  CA  VAL   181      49.827  38.219  24.687  1.00  0.00           C
ATOM   2707  HA  VAL   181      48.866  37.793  24.974  1.00  0.00           H
ATOM   2708  CB  VAL   181      49.881  39.547  25.433  1.00  0.00           C
ATOM   2709  HB  VAL   181      50.855  40.013  25.286  1.00  0.00           H
ATOM   2710  CG1 VAL   181      48.649  40.472  25.202  1.00  0.00           C
ATOM   2711 HG11 VAL   181      47.710  40.046  25.553  1.00  0.00           H
ATOM   2712 HG12 VAL   181      48.872  41.354  25.802  1.00  0.00           H
ATOM   2713 HG13 VAL   181      48.619  40.697  24.136  1.00  0.00           H
ATOM   2714  CG2 VAL   181      49.695  39.315  26.941  1.00  0.00           C
ATOM   2715 HG21 VAL   181      49.788  40.307  27.385  1.00  0.00           H
ATOM   2716 HG22 VAL   181      48.711  38.944  27.229  1.00  0.00           H
ATOM   2717 HG23 VAL   181      50.433  38.626  27.349  1.00  0.00           H
ATOM   2718  C   VAL   181      49.812  38.392  23.156  1.00  0.00           C
ATOM   2719  O   VAL   181      50.844  38.704  22.526  1.00  0.00           O
ATOM   2720  N   VAL   182      48.566  38.170  22.591  1.00  0.00           N
ATOM   2721  H   VAL   182      47.833  37.835  23.199  1.00  0.00           H
ATOM   2722  CA  VAL   182      48.468  38.067  21.126  1.00  0.00           C
ATOM   2723  HA  VAL   182      49.449  38.278  20.700  1.00  0.00           H
ATOM   2724  CB  VAL   182      48.128  36.615  20.785  1.00  0.00           C
ATOM   2725  HB  VAL   182      48.866  36.003  21.304  1.00  0.00           H
ATOM   2726  CG1 VAL   182      46.709  36.212  21.192  1.00  0.00           C
ATOM   2727 HG11 VAL   182      46.509  36.411  22.245  1.00  0.00           H
ATOM   2728 HG12 VAL   182      46.036  36.898  20.676  1.00  0.00           H
ATOM   2729 HG13 VAL   182      46.357  35.239  20.849  1.00  0.00           H
ATOM   2730  CG2 VAL   182      48.268  36.357  19.287  1.00  0.00           C
ATOM   2731 HG21 VAL   182      49.303  36.450  18.960  1.00  0.00           H
ATOM   2732 HG22 VAL   182      47.987  35.343  19.001  1.00  0.00           H
ATOM   2733 HG23 VAL   182      47.657  37.006  18.659  1.00  0.00           H
ATOM   2734  C   VAL   182      47.446  39.068  20.576  1.00  0.00           C
ATOM   2735  O   VAL   182      47.596  39.504  19.489  1.00  0.00           O
ATOM   2736  N   LYS   183      46.610  39.652  21.399  1.00  0.00           N
ATOM   2737  H   LYS   183      46.502  39.227  22.309  1.00  0.00           H
ATOM   2738  CA  LYS   183      45.659  40.773  21.107  1.00  0.00           C
ATOM   2739  HA  LYS   183      46.202  41.479  20.480  1.00  0.00           H
ATOM   2740  CB  LYS   183      44.349  40.294  20.482  1.00  0.00           C
ATOM   2741  HB2 LYS   183      44.104  39.438  21.112  1.00  0.00           H
ATOM   2742  HB3 LYS   183      43.551  41.035  20.473  1.00  0.00           H
ATOM   2743  CG  LYS   183      44.455  39.887  19.010  1.00  0.00           C
ATOM   2744  HG2 LYS   183      44.857  40.740  18.462  1.00  0.00           H
ATOM   2745  HG3 LYS   183      45.200  39.104  18.879  1.00  0.00           H
ATOM   2746  CD  LYS   183      43.142  39.488  18.374  1.00  0.00           C
ATOM   2747  HD2 LYS   183      42.805  38.670  19.010  1.00  0.00           H
ATOM   2748  HD3 LYS   183      42.462  40.340  18.394  1.00  0.00           H
ATOM   2749  CE  LYS   183      43.267  39.086  16.866  1.00  0.00           C
ATOM   2750  HE2 LYS   183      42.260  39.065  16.449  1.00  0.00           H
ATOM   2751  HE3 LYS   183      43.685  39.935  16.328  1.00  0.00           H
ATOM   2752  NZ  LYS   183      43.971  37.839  16.623  1.00  0.00           N
ATOM   2753  HZ1 LYS   183      43.515  37.018  16.995  1.00  0.00           H
ATOM   2754  HZ2 LYS   183      44.062  37.741  15.623  1.00  0.00           H
ATOM   2755  HZ3 LYS   183      44.928  37.926  16.934  1.00  0.00           H
ATOM   2756  C   LYS   183      45.328  41.488  22.479  1.00  0.00           C
ATOM   2757  O   LYS   183      45.289  40.914  23.537  1.00  0.00           O
ATOM   2758  N   SER   184      45.122  42.770  22.384  1.00  0.00           N
ATOM   2759  H   SER   184      45.236  43.285  21.523  1.00  0.00           H
ATOM   2760  CA  SER   184      44.670  43.601  23.521  1.00  0.00           C
ATOM   2761  HA  SER   184      44.101  42.923  24.159  1.00  0.00           H
ATOM   2762  CB  SER   184      45.936  44.088  24.247  1.00  0.00           C
ATOM   2763  HB2 SER   184      45.698  44.616  25.171  1.00  0.00           H
ATOM   2764  HB3 SER   184      46.650  43.282  24.422  1.00  0.00           H
ATOM   2765  OG  SER   184      46.458  45.064  23.428  1.00  0.00           O
ATOM   2766  HG  SER   184      46.972  44.544  22.806  1.00  0.00           H
ATOM   2767  C   SER   184      43.826  44.779  23.037  1.00  0.00           C
ATOM   2768  O   SER   184      43.866  45.190  21.904  1.00  0.00           O
ATOM   2769  N   VAL   185      43.033  45.339  23.944  1.00  0.00           N
ATOM   2770  H   VAL   185      43.089  44.958  24.877  1.00  0.00           H
ATOM   2771  CA  VAL   185      42.386  46.613  23.822  1.00  0.00           C
ATOM   2772  HA  VAL   185      43.044  47.339  23.343  1.00  0.00           H
ATOM   2773  CB  VAL   185      41.216  46.551  22.796  1.00  0.00           C
ATOM   2774  HB  VAL   185      41.469  46.051  21.861  1.00  0.00           H
ATOM   2775  CG1 VAL   185      40.051  45.786  23.367  1.00  0.00           C
ATOM   2776 HG11 VAL   185      40.432  44.821  23.701  1.00  0.00           H
ATOM   2777 HG12 VAL   185      39.580  46.376  24.153  1.00  0.00           H
ATOM   2778 HG13 VAL   185      39.273  45.632  22.619  1.00  0.00           H
ATOM   2779  CG2 VAL   185      40.676  47.939  22.357  1.00  0.00           C
ATOM   2780 HG21 VAL   185      40.237  48.474  23.199  1.00  0.00           H
ATOM   2781 HG22 VAL   185      41.546  48.452  21.947  1.00  0.00           H
ATOM   2782 HG23 VAL   185      39.929  47.740  21.588  1.00  0.00           H
ATOM   2783  C   VAL   185      41.997  47.209  25.177  1.00  0.00           C
ATOM   2784  O   VAL   185      41.908  46.466  26.167  1.00  0.00           O
ATOM   2785  N   GLU   186      41.640  48.479  25.203  1.00  0.00           N
ATOM   2786  H   GLU   186      41.636  48.988  24.331  1.00  0.00           H
ATOM   2787  CA  GLU   186      41.195  49.255  26.383  1.00  0.00           C
ATOM   2788  HA  GLU   186      41.334  48.596  27.239  1.00  0.00           H
ATOM   2789  CB  GLU   186      42.000  50.532  26.618  1.00  0.00           C
ATOM   2790  HB2 GLU   186      43.074  50.356  26.677  1.00  0.00           H
ATOM   2791  HB3 GLU   186      41.707  51.217  25.823  1.00  0.00           H
ATOM   2792  CG  GLU   186      41.652  51.297  27.882  1.00  0.00           C
ATOM   2793  HG2 GLU   186      40.578  51.472  27.962  1.00  0.00           H
ATOM   2794  HG3 GLU   186      41.944  50.773  28.792  1.00  0.00           H
ATOM   2795  CD  GLU   186      42.254  52.750  27.970  1.00  0.00           C
ATOM   2796  OE1 GLU   186      41.527  53.683  28.349  1.00  0.00           O
ATOM   2797  OE2 GLU   186      43.441  52.879  27.774  1.00  0.00           O
ATOM   2798  C   GLU   186      39.710  49.543  26.242  1.00  0.00           C
ATOM   2799  O   GLU   186      39.215  49.973  25.158  1.00  0.00           O
ATOM   2800  N   LEU   187      38.973  49.410  27.361  1.00  0.00           N
ATOM   2801  H   LEU   187      39.353  49.231  28.281  1.00  0.00           H
ATOM   2802  CA  LEU   187      37.523  49.576  27.293  1.00  0.00           C
ATOM   2803  HA  LEU   187      37.318  49.104  26.332  1.00  0.00           H
ATOM   2804  CB  LEU   187      36.896  48.693  28.391  1.00  0.00           C
ATOM   2805  HB2 LEU   187      37.225  49.098  29.349  1.00  0.00           H
ATOM   2806  HB3 LEU   187      35.809  48.733  28.342  1.00  0.00           H
ATOM   2807  CG  LEU   187      37.182  47.170  28.488  1.00  0.00           C
ATOM   2808  HG  LEU   187      38.246  46.964  28.377  1.00  0.00           H
ATOM   2809  CD1 LEU   187      36.633  46.570  29.798  1.00  0.00           C
ATOM   2810 HD11 LEU   187      36.876  45.523  29.620  1.00  0.00           H
ATOM   2811 HD12 LEU   187      37.250  46.912  30.629  1.00  0.00           H
ATOM   2812 HD13 LEU   187      35.557  46.640  29.958  1.00  0.00           H
ATOM   2813  CD2 LEU   187      36.421  46.469  27.387  1.00  0.00           C
ATOM   2814 HD21 LEU   187      35.355  46.678  27.478  1.00  0.00           H
ATOM   2815 HD22 LEU   187      36.889  46.777  26.452  1.00  0.00           H
ATOM   2816 HD23 LEU   187      36.515  45.383  27.383  1.00  0.00           H
ATOM   2817  C   LEU   187      36.978  51.028  27.258  1.00  0.00           C
ATOM   2818  O   LEU   187      35.808  51.249  26.886  1.00  0.00           O
ATOM   2819  N   ASP   188      37.790  51.993  27.691  1.00  0.00           N
ATOM   2820  H   ASP   188      38.665  51.742  28.131  1.00  0.00           H
ATOM   2821  CA  ASP   188      37.683  53.436  27.435  1.00  0.00           C
ATOM   2822  HA  ASP   188      38.303  54.011  28.123  1.00  0.00           H
ATOM   2823  CB  ASP   188      38.264  53.713  26.034  1.00  0.00           C
ATOM   2824  HB2 ASP   188      39.313  53.424  26.083  1.00  0.00           H
ATOM   2825  HB3 ASP   188      37.790  52.950  25.416  1.00  0.00           H
ATOM   2826  CG  ASP   188      38.038  55.179  25.544  1.00  0.00           C
ATOM   2827  OD1 ASP   188      38.256  56.065  26.392  1.00  0.00           O
ATOM   2828  OD2 ASP   188      37.751  55.440  24.350  1.00  0.00           O
ATOM   2829  C   ASP   188      36.287  53.935  27.707  1.00  0.00           C
ATOM   2830  O   ASP   188      35.493  54.295  26.841  1.00  0.00           O
ATOM   2831  N   ALA   189      35.889  54.004  28.958  1.00  0.00           N
ATOM   2832  H   ALA   189      36.571  53.850  29.685  1.00  0.00           H
ATOM   2833  CA  ALA   189      34.591  54.670  29.391  1.00  0.00           C
ATOM   2834  HA  ALA   189      34.469  55.418  28.608  1.00  0.00           H
ATOM   2835  CB  ALA   189      33.420  53.689  29.273  1.00  0.00           C
ATOM   2836  HB1 ALA   189      33.456  52.732  29.795  1.00  0.00           H
ATOM   2837  HB2 ALA   189      32.474  54.172  29.516  1.00  0.00           H
ATOM   2838  HB3 ALA   189      33.280  53.363  28.243  1.00  0.00           H
ATOM   2839  C   ALA   189      34.588  55.431  30.689  1.00  0.00           C
ATOM   2840  O   ALA   189      35.129  54.937  31.689  1.00  0.00           O
ATOM   2841  N   PRO   190      33.990  56.610  30.713  1.00  0.00           N
ATOM   2842  CD  PRO   190      33.358  57.346  29.543  1.00  0.00           C
ATOM   2843  HD2 PRO   190      32.666  56.758  28.939  1.00  0.00           H
ATOM   2844  HD3 PRO   190      34.188  57.856  29.054  1.00  0.00           H
ATOM   2845  CG  PRO   190      32.663  58.487  30.086  1.00  0.00           C
ATOM   2846  HG2 PRO   190      31.587  58.339  30.191  1.00  0.00           H
ATOM   2847  HG3 PRO   190      32.727  59.399  29.492  1.00  0.00           H
ATOM   2848  CB  PRO   190      33.251  58.753  31.510  1.00  0.00           C
ATOM   2849  HB2 PRO   190      32.554  59.122  32.263  1.00  0.00           H
ATOM   2850  HB3 PRO   190      34.161  59.354  31.507  1.00  0.00           H
ATOM   2851  CA  PRO   190      33.701  57.365  31.920  1.00  0.00           C
ATOM   2852  HA  PRO   190      34.652  57.462  32.443  1.00  0.00           H
ATOM   2853  C   PRO   190      32.746  56.677  32.977  1.00  0.00           C
ATOM   2854  O   PRO   190      31.771  56.020  32.559  1.00  0.00           O
ATOM   2855  N   ASN   191      33.079  56.937  34.278  1.00  0.00           N
ATOM   2856  H   ASN   191      33.859  57.523  34.541  1.00  0.00           H
ATOM   2857  CA  ASN   191      32.235  56.453  35.458  1.00  0.00           C
ATOM   2858  HA  ASN   191      32.837  56.582  36.357  1.00  0.00           H
ATOM   2859  CB  ASN   191      30.877  57.231  35.544  1.00  0.00           C
ATOM   2860  HB2 ASN   191      30.254  57.132  34.657  1.00  0.00           H
ATOM   2861  HB3 ASN   191      30.374  56.855  36.434  1.00  0.00           H
ATOM   2862  CG  ASN   191      31.150  58.746  35.788  1.00  0.00           C
ATOM   2863  OD1 ASN   191      31.557  59.229  36.846  1.00  0.00           O
ATOM   2864  ND2 ASN   191      31.047  59.546  34.778  1.00  0.00           N
ATOM   2865 HD21 ASN   191      31.246  60.521  34.957  1.00  0.00           H
ATOM   2866 HD22 ASN   191      30.752  59.250  33.858  1.00  0.00           H
ATOM   2867  C   ASN   191      31.961  54.940  35.623  1.00  0.00           C
ATOM   2868  O   ASN   191      31.701  54.435  36.735  1.00  0.00           O
ATOM   2869  N   TYR   192      32.216  54.175  34.553  1.00  0.00           N
ATOM   2870  H   TYR   192      32.224  54.689  33.683  1.00  0.00           H
ATOM   2871  CA  TYR   192      32.411  52.682  34.474  1.00  0.00           C
ATOM   2872  HA  TYR   192      31.579  52.186  34.973  1.00  0.00           H
ATOM   2873  CB  TYR   192      32.644  52.308  33.069  1.00  0.00           C
ATOM   2874  HB2 TYR   192      33.071  53.135  32.502  1.00  0.00           H
ATOM   2875  HB3 TYR   192      33.361  51.489  32.999  1.00  0.00           H
ATOM   2876  CG  TYR   192      31.309  51.835  32.490  1.00  0.00           C
ATOM   2877  CD1 TYR   192      30.457  52.718  31.791  1.00  0.00           C
ATOM   2878  HD1 TYR   192      30.708  53.768  31.753  1.00  0.00           H
ATOM   2879  CE1 TYR   192      29.246  52.320  31.233  1.00  0.00           C
ATOM   2880  HE1 TYR   192      28.620  53.021  30.700  1.00  0.00           H
ATOM   2881  CZ  TYR   192      28.921  50.950  31.229  1.00  0.00           C
ATOM   2882  OH  TYR   192      27.687  50.600  30.737  1.00  0.00           O
ATOM   2883  HH  TYR   192      27.192  51.292  30.292  1.00  0.00           H
ATOM   2884  CE2 TYR   192      29.752  50.031  31.855  1.00  0.00           C
ATOM   2885  HE2 TYR   192      29.539  48.974  31.917  1.00  0.00           H
ATOM   2886  CD2 TYR   192      30.941  50.481  32.497  1.00  0.00           C
ATOM   2887  HD2 TYR   192      31.600  49.751  32.945  1.00  0.00           H
ATOM   2888  C   TYR   192      33.646  52.306  35.295  1.00  0.00           C
ATOM   2889  O   TYR   192      34.744  52.881  35.188  1.00  0.00           O
ATOM   2890  N   HIE   193      33.462  51.241  36.054  1.00  0.00           N
ATOM   2891  H   HIE   193      32.569  50.787  36.181  1.00  0.00           H
ATOM   2892  CA  HIE   193      34.545  50.540  36.763  1.00  0.00           C
ATOM   2893  HA  HIE   193      35.501  50.911  36.394  1.00  0.00           H
ATOM   2894  CB  HIE   193      34.559  50.977  38.199  1.00  0.00           C
ATOM   2895  HB2 HIE   193      34.050  51.939  38.265  1.00  0.00           H
ATOM   2896  HB3 HIE   193      33.981  50.259  38.780  1.00  0.00           H
ATOM   2897  CG  HIE   193      35.960  51.107  38.846  1.00  0.00           C
ATOM   2898  ND1 HIE   193      36.787  50.052  39.312  1.00  0.00           N
ATOM   2899  CE1 HIE   193      38.009  50.524  39.463  1.00  0.00           C
ATOM   2900  HE1 HIE   193      38.885  49.923  39.665  1.00  0.00           H
ATOM   2901  NE2 HIE   193      37.970  51.879  39.277  1.00  0.00           N
ATOM   2902  HE2 HIE   193      38.726  52.402  39.695  1.00  0.00           H
ATOM   2903  CD2 HIE   193      36.739  52.278  38.774  1.00  0.00           C
ATOM   2904  HD2 HIE   193      36.342  53.271  38.622  1.00  0.00           H
ATOM   2905  C   HIE   193      34.656  49.011  36.668  1.00  0.00           C
ATOM   2906  O   HIE   193      33.610  48.315  36.518  1.00  0.00           O
ATOM   2907  N   TYR   194      35.906  48.495  36.543  1.00  0.00           N
ATOM   2908  H   TYR   194      36.653  49.077  36.893  1.00  0.00           H
ATOM   2909  CA  TYR   194      36.181  47.084  36.368  1.00  0.00           C
ATOM   2910  HA  TYR   194      35.413  46.414  36.752  1.00  0.00           H
ATOM   2911  CB  TYR   194      36.346  46.732  34.898  1.00  0.00           C
ATOM   2912  HB2 TYR   194      37.212  47.244  34.478  1.00  0.00           H
ATOM   2913  HB3 TYR   194      36.665  45.694  34.792  1.00  0.00           H
ATOM   2914  CG  TYR   194      35.122  46.957  34.003  1.00  0.00           C
ATOM   2915  CD1 TYR   194      35.093  47.897  32.940  1.00  0.00           C
ATOM   2916  HD1 TYR   194      36.000  48.459  32.776  1.00  0.00           H
ATOM   2917  CE1 TYR   194      33.932  48.126  32.126  1.00  0.00           C
ATOM   2918  HE1 TYR   194      33.785  48.821  31.313  1.00  0.00           H
ATOM   2919  CZ  TYR   194      32.868  47.233  32.393  1.00  0.00           C
ATOM   2920  OH  TYR   194      31.710  47.342  31.732  1.00  0.00           O
ATOM   2921  HH  TYR   194      31.184  46.544  31.640  1.00  0.00           H
ATOM   2922  CE2 TYR   194      32.907  46.197  33.352  1.00  0.00           C
ATOM   2923  HE2 TYR   194      32.033  45.612  33.595  1.00  0.00           H
ATOM   2924  CD2 TYR   194      34.083  46.013  34.171  1.00  0.00           C
ATOM   2925  HD2 TYR   194      34.067  45.260  34.946  1.00  0.00           H
ATOM   2926  C   TYR   194      37.456  46.774  37.177  1.00  0.00           C
ATOM   2927  O   TYR   194      38.510  47.356  36.961  1.00  0.00           O
ATOM   2928  N   GLU   195      37.430  45.822  38.123  1.00  0.00           N
ATOM   2929  H   GLU   195      36.515  45.532  38.436  1.00  0.00           H
ATOM   2930  CA  GLU   195      38.537  45.079  38.677  1.00  0.00           C
ATOM   2931  HA  GLU   195      39.184  44.737  37.869  1.00  0.00           H
ATOM   2932  CB  GLU   195      39.303  45.998  39.600  1.00  0.00           C
ATOM   2933  HB2 GLU   195      40.191  45.482  39.963  1.00  0.00           H
ATOM   2934  HB3 GLU   195      39.785  46.881  39.180  1.00  0.00           H
ATOM   2935  CG  GLU   195      38.492  46.440  40.873  1.00  0.00           C
ATOM   2936  HG2 GLU   195      37.629  47.041  40.587  1.00  0.00           H
ATOM   2937  HG3 GLU   195      38.149  45.514  41.333  1.00  0.00           H
ATOM   2938  CD  GLU   195      39.371  47.213  41.804  1.00  0.00           C
ATOM   2939  OE1 GLU   195      40.268  46.561  42.411  1.00  0.00           O
ATOM   2940  OE2 GLU   195      39.275  48.467  41.835  1.00  0.00           O
ATOM   2941  C   GLU   195      38.082  43.721  39.320  1.00  0.00           C
ATOM   2942  O   GLU   195      36.846  43.398  39.482  1.00  0.00           O
ATOM   2943  N   GLU   196      39.034  42.866  39.738  1.00  0.00           N
ATOM   2944  H   GLU   196      39.990  43.055  39.473  1.00  0.00           H
ATOM   2945  CA  GLU   196      38.915  41.524  40.443  1.00  0.00           C
ATOM   2946  HA  GLU   196      39.821  40.928  40.334  1.00  0.00           H
ATOM   2947  CB  GLU   196      38.645  41.733  41.952  1.00  0.00           C
ATOM   2948  HB2 GLU   196      37.745  42.314  42.153  1.00  0.00           H
ATOM   2949  HB3 GLU   196      38.607  40.762  42.447  1.00  0.00           H
ATOM   2950  CG  GLU   196      39.894  42.471  42.494  1.00  0.00           C
ATOM   2951  HG2 GLU   196      40.765  41.830  42.355  1.00  0.00           H
ATOM   2952  HG3 GLU   196      40.173  43.442  42.085  1.00  0.00           H
ATOM   2953  CD  GLU   196      39.717  42.729  43.973  1.00  0.00           C
ATOM   2954  OE1 GLU   196      38.598  42.905  44.565  1.00  0.00           O
ATOM   2955  OE2 GLU   196      40.777  42.836  44.692  1.00  0.00           O
ATOM   2956  C   GLU   196      37.829  40.547  39.882  1.00  0.00           C
ATOM   2957  O   GLU   196      37.100  39.848  40.553  1.00  0.00           O
ATOM   2958  N   CYX   197      37.582  40.590  38.532  1.00  0.00           N
ATOM   2959  H   CYX   197      38.123  41.268  38.013  1.00  0.00           H
ATOM   2960  CA  CYX   197      36.508  39.977  37.837  1.00  0.00           C
ATOM   2961  HA  CYX   197      35.632  40.449  38.285  1.00  0.00           H
ATOM   2962  CB  CYX   197      36.634  40.455  36.397  1.00  0.00           C
ATOM   2963  HB2 CYX   197      37.607  40.171  35.999  1.00  0.00           H
ATOM   2964  HB3 CYX   197      36.019  39.813  35.766  1.00  0.00           H
ATOM   2965  SG  CYX   197      36.439  42.233  35.940  1.00  0.00           S
ATOM   2966  C   CYX   197      36.502  38.451  37.894  1.00  0.00           C
ATOM   2967  O   CYX   197      37.503  37.814  37.994  1.00  0.00           O
ATOM   2968  N   SER   198      35.295  37.898  37.827  1.00  0.00           N
ATOM   2969  H   SER   198      34.518  38.511  37.629  1.00  0.00           H
ATOM   2970  CA  SER   198      35.065  36.516  37.359  1.00  0.00           C
ATOM   2971  HA  SER   198      35.972  35.912  37.354  1.00  0.00           H
ATOM   2972  CB  SER   198      34.044  35.804  38.261  1.00  0.00           C
ATOM   2973  HB2 SER   198      33.084  36.316  38.326  1.00  0.00           H
ATOM   2974  HB3 SER   198      33.865  34.809  37.852  1.00  0.00           H
ATOM   2975  OG  SER   198      34.461  35.777  39.610  1.00  0.00           O
ATOM   2976  HG  SER   198      34.003  36.494  40.056  1.00  0.00           H
ATOM   2977  C   SER   198      34.618  36.485  35.938  1.00  0.00           C
ATOM   2978  O   SER   198      33.684  37.245  35.634  1.00  0.00           O
ATOM   2979  N   CYX   199      35.253  35.633  35.121  1.00  0.00           N
ATOM   2980  H   CYX   199      35.911  34.975  35.512  1.00  0.00           H
ATOM   2981  CA  CYX   199      35.017  35.566  33.707  1.00  0.00           C
ATOM   2982  HA  CYX   199      34.138  36.144  33.422  1.00  0.00           H
ATOM   2983  CB  CYX   199      36.223  36.094  32.954  1.00  0.00           C
ATOM   2984  HB2 CYX   199      37.106  35.520  33.232  1.00  0.00           H
ATOM   2985  HB3 CYX   199      35.940  36.087  31.901  1.00  0.00           H
ATOM   2986  SG  CYX   199      36.547  37.772  33.396  1.00  0.00           S
ATOM   2987  C   CYX   199      34.687  34.093  33.257  1.00  0.00           C
ATOM   2988  O   CYX   199      35.179  33.122  33.831  1.00  0.00           O
ATOM   2989  N   TYR   200      33.864  33.897  32.184  1.00  0.00           N
ATOM   2990  H   TYR   200      33.756  34.679  31.555  1.00  0.00           H
ATOM   2991  CA  TYR   200      33.507  32.564  31.702  1.00  0.00           C
ATOM   2992  HA  TYR   200      34.400  31.942  31.741  1.00  0.00           H
ATOM   2993  CB  TYR   200      32.344  31.862  32.442  1.00  0.00           C
ATOM   2994  HB2 TYR   200      31.998  31.014  31.853  1.00  0.00           H
ATOM   2995  HB3 TYR   200      32.766  31.544  33.396  1.00  0.00           H
ATOM   2996  CG  TYR   200      31.136  32.772  32.741  1.00  0.00           C
ATOM   2997  CD1 TYR   200      31.124  33.570  33.921  1.00  0.00           C
ATOM   2998  HD1 TYR   200      32.001  33.581  34.552  1.00  0.00           H
ATOM   2999  CE1 TYR   200      30.018  34.366  34.247  1.00  0.00           C
ATOM   3000  HE1 TYR   200      30.074  34.956  35.149  1.00  0.00           H
ATOM   3001  CZ  TYR   200      28.958  34.519  33.316  1.00  0.00           C
ATOM   3002  OH  TYR   200      27.958  35.415  33.589  1.00  0.00           O
ATOM   3003  HH  TYR   200      28.033  35.668  34.512  1.00  0.00           H
ATOM   3004  CE2 TYR   200      29.025  33.861  32.039  1.00  0.00           C
ATOM   3005  HE2 TYR   200      28.299  33.952  31.244  1.00  0.00           H
ATOM   3006  CD2 TYR   200      30.080  32.939  31.791  1.00  0.00           C
ATOM   3007  HD2 TYR   200      30.103  32.389  30.862  1.00  0.00           H
ATOM   3008  C   TYR   200      33.335  32.679  30.135  1.00  0.00           C
ATOM   3009  O   TYR   200      33.080  33.789  29.636  1.00  0.00           O
ATOM   3010  N   PRO   201      33.492  31.601  29.347  1.00  0.00           N
ATOM   3011  CD  PRO   201      34.258  30.419  29.705  1.00  0.00           C
ATOM   3012  HD2 PRO   201      33.755  29.943  30.545  1.00  0.00           H
ATOM   3013  HD3 PRO   201      35.313  30.576  29.928  1.00  0.00           H
ATOM   3014  CG  PRO   201      34.109  29.573  28.474  1.00  0.00           C
ATOM   3015  HG2 PRO   201      33.275  28.890  28.639  1.00  0.00           H
ATOM   3016  HG3 PRO   201      35.065  29.085  28.285  1.00  0.00           H
ATOM   3017  CB  PRO   201      33.632  30.505  27.368  1.00  0.00           C
ATOM   3018  HB2 PRO   201      32.947  30.051  26.652  1.00  0.00           H
ATOM   3019  HB3 PRO   201      34.432  31.012  26.830  1.00  0.00           H
ATOM   3020  CA  PRO   201      32.882  31.553  28.084  1.00  0.00           C
ATOM   3021  HA  PRO   201      33.038  32.456  27.492  1.00  0.00           H
ATOM   3022  C   PRO   201      31.365  31.316  28.270  1.00  0.00           C
ATOM   3023  O   PRO   201      30.958  30.581  29.157  1.00  0.00           O
ATOM   3024  N   ASN   202      30.460  31.813  27.375  1.00  0.00           N
ATOM   3025  H   ASN   202      30.803  32.463  26.682  1.00  0.00           H
ATOM   3026  CA  ASN   202      29.085  31.286  27.209  1.00  0.00           C
ATOM   3027  HA  ASN   202      29.051  30.201  27.304  1.00  0.00           H
ATOM   3028  CB  ASN   202      28.330  31.838  28.414  1.00  0.00           C
ATOM   3029  HB2 ASN   202      28.511  31.394  29.394  1.00  0.00           H
ATOM   3030  HB3 ASN   202      28.659  32.861  28.597  1.00  0.00           H
ATOM   3031  CG  ASN   202      26.807  31.827  28.268  1.00  0.00           C
ATOM   3032  OD1 ASN   202      26.128  30.811  28.037  1.00  0.00           O
ATOM   3033  ND2 ASN   202      26.391  33.099  28.310  1.00  0.00           N
ATOM   3034 HD21 ASN   202      25.445  33.335  28.046  1.00  0.00           H
ATOM   3035 HD22 ASN   202      27.043  33.866  28.383  1.00  0.00           H
ATOM   3036  C   ASN   202      28.447  31.705  25.871  1.00  0.00           C
ATOM   3037  O   ASN   202      28.585  32.856  25.499  1.00  0.00           O
ATOM   3038  N   ALA   203      27.628  30.815  25.395  1.00  0.00           N
ATOM   3039  H   ALA   203      27.648  29.941  25.900  1.00  0.00           H
ATOM   3040  CA  ALA   203      26.751  30.924  24.204  1.00  0.00           C
ATOM   3041  HA  ALA   203      26.570  29.972  23.705  1.00  0.00           H
ATOM   3042  CB  ALA   203      25.372  31.324  24.681  1.00  0.00           C
ATOM   3043  HB1 ALA   203      24.722  31.464  23.817  1.00  0.00           H
ATOM   3044  HB2 ALA   203      24.962  30.486  25.244  1.00  0.00           H
ATOM   3045  HB3 ALA   203      25.348  32.203  25.325  1.00  0.00           H
ATOM   3046  C   ALA   203      27.417  31.902  23.062  1.00  0.00           C
ATOM   3047  O   ALA   203      26.726  32.769  22.526  1.00  0.00           O
ATOM   3048  N   GLY   204      28.684  31.671  22.700  1.00  0.00           N
ATOM   3049  H   GLY   204      29.309  31.195  23.335  1.00  0.00           H
ATOM   3050  CA  GLY   204      29.460  32.397  21.691  1.00  0.00           C
ATOM   3051  HA2 GLY   204      30.145  31.615  21.363  1.00  0.00           H
ATOM   3052  HA3 GLY   204      28.785  32.603  20.861  1.00  0.00           H
ATOM   3053  C   GLY   204      30.324  33.574  22.100  1.00  0.00           C
ATOM   3054  O   GLY   204      31.143  33.941  21.284  1.00  0.00           O
ATOM   3055  N   GLU   205      30.205  34.140  23.315  1.00  0.00           N
ATOM   3056  H   GLU   205      29.479  33.918  23.981  1.00  0.00           H
ATOM   3057  CA  GLU   205      31.018  35.327  23.758  1.00  0.00           C
ATOM   3058  HA  GLU   205      31.837  35.457  23.050  1.00  0.00           H
ATOM   3059  CB  GLU   205      30.241  36.663  23.703  1.00  0.00           C
ATOM   3060  HB2 GLU   205      29.261  36.418  24.112  1.00  0.00           H
ATOM   3061  HB3 GLU   205      30.606  37.427  24.391  1.00  0.00           H
ATOM   3062  CG  GLU   205      30.044  37.224  22.255  1.00  0.00           C
ATOM   3063  HG2 GLU   205      30.105  38.310  22.317  1.00  0.00           H
ATOM   3064  HG3 GLU   205      31.008  37.002  21.797  1.00  0.00           H
ATOM   3065  CD  GLU   205      28.838  36.707  21.494  1.00  0.00           C
ATOM   3066  OE1 GLU   205      27.707  36.736  22.033  1.00  0.00           O
ATOM   3067  OE2 GLU   205      28.947  36.565  20.236  1.00  0.00           O
ATOM   3068  C   GLU   205      31.594  35.005  25.149  1.00  0.00           C
ATOM   3069  O   GLU   205      31.061  34.216  25.918  1.00  0.00           O
ATOM   3070  N   ILE   206      32.710  35.665  25.495  1.00  0.00           N
ATOM   3071  H   ILE   206      33.171  36.319  24.878  1.00  0.00           H
ATOM   3072  CA  ILE   206      33.196  35.750  26.870  1.00  0.00           C
ATOM   3073  HA  ILE   206      32.958  34.856  27.445  1.00  0.00           H
ATOM   3074  CB  ILE   206      34.761  35.926  26.870  1.00  0.00           C
ATOM   3075  HB  ILE   206      35.017  36.874  26.397  1.00  0.00           H
ATOM   3076  CG2 ILE   206      35.365  36.105  28.342  1.00  0.00           C
ATOM   3077 HG21 ILE   206      34.992  37.031  28.781  1.00  0.00           H
ATOM   3078 HG22 ILE   206      35.113  35.281  29.011  1.00  0.00           H
ATOM   3079 HG23 ILE   206      36.443  36.228  28.240  1.00  0.00           H
ATOM   3080  CG1 ILE   206      35.453  34.680  26.133  1.00  0.00           C
ATOM   3081 HG12 ILE   206      36.439  34.556  26.580  1.00  0.00           H
ATOM   3082 HG13 ILE   206      34.811  33.813  26.287  1.00  0.00           H
ATOM   3083  CD1 ILE   206      35.767  34.910  24.623  1.00  0.00           C
ATOM   3084 HD11 ILE   206      36.428  34.127  24.249  1.00  0.00           H
ATOM   3085 HD12 ILE   206      34.875  34.841  24.001  1.00  0.00           H
ATOM   3086 HD13 ILE   206      36.193  35.893  24.425  1.00  0.00           H
ATOM   3087  C   ILE   206      32.553  36.900  27.687  1.00  0.00           C
ATOM   3088  O   ILE   206      32.431  37.973  27.170  1.00  0.00           O
ATOM   3089  N   THR   207      32.161  36.631  28.948  1.00  0.00           N
ATOM   3090  H   THR   207      32.358  35.692  29.262  1.00  0.00           H
ATOM   3091  CA  THR   207      31.525  37.617  29.838  1.00  0.00           C
ATOM   3092  HA  THR   207      31.521  38.616  29.400  1.00  0.00           H
ATOM   3093  CB  THR   207      30.117  37.128  30.110  1.00  0.00           C
ATOM   3094  HB  THR   207      30.237  36.079  30.379  1.00  0.00           H
ATOM   3095  CG2 THR   207      29.349  37.729  31.293  1.00  0.00           C
ATOM   3096 HG21 THR   207      28.418  37.187  31.458  1.00  0.00           H
ATOM   3097 HG22 THR   207      29.841  37.721  32.265  1.00  0.00           H
ATOM   3098 HG23 THR   207      29.036  38.761  31.136  1.00  0.00           H
ATOM   3099  OG1 THR   207      29.454  37.412  28.968  1.00  0.00           O
ATOM   3100  HG1 THR   207      29.409  36.597  28.462  1.00  0.00           H
ATOM   3101  C   THR   207      32.302  37.752  31.159  1.00  0.00           C
ATOM   3102  O   THR   207      32.858  36.758  31.620  1.00  0.00           O
ATOM   3103  N   CYX   208      32.245  38.899  31.829  1.00  0.00           N
ATOM   3104  H   CYX   208      31.653  39.645  31.495  1.00  0.00           H
ATOM   3105  CA  CYX   208      32.742  39.077  33.174  1.00  0.00           C
ATOM   3106  HA  CYX   208      32.818  38.075  33.595  1.00  0.00           H
ATOM   3107  CB  CYX   208      34.236  39.680  33.188  1.00  0.00           C
ATOM   3108  HB2 CYX   208      34.249  40.759  33.029  1.00  0.00           H
ATOM   3109  HB3 CYX   208      34.627  39.790  34.199  1.00  0.00           H
ATOM   3110  SG  CYX   208      35.404  38.886  32.082  1.00  0.00           S
ATOM   3111  C   CYX   208      31.888  39.871  34.123  1.00  0.00           C
ATOM   3112  O   CYX   208      31.109  40.674  33.659  1.00  0.00           O
ATOM   3113  N   VAL   209      31.956  39.565  35.366  1.00  0.00           N
ATOM   3114  H   VAL   209      32.777  39.003  35.537  1.00  0.00           H
ATOM   3115  CA  VAL   209      31.148  40.286  36.437  1.00  0.00           C
ATOM   3116  HA  VAL   209      30.731  41.146  35.915  1.00  0.00           H
ATOM   3117  CB  VAL   209      30.029  39.382  37.028  1.00  0.00           C
ATOM   3118  HB  VAL   209      30.315  38.583  37.712  1.00  0.00           H
ATOM   3119  CG1 VAL   209      29.086  40.328  37.787  1.00  0.00           C
ATOM   3120 HG11 VAL   209      28.262  39.758  38.218  1.00  0.00           H
ATOM   3121 HG12 VAL   209      29.582  40.784  38.643  1.00  0.00           H
ATOM   3122 HG13 VAL   209      28.730  41.021  37.024  1.00  0.00           H
ATOM   3123  CG2 VAL   209      29.318  38.716  35.934  1.00  0.00           C
ATOM   3124 HG21 VAL   209      30.010  38.077  35.386  1.00  0.00           H
ATOM   3125 HG22 VAL   209      28.595  38.017  36.355  1.00  0.00           H
ATOM   3126 HG23 VAL   209      28.822  39.400  35.247  1.00  0.00           H
ATOM   3127  C   VAL   209      32.260  40.683  37.435  1.00  0.00           C
ATOM   3128  O   VAL   209      33.174  39.878  37.638  1.00  0.00           O
ATOM   3129  N   CYX   210      32.351  41.962  37.842  1.00  0.00           N
ATOM   3130  H   CYX   210      31.537  42.541  37.691  1.00  0.00           H
ATOM   3131  CA  CYX   210      33.507  42.559  38.557  1.00  0.00           C
ATOM   3132  HA  CYX   210      34.254  41.776  38.692  1.00  0.00           H
ATOM   3133  CB  CYX   210      34.193  43.515  37.532  1.00  0.00           C
ATOM   3134  HB2 CYX   210      33.529  44.373  37.426  1.00  0.00           H
ATOM   3135  HB3 CYX   210      35.147  43.826  37.957  1.00  0.00           H
ATOM   3136  SG  CYX   210      34.521  42.798  35.947  1.00  0.00           S
ATOM   3137  C   CYX   210      33.047  43.300  39.862  1.00  0.00           C
ATOM   3138  O   CYX   210      31.857  43.428  40.164  1.00  0.00           O
ATOM   3139  N   ARG   211      34.050  43.738  40.658  1.00  0.00           N
ATOM   3140  H   ARG   211      34.979  43.488  40.352  1.00  0.00           H
ATOM   3141  CA  ARG   211      33.994  44.475  42.002  1.00  0.00           C
ATOM   3142  HA  ARG   211      33.575  43.865  42.803  1.00  0.00           H
ATOM   3143  CB  ARG   211      35.438  44.874  42.282  1.00  0.00           C
ATOM   3144  HB2 ARG   211      36.121  44.027  42.222  1.00  0.00           H
ATOM   3145  HB3 ARG   211      35.790  45.500  41.461  1.00  0.00           H
ATOM   3146  CG  ARG   211      35.587  45.582  43.572  1.00  0.00           C
ATOM   3147  HG2 ARG   211      35.510  46.658  43.410  1.00  0.00           H
ATOM   3148  HG3 ARG   211      34.782  45.263  44.235  1.00  0.00           H
ATOM   3149  CD  ARG   211      37.033  45.425  44.173  1.00  0.00           C
ATOM   3150  HD2 ARG   211      36.966  44.530  44.792  1.00  0.00           H
ATOM   3151  HD3 ARG   211      37.790  45.140  43.441  1.00  0.00           H
ATOM   3152  NE  ARG   211      37.447  46.569  44.980  1.00  0.00           N
ATOM   3153  HE  ARG   211      37.017  47.468  44.820  1.00  0.00           H
ATOM   3154  CZ  ARG   211      38.573  46.579  45.645  1.00  0.00           C
ATOM   3155  NH1 ARG   211      38.924  47.642  46.333  1.00  0.00           N
ATOM   3156 HH11 ARG   211      38.275  48.404  46.466  1.00  0.00           H
ATOM   3157 HH12 ARG   211      39.770  47.631  46.886  1.00  0.00           H
ATOM   3158  NH2 ARG   211      39.361  45.527  45.834  1.00  0.00           N
ATOM   3159 HH21 ARG   211      39.163  44.674  45.331  1.00  0.00           H
ATOM   3160 HH22 ARG   211      40.138  45.681  46.460  1.00  0.00           H
ATOM   3161  C   ARG   211      33.126  45.725  41.894  1.00  0.00           C
ATOM   3162  O   ARG   211      33.194  46.481  40.922  1.00  0.00           O
ATOM   3163  N   ASP   212      32.319  45.950  42.960  1.00  0.00           N
ATOM   3164  H   ASP   212      32.323  45.269  43.706  1.00  0.00           H
ATOM   3165  CA  ASP   212      31.243  46.903  42.978  1.00  0.00           C
ATOM   3166  HA  ASP   212      30.963  46.952  41.925  1.00  0.00           H
ATOM   3167  CB  ASP   212      30.039  46.377  43.801  1.00  0.00           C
ATOM   3168  HB2 ASP   212      29.133  46.976  43.710  1.00  0.00           H
ATOM   3169  HB3 ASP   212      29.700  45.413  43.422  1.00  0.00           H
ATOM   3170  CG  ASP   212      30.303  46.248  45.267  1.00  0.00           C
ATOM   3171  OD1 ASP   212      30.232  47.278  46.012  1.00  0.00           O
ATOM   3172  OD2 ASP   212      30.641  45.134  45.725  1.00  0.00           O
ATOM   3173  C   ASP   212      31.550  48.394  43.270  1.00  0.00           C
ATOM   3174  O   ASP   212      30.905  49.015  44.001  1.00  0.00           O
ATOM   3175  N   ASN   213      32.708  48.857  42.727  1.00  0.00           N
ATOM   3176  H   ASN   213      33.252  48.270  42.109  1.00  0.00           H
ATOM   3177  CA  ASN   213      33.217  50.227  42.956  1.00  0.00           C
ATOM   3178  HA  ASN   213      33.225  50.319  44.043  1.00  0.00           H
ATOM   3179  CB  ASN   213      34.636  50.242  42.316  1.00  0.00           C
ATOM   3180  HB2 ASN   213      34.612  49.916  41.276  1.00  0.00           H
ATOM   3181  HB3 ASN   213      34.978  51.276  42.281  1.00  0.00           H
ATOM   3182  CG  ASN   213      35.727  49.496  42.953  1.00  0.00           C
ATOM   3183  OD1 ASN   213      35.733  49.217  44.125  1.00  0.00           O
ATOM   3184  ND2 ASN   213      36.735  49.247  42.207  1.00  0.00           N
ATOM   3185 HD21 ASN   213      37.559  48.758  42.527  1.00  0.00           H
ATOM   3186 HD22 ASN   213      36.742  49.573  41.250  1.00  0.00           H
ATOM   3187  C   ASN   213      32.445  51.369  42.457  1.00  0.00           C
ATOM   3188  O   ASN   213      31.981  51.284  41.323  1.00  0.00           O
ATOM   3189  N   TRP   214      32.543  52.506  43.136  1.00  0.00           N
ATOM   3190  H   TRP   214      33.085  52.439  43.987  1.00  0.00           H
ATOM   3191  CA  TRP   214      32.215  53.840  42.726  1.00  0.00           C
ATOM   3192  HA  TRP   214      32.591  54.459  43.541  1.00  0.00           H
ATOM   3193  CB  TRP   214      33.175  54.102  41.490  1.00  0.00           C
ATOM   3194  HB2 TRP   214      34.163  53.709  41.728  1.00  0.00           H
ATOM   3195  HB3 TRP   214      32.823  53.643  40.565  1.00  0.00           H
ATOM   3196  CG  TRP   214      33.403  55.514  41.080  1.00  0.00           C
ATOM   3197  CD1 TRP   214      33.242  56.596  41.853  1.00  0.00           C
ATOM   3198  HD1 TRP   214      32.770  56.625  42.823  1.00  0.00           H
ATOM   3199  NE1 TRP   214      33.717  57.694  41.273  1.00  0.00           N
ATOM   3200  HE1 TRP   214      33.647  58.575  41.762  1.00  0.00           H
ATOM   3201  CE2 TRP   214      34.260  57.477  40.024  1.00  0.00           C
ATOM   3202  CZ2 TRP   214      34.813  58.226  38.991  1.00  0.00           C
ATOM   3203  HZ2 TRP   214      34.820  59.305  39.037  1.00  0.00           H
ATOM   3204  CH2 TRP   214      35.140  57.561  37.841  1.00  0.00           C
ATOM   3205  HH2 TRP   214      35.482  58.175  37.022  1.00  0.00           H
ATOM   3206  CZ3 TRP   214      35.188  56.198  37.770  1.00  0.00           C
ATOM   3207  HZ3 TRP   214      35.543  55.802  36.829  1.00  0.00           H
ATOM   3208  CE3 TRP   214      34.619  55.450  38.758  1.00  0.00           C
ATOM   3209  HE3 TRP   214      34.385  54.412  38.568  1.00  0.00           H
ATOM   3210  CD2 TRP   214      34.132  56.061  39.917  1.00  0.00           C
ATOM   3211  C   TRP   214      30.697  54.134  42.438  1.00  0.00           C
ATOM   3212  O   TRP   214      30.151  55.145  42.901  1.00  0.00           O
ATOM   3213  N   HID   215      29.997  53.334  41.631  1.00  0.00           N
ATOM   3214  H   HID   215      30.416  52.472  41.311  1.00  0.00           H
ATOM   3215  CA  HID   215      28.630  53.585  41.203  1.00  0.00           C
ATOM   3216  HA  HID   215      28.233  54.433  41.761  1.00  0.00           H
ATOM   3217  CB  HID   215      28.725  54.057  39.710  1.00  0.00           C
ATOM   3218  HB2 HID   215      29.276  53.325  39.120  1.00  0.00           H
ATOM   3219  HB3 HID   215      27.731  54.184  39.281  1.00  0.00           H
ATOM   3220  CG  HID   215      29.414  55.339  39.514  1.00  0.00           C
ATOM   3221  ND1 HID   215      30.618  55.513  38.977  1.00  0.00           N
ATOM   3222  HD1 HID   215      31.109  54.836  38.411  1.00  0.00           H
ATOM   3223  CE1 HID   215      31.007  56.794  39.156  1.00  0.00           C
ATOM   3224  HE1 HID   215      31.956  57.160  38.794  1.00  0.00           H
ATOM   3225  NE2 HID   215      30.054  57.436  39.820  1.00  0.00           N
ATOM   3226  CD2 HID   215      29.065  56.523  40.087  1.00  0.00           C
ATOM   3227  HD2 HID   215      28.209  56.753  40.704  1.00  0.00           H
ATOM   3228  C   HID   215      27.608  52.454  41.383  1.00  0.00           C
ATOM   3229  O   HID   215      27.877  51.227  41.395  1.00  0.00           O
ATOM   3230  N   GLY   216      26.333  52.895  41.228  1.00  0.00           N
ATOM   3231  H   GLY   216      26.236  53.861  40.948  1.00  0.00           H
ATOM   3232  CA  GLY   216      25.156  52.057  41.445  1.00  0.00           C
ATOM   3233  HA2 GLY   216      24.348  52.788  41.442  1.00  0.00           H
ATOM   3234  HA3 GLY   216      25.064  51.450  40.544  1.00  0.00           H
ATOM   3235  C   GLY   216      25.069  51.275  42.763  1.00  0.00           C
ATOM   3236  O   GLY   216      25.867  51.290  43.647  1.00  0.00           O
ATOM   3237  N   SER   217      24.162  50.296  42.906  1.00  0.00           N
ATOM   3238  H   SER   217      23.510  50.195  42.142  1.00  0.00           H
ATOM   3239  CA  SER   217      24.285  49.154  43.756  1.00  0.00           C
ATOM   3240  HA  SER   217      25.202  49.220  44.344  1.00  0.00           H
ATOM   3241  CB  SER   217      22.984  49.236  44.575  1.00  0.00           C
ATOM   3242  HB2 SER   217      22.734  50.235  44.934  1.00  0.00           H
ATOM   3243  HB3 SER   217      22.263  48.709  43.950  1.00  0.00           H
ATOM   3244  OG  SER   217      23.054  48.444  45.729  1.00  0.00           O
ATOM   3245  HG  SER   217      23.665  48.928  46.289  1.00  0.00           H
ATOM   3246  C   SER   217      24.566  47.837  43.023  1.00  0.00           C
ATOM   3247  O   SER   217      24.907  46.819  43.656  1.00  0.00           O
ATOM   3248  N   ASN   218      24.348  47.865  41.691  1.00  0.00           N
ATOM   3249  H   ASN   218      23.960  48.745  41.381  1.00  0.00           H
ATOM   3250  CA  ASN   218      24.540  46.724  40.749  1.00  0.00           C
ATOM   3251  HA  ASN   218      24.251  45.862  41.351  1.00  0.00           H
ATOM   3252  CB  ASN   218      23.694  46.914  39.562  1.00  0.00           C
ATOM   3253  HB2 ASN   218      24.014  47.787  38.994  1.00  0.00           H
ATOM   3254  HB3 ASN   218      23.641  46.038  38.916  1.00  0.00           H
ATOM   3255  CG  ASN   218      22.188  47.137  39.848  1.00  0.00           C
ATOM   3256  OD1 ASN   218      21.754  47.152  40.941  1.00  0.00           O
ATOM   3257  ND2 ASN   218      21.360  47.262  38.829  1.00  0.00           N
ATOM   3258 HD21 ASN   218      20.439  46.876  38.982  1.00  0.00           H
ATOM   3259 HD22 ASN   218      21.756  47.128  37.910  1.00  0.00           H
ATOM   3260  C   ASN   218      25.922  46.446  40.249  1.00  0.00           C
ATOM   3261  O   ASN   218      26.778  47.350  40.256  1.00  0.00           O
ATOM   3262  N   ARG   219      26.202  45.177  39.909  1.00  0.00           N
ATOM   3263  H   ARG   219      25.443  44.561  39.654  1.00  0.00           H
ATOM   3264  CA  ARG   219      27.549  44.740  39.525  1.00  0.00           C
ATOM   3265  HA  ARG   219      28.230  45.255  40.202  1.00  0.00           H
ATOM   3266  CB  ARG   219      27.762  43.246  39.830  1.00  0.00           C
ATOM   3267  HB2 ARG   219      26.878  42.699  39.502  1.00  0.00           H
ATOM   3268  HB3 ARG   219      28.611  42.933  39.223  1.00  0.00           H
ATOM   3269  CG  ARG   219      27.960  43.029  41.360  1.00  0.00           C
ATOM   3270  HG2 ARG   219      28.740  43.715  41.689  1.00  0.00           H
ATOM   3271  HG3 ARG   219      27.079  43.390  41.892  1.00  0.00           H
ATOM   3272  CD  ARG   219      28.469  41.660  41.677  1.00  0.00           C
ATOM   3273  HD2 ARG   219      27.775  40.852  41.445  1.00  0.00           H
ATOM   3274  HD3 ARG   219      29.296  41.424  41.008  1.00  0.00           H
ATOM   3275  NE  ARG   219      28.863  41.459  43.058  1.00  0.00           N
ATOM   3276  HE  ARG   219      28.216  40.903  43.599  1.00  0.00           H
ATOM   3277  CZ  ARG   219      29.991  41.797  43.608  1.00  0.00           C
ATOM   3278  NH1 ARG   219      30.190  41.460  44.879  1.00  0.00           N
ATOM   3279 HH11 ARG   219      29.425  40.938  45.281  1.00  0.00           H
ATOM   3280 HH12 ARG   219      30.998  41.761  45.405  1.00  0.00           H
ATOM   3281  NH2 ARG   219      30.944  42.508  43.016  1.00  0.00           N
ATOM   3282 HH21 ARG   219      30.998  42.790  42.048  1.00  0.00           H
ATOM   3283 HH22 ARG   219      31.659  42.806  43.665  1.00  0.00           H
ATOM   3284  C   ARG   219      27.806  45.133  38.119  1.00  0.00           C
ATOM   3285  O   ARG   219      26.937  44.947  37.246  1.00  0.00           O
ATOM   3286  N   PRO   220      28.905  45.862  37.788  1.00  0.00           N
ATOM   3287  CD  PRO   220      29.963  46.320  38.717  1.00  0.00           C
ATOM   3288  HD2 PRO   220      30.299  45.661  39.518  1.00  0.00           H
ATOM   3289  HD3 PRO   220      29.619  47.192  39.272  1.00  0.00           H
ATOM   3290  CG  PRO   220      31.141  46.786  37.815  1.00  0.00           C
ATOM   3291  HG2 PRO   220      31.784  45.914  37.708  1.00  0.00           H
ATOM   3292  HG3 PRO   220      31.642  47.704  38.121  1.00  0.00           H
ATOM   3293  CB  PRO   220      30.428  47.068  36.455  1.00  0.00           C
ATOM   3294  HB2 PRO   220      31.105  46.925  35.613  1.00  0.00           H
ATOM   3295  HB3 PRO   220      29.905  48.024  36.500  1.00  0.00           H
ATOM   3296  CA  PRO   220      29.257  46.071  36.409  1.00  0.00           C
ATOM   3297  HA  PRO   220      28.430  46.588  35.920  1.00  0.00           H
ATOM   3298  C   PRO   220      29.595  44.763  35.568  1.00  0.00           C
ATOM   3299  O   PRO   220      29.978  43.794  36.224  1.00  0.00           O
ATOM   3300  N   TRP   221      29.433  44.714  34.242  1.00  0.00           N
ATOM   3301  H   TRP   221      28.856  45.421  33.808  1.00  0.00           H
ATOM   3302  CA  TRP   221      29.834  43.593  33.391  1.00  0.00           C
ATOM   3303  HA  TRP   221      30.591  42.998  33.900  1.00  0.00           H
ATOM   3304  CB  TRP   221      28.711  42.667  33.093  1.00  0.00           C
ATOM   3305  HB2 TRP   221      29.078  41.944  32.364  1.00  0.00           H
ATOM   3306  HB3 TRP   221      28.599  42.102  34.017  1.00  0.00           H
ATOM   3307  CG  TRP   221      27.573  43.254  32.384  1.00  0.00           C
ATOM   3308  CD1 TRP   221      26.391  43.483  32.944  1.00  0.00           C
ATOM   3309  HD1 TRP   221      26.112  43.033  33.885  1.00  0.00           H
ATOM   3310  NE1 TRP   221      25.483  43.997  32.030  1.00  0.00           N
ATOM   3311  HE1 TRP   221      24.505  44.007  32.284  1.00  0.00           H
ATOM   3312  CE2 TRP   221      26.010  43.865  30.771  1.00  0.00           C
ATOM   3313  CZ2 TRP   221      25.427  44.015  29.498  1.00  0.00           C
ATOM   3314  HZ2 TRP   221      24.383  44.285  29.446  1.00  0.00           H
ATOM   3315  CH2 TRP   221      26.294  43.985  28.419  1.00  0.00           C
ATOM   3316  HH2 TRP   221      25.903  44.044  27.414  1.00  0.00           H
ATOM   3317  CZ3 TRP   221      27.612  43.570  28.612  1.00  0.00           C
ATOM   3318  HZ3 TRP   221      28.222  43.493  27.724  1.00  0.00           H
ATOM   3319  CE3 TRP   221      28.146  43.266  29.821  1.00  0.00           C
ATOM   3320  HE3 TRP   221      29.211  43.102  29.899  1.00  0.00           H
ATOM   3321  CD2 TRP   221      27.438  43.528  30.964  1.00  0.00           C
ATOM   3322  C   TRP   221      30.550  44.083  32.073  1.00  0.00           C
ATOM   3323  O   TRP   221      30.273  45.160  31.605  1.00  0.00           O
ATOM   3324  N   VAL   222      31.499  43.350  31.595  1.00  0.00           N
ATOM   3325  H   VAL   222      31.593  42.473  32.088  1.00  0.00           H
ATOM   3326  CA  VAL   222      32.034  43.465  30.252  1.00  0.00           C
ATOM   3327  HA  VAL   222      31.460  44.265  29.784  1.00  0.00           H
ATOM   3328  CB  VAL   222      33.508  43.861  30.428  1.00  0.00           C
ATOM   3329  HB  VAL   222      33.507  44.776  31.021  1.00  0.00           H
ATOM   3330  CG1 VAL   222      34.328  42.855  31.306  1.00  0.00           C
ATOM   3331 HG11 VAL   222      34.368  41.839  30.913  1.00  0.00           H
ATOM   3332 HG12 VAL   222      35.332  43.275  31.376  1.00  0.00           H
ATOM   3333 HG13 VAL   222      33.939  42.689  32.312  1.00  0.00           H
ATOM   3334  CG2 VAL   222      34.152  44.100  29.064  1.00  0.00           C
ATOM   3335 HG21 VAL   222      35.185  44.444  29.113  1.00  0.00           H
ATOM   3336 HG22 VAL   222      34.071  43.171  28.500  1.00  0.00           H
ATOM   3337 HG23 VAL   222      33.497  44.737  28.469  1.00  0.00           H
ATOM   3338  C   VAL   222      31.719  42.158  29.503  1.00  0.00           C
ATOM   3339  O   VAL   222      31.727  41.103  30.109  1.00  0.00           O
ATOM   3340  N   SER   223      31.456  42.217  28.189  1.00  0.00           N
ATOM   3341  H   SER   223      31.600  43.105  27.732  1.00  0.00           H
ATOM   3342  CA  SER   223      31.349  41.084  27.267  1.00  0.00           C
ATOM   3343  HA  SER   223      32.041  40.354  27.686  1.00  0.00           H
ATOM   3344  CB  SER   223      30.004  40.466  27.304  1.00  0.00           C
ATOM   3345  HB2 SER   223      29.771  40.178  28.330  1.00  0.00           H
ATOM   3346  HB3 SER   223      29.274  41.242  27.073  1.00  0.00           H
ATOM   3347  OG  SER   223      29.943  39.330  26.485  1.00  0.00           O
ATOM   3348  HG  SER   223      30.478  38.678  26.945  1.00  0.00           H
ATOM   3349  C   SER   223      31.775  41.341  25.834  1.00  0.00           C
ATOM   3350  O   SER   223      31.645  42.448  25.250  1.00  0.00           O
ATOM   3351  N   PHE   224      32.511  40.315  25.360  1.00  0.00           N
ATOM   3352  H   PHE   224      32.678  39.499  25.932  1.00  0.00           H
ATOM   3353  CA  PHE   224      33.313  40.361  24.139  1.00  0.00           C
ATOM   3354  HA  PHE   224      32.809  41.047  23.459  1.00  0.00           H
ATOM   3355  CB  PHE   224      34.751  40.920  24.325  1.00  0.00           C
ATOM   3356  HB2 PHE   224      35.371  40.616  23.481  1.00  0.00           H
ATOM   3357  HB3 PHE   224      34.588  41.987  24.475  1.00  0.00           H
ATOM   3358  CG  PHE   224      35.455  40.421  25.589  1.00  0.00           C
ATOM   3359  CD1 PHE   224      36.317  39.270  25.607  1.00  0.00           C
ATOM   3360  HD1 PHE   224      36.491  38.783  24.659  1.00  0.00           H
ATOM   3361  CE1 PHE   224      37.005  38.945  26.757  1.00  0.00           C
ATOM   3362  HE1 PHE   224      37.633  38.066  26.787  1.00  0.00           H
ATOM   3363  CZ  PHE   224      36.784  39.697  27.913  1.00  0.00           C
ATOM   3364  HZ  PHE   224      37.422  39.526  28.768  1.00  0.00           H
ATOM   3365  CE2 PHE   224      35.849  40.826  27.956  1.00  0.00           C
ATOM   3366  HE2 PHE   224      35.644  41.270  28.919  1.00  0.00           H
ATOM   3367  CD2 PHE   224      35.275  41.198  26.760  1.00  0.00           C
ATOM   3368  HD2 PHE   224      34.746  42.139  26.718  1.00  0.00           H
ATOM   3369  C   PHE   224      33.335  39.026  23.421  1.00  0.00           C
ATOM   3370  O   PHE   224      33.149  37.928  23.987  1.00  0.00           O
ATOM   3371  N   ASN   225      33.617  39.064  22.121  1.00  0.00           N
ATOM   3372  H   ASN   225      33.815  40.000  21.799  1.00  0.00           H
ATOM   3373  CA  ASN   225      33.875  37.949  21.218  1.00  0.00           C
ATOM   3374  HA  ASN   225      33.292  37.092  21.556  1.00  0.00           H
ATOM   3375  CB  ASN   225      33.316  38.319  19.853  1.00  0.00           C
ATOM   3376  HB2 ASN   225      33.060  37.361  19.399  1.00  0.00           H
ATOM   3377  HB3 ASN   225      32.380  38.871  19.939  1.00  0.00           H
ATOM   3378  CG  ASN   225      34.157  39.024  18.935  1.00  0.00           C
ATOM   3379  OD1 ASN   225      35.258  39.542  19.159  1.00  0.00           O
ATOM   3380  ND2 ASN   225      33.697  38.997  17.709  1.00  0.00           N
ATOM   3381 HD21 ASN   225      34.272  39.436  17.003  1.00  0.00           H
ATOM   3382 HD22 ASN   225      32.796  38.577  17.535  1.00  0.00           H
ATOM   3383  C   ASN   225      35.357  37.480  21.222  1.00  0.00           C
ATOM   3384  O   ASN   225      36.234  38.176  21.796  1.00  0.00           O
ATOM   3385  N   GLN   226      35.691  36.409  20.518  1.00  0.00           N
ATOM   3386  H   GLN   226      34.964  35.874  20.066  1.00  0.00           H
ATOM   3387  CA  GLN   226      37.104  35.939  20.403  1.00  0.00           C
ATOM   3388  HA  GLN   226      37.475  35.778  21.415  1.00  0.00           H
ATOM   3389  CB  GLN   226      37.119  34.539  19.834  1.00  0.00           C
ATOM   3390  HB2 GLN   226      38.163  34.233  19.892  1.00  0.00           H
ATOM   3391  HB3 GLN   226      36.544  33.897  20.501  1.00  0.00           H
ATOM   3392  CG  GLN   226      36.766  34.531  18.377  1.00  0.00           C
ATOM   3393  HG2 GLN   226      35.839  35.082  18.221  1.00  0.00           H
ATOM   3394  HG3 GLN   226      37.497  35.130  17.835  1.00  0.00           H
ATOM   3395  CD  GLN   226      36.668  33.109  17.824  1.00  0.00           C
ATOM   3396  OE1 GLN   226      37.133  32.127  18.353  1.00  0.00           O
ATOM   3397  NE2 GLN   226      35.829  32.839  16.834  1.00  0.00           N
ATOM   3398 HE21 GLN   226      35.346  33.542  16.293  1.00  0.00           H
ATOM   3399 HE22 GLN   226      35.539  31.882  16.691  1.00  0.00           H
ATOM   3400  C   GLN   226      38.060  36.908  19.683  1.00  0.00           C
ATOM   3401  O   GLN   226      39.260  36.645  19.770  1.00  0.00           O
ATOM   3402  N   ASN   227      37.623  37.977  18.996  1.00  0.00           N
ATOM   3403  H   ASN   227      36.641  38.200  18.915  1.00  0.00           H
ATOM   3404  CA  ASN   227      38.509  38.968  18.388  1.00  0.00           C
ATOM   3405  HA  ASN   227      39.531  38.625  18.228  1.00  0.00           H
ATOM   3406  CB  ASN   227      37.923  39.274  17.060  1.00  0.00           C
ATOM   3407  HB2 ASN   227      36.836  39.308  17.131  1.00  0.00           H
ATOM   3408  HB3 ASN   227      38.273  40.238  16.691  1.00  0.00           H
ATOM   3409  CG  ASN   227      38.330  38.268  16.108  1.00  0.00           C
ATOM   3410  OD1 ASN   227      39.506  37.901  16.052  1.00  0.00           O
ATOM   3411  ND2 ASN   227      37.476  37.771  15.214  1.00  0.00           N
ATOM   3412 HD21 ASN   227      37.832  37.215  14.449  1.00  0.00           H
ATOM   3413 HD22 ASN   227      36.616  38.284  15.080  1.00  0.00           H
ATOM   3414  C   ASN   227      38.574  40.256  19.332  1.00  0.00           C
ATOM   3415  O   ASN   227      39.209  41.252  18.910  1.00  0.00           O
ATOM   3416  N   LEU   228      38.040  40.260  20.568  1.00  0.00           N
ATOM   3417  H   LEU   228      37.749  39.370  20.947  1.00  0.00           H
ATOM   3418  CA  LEU   228      38.005  41.461  21.409  1.00  0.00           C
ATOM   3419  HA  LEU   228      37.387  41.086  22.226  1.00  0.00           H
ATOM   3420  CB  LEU   228      39.449  41.832  21.931  1.00  0.00           C
ATOM   3421  HB2 LEU   228      39.893  42.402  21.114  1.00  0.00           H
ATOM   3422  HB3 LEU   228      39.267  42.514  22.760  1.00  0.00           H
ATOM   3423  CG  LEU   228      40.271  40.607  22.445  1.00  0.00           C
ATOM   3424  HG  LEU   228      40.419  39.910  21.620  1.00  0.00           H
ATOM   3425  CD1 LEU   228      41.611  41.329  22.817  1.00  0.00           C
ATOM   3426 HD11 LEU   228      42.388  40.761  23.330  1.00  0.00           H
ATOM   3427 HD12 LEU   228      41.907  41.966  21.982  1.00  0.00           H
ATOM   3428 HD13 LEU   228      41.423  42.030  23.631  1.00  0.00           H
ATOM   3429  CD2 LEU   228      39.758  39.986  23.692  1.00  0.00           C
ATOM   3430 HD21 LEU   228      39.659  40.680  24.527  1.00  0.00           H
ATOM   3431 HD22 LEU   228      38.916  39.297  23.621  1.00  0.00           H
ATOM   3432 HD23 LEU   228      40.523  39.318  24.088  1.00  0.00           H
ATOM   3433  C   LEU   228      37.150  42.671  20.889  1.00  0.00           C
ATOM   3434  O   LEU   228      37.139  43.725  21.529  1.00  0.00           O
ATOM   3435  N   GLU   229      36.213  42.485  20.003  1.00  0.00           N
ATOM   3436  H   GLU   229      36.132  41.657  19.431  1.00  0.00           H
ATOM   3437  CA  GLU   229      35.043  43.309  19.751  1.00  0.00           C
ATOM   3438  HA  GLU   229      35.441  44.316  19.618  1.00  0.00           H
ATOM   3439  CB  GLU   229      34.308  42.825  18.399  1.00  0.00           C
ATOM   3440  HB2 GLU   229      33.791  41.882  18.577  1.00  0.00           H
ATOM   3441  HB3 GLU   229      33.445  43.480  18.284  1.00  0.00           H
ATOM   3442  CG  GLU   229      35.088  42.703  17.155  1.00  0.00           C
ATOM   3443  HG2 GLU   229      35.964  42.102  17.396  1.00  0.00           H
ATOM   3444  HG3 GLU   229      34.434  42.174  16.462  1.00  0.00           H
ATOM   3445  CD  GLU   229      35.557  44.041  16.570  1.00  0.00           C
ATOM   3446  OE1 GLU   229      36.600  44.066  15.941  1.00  0.00           O
ATOM   3447  OE2 GLU   229      34.786  45.014  16.554  1.00  0.00           O
ATOM   3448  C   GLU   229      34.033  43.322  20.973  1.00  0.00           C
ATOM   3449  O   GLU   229      33.597  42.208  21.387  1.00  0.00           O
ATOM   3450  N   TYR   230      33.618  44.481  21.628  1.00  0.00           N
ATOM   3451  H   TYR   230      33.925  45.373  21.267  1.00  0.00           H
ATOM   3452  CA  TYR   230      33.056  44.514  22.973  1.00  0.00           C
ATOM   3453  HA  TYR   230      32.627  43.516  23.061  1.00  0.00           H
ATOM   3454  CB  TYR   230      34.209  44.686  23.963  1.00  0.00           C
ATOM   3455  HB2 TYR   230      33.855  44.344  24.935  1.00  0.00           H
ATOM   3456  HB3 TYR   230      34.982  43.937  23.784  1.00  0.00           H
ATOM   3457  CG  TYR   230      34.887  46.057  24.127  1.00  0.00           C
ATOM   3458  CD1 TYR   230      34.254  47.132  24.799  1.00  0.00           C
ATOM   3459  HD1 TYR   230      33.281  46.886  25.200  1.00  0.00           H
ATOM   3460  CE1 TYR   230      34.818  48.435  24.778  1.00  0.00           C
ATOM   3461  HE1 TYR   230      34.349  49.280  25.259  1.00  0.00           H
ATOM   3462  CZ  TYR   230      36.068  48.642  24.154  1.00  0.00           C
ATOM   3463  OH  TYR   230      36.598  49.908  24.173  1.00  0.00           O
ATOM   3464  HH  TYR   230      37.522  49.853  24.425  1.00  0.00           H
ATOM   3465  CE2 TYR   230      36.735  47.524  23.557  1.00  0.00           C
ATOM   3466  HE2 TYR   230      37.694  47.620  23.067  1.00  0.00           H
ATOM   3467  CD2 TYR   230      36.155  46.206  23.606  1.00  0.00           C
ATOM   3468  HD2 TYR   230      36.563  45.378  23.045  1.00  0.00           H
ATOM   3469  C   TYR   230      31.883  45.451  23.184  1.00  0.00           C
ATOM   3470  O   TYR   230      31.555  46.373  22.411  1.00  0.00           O
ATOM   3471  N   GLN   231      31.214  45.216  24.344  1.00  0.00           N
ATOM   3472  H   GLN   231      31.401  44.287  24.693  1.00  0.00           H
ATOM   3473  CA  GLN   231      30.239  46.071  24.944  1.00  0.00           C
ATOM   3474  HA  GLN   231      30.444  47.108  24.677  1.00  0.00           H
ATOM   3475  CB  GLN   231      28.861  45.720  24.322  1.00  0.00           C
ATOM   3476  HB2 GLN   231      28.893  45.929  23.253  1.00  0.00           H
ATOM   3477  HB3 GLN   231      28.657  44.659  24.475  1.00  0.00           H
ATOM   3478  CG  GLN   231      27.639  46.568  24.806  1.00  0.00           C
ATOM   3479  HG2 GLN   231      26.864  46.143  24.168  1.00  0.00           H
ATOM   3480  HG3 GLN   231      27.343  46.410  25.843  1.00  0.00           H
ATOM   3481  CD  GLN   231      27.696  48.130  24.635  1.00  0.00           C
ATOM   3482  OE1 GLN   231      28.661  48.803  25.038  1.00  0.00           O
ATOM   3483  NE2 GLN   231      26.715  48.752  24.000  1.00  0.00           N
ATOM   3484 HE21 GLN   231      25.785  48.376  23.884  1.00  0.00           H
ATOM   3485 HE22 GLN   231      26.658  49.754  24.117  1.00  0.00           H
ATOM   3486  C   GLN   231      30.153  45.945  26.468  1.00  0.00           C
ATOM   3487  O   GLN   231      30.442  44.908  27.043  1.00  0.00           O
ATOM   3488  N   ILE   232      29.872  47.045  27.102  1.00  0.00           N
ATOM   3489  H   ILE   232      29.546  47.824  26.548  1.00  0.00           H
ATOM   3490  CA  ILE   232      29.892  47.227  28.517  1.00  0.00           C
ATOM   3491  HA  ILE   232      30.341  46.467  29.157  1.00  0.00           H
ATOM   3492  CB  ILE   232      30.774  48.460  28.753  1.00  0.00           C
ATOM   3493  HB  ILE   232      30.683  48.688  29.814  1.00  0.00           H
ATOM   3494  CG2 ILE   232      32.242  47.981  28.614  1.00  0.00           C
ATOM   3495 HG21 ILE   232      32.826  48.763  29.099  1.00  0.00           H
ATOM   3496 HG22 ILE   232      32.395  47.038  29.137  1.00  0.00           H
ATOM   3497 HG23 ILE   232      32.523  47.955  27.561  1.00  0.00           H
ATOM   3498  CG1 ILE   232      30.315  49.635  27.909  1.00  0.00           C
ATOM   3499 HG12 ILE   232      30.210  49.355  26.861  1.00  0.00           H
ATOM   3500 HG13 ILE   232      29.297  49.895  28.198  1.00  0.00           H
ATOM   3501  CD1 ILE   232      31.219  50.847  27.950  1.00  0.00           C
ATOM   3502 HD11 ILE   232      30.918  51.688  27.325  1.00  0.00           H
ATOM   3503 HD12 ILE   232      31.284  51.227  28.970  1.00  0.00           H
ATOM   3504 HD13 ILE   232      32.258  50.639  27.691  1.00  0.00           H
ATOM   3505  C   ILE   232      28.465  47.416  29.109  1.00  0.00           C
ATOM   3506  O   ILE   232      27.502  47.727  28.444  1.00  0.00           O
ATOM   3507  N   GLY   233      28.212  47.197  30.377  1.00  0.00           N
ATOM   3508  H   GLY   233      28.886  46.711  30.951  1.00  0.00           H
ATOM   3509  CA  GLY   233      26.926  47.362  31.061  1.00  0.00           C
ATOM   3510  HA2 GLY   233      26.432  48.296  30.795  1.00  0.00           H
ATOM   3511  HA3 GLY   233      26.319  46.556  30.649  1.00  0.00           H
ATOM   3512  C   GLY   233      27.119  47.238  32.573  1.00  0.00           C
ATOM   3513  O   GLY   233      28.197  47.099  33.151  1.00  0.00           O
ATOM   3514  N   TYR   234      25.835  47.232  33.101  1.00  0.00           N
ATOM   3515  H   TYR   234      25.005  47.409  32.554  1.00  0.00           H
ATOM   3516  CA  TYR   234      25.628  46.760  34.416  1.00  0.00           C
ATOM   3517  HA  TYR   234      26.509  46.207  34.738  1.00  0.00           H
ATOM   3518  CB  TYR   234      25.443  48.015  35.400  1.00  0.00           C
ATOM   3519  HB2 TYR   234      24.732  48.731  34.988  1.00  0.00           H
ATOM   3520  HB3 TYR   234      24.988  47.563  36.281  1.00  0.00           H
ATOM   3521  CG  TYR   234      26.587  48.801  35.869  1.00  0.00           C
ATOM   3522  CD1 TYR   234      27.408  49.646  35.046  1.00  0.00           C
ATOM   3523  HD1 TYR   234      27.162  49.697  33.995  1.00  0.00           H
ATOM   3524  CE1 TYR   234      28.481  50.406  35.522  1.00  0.00           C
ATOM   3525  HE1 TYR   234      28.989  51.110  34.879  1.00  0.00           H
ATOM   3526  CZ  TYR   234      28.902  50.330  36.865  1.00  0.00           C
ATOM   3527  OH  TYR   234      29.799  51.158  37.473  1.00  0.00           O
ATOM   3528  HH  TYR   234      30.194  50.593  38.142  1.00  0.00           H
ATOM   3529  CE2 TYR   234      28.022  49.569  37.675  1.00  0.00           C
ATOM   3530  HE2 TYR   234      28.234  49.456  38.729  1.00  0.00           H
ATOM   3531  CD2 TYR   234      26.889  48.888  37.220  1.00  0.00           C
ATOM   3532  HD2 TYR   234      26.246  48.409  37.945  1.00  0.00           H
ATOM   3533  C   TYR   234      24.467  45.760  34.424  1.00  0.00           C
ATOM   3534  O   TYR   234      23.675  45.695  33.456  1.00  0.00           O
ATOM   3535  N   ILE   235      24.432  44.816  35.394  1.00  0.00           N
ATOM   3536  H   ILE   235      25.142  44.769  36.111  1.00  0.00           H
ATOM   3537  CA  ILE   235      23.300  43.893  35.546  1.00  0.00           C
ATOM   3538  HA  ILE   235      23.185  43.407  34.577  1.00  0.00           H
ATOM   3539  CB  ILE   235      23.540  42.820  36.645  1.00  0.00           C
ATOM   3540  HB  ILE   235      23.746  43.281  37.611  1.00  0.00           H
ATOM   3541  CG2 ILE   235      22.337  41.930  36.880  1.00  0.00           C
ATOM   3542 HG21 ILE   235      22.073  41.306  36.027  1.00  0.00           H
ATOM   3543 HG22 ILE   235      22.499  41.244  37.712  1.00  0.00           H
ATOM   3544 HG23 ILE   235      21.444  42.524  37.072  1.00  0.00           H
ATOM   3545  CG1 ILE   235      24.803  42.012  36.219  1.00  0.00           C
ATOM   3546 HG12 ILE   235      24.812  41.798  35.150  1.00  0.00           H
ATOM   3547 HG13 ILE   235      25.686  42.634  36.364  1.00  0.00           H
ATOM   3548  CD1 ILE   235      25.050  40.688  37.006  1.00  0.00           C
ATOM   3549 HD11 ILE   235      24.183  40.047  36.846  1.00  0.00           H
ATOM   3550 HD12 ILE   235      25.910  40.292  36.467  1.00  0.00           H
ATOM   3551 HD13 ILE   235      25.303  40.953  38.032  1.00  0.00           H
ATOM   3552  C   ILE   235      22.120  44.760  35.904  1.00  0.00           C
ATOM   3553  O   ILE   235      22.164  45.494  36.854  1.00  0.00           O
ATOM   3554  N   CYX   236      21.097  44.720  35.052  1.00  0.00           N
ATOM   3555  H   CYX   236      21.204  44.006  34.345  1.00  0.00           H
ATOM   3556  CA  CYX   236      20.030  45.727  34.961  1.00  0.00           C
ATOM   3557  HA  CYX   236      20.579  46.660  34.836  1.00  0.00           H
ATOM   3558  CB  CYX   236      19.213  45.551  33.700  1.00  0.00           C
ATOM   3559  HB2 CYX   236      19.005  44.495  33.530  1.00  0.00           H
ATOM   3560  HB3 CYX   236      18.222  45.982  33.844  1.00  0.00           H
ATOM   3561  SG  CYX   236      19.936  46.357  32.262  1.00  0.00           S
ATOM   3562  C   CYX   236      19.042  45.793  36.173  1.00  0.00           C
ATOM   3563  O   CYX   236      18.622  46.917  36.574  1.00  0.00           O
ATOM   3564  N   SER   237      18.822  44.599  36.809  1.00  0.00           N
ATOM   3565  H   SER   237      19.278  43.826  36.345  1.00  0.00           H
ATOM   3566  CA  SER   237      17.982  44.355  37.918  1.00  0.00           C
ATOM   3567  HA  SER   237      16.944  44.452  37.599  1.00  0.00           H
ATOM   3568  CB  SER   237      18.005  42.890  38.240  1.00  0.00           C
ATOM   3569  HB2 SER   237      17.534  42.309  37.448  1.00  0.00           H
ATOM   3570  HB3 SER   237      19.013  42.485  38.323  1.00  0.00           H
ATOM   3571  OG  SER   237      17.315  42.475  39.393  1.00  0.00           O
ATOM   3572  HG  SER   237      17.244  41.521  39.466  1.00  0.00           H
ATOM   3573  C   SER   237      18.166  45.207  39.165  1.00  0.00           C
ATOM   3574  O   SER   237      19.207  45.273  39.788  1.00  0.00           O
ATOM   3575  N   GLY   238      17.020  45.645  39.740  1.00  0.00           N
ATOM   3576  H   GLY   238      16.185  45.382  39.236  1.00  0.00           H
ATOM   3577  CA  GLY   238      17.006  46.326  41.025  1.00  0.00           C
ATOM   3578  HA2 GLY   238      17.847  47.006  40.880  1.00  0.00           H
ATOM   3579  HA3 GLY   238      16.104  46.930  41.116  1.00  0.00           H
ATOM   3580  C   GLY   238      17.222  45.385  42.257  1.00  0.00           C
ATOM   3581  O   GLY   238      17.213  45.880  43.382  1.00  0.00           O
ATOM   3582  N   VAL   239      17.329  44.078  42.041  1.00  0.00           N
ATOM   3583  H   VAL   239      17.260  43.766  41.082  1.00  0.00           H
ATOM   3584  CA  VAL   239      17.453  43.139  43.166  1.00  0.00           C
ATOM   3585  HA  VAL   239      16.540  43.288  43.742  1.00  0.00           H
ATOM   3586  CB  VAL   239      17.465  41.634  42.830  1.00  0.00           C
ATOM   3587  HB  VAL   239      16.606  41.537  42.166  1.00  0.00           H
ATOM   3588  CG1 VAL   239      18.689  41.185  42.050  1.00  0.00           C
ATOM   3589 HG11 VAL   239      19.494  41.057  42.773  1.00  0.00           H
ATOM   3590 HG12 VAL   239      18.618  40.236  41.518  1.00  0.00           H
ATOM   3591 HG13 VAL   239      19.066  41.934  41.352  1.00  0.00           H
ATOM   3592  CG2 VAL   239      17.259  40.704  44.042  1.00  0.00           C
ATOM   3593 HG21 VAL   239      18.196  40.546  44.575  1.00  0.00           H
ATOM   3594 HG22 VAL   239      16.419  41.133  44.589  1.00  0.00           H
ATOM   3595 HG23 VAL   239      16.901  39.720  43.737  1.00  0.00           H
ATOM   3596  C   VAL   239      18.655  43.504  44.027  1.00  0.00           C
ATOM   3597  O   VAL   239      19.715  43.803  43.577  1.00  0.00           O
ATOM   3598  N   PHE   240      18.511  43.309  45.328  1.00  0.00           N
ATOM   3599  H   PHE   240      17.626  42.906  45.599  1.00  0.00           H
ATOM   3600  CA  PHE   240      19.565  43.494  46.316  1.00  0.00           C
ATOM   3601  HA  PHE   240      19.979  44.502  46.270  1.00  0.00           H
ATOM   3602  CB  PHE   240      18.933  43.432  47.685  1.00  0.00           C
ATOM   3603  HB2 PHE   240      18.700  42.419  48.016  1.00  0.00           H
ATOM   3604  HB3 PHE   240      19.661  43.781  48.417  1.00  0.00           H
ATOM   3605  CG  PHE   240      17.743  44.397  47.921  1.00  0.00           C
ATOM   3606  CD1 PHE   240      16.424  43.925  48.023  1.00  0.00           C
ATOM   3607  HD1 PHE   240      16.285  42.860  47.913  1.00  0.00           H
ATOM   3608  CE1 PHE   240      15.320  44.825  48.113  1.00  0.00           C
ATOM   3609  HE1 PHE   240      14.296  44.485  48.168  1.00  0.00           H
ATOM   3610  CZ  PHE   240      15.618  46.187  48.292  1.00  0.00           C
ATOM   3611  HZ  PHE   240      14.903  46.972  48.488  1.00  0.00           H
ATOM   3612  CE2 PHE   240      17.003  46.638  48.368  1.00  0.00           C
ATOM   3613  HE2 PHE   240      17.209  47.693  48.476  1.00  0.00           H
ATOM   3614  CD2 PHE   240      17.996  45.725  48.008  1.00  0.00           C
ATOM   3615  HD2 PHE   240      18.972  46.186  48.050  1.00  0.00           H
ATOM   3616  C   PHE   240      20.689  42.452  46.088  1.00  0.00           C
ATOM   3617  O   PHE   240      20.443  41.256  45.795  1.00  0.00           O
ATOM   3618  N   GLY   241      21.967  42.815  46.273  1.00  0.00           N
ATOM   3619  H   GLY   241      22.184  43.787  46.443  1.00  0.00           H
ATOM   3620  CA  GLY   241      23.127  41.983  46.100  1.00  0.00           C
ATOM   3621  HA2 GLY   241      23.206  41.227  46.882  1.00  0.00           H
ATOM   3622  HA3 GLY   241      23.219  41.532  45.112  1.00  0.00           H
ATOM   3623  C   GLY   241      24.498  42.584  46.284  1.00  0.00           C
ATOM   3624  O   GLY   241      25.478  41.867  46.168  1.00  0.00           O
ATOM   3625  N   ASH   242      24.532  43.906  46.570  1.00  0.00           N
ATOM   3626  H   ASH   242      23.600  44.294  46.599  1.00  0.00           H
ATOM   3627  CA  ASH   242      25.751  44.547  47.096  1.00  0.00           C
ATOM   3628  HA  ASH   242      26.378  43.772  47.535  1.00  0.00           H
ATOM   3629  CB  ASH   242      26.479  45.314  46.094  1.00  0.00           C
ATOM   3630  HB2 ASH   242      25.864  46.168  45.809  1.00  0.00           H
ATOM   3631  HB3 ASH   242      27.381  45.708  46.562  1.00  0.00           H
ATOM   3632  CG  ASH   242      26.826  44.426  44.878  1.00  0.00           C
ATOM   3633  OD1 ASH   242      27.794  43.640  44.786  1.00  0.00           O
ATOM   3634  OD2 ASH   242      26.006  44.602  43.853  1.00  0.00           O
ATOM   3635  HD2 ASH   242      25.505  45.419  43.802  1.00  0.00           H
ATOM   3636  C   ASH   242      25.293  45.359  48.289  1.00  0.00           C
ATOM   3637  O   ASH   242      24.488  46.273  48.166  1.00  0.00           O
ATOM   3638  N   ASN   243      26.085  45.190  49.392  1.00  0.00           N
ATOM   3639  H   ASN   243      26.875  44.567  49.312  1.00  0.00           H
ATOM   3640  CA  ASN   243      26.109  46.037  50.568  1.00  0.00           C
ATOM   3641  HA  ASN   243      25.076  46.131  50.905  1.00  0.00           H
ATOM   3642  CB  ASN   243      26.955  45.451  51.702  1.00  0.00           C
ATOM   3643  HB2 ASN   243      27.988  45.485  51.355  1.00  0.00           H
ATOM   3644  HB3 ASN   243      26.955  46.086  52.588  1.00  0.00           H
ATOM   3645  CG  ASN   243      26.625  44.095  52.126  1.00  0.00           C
ATOM   3646  OD1 ASN   243      25.555  43.564  51.999  1.00  0.00           O
ATOM   3647  ND2 ASN   243      27.618  43.359  52.559  1.00  0.00           N
ATOM   3648 HD21 ASN   243      27.308  42.502  52.994  1.00  0.00           H
ATOM   3649 HD22 ASN   243      28.583  43.639  52.661  1.00  0.00           H
ATOM   3650  C   ASN   243      26.488  47.468  50.229  1.00  0.00           C
ATOM   3651  O   ASN   243      27.263  47.639  49.324  1.00  0.00           O
ATOM   3652  N   PRO   244      26.078  48.491  50.999  1.00  0.00           N
ATOM   3653  CD  PRO   244      26.714  49.800  50.772  1.00  0.00           C
ATOM   3654  HD2 PRO   244      26.869  49.815  49.695  1.00  0.00           H
ATOM   3655  HD3 PRO   244      27.650  49.893  51.323  1.00  0.00           H
ATOM   3656  CG  PRO   244      25.642  50.823  51.159  1.00  0.00           C
ATOM   3657  HG2 PRO   244      24.984  50.938  50.298  1.00  0.00           H
ATOM   3658  HG3 PRO   244      26.026  51.788  51.491  1.00  0.00           H
ATOM   3659  CB  PRO   244      25.034  50.100  52.323  1.00  0.00           C
ATOM   3660  HB2 PRO   244      24.074  50.478  52.674  1.00  0.00           H
ATOM   3661  HB3 PRO   244      25.677  50.205  53.197  1.00  0.00           H
ATOM   3662  CA  PRO   244      24.962  48.582  51.938  1.00  0.00           C
ATOM   3663  HA  PRO   244      25.106  48.008  52.853  1.00  0.00           H
ATOM   3664  C   PRO   244      23.546  48.326  51.254  1.00  0.00           C
ATOM   3665  O   PRO   244      23.547  48.317  49.984  1.00  0.00           O
ATOM   3666  N   ARG   245      22.438  48.293  52.005  1.00  0.00           N
ATOM   3667  H   ARG   245      22.565  48.192  53.001  1.00  0.00           H
ATOM   3668  CA  ARG   245      21.025  48.364  51.453  1.00  0.00           C
ATOM   3669  HA  ARG   245      21.055  47.585  50.692  1.00  0.00           H
ATOM   3670  CB  ARG   245      19.974  47.979  52.463  1.00  0.00           C
ATOM   3671  HB2 ARG   245      20.404  47.216  53.113  1.00  0.00           H
ATOM   3672  HB3 ARG   245      19.792  48.853  53.088  1.00  0.00           H
ATOM   3673  CG  ARG   245      18.640  47.456  51.976  1.00  0.00           C
ATOM   3674  HG2 ARG   245      18.297  48.192  51.249  1.00  0.00           H
ATOM   3675  HG3 ARG   245      18.783  46.541  51.401  1.00  0.00           H
ATOM   3676  CD  ARG   245      17.679  47.141  53.086  1.00  0.00           C
ATOM   3677  HD2 ARG   245      18.055  46.415  53.808  1.00  0.00           H
ATOM   3678  HD3 ARG   245      17.385  48.036  53.634  1.00  0.00           H
ATOM   3679  NE  ARG   245      16.414  46.503  52.598  1.00  0.00           N
ATOM   3680  HE  ARG   245      16.362  45.496  52.533  1.00  0.00           H
ATOM   3681  CZ  ARG   245      15.453  47.116  51.905  1.00  0.00           C
ATOM   3682  NH1 ARG   245      14.493  46.419  51.415  1.00  0.00           N
ATOM   3683 HH11 ARG   245      14.579  45.413  51.453  1.00  0.00           H
ATOM   3684 HH12 ARG   245      13.728  46.932  51.001  1.00  0.00           H
ATOM   3685  NH2 ARG   245      15.260  48.382  51.821  1.00  0.00           N
ATOM   3686 HH21 ARG   245      16.001  49.021  52.071  1.00  0.00           H
ATOM   3687 HH22 ARG   245      14.432  48.722  51.351  1.00  0.00           H
ATOM   3688  C   ARG   245      20.777  49.784  50.871  1.00  0.00           C
ATOM   3689  O   ARG   245      20.752  50.738  51.621  1.00  0.00           O
ATOM   3690  N   PRO   246      20.476  49.919  49.568  1.00  0.00           N
ATOM   3691  CD  PRO   246      20.592  48.841  48.528  1.00  0.00           C
ATOM   3692  HD2 PRO   246      19.972  47.985  48.794  1.00  0.00           H
ATOM   3693  HD3 PRO   246      21.618  48.580  48.268  1.00  0.00           H
ATOM   3694  CG  PRO   246      19.988  49.354  47.217  1.00  0.00           C
ATOM   3695  HG2 PRO   246      18.934  49.082  47.162  1.00  0.00           H
ATOM   3696  HG3 PRO   246      20.522  49.043  46.318  1.00  0.00           H
ATOM   3697  CB  PRO   246      20.143  50.888  47.474  1.00  0.00           C
ATOM   3698  HB2 PRO   246      19.418  51.521  46.960  1.00  0.00           H
ATOM   3699  HB3 PRO   246      21.143  51.259  47.251  1.00  0.00           H
ATOM   3700  CA  PRO   246      19.901  51.056  48.965  1.00  0.00           C
ATOM   3701  HA  PRO   246      20.446  51.937  49.302  1.00  0.00           H
ATOM   3702  C   PRO   246      18.462  51.265  49.370  1.00  0.00           C
ATOM   3703  O   PRO   246      17.874  50.323  49.956  1.00  0.00           O
ATOM   3704  N   ASN   247      17.886  52.417  49.007  1.00  0.00           N
ATOM   3705  H   ASN   247      18.461  53.101  48.536  1.00  0.00           H
ATOM   3706  CA  ASN   247      16.413  52.612  49.093  1.00  0.00           C
ATOM   3707  HA  ASN   247      16.038  52.239  50.047  1.00  0.00           H
ATOM   3708  CB  ASN   247      16.010  54.103  48.924  1.00  0.00           C
ATOM   3709  HB2 ASN   247      16.484  54.565  48.059  1.00  0.00           H
ATOM   3710  HB3 ASN   247      14.981  54.278  48.611  1.00  0.00           H
ATOM   3711  CG  ASN   247      16.234  54.946  50.096  1.00  0.00           C
ATOM   3712  OD1 ASN   247      17.311  55.359  50.474  1.00  0.00           O
ATOM   3713  ND2 ASN   247      15.173  55.193  50.770  1.00  0.00           N
ATOM   3714 HD21 ASN   247      15.150  55.772  51.597  1.00  0.00           H
ATOM   3715 HD22 ASN   247      14.266  54.771  50.626  1.00  0.00           H
ATOM   3716  C   ASN   247      15.753  51.788  47.991  1.00  0.00           C
ATOM   3717  O   ASN   247      16.189  51.745  46.829  1.00  0.00           O
ATOM   3718  N   ASP   248      14.620  51.072  48.281  1.00  0.00           N
ATOM   3719  H   ASP   248      14.317  51.061  49.245  1.00  0.00           H
ATOM   3720  CA  ASP   248      13.905  50.170  47.309  1.00  0.00           C
ATOM   3721  HA  ASP   248      14.579  49.346  47.071  1.00  0.00           H
ATOM   3722  CB  ASP   248      12.837  49.387  48.115  1.00  0.00           C
ATOM   3723  HB2 ASP   248      11.880  49.846  47.870  1.00  0.00           H
ATOM   3724  HB3 ASP   248      12.878  48.374  47.714  1.00  0.00           H
ATOM   3725  CG  ASP   248      12.897  49.147  49.666  1.00  0.00           C
ATOM   3726  OD1 ASP   248      13.214  50.133  50.441  1.00  0.00           O
ATOM   3727  OD2 ASP   248      12.675  48.008  50.141  1.00  0.00           O
ATOM   3728  C   ASP   248      13.281  50.928  46.128  1.00  0.00           C
ATOM   3729  O   ASP   248      12.944  52.093  46.206  1.00  0.00           O
ATOM   3730  N   GLY   249      13.181  50.158  44.981  1.00  0.00           N
ATOM   3731  H   GLY   249      13.364  49.170  45.077  1.00  0.00           H
ATOM   3732  CA  GLY   249      12.766  50.496  43.659  1.00  0.00           C
ATOM   3733  HA2 GLY   249      11.739  50.179  43.480  1.00  0.00           H
ATOM   3734  HA3 GLY   249      12.638  51.578  43.598  1.00  0.00           H
ATOM   3735  C   GLY   249      13.584  49.941  42.489  1.00  0.00           C
ATOM   3736  O   GLY   249      14.224  48.882  42.577  1.00  0.00           O
ATOM   3737  N   THR   250      13.448  50.510  41.275  1.00  0.00           N
ATOM   3738  H   THR   250      12.840  51.311  41.186  1.00  0.00           H
ATOM   3739  CA  THR   250      14.099  49.943  40.151  1.00  0.00           C
ATOM   3740  HA  THR   250      13.910  48.872  40.221  1.00  0.00           H
ATOM   3741  CB  THR   250      13.578  50.356  38.793  1.00  0.00           C
ATOM   3742  HB  THR   250      14.040  49.721  38.036  1.00  0.00           H
ATOM   3743  CG2 THR   250      12.086  50.102  38.715  1.00  0.00           C
ATOM   3744 HG21 THR   250      11.665  50.551  37.816  1.00  0.00           H
ATOM   3745 HG22 THR   250      11.956  49.020  38.708  1.00  0.00           H
ATOM   3746 HG23 THR   250      11.510  50.557  39.521  1.00  0.00           H
ATOM   3747  OG1 THR   250      13.845  51.682  38.556  1.00  0.00           O
ATOM   3748  HG1 THR   250      13.145  52.206  38.953  1.00  0.00           H
ATOM   3749  C   THR   250      15.689  50.040  40.231  1.00  0.00           C
ATOM   3750  O   THR   250      16.319  50.937  40.848  1.00  0.00           O
ATOM   3751  N   GLY   251      16.348  49.140  39.534  1.00  0.00           N
ATOM   3752  H   GLY   251      15.876  48.444  38.974  1.00  0.00           H
ATOM   3753  CA  GLY   251      17.793  49.095  39.278  1.00  0.00           C
ATOM   3754  HA2 GLY   251      18.297  49.254  40.231  1.00  0.00           H
ATOM   3755  HA3 GLY   251      17.954  48.065  38.959  1.00  0.00           H
ATOM   3756  C   GLY   251      18.406  50.167  38.347  1.00  0.00           C
ATOM   3757  O   GLY   251      17.863  51.229  38.149  1.00  0.00           O
ATOM   3758  N   SER   252      19.594  49.873  37.738  1.00  0.00           N
ATOM   3759  H   SER   252      19.958  48.950  37.920  1.00  0.00           H
ATOM   3760  CA  SER   252      20.147  50.656  36.554  1.00  0.00           C
ATOM   3761  HA  SER   252      19.310  50.986  35.939  1.00  0.00           H
ATOM   3762  CB  SER   252      21.006  51.840  36.997  1.00  0.00           C
ATOM   3763  HB2 SER   252      20.422  52.476  37.662  1.00  0.00           H
ATOM   3764  HB3 SER   252      21.855  51.393  37.514  1.00  0.00           H
ATOM   3765  OG  SER   252      21.501  52.547  35.911  1.00  0.00           O
ATOM   3766  HG  SER   252      22.371  52.872  36.154  1.00  0.00           H
ATOM   3767  C   SER   252      21.045  49.623  35.705  1.00  0.00           C
ATOM   3768  O   SER   252      21.848  48.825  36.263  1.00  0.00           O
ATOM   3769  N   CYX   253      20.982  49.728  34.386  1.00  0.00           N
ATOM   3770  H   CYX   253      20.319  50.446  34.133  1.00  0.00           H
ATOM   3771  CA  CYX   253      21.738  49.127  33.382  1.00  0.00           C
ATOM   3772  HA  CYX   253      22.101  48.114  33.560  1.00  0.00           H
ATOM   3773  CB  CYX   253      20.860  49.024  32.110  1.00  0.00           C
ATOM   3774  HB2 CYX   253      20.773  50.066  31.802  1.00  0.00           H
ATOM   3775  HB3 CYX   253      21.430  48.480  31.357  1.00  0.00           H
ATOM   3776  SG  CYX   253      19.235  48.193  32.278  1.00  0.00           S
ATOM   3777  C   CYX   253      23.053  49.841  33.145  1.00  0.00           C
ATOM   3778  O   CYX   253      23.892  49.333  32.379  1.00  0.00           O
ATOM   3779  N   GLY   254      23.410  51.011  33.640  1.00  0.00           N
ATOM   3780  H   GLY   254      22.695  51.502  34.159  1.00  0.00           H
ATOM   3781  CA  GLY   254      24.643  51.795  33.498  1.00  0.00           C
ATOM   3782  HA2 GLY   254      25.478  51.173  33.174  1.00  0.00           H
ATOM   3783  HA3 GLY   254      24.541  52.503  32.675  1.00  0.00           H
ATOM   3784  C   GLY   254      25.056  52.550  34.788  1.00  0.00           C
ATOM   3785  O   GLY   254      24.350  52.446  35.801  1.00  0.00           O
ATOM   3786  N   PRO   255      26.283  53.148  34.871  1.00  0.00           N
ATOM   3787  CD  PRO   255      27.167  53.362  33.775  1.00  0.00           C
ATOM   3788  HD2 PRO   255      26.621  53.611  32.864  1.00  0.00           H
ATOM   3789  HD3 PRO   255      27.715  52.432  33.629  1.00  0.00           H
ATOM   3790  CG  PRO   255      28.127  54.480  34.247  1.00  0.00           C
ATOM   3791  HG2 PRO   255      27.646  55.427  34.000  1.00  0.00           H
ATOM   3792  HG3 PRO   255      29.150  54.294  33.917  1.00  0.00           H
ATOM   3793  CB  PRO   255      28.045  54.360  35.828  1.00  0.00           C
ATOM   3794  HB2 PRO   255      28.337  55.221  36.430  1.00  0.00           H
ATOM   3795  HB3 PRO   255      28.759  53.601  36.151  1.00  0.00           H
ATOM   3796  CA  PRO   255      26.656  53.882  36.070  1.00  0.00           C
ATOM   3797  HA  PRO   255      26.745  53.131  36.853  1.00  0.00           H
ATOM   3798  C   PRO   255      25.723  55.026  36.497  1.00  0.00           C
ATOM   3799  O   PRO   255      25.225  55.854  35.637  1.00  0.00           O
ATOM   3800  N   VAL   256      25.424  54.988  37.825  1.00  0.00           N
ATOM   3801  H   VAL   256      25.565  54.179  38.413  1.00  0.00           H
ATOM   3802  CA  VAL   256      24.623  55.979  38.521  1.00  0.00           C
ATOM   3803  HA  VAL   256      24.730  56.919  37.978  1.00  0.00           H
ATOM   3804  CB  VAL   256      23.225  55.450  38.446  1.00  0.00           C
ATOM   3805  HB  VAL   256      22.963  55.242  37.409  1.00  0.00           H
ATOM   3806  CG1 VAL   256      22.856  54.148  39.290  1.00  0.00           C
ATOM   3807 HG11 VAL   256      21.801  53.940  39.113  1.00  0.00           H
ATOM   3808 HG12 VAL   256      23.579  53.339  39.180  1.00  0.00           H
ATOM   3809 HG13 VAL   256      22.997  54.406  40.339  1.00  0.00           H
ATOM   3810  CG2 VAL   256      22.086  56.517  38.856  1.00  0.00           C
ATOM   3811 HG21 VAL   256      22.188  57.428  38.267  1.00  0.00           H
ATOM   3812 HG22 VAL   256      21.144  56.018  38.629  1.00  0.00           H
ATOM   3813 HG23 VAL   256      22.037  56.692  39.930  1.00  0.00           H
ATOM   3814  C   VAL   256      25.065  56.341  39.939  1.00  0.00           C
ATOM   3815  O   VAL   256      25.786  55.564  40.592  1.00  0.00           O
ATOM   3816  N   SER   257      24.650  57.553  40.434  1.00  0.00           N
ATOM   3817  H   SER   257      23.965  58.109  39.942  1.00  0.00           H
ATOM   3818  CA  SER   257      25.153  58.101  41.658  1.00  0.00           C
ATOM   3819  HA  SER   257      26.235  57.975  41.682  1.00  0.00           H
ATOM   3820  CB  SER   257      24.919  59.643  41.734  1.00  0.00           C
ATOM   3821  HB2 SER   257      25.168  60.141  40.797  1.00  0.00           H
ATOM   3822  HB3 SER   257      23.875  59.686  42.046  1.00  0.00           H
ATOM   3823  OG  SER   257      25.834  60.285  42.640  1.00  0.00           O
ATOM   3824  HG  SER   257      26.664  60.329  42.161  1.00  0.00           H
ATOM   3825  C   SER   257      24.660  57.339  42.860  1.00  0.00           C
ATOM   3826  O   SER   257      23.513  56.941  42.902  1.00  0.00           O
ATOM   3827  N   SER   258      25.621  56.942  43.688  1.00  0.00           N
ATOM   3828  H   SER   258      26.579  57.172  43.466  1.00  0.00           H
ATOM   3829  CA  SER   258      25.422  55.948  44.687  1.00  0.00           C
ATOM   3830  HA  SER   258      24.355  55.910  44.908  1.00  0.00           H
ATOM   3831  CB  SER   258      25.920  54.538  44.174  1.00  0.00           C
ATOM   3832  HB2 SER   258      25.085  54.112  43.617  1.00  0.00           H
ATOM   3833  HB3 SER   258      26.711  54.734  43.449  1.00  0.00           H
ATOM   3834  OG  SER   258      26.410  53.754  45.240  1.00  0.00           O
ATOM   3835  HG  SER   258      25.690  53.189  45.532  1.00  0.00           H
ATOM   3836  C   SER   258      26.114  56.391  45.958  1.00  0.00           C
ATOM   3837  O   SER   258      27.111  57.068  45.931  1.00  0.00           O
ATOM   3838  N   ASN   259      25.700  55.784  47.096  1.00  0.00           N
ATOM   3839  H   ASN   259      24.791  55.342  47.114  1.00  0.00           H
ATOM   3840  CA  ASN   259      26.251  56.070  48.429  1.00  0.00           C
ATOM   3841  HA  ASN   259      26.241  57.153  48.548  1.00  0.00           H
ATOM   3842  CB  ASN   259      25.336  55.424  49.507  1.00  0.00           C
ATOM   3843  HB2 ASN   259      25.175  54.438  49.072  1.00  0.00           H
ATOM   3844  HB3 ASN   259      25.720  55.495  50.525  1.00  0.00           H
ATOM   3845  CG  ASN   259      24.036  56.133  49.616  1.00  0.00           C
ATOM   3846  OD1 ASN   259      23.770  57.267  49.130  1.00  0.00           O
ATOM   3847  ND2 ASN   259      23.055  55.531  50.231  1.00  0.00           N
ATOM   3848 HD21 ASN   259      22.103  55.868  50.245  1.00  0.00           H
ATOM   3849 HD22 ASN   259      23.373  54.656  50.624  1.00  0.00           H
ATOM   3850  C   ASN   259      27.736  55.674  48.601  1.00  0.00           C
ATOM   3851  O   ASN   259      28.003  54.481  48.524  1.00  0.00           O
ATOM   3852  N   GLY   260      28.662  56.624  48.709  1.00  0.00           N
ATOM   3853  H   GLY   260      28.339  57.581  48.717  1.00  0.00           H
ATOM   3854  CA  GLY   260      30.123  56.255  48.697  1.00  0.00           C
ATOM   3855  HA2 GLY   260      30.797  57.020  49.080  1.00  0.00           H
ATOM   3856  HA3 GLY   260      30.173  55.361  49.318  1.00  0.00           H
ATOM   3857  C   GLY   260      30.697  55.808  47.326  1.00  0.00           C
ATOM   3858  O   GLY   260      30.401  56.367  46.278  1.00  0.00           O
ATOM   3859  N   ALA   261      31.683  54.906  47.343  1.00  0.00           N
ATOM   3860  H   ALA   261      31.921  54.550  48.258  1.00  0.00           H
ATOM   3861  CA  ALA   261      32.426  54.381  46.184  1.00  0.00           C
ATOM   3862  HA  ALA   261      31.773  54.118  45.352  1.00  0.00           H
ATOM   3863  CB  ALA   261      33.397  55.469  45.787  1.00  0.00           C
ATOM   3864  HB1 ALA   261      34.061  55.135  44.991  1.00  0.00           H
ATOM   3865  HB2 ALA   261      32.778  56.243  45.335  1.00  0.00           H
ATOM   3866  HB3 ALA   261      33.967  55.942  46.588  1.00  0.00           H
ATOM   3867  C   ALA   261      33.163  53.072  46.461  1.00  0.00           C
ATOM   3868  O   ALA   261      33.940  52.585  45.697  1.00  0.00           O
ATOM   3869  N   TYR   262      32.986  52.422  47.609  1.00  0.00           N
ATOM   3870  H   TYR   262      32.229  52.679  48.226  1.00  0.00           H
ATOM   3871  CA  TYR   262      33.710  51.156  47.892  1.00  0.00           C
ATOM   3872  HA  TYR   262      34.709  51.206  47.460  1.00  0.00           H
ATOM   3873  CB  TYR   262      33.831  51.163  49.402  1.00  0.00           C
ATOM   3874  HB2 TYR   262      34.442  52.000  49.743  1.00  0.00           H
ATOM   3875  HB3 TYR   262      32.857  51.168  49.891  1.00  0.00           H
ATOM   3876  CG  TYR   262      34.603  49.959  49.970  1.00  0.00           C
ATOM   3877  CD1 TYR   262      33.850  48.848  50.548  1.00  0.00           C
ATOM   3878  HD1 TYR   262      32.780  48.988  50.598  1.00  0.00           H
ATOM   3879  CE1 TYR   262      34.548  47.627  50.830  1.00  0.00           C
ATOM   3880  HE1 TYR   262      34.042  46.726  51.143  1.00  0.00           H
ATOM   3881  CZ  TYR   262      35.953  47.632  50.699  1.00  0.00           C
ATOM   3882  OH  TYR   262      36.630  46.535  51.043  1.00  0.00           O
ATOM   3883  HH  TYR   262      36.127  46.135  51.757  1.00  0.00           H
ATOM   3884  CE2 TYR   262      36.661  48.705  50.188  1.00  0.00           C
ATOM   3885  HE2 TYR   262      37.738  48.670  50.135  1.00  0.00           H
ATOM   3886  CD2 TYR   262      36.050  49.887  49.885  1.00  0.00           C
ATOM   3887  HD2 TYR   262      36.670  50.646  49.431  1.00  0.00           H
ATOM   3888  C   TYR   262      33.113  49.949  47.272  1.00  0.00           C
ATOM   3889  O   TYR   262      32.013  49.989  46.800  1.00  0.00           O
ATOM   3890  N   GLY   263      33.809  48.797  47.242  1.00  0.00           N
ATOM   3891  H   GLY   263      34.706  48.683  47.692  1.00  0.00           H
ATOM   3892  CA  GLY   263      33.304  47.581  46.629  1.00  0.00           C
ATOM   3893  HA2 GLY   263      32.340  47.352  47.082  1.00  0.00           H
ATOM   3894  HA3 GLY   263      33.153  47.772  45.566  1.00  0.00           H
ATOM   3895  C   GLY   263      34.123  46.299  46.952  1.00  0.00           C
ATOM   3896  O   GLY   263      35.285  46.347  47.296  1.00  0.00           O
ATOM   3897  N   VAL   264      33.511  45.138  46.681  1.00  0.00           N
ATOM   3898  H   VAL   264      32.519  45.105  46.490  1.00  0.00           H
ATOM   3899  CA  VAL   264      33.970  43.760  46.966  1.00  0.00           C
ATOM   3900  HA  VAL   264      35.056  43.713  47.042  1.00  0.00           H
ATOM   3901  CB  VAL   264      33.458  43.208  48.402  1.00  0.00           C
ATOM   3902  HB  VAL   264      32.372  43.268  48.323  1.00  0.00           H
ATOM   3903  CG1 VAL   264      34.029  41.866  48.701  1.00  0.00           C
ATOM   3904 HG11 VAL   264      35.110  41.867  48.844  1.00  0.00           H
ATOM   3905 HG12 VAL   264      33.601  41.492  49.631  1.00  0.00           H
ATOM   3906 HG13 VAL   264      33.740  41.100  47.981  1.00  0.00           H
ATOM   3907  CG2 VAL   264      33.901  44.163  49.499  1.00  0.00           C
ATOM   3908 HG21 VAL   264      33.540  43.682  50.409  1.00  0.00           H
ATOM   3909 HG22 VAL   264      34.959  44.307  49.722  1.00  0.00           H
ATOM   3910 HG23 VAL   264      33.458  45.151  49.381  1.00  0.00           H
ATOM   3911  C   VAL   264      33.680  42.801  45.749  1.00  0.00           C
ATOM   3912  O   VAL   264      32.693  43.013  45.048  1.00  0.00           O
ATOM   3913  N   LYS   265      34.567  41.853  45.472  1.00  0.00           N
ATOM   3914  H   LYS   265      35.439  41.825  45.982  1.00  0.00           H
ATOM   3915  CA  LYS   265      34.613  40.895  44.378  1.00  0.00           C
ATOM   3916  HA  LYS   265      34.426  41.346  43.404  1.00  0.00           H
ATOM   3917  CB  LYS   265      35.898  40.060  44.405  1.00  0.00           C
ATOM   3918  HB2 LYS   265      36.622  40.765  43.996  1.00  0.00           H
ATOM   3919  HB3 LYS   265      36.130  39.831  45.445  1.00  0.00           H
ATOM   3920  CG  LYS   265      36.086  38.760  43.557  1.00  0.00           C
ATOM   3921  HG2 LYS   265      35.404  38.001  43.938  1.00  0.00           H
ATOM   3922  HG3 LYS   265      35.797  39.019  42.539  1.00  0.00           H
ATOM   3923  CD  LYS   265      37.469  38.118  43.503  1.00  0.00           C
ATOM   3924  HD2 LYS   265      38.080  38.906  43.064  1.00  0.00           H
ATOM   3925  HD3 LYS   265      37.610  37.813  44.540  1.00  0.00           H
ATOM   3926  CE  LYS   265      37.459  36.862  42.563  1.00  0.00           C
ATOM   3927  HE2 LYS   265      38.341  36.277  42.818  1.00  0.00           H
ATOM   3928  HE3 LYS   265      36.553  36.282  42.744  1.00  0.00           H
ATOM   3929  NZ  LYS   265      37.497  37.198  41.122  1.00  0.00           N
ATOM   3930  HZ1 LYS   265      37.466  36.403  40.499  1.00  0.00           H
ATOM   3931  HZ2 LYS   265      36.830  37.920  40.890  1.00  0.00           H
ATOM   3932  HZ3 LYS   265      38.391  37.625  40.924  1.00  0.00           H
ATOM   3933  C   LYS   265      33.357  39.932  44.373  1.00  0.00           C
ATOM   3934  O   LYS   265      32.736  39.883  45.430  1.00  0.00           O
ATOM   3935  N   GLY   266      33.008  39.256  43.292  1.00  0.00           N
ATOM   3936  H   GLY   266      33.569  39.383  42.463  1.00  0.00           H
ATOM   3937  CA  GLY   266      31.981  38.198  43.318  1.00  0.00           C
ATOM   3938  HA2 GLY   266      32.231  37.341  43.944  1.00  0.00           H
ATOM   3939  HA3 GLY   266      31.019  38.598  43.638  1.00  0.00           H
ATOM   3940  C   GLY   266      31.816  37.540  41.940  1.00  0.00           C
ATOM   3941  O   GLY   266      32.767  37.486  41.138  1.00  0.00           O
ATOM   3942  N   PHE   267      30.564  37.103  41.549  1.00  0.00           N
ATOM   3943  H   PHE   267      29.822  37.409  42.163  1.00  0.00           H
ATOM   3944  CA  PHE   267      30.270  36.516  40.255  1.00  0.00           C
ATOM   3945  HA  PHE   267      30.687  37.079  39.419  1.00  0.00           H
ATOM   3946  CB  PHE   267      30.868  35.111  40.174  1.00  0.00           C
ATOM   3947  HB2 PHE   267      30.765  34.689  39.175  1.00  0.00           H
ATOM   3948  HB3 PHE   267      31.936  35.075  40.386  1.00  0.00           H
ATOM   3949  CG  PHE   267      30.166  34.094  40.987  1.00  0.00           C
ATOM   3950  CD1 PHE   267      30.361  33.981  42.384  1.00  0.00           C
ATOM   3951  HD1 PHE   267      30.986  34.708  42.881  1.00  0.00           H
ATOM   3952  CE1 PHE   267      29.710  32.937  43.138  1.00  0.00           C
ATOM   3953  HE1 PHE   267      29.903  33.003  44.199  1.00  0.00           H
ATOM   3954  CZ  PHE   267      28.737  32.210  42.478  1.00  0.00           C
ATOM   3955  HZ  PHE   267      28.215  31.560  43.165  1.00  0.00           H
ATOM   3956  CE2 PHE   267      28.543  32.236  41.090  1.00  0.00           C
ATOM   3957  HE2 PHE   267      27.846  31.521  40.676  1.00  0.00           H
ATOM   3958  CD2 PHE   267      29.289  33.167  40.328  1.00  0.00           C
ATOM   3959  HD2 PHE   267      29.157  33.235  39.257  1.00  0.00           H
ATOM   3960  C   PHE   267      28.731  36.510  39.948  1.00  0.00           C
ATOM   3961  O   PHE   267      27.821  36.701  40.822  1.00  0.00           O
ATOM   3962  N   SER   268      28.364  36.230  38.717  1.00  0.00           N
ATOM   3963  H   SER   268      29.125  35.865  38.161  1.00  0.00           H
ATOM   3964  CA  SER   268      27.007  35.882  38.303  1.00  0.00           C
ATOM   3965  HA  SER   268      26.584  35.264  39.094  1.00  0.00           H
ATOM   3966  CB  SER   268      26.099  37.108  38.212  1.00  0.00           C
ATOM   3967  HB2 SER   268      25.053  36.822  38.320  1.00  0.00           H
ATOM   3968  HB3 SER   268      26.387  37.823  38.982  1.00  0.00           H
ATOM   3969  OG  SER   268      26.144  37.643  36.933  1.00  0.00           O
ATOM   3970  HG  SER   268      25.875  38.551  37.083  1.00  0.00           H
ATOM   3971  C   SER   268      27.111  35.019  37.024  1.00  0.00           C
ATOM   3972  O   SER   268      27.999  35.223  36.218  1.00  0.00           O
ATOM   3973  N   PHE   269      26.173  34.093  36.825  1.00  0.00           N
ATOM   3974  H   PHE   269      25.363  34.066  37.427  1.00  0.00           H
ATOM   3975  CA  PHE   269      26.072  33.303  35.578  1.00  0.00           C
ATOM   3976  HA  PHE   269      26.923  33.441  34.911  1.00  0.00           H
ATOM   3977  CB  PHE   269      26.102  31.825  35.995  1.00  0.00           C
ATOM   3978  HB2 PHE   269      25.353  31.726  36.782  1.00  0.00           H
ATOM   3979  HB3 PHE   269      25.752  31.221  35.158  1.00  0.00           H
ATOM   3980  CG  PHE   269      27.431  31.202  36.446  1.00  0.00           C
ATOM   3981  CD1 PHE   269      27.573  30.647  37.731  1.00  0.00           C
ATOM   3982  HD1 PHE   269      26.807  30.682  38.492  1.00  0.00           H
ATOM   3983  CE1 PHE   269      28.797  30.065  38.071  1.00  0.00           C
ATOM   3984  HE1 PHE   269      28.858  29.551  39.019  1.00  0.00           H
ATOM   3985  CZ  PHE   269      29.864  29.991  37.114  1.00  0.00           C
ATOM   3986  HZ  PHE   269      30.795  29.484  37.322  1.00  0.00           H
ATOM   3987  CE2 PHE   269      29.725  30.600  35.902  1.00  0.00           C
ATOM   3988  HE2 PHE   269      30.525  30.680  35.181  1.00  0.00           H
ATOM   3989  CD2 PHE   269      28.525  31.195  35.510  1.00  0.00           C
ATOM   3990  HD2 PHE   269      28.463  31.717  34.566  1.00  0.00           H
ATOM   3991  C   PHE   269      24.841  33.707  34.741  1.00  0.00           C
ATOM   3992  O   PHE   269      23.698  33.493  35.097  1.00  0.00           O
ATOM   3993  N   LYS   270      25.103  34.292  33.550  1.00  0.00           N
ATOM   3994  H   LYS   270      26.072  34.445  33.310  1.00  0.00           H
ATOM   3995  CA  LYS   270      24.145  34.671  32.493  1.00  0.00           C
ATOM   3996  HA  LYS   270      23.367  35.157  33.082  1.00  0.00           H
ATOM   3997  CB  LYS   270      24.840  35.709  31.587  1.00  0.00           C
ATOM   3998  HB2 LYS   270      24.983  36.583  32.222  1.00  0.00           H
ATOM   3999  HB3 LYS   270      25.833  35.350  31.312  1.00  0.00           H
ATOM   4000  CG  LYS   270      24.070  35.995  30.265  1.00  0.00           C
ATOM   4001  HG2 LYS   270      23.880  35.150  29.602  1.00  0.00           H
ATOM   4002  HG3 LYS   270      23.038  36.245  30.507  1.00  0.00           H
ATOM   4003  CD  LYS   270      24.812  37.115  29.479  1.00  0.00           C
ATOM   4004  HD2 LYS   270      25.373  37.737  30.177  1.00  0.00           H
ATOM   4005  HD3 LYS   270      25.481  36.543  28.836  1.00  0.00           H
ATOM   4006  CE  LYS   270      23.810  37.888  28.627  1.00  0.00           C
ATOM   4007  HE2 LYS   270      23.179  37.139  28.149  1.00  0.00           H
ATOM   4008  HE3 LYS   270      23.228  38.578  29.237  1.00  0.00           H
ATOM   4009  NZ  LYS   270      24.424  38.693  27.571  1.00  0.00           N
ATOM   4010  HZ1 LYS   270      25.082  38.209  26.977  1.00  0.00           H
ATOM   4011  HZ2 LYS   270      23.733  39.257  27.096  1.00  0.00           H
ATOM   4012  HZ3 LYS   270      25.069  39.379  27.934  1.00  0.00           H
ATOM   4013  C   LYS   270      23.467  33.479  31.820  1.00  0.00           C
ATOM   4014  O   LYS   270      24.102  32.482  31.460  1.00  0.00           O
ATOM   4015  N   TYR   271      22.182  33.666  31.542  1.00  0.00           N
ATOM   4016  H   TYR   271      21.656  34.417  31.966  1.00  0.00           H
ATOM   4017  CA  TYR   271      21.420  32.737  30.680  1.00  0.00           C
ATOM   4018  HA  TYR   271      22.144  32.170  30.096  1.00  0.00           H
ATOM   4019  CB  TYR   271      20.591  31.777  31.567  1.00  0.00           C
ATOM   4020  HB2 TYR   271      20.026  32.303  32.338  1.00  0.00           H
ATOM   4021  HB3 TYR   271      19.922  31.317  30.841  1.00  0.00           H
ATOM   4022  CG  TYR   271      21.383  30.735  32.300  1.00  0.00           C
ATOM   4023  CD1 TYR   271      21.978  31.008  33.582  1.00  0.00           C
ATOM   4024  HD1 TYR   271      21.646  31.929  34.038  1.00  0.00           H
ATOM   4025  CE1 TYR   271      22.891  30.063  34.160  1.00  0.00           C
ATOM   4026  HE1 TYR   271      23.441  30.392  35.031  1.00  0.00           H
ATOM   4027  CZ  TYR   271      23.091  28.841  33.521  1.00  0.00           C
ATOM   4028  OH  TYR   271      23.868  27.842  34.059  1.00  0.00           O
ATOM   4029  HH  TYR   271      23.709  27.007  33.609  1.00  0.00           H
ATOM   4030  CE2 TYR   271      22.514  28.525  32.260  1.00  0.00           C
ATOM   4031  HE2 TYR   271      22.765  27.612  31.740  1.00  0.00           H
ATOM   4032  CD2 TYR   271      21.744  29.516  31.658  1.00  0.00           C
ATOM   4033  HD2 TYR   271      21.584  29.361  30.601  1.00  0.00           H
ATOM   4034  C   TYR   271      20.504  33.513  29.735  1.00  0.00           C
ATOM   4035  O   TYR   271      19.314  33.634  29.946  1.00  0.00           O
ATOM   4036  N   GLY   272      21.106  34.197  28.716  1.00  0.00           N
ATOM   4037  H   GLY   272      22.072  33.941  28.571  1.00  0.00           H
ATOM   4038  CA  GLY   272      20.393  35.111  27.779  1.00  0.00           C
ATOM   4039  HA2 GLY   272      21.114  35.402  27.015  1.00  0.00           H
ATOM   4040  HA3 GLY   272      19.530  34.574  27.387  1.00  0.00           H
ATOM   4041  C   GLY   272      19.968  36.418  28.484  1.00  0.00           C
ATOM   4042  O   GLY   272      20.870  37.114  28.856  1.00  0.00           O
ATOM   4043  N   ASN   273      18.697  36.627  28.744  1.00  0.00           N
ATOM   4044  H   ASN   273      18.020  36.027  28.294  1.00  0.00           H
ATOM   4045  CA  ASN   273      18.238  37.744  29.580  1.00  0.00           C
ATOM   4046  HA  ASN   273      18.940  38.568  29.459  1.00  0.00           H
ATOM   4047  CB  ASN   273      16.781  38.088  29.133  1.00  0.00           C
ATOM   4048  HB2 ASN   273      16.191  37.176  29.229  1.00  0.00           H
ATOM   4049  HB3 ASN   273      16.393  38.904  29.742  1.00  0.00           H
ATOM   4050  CG  ASN   273      16.735  38.671  27.798  1.00  0.00           C
ATOM   4051  OD1 ASN   273      16.904  37.989  26.793  1.00  0.00           O
ATOM   4052  ND2 ASN   273      16.495  39.955  27.618  1.00  0.00           N
ATOM   4053 HD21 ASN   273      16.578  40.382  26.705  1.00  0.00           H
ATOM   4054 HD22 ASN   273      16.327  40.515  28.441  1.00  0.00           H
ATOM   4055  C   ASN   273      18.362  37.336  31.087  1.00  0.00           C
ATOM   4056  O   ASN   273      18.523  38.212  31.958  1.00  0.00           O
ATOM   4057  N   GLY   274      18.318  36.031  31.413  1.00  0.00           N
ATOM   4058  H   GLY   274      18.064  35.390  30.675  1.00  0.00           H
ATOM   4059  CA  GLY   274      18.283  35.620  32.787  1.00  0.00           C
ATOM   4060  HA2 GLY   274      17.664  36.326  33.339  1.00  0.00           H
ATOM   4061  HA3 GLY   274      17.884  34.611  32.885  1.00  0.00           H
ATOM   4062  C   GLY   274      19.696  35.531  33.383  1.00  0.00           C
ATOM   4063  O   GLY   274      20.701  35.647  32.724  1.00  0.00           O
ATOM   4064  N   VAL   275      19.686  35.289  34.693  1.00  0.00           N
ATOM   4065  H   VAL   275      18.817  35.346  35.205  1.00  0.00           H
ATOM   4066  CA  VAL   275      20.993  35.234  35.424  1.00  0.00           C
ATOM   4067  HA  VAL   275      21.708  34.579  34.925  1.00  0.00           H
ATOM   4068  CB  VAL   275      21.662  36.578  35.536  1.00  0.00           C
ATOM   4069  HB  VAL   275      21.991  36.873  34.540  1.00  0.00           H
ATOM   4070  CG1 VAL   275      20.695  37.637  36.044  1.00  0.00           C
ATOM   4071 HG11 VAL   275      20.073  37.959  35.210  1.00  0.00           H
ATOM   4072 HG12 VAL   275      20.150  37.454  36.971  1.00  0.00           H
ATOM   4073 HG13 VAL   275      21.284  38.532  36.243  1.00  0.00           H
ATOM   4074  CG2 VAL   275      22.939  36.680  36.381  1.00  0.00           C
ATOM   4075 HG21 VAL   275      23.648  35.893  36.122  1.00  0.00           H
ATOM   4076 HG22 VAL   275      23.435  37.610  36.104  1.00  0.00           H
ATOM   4077 HG23 VAL   275      22.760  36.822  37.448  1.00  0.00           H
ATOM   4078  C   VAL   275      20.871  34.675  36.842  1.00  0.00           C
ATOM   4079  O   VAL   275      19.911  35.002  37.576  1.00  0.00           O
ATOM   4080  N   TRP   276      21.833  33.830  37.257  1.00  0.00           N
ATOM   4081  H   TRP   276      22.548  33.577  36.589  1.00  0.00           H
ATOM   4082  CA  TRP   276      22.146  33.615  38.692  1.00  0.00           C
ATOM   4083  HA  TRP   276      21.248  33.727  39.299  1.00  0.00           H
ATOM   4084  CB  TRP   276      22.657  32.173  38.867  1.00  0.00           C
ATOM   4085  HB2 TRP   276      23.389  31.997  38.077  1.00  0.00           H
ATOM   4086  HB3 TRP   276      23.282  32.142  39.760  1.00  0.00           H
ATOM   4087  CG  TRP   276      21.660  31.067  38.920  1.00  0.00           C
ATOM   4088  CD1 TRP   276      21.388  30.241  37.877  1.00  0.00           C
ATOM   4089  HD1 TRP   276      21.833  30.295  36.895  1.00  0.00           H
ATOM   4090  NE1 TRP   276      20.510  29.250  38.244  1.00  0.00           N
ATOM   4091  HE1 TRP   276      19.982  28.693  37.587  1.00  0.00           H
ATOM   4092  CE2 TRP   276      20.315  29.307  39.671  1.00  0.00           C
ATOM   4093  CZ2 TRP   276      19.730  28.468  40.587  1.00  0.00           C
ATOM   4094  HZ2 TRP   276      19.281  27.549  40.242  1.00  0.00           H
ATOM   4095  CH2 TRP   276      19.628  28.813  41.939  1.00  0.00           C
ATOM   4096  HH2 TRP   276      19.118  28.197  42.667  1.00  0.00           H
ATOM   4097  CZ3 TRP   276      20.212  30.011  42.348  1.00  0.00           C
ATOM   4098  HZ3 TRP   276      20.066  30.308  43.375  1.00  0.00           H
ATOM   4099  CE3 TRP   276      20.820  30.866  41.426  1.00  0.00           C
ATOM   4100  HE3 TRP   276      21.243  31.802  41.760  1.00  0.00           H
ATOM   4101  CD2 TRP   276      20.905  30.526  40.098  1.00  0.00           C
ATOM   4102  C   TRP   276      23.188  34.551  39.275  1.00  0.00           C
ATOM   4103  O   TRP   276      24.256  34.644  38.726  1.00  0.00           O
ATOM   4104  N   ILE   277      22.786  35.248  40.406  1.00  0.00           N
ATOM   4105  H   ILE   277      21.920  34.927  40.811  1.00  0.00           H
ATOM   4106  CA  ILE   277      23.639  36.185  41.139  1.00  0.00           C
ATOM   4107  HA  ILE   277      24.556  36.346  40.572  1.00  0.00           H
ATOM   4108  CB  ILE   277      22.859  37.566  41.351  1.00  0.00           C
ATOM   4109  HB  ILE   277      21.974  37.530  41.987  1.00  0.00           H
ATOM   4110  CG2 ILE   277      23.815  38.557  41.973  1.00  0.00           C
ATOM   4111 HG21 ILE   277      24.279  38.187  42.888  1.00  0.00           H
ATOM   4112 HG22 ILE   277      24.577  38.751  41.218  1.00  0.00           H
ATOM   4113 HG23 ILE   277      23.318  39.520  42.087  1.00  0.00           H
ATOM   4114  CG1 ILE   277      22.363  38.030  39.983  1.00  0.00           C
ATOM   4115 HG12 ILE   277      23.197  38.055  39.281  1.00  0.00           H
ATOM   4116 HG13 ILE   277      21.642  37.303  39.607  1.00  0.00           H
ATOM   4117  CD1 ILE   277      21.794  39.388  39.895  1.00  0.00           C
ATOM   4118 HD11 ILE   277      22.473  40.180  40.213  1.00  0.00           H
ATOM   4119 HD12 ILE   277      21.522  39.474  38.843  1.00  0.00           H
ATOM   4120 HD13 ILE   277      20.846  39.391  40.433  1.00  0.00           H
ATOM   4121  C   ILE   277      24.131  35.577  42.459  1.00  0.00           C
ATOM   4122  O   ILE   277      23.292  35.162  43.258  1.00  0.00           O
ATOM   4123  N   GLY   278      25.427  35.494  42.824  1.00  0.00           N
ATOM   4124  H   GLY   278      26.131  35.914  42.235  1.00  0.00           H
ATOM   4125  CA  GLY   278      25.796  35.302  44.209  1.00  0.00           C
ATOM   4126  HA2 GLY   278      25.104  34.609  44.688  1.00  0.00           H
ATOM   4127  HA3 GLY   278      26.856  35.048  44.185  1.00  0.00           H
ATOM   4128  C   GLY   278      25.672  36.568  45.036  1.00  0.00           C
ATOM   4129  O   GLY   278      26.192  37.587  44.605  1.00  0.00           O
ATOM   4130  N   ARG   279      25.237  36.451  46.345  1.00  0.00           N
ATOM   4131  H   ARG   279      24.887  35.573  46.702  1.00  0.00           H
ATOM   4132  CA  ARG   279      25.335  37.561  47.327  1.00  0.00           C
ATOM   4133  HA  ARG   279      26.249  38.117  47.116  1.00  0.00           H
ATOM   4134  CB  ARG   279      24.051  38.485  47.061  1.00  0.00           C
ATOM   4135  HB2 ARG   279      23.930  39.197  47.878  1.00  0.00           H
ATOM   4136  HB3 ARG   279      24.150  39.002  46.107  1.00  0.00           H
ATOM   4137  CG  ARG   279      22.704  37.740  46.926  1.00  0.00           C
ATOM   4138  HG2 ARG   279      22.572  37.237  45.969  1.00  0.00           H
ATOM   4139  HG3 ARG   279      22.732  37.001  47.726  1.00  0.00           H
ATOM   4140  CD  ARG   279      21.520  38.635  47.028  1.00  0.00           C
ATOM   4141  HD2 ARG   279      21.735  39.557  47.568  1.00  0.00           H
ATOM   4142  HD3 ARG   279      21.225  38.978  46.037  1.00  0.00           H
ATOM   4143  NE  ARG   279      20.395  37.943  47.705  1.00  0.00           N
ATOM   4144  HE  ARG   279      20.610  37.168  48.314  1.00  0.00           H
ATOM   4145  CZ  ARG   279      19.145  38.420  47.845  1.00  0.00           C
ATOM   4146  NH1 ARG   279      18.256  37.783  48.587  1.00  0.00           N
ATOM   4147 HH11 ARG   279      18.655  37.063  49.171  1.00  0.00           H
ATOM   4148 HH12 ARG   279      17.292  38.022  48.771  1.00  0.00           H
ATOM   4149  NH2 ARG   279      18.720  39.554  47.365  1.00  0.00           N
ATOM   4150 HH21 ARG   279      19.310  39.933  46.638  1.00  0.00           H
ATOM   4151 HH22 ARG   279      17.814  39.944  47.586  1.00  0.00           H
ATOM   4152  C   ARG   279      25.257  37.148  48.806  1.00  0.00           C
ATOM   4153  O   ARG   279      25.224  35.961  49.142  1.00  0.00           O
ATOM   4154  N   THR   280      25.501  38.133  49.683  1.00  0.00           N
ATOM   4155  H   THR   280      25.819  39.010  49.296  1.00  0.00           H
ATOM   4156  CA  THR   280      25.527  37.914  51.094  1.00  0.00           C
ATOM   4157  HA  THR   280      26.041  37.003  51.400  1.00  0.00           H
ATOM   4158  CB  THR   280      26.442  38.961  51.826  1.00  0.00           C
ATOM   4159  HB  THR   280      26.465  38.720  52.888  1.00  0.00           H
ATOM   4160  CG2 THR   280      27.920  39.094  51.368  1.00  0.00           C
ATOM   4161 HG21 THR   280      28.485  38.174  51.511  1.00  0.00           H
ATOM   4162 HG22 THR   280      28.029  39.420  50.333  1.00  0.00           H
ATOM   4163 HG23 THR   280      28.316  39.919  51.960  1.00  0.00           H
ATOM   4164  OG1 THR   280      25.895  40.202  51.701  1.00  0.00           O
ATOM   4165  HG1 THR   280      25.246  40.248  52.406  1.00  0.00           H
ATOM   4166  C   THR   280      24.153  37.764  51.755  1.00  0.00           C
ATOM   4167  O   THR   280      23.175  38.391  51.276  1.00  0.00           O
ATOM   4168  N   LYS   281      24.011  36.955  52.881  1.00  0.00           N
ATOM   4169  H   LYS   281      24.775  36.598  53.436  1.00  0.00           H
ATOM   4170  CA  LYS   281      22.733  36.863  53.592  1.00  0.00           C
ATOM   4171  HA  LYS   281      21.927  36.579  52.915  1.00  0.00           H
ATOM   4172  CB  LYS   281      22.673  35.837  54.773  1.00  0.00           C
ATOM   4173  HB2 LYS   281      23.483  36.151  55.432  1.00  0.00           H
ATOM   4174  HB3 LYS   281      21.745  35.899  55.339  1.00  0.00           H
ATOM   4175  CG  LYS   281      22.842  34.402  54.294  1.00  0.00           C
ATOM   4176  HG2 LYS   281      23.804  34.431  53.784  1.00  0.00           H
ATOM   4177  HG3 LYS   281      22.896  33.745  55.162  1.00  0.00           H
ATOM   4178  CD  LYS   281      21.705  33.958  53.340  1.00  0.00           C
ATOM   4179  HD2 LYS   281      21.829  34.510  52.408  1.00  0.00           H
ATOM   4180  HD3 LYS   281      21.741  32.885  53.152  1.00  0.00           H
ATOM   4181  CE  LYS   281      20.284  34.191  53.830  1.00  0.00           C
ATOM   4182  HE2 LYS   281      20.119  33.827  54.844  1.00  0.00           H
ATOM   4183  HE3 LYS   281      20.060  35.256  53.792  1.00  0.00           H
ATOM   4184  NZ  LYS   281      19.267  33.610  52.968  1.00  0.00           N
ATOM   4185  HZ1 LYS   281      19.480  33.903  52.025  1.00  0.00           H
ATOM   4186  HZ2 LYS   281      19.218  32.602  53.011  1.00  0.00           H
ATOM   4187  HZ3 LYS   281      18.358  33.908  53.293  1.00  0.00           H
ATOM   4188  C   LYS   281      22.348  38.266  54.094  1.00  0.00           C
ATOM   4189  O   LYS   281      21.156  38.554  53.976  1.00  0.00           O
ATOM   4190  N   SER   282      23.282  39.099  54.604  1.00  0.00           N
ATOM   4191  H   SER   282      24.196  38.677  54.527  1.00  0.00           H
ATOM   4192  CA  SER   282      23.103  40.505  55.015  1.00  0.00           C
ATOM   4193  HA  SER   282      22.102  40.578  55.441  1.00  0.00           H
ATOM   4194  CB  SER   282      24.199  41.013  56.038  1.00  0.00           C
ATOM   4195  HB2 SER   282      24.197  40.388  56.931  1.00  0.00           H
ATOM   4196  HB3 SER   282      25.195  40.969  55.596  1.00  0.00           H
ATOM   4197  OG  SER   282      23.995  42.349  56.486  1.00  0.00           O
ATOM   4198  HG  SER   282      24.013  42.237  57.440  1.00  0.00           H
ATOM   4199  C   SER   282      23.070  41.461  53.832  1.00  0.00           C
ATOM   4200  O   SER   282      23.730  41.209  52.790  1.00  0.00           O
ATOM   4201  N   THR   283      22.253  42.531  53.850  1.00  0.00           N
ATOM   4202  H   THR   283      21.693  42.703  54.674  1.00  0.00           H
ATOM   4203  CA  THR   283      22.410  43.680  53.008  1.00  0.00           C
ATOM   4204  HA  THR   283      22.740  43.372  52.015  1.00  0.00           H
ATOM   4205  CB  THR   283      21.018  44.380  52.739  1.00  0.00           C
ATOM   4206  HB  THR   283      21.197  45.217  52.064  1.00  0.00           H
ATOM   4207  CG2 THR   283      20.059  43.436  52.009  1.00  0.00           C
ATOM   4208 HG21 THR   283      19.974  42.429  52.415  1.00  0.00           H
ATOM   4209 HG22 THR   283      19.045  43.828  52.101  1.00  0.00           H
ATOM   4210 HG23 THR   283      20.259  43.244  50.956  1.00  0.00           H
ATOM   4211  OG1 THR   283      20.417  44.771  53.922  1.00  0.00           O
ATOM   4212  HG1 THR   283      21.002  45.346  54.423  1.00  0.00           H
ATOM   4213  C   THR   283      23.356  44.784  53.550  1.00  0.00           C
ATOM   4214  O   THR   283      23.495  45.729  52.816  1.00  0.00           O
ATOM   4215  N   ASN   284      23.962  44.592  54.686  1.00  0.00           N
ATOM   4216  H   ASN   284      23.791  43.773  55.251  1.00  0.00           H
ATOM   4217  CA  ASN   284      24.760  45.635  55.381  1.00  0.00           C
ATOM   4218  HA  ASN   284      25.268  46.193  54.594  1.00  0.00           H
ATOM   4219  CB  ASN   284      23.930  46.581  56.247  1.00  0.00           C
ATOM   4220  HB2 ASN   284      23.218  45.996  56.827  1.00  0.00           H
ATOM   4221  HB3 ASN   284      24.664  47.112  56.855  1.00  0.00           H
ATOM   4222  CG  ASN   284      22.948  47.466  55.482  1.00  0.00           C
ATOM   4223  OD1 ASN   284      21.960  47.033  54.942  1.00  0.00           O
ATOM   4224  ND2 ASN   284      23.250  48.741  55.469  1.00  0.00           N
ATOM   4225 HD21 ASN   284      22.518  49.351  55.135  1.00  0.00           H
ATOM   4226 HD22 ASN   284      24.015  49.133  55.999  1.00  0.00           H
ATOM   4227  C   ASN   284      25.922  44.909  56.006  1.00  0.00           C
ATOM   4228  O   ASN   284      26.547  45.359  56.996  1.00  0.00           O
ATOM   4229  N   SER   285      26.381  43.726  55.492  1.00  0.00           N
ATOM   4230  H   SER   285      25.813  43.288  54.780  1.00  0.00           H
ATOM   4231  CA  SER   285      27.523  42.934  56.076  1.00  0.00           C
ATOM   4232  HA  SER   285      28.376  43.606  56.172  1.00  0.00           H
ATOM   4233  CB  SER   285      27.238  42.514  57.539  1.00  0.00           C
ATOM   4234  HB2 SER   285      27.382  43.422  58.122  1.00  0.00           H
ATOM   4235  HB3 SER   285      26.283  42.006  57.682  1.00  0.00           H
ATOM   4236  OG  SER   285      28.239  41.605  57.965  1.00  0.00           O
ATOM   4237  HG  SER   285      28.045  41.518  58.901  1.00  0.00           H
ATOM   4238  C   SER   285      27.982  41.800  55.212  1.00  0.00           C
ATOM   4239  O   SER   285      27.224  41.190  54.537  1.00  0.00           O
ATOM   4240  N   ARG   286      29.247  41.548  55.184  1.00  0.00           N
ATOM   4241  H   ARG   286      29.817  42.057  55.845  1.00  0.00           H
ATOM   4242  CA  ARG   286      29.849  40.384  54.569  1.00  0.00           C
ATOM   4243  HA  ARG   286      29.448  40.246  53.565  1.00  0.00           H
ATOM   4244  CB  ARG   286      31.310  40.605  54.247  1.00  0.00           C
ATOM   4245  HB2 ARG   286      31.870  40.681  55.179  1.00  0.00           H
ATOM   4246  HB3 ARG   286      31.776  39.790  53.692  1.00  0.00           H
ATOM   4247  CG  ARG   286      31.686  41.815  53.435  1.00  0.00           C
ATOM   4248  HG2 ARG   286      31.330  41.733  52.409  1.00  0.00           H
ATOM   4249  HG3 ARG   286      31.312  42.691  53.965  1.00  0.00           H
ATOM   4250  CD  ARG   286      33.234  42.026  53.352  1.00  0.00           C
ATOM   4251  HD2 ARG   286      33.489  42.947  52.826  1.00  0.00           H
ATOM   4252  HD3 ARG   286      33.541  42.110  54.394  1.00  0.00           H
ATOM   4253  NE  ARG   286      33.852  40.965  52.643  1.00  0.00           N
ATOM   4254  HE  ARG   286      33.702  39.991  52.863  1.00  0.00           H
ATOM   4255  CZ  ARG   286      35.034  41.104  52.119  1.00  0.00           C
ATOM   4256  NH1 ARG   286      35.632  40.142  51.519  1.00  0.00           N
ATOM   4257 HH11 ARG   286      35.047  39.338  51.341  1.00  0.00           H
ATOM   4258 HH12 ARG   286      36.556  40.240  51.126  1.00  0.00           H
ATOM   4259  NH2 ARG   286      35.756  42.154  52.217  1.00  0.00           N
ATOM   4260 HH21 ARG   286      35.471  42.980  52.723  1.00  0.00           H
ATOM   4261 HH22 ARG   286      36.587  42.160  51.644  1.00  0.00           H
ATOM   4262  C   ARG   286      29.624  39.082  55.296  1.00  0.00           C
ATOM   4263  O   ARG   286      30.490  38.247  55.392  1.00  0.00           O
ATOM   4264  N   SER   287      28.394  38.858  55.770  1.00  0.00           N
ATOM   4265  H   SER   287      27.692  39.462  55.370  1.00  0.00           H
ATOM   4266  CA  SER   287      27.925  37.758  56.624  1.00  0.00           C
ATOM   4267  HA  SER   287      28.828  37.188  56.845  1.00  0.00           H
ATOM   4268  CB  SER   287      27.462  38.319  58.020  1.00  0.00           C
ATOM   4269  HB2 SER   287      26.640  39.004  57.812  1.00  0.00           H
ATOM   4270  HB3 SER   287      27.090  37.594  58.744  1.00  0.00           H
ATOM   4271  OG  SER   287      28.557  38.960  58.616  1.00  0.00           O
ATOM   4272  HG  SER   287      28.559  39.845  58.244  1.00  0.00           H
ATOM   4273  C   SER   287      27.033  36.776  55.948  1.00  0.00           C
ATOM   4274  O   SER   287      26.068  37.275  55.373  1.00  0.00           O
ATOM   4275  N   GLY   288      27.313  35.478  55.923  1.00  0.00           N
ATOM   4276  H   GLY   288      28.210  35.199  56.294  1.00  0.00           H
ATOM   4277  CA  GLY   288      26.623  34.480  55.060  1.00  0.00           C
ATOM   4278  HA2 GLY   288      26.999  33.475  55.253  1.00  0.00           H
ATOM   4279  HA3 GLY   288      25.552  34.514  55.256  1.00  0.00           H
ATOM   4280  C   GLY   288      26.845  34.621  53.534  1.00  0.00           C
ATOM   4281  O   GLY   288      27.503  35.581  53.051  1.00  0.00           O
ATOM   4282  N   PHE   289      26.268  33.736  52.751  1.00  0.00           N
ATOM   4283  H   PHE   289      25.712  33.044  53.233  1.00  0.00           H
ATOM   4284  CA  PHE   289      26.404  33.557  51.313  1.00  0.00           C
ATOM   4285  HA  PHE   289      26.215  34.511  50.822  1.00  0.00           H
ATOM   4286  CB  PHE   289      27.834  33.135  50.965  1.00  0.00           C
ATOM   4287  HB2 PHE   289      28.481  33.703  51.632  1.00  0.00           H
ATOM   4288  HB3 PHE   289      27.956  32.082  51.214  1.00  0.00           H
ATOM   4289  CG  PHE   289      28.232  33.556  49.486  1.00  0.00           C
ATOM   4290  CD1 PHE   289      28.834  34.788  49.216  1.00  0.00           C
ATOM   4291  HD1 PHE   289      29.036  35.396  50.083  1.00  0.00           H
ATOM   4292  CE1 PHE   289      29.060  35.254  47.950  1.00  0.00           C
ATOM   4293  HE1 PHE   289      29.580  36.199  47.881  1.00  0.00           H
ATOM   4294  CZ  PHE   289      28.632  34.557  46.852  1.00  0.00           C
ATOM   4295  HZ  PHE   289      28.775  34.901  45.839  1.00  0.00           H
ATOM   4296  CE2 PHE   289      27.988  33.356  47.072  1.00  0.00           C
ATOM   4297  HE2 PHE   289      27.665  32.789  46.212  1.00  0.00           H
ATOM   4298  CD2 PHE   289      27.770  32.826  48.339  1.00  0.00           C
ATOM   4299  HD2 PHE   289      27.296  31.859  48.421  1.00  0.00           H
ATOM   4300  C   PHE   289      25.339  32.649  50.713  1.00  0.00           C
ATOM   4301  O   PHE   289      24.869  31.636  51.289  1.00  0.00           O
ATOM   4302  N   GLU   290      24.784  33.196  49.621  1.00  0.00           N
ATOM   4303  H   GLU   290      25.186  34.077  49.333  1.00  0.00           H
ATOM   4304  CA  GLU   290      23.560  32.695  48.952  1.00  0.00           C
ATOM   4305  HA  GLU   290      23.587  31.610  49.042  1.00  0.00           H
ATOM   4306  CB  GLU   290      22.319  33.289  49.619  1.00  0.00           C
ATOM   4307  HB2 GLU   290      21.414  32.861  49.188  1.00  0.00           H
ATOM   4308  HB3 GLU   290      22.274  33.016  50.674  1.00  0.00           H
ATOM   4309  CG  GLU   290      21.884  34.784  49.574  1.00  0.00           C
ATOM   4310  HG2 GLU   290      22.588  35.444  50.082  1.00  0.00           H
ATOM   4311  HG3 GLU   290      21.846  35.066  48.522  1.00  0.00           H
ATOM   4312  CD  GLU   290      20.408  35.162  50.005  1.00  0.00           C
ATOM   4313  OE1 GLU   290      19.700  34.204  50.302  1.00  0.00           O
ATOM   4314  OE2 GLU   290      20.026  36.370  50.088  1.00  0.00           O
ATOM   4315  C   GLU   290      23.532  33.007  47.454  1.00  0.00           C
ATOM   4316  O   GLU   290      24.092  33.965  46.978  1.00  0.00           O
ATOM   4317  N   MET   291      22.841  32.162  46.732  1.00  0.00           N
ATOM   4318  H   MET   291      22.461  31.400  47.275  1.00  0.00           H
ATOM   4319  CA  MET   291      22.742  32.231  45.285  1.00  0.00           C
ATOM   4320  HA  MET   291      23.346  32.940  44.718  1.00  0.00           H
ATOM   4321  CB  MET   291      23.140  30.892  44.737  1.00  0.00           C
ATOM   4322  HB2 MET   291      22.728  30.090  45.347  1.00  0.00           H
ATOM   4323  HB3 MET   291      22.676  30.643  43.782  1.00  0.00           H
ATOM   4324  CG  MET   291      24.639  30.728  44.606  1.00  0.00           C
ATOM   4325  HG2 MET   291      25.182  31.051  45.495  1.00  0.00           H
ATOM   4326  HG3 MET   291      24.792  29.671  44.392  1.00  0.00           H
ATOM   4327  SD  MET   291      25.401  31.619  43.302  1.00  0.00           S
ATOM   4328  CE  MET   291      24.685  31.021  41.830  1.00  0.00           C
ATOM   4329  HE1 MET   291      25.166  30.117  41.453  1.00  0.00           H
ATOM   4330  HE2 MET   291      23.600  30.953  41.894  1.00  0.00           H
ATOM   4331  HE3 MET   291      24.891  31.900  41.220  1.00  0.00           H
ATOM   4332  C   MET   291      21.277  32.564  44.958  1.00  0.00           C
ATOM   4333  O   MET   291      20.465  31.799  45.439  1.00  0.00           O
ATOM   4334  N   ILE   292      20.953  33.616  44.202  1.00  0.00           N
ATOM   4335  H   ILE   292      21.683  34.250  43.907  1.00  0.00           H
ATOM   4336  CA  ILE   292      19.634  33.972  43.778  1.00  0.00           C
ATOM   4337  HA  ILE   292      18.982  33.224  44.228  1.00  0.00           H
ATOM   4338  CB  ILE   292      19.108  35.273  44.421  1.00  0.00           C
ATOM   4339  HB  ILE   292      18.023  35.276  44.314  1.00  0.00           H
ATOM   4340  CG2 ILE   292      19.384  35.471  45.920  1.00  0.00           C
ATOM   4341 HG21 ILE   292      20.397  35.824  46.116  1.00  0.00           H
ATOM   4342 HG22 ILE   292      18.526  36.045  46.266  1.00  0.00           H
ATOM   4343 HG23 ILE   292      19.351  34.517  46.445  1.00  0.00           H
ATOM   4344  CG1 ILE   292      19.669  36.494  43.612  1.00  0.00           C
ATOM   4345 HG12 ILE   292      20.754  36.381  43.607  1.00  0.00           H
ATOM   4346 HG13 ILE   292      19.293  36.479  42.590  1.00  0.00           H
ATOM   4347  CD1 ILE   292      19.178  37.846  44.123  1.00  0.00           C
ATOM   4348 HD11 ILE   292      19.397  37.975  45.184  1.00  0.00           H
ATOM   4349 HD12 ILE   292      19.422  38.587  43.363  1.00  0.00           H
ATOM   4350 HD13 ILE   292      18.089  37.873  44.076  1.00  0.00           H
ATOM   4351  C   ILE   292      19.450  33.925  42.214  1.00  0.00           C
ATOM   4352  O   ILE   292      20.375  34.233  41.466  1.00  0.00           O
ATOM   4353  N   TRP   293      18.194  33.673  41.783  1.00  0.00           N
ATOM   4354  H   TRP   293      17.561  33.538  42.557  1.00  0.00           H
ATOM   4355  CA  TRP   293      17.827  33.406  40.407  1.00  0.00           C
ATOM   4356  HA  TRP   293      18.628  33.640  39.707  1.00  0.00           H
ATOM   4357  CB  TRP   293      17.344  31.947  40.159  1.00  0.00           C
ATOM   4358  HB2 TRP   293      18.251  31.341  40.190  1.00  0.00           H
ATOM   4359  HB3 TRP   293      16.710  31.654  40.995  1.00  0.00           H
ATOM   4360  CG  TRP   293      16.700  31.742  38.841  1.00  0.00           C
ATOM   4361  CD1 TRP   293      15.369  31.470  38.645  1.00  0.00           C
ATOM   4362  HD1 TRP   293      14.589  31.100  39.293  1.00  0.00           H
ATOM   4363  NE1 TRP   293      15.215  31.316  37.273  1.00  0.00           N
ATOM   4364  HE1 TRP   293      14.335  31.083  36.836  1.00  0.00           H
ATOM   4365  CE2 TRP   293      16.392  31.561  36.541  1.00  0.00           C
ATOM   4366  CZ2 TRP   293      16.701  31.616  35.195  1.00  0.00           C
ATOM   4367  HZ2 TRP   293      15.827  31.457  34.580  1.00  0.00           H
ATOM   4368  CH2 TRP   293      18.041  31.894  34.783  1.00  0.00           C
ATOM   4369  HH2 TRP   293      18.274  31.823  33.731  1.00  0.00           H
ATOM   4370  CZ3 TRP   293      19.042  32.193  35.758  1.00  0.00           C
ATOM   4371  HZ3 TRP   293      20.084  32.327  35.511  1.00  0.00           H
ATOM   4372  CE3 TRP   293      18.646  32.188  37.085  1.00  0.00           C
ATOM   4373  HE3 TRP   293      19.380  32.376  37.855  1.00  0.00           H
ATOM   4374  CD2 TRP   293      17.323  31.879  37.539  1.00  0.00           C
ATOM   4375  C   TRP   293      16.871  34.458  39.884  1.00  0.00           C
ATOM   4376  O   TRP   293      15.717  34.615  40.351  1.00  0.00           O
ATOM   4377  N   ASP   294      17.330  35.288  38.910  1.00  0.00           N
ATOM   4378  H   ASP   294      18.281  35.170  38.594  1.00  0.00           H
ATOM   4379  CA  ASP   294      16.562  36.380  38.267  1.00  0.00           C
ATOM   4380  HA  ASP   294      15.563  36.395  38.703  1.00  0.00           H
ATOM   4381  CB  ASP   294      17.090  37.742  38.733  1.00  0.00           C
ATOM   4382  HB2 ASP   294      17.561  37.631  39.710  1.00  0.00           H
ATOM   4383  HB3 ASP   294      17.902  38.021  38.061  1.00  0.00           H
ATOM   4384  CG  ASP   294      15.991  38.845  38.699  1.00  0.00           C
ATOM   4385  OD1 ASP   294      14.864  38.591  38.275  1.00  0.00           O
ATOM   4386  OD2 ASP   294      16.339  40.009  39.016  1.00  0.00           O
ATOM   4387  C   ASP   294      16.381  36.134  36.766  1.00  0.00           C
ATOM   4388  O   ASP   294      17.258  36.357  35.953  1.00  0.00           O
ATOM   4389  N   PRO   295      15.302  35.420  36.430  1.00  0.00           N
ATOM   4390  CD  PRO   295      14.378  34.726  37.270  1.00  0.00           C
ATOM   4391  HD2 PRO   295      13.943  35.191  38.155  1.00  0.00           H
ATOM   4392  HD3 PRO   295      14.895  33.812  37.560  1.00  0.00           H
ATOM   4393  CG  PRO   295      13.197  34.285  36.379  1.00  0.00           C
ATOM   4394  HG2 PRO   295      12.333  34.860  36.713  1.00  0.00           H
ATOM   4395  HG3 PRO   295      12.884  33.278  36.654  1.00  0.00           H
ATOM   4396  CB  PRO   295      13.717  34.365  34.928  1.00  0.00           C
ATOM   4397  HB2 PRO   295      12.941  34.737  34.258  1.00  0.00           H
ATOM   4398  HB3 PRO   295      14.035  33.347  34.702  1.00  0.00           H
ATOM   4399  CA  PRO   295      14.840  35.388  35.006  1.00  0.00           C
ATOM   4400  HA  PRO   295      15.684  34.991  34.441  1.00  0.00           H
ATOM   4401  C   PRO   295      14.463  36.841  34.453  1.00  0.00           C
ATOM   4402  O   PRO   295      13.631  37.529  35.055  1.00  0.00           O
ATOM   4403  N   ASN   296      15.039  37.082  33.316  1.00  0.00           N
ATOM   4404  H   ASN   296      15.251  36.268  32.758  1.00  0.00           H
ATOM   4405  CA  ASN   296      15.228  38.414  32.734  1.00  0.00           C
ATOM   4406  HA  ASN   296      15.732  38.171  31.798  1.00  0.00           H
ATOM   4407  CB  ASN   296      13.940  39.071  32.301  1.00  0.00           C
ATOM   4408  HB2 ASN   296      13.427  39.483  33.169  1.00  0.00           H
ATOM   4409  HB3 ASN   296      14.203  39.904  31.650  1.00  0.00           H
ATOM   4410  CG  ASN   296      13.028  38.074  31.568  1.00  0.00           C
ATOM   4411  OD1 ASN   296      13.212  37.649  30.458  1.00  0.00           O
ATOM   4412  ND2 ASN   296      12.027  37.572  32.230  1.00  0.00           N
ATOM   4413 HD21 ASN   296      11.373  36.954  31.772  1.00  0.00           H
ATOM   4414 HD22 ASN   296      11.902  37.888  33.181  1.00  0.00           H
ATOM   4415  C   ASN   296      16.178  39.388  33.456  1.00  0.00           C
ATOM   4416  O   ASN   296      16.296  40.555  33.125  1.00  0.00           O
ATOM   4417  N   GLY   297      16.968  38.893  34.410  1.00  0.00           N
ATOM   4418  H   GLY   297      16.871  37.906  34.604  1.00  0.00           H
ATOM   4419  CA  GLY   297      17.614  39.752  35.401  1.00  0.00           C
ATOM   4420  HA2 GLY   297      16.765  40.216  35.904  1.00  0.00           H
ATOM   4421  HA3 GLY   297      18.146  39.150  36.137  1.00  0.00           H
ATOM   4422  C   GLY   297      18.686  40.708  34.827  1.00  0.00           C
ATOM   4423  O   GLY   297      18.964  41.783  35.358  1.00  0.00           O
ATOM   4424  N   TRP   298      19.461  40.226  33.779  1.00  0.00           N
ATOM   4425  H   TRP   298      19.119  39.329  33.465  1.00  0.00           H
ATOM   4426  CA  TRP   298      20.508  40.980  33.122  1.00  0.00           C
ATOM   4427  HA  TRP   298      21.209  41.394  33.847  1.00  0.00           H
ATOM   4428  CB  TRP   298      21.218  40.044  32.084  1.00  0.00           C
ATOM   4429  HB2 TRP   298      21.324  39.083  32.586  1.00  0.00           H
ATOM   4430  HB3 TRP   298      20.569  39.894  31.221  1.00  0.00           H
ATOM   4431  CG  TRP   298      22.524  40.468  31.577  1.00  0.00           C
ATOM   4432  CD1 TRP   298      22.781  41.276  30.508  1.00  0.00           C
ATOM   4433  HD1 TRP   298      22.031  41.753  29.895  1.00  0.00           H
ATOM   4434  NE1 TRP   298      24.123  41.326  30.272  1.00  0.00           N
ATOM   4435  HE1 TRP   298      24.544  41.745  29.455  1.00  0.00           H
ATOM   4436  CE2 TRP   298      24.811  40.617  31.247  1.00  0.00           C
ATOM   4437  CZ2 TRP   298      26.188  40.374  31.500  1.00  0.00           C
ATOM   4438  HZ2 TRP   298      26.941  40.809  30.861  1.00  0.00           H
ATOM   4439  CH2 TRP   298      26.573  39.608  32.628  1.00  0.00           C
ATOM   4440  HH2 TRP   298      27.617  39.432  32.836  1.00  0.00           H
ATOM   4441  CZ3 TRP   298      25.578  39.302  33.600  1.00  0.00           C
ATOM   4442  HZ3 TRP   298      25.783  38.789  34.527  1.00  0.00           H
ATOM   4443  CE3 TRP   298      24.222  39.507  33.339  1.00  0.00           C
ATOM   4444  HE3 TRP   298      23.438  39.083  33.950  1.00  0.00           H
ATOM   4445  CD2 TRP   298      23.833  40.168  32.144  1.00  0.00           C
ATOM   4446  C   TRP   298      20.080  42.186  32.310  1.00  0.00           C
ATOM   4447  O   TRP   298      20.858  43.104  32.072  1.00  0.00           O
ATOM   4448  N   THR   299      18.760  42.188  31.849  1.00  0.00           N
ATOM   4449  H   THR   299      18.180  41.383  32.041  1.00  0.00           H
ATOM   4450  CA  THR   299      18.102  43.211  31.058  1.00  0.00           C
ATOM   4451  HA  THR   299      18.813  43.963  30.720  1.00  0.00           H
ATOM   4452  CB  THR   299      17.688  42.664  29.665  1.00  0.00           C
ATOM   4453  HB  THR   299      17.456  43.493  28.997  1.00  0.00           H
ATOM   4454  CG2 THR   299      18.839  41.870  28.988  1.00  0.00           C
ATOM   4455 HG21 THR   299      19.794  42.359  28.794  1.00  0.00           H
ATOM   4456 HG22 THR   299      19.127  41.061  29.660  1.00  0.00           H
ATOM   4457 HG23 THR   299      18.592  41.409  28.032  1.00  0.00           H
ATOM   4458  OG1 THR   299      16.558  41.775  29.793  1.00  0.00           O
ATOM   4459  HG1 THR   299      15.822  42.067  30.336  1.00  0.00           H
ATOM   4460  C   THR   299      16.937  43.924  31.586  1.00  0.00           C
ATOM   4461  O   THR   299      16.821  45.154  31.233  1.00  0.00           O
ATOM   4462  N   GLU   300      16.018  43.424  32.386  1.00  0.00           N
ATOM   4463  H   GLU   300      16.169  42.518  32.807  1.00  0.00           H
ATOM   4464  CA  GLU   300      14.920  44.236  32.969  1.00  0.00           C
ATOM   4465  HA  GLU   300      14.669  45.076  32.320  1.00  0.00           H
ATOM   4466  CB  GLU   300      13.742  43.348  33.214  1.00  0.00           C
ATOM   4467  HB2 GLU   300      13.393  42.899  32.285  1.00  0.00           H
ATOM   4468  HB3 GLU   300      14.102  42.678  33.995  1.00  0.00           H
ATOM   4469  CG  GLU   300      12.643  44.142  33.908  1.00  0.00           C
ATOM   4470  HG2 GLU   300      12.980  44.246  34.939  1.00  0.00           H
ATOM   4471  HG3 GLU   300      12.630  45.194  33.620  1.00  0.00           H
ATOM   4472  CD  GLU   300      11.230  43.564  33.948  1.00  0.00           C
ATOM   4473  OE1 GLU   300      10.981  42.346  34.243  1.00  0.00           O
ATOM   4474  OE2 GLU   300      10.234  44.305  33.803  1.00  0.00           O
ATOM   4475  C   GLU   300      15.441  44.977  34.298  1.00  0.00           C
ATOM   4476  O   GLU   300      16.377  44.471  34.958  1.00  0.00           O
ATOM   4477  N   THR   301      15.072  46.202  34.626  1.00  0.00           N
ATOM   4478  H   THR   301      14.368  46.677  34.078  1.00  0.00           H
ATOM   4479  CA  THR   301      15.388  46.827  35.897  1.00  0.00           C
ATOM   4480  HA  THR   301      16.307  46.404  36.303  1.00  0.00           H
ATOM   4481  CB  THR   301      15.510  48.412  35.669  1.00  0.00           C
ATOM   4482  HB  THR   301      15.954  48.816  36.579  1.00  0.00           H
ATOM   4483  CG2 THR   301      16.212  48.844  34.358  1.00  0.00           C
ATOM   4484 HG21 THR   301      17.272  48.681  34.554  1.00  0.00           H
ATOM   4485 HG22 THR   301      15.880  48.300  33.473  1.00  0.00           H
ATOM   4486 HG23 THR   301      16.029  49.901  34.166  1.00  0.00           H
ATOM   4487  OG1 THR   301      14.273  49.057  35.620  1.00  0.00           O
ATOM   4488  HG1 THR   301      14.402  50.008  35.670  1.00  0.00           H
ATOM   4489  C   THR   301      14.422  46.504  37.117  1.00  0.00           C
ATOM   4490  O   THR   301      14.736  46.963  38.198  1.00  0.00           O
ATOM   4491  N   ASP   302      13.371  45.676  36.989  1.00  0.00           N
ATOM   4492  H   ASP   302      13.301  45.338  36.039  1.00  0.00           H
ATOM   4493  CA  ASP   302      12.520  45.178  38.035  1.00  0.00           C
ATOM   4494  HA  ASP   302      11.934  45.972  38.499  1.00  0.00           H
ATOM   4495  CB  ASP   302      11.585  44.071  37.397  1.00  0.00           C
ATOM   4496  HB2 ASP   302      10.939  44.541  36.655  1.00  0.00           H
ATOM   4497  HB3 ASP   302      12.144  43.268  36.917  1.00  0.00           H
ATOM   4498  CG  ASP   302      10.612  43.453  38.445  1.00  0.00           C
ATOM   4499  OD1 ASP   302      10.406  43.943  39.577  1.00  0.00           O
ATOM   4500  OD2 ASP   302      10.039  42.394  38.110  1.00  0.00           O
ATOM   4501  C   ASP   302      13.276  44.605  39.271  1.00  0.00           C
ATOM   4502  O   ASP   302      14.022  43.612  39.170  1.00  0.00           O
ATOM   4503  N   SER   303      13.067  45.221  40.428  1.00  0.00           N
ATOM   4504  H   SER   303      12.303  45.882  40.467  1.00  0.00           H
ATOM   4505  CA  SER   303      13.542  44.693  41.685  1.00  0.00           C
ATOM   4506  HA  SER   303      14.632  44.691  41.691  1.00  0.00           H
ATOM   4507  CB  SER   303      13.138  45.684  42.749  1.00  0.00           C
ATOM   4508  HB2 SER   303      13.579  45.307  43.672  1.00  0.00           H
ATOM   4509  HB3 SER   303      13.580  46.634  42.452  1.00  0.00           H
ATOM   4510  OG  SER   303      11.754  45.924  42.938  1.00  0.00           O
ATOM   4511  HG  SER   303      11.452  46.336  42.125  1.00  0.00           H
ATOM   4512  C   SER   303      13.174  43.252  41.988  1.00  0.00           C
ATOM   4513  O   SER   303      13.856  42.657  42.824  1.00  0.00           O
ATOM   4514  N   SER   304      12.080  42.638  41.499  1.00  0.00           N
ATOM   4515  H   SER   304      11.520  43.233  40.905  1.00  0.00           H
ATOM   4516  CA  SER   304      11.717  41.251  41.820  1.00  0.00           C
ATOM   4517  HA  SER   304      11.782  41.180  42.905  1.00  0.00           H
ATOM   4518  CB  SER   304      10.291  40.968  41.430  1.00  0.00           C
ATOM   4519  HB2 SER   304      10.356  40.538  40.430  1.00  0.00           H
ATOM   4520  HB3 SER   304       9.862  40.217  42.093  1.00  0.00           H
ATOM   4521  OG  SER   304       9.375  42.105  41.457  1.00  0.00           O
ATOM   4522  HG  SER   304       9.431  42.557  40.612  1.00  0.00           H
ATOM   4523  C   SER   304      12.660  40.189  41.122  1.00  0.00           C
ATOM   4524  O   SER   304      13.456  40.556  40.287  1.00  0.00           O
ATOM   4525  N   PHE   305      12.505  38.932  41.568  1.00  0.00           N
ATOM   4526  H   PHE   305      11.779  38.725  42.239  1.00  0.00           H
ATOM   4527  CA  PHE   305      13.264  37.792  41.184  1.00  0.00           C
ATOM   4528  HA  PHE   305      13.442  37.668  40.116  1.00  0.00           H
ATOM   4529  CB  PHE   305      14.664  37.958  41.738  1.00  0.00           C
ATOM   4530  HB2 PHE   305      15.282  37.159  41.328  1.00  0.00           H
ATOM   4531  HB3 PHE   305      15.128  38.912  41.488  1.00  0.00           H
ATOM   4532  CG  PHE   305      14.745  37.741  43.295  1.00  0.00           C
ATOM   4533  CD1 PHE   305      14.943  36.468  43.800  1.00  0.00           C
ATOM   4534  HD1 PHE   305      15.147  35.579  43.222  1.00  0.00           H
ATOM   4535  CE1 PHE   305      14.920  36.227  45.192  1.00  0.00           C
ATOM   4536  HE1 PHE   305      15.154  35.244  45.575  1.00  0.00           H
ATOM   4537  CZ  PHE   305      14.856  37.309  46.075  1.00  0.00           C
ATOM   4538  HZ  PHE   305      14.981  37.078  47.123  1.00  0.00           H
ATOM   4539  CE2 PHE   305      14.516  38.581  45.545  1.00  0.00           C
ATOM   4540  HE2 PHE   305      14.396  39.425  46.207  1.00  0.00           H
ATOM   4541  CD2 PHE   305      14.510  38.846  44.148  1.00  0.00           C
ATOM   4542  HD2 PHE   305      14.264  39.823  43.760  1.00  0.00           H
ATOM   4543  C   PHE   305      12.581  36.502  41.662  1.00  0.00           C
ATOM   4544  O   PHE   305      11.563  36.509  42.396  1.00  0.00           O
ATOM   4545  N   SER   306      13.127  35.361  41.323  1.00  0.00           N
ATOM   4546  H   SER   306      13.966  35.444  40.768  1.00  0.00           H
ATOM   4547  CA  SER   306      12.408  34.027  41.303  1.00  0.00           C
ATOM   4548  HA  SER   306      11.356  34.293  41.402  1.00  0.00           H
ATOM   4549  CB  SER   306      12.598  33.359  39.928  1.00  0.00           C
ATOM   4550  HB2 SER   306      12.239  33.975  39.104  1.00  0.00           H
ATOM   4551  HB3 SER   306      13.663  33.154  39.808  1.00  0.00           H
ATOM   4552  OG  SER   306      11.935  32.143  39.925  1.00  0.00           O
ATOM   4553  HG  SER   306      11.273  32.254  39.238  1.00  0.00           H
ATOM   4554  C   SER   306      12.751  33.007  42.440  1.00  0.00           C
ATOM   4555  O   SER   306      11.910  32.520  43.178  1.00  0.00           O
ATOM   4556  N   VAL   307      14.057  32.658  42.603  1.00  0.00           N
ATOM   4557  H   VAL   307      14.657  33.034  41.884  1.00  0.00           H
ATOM   4558  CA  VAL   307      14.586  31.655  43.583  1.00  0.00           C
ATOM   4559  HA  VAL   307      13.848  31.481  44.366  1.00  0.00           H
ATOM   4560  CB  VAL   307      14.728  30.336  42.774  1.00  0.00           C
ATOM   4561  HB  VAL   307      15.201  30.595  41.827  1.00  0.00           H
ATOM   4562  CG1 VAL   307      15.537  29.260  43.448  1.00  0.00           C
ATOM   4563 HG11 VAL   307      16.510  29.729  43.603  1.00  0.00           H
ATOM   4564 HG12 VAL   307      15.053  28.853  44.335  1.00  0.00           H
ATOM   4565 HG13 VAL   307      15.563  28.334  42.873  1.00  0.00           H
ATOM   4566  CG2 VAL   307      13.383  29.753  42.296  1.00  0.00           C
ATOM   4567 HG21 VAL   307      12.973  30.342  41.474  1.00  0.00           H
ATOM   4568 HG22 VAL   307      13.552  28.703  42.056  1.00  0.00           H
ATOM   4569 HG23 VAL   307      12.764  29.837  43.189  1.00  0.00           H
ATOM   4570  C   VAL   307      15.796  32.137  44.389  1.00  0.00           C
ATOM   4571  O   VAL   307      16.399  33.087  43.943  1.00  0.00           O
ATOM   4572  N   LYS   308      16.069  31.440  45.560  1.00  0.00           N
ATOM   4573  H   LYS   308      15.379  30.879  46.041  1.00  0.00           H
ATOM   4574  CA  LYS   308      17.369  31.681  46.289  1.00  0.00           C
ATOM   4575  HA  LYS   308      18.070  31.859  45.473  1.00  0.00           H
ATOM   4576  CB  LYS   308      17.078  32.891  47.180  1.00  0.00           C
ATOM   4577  HB2 LYS   308      18.023  32.916  47.722  1.00  0.00           H
ATOM   4578  HB3 LYS   308      16.995  33.883  46.735  1.00  0.00           H
ATOM   4579  CG  LYS   308      15.969  32.675  48.193  1.00  0.00           C
ATOM   4580  HG2 LYS   308      15.030  32.449  47.688  1.00  0.00           H
ATOM   4581  HG3 LYS   308      16.229  31.852  48.858  1.00  0.00           H
ATOM   4582  CD  LYS   308      15.822  33.901  49.064  1.00  0.00           C
ATOM   4583  HD2 LYS   308      16.796  34.341  49.278  1.00  0.00           H
ATOM   4584  HD3 LYS   308      15.312  34.756  48.618  1.00  0.00           H
ATOM   4585  CE  LYS   308      15.255  33.497  50.424  1.00  0.00           C
ATOM   4586  HE2 LYS   308      14.298  33.012  50.230  1.00  0.00           H
ATOM   4587  HE3 LYS   308      15.978  32.869  50.945  1.00  0.00           H
ATOM   4588  NZ  LYS   308      14.976  34.629  51.383  1.00  0.00           N
ATOM   4589  HZ1 LYS   308      14.220  35.230  51.089  1.00  0.00           H
ATOM   4590  HZ2 LYS   308      14.630  34.319  52.279  1.00  0.00           H
ATOM   4591  HZ3 LYS   308      15.824  35.155  51.547  1.00  0.00           H
ATOM   4592  C   LYS   308      17.757  30.372  47.059  1.00  0.00           C
ATOM   4593  O   LYS   308      16.945  29.443  47.229  1.00  0.00           O
ATOM   4594  N   GLN   309      19.020  30.279  47.466  1.00  0.00           N
ATOM   4595  H   GLN   309      19.661  31.042  47.301  1.00  0.00           H
ATOM   4596  CA  GLN   309      19.528  29.116  48.274  1.00  0.00           C
ATOM   4597  HA  GLN   309      18.692  28.663  48.807  1.00  0.00           H
ATOM   4598  CB  GLN   309      19.986  28.052  47.320  1.00  0.00           C
ATOM   4599  HB2 GLN   309      19.140  27.671  46.747  1.00  0.00           H
ATOM   4600  HB3 GLN   309      20.698  28.487  46.619  1.00  0.00           H
ATOM   4601  CG  GLN   309      20.773  26.849  47.900  1.00  0.00           C
ATOM   4602  HG2 GLN   309      21.669  27.132  48.450  1.00  0.00           H
ATOM   4603  HG3 GLN   309      20.067  26.424  48.614  1.00  0.00           H
ATOM   4604  CD  GLN   309      21.327  25.887  46.838  1.00  0.00           C
ATOM   4605  OE1 GLN   309      20.982  25.910  45.671  1.00  0.00           O
ATOM   4606  NE2 GLN   309      22.204  25.031  47.216  1.00  0.00           N
ATOM   4607 HE21 GLN   309      22.513  25.160  48.169  1.00  0.00           H
ATOM   4608 HE22 GLN   309      22.602  24.443  46.499  1.00  0.00           H
ATOM   4609  C   GLN   309      20.677  29.512  49.238  1.00  0.00           C
ATOM   4610  O   GLN   309      21.663  30.001  48.701  1.00  0.00           O
ATOM   4611  N   ASP   310      20.565  29.242  50.543  1.00  0.00           N
ATOM   4612  H   ASP   310      19.623  29.034  50.844  1.00  0.00           H
ATOM   4613  CA  ASP   310      21.624  29.472  51.495  1.00  0.00           C
ATOM   4614  HA  ASP   310      21.890  30.529  51.507  1.00  0.00           H
ATOM   4615  CB  ASP   310      21.053  29.048  52.850  1.00  0.00           C
ATOM   4616  HB2 ASP   310      20.799  27.989  52.879  1.00  0.00           H
ATOM   4617  HB3 ASP   310      21.868  29.125  53.570  1.00  0.00           H
ATOM   4618  CG  ASP   310      19.935  29.966  53.414  1.00  0.00           C
ATOM   4619  OD1 ASP   310      19.624  30.970  52.767  1.00  0.00           O
ATOM   4620  OD2 ASP   310      19.357  29.695  54.430  1.00  0.00           O
ATOM   4621  C   ASP   310      22.892  28.600  51.263  1.00  0.00           C
ATOM   4622  O   ASP   310      22.890  27.472  51.672  1.00  0.00           O
ATOM   4623  N   ILE   311      23.929  29.145  50.637  1.00  0.00           N
ATOM   4624  H   ILE   311      23.841  30.149  50.573  1.00  0.00           H
ATOM   4625  CA  ILE   311      25.218  28.484  50.405  1.00  0.00           C
ATOM   4626  HA  ILE   311      25.000  27.497  49.997  1.00  0.00           H
ATOM   4627  CB  ILE   311      26.080  29.222  49.316  1.00  0.00           C
ATOM   4628  HB  ILE   311      26.220  30.221  49.726  1.00  0.00           H
ATOM   4629  CG2 ILE   311      27.424  28.432  49.084  1.00  0.00           C
ATOM   4630 HG21 ILE   311      27.370  27.362  48.886  1.00  0.00           H
ATOM   4631 HG22 ILE   311      27.907  28.825  48.190  1.00  0.00           H
ATOM   4632 HG23 ILE   311      28.224  28.691  49.778  1.00  0.00           H
ATOM   4633  CG1 ILE   311      25.387  29.408  47.927  1.00  0.00           C
ATOM   4634 HG12 ILE   311      24.485  30.007  48.057  1.00  0.00           H
ATOM   4635 HG13 ILE   311      26.118  29.894  47.281  1.00  0.00           H
ATOM   4636  CD1 ILE   311      24.822  28.133  47.278  1.00  0.00           C
ATOM   4637 HD11 ILE   311      24.169  27.534  47.915  1.00  0.00           H
ATOM   4638 HD12 ILE   311      24.196  28.196  46.387  1.00  0.00           H
ATOM   4639 HD13 ILE   311      25.607  27.466  46.922  1.00  0.00           H
ATOM   4640  C   ILE   311      26.001  28.353  51.765  1.00  0.00           C
ATOM   4641  O   ILE   311      26.775  27.453  51.903  1.00  0.00           O
ATOM   4642  N   VAL   312      25.900  29.343  52.684  1.00  0.00           N
ATOM   4643  H   VAL   312      25.292  30.115  52.450  1.00  0.00           H
ATOM   4644  CA  VAL   312      26.561  29.514  54.028  1.00  0.00           C
ATOM   4645  HA  VAL   312      26.595  28.544  54.523  1.00  0.00           H
ATOM   4646  CB  VAL   312      27.973  30.093  53.984  1.00  0.00           C
ATOM   4647  HB  VAL   312      27.994  31.028  53.422  1.00  0.00           H
ATOM   4648  CG1 VAL   312      28.561  30.226  55.411  1.00  0.00           C
ATOM   4649 HG11 VAL   312      29.569  30.639  55.352  1.00  0.00           H
ATOM   4650 HG12 VAL   312      27.980  30.909  56.031  1.00  0.00           H
ATOM   4651 HG13 VAL   312      28.530  29.186  55.733  1.00  0.00           H
ATOM   4652  CG2 VAL   312      28.908  29.113  53.135  1.00  0.00           C
ATOM   4653 HG21 VAL   312      29.901  29.564  53.138  1.00  0.00           H
ATOM   4654 HG22 VAL   312      28.803  28.156  53.646  1.00  0.00           H
ATOM   4655 HG23 VAL   312      28.697  28.965  52.075  1.00  0.00           H
ATOM   4656  C   VAL   312      25.598  30.471  54.767  1.00  0.00           C
ATOM   4657  O   VAL   312      25.225  31.535  54.208  1.00  0.00           O
ATOM   4658  N   ALA   313      25.408  30.069  56.073  1.00  0.00           N
ATOM   4659  H   ALA   313      25.669  29.179  56.473  1.00  0.00           H
ATOM   4660  CA  ALA   313      24.593  30.853  56.956  1.00  0.00           C
ATOM   4661  HA  ALA   313      23.692  31.016  56.364  1.00  0.00           H
ATOM   4662  CB  ALA   313      24.084  29.980  58.113  1.00  0.00           C
ATOM   4663  HB1 ALA   313      23.464  29.218  57.641  1.00  0.00           H
ATOM   4664  HB2 ALA   313      24.948  29.517  58.588  1.00  0.00           H
ATOM   4665  HB3 ALA   313      23.617  30.646  58.839  1.00  0.00           H
ATOM   4666  C   ALA   313      25.242  32.126  57.467  1.00  0.00           C
ATOM   4667  O   ALA   313      26.445  32.276  57.404  1.00  0.00           O
ATOM   4668  N   ILE   314      24.401  33.066  57.956  1.00  0.00           N
ATOM   4669  H   ILE   314      23.404  32.912  57.935  1.00  0.00           H
ATOM   4670  CA  ILE   314      24.747  34.283  58.528  1.00  0.00           C
ATOM   4671  HA  ILE   314      24.945  35.063  57.793  1.00  0.00           H
ATOM   4672  CB  ILE   314      23.348  34.900  59.161  1.00  0.00           C
ATOM   4673  HB  ILE   314      22.537  34.832  58.436  1.00  0.00           H
ATOM   4674  CG2 ILE   314      22.853  34.131  60.459  1.00  0.00           C
ATOM   4675 HG21 ILE   314      23.471  33.234  60.524  1.00  0.00           H
ATOM   4676 HG22 ILE   314      22.959  34.739  61.358  1.00  0.00           H
ATOM   4677 HG23 ILE   314      21.809  33.852  60.312  1.00  0.00           H
ATOM   4678  CG1 ILE   314      23.552  36.397  59.394  1.00  0.00           C
ATOM   4679 HG12 ILE   314      22.789  36.692  60.114  1.00  0.00           H
ATOM   4680 HG13 ILE   314      24.530  36.609  59.825  1.00  0.00           H
ATOM   4681  CD1 ILE   314      23.349  37.347  58.181  1.00  0.00           C
ATOM   4682 HD11 ILE   314      23.414  38.417  58.381  1.00  0.00           H
ATOM   4683 HD12 ILE   314      24.052  37.065  57.396  1.00  0.00           H
ATOM   4684 HD13 ILE   314      22.360  37.129  57.779  1.00  0.00           H
ATOM   4685  C   ILE   314      25.934  34.271  59.543  1.00  0.00           C
ATOM   4686  O   ILE   314      26.583  35.292  59.765  1.00  0.00           O
ATOM   4687  N   THR   315      26.206  33.124  60.109  1.00  0.00           N
ATOM   4688  H   THR   315      25.842  32.322  59.616  1.00  0.00           H
ATOM   4689  CA  THR   315      27.203  32.856  61.184  1.00  0.00           C
ATOM   4690  HA  THR   315      26.859  33.366  62.083  1.00  0.00           H
ATOM   4691  CB  THR   315      27.164  31.390  61.572  1.00  0.00           C
ATOM   4692  HB  THR   315      27.881  31.064  62.326  1.00  0.00           H
ATOM   4693  CG2 THR   315      25.790  31.058  62.207  1.00  0.00           C
ATOM   4694 HG21 THR   315      25.670  29.976  62.157  1.00  0.00           H
ATOM   4695 HG22 THR   315      25.874  31.484  63.206  1.00  0.00           H
ATOM   4696 HG23 THR   315      24.978  31.556  61.678  1.00  0.00           H
ATOM   4697  OG1 THR   315      27.300  30.608  60.383  1.00  0.00           O
ATOM   4698  HG1 THR   315      28.200  30.364  60.156  1.00  0.00           H
ATOM   4699  C   THR   315      28.626  33.219  60.821  1.00  0.00           C
ATOM   4700  O   THR   315      29.479  33.281  61.712  1.00  0.00           O
ATOM   4701  N   ASP   316      28.912  33.199  59.568  1.00  0.00           N
ATOM   4702  H   ASP   316      28.144  33.140  58.915  1.00  0.00           H
ATOM   4703  CA  ASP   316      30.335  33.180  59.038  1.00  0.00           C
ATOM   4704  HA  ASP   316      30.984  33.299  59.905  1.00  0.00           H
ATOM   4705  CB  ASP   316      30.741  31.738  58.496  1.00  0.00           C
ATOM   4706  HB2 ASP   316      29.946  31.349  57.859  1.00  0.00           H
ATOM   4707  HB3 ASP   316      31.605  31.754  57.832  1.00  0.00           H
ATOM   4708  CG  ASP   316      30.906  30.806  59.761  1.00  0.00           C
ATOM   4709  OD1 ASP   316      29.967  30.096  60.094  1.00  0.00           O
ATOM   4710  OD2 ASP   316      31.936  30.874  60.503  1.00  0.00           O
ATOM   4711  C   ASP   316      30.667  34.343  58.044  1.00  0.00           C
ATOM   4712  O   ASP   316      29.843  34.756  57.276  1.00  0.00           O
ATOM   4713  N   TRP   317      31.905  34.827  58.143  1.00  0.00           N
ATOM   4714  H   TRP   317      32.586  34.310  58.681  1.00  0.00           H
ATOM   4715  CA  TRP   317      32.329  36.081  57.409  1.00  0.00           C
ATOM   4716  HA  TRP   317      31.490  36.776  57.364  1.00  0.00           H
ATOM   4717  CB  TRP   317      33.484  36.677  58.176  1.00  0.00           C
ATOM   4718  HB2 TRP   317      33.153  36.864  59.198  1.00  0.00           H
ATOM   4719  HB3 TRP   317      34.361  36.030  58.223  1.00  0.00           H
ATOM   4720  CG  TRP   317      33.762  37.982  57.536  1.00  0.00           C
ATOM   4721  CD1 TRP   317      34.777  38.316  56.712  1.00  0.00           C
ATOM   4722  HD1 TRP   317      35.597  37.640  56.516  1.00  0.00           H
ATOM   4723  NE1 TRP   317      34.631  39.642  56.360  1.00  0.00           N
ATOM   4724  HE1 TRP   317      35.309  40.058  55.738  1.00  0.00           H
ATOM   4725  CE2 TRP   317      33.555  40.194  57.033  1.00  0.00           C
ATOM   4726  CZ2 TRP   317      33.115  41.530  57.142  1.00  0.00           C
ATOM   4727  HZ2 TRP   317      33.707  42.308  56.684  1.00  0.00           H
ATOM   4728  CH2 TRP   317      32.042  41.844  57.952  1.00  0.00           C
ATOM   4729  HH2 TRP   317      31.697  42.845  58.164  1.00  0.00           H
ATOM   4730  CZ3 TRP   317      31.492  40.863  58.777  1.00  0.00           C
ATOM   4731  HZ3 TRP   317      30.839  41.219  59.561  1.00  0.00           H
ATOM   4732  CE3 TRP   317      32.009  39.563  58.788  1.00  0.00           C
ATOM   4733  HE3 TRP   317      31.646  38.817  59.480  1.00  0.00           H
ATOM   4734  CD2 TRP   317      33.025  39.181  57.877  1.00  0.00           C
ATOM   4735  C   TRP   317      32.846  35.675  56.013  1.00  0.00           C
ATOM   4736  O   TRP   317      33.640  34.751  55.970  1.00  0.00           O
ATOM   4737  N   SER   318      32.292  36.269  54.926  1.00  0.00           N
ATOM   4738  H   SER   318      31.527  36.893  55.138  1.00  0.00           H
ATOM   4739  CA  SER   318      32.583  36.057  53.489  1.00  0.00           C
ATOM   4740  HA  SER   318      32.858  35.006  53.390  1.00  0.00           H
ATOM   4741  CB  SER   318      31.281  36.315  52.921  1.00  0.00           C
ATOM   4742  HB2 SER   318      30.489  35.748  53.411  1.00  0.00           H
ATOM   4743  HB3 SER   318      31.023  37.373  52.962  1.00  0.00           H
ATOM   4744  OG  SER   318      31.329  35.998  51.496  1.00  0.00           O
ATOM   4745  HG  SER   318      31.988  35.309  51.374  1.00  0.00           H
ATOM   4746  C   SER   318      33.741  36.924  53.106  1.00  0.00           C
ATOM   4747  O   SER   318      33.583  38.121  52.958  1.00  0.00           O
ATOM   4748  N   GLY   319      34.831  36.278  52.831  1.00  0.00           N
ATOM   4749  H   GLY   319      34.862  35.271  52.773  1.00  0.00           H
ATOM   4750  CA  GLY   319      36.044  36.921  52.283  1.00  0.00           C
ATOM   4751  HA2 GLY   319      36.216  37.911  52.705  1.00  0.00           H
ATOM   4752  HA3 GLY   319      36.963  36.404  52.560  1.00  0.00           H
ATOM   4753  C   GLY   319      35.779  37.056  50.748  1.00  0.00           C
ATOM   4754  O   GLY   319      34.992  37.813  50.266  1.00  0.00           O
ATOM   4755  N   TYR   320      36.621  36.423  49.946  1.00  0.00           N
ATOM   4756  H   TYR   320      37.312  35.783  50.310  1.00  0.00           H
ATOM   4757  CA  TYR   320      36.525  36.424  48.486  1.00  0.00           C
ATOM   4758  HA  TYR   320      36.176  37.381  48.096  1.00  0.00           H
ATOM   4759  CB  TYR   320      37.905  36.227  47.708  1.00  0.00           C
ATOM   4760  HB2 TYR   320      38.410  35.344  48.100  1.00  0.00           H
ATOM   4761  HB3 TYR   320      37.705  36.064  46.649  1.00  0.00           H
ATOM   4762  CG  TYR   320      38.854  37.406  47.956  1.00  0.00           C
ATOM   4763  CD1 TYR   320      38.616  38.630  47.252  1.00  0.00           C
ATOM   4764  HD1 TYR   320      37.681  38.900  46.785  1.00  0.00           H
ATOM   4765  CE1 TYR   320      39.582  39.639  47.448  1.00  0.00           C
ATOM   4766  HE1 TYR   320      39.464  40.590  46.950  1.00  0.00           H
ATOM   4767  CZ  TYR   320      40.774  39.374  48.225  1.00  0.00           C
ATOM   4768  OH  TYR   320      41.691  40.378  48.282  1.00  0.00           O
ATOM   4769  HH  TYR   320      41.604  41.019  47.573  1.00  0.00           H
ATOM   4770  CE2 TYR   320      40.887  38.279  49.011  1.00  0.00           C
ATOM   4771  HE2 TYR   320      41.726  38.275  49.693  1.00  0.00           H
ATOM   4772  CD2 TYR   320      39.916  37.211  48.871  1.00  0.00           C
ATOM   4773  HD2 TYR   320      40.001  36.252  49.359  1.00  0.00           H
ATOM   4774  C   TYR   320      35.561  35.329  47.963  1.00  0.00           C
ATOM   4775  O   TYR   320      35.105  34.474  48.675  1.00  0.00           O
ATOM   4776  N   SER   321      35.209  35.423  46.681  1.00  0.00           N
ATOM   4777  H   SER   321      35.518  36.255  46.199  1.00  0.00           H
ATOM   4778  CA  SER   321      34.434  34.380  45.958  1.00  0.00           C
ATOM   4779  HA  SER   321      34.920  33.420  46.139  1.00  0.00           H
ATOM   4780  CB  SER   321      32.898  34.252  46.319  1.00  0.00           C
ATOM   4781  HB2 SER   321      32.380  33.533  45.686  1.00  0.00           H
ATOM   4782  HB3 SER   321      32.799  33.965  47.367  1.00  0.00           H
ATOM   4783  OG  SER   321      32.349  35.592  46.231  1.00  0.00           O
ATOM   4784  HG  SER   321      32.302  35.912  47.135  1.00  0.00           H
ATOM   4785  C   SER   321      34.510  34.679  44.505  1.00  0.00           C
ATOM   4786  O   SER   321      34.676  35.826  44.068  1.00  0.00           O
ATOM   4787  N   GLY   322      34.368  33.654  43.668  1.00  0.00           N
ATOM   4788  H   GLY   322      34.307  32.722  44.053  1.00  0.00           H
ATOM   4789  CA  GLY   322      34.057  33.815  42.310  1.00  0.00           C
ATOM   4790  HA2 GLY   322      33.152  34.414  42.217  1.00  0.00           H
ATOM   4791  HA3 GLY   322      34.940  34.376  42.003  1.00  0.00           H
ATOM   4792  C   GLY   322      33.875  32.542  41.463  1.00  0.00           C
ATOM   4793  O   GLY   322      33.711  31.462  42.012  1.00  0.00           O
ATOM   4794  N   SER   323      33.978  32.608  40.102  1.00  0.00           N
ATOM   4795  H   SER   323      34.606  33.293  39.706  1.00  0.00           H
ATOM   4796  CA  SER   323      33.665  31.475  39.223  1.00  0.00           C
ATOM   4797  HA  SER   323      32.818  30.946  39.658  1.00  0.00           H
ATOM   4798  CB  SER   323      33.149  32.015  37.874  1.00  0.00           C
ATOM   4799  HB2 SER   323      32.872  31.134  37.295  1.00  0.00           H
ATOM   4800  HB3 SER   323      32.206  32.559  37.915  1.00  0.00           H
ATOM   4801  OG  SER   323      34.039  32.776  37.044  1.00  0.00           O
ATOM   4802  HG  SER   323      34.449  32.153  36.440  1.00  0.00           H
ATOM   4803  C   SER   323      34.797  30.486  38.968  1.00  0.00           C
ATOM   4804  O   SER   323      35.991  30.882  38.963  1.00  0.00           O
ATOM   4805  N   PHE   324      34.484  29.229  38.636  1.00  0.00           N
ATOM   4806  H   PHE   324      33.535  28.894  38.723  1.00  0.00           H
ATOM   4807  CA  PHE   324      35.321  28.422  37.720  1.00  0.00           C
ATOM   4808  HA  PHE   324      35.799  29.078  36.994  1.00  0.00           H
ATOM   4809  CB  PHE   324      36.308  27.598  38.542  1.00  0.00           C
ATOM   4810  HB2 PHE   324      37.027  27.208  37.822  1.00  0.00           H
ATOM   4811  HB3 PHE   324      36.802  28.244  39.268  1.00  0.00           H
ATOM   4812  CG  PHE   324      35.643  26.498  39.354  1.00  0.00           C
ATOM   4813  CD1 PHE   324      35.089  26.748  40.632  1.00  0.00           C
ATOM   4814  HD1 PHE   324      35.163  27.726  41.086  1.00  0.00           H
ATOM   4815  CE1 PHE   324      34.534  25.710  41.324  1.00  0.00           C
ATOM   4816  HE1 PHE   324      34.174  25.827  42.336  1.00  0.00           H
ATOM   4817  CZ  PHE   324      34.517  24.368  40.898  1.00  0.00           C
ATOM   4818  HZ  PHE   324      34.081  23.524  41.412  1.00  0.00           H
ATOM   4819  CE2 PHE   324      35.136  24.108  39.664  1.00  0.00           C
ATOM   4820  HE2 PHE   324      35.126  23.094  39.294  1.00  0.00           H
ATOM   4821  CD2 PHE   324      35.667  25.184  38.844  1.00  0.00           C
ATOM   4822  HD2 PHE   324      36.008  24.914  37.856  1.00  0.00           H
ATOM   4823  C   PHE   324      34.351  27.553  36.859  1.00  0.00           C
ATOM   4824  O   PHE   324      33.165  27.518  37.155  1.00  0.00           O
ATOM   4825  N   VAL   325      34.800  27.061  35.679  1.00  0.00           N
ATOM   4826  H   VAL   325      35.707  27.348  35.341  1.00  0.00           H
ATOM   4827  CA  VAL   325      33.909  26.275  34.805  1.00  0.00           C
ATOM   4828  HA  VAL   325      33.157  25.776  35.419  1.00  0.00           H
ATOM   4829  CB  VAL   325      33.234  27.162  33.752  1.00  0.00           C
ATOM   4830  HB  VAL   325      32.438  26.535  33.350  1.00  0.00           H
ATOM   4831  CG1 VAL   325      32.452  28.445  34.185  1.00  0.00           C
ATOM   4832 HG11 VAL   325      33.050  29.271  34.571  1.00  0.00           H
ATOM   4833 HG12 VAL   325      31.826  28.809  33.370  1.00  0.00           H
ATOM   4834 HG13 VAL   325      31.847  28.161  35.045  1.00  0.00           H
ATOM   4835  CG2 VAL   325      34.255  27.615  32.682  1.00  0.00           C
ATOM   4836 HG21 VAL   325      35.062  28.200  33.122  1.00  0.00           H
ATOM   4837 HG22 VAL   325      34.502  26.727  32.101  1.00  0.00           H
ATOM   4838 HG23 VAL   325      33.735  28.303  32.015  1.00  0.00           H
ATOM   4839  C   VAL   325      34.649  25.145  34.187  1.00  0.00           C
ATOM   4840  O   VAL   325      35.820  25.228  33.808  1.00  0.00           O
ATOM   4841  N   GLN   326      33.922  24.071  33.919  1.00  0.00           N
ATOM   4842  H   GLN   326      32.935  24.147  34.121  1.00  0.00           H
ATOM   4843  CA  GLN   326      34.369  22.815  33.403  1.00  0.00           C
ATOM   4844  HA  GLN   326      35.448  22.933  33.295  1.00  0.00           H
ATOM   4845  CB  GLN   326      34.110  21.702  34.445  1.00  0.00           C
ATOM   4846  HB2 GLN   326      33.056  21.457  34.573  1.00  0.00           H
ATOM   4847  HB3 GLN   326      34.554  20.793  34.039  1.00  0.00           H
ATOM   4848  CG  GLN   326      34.778  21.925  35.838  1.00  0.00           C
ATOM   4849  HG2 GLN   326      35.842  21.988  35.606  1.00  0.00           H
ATOM   4850  HG3 GLN   326      34.461  22.904  36.195  1.00  0.00           H
ATOM   4851  CD  GLN   326      34.585  20.919  36.827  1.00  0.00           C
ATOM   4852  OE1 GLN   326      35.152  19.817  36.666  1.00  0.00           O
ATOM   4853  NE2 GLN   326      33.903  21.008  37.949  1.00  0.00           N
ATOM   4854 HE21 GLN   326      33.593  21.900  38.308  1.00  0.00           H
ATOM   4855 HE22 GLN   326      33.734  20.172  38.488  1.00  0.00           H
ATOM   4856  C   GLN   326      33.778  22.520  31.978  1.00  0.00           C
ATOM   4857  O   GLN   326      32.643  22.781  31.647  1.00  0.00           O
ATOM   4858  N   HID   327      34.681  21.980  31.133  1.00  0.00           N
ATOM   4859  H   HID   327      35.574  21.735  31.536  1.00  0.00           H
ATOM   4860  CA  HID   327      34.493  21.823  29.704  1.00  0.00           C
ATOM   4861  HA  HID   327      33.682  22.409  29.274  1.00  0.00           H
ATOM   4862  CB  HID   327      35.727  22.391  29.030  1.00  0.00           C
ATOM   4863  HB2 HID   327      36.638  21.981  29.466  1.00  0.00           H
ATOM   4864  HB3 HID   327      35.749  22.163  27.965  1.00  0.00           H
ATOM   4865  CG  HID   327      35.739  23.954  29.017  1.00  0.00           C
ATOM   4866  ND1 HID   327      35.623  24.698  27.879  1.00  0.00           N
ATOM   4867  HD1 HID   327      35.880  24.377  26.956  1.00  0.00           H
ATOM   4868  CE1 HID   327      35.307  25.976  28.191  1.00  0.00           C
ATOM   4869  HE1 HID   327      35.441  26.796  27.502  1.00  0.00           H
ATOM   4870  NE2 HID   327      35.277  26.127  29.551  1.00  0.00           N
ATOM   4871  CD2 HID   327      35.503  24.791  30.047  1.00  0.00           C
ATOM   4872  HD2 HID   327      35.712  24.644  31.096  1.00  0.00           H
ATOM   4873  C   HID   327      34.213  20.286  29.291  1.00  0.00           C
ATOM   4874  O   HID   327      34.664  19.285  29.940  1.00  0.00           O
ATOM   4875  N   PRO   328      33.510  20.052  28.141  1.00  0.00           N
ATOM   4876  CD  PRO   328      32.633  21.037  27.430  1.00  0.00           C
ATOM   4877  HD2 PRO   328      33.171  21.902  27.043  1.00  0.00           H
ATOM   4878  HD3 PRO   328      31.963  21.409  28.206  1.00  0.00           H
ATOM   4879  CG  PRO   328      31.837  20.337  26.371  1.00  0.00           C
ATOM   4880  HG2 PRO   328      31.880  20.814  25.392  1.00  0.00           H
ATOM   4881  HG3 PRO   328      30.799  20.265  26.698  1.00  0.00           H
ATOM   4882  CB  PRO   328      32.515  19.046  26.254  1.00  0.00           C
ATOM   4883  HB2 PRO   328      33.413  19.212  25.659  1.00  0.00           H
ATOM   4884  HB3 PRO   328      31.879  18.366  25.688  1.00  0.00           H
ATOM   4885  CA  PRO   328      33.025  18.707  27.664  1.00  0.00           C
ATOM   4886  HA  PRO   328      32.134  18.506  28.258  1.00  0.00           H
ATOM   4887  C   PRO   328      34.115  17.605  27.578  1.00  0.00           C
ATOM   4888  O   PRO   328      33.696  16.516  27.909  1.00  0.00           O
ATOM   4889  N   GLU   329      35.370  17.891  27.282  1.00  0.00           N
ATOM   4890  H   GLU   329      35.605  18.810  26.937  1.00  0.00           H
ATOM   4891  CA  GLU   329      36.469  16.898  27.412  1.00  0.00           C
ATOM   4892  HA  GLU   329      36.147  16.018  26.857  1.00  0.00           H
ATOM   4893  CB  GLU   329      37.646  17.526  26.656  1.00  0.00           C
ATOM   4894  HB2 GLU   329      37.389  17.769  25.625  1.00  0.00           H
ATOM   4895  HB3 GLU   329      37.848  18.451  27.195  1.00  0.00           H
ATOM   4896  CG  GLU   329      38.953  16.745  26.670  1.00  0.00           C
ATOM   4897  HG2 GLU   329      39.699  17.229  26.039  1.00  0.00           H
ATOM   4898  HG3 GLU   329      39.311  16.736  27.699  1.00  0.00           H
ATOM   4899  CD  GLU   329      38.836  15.286  26.181  1.00  0.00           C
ATOM   4900  OE1 GLU   329      38.085  14.961  25.212  1.00  0.00           O
ATOM   4901  OE2 GLU   329      39.624  14.417  26.668  1.00  0.00           O
ATOM   4902  C   GLU   329      36.812  16.419  28.787  1.00  0.00           C
ATOM   4903  O   GLU   329      37.397  15.378  28.915  1.00  0.00           O
ATOM   4904  N   LEU   330      36.357  17.048  29.867  1.00  0.00           N
ATOM   4905  H   LEU   330      35.890  17.939  29.774  1.00  0.00           H
ATOM   4906  CA  LEU   330      36.571  16.565  31.254  1.00  0.00           C
ATOM   4907  HA  LEU   330      37.251  15.717  31.192  1.00  0.00           H
ATOM   4908  CB  LEU   330      37.293  17.704  32.050  1.00  0.00           C
ATOM   4909  HB2 LEU   330      38.077  18.201  31.481  1.00  0.00           H
ATOM   4910  HB3 LEU   330      36.548  18.487  32.199  1.00  0.00           H
ATOM   4911  CG  LEU   330      37.794  17.348  33.415  1.00  0.00           C
ATOM   4912  HG  LEU   330      37.158  16.636  33.942  1.00  0.00           H
ATOM   4913  CD1 LEU   330      39.163  16.643  33.491  1.00  0.00           C
ATOM   4914 HD11 LEU   330      39.959  17.342  33.234  1.00  0.00           H
ATOM   4915 HD12 LEU   330      39.343  16.225  34.481  1.00  0.00           H
ATOM   4916 HD13 LEU   330      39.145  15.746  32.872  1.00  0.00           H
ATOM   4917  CD2 LEU   330      37.922  18.559  34.353  1.00  0.00           C
ATOM   4918 HD21 LEU   330      38.622  19.246  33.878  1.00  0.00           H
ATOM   4919 HD22 LEU   330      36.903  18.936  34.449  1.00  0.00           H
ATOM   4920 HD23 LEU   330      38.301  18.169  35.298  1.00  0.00           H
ATOM   4921  C   LEU   330      35.264  16.119  31.924  1.00  0.00           C
ATOM   4922  O   LEU   330      35.265  15.292  32.846  1.00  0.00           O
ATOM   4923  N   THR   331      34.101  16.668  31.559  1.00  0.00           N
ATOM   4924  H   THR   331      34.047  17.331  30.799  1.00  0.00           H
ATOM   4925  CA  THR   331      32.839  16.288  32.202  1.00  0.00           C
ATOM   4926  HA  THR   331      33.087  15.968  33.213  1.00  0.00           H
ATOM   4927  CB  THR   331      31.982  17.573  32.303  1.00  0.00           C
ATOM   4928  HB  THR   331      31.098  17.463  32.933  1.00  0.00           H
ATOM   4929  CG2 THR   331      32.803  18.686  32.899  1.00  0.00           C
ATOM   4930 HG21 THR   331      33.288  18.406  33.835  1.00  0.00           H
ATOM   4931 HG22 THR   331      33.631  18.987  32.256  1.00  0.00           H
ATOM   4932 HG23 THR   331      32.150  19.554  32.979  1.00  0.00           H
ATOM   4933  OG1 THR   331      31.446  17.998  31.056  1.00  0.00           O
ATOM   4934  HG1 THR   331      31.357  18.942  31.202  1.00  0.00           H
ATOM   4935  C   THR   331      32.170  15.195  31.431  1.00  0.00           C
ATOM   4936  O   THR   331      31.385  14.506  32.075  1.00  0.00           O
ATOM   4937  N   GLY   332      32.318  15.158  30.105  1.00  0.00           N
ATOM   4938  H   GLY   332      32.925  15.860  29.707  1.00  0.00           H
ATOM   4939  CA  GLY   332      31.436  14.350  29.234  1.00  0.00           C
ATOM   4940  HA2 GLY   332      31.977  14.216  28.296  1.00  0.00           H
ATOM   4941  HA3 GLY   332      31.339  13.331  29.607  1.00  0.00           H
ATOM   4942  C   GLY   332      30.047  15.013  28.992  1.00  0.00           C
ATOM   4943  O   GLY   332      29.278  14.252  28.306  1.00  0.00           O
ATOM   4944  N   LEU   333      29.844  16.249  29.414  1.00  0.00           N
ATOM   4945  H   LEU   333      30.602  16.775  29.824  1.00  0.00           H
ATOM   4946  CA  LEU   333      28.639  17.017  29.017  1.00  0.00           C
ATOM   4947  HA  LEU   333      27.753  16.393  28.908  1.00  0.00           H
ATOM   4948  CB  LEU   333      28.298  18.068  30.078  1.00  0.00           C
ATOM   4949  HB2 LEU   333      29.069  18.831  29.976  1.00  0.00           H
ATOM   4950  HB3 LEU   333      27.418  18.613  29.735  1.00  0.00           H
ATOM   4951  CG  LEU   333      28.256  17.569  31.568  1.00  0.00           C
ATOM   4952  HG  LEU   333      29.276  17.293  31.836  1.00  0.00           H
ATOM   4953  CD1 LEU   333      27.853  18.664  32.539  1.00  0.00           C
ATOM   4954 HD11 LEU   333      26.765  18.732  32.497  1.00  0.00           H
ATOM   4955 HD12 LEU   333      28.216  18.460  33.546  1.00  0.00           H
ATOM   4956 HD13 LEU   333      28.311  19.622  32.290  1.00  0.00           H
ATOM   4957  CD2 LEU   333      27.195  16.447  31.577  1.00  0.00           C
ATOM   4958 HD21 LEU   333      26.319  16.893  31.105  1.00  0.00           H
ATOM   4959 HD22 LEU   333      27.539  15.527  31.105  1.00  0.00           H
ATOM   4960 HD23 LEU   333      27.018  16.205  32.625  1.00  0.00           H
ATOM   4961  C   LEU   333      28.645  17.645  27.615  1.00  0.00           C
ATOM   4962  O   LEU   333      29.703  18.113  27.291  1.00  0.00           O
ATOM   4963  N   ASP   334      27.543  17.702  26.926  1.00  0.00           N
ATOM   4964  H   ASP   334      26.738  17.218  27.295  1.00  0.00           H
ATOM   4965  CA  ASP   334      27.388  18.558  25.741  1.00  0.00           C
ATOM   4966  HA  ASP   334      28.279  18.353  25.146  1.00  0.00           H
ATOM   4967  CB  ASP   334      26.163  18.093  24.927  1.00  0.00           C
ATOM   4968  HB2 ASP   334      25.265  18.439  25.441  1.00  0.00           H
ATOM   4969  HB3 ASP   334      26.142  18.568  23.945  1.00  0.00           H
ATOM   4970  CG  ASP   334      26.141  16.647  24.568  1.00  0.00           C
ATOM   4971  OD1 ASP   334      27.100  16.118  24.011  1.00  0.00           O
ATOM   4972  OD2 ASP   334      25.100  16.058  24.854  1.00  0.00           O
ATOM   4973  C   ASP   334      27.213  20.111  26.073  1.00  0.00           C
ATOM   4974  O   ASP   334      26.664  20.876  25.315  1.00  0.00           O
ATOM   4975  N   CYX   335      27.832  20.721  27.087  1.00  0.00           N
ATOM   4976  H   CYX   335      28.505  20.175  27.606  1.00  0.00           H
ATOM   4977  CA  CYX   335      27.635  22.115  27.575  1.00  0.00           C
ATOM   4978  HA  CYX   335      27.731  22.750  26.693  1.00  0.00           H
ATOM   4979  CB  CYX   335      26.182  22.268  28.106  1.00  0.00           C
ATOM   4980  HB2 CYX   335      25.921  23.279  28.419  1.00  0.00           H
ATOM   4981  HB3 CYX   335      25.507  22.140  27.260  1.00  0.00           H
ATOM   4982  SG  CYX   335      25.708  21.108  29.424  1.00  0.00           S
ATOM   4983  C   CYX   335      28.718  22.423  28.648  1.00  0.00           C
ATOM   4984  O   CYX   335      29.237  21.485  29.280  1.00  0.00           O
ATOM   4985  N   ILE   336      29.252  23.670  28.658  1.00  0.00           N
ATOM   4986  H   ILE   336      28.655  24.293  28.132  1.00  0.00           H
ATOM   4987  CA  ILE   336      30.068  24.127  29.771  1.00  0.00           C
ATOM   4988  HA  ILE   336      30.910  23.437  29.839  1.00  0.00           H
ATOM   4989  CB  ILE   336      30.727  25.501  29.443  1.00  0.00           C
ATOM   4990  HB  ILE   336      30.027  26.325  29.295  1.00  0.00           H
ATOM   4991  CG2 ILE   336      31.701  25.797  30.600  1.00  0.00           C
ATOM   4992 HG21 ILE   336      32.572  25.153  30.735  1.00  0.00           H
ATOM   4993 HG22 ILE   336      32.102  26.805  30.501  1.00  0.00           H
ATOM   4994 HG23 ILE   336      31.154  25.945  31.530  1.00  0.00           H
ATOM   4995  CG1 ILE   336      31.652  25.402  28.124  1.00  0.00           C
ATOM   4996 HG12 ILE   336      32.697  25.299  28.420  1.00  0.00           H
ATOM   4997 HG13 ILE   336      31.288  24.554  27.544  1.00  0.00           H
ATOM   4998  CD1 ILE   336      31.499  26.787  27.341  1.00  0.00           C
ATOM   4999 HD11 ILE   336      31.811  27.657  27.919  1.00  0.00           H
ATOM   5000 HD12 ILE   336      32.059  26.756  26.407  1.00  0.00           H
ATOM   5001 HD13 ILE   336      30.451  26.988  27.116  1.00  0.00           H
ATOM   5002  C   ILE   336      29.311  24.139  31.131  1.00  0.00           C
ATOM   5003  O   ILE   336      28.294  24.780  31.203  1.00  0.00           O
ATOM   5004  N   ARG   337      29.908  23.434  32.105  1.00  0.00           N
ATOM   5005  H   ARG   337      30.867  23.134  32.010  1.00  0.00           H
ATOM   5006  CA  ARG   337      29.373  23.375  33.370  1.00  0.00           C
ATOM   5007  HA  ARG   337      28.287  23.337  33.284  1.00  0.00           H
ATOM   5008  CB  ARG   337      29.818  22.042  34.044  1.00  0.00           C
ATOM   5009  HB2 ARG   337      29.660  21.195  33.377  1.00  0.00           H
ATOM   5010  HB3 ARG   337      30.871  22.190  34.285  1.00  0.00           H
ATOM   5011  CG  ARG   337      29.120  21.848  35.400  1.00  0.00           C
ATOM   5012  HG2 ARG   337      29.463  22.440  36.247  1.00  0.00           H
ATOM   5013  HG3 ARG   337      28.036  21.944  35.338  1.00  0.00           H
ATOM   5014  CD  ARG   337      29.376  20.395  35.865  1.00  0.00           C
ATOM   5015  HD2 ARG   337      29.291  19.715  35.016  1.00  0.00           H
ATOM   5016  HD3 ARG   337      30.386  20.316  36.267  1.00  0.00           H
ATOM   5017  NE  ARG   337      28.425  19.974  36.897  1.00  0.00           N
ATOM   5018  HE  ARG   337      27.468  20.296  36.912  1.00  0.00           H
ATOM   5019  CZ  ARG   337      28.431  19.101  37.864  1.00  0.00           C
ATOM   5020  NH1 ARG   337      29.404  18.344  38.112  1.00  0.00           N
ATOM   5021 HH11 ARG   337      30.197  18.234  37.496  1.00  0.00           H
ATOM   5022 HH12 ARG   337      29.409  17.715  38.903  1.00  0.00           H
ATOM   5023  NH2 ARG   337      27.510  19.113  38.770  1.00  0.00           N
ATOM   5024 HH21 ARG   337      26.602  19.530  38.624  1.00  0.00           H
ATOM   5025 HH22 ARG   337      27.702  18.485  39.538  1.00  0.00           H
ATOM   5026  C   ARG   337      29.661  24.565  34.376  1.00  0.00           C
ATOM   5027  O   ARG   337      30.849  24.750  34.556  1.00  0.00           O
ATOM   5028  N   PRO   338      28.711  25.256  34.960  1.00  0.00           N
ATOM   5029  CD  PRO   338      27.218  25.183  34.792  1.00  0.00           C
ATOM   5030  HD2 PRO   338      26.865  24.192  35.074  1.00  0.00           H
ATOM   5031  HD3 PRO   338      26.776  25.365  33.813  1.00  0.00           H
ATOM   5032  CG  PRO   338      26.643  26.169  35.776  1.00  0.00           C
ATOM   5033  HG2 PRO   338      26.570  25.656  36.735  1.00  0.00           H
ATOM   5034  HG3 PRO   338      25.641  26.493  35.496  1.00  0.00           H
ATOM   5035  CB  PRO   338      27.732  27.232  35.905  1.00  0.00           C
ATOM   5036  HB2 PRO   338      27.836  27.791  36.834  1.00  0.00           H
ATOM   5037  HB3 PRO   338      27.622  27.871  35.028  1.00  0.00           H
ATOM   5038  CA  PRO   338      29.026  26.430  35.818  1.00  0.00           C
ATOM   5039  HA  PRO   338      29.894  26.994  35.476  1.00  0.00           H
ATOM   5040  C   PRO   338      29.353  25.997  37.257  1.00  0.00           C
ATOM   5041  O   PRO   338      28.710  25.209  37.879  1.00  0.00           O
ATOM   5042  N   CYX   339      30.471  26.555  37.817  1.00  0.00           N
ATOM   5043  H   CYX   339      30.946  27.304  37.334  1.00  0.00           H
ATOM   5044  CA  CYX   339      30.899  26.242  39.173  1.00  0.00           C
ATOM   5045  HA  CYX   339      30.088  25.906  39.819  1.00  0.00           H
ATOM   5046  CB  CYX   339      31.903  25.118  39.183  1.00  0.00           C
ATOM   5047  HB2 CYX   339      32.884  25.442  38.838  1.00  0.00           H
[truncated: 55,806 more chars]
