# Supplementary material for: Worth the Weight: Sub-Pocket EXplorer (SubPEx), a Weighted Ensemble Method to Enhance Binding-Pocket Conformational Sampling
Source: J Chem Theory Comput. 2023 Aug 16;19(17):5677–89. doi: 10.1021/acs.jctc.3c00478 (PMC10500992; doi:10.1021/acs.jctc.3c00478)
Supplement: Supplementary file 2 — ct3c00478_si_002.zip [file ct3c00478_si_002.zip › clustered_structures/NA/brute-force/rep.c1.aligned.pdb]

HELIX    1   1 SER     23  GLY     27  1                                   5
HELIX    2   2 PRO    328  LEU    330  1                                   3
SHEET    1   1 1 GLY    14  VAL    17  0
SHEET    2   2 1 PHE    39  CYX    42  0
SHEET    3   3 1 CYX    47  THR    53  0
SHEET    4   4 1 THR    75  PRO    80  0
SHEET    5   5 1 ARG    91  VAL    95  0
SHEET    6   6 1 SER    98  HIE   103  0
SHEET    7   7 1 TRP   108  SER   114  0
SHEET    8   8 1 VAL   121  TYR   126  0
SHEET    9   9 1 ILE   129  LYS   135  0
SHEET   10  10 1 ALA   150  VAL   152  0
SHEET   11  11 1 SER   155  ASP   162  0
SHEET   12  12 1 SER   170  GLU   177  0
SHEET   13  13 1 LYS   180  GLU   186  0
SHEET   14  14 1 SER   198  ASN   202  0
SHEET   15  15 1 GLU   205  VAL   209  0
SHEET   16  16 1 PRO   220  PHE   224  0
SHEET   17  17 1 TYR   230  TYR   234  0
SHEET   18  18 1 SER   268  TYR   271  0
SHEET   19  19 1 GLY   274  THR   280  0
SHEET   20  20 1 PHE   289  ASP   294  0
SHEET   21  21 1 VAL   307  VAL   312  0
SHEET   22  22 1 SER   321  GLN   326  0
SHEET   23  23 1 ARG   337  GLU   343  0
SHEET   24  24 1 SER   360  VAL   366  0
CRYST1  151.962  145.818  152.484   7.16   3.47   7.37               1
ATOM      1  N   VAL     1      44.263  18.457  24.457  1.00  0.00           N
ATOM      2  H1  VAL     1      44.496  19.166  23.777  1.00  0.00           H
ATOM      3  H2  VAL     1      44.595  18.810  25.343  1.00  0.00           H
ATOM      4  H3  VAL     1      44.699  17.626  24.084  1.00  0.00           H
ATOM      5  CA  VAL     1      42.790  18.328  24.355  1.00  0.00           C
ATOM      6  HA  VAL     1      42.512  17.757  23.469  1.00  0.00           H
ATOM      7  CB  VAL     1      42.076  17.656  25.504  1.00  0.00           C
ATOM      8  HB  VAL     1      42.188  18.079  26.503  1.00  0.00           H
ATOM      9  CG1 VAL     1      40.611  17.618  25.196  1.00  0.00           C
ATOM     10 HG11 VAL     1      40.125  18.587  25.313  1.00  0.00           H
ATOM     11 HG12 VAL     1      40.562  17.314  24.150  1.00  0.00           H
ATOM     12 HG13 VAL     1      40.045  16.805  25.651  1.00  0.00           H
ATOM     13  CG2 VAL     1      42.620  16.226  25.472  1.00  0.00           C
ATOM     14 HG21 VAL     1      43.482  16.358  26.126  1.00  0.00           H
ATOM     15 HG22 VAL     1      41.913  15.589  26.005  1.00  0.00           H
ATOM     16 HG23 VAL     1      42.875  15.828  24.490  1.00  0.00           H
ATOM     17  C   VAL     1      42.116  19.698  24.214  1.00  0.00           C
ATOM     18  O   VAL     1      42.103  20.501  25.119  1.00  0.00           O
ATOM     19  N   LYS     2      41.778  19.908  22.927  1.00  0.00           N
ATOM     20  H   LYS     2      41.721  19.141  22.272  1.00  0.00           H
ATOM     21  CA  LYS     2      41.369  21.173  22.404  1.00  0.00           C
ATOM     22  HA  LYS     2      42.240  21.827  22.442  1.00  0.00           H
ATOM     23  CB  LYS     2      40.764  21.060  20.960  1.00  0.00           C
ATOM     24  HB2 LYS     2      39.867  20.443  20.915  1.00  0.00           H
ATOM     25  HB3 LYS     2      40.469  22.062  20.648  1.00  0.00           H
ATOM     26  CG  LYS     2      41.745  20.413  19.970  1.00  0.00           C
ATOM     27  HG2 LYS     2      42.677  20.975  19.915  1.00  0.00           H
ATOM     28  HG3 LYS     2      41.993  19.421  20.346  1.00  0.00           H
ATOM     29  CD  LYS     2      41.255  20.183  18.538  1.00  0.00           C
ATOM     30  HD2 LYS     2      40.419  19.542  18.819  1.00  0.00           H
ATOM     31  HD3 LYS     2      41.054  21.119  18.019  1.00  0.00           H
ATOM     32  CE  LYS     2      42.287  19.490  17.698  1.00  0.00           C
ATOM     33  HE2 LYS     2      42.812  18.720  18.263  1.00  0.00           H
ATOM     34  HE3 LYS     2      41.815  19.034  16.827  1.00  0.00           H
ATOM     35  NZ  LYS     2      43.210  20.414  17.101  1.00  0.00           N
ATOM     36  HZ1 LYS     2      44.039  19.946  16.764  1.00  0.00           H
ATOM     37  HZ2 LYS     2      42.783  20.951  16.360  1.00  0.00           H
ATOM     38  HZ3 LYS     2      43.529  21.062  17.807  1.00  0.00           H
ATOM     39  C   LYS     2      40.214  21.844  23.136  1.00  0.00           C
ATOM     40  O   LYS     2      39.447  21.154  23.866  1.00  0.00           O
ATOM     41  N   LEU     3      40.133  23.163  22.969  1.00  0.00           N
ATOM     42  H   LEU     3      40.776  23.707  22.413  1.00  0.00           H
ATOM     43  CA  LEU     3      39.011  23.886  23.550  1.00  0.00           C
ATOM     44  HA  LEU     3      38.504  23.355  24.356  1.00  0.00           H
ATOM     45  CB  LEU     3      39.414  25.284  24.043  1.00  0.00           C
ATOM     46  HB2 LEU     3      39.669  25.859  23.153  1.00  0.00           H
ATOM     47  HB3 LEU     3      38.662  25.904  24.533  1.00  0.00           H
ATOM     48  CG  LEU     3      40.709  25.140  24.974  1.00  0.00           C
ATOM     49  HG  LEU     3      41.480  24.645  24.384  1.00  0.00           H
ATOM     50  CD1 LEU     3      41.103  26.607  25.252  1.00  0.00           C
ATOM     51 HD11 LEU     3      41.251  27.193  24.344  1.00  0.00           H
ATOM     52 HD12 LEU     3      40.322  26.983  25.912  1.00  0.00           H
ATOM     53 HD13 LEU     3      42.035  26.466  25.799  1.00  0.00           H
ATOM     54  CD2 LEU     3      40.464  24.391  26.219  1.00  0.00           C
ATOM     55 HD21 LEU     3      39.490  24.652  26.633  1.00  0.00           H
ATOM     56 HD22 LEU     3      40.536  23.318  26.034  1.00  0.00           H
ATOM     57 HD23 LEU     3      41.271  24.642  26.908  1.00  0.00           H
ATOM     58  C   LEU     3      37.878  24.039  22.597  1.00  0.00           C
ATOM     59  O   LEU     3      38.105  24.153  21.385  1.00  0.00           O
ATOM     60  N   ALA     4      36.593  23.978  23.054  1.00  0.00           N
ATOM     61  H   ALA     4      36.505  23.823  24.048  1.00  0.00           H
ATOM     62  CA  ALA     4      35.373  24.446  22.334  1.00  0.00           C
ATOM     63  HA  ALA     4      35.174  23.878  21.425  1.00  0.00           H
ATOM     64  CB  ALA     4      34.140  24.352  23.198  1.00  0.00           C
ATOM     65  HB1 ALA     4      33.814  23.314  23.259  1.00  0.00           H
ATOM     66  HB2 ALA     4      34.315  24.788  24.181  1.00  0.00           H
ATOM     67  HB3 ALA     4      33.324  24.864  22.687  1.00  0.00           H
ATOM     68  C   ALA     4      35.464  25.852  21.732  1.00  0.00           C
ATOM     69  O   ALA     4      36.269  26.686  22.209  1.00  0.00           O
ATOM     70  N   GLY     5      34.695  26.101  20.675  1.00  0.00           N
ATOM     71  H   GLY     5      34.168  25.331  20.288  1.00  0.00           H
ATOM     72  CA  GLY     5      34.671  27.294  20.014  1.00  0.00           C
ATOM     73  HA2 GLY     5      35.433  27.985  20.372  1.00  0.00           H
ATOM     74  HA3 GLY     5      34.880  27.287  18.944  1.00  0.00           H
ATOM     75  C   GLY     5      33.361  27.887  20.281  1.00  0.00           C
ATOM     76  O   GLY     5      32.342  27.184  20.295  1.00  0.00           O
ATOM     77  N   ASN     6      33.369  29.212  20.548  1.00  0.00           N
ATOM     78  H   ASN     6      34.181  29.802  20.657  1.00  0.00           H
ATOM     79  CA  ASN     6      32.065  29.957  20.803  1.00  0.00           C
ATOM     80  HA  ASN     6      32.321  30.916  21.255  1.00  0.00           H
ATOM     81  CB  ASN     6      31.394  30.168  19.430  1.00  0.00           C
ATOM     82  HB2 ASN     6      31.163  29.203  18.980  1.00  0.00           H
ATOM     83  HB3 ASN     6      30.457  30.712  19.555  1.00  0.00           H
ATOM     84  CG  ASN     6      32.280  30.905  18.436  1.00  0.00           C
ATOM     85  OD1 ASN     6      33.111  31.714  18.847  1.00  0.00           O
ATOM     86  ND2 ASN     6      32.252  30.742  17.141  1.00  0.00           N
ATOM     87 HD21 ASN     6      31.696  30.033  16.685  1.00  0.00           H
ATOM     88 HD22 ASN     6      32.806  31.290  16.498  1.00  0.00           H
ATOM     89  C   ASN     6      31.087  29.261  21.717  1.00  0.00           C
ATOM     90  O   ASN     6      29.883  28.986  21.418  1.00  0.00           O
ATOM     91  N   SER     7      31.615  29.094  22.917  1.00  0.00           N
ATOM     92  H   SER     7      32.532  29.453  23.139  1.00  0.00           H
ATOM     93  CA  SER     7      30.934  28.286  23.885  1.00  0.00           C
ATOM     94  HA  SER     7      30.442  27.504  23.306  1.00  0.00           H
ATOM     95  CB  SER     7      31.974  27.481  24.680  1.00  0.00           C
ATOM     96  HB2 SER     7      32.737  27.075  24.017  1.00  0.00           H
ATOM     97  HB3 SER     7      32.441  28.106  25.439  1.00  0.00           H
ATOM     98  OG  SER     7      31.260  26.372  25.267  1.00  0.00           O
ATOM     99  HG  SER     7      30.728  25.902  24.621  1.00  0.00           H
ATOM    100  C   SER     7      29.833  29.064  24.673  1.00  0.00           C
ATOM    101  O   SER     7      29.697  30.283  24.642  1.00  0.00           O
ATOM    102  N   SER     8      29.133  28.327  25.578  1.00  0.00           N
ATOM    103  H   SER     8      29.309  27.354  25.781  1.00  0.00           H
ATOM    104  CA  SER     8      28.020  28.778  26.440  1.00  0.00           C
ATOM    105  HA  SER     8      28.292  29.775  26.784  1.00  0.00           H
ATOM    106  CB  SER     8      26.757  28.935  25.587  1.00  0.00           C
ATOM    107  HB2 SER     8      26.992  29.236  24.566  1.00  0.00           H
ATOM    108  HB3 SER     8      26.239  27.978  25.534  1.00  0.00           H
ATOM    109  OG  SER     8      25.899  29.809  26.267  1.00  0.00           O
ATOM    110  HG  SER     8      24.989  29.514  26.357  1.00  0.00           H
ATOM    111  C   SER     8      27.875  27.889  27.650  1.00  0.00           C
ATOM    112  O   SER     8      28.132  26.677  27.640  1.00  0.00           O
ATOM    113  N   LEU     9      27.398  28.456  28.733  1.00  0.00           N
ATOM    114  H   LEU     9      27.211  29.448  28.768  1.00  0.00           H
ATOM    115  CA  LEU     9      26.969  27.685  29.941  1.00  0.00           C
ATOM    116  HA  LEU     9      27.778  27.084  30.354  1.00  0.00           H
ATOM    117  CB  LEU     9      26.617  28.696  31.067  1.00  0.00           C
ATOM    118  HB2 LEU     9      25.585  28.984  30.869  1.00  0.00           H
ATOM    119  HB3 LEU     9      26.526  28.087  31.967  1.00  0.00           H
ATOM    120  CG  LEU     9      27.435  29.975  31.313  1.00  0.00           C
ATOM    121  HG  LEU     9      27.667  30.455  30.362  1.00  0.00           H
ATOM    122  CD1 LEU     9      26.642  30.826  32.328  1.00  0.00           C
ATOM    123 HD11 LEU     9      26.330  30.235  33.188  1.00  0.00           H
ATOM    124 HD12 LEU     9      27.148  31.720  32.691  1.00  0.00           H
ATOM    125 HD13 LEU     9      25.734  31.054  31.770  1.00  0.00           H
ATOM    126  CD2 LEU     9      28.828  29.434  31.826  1.00  0.00           C
ATOM    127 HD21 LEU     9      29.228  28.860  30.990  1.00  0.00           H
ATOM    128 HD22 LEU     9      29.540  30.226  32.057  1.00  0.00           H
ATOM    129 HD23 LEU     9      28.685  28.733  32.648  1.00  0.00           H
ATOM    130  C   LEU     9      25.812  26.648  29.838  1.00  0.00           C
ATOM    131  O   LEU     9      24.900  26.904  29.111  1.00  0.00           O
ATOM    132  N   CYX    10      25.834  25.649  30.745  1.00  0.00           N
ATOM    133  H   CYX    10      26.596  25.593  31.407  1.00  0.00           H
ATOM    134  CA  CYX    10      24.686  24.723  30.752  1.00  0.00           C
ATOM    135  HA  CYX    10      24.446  24.481  29.717  1.00  0.00           H
ATOM    136  CB  CYX    10      25.047  23.371  31.408  1.00  0.00           C
ATOM    137  HB2 CYX    10      25.042  23.570  32.480  1.00  0.00           H
ATOM    138  HB3 CYX    10      24.187  22.700  31.414  1.00  0.00           H
ATOM    139  SG  CYX    10      26.487  22.332  31.026  1.00  0.00           S
ATOM    140  C   CYX    10      23.416  25.214  31.436  1.00  0.00           C
ATOM    141  O   CYX    10      23.480  26.029  32.409  1.00  0.00           O
ATOM    142  N   PRO    11      22.254  24.675  31.011  1.00  0.00           N
ATOM    143  CD  PRO    11      22.051  23.555  30.057  1.00  0.00           C
ATOM    144  HD2 PRO    11      22.563  22.662  30.415  1.00  0.00           H
ATOM    145  HD3 PRO    11      22.410  23.987  29.123  1.00  0.00           H
ATOM    146  CG  PRO    11      20.563  23.374  29.924  1.00  0.00           C
ATOM    147  HG2 PRO    11      20.256  22.408  30.326  1.00  0.00           H
ATOM    148  HG3 PRO    11      20.222  23.389  28.889  1.00  0.00           H
ATOM    149  CB  PRO    11      19.872  24.479  30.700  1.00  0.00           C
ATOM    150  HB2 PRO    11      19.012  24.126  31.268  1.00  0.00           H
ATOM    151  HB3 PRO    11      19.586  25.294  30.036  1.00  0.00           H
ATOM    152  CA  PRO    11      20.950  25.009  31.626  1.00  0.00           C
ATOM    153  HA  PRO    11      20.842  26.091  31.707  1.00  0.00           H
ATOM    154  C   PRO    11      20.952  24.280  33.012  1.00  0.00           C
ATOM    155  O   PRO    11      21.419  23.139  33.163  1.00  0.00           O
ATOM    156  N   ILE    12      20.413  24.969  33.999  1.00  0.00           N
ATOM    157  H   ILE    12      19.999  25.863  33.779  1.00  0.00           H
ATOM    158  CA  ILE    12      20.312  24.479  35.460  1.00  0.00           C
ATOM    159  HA  ILE    12      20.299  23.391  35.513  1.00  0.00           H
ATOM    160  CB  ILE    12      21.622  24.866  36.185  1.00  0.00           C
ATOM    161  HB  ILE    12      21.663  24.490  37.207  1.00  0.00           H
ATOM    162  CG2 ILE    12      22.935  24.180  35.650  1.00  0.00           C
ATOM    163 HG21 ILE    12      23.329  24.552  34.704  1.00  0.00           H
ATOM    164 HG22 ILE    12      23.750  24.033  36.359  1.00  0.00           H
ATOM    165 HG23 ILE    12      22.571  23.211  35.311  1.00  0.00           H
ATOM    166  CG1 ILE    12      21.856  26.393  36.230  1.00  0.00           C
ATOM    167 HG12 ILE    12      22.384  26.789  35.361  1.00  0.00           H
ATOM    168 HG13 ILE    12      20.936  26.963  36.365  1.00  0.00           H
ATOM    169  CD1 ILE    12      22.650  26.877  37.454  1.00  0.00           C
ATOM    170 HD11 ILE    12      23.639  26.420  37.510  1.00  0.00           H
ATOM    171 HD12 ILE    12      22.796  27.919  37.170  1.00  0.00           H
ATOM    172 HD13 ILE    12      22.077  26.834  38.381  1.00  0.00           H
ATOM    173  C   ILE    12      19.123  24.985  36.170  1.00  0.00           C
ATOM    174  O   ILE    12      18.390  25.881  35.752  1.00  0.00           O
ATOM    175  N   ASN    13      18.896  24.366  37.318  1.00  0.00           N
ATOM    176  H   ASN    13      19.605  23.649  37.379  1.00  0.00           H
ATOM    177  CA  ASN    13      17.826  24.569  38.309  1.00  0.00           C
ATOM    178  HA  ASN    13      17.278  25.471  38.039  1.00  0.00           H
ATOM    179  CB  ASN    13      16.927  23.315  38.306  1.00  0.00           C
ATOM    180  HB2 ASN    13      17.588  22.451  38.371  1.00  0.00           H
ATOM    181  HB3 ASN    13      16.286  23.305  39.187  1.00  0.00           H
ATOM    182  CG  ASN    13      16.011  23.062  37.128  1.00  0.00           C
ATOM    183  OD1 ASN    13      15.648  23.951  36.384  1.00  0.00           O
ATOM    184  ND2 ASN    13      15.541  21.903  36.781  1.00  0.00           N
ATOM    185 HD21 ASN    13      14.817  21.774  36.089  1.00  0.00           H
ATOM    186 HD22 ASN    13      15.828  21.034  37.209  1.00  0.00           H
ATOM    187  C   ASN    13      18.332  24.665  39.705  1.00  0.00           C
ATOM    188  O   ASN    13      17.680  25.283  40.525  1.00  0.00           O
ATOM    189  N   GLY    14      19.518  24.246  40.065  1.00  0.00           N
ATOM    190  H   GLY    14      20.071  23.680  39.437  1.00  0.00           H
ATOM    191  CA  GLY    14      20.067  24.492  41.366  1.00  0.00           C
ATOM    192  HA2 GLY    14      19.941  25.548  41.602  1.00  0.00           H
ATOM    193  HA3 GLY    14      19.474  23.934  42.091  1.00  0.00           H
ATOM    194  C   GLY    14      21.574  24.248  41.507  1.00  0.00           C
ATOM    195  O   GLY    14      22.272  24.181  40.516  1.00  0.00           O
ATOM    196  N   TRP    15      22.011  24.145  42.779  1.00  0.00           N
ATOM    197  H   TRP    15      21.349  24.191  43.541  1.00  0.00           H
ATOM    198  CA  TRP    15      23.408  24.232  43.217  1.00  0.00           C
ATOM    199  HA  TRP    15      24.045  23.909  42.393  1.00  0.00           H
ATOM    200  CB  TRP    15      23.826  25.634  43.734  1.00  0.00           C
ATOM    201  HB2 TRP    15      23.362  25.867  44.692  1.00  0.00           H
ATOM    202  HB3 TRP    15      24.903  25.565  43.887  1.00  0.00           H
ATOM    203  CG  TRP    15      23.544  26.787  42.684  1.00  0.00           C
ATOM    204  CD1 TRP    15      22.443  27.514  42.579  1.00  0.00           C
ATOM    205  HD1 TRP    15      21.585  27.397  43.224  1.00  0.00           H
ATOM    206  NE1 TRP    15      22.476  28.282  41.503  1.00  0.00           N
ATOM    207  HE1 TRP    15      21.684  28.835  41.212  1.00  0.00           H
ATOM    208  CE2 TRP    15      23.715  28.119  40.847  1.00  0.00           C
ATOM    209  CZ2 TRP    15      24.291  28.726  39.719  1.00  0.00           C
ATOM    210  HZ2 TRP    15      23.731  29.525  39.258  1.00  0.00           H
ATOM    211  CH2 TRP    15      25.574  28.326  39.248  1.00  0.00           C
ATOM    212  HH2 TRP    15      26.161  28.794  38.472  1.00  0.00           H
ATOM    213  CZ3 TRP    15      26.240  27.288  39.938  1.00  0.00           C
ATOM    214  HZ3 TRP    15      27.238  26.994  39.649  1.00  0.00           H
ATOM    215  CE3 TRP    15      25.662  26.767  41.127  1.00  0.00           C
ATOM    216  HE3 TRP    15      26.154  25.969  41.662  1.00  0.00           H
ATOM    217  CD2 TRP    15      24.406  27.182  41.607  1.00  0.00           C
ATOM    218  C   TRP    15      23.621  23.188  44.283  1.00  0.00           C
ATOM    219  O   TRP    15      23.201  23.398  45.456  1.00  0.00           O
ATOM    220  N   ALA    16      24.362  22.166  43.943  1.00  0.00           N
ATOM    221  H   ALA    16      24.623  22.218  42.969  1.00  0.00           H
ATOM    222  CA  ALA    16      25.010  21.191  44.872  1.00  0.00           C
ATOM    223  HA  ALA    16      24.306  21.016  45.685  1.00  0.00           H
ATOM    224  CB  ALA    16      24.941  19.880  44.240  1.00  0.00           C
ATOM    225  HB1 ALA    16      25.467  19.857  43.287  1.00  0.00           H
ATOM    226  HB2 ALA    16      25.401  19.087  44.830  1.00  0.00           H
ATOM    227  HB3 ALA    16      23.912  19.590  44.022  1.00  0.00           H
ATOM    228  C   ALA    16      26.356  21.572  45.314  1.00  0.00           C
ATOM    229  O   ALA    16      27.055  22.361  44.665  1.00  0.00           O
ATOM    230  N   VAL    17      26.845  21.063  46.461  1.00  0.00           N
ATOM    231  H   VAL    17      26.164  20.597  47.043  1.00  0.00           H
ATOM    232  CA  VAL    17      28.227  21.306  46.926  1.00  0.00           C
ATOM    233  HA  VAL    17      28.441  22.369  46.828  1.00  0.00           H
ATOM    234  CB  VAL    17      28.598  20.965  48.378  1.00  0.00           C
ATOM    235  HB  VAL    17      27.833  21.397  49.023  1.00  0.00           H
ATOM    236  CG1 VAL    17      28.589  19.480  48.566  1.00  0.00           C
ATOM    237 HG11 VAL    17      27.796  19.038  47.962  1.00  0.00           H
ATOM    238 HG12 VAL    17      29.562  19.051  48.324  1.00  0.00           H
ATOM    239 HG13 VAL    17      28.404  19.228  49.610  1.00  0.00           H
ATOM    240  CG2 VAL    17      30.026  21.351  48.829  1.00  0.00           C
ATOM    241 HG21 VAL    17      30.066  22.430  48.688  1.00  0.00           H
ATOM    242 HG22 VAL    17      30.216  21.049  49.859  1.00  0.00           H
ATOM    243 HG23 VAL    17      30.833  20.905  48.245  1.00  0.00           H
ATOM    244  C   VAL    17      29.194  20.666  45.897  1.00  0.00           C
ATOM    245  O   VAL    17      28.937  19.562  45.340  1.00  0.00           O
ATOM    246  N   TYR    18      30.375  21.244  45.675  1.00  0.00           N
ATOM    247  H   TYR    18      30.449  22.204  45.981  1.00  0.00           H
ATOM    248  CA  TYR    18      31.533  20.587  45.005  1.00  0.00           C
ATOM    249  HA  TYR    18      31.271  19.644  44.523  1.00  0.00           H
ATOM    250  CB  TYR    18      31.994  21.434  43.769  1.00  0.00           C
ATOM    251  HB2 TYR    18      31.209  21.422  43.013  1.00  0.00           H
ATOM    252  HB3 TYR    18      32.146  22.498  43.950  1.00  0.00           H
ATOM    253  CG  TYR    18      33.295  20.865  43.160  1.00  0.00           C
ATOM    254  CD1 TYR    18      33.289  19.662  42.492  1.00  0.00           C
ATOM    255  HD1 TYR    18      32.434  19.009  42.576  1.00  0.00           H
ATOM    256  CE1 TYR    18      34.431  19.278  41.686  1.00  0.00           C
ATOM    257  HE1 TYR    18      34.473  18.353  41.129  1.00  0.00           H
ATOM    258  CZ  TYR    18      35.667  20.012  41.773  1.00  0.00           C
ATOM    259  OH  TYR    18      36.848  19.506  41.192  1.00  0.00           O
ATOM    260  HH  TYR    18      36.820  18.549  41.125  1.00  0.00           H
ATOM    261  CE2 TYR    18      35.654  21.175  42.604  1.00  0.00           C
ATOM    262  HE2 TYR    18      36.582  21.723  42.663  1.00  0.00           H
ATOM    263  CD2 TYR    18      34.478  21.609  43.284  1.00  0.00           C
ATOM    264  HD2 TYR    18      34.452  22.553  43.808  1.00  0.00           H
ATOM    265  C   TYR    18      32.687  20.268  45.992  1.00  0.00           C
ATOM    266  O   TYR    18      32.843  19.134  46.447  1.00  0.00           O
ATOM    267  N   SER    19      33.481  21.243  46.404  1.00  0.00           N
ATOM    268  H   SER    19      33.287  22.213  46.203  1.00  0.00           H
ATOM    269  CA  SER    19      34.742  20.993  47.137  1.00  0.00           C
ATOM    270  HA  SER    19      34.616  20.096  47.744  1.00  0.00           H
ATOM    271  CB  SER    19      35.966  20.867  46.167  1.00  0.00           C
ATOM    272  HB2 SER    19      35.578  20.264  45.347  1.00  0.00           H
ATOM    273  HB3 SER    19      36.185  21.894  45.873  1.00  0.00           H
ATOM    274  OG  SER    19      36.987  20.277  46.858  1.00  0.00           O
ATOM    275  HG  SER    19      36.906  19.325  46.956  1.00  0.00           H
ATOM    276  C   SER    19      35.060  22.124  48.205  1.00  0.00           C
ATOM    277  O   SER    19      34.355  23.152  48.263  1.00  0.00           O
ATOM    278  N   LYS    20      35.966  21.759  49.121  1.00  0.00           N
ATOM    279  H   LYS    20      36.451  20.885  48.976  1.00  0.00           H
ATOM    280  CA  LYS    20      36.470  22.551  50.320  1.00  0.00           C
ATOM    281  HA  LYS    20      36.744  23.543  49.959  1.00  0.00           H
ATOM    282  CB  LYS    20      35.309  22.832  51.349  1.00  0.00           C
ATOM    283  HB2 LYS    20      35.700  23.446  52.160  1.00  0.00           H
ATOM    284  HB3 LYS    20      34.525  23.484  50.960  1.00  0.00           H
ATOM    285  CG  LYS    20      34.632  21.562  51.895  1.00  0.00           C
ATOM    286  HG2 LYS    20      34.425  20.958  51.013  1.00  0.00           H
ATOM    287  HG3 LYS    20      35.365  21.070  52.535  1.00  0.00           H
ATOM    288  CD  LYS    20      33.277  21.767  52.483  1.00  0.00           C
ATOM    289  HD2 LYS    20      32.568  22.248  51.809  1.00  0.00           H
ATOM    290  HD3 LYS    20      32.932  20.763  52.730  1.00  0.00           H
ATOM    291  CE  LYS    20      33.308  22.486  53.789  1.00  0.00           C
ATOM    292  HE2 LYS    20      33.723  23.486  53.657  1.00  0.00           H
ATOM    293  HE3 LYS    20      32.285  22.691  54.105  1.00  0.00           H
ATOM    294  NZ  LYS    20      34.059  21.916  54.892  1.00  0.00           N
ATOM    295  HZ1 LYS    20      35.016  21.808  54.590  1.00  0.00           H
ATOM    296  HZ2 LYS    20      33.978  22.592  55.638  1.00  0.00           H
ATOM    297  HZ3 LYS    20      33.646  21.038  55.174  1.00  0.00           H
ATOM    298  C   LYS    20      37.768  21.976  50.938  1.00  0.00           C
ATOM    299  O   LYS    20      37.850  20.748  51.054  1.00  0.00           O
ATOM    300  N   ASP    21      38.726  22.894  51.101  1.00  0.00           N
ATOM    301  H   ASP    21      38.394  23.847  51.101  1.00  0.00           H
ATOM    302  CA  ASP    21      40.174  22.557  51.474  1.00  0.00           C
ATOM    303  HA  ASP    21      40.476  21.751  50.807  1.00  0.00           H
ATOM    304  CB  ASP    21      41.135  23.643  51.239  1.00  0.00           C
ATOM    305  HB2 ASP    21      42.116  23.205  51.424  1.00  0.00           H
ATOM    306  HB3 ASP    21      40.935  23.921  50.205  1.00  0.00           H
ATOM    307  CG  ASP    21      40.885  24.897  52.008  1.00  0.00           C
ATOM    308  OD1 ASP    21      41.557  25.274  52.956  1.00  0.00           O
ATOM    309  OD2 ASP    21      39.817  25.429  51.633  1.00  0.00           O
ATOM    310  C   ASP    21      40.462  22.106  52.940  1.00  0.00           C
ATOM    311  O   ASP    21      41.419  21.396  53.261  1.00  0.00           O
ATOM    312  N   ASN    22      39.625  22.662  53.845  1.00  0.00           N
ATOM    313  H   ASN    22      38.875  23.238  53.491  1.00  0.00           H
ATOM    314  CA  ASN    22      39.673  22.451  55.300  1.00  0.00           C
ATOM    315  HA  ASN    22      38.998  23.208  55.701  1.00  0.00           H
ATOM    316  CB  ASN    22      38.994  21.138  55.781  1.00  0.00           C
ATOM    317  HB2 ASN    22      39.640  20.266  55.679  1.00  0.00           H
ATOM    318  HB3 ASN    22      38.550  21.217  56.773  1.00  0.00           H
ATOM    319  CG  ASN    22      37.684  20.842  54.992  1.00  0.00           C
ATOM    320  OD1 ASN    22      36.873  21.663  54.804  1.00  0.00           O
ATOM    321  ND2 ASN    22      37.533  19.594  54.655  1.00  0.00           N
ATOM    322 HD21 ASN    22      38.272  18.932  54.847  1.00  0.00           H
ATOM    323 HD22 ASN    22      36.665  19.309  54.226  1.00  0.00           H
ATOM    324  C   ASN    22      41.066  22.705  55.905  1.00  0.00           C
ATOM    325  O   ASN    22      41.517  21.977  56.754  1.00  0.00           O
ATOM    326  N   SER    23      41.725  23.773  55.446  1.00  0.00           N
ATOM    327  H   SER    23      41.496  24.145  54.536  1.00  0.00           H
ATOM    328  CA  SER    23      43.060  24.206  55.914  1.00  0.00           C
ATOM    329  HA  SER    23      43.806  23.499  55.548  1.00  0.00           H
ATOM    330  CB  SER    23      43.360  25.606  55.346  1.00  0.00           C
ATOM    331  HB2 SER    23      43.986  26.153  56.051  1.00  0.00           H
ATOM    332  HB3 SER    23      43.929  25.483  54.424  1.00  0.00           H
ATOM    333  OG  SER    23      42.154  26.434  55.160  1.00  0.00           O
ATOM    334  HG  SER    23      41.772  26.034  54.377  1.00  0.00           H
ATOM    335  C   SER    23      43.313  24.235  57.427  1.00  0.00           C
ATOM    336  O   SER    23      44.375  23.865  57.921  1.00  0.00           O
ATOM    337  N   ILE    24      42.255  24.607  58.137  1.00  0.00           N
ATOM    338  H   ILE    24      41.387  24.842  57.677  1.00  0.00           H
ATOM    339  CA  ILE    24      42.293  24.824  59.625  1.00  0.00           C
ATOM    340  HA  ILE    24      43.335  25.042  59.861  1.00  0.00           H
ATOM    341  CB  ILE    24      41.303  25.944  60.001  1.00  0.00           C
ATOM    342  HB  ILE    24      40.340  25.454  60.149  1.00  0.00           H
ATOM    343  CG2 ILE    24      41.639  26.469  61.421  1.00  0.00           C
ATOM    344 HG21 ILE    24      41.841  25.615  62.068  1.00  0.00           H
ATOM    345 HG22 ILE    24      42.610  26.964  61.471  1.00  0.00           H
ATOM    346 HG23 ILE    24      40.773  26.973  61.848  1.00  0.00           H
ATOM    347  CG1 ILE    24      41.040  27.144  58.983  1.00  0.00           C
ATOM    348 HG12 ILE    24      40.758  26.685  58.035  1.00  0.00           H
ATOM    349 HG13 ILE    24      40.247  27.760  59.407  1.00  0.00           H
ATOM    350  CD1 ILE    24      42.245  28.013  58.608  1.00  0.00           C
ATOM    351 HD11 ILE    24      42.657  28.503  59.490  1.00  0.00           H
ATOM    352 HD12 ILE    24      43.040  27.472  58.096  1.00  0.00           H
ATOM    353 HD13 ILE    24      41.978  28.801  57.903  1.00  0.00           H
ATOM    354  C   ILE    24      42.131  23.559  60.426  1.00  0.00           C
ATOM    355  O   ILE    24      42.826  23.413  61.384  1.00  0.00           O
ATOM    356  N   ARG    25      41.443  22.556  59.857  1.00  0.00           N
ATOM    357  H   ARG    25      40.829  22.852  59.112  1.00  0.00           H
ATOM    358  CA  ARG    25      41.247  21.206  60.336  1.00  0.00           C
ATOM    359  HA  ARG    25      40.955  21.258  61.384  1.00  0.00           H
ATOM    360  CB  ARG    25      40.030  20.550  59.648  1.00  0.00           C
ATOM    361  HB2 ARG    25      39.129  21.094  59.935  1.00  0.00           H
ATOM    362  HB3 ARG    25      40.083  20.536  58.560  1.00  0.00           H
ATOM    363  CG  ARG    25      39.825  19.064  59.973  1.00  0.00           C
ATOM    364  HG2 ARG    25      40.663  18.552  59.499  1.00  0.00           H
ATOM    365  HG3 ARG    25      39.786  19.013  61.061  1.00  0.00           H
ATOM    366  CD  ARG    25      38.477  18.465  59.407  1.00  0.00           C
ATOM    367  HD2 ARG    25      38.386  18.605  58.330  1.00  0.00           H
ATOM    368  HD3 ARG    25      38.427  17.397  59.621  1.00  0.00           H
ATOM    369  NE  ARG    25      37.295  19.154  60.018  1.00  0.00           N
ATOM    370  HE  ARG    25      37.480  19.738  60.821  1.00  0.00           H
ATOM    371  CZ  ARG    25      36.006  19.076  59.805  1.00  0.00           C
ATOM    372  NH1 ARG    25      35.151  19.932  60.389  1.00  0.00           N
ATOM    373 HH11 ARG    25      35.525  20.542  61.102  1.00  0.00           H
ATOM    374 HH12 ARG    25      34.165  19.798  60.217  1.00  0.00           H
ATOM    375  NH2 ARG    25      35.481  18.317  58.866  1.00  0.00           N
ATOM    376 HH21 ARG    25      35.990  17.659  58.291  1.00  0.00           H
ATOM    377 HH22 ARG    25      34.530  18.565  58.639  1.00  0.00           H
ATOM    378  C   ARG    25      42.516  20.356  60.235  1.00  0.00           C
ATOM    379  O   ARG    25      42.821  19.475  61.081  1.00  0.00           O
ATOM    380  N   ILE    26      43.183  20.403  59.071  1.00  0.00           N
ATOM    381  H   ILE    26      42.890  21.161  58.470  1.00  0.00           H
ATOM    382  CA  ILE    26      44.530  19.874  58.756  1.00  0.00           C
ATOM    383  HA  ILE    26      44.633  18.869  59.164  1.00  0.00           H
ATOM    384  CB  ILE    26      44.742  19.795  57.297  1.00  0.00           C
ATOM    385  HB  ILE    26      44.740  20.752  56.774  1.00  0.00           H
ATOM    386  CG2 ILE    26      46.071  19.104  56.938  1.00  0.00           C
ATOM    387 HG21 ILE    26      46.313  18.123  57.346  1.00  0.00           H
ATOM    388 HG22 ILE    26      46.072  18.916  55.864  1.00  0.00           H
ATOM    389 HG23 ILE    26      46.904  19.766  57.173  1.00  0.00           H
ATOM    390  CG1 ILE    26      43.592  18.935  56.560  1.00  0.00           C
ATOM    391 HG12 ILE    26      42.596  19.320  56.779  1.00  0.00           H
ATOM    392 HG13 ILE    26      43.716  18.987  55.478  1.00  0.00           H
ATOM    393  CD1 ILE    26      43.609  17.372  56.794  1.00  0.00           C
ATOM    394 HD11 ILE    26      42.564  17.064  56.823  1.00  0.00           H
ATOM    395 HD12 ILE    26      44.102  16.962  55.912  1.00  0.00           H
ATOM    396 HD13 ILE    26      44.101  17.054  57.713  1.00  0.00           H
ATOM    397  C   ILE    26      45.614  20.632  59.596  1.00  0.00           C
ATOM    398  O   ILE    26      46.534  20.064  60.190  1.00  0.00           O
ATOM    399  N   GLY    27      45.522  21.945  59.635  1.00  0.00           N
ATOM    400  H   GLY    27      44.923  22.382  58.948  1.00  0.00           H
ATOM    401  CA  GLY    27      46.384  22.897  60.303  1.00  0.00           C
ATOM    402  HA2 GLY    27      47.399  22.787  59.921  1.00  0.00           H
ATOM    403  HA3 GLY    27      46.097  23.901  59.992  1.00  0.00           H
ATOM    404  C   GLY    27      46.446  22.722  61.805  1.00  0.00           C
ATOM    405  O   GLY    27      47.418  23.003  62.375  1.00  0.00           O
ATOM    406  N   SER    28      45.411  22.102  62.393  1.00  0.00           N
ATOM    407  H   SER    28      44.689  21.744  61.785  1.00  0.00           H
ATOM    408  CA  SER    28      45.370  21.686  63.762  1.00  0.00           C
ATOM    409  HA  SER    28      45.825  22.465  64.374  1.00  0.00           H
ATOM    410  CB  SER    28      43.957  21.253  64.192  1.00  0.00           C
ATOM    411  HB2 SER    28      43.545  20.485  63.539  1.00  0.00           H
ATOM    412  HB3 SER    28      44.067  20.912  65.221  1.00  0.00           H
ATOM    413  OG  SER    28      43.112  22.376  64.137  1.00  0.00           O
ATOM    414  HG  SER    28      42.817  22.422  63.225  1.00  0.00           H
ATOM    415  C   SER    28      46.226  20.510  64.128  1.00  0.00           C
ATOM    416  O   SER    28      46.436  20.215  65.297  1.00  0.00           O
ATOM    417  N   LYS    29      46.722  19.800  63.123  1.00  0.00           N
ATOM    418  H   LYS    29      46.537  20.098  62.176  1.00  0.00           H
ATOM    419  CA  LYS    29      47.368  18.494  63.222  1.00  0.00           C
ATOM    420  HA  LYS    29      47.987  18.456  64.117  1.00  0.00           H
ATOM    421  CB  LYS    29      46.358  17.335  63.436  1.00  0.00           C
ATOM    422  HB2 LYS    29      46.897  16.413  63.652  1.00  0.00           H
ATOM    423  HB3 LYS    29      45.779  17.465  64.351  1.00  0.00           H
ATOM    424  CG  LYS    29      45.332  17.085  62.402  1.00  0.00           C
ATOM    425  HG2 LYS    29      44.515  17.708  62.766  1.00  0.00           H
ATOM    426  HG3 LYS    29      45.467  17.460  61.387  1.00  0.00           H
ATOM    427  CD  LYS    29      44.767  15.639  62.379  1.00  0.00           C
ATOM    428  HD2 LYS    29      44.534  15.343  63.402  1.00  0.00           H
ATOM    429  HD3 LYS    29      43.789  15.562  61.903  1.00  0.00           H
ATOM    430  CE  LYS    29      45.675  14.621  61.721  1.00  0.00           C
ATOM    431  HE2 LYS    29      45.722  14.768  60.642  1.00  0.00           H
ATOM    432  HE3 LYS    29      46.691  14.715  62.105  1.00  0.00           H
ATOM    433  NZ  LYS    29      45.185  13.266  62.150  1.00  0.00           N
ATOM    434  HZ1 LYS    29      45.749  12.517  61.775  1.00  0.00           H
ATOM    435  HZ2 LYS    29      45.339  13.297  63.148  1.00  0.00           H
ATOM    436  HZ3 LYS    29      44.204  13.101  61.981  1.00  0.00           H
ATOM    437  C   LYS    29      48.372  18.178  62.165  1.00  0.00           C
ATOM    438  O   LYS    29      48.754  17.028  61.963  1.00  0.00           O
ATOM    439  N   GLY    30      48.891  19.212  61.413  1.00  0.00           N
ATOM    440  H   GLY    30      48.436  20.113  61.386  1.00  0.00           H
ATOM    441  CA  GLY    30      50.036  19.113  60.585  1.00  0.00           C
ATOM    442  HA2 GLY    30      50.850  18.830  61.253  1.00  0.00           H
ATOM    443  HA3 GLY    30      49.677  18.419  59.825  1.00  0.00           H
ATOM    444  C   GLY    30      50.328  20.507  60.015  1.00  0.00           C
ATOM    445  O   GLY    30      49.618  21.456  60.240  1.00  0.00           O
ATOM    446  N   ASP    31      51.499  20.729  59.412  1.00  0.00           N
ATOM    447  H   ASP    31      52.132  19.943  59.362  1.00  0.00           H
ATOM    448  CA  ASP    31      51.978  22.043  58.889  1.00  0.00           C
ATOM    449  HA  ASP    31      51.879  22.829  59.638  1.00  0.00           H
ATOM    450  CB  ASP    31      53.427  21.878  58.439  1.00  0.00           C
ATOM    451  HB2 ASP    31      53.421  21.054  57.726  1.00  0.00           H
ATOM    452  HB3 ASP    31      53.731  22.754  57.865  1.00  0.00           H
ATOM    453  CG  ASP    31      54.444  21.736  59.554  1.00  0.00           C
ATOM    454  OD1 ASP    31      55.657  21.620  59.224  1.00  0.00           O
ATOM    455  OD2 ASP    31      54.023  21.916  60.720  1.00  0.00           O
ATOM    456  C   ASP    31      51.176  22.397  57.629  1.00  0.00           C
ATOM    457  O   ASP    31      51.194  21.673  56.636  1.00  0.00           O
ATOM    458  N   VAL    32      50.512  23.553  57.594  1.00  0.00           N
ATOM    459  H   VAL    32      50.612  24.238  58.330  1.00  0.00           H
ATOM    460  CA  VAL    32      49.593  23.940  56.440  1.00  0.00           C
ATOM    461  HA  VAL    32      49.903  23.542  55.473  1.00  0.00           H
ATOM    462  CB  VAL    32      48.135  23.654  56.812  1.00  0.00           C
ATOM    463  HB  VAL    32      47.933  24.131  57.772  1.00  0.00           H
ATOM    464  CG1 VAL    32      47.071  24.067  55.763  1.00  0.00           C
ATOM    465 HG11 VAL    32      47.365  23.484  54.891  1.00  0.00           H
ATOM    466 HG12 VAL    32      46.039  23.838  56.033  1.00  0.00           H
ATOM    467 HG13 VAL    32      47.226  25.118  55.522  1.00  0.00           H
ATOM    468  CG2 VAL    32      47.879  22.077  56.914  1.00  0.00           C
ATOM    469 HG21 VAL    32      46.818  22.046  57.162  1.00  0.00           H
ATOM    470 HG22 VAL    32      48.124  21.628  55.951  1.00  0.00           H
ATOM    471 HG23 VAL    32      48.509  21.731  57.733  1.00  0.00           H
ATOM    472  C   VAL    32      49.696  25.434  56.344  1.00  0.00           C
ATOM    473  O   VAL    32      49.871  26.006  57.350  1.00  0.00           O
ATOM    474  N   PHE    33      49.734  26.022  55.184  1.00  0.00           N
ATOM    475  H   PHE    33      49.443  25.499  54.370  1.00  0.00           H
ATOM    476  CA  PHE    33      49.939  27.450  54.891  1.00  0.00           C
ATOM    477  HA  PHE    33      50.758  27.882  55.465  1.00  0.00           H
ATOM    478  CB  PHE    33      50.239  27.687  53.434  1.00  0.00           C
ATOM    479  HB2 PHE    33      49.374  27.273  52.917  1.00  0.00           H
ATOM    480  HB3 PHE    33      50.337  28.761  53.272  1.00  0.00           H
ATOM    481  CG  PHE    33      51.532  27.097  52.920  1.00  0.00           C
ATOM    482  CD1 PHE    33      52.786  27.573  53.448  1.00  0.00           C
ATOM    483  HD1 PHE    33      52.839  28.402  54.139  1.00  0.00           H
ATOM    484  CE1 PHE    33      53.948  27.263  52.791  1.00  0.00           C
ATOM    485  HE1 PHE    33      54.839  27.776  53.121  1.00  0.00           H
ATOM    486  CZ  PHE    33      53.993  26.437  51.688  1.00  0.00           C
ATOM    487  HZ  PHE    33      54.956  26.321  51.213  1.00  0.00           H
ATOM    488  CE2 PHE    33      52.789  25.878  51.227  1.00  0.00           C
ATOM    489  HE2 PHE    33      52.801  25.132  50.446  1.00  0.00           H
ATOM    490  CD2 PHE    33      51.553  26.147  51.903  1.00  0.00           C
ATOM    491  HD2 PHE    33      50.627  25.638  51.682  1.00  0.00           H
ATOM    492  C   PHE    33      48.776  28.412  55.320  1.00  0.00           C
ATOM    493  O   PHE    33      47.644  28.004  55.316  1.00  0.00           O
ATOM    494  N   VAL    34      49.041  29.682  55.622  1.00  0.00           N
ATOM    495  H   VAL    34      50.015  29.938  55.551  1.00  0.00           H
ATOM    496  CA  VAL    34      48.075  30.781  55.871  1.00  0.00           C
ATOM    497  HA  VAL    34      47.136  30.485  56.340  1.00  0.00           H
ATOM    498  CB  VAL    34      48.717  31.701  56.922  1.00  0.00           C
ATOM    499  HB  VAL    34      49.742  31.894  56.610  1.00  0.00           H
ATOM    500  CG1 VAL    34      47.936  33.013  57.107  1.00  0.00           C
ATOM    501 HG11 VAL    34      48.132  33.652  57.968  1.00  0.00           H
ATOM    502 HG12 VAL    34      47.871  33.550  56.160  1.00  0.00           H
ATOM    503 HG13 VAL    34      46.960  32.573  57.308  1.00  0.00           H
ATOM    504  CG2 VAL    34      48.784  31.099  58.306  1.00  0.00           C
ATOM    505 HG21 VAL    34      48.026  30.314  58.312  1.00  0.00           H
ATOM    506 HG22 VAL    34      49.754  30.606  58.360  1.00  0.00           H
ATOM    507 HG23 VAL    34      48.508  31.754  59.132  1.00  0.00           H
ATOM    508  C   VAL    34      47.791  31.500  54.564  1.00  0.00           C
ATOM    509  O   VAL    34      48.731  31.864  53.867  1.00  0.00           O
ATOM    510  N   ILE    35      46.552  31.516  54.051  1.00  0.00           N
ATOM    511  H   ILE    35      45.848  31.185  54.696  1.00  0.00           H
ATOM    512  CA  ILE    35      46.248  31.800  52.621  1.00  0.00           C
ATOM    513  HA  ILE    35      47.195  32.096  52.170  1.00  0.00           H
ATOM    514  CB  ILE    35      45.781  30.451  51.979  1.00  0.00           C
ATOM    515  HB  ILE    35      45.823  30.633  50.905  1.00  0.00           H
ATOM    516  CG2 ILE    35      46.604  29.163  52.240  1.00  0.00           C
ATOM    517 HG21 ILE    35      46.491  28.364  51.507  1.00  0.00           H
ATOM    518 HG22 ILE    35      47.660  29.425  52.174  1.00  0.00           H
ATOM    519 HG23 ILE    35      46.454  28.738  53.233  1.00  0.00           H
ATOM    520  CG1 ILE    35      44.247  30.106  52.318  1.00  0.00           C
ATOM    521 HG12 ILE    35      44.057  30.164  53.390  1.00  0.00           H
ATOM    522 HG13 ILE    35      43.622  30.826  51.790  1.00  0.00           H
ATOM    523  CD1 ILE    35      43.657  28.725  51.947  1.00  0.00           C
ATOM    524 HD11 ILE    35      44.145  28.055  52.655  1.00  0.00           H
ATOM    525 HD12 ILE    35      42.575  28.719  52.077  1.00  0.00           H
ATOM    526 HD13 ILE    35      43.843  28.537  50.890  1.00  0.00           H
ATOM    527  C   ILE    35      45.158  32.887  52.433  1.00  0.00           C
ATOM    528  O   ILE    35      44.334  33.130  53.312  1.00  0.00           O
ATOM    529  N   ARG    36      45.210  33.564  51.262  1.00  0.00           N
ATOM    530  H   ARG    36      45.992  33.330  50.667  1.00  0.00           H
ATOM    531  CA  ARG    36      44.114  34.429  50.743  1.00  0.00           C
ATOM    532  HA  ARG    36      43.188  34.228  51.282  1.00  0.00           H
ATOM    533  CB  ARG    36      44.407  35.843  51.159  1.00  0.00           C
ATOM    534  HB2 ARG    36      45.407  36.045  50.774  1.00  0.00           H
ATOM    535  HB3 ARG    36      43.785  36.557  50.620  1.00  0.00           H
ATOM    536  CG  ARG    36      44.302  36.253  52.587  1.00  0.00           C
ATOM    537  HG2 ARG    36      45.010  35.654  53.161  1.00  0.00           H
ATOM    538  HG3 ARG    36      44.705  37.263  52.516  1.00  0.00           H
ATOM    539  CD  ARG    36      42.935  36.018  53.256  1.00  0.00           C
ATOM    540  HD2 ARG    36      42.849  34.936  53.148  1.00  0.00           H
ATOM    541  HD3 ARG    36      43.077  36.326  54.292  1.00  0.00           H
ATOM    542  NE  ARG    36      41.722  36.562  52.572  1.00  0.00           N
ATOM    543  HE  ARG    36      41.314  35.907  51.921  1.00  0.00           H
ATOM    544  CZ  ARG    36      41.278  37.803  52.580  1.00  0.00           C
ATOM    545  NH1 ARG    36      40.228  38.019  51.949  1.00  0.00           N
ATOM    546 HH11 ARG    36      39.738  37.226  51.560  1.00  0.00           H
ATOM    547 HH12 ARG    36      40.035  38.983  51.715  1.00  0.00           H
ATOM    548  NH2 ARG    36      41.815  38.821  53.210  1.00  0.00           N
ATOM    549 HH21 ARG    36      42.750  38.845  53.591  1.00  0.00           H
ATOM    550 HH22 ARG    36      41.274  39.651  53.402  1.00  0.00           H
ATOM    551  C   ARG    36      43.913  34.312  49.259  1.00  0.00           C
ATOM    552  O   ARG    36      44.772  33.986  48.496  1.00  0.00           O
ATOM    553  N   GLH    37      42.658  34.556  48.858  1.00  0.00           N
ATOM    554  H   GLH    37      42.054  34.694  49.656  1.00  0.00           H
ATOM    555  CA  GLH    37      42.004  34.246  47.627  1.00  0.00           C
ATOM    556  HA  GLH    37      40.936  34.324  47.834  1.00  0.00           H
ATOM    557  CB  GLH    37      42.176  35.358  46.495  1.00  0.00           C
ATOM    558  HB2 GLH    37      41.850  34.852  45.586  1.00  0.00           H
ATOM    559  HB3 GLH    37      41.628  36.282  46.670  1.00  0.00           H
ATOM    560  CG  GLH    37      43.656  35.857  46.189  1.00  0.00           C
ATOM    561  HG2 GLH    37      44.370  35.041  46.295  1.00  0.00           H
ATOM    562  HG3 GLH    37      43.650  36.017  45.110  1.00  0.00           H
ATOM    563  CD  GLH    37      44.064  37.116  46.934  1.00  0.00           C
ATOM    564  OE1 GLH    37      44.332  37.116  48.155  1.00  0.00           O
ATOM    565  OE2 GLH    37      44.157  38.238  46.122  1.00  0.00           O
ATOM    566  HE2 GLH    37      44.300  37.991  45.206  1.00  0.00           H
ATOM    567  C   GLH    37      42.257  32.829  47.030  1.00  0.00           C
ATOM    568  O   GLH    37      42.896  32.716  45.970  1.00  0.00           O
ATOM    569  N   PRO    38      41.721  31.775  47.627  1.00  0.00           N
ATOM    570  CD  PRO    38      41.139  31.702  48.954  1.00  0.00           C
ATOM    571  HD2 PRO    38      40.293  32.387  49.017  1.00  0.00           H
ATOM    572  HD3 PRO    38      41.822  31.949  49.767  1.00  0.00           H
ATOM    573  CG  PRO    38      40.664  30.227  49.105  1.00  0.00           C
ATOM    574  HG2 PRO    38      39.676  30.154  48.649  1.00  0.00           H
ATOM    575  HG3 PRO    38      40.668  29.843  50.125  1.00  0.00           H
ATOM    576  CB  PRO    38      41.693  29.466  48.328  1.00  0.00           C
ATOM    577  HB2 PRO    38      41.309  28.498  48.005  1.00  0.00           H
ATOM    578  HB3 PRO    38      42.663  29.439  48.824  1.00  0.00           H
ATOM    579  CA  PRO    38      41.926  30.379  47.152  1.00  0.00           C
ATOM    580  HA  PRO    38      42.911  30.324  46.685  1.00  0.00           H
ATOM    581  C   PRO    38      40.968  30.058  45.984  1.00  0.00           C
ATOM    582  O   PRO    38      39.891  29.502  46.282  1.00  0.00           O
ATOM    583  N   PHE    39      41.255  30.618  44.813  1.00  0.00           N
ATOM    584  H   PHE    39      42.122  31.138  44.783  1.00  0.00           H
ATOM    585  CA  PHE    39      40.513  30.371  43.495  1.00  0.00           C
ATOM    586  HA  PHE    39      39.430  30.398  43.612  1.00  0.00           H
ATOM    587  CB  PHE    39      40.788  31.377  42.451  1.00  0.00           C
ATOM    588  HB2 PHE    39      40.121  31.103  41.633  1.00  0.00           H
ATOM    589  HB3 PHE    39      40.469  32.384  42.721  1.00  0.00           H
ATOM    590  CG  PHE    39      42.176  31.573  41.954  1.00  0.00           C
ATOM    591  CD1 PHE    39      42.566  31.309  40.607  1.00  0.00           C
ATOM    592  HD1 PHE    39      41.921  30.734  39.959  1.00  0.00           H
ATOM    593  CE1 PHE    39      43.779  31.724  39.980  1.00  0.00           C
ATOM    594  HE1 PHE    39      44.030  31.419  38.975  1.00  0.00           H
ATOM    595  CZ  PHE    39      44.731  32.339  40.783  1.00  0.00           C
ATOM    596  HZ  PHE    39      45.709  32.545  40.372  1.00  0.00           H
ATOM    597  CE2 PHE    39      44.400  32.670  42.162  1.00  0.00           C
ATOM    598  HE2 PHE    39      45.010  33.185  42.890  1.00  0.00           H
ATOM    599  CD2 PHE    39      43.128  32.378  42.659  1.00  0.00           C
ATOM    600  HD2 PHE    39      42.908  32.671  43.675  1.00  0.00           H
ATOM    601  C   PHE    39      40.798  28.952  43.046  1.00  0.00           C
ATOM    602  O   PHE    39      41.939  28.552  42.808  1.00  0.00           O
ATOM    603  N   ILE    40      39.754  28.330  42.770  1.00  0.00           N
ATOM    604  H   ILE    40      38.920  28.651  43.239  1.00  0.00           H
ATOM    605  CA  ILE    40      39.601  27.136  41.986  1.00  0.00           C
ATOM    606  HA  ILE    40      40.401  26.433  42.221  1.00  0.00           H
ATOM    607  CB  ILE    40      38.294  26.352  42.160  1.00  0.00           C
ATOM    608  HB  ILE    40      37.491  27.000  41.811  1.00  0.00           H
ATOM    609  CG2 ILE    40      38.137  25.076  41.315  1.00  0.00           C
ATOM    610 HG21 ILE    40      38.988  24.402  41.415  1.00  0.00           H
ATOM    611 HG22 ILE    40      37.226  24.576  41.644  1.00  0.00           H
ATOM    612 HG23 ILE    40      38.012  25.292  40.254  1.00  0.00           H
ATOM    613  CG1 ILE    40      38.236  26.065  43.654  1.00  0.00           C
ATOM    614 HG12 ILE    40      39.156  25.577  43.977  1.00  0.00           H
ATOM    615 HG13 ILE    40      38.117  27.028  44.150  1.00  0.00           H
ATOM    616  CD1 ILE    40      36.989  25.246  44.163  1.00  0.00           C
ATOM    617 HD11 ILE    40      37.073  24.170  44.018  1.00  0.00           H
ATOM    618 HD12 ILE    40      36.954  25.394  45.243  1.00  0.00           H
ATOM    619 HD13 ILE    40      36.072  25.567  43.669  1.00  0.00           H
ATOM    620  C   ILE    40      39.746  27.439  40.475  1.00  0.00           C
ATOM    621  O   ILE    40      39.043  28.249  39.941  1.00  0.00           O
ATOM    622  N   SER    41      40.498  26.668  39.725  1.00  0.00           N
ATOM    623  H   SER    41      40.981  25.907  40.181  1.00  0.00           H
ATOM    624  CA  SER    41      40.687  26.740  38.256  1.00  0.00           C
ATOM    625  HA  SER    41      39.726  27.051  37.846  1.00  0.00           H
ATOM    626  CB  SER    41      41.726  27.767  37.891  1.00  0.00           C
ATOM    627  HB2 SER    41      41.355  28.717  38.276  1.00  0.00           H
ATOM    628  HB3 SER    41      42.718  27.521  38.268  1.00  0.00           H
ATOM    629  OG  SER    41      41.864  27.888  36.487  1.00  0.00           O
ATOM    630  HG  SER    41      42.265  28.733  36.268  1.00  0.00           H
ATOM    631  C   SER    41      41.036  25.337  37.722  1.00  0.00           C
ATOM    632  O   SER    41      41.640  24.558  38.429  1.00  0.00           O
ATOM    633  N   CYX    42      40.570  25.067  36.487  1.00  0.00           N
ATOM    634  H   CYX    42      40.149  25.853  36.013  1.00  0.00           H
ATOM    635  CA  CYX    42      40.386  23.674  35.939  1.00  0.00           C
ATOM    636  HA  CYX    42      40.964  23.013  36.583  1.00  0.00           H
ATOM    637  CB  CYX    42      38.903  23.237  35.898  1.00  0.00           C
ATOM    638  HB2 CYX    42      38.351  23.947  35.281  1.00  0.00           H
ATOM    639  HB3 CYX    42      38.756  22.244  35.475  1.00  0.00           H
ATOM    640  SG  CYX    42      37.994  23.412  37.418  1.00  0.00           S
ATOM    641  C   CYX    42      41.117  23.324  34.635  1.00  0.00           C
ATOM    642  O   CYX    42      41.572  24.197  33.904  1.00  0.00           O
ATOM    643  N   SER    43      41.132  22.018  34.286  1.00  0.00           N
ATOM    644  H   SER    43      40.744  21.317  34.902  1.00  0.00           H
ATOM    645  CA  SER    43      41.651  21.508  33.027  1.00  0.00           C
ATOM    646  HA  SER    43      41.520  22.283  32.273  1.00  0.00           H
ATOM    647  CB  SER    43      43.098  21.108  33.283  1.00  0.00           C
ATOM    648  HB2 SER    43      43.579  20.651  32.418  1.00  0.00           H
ATOM    649  HB3 SER    43      43.709  21.947  33.616  1.00  0.00           H
ATOM    650  OG  SER    43      43.211  20.224  34.404  1.00  0.00           O
ATOM    651  HG  SER    43      42.711  20.742  35.040  1.00  0.00           H
ATOM    652  C   SER    43      40.970  20.202  32.633  1.00  0.00           C
ATOM    653  O   SER    43      40.145  19.711  33.417  1.00  0.00           O
ATOM    654  N   HID    44      41.381  19.542  31.587  1.00  0.00           N
ATOM    655  H   HID    44      42.059  20.045  31.034  1.00  0.00           H
ATOM    656  CA  HID    44      40.765  18.316  31.158  1.00  0.00           C
ATOM    657  HA  HID    44      39.693  18.394  31.333  1.00  0.00           H
ATOM    658  CB  HID    44      40.901  18.029  29.648  1.00  0.00           C
ATOM    659  HB2 HID    44      40.281  17.171  29.389  1.00  0.00           H
ATOM    660  HB3 HID    44      40.473  18.838  29.058  1.00  0.00           H
ATOM    661  CG  HID    44      42.265  17.732  29.145  1.00  0.00           C
ATOM    662  ND1 HID    44      42.860  16.464  29.084  1.00  0.00           N
ATOM    663  HD1 HID    44      42.455  15.545  29.201  1.00  0.00           H
ATOM    664  CE1 HID    44      44.191  16.683  28.848  1.00  0.00           C
ATOM    665  HE1 HID    44      44.981  15.962  28.994  1.00  0.00           H
ATOM    666  NE2 HID    44      44.439  17.998  28.701  1.00  0.00           N
ATOM    667  CD2 HID    44      43.224  18.705  28.914  1.00  0.00           C
ATOM    668  HD2 HID    44      43.141  19.775  28.799  1.00  0.00           H
ATOM    669  C   HID    44      41.263  17.082  31.907  1.00  0.00           C
ATOM    670  O   HID    44      40.870  15.920  31.715  1.00  0.00           O
ATOM    671  N   LEU    45      42.137  17.306  32.892  1.00  0.00           N
ATOM    672  H   LEU    45      42.418  18.267  33.024  1.00  0.00           H
ATOM    673  CA  LEU    45      42.827  16.446  33.741  1.00  0.00           C
ATOM    674  HA  LEU    45      42.612  15.439  33.387  1.00  0.00           H
ATOM    675  CB  LEU    45      44.334  16.763  33.458  1.00  0.00           C
ATOM    676  HB2 LEU    45      44.550  16.665  32.394  1.00  0.00           H
ATOM    677  HB3 LEU    45      44.458  17.777  33.837  1.00  0.00           H
ATOM    678  CG  LEU    45      45.365  15.853  34.135  1.00  0.00           C
ATOM    679  HG  LEU    45      45.266  16.004  35.211  1.00  0.00           H
ATOM    680  CD1 LEU    45      45.186  14.329  33.862  1.00  0.00           C
ATOM    681 HD11 LEU    45      44.274  13.950  34.322  1.00  0.00           H
ATOM    682 HD12 LEU    45      45.134  14.154  32.788  1.00  0.00           H
ATOM    683 HD13 LEU    45      46.066  13.795  34.224  1.00  0.00           H
ATOM    684  CD2 LEU    45      46.777  16.319  33.612  1.00  0.00           C
ATOM    685 HD21 LEU    45      46.788  16.062  32.553  1.00  0.00           H
ATOM    686 HD22 LEU    45      47.022  17.378  33.695  1.00  0.00           H
ATOM    687 HD23 LEU    45      47.544  15.671  34.036  1.00  0.00           H
ATOM    688  C   LEU    45      42.362  16.565  35.211  1.00  0.00           C
ATOM    689  O   LEU    45      42.003  15.529  35.841  1.00  0.00           O
ATOM    690  N   GLU    46      42.342  17.796  35.793  1.00  0.00           N
ATOM    691  H   GLU    46      42.649  18.579  35.235  1.00  0.00           H
ATOM    692  CA  GLU    46      41.984  18.075  37.164  1.00  0.00           C
ATOM    693  HA  GLU    46      41.214  17.367  37.475  1.00  0.00           H
ATOM    694  CB  GLU    46      43.140  17.863  38.154  1.00  0.00           C
ATOM    695  HB2 GLU    46      42.819  17.887  39.195  1.00  0.00           H
ATOM    696  HB3 GLU    46      43.518  16.864  37.939  1.00  0.00           H
ATOM    697  CG  GLU    46      44.311  18.893  37.949  1.00  0.00           C
ATOM    698  HG2 GLU    46      44.866  18.652  37.041  1.00  0.00           H
ATOM    699  HG3 GLU    46      43.981  19.930  37.881  1.00  0.00           H
ATOM    700  CD  GLU    46      45.462  18.785  39.033  1.00  0.00           C
ATOM    701  OE1 GLU    46      46.702  18.994  38.740  1.00  0.00           O
ATOM    702  OE2 GLU    46      45.126  18.460  40.194  1.00  0.00           O
ATOM    703  C   GLU    46      41.473  19.496  37.399  1.00  0.00           C
ATOM    704  O   GLU    46      41.874  20.450  36.674  1.00  0.00           O
ATOM    705  N   CYX    47      40.780  19.764  38.452  1.00  0.00           N
ATOM    706  H   CYX    47      40.509  19.006  39.063  1.00  0.00           H
ATOM    707  CA  CYX    47      40.676  21.142  39.077  1.00  0.00           C
ATOM    708  HA  CYX    47      40.811  21.887  38.293  1.00  0.00           H
ATOM    709  CB  CYX    47      39.195  21.425  39.514  1.00  0.00           C
ATOM    710  HB2 CYX    47      38.835  20.757  40.298  1.00  0.00           H
ATOM    711  HB3 CYX    47      39.090  22.365  40.056  1.00  0.00           H
ATOM    712  SG  CYX    47      37.956  21.511  38.200  1.00  0.00           S
ATOM    713  C   CYX    47      41.765  21.353  40.119  1.00  0.00           C
ATOM    714  O   CYX    47      42.222  20.505  40.872  1.00  0.00           O
ATOM    715  N   ARG    48      42.295  22.555  40.256  1.00  0.00           N
ATOM    716  H   ARG    48      41.984  23.344  39.707  1.00  0.00           H
ATOM    717  CA  ARG    48      43.301  22.954  41.299  1.00  0.00           C
ATOM    718  HA  ARG    48      43.594  22.121  41.937  1.00  0.00           H
ATOM    719  CB  ARG    48      44.641  23.371  40.589  1.00  0.00           C
ATOM    720  HB2 ARG    48      44.472  24.151  39.846  1.00  0.00           H
ATOM    721  HB3 ARG    48      45.309  23.697  41.386  1.00  0.00           H
ATOM    722  CG  ARG    48      45.247  22.164  39.811  1.00  0.00           C
ATOM    723  HG2 ARG    48      45.386  21.325  40.493  1.00  0.00           H
ATOM    724  HG3 ARG    48      44.459  21.932  39.094  1.00  0.00           H
ATOM    725  CD  ARG    48      46.602  22.499  39.179  1.00  0.00           C
ATOM    726  HD2 ARG    48      46.823  21.665  38.513  1.00  0.00           H
ATOM    727  HD3 ARG    48      46.515  23.450  38.653  1.00  0.00           H
ATOM    728  NE  ARG    48      47.644  22.526  40.286  1.00  0.00           N
ATOM    729  HE  ARG    48      48.138  23.397  40.422  1.00  0.00           H
ATOM    730  CZ  ARG    48      48.082  21.629  41.085  1.00  0.00           C
ATOM    731  NH1 ARG    48      48.934  22.057  42.008  1.00  0.00           N
ATOM    732 HH11 ARG    48      49.120  23.047  42.084  1.00  0.00           H
ATOM    733 HH12 ARG    48      49.523  21.369  42.454  1.00  0.00           H
ATOM    734  NH2 ARG    48      47.820  20.384  41.061  1.00  0.00           N
ATOM    735 HH21 ARG    48      47.331  19.917  40.312  1.00  0.00           H
ATOM    736 HH22 ARG    48      48.302  19.754  41.685  1.00  0.00           H
ATOM    737  C   ARG    48      42.756  23.960  42.246  1.00  0.00           C
ATOM    738  O   ARG    48      41.891  24.686  41.864  1.00  0.00           O
ATOM    739  N   THR    49      43.257  24.019  43.496  1.00  0.00           N
ATOM    740  H   THR    49      43.995  23.413  43.824  1.00  0.00           H
ATOM    741  CA  THR    49      43.166  25.379  44.154  1.00  0.00           C
ATOM    742  HA  THR    49      42.265  25.951  43.939  1.00  0.00           H
ATOM    743  CB  THR    49      43.091  25.209  45.685  1.00  0.00           C
ATOM    744  HB  THR    49      44.086  24.860  45.961  1.00  0.00           H
ATOM    745  CG2 THR    49      43.018  26.461  46.442  1.00  0.00           C
ATOM    746 HG21 THR    49      43.903  27.095  46.382  1.00  0.00           H
ATOM    747 HG22 THR    49      42.167  27.034  46.076  1.00  0.00           H
ATOM    748 HG23 THR    49      42.797  26.378  47.506  1.00  0.00           H
ATOM    749  OG1 THR    49      42.073  24.329  46.128  1.00  0.00           O
ATOM    750  HG1 THR    49      42.183  24.204  47.074  1.00  0.00           H
ATOM    751  C   THR    49      44.487  26.120  43.894  1.00  0.00           C
ATOM    752  O   THR    49      45.558  25.638  44.342  1.00  0.00           O
ATOM    753  N   PHE    50      44.465  27.252  43.239  1.00  0.00           N
ATOM    754  H   PHE    50      43.622  27.503  42.743  1.00  0.00           H
ATOM    755  CA  PHE    50      45.504  28.262  43.076  1.00  0.00           C
ATOM    756  HA  PHE    50      46.470  27.759  43.036  1.00  0.00           H
ATOM    757  CB  PHE    50      45.420  28.976  41.749  1.00  0.00           C
ATOM    758  HB2 PHE    50      44.369  29.237  41.630  1.00  0.00           H
ATOM    759  HB3 PHE    50      46.019  29.882  41.834  1.00  0.00           H
ATOM    760  CG  PHE    50      45.942  28.244  40.567  1.00  0.00           C
ATOM    761  CD1 PHE    50      45.227  27.211  39.928  1.00  0.00           C
ATOM    762  HD1 PHE    50      44.196  27.033  40.198  1.00  0.00           H
ATOM    763  CE1 PHE    50      45.860  26.410  38.936  1.00  0.00           C
ATOM    764  HE1 PHE    50      45.339  25.627  38.405  1.00  0.00           H
ATOM    765  CZ  PHE    50      47.127  26.731  38.498  1.00  0.00           C
ATOM    766  HZ  PHE    50      47.530  26.293  37.596  1.00  0.00           H
ATOM    767  CE2 PHE    50      47.863  27.777  39.133  1.00  0.00           C
ATOM    768  HE2 PHE    50      48.904  27.901  38.874  1.00  0.00           H
ATOM    769  CD2 PHE    50      47.272  28.436  40.214  1.00  0.00           C
ATOM    770  HD2 PHE    50      47.831  29.199  40.734  1.00  0.00           H
ATOM    771  C   PHE    50      45.309  29.243  44.295  1.00  0.00           C
ATOM    772  O   PHE    50      44.180  29.609  44.611  1.00  0.00           O
ATOM    773  N   PHE    51      46.412  29.758  44.939  1.00  0.00           N
ATOM    774  H   PHE    51      47.321  29.490  44.593  1.00  0.00           H
ATOM    775  CA  PHE    51      46.265  30.637  46.158  1.00  0.00           C
ATOM    776  HA  PHE    51      45.415  31.297  45.981  1.00  0.00           H
ATOM    777  CB  PHE    51      45.850  29.917  47.428  1.00  0.00           C
ATOM    778  HB2 PHE    51      45.573  30.629  48.206  1.00  0.00           H
ATOM    779  HB3 PHE    51      44.946  29.381  47.142  1.00  0.00           H
ATOM    780  CG  PHE    51      46.891  28.901  47.948  1.00  0.00           C
ATOM    781  CD1 PHE    51      47.761  29.199  48.994  1.00  0.00           C
ATOM    782  HD1 PHE    51      47.782  30.210  49.371  1.00  0.00           H
ATOM    783  CE1 PHE    51      48.819  28.326  49.387  1.00  0.00           C
ATOM    784  HE1 PHE    51      49.486  28.645  50.175  1.00  0.00           H
ATOM    785  CZ  PHE    51      48.955  27.030  48.855  1.00  0.00           C
ATOM    786  HZ  PHE    51      49.783  26.446  49.227  1.00  0.00           H
ATOM    787  CE2 PHE    51      48.050  26.710  47.773  1.00  0.00           C
ATOM    788  HE2 PHE    51      48.156  25.802  47.198  1.00  0.00           H
ATOM    789  CD2 PHE    51      47.034  27.625  47.321  1.00  0.00           C
ATOM    790  HD2 PHE    51      46.369  27.370  46.509  1.00  0.00           H
ATOM    791  C   PHE    51      47.442  31.609  46.362  1.00  0.00           C
ATOM    792  O   PHE    51      48.591  31.230  46.119  1.00  0.00           O
ATOM    793  N   LEU    52      47.124  32.743  47.044  1.00  0.00           N
ATOM    794  H   LEU    52      46.195  32.846  47.426  1.00  0.00           H
ATOM    795  CA  LEU    52      48.231  33.594  47.466  1.00  0.00           C
ATOM    796  HA  LEU    52      49.056  33.349  46.797  1.00  0.00           H
ATOM    797  CB  LEU    52      47.910  35.083  47.344  1.00  0.00           C
ATOM    798  HB2 LEU    52      47.027  35.237  47.964  1.00  0.00           H
ATOM    799  HB3 LEU    52      48.754  35.626  47.770  1.00  0.00           H
ATOM    800  CG  LEU    52      47.685  35.518  45.853  1.00  0.00           C
ATOM    801  HG  LEU    52      46.763  35.040  45.519  1.00  0.00           H
ATOM    802  CD1 LEU    52      47.432  37.057  46.017  1.00  0.00           C
ATOM    803 HD11 LEU    52      46.612  37.065  46.737  1.00  0.00           H
ATOM    804 HD12 LEU    52      48.279  37.592  46.443  1.00  0.00           H
ATOM    805 HD13 LEU    52      47.078  37.559  45.117  1.00  0.00           H
ATOM    806  CD2 LEU    52      48.800  35.387  44.867  1.00  0.00           C
ATOM    807 HD21 LEU    52      49.716  35.830  45.258  1.00  0.00           H
ATOM    808 HD22 LEU    52      48.991  34.339  44.633  1.00  0.00           H
ATOM    809 HD23 LEU    52      48.669  35.944  43.939  1.00  0.00           H
ATOM    810  C   LEU    52      48.630  33.207  48.886  1.00  0.00           C
ATOM    811  O   LEU    52      47.755  32.864  49.691  1.00  0.00           O
ATOM    812  N   THR    53      49.907  33.393  49.283  1.00  0.00           N
ATOM    813  H   THR    53      50.626  33.457  48.576  1.00  0.00           H
ATOM    814  CA  THR    53      50.448  33.282  50.658  1.00  0.00           C
ATOM    815  HA  THR    53      49.706  33.842  51.228  1.00  0.00           H
ATOM    816  CB  THR    53      50.521  31.806  51.160  1.00  0.00           C
ATOM    817  HB  THR    53      49.497  31.434  51.125  1.00  0.00           H
ATOM    818  CG2 THR    53      51.445  30.852  50.332  1.00  0.00           C
ATOM    819 HG21 THR    53      52.403  31.323  50.112  1.00  0.00           H
ATOM    820 HG22 THR    53      51.675  29.896  50.803  1.00  0.00           H
ATOM    821 HG23 THR    53      50.950  30.687  49.375  1.00  0.00           H
ATOM    822  OG1 THR    53      51.055  31.685  52.502  1.00  0.00           O
ATOM    823  HG1 THR    53      50.344  31.690  53.148  1.00  0.00           H
ATOM    824  C   THR    53      51.842  33.982  50.752  1.00  0.00           C
ATOM    825  O   THR    53      52.528  34.181  49.756  1.00  0.00           O
ATOM    826  N   GLN    54      52.338  34.178  51.956  1.00  0.00           N
ATOM    827  H   GLN    54      51.682  34.032  52.711  1.00  0.00           H
ATOM    828  CA  GLN    54      53.666  34.748  52.331  1.00  0.00           C
ATOM    829  HA  GLN    54      54.273  34.989  51.458  1.00  0.00           H
ATOM    830  CB  GLN    54      53.465  36.013  53.105  1.00  0.00           C
ATOM    831  HB2 GLN    54      52.659  36.534  52.590  1.00  0.00           H
ATOM    832  HB3 GLN    54      53.287  35.833  54.165  1.00  0.00           H
ATOM    833  CG  GLN    54      54.705  36.877  53.005  1.00  0.00           C
ATOM    834  HG2 GLN    54      55.537  36.433  53.552  1.00  0.00           H
ATOM    835  HG3 GLN    54      54.937  37.209  51.994  1.00  0.00           H
ATOM    836  CD  GLN    54      54.439  38.245  53.670  1.00  0.00           C
ATOM    837  OE1 GLN    54      53.485  38.903  53.363  1.00  0.00           O
ATOM    838  NE2 GLN    54      55.273  38.697  54.569  1.00  0.00           N
ATOM    839 HE21 GLN    54      56.151  38.231  54.745  1.00  0.00           H
ATOM    840 HE22 GLN    54      55.177  39.607  54.999  1.00  0.00           H
ATOM    841  C   GLN    54      54.513  33.568  52.901  1.00  0.00           C
ATOM    842  O   GLN    54      55.691  33.687  53.306  1.00  0.00           O
ATOM    843  N   GLY    55      53.948  32.361  52.897  1.00  0.00           N
ATOM    844  H   GLY    55      52.978  32.323  52.621  1.00  0.00           H
ATOM    845  CA  GLY    55      54.567  31.089  53.200  1.00  0.00           C
ATOM    846  HA2 GLY    55      54.110  30.383  52.508  1.00  0.00           H
ATOM    847  HA3 GLY    55      55.643  31.215  53.068  1.00  0.00           H
ATOM    848  C   GLY    55      54.381  30.667  54.642  1.00  0.00           C
ATOM    849  O   GLY    55      54.788  29.572  54.991  1.00  0.00           O
ATOM    850  N   ALA    56      53.786  31.534  55.473  1.00  0.00           N
ATOM    851  H   ALA    56      53.234  32.312  55.143  1.00  0.00           H
ATOM    852  CA  ALA    56      53.732  31.357  56.971  1.00  0.00           C
ATOM    853  HA  ALA    56      54.692  31.011  57.354  1.00  0.00           H
ATOM    854  CB  ALA    56      53.266  32.743  57.603  1.00  0.00           C
ATOM    855  HB1 ALA    56      52.427  33.155  57.041  1.00  0.00           H
ATOM    856  HB2 ALA    56      52.877  32.568  58.605  1.00  0.00           H
ATOM    857  HB3 ALA    56      54.063  33.483  57.671  1.00  0.00           H
ATOM    858  C   ALA    56      52.674  30.233  57.214  1.00  0.00           C
ATOM    859  O   ALA    56      51.838  29.939  56.401  1.00  0.00           O
ATOM    860  N   LEU    57      52.675  29.628  58.388  1.00  0.00           N
ATOM    861  H   LEU    57      53.438  29.899  58.992  1.00  0.00           H
ATOM    862  CA  LEU    57      51.931  28.401  58.708  1.00  0.00           C
ATOM    863  HA  LEU    57      51.309  28.174  57.843  1.00  0.00           H
ATOM    864  CB  LEU    57      52.843  27.259  59.089  1.00  0.00           C
ATOM    865  HB2 LEU    57      53.261  27.615  60.030  1.00  0.00           H
ATOM    866  HB3 LEU    57      52.154  26.445  59.318  1.00  0.00           H
ATOM    867  CG  LEU    57      53.985  26.841  58.218  1.00  0.00           C
ATOM    868  HG  LEU    57      54.529  27.728  57.889  1.00  0.00           H
ATOM    869  CD1 LEU    57      54.941  25.948  59.012  1.00  0.00           C
ATOM    870 HD11 LEU    57      55.376  26.476  59.861  1.00  0.00           H
ATOM    871 HD12 LEU    57      54.454  24.991  59.206  1.00  0.00           H
ATOM    872 HD13 LEU    57      55.805  25.568  58.466  1.00  0.00           H
ATOM    873  CD2 LEU    57      53.453  25.957  57.036  1.00  0.00           C
ATOM    874 HD21 LEU    57      54.288  25.341  56.705  1.00  0.00           H
ATOM    875 HD22 LEU    57      52.566  25.387  57.315  1.00  0.00           H
ATOM    876 HD23 LEU    57      53.209  26.561  56.164  1.00  0.00           H
ATOM    877  C   LEU    57      51.003  28.667  59.919  1.00  0.00           C
ATOM    878  O   LEU    57      51.225  29.489  60.879  1.00  0.00           O
ATOM    879  N   LEU    58      49.797  28.054  59.821  1.00  0.00           N
ATOM    880  H   LEU    58      49.563  27.530  58.990  1.00  0.00           H
ATOM    881  CA  LEU    58      48.750  28.082  60.926  1.00  0.00           C
ATOM    882  HA  LEU    58      48.361  29.100  60.950  1.00  0.00           H
ATOM    883  CB  LEU    58      47.567  27.213  60.517  1.00  0.00           C
ATOM    884  HB2 LEU    58      47.921  26.213  60.267  1.00  0.00           H
ATOM    885  HB3 LEU    58      46.848  27.041  61.318  1.00  0.00           H
ATOM    886  CG  LEU    58      46.853  27.722  59.244  1.00  0.00           C
ATOM    887  HG  LEU    58      47.638  27.970  58.530  1.00  0.00           H
ATOM    888  CD1 LEU    58      45.917  26.671  58.569  1.00  0.00           C
ATOM    889 HD11 LEU    58      44.947  26.633  59.063  1.00  0.00           H
ATOM    890 HD12 LEU    58      45.671  27.031  57.571  1.00  0.00           H
ATOM    891 HD13 LEU    58      46.385  25.691  58.481  1.00  0.00           H
ATOM    892  CD2 LEU    58      46.030  28.911  59.650  1.00  0.00           C
ATOM    893 HD21 LEU    58      46.710  29.705  59.960  1.00  0.00           H
ATOM    894 HD22 LEU    58      45.663  29.340  58.718  1.00  0.00           H
ATOM    895 HD23 LEU    58      45.359  28.697  60.483  1.00  0.00           H
ATOM    896  C   LEU    58      49.290  27.573  62.326  1.00  0.00           C
ATOM    897  O   LEU    58      49.831  26.515  62.361  1.00  0.00           O
ATOM    898  N   ASN    59      49.223  28.373  63.370  1.00  0.00           N
ATOM    899  H   ASN    59      48.853  29.305  63.243  1.00  0.00           H
ATOM    900  CA  ASN    59      49.680  28.019  64.762  1.00  0.00           C
ATOM    901  HA  ASN    59      49.482  28.846  65.445  1.00  0.00           H
ATOM    902  CB  ASN    59      48.804  26.848  65.360  1.00  0.00           C
ATOM    903  HB2 ASN    59      49.310  25.883  65.336  1.00  0.00           H
ATOM    904  HB3 ASN    59      48.790  27.037  66.433  1.00  0.00           H
ATOM    905  CG  ASN    59      47.373  26.735  64.838  1.00  0.00           C
ATOM    906  OD1 ASN    59      46.693  27.749  65.023  1.00  0.00           O
ATOM    907  ND2 ASN    59      46.923  25.780  64.039  1.00  0.00           N
ATOM    908 HD21 ASN    59      45.968  25.769  63.710  1.00  0.00           H
ATOM    909 HD22 ASN    59      47.544  25.050  63.720  1.00  0.00           H
ATOM    910  C   ASN    59      51.234  27.742  64.983  1.00  0.00           C
ATOM    911  O   ASN    59      51.707  27.774  66.120  1.00  0.00           O
ATOM    912  N   ASP    60      52.075  27.763  63.940  1.00  0.00           N
ATOM    913  H   ASP    60      51.636  27.869  63.037  1.00  0.00           H
ATOM    914  CA  ASP    60      53.558  27.697  64.049  1.00  0.00           C
ATOM    915  HA  ASP    60      54.021  26.834  64.526  1.00  0.00           H
ATOM    916  CB  ASP    60      54.130  27.809  62.722  1.00  0.00           C
ATOM    917  HB2 ASP    60      53.722  27.142  61.962  1.00  0.00           H
ATOM    918  HB3 ASP    60      53.921  28.810  62.343  1.00  0.00           H
ATOM    919  CG  ASP    60      55.637  27.758  62.663  1.00  0.00           C
ATOM    920  OD1 ASP    60      56.221  27.196  63.633  1.00  0.00           O
ATOM    921  OD2 ASP    60      56.228  28.425  61.779  1.00  0.00           O
ATOM    922  C   ASP    60      54.142  28.926  64.901  1.00  0.00           C
ATOM    923  O   ASP    60      53.737  30.016  64.660  1.00  0.00           O
ATOM    924  N   LYS    61      55.063  28.620  65.919  1.00  0.00           N
ATOM    925  H   LYS    61      55.211  27.641  66.123  1.00  0.00           H
ATOM    926  CA  LYS    61      55.820  29.636  66.596  1.00  0.00           C
ATOM    927  HA  LYS    61      55.203  30.497  66.848  1.00  0.00           H
ATOM    928  CB  LYS    61      56.235  28.975  67.907  1.00  0.00           C
ATOM    929  HB2 LYS    61      56.688  28.029  67.611  1.00  0.00           H
ATOM    930  HB3 LYS    61      56.996  29.594  68.381  1.00  0.00           H
ATOM    931  CG  LYS    61      55.033  28.799  68.812  1.00  0.00           C
ATOM    932  HG2 LYS    61      54.383  29.674  68.830  1.00  0.00           H
ATOM    933  HG3 LYS    61      54.446  27.938  68.493  1.00  0.00           H
ATOM    934  CD  LYS    61      55.246  28.501  70.320  1.00  0.00           C
ATOM    935  HD2 LYS    61      55.762  27.553  70.466  1.00  0.00           H
ATOM    936  HD3 LYS    61      55.833  29.292  70.787  1.00  0.00           H
ATOM    937  CE  LYS    61      53.921  28.101  70.974  1.00  0.00           C
ATOM    938  HE2 LYS    61      53.141  28.770  70.607  1.00  0.00           H
ATOM    939  HE3 LYS    61      53.658  27.107  70.610  1.00  0.00           H
ATOM    940  NZ  LYS    61      53.975  28.135  72.455  1.00  0.00           N
ATOM    941  HZ1 LYS    61      53.129  27.728  72.824  1.00  0.00           H
ATOM    942  HZ2 LYS    61      54.709  27.488  72.705  1.00  0.00           H
ATOM    943  HZ3 LYS    61      54.063  29.105  72.724  1.00  0.00           H
ATOM    944  C   LYS    61      57.073  30.159  65.870  1.00  0.00           C
ATOM    945  O   LYS    61      57.528  31.179  66.274  1.00  0.00           O
ATOM    946  N   HIP    62      57.531  29.588  64.739  1.00  0.00           N
ATOM    947  H   HIP    62      56.986  28.885  64.259  1.00  0.00           H
ATOM    948  CA  HIP    62      58.734  29.987  63.983  1.00  0.00           C
ATOM    949  HA  HIP    62      59.447  30.499  64.629  1.00  0.00           H
ATOM    950  CB  HIP    62      59.374  28.708  63.390  1.00  0.00           C
ATOM    951  HB2 HIP    62      58.828  28.353  62.516  1.00  0.00           H
ATOM    952  HB3 HIP    62      60.346  29.004  62.996  1.00  0.00           H
ATOM    953  CG  HIP    62      59.556  27.643  64.440  1.00  0.00           C
ATOM    954  ND1 HIP    62      58.628  26.723  64.780  1.00  0.00           N
ATOM    955  HD1 HIP    62      57.660  26.670  64.496  1.00  0.00           H
ATOM    956  CE1 HIP    62      59.038  26.001  65.865  1.00  0.00           C
ATOM    957  HE1 HIP    62      58.469  25.300  66.458  1.00  0.00           H
ATOM    958  NE2 HIP    62      60.337  26.344  66.046  1.00  0.00           N
ATOM    959  HE2 HIP    62      60.926  25.972  66.775  1.00  0.00           H
ATOM    960  CD2 HIP    62      60.657  27.313  65.177  1.00  0.00           C
ATOM    961  HD2 HIP    62      61.582  27.867  65.116  1.00  0.00           H
ATOM    962  C   HIP    62      58.252  31.049  62.932  1.00  0.00           C
ATOM    963  O   HIP    62      59.026  31.930  62.559  1.00  0.00           O
ATOM    964  N   SER    63      56.965  31.036  62.449  1.00  0.00           N
ATOM    965  H   SER    63      56.398  30.228  62.665  1.00  0.00           H
ATOM    966  CA  SER    63      56.385  31.978  61.400  1.00  0.00           C
ATOM    967  HA  SER    63      57.155  32.717  61.182  1.00  0.00           H
ATOM    968  CB  SER    63      56.002  31.113  60.199  1.00  0.00           C
ATOM    969  HB2 SER    63      55.784  31.790  59.374  1.00  0.00           H
ATOM    970  HB3 SER    63      56.850  30.447  60.040  1.00  0.00           H
ATOM    971  OG  SER    63      54.919  30.288  60.399  1.00  0.00           O
ATOM    972  HG  SER    63      55.318  29.577  60.907  1.00  0.00           H
ATOM    973  C   SER    63      55.174  32.855  61.723  1.00  0.00           C
ATOM    974  O   SER    63      54.955  33.836  61.041  1.00  0.00           O
ATOM    975  N   ASN    64      54.426  32.457  62.746  1.00  0.00           N
ATOM    976  H   ASN    64      54.580  31.581  63.224  1.00  0.00           H
ATOM    977  CA  ASN    64      53.458  33.415  63.332  1.00  0.00           C
ATOM    978  HA  ASN    64      52.809  32.881  64.028  1.00  0.00           H
ATOM    979  CB  ASN    64      54.253  34.404  64.152  1.00  0.00           C
ATOM    980  HB2 ASN    64      54.915  34.937  63.470  1.00  0.00           H
ATOM    981  HB3 ASN    64      53.642  35.242  64.488  1.00  0.00           H
ATOM    982  CG  ASN    64      54.880  33.739  65.317  1.00  0.00           C
ATOM    983  OD1 ASN    64      54.207  33.250  66.195  1.00  0.00           O
ATOM    984  ND2 ASN    64      56.188  33.575  65.313  1.00  0.00           N
ATOM    985 HD21 ASN    64      56.576  33.030  66.070  1.00  0.00           H
ATOM    986 HD22 ASN    64      56.830  33.942  64.623  1.00  0.00           H
ATOM    987  C   ASN    64      52.447  34.064  62.407  1.00  0.00           C
ATOM    988  O   ASN    64      52.096  35.218  62.375  1.00  0.00           O
ATOM    989  N   GLY    65      52.028  33.288  61.363  1.00  0.00           N
ATOM    990  H   GLY    65      52.223  32.301  61.452  1.00  0.00           H
ATOM    991  CA  GLY    65      51.014  33.745  60.391  1.00  0.00           C
ATOM    992  HA2 GLY    65      50.757  32.921  59.724  1.00  0.00           H
ATOM    993  HA3 GLY    65      50.066  34.063  60.824  1.00  0.00           H
ATOM    994  C   GLY    65      51.437  34.937  59.463  1.00  0.00           C
ATOM    995  O   GLY    65      50.667  35.467  58.651  1.00  0.00           O
ATOM    996  N   THR    66      52.677  35.365  59.455  1.00  0.00           N
ATOM    997  H   THR    66      53.209  34.801  60.102  1.00  0.00           H
ATOM    998  CA  THR    66      53.255  36.633  59.057  1.00  0.00           C
ATOM    999  HA  THR    66      52.657  37.407  59.537  1.00  0.00           H
ATOM   1000  CB  THR    66      54.812  36.782  59.335  1.00  0.00           C
ATOM   1001  HB  THR    66      55.258  35.922  58.834  1.00  0.00           H
ATOM   1002  CG2 THR    66      55.404  38.156  58.842  1.00  0.00           C
ATOM   1003 HG21 THR    66      56.360  38.376  59.317  1.00  0.00           H
ATOM   1004 HG22 THR    66      55.530  38.011  57.769  1.00  0.00           H
ATOM   1005 HG23 THR    66      54.709  38.983  58.985  1.00  0.00           H
ATOM   1006  OG1 THR    66      55.242  36.678  60.709  1.00  0.00           O
ATOM   1007  HG1 THR    66      54.837  35.829  60.899  1.00  0.00           H
ATOM   1008  C   THR    66      52.887  36.985  57.633  1.00  0.00           C
ATOM   1009  O   THR    66      53.334  36.216  56.754  1.00  0.00           O
ATOM   1010  N   VAL    67      52.142  38.064  57.362  1.00  0.00           N
ATOM   1011  H   VAL    67      51.761  38.683  58.064  1.00  0.00           H
ATOM   1012  CA  VAL    67      51.755  38.497  56.046  1.00  0.00           C
ATOM   1013  HA  VAL    67      52.571  38.235  55.374  1.00  0.00           H
ATOM   1014  CB  VAL    67      50.412  37.719  55.629  1.00  0.00           C
ATOM   1015  HB  VAL    67      50.596  36.657  55.793  1.00  0.00           H
ATOM   1016  CG1 VAL    67      49.197  38.079  56.509  1.00  0.00           C
ATOM   1017 HG11 VAL    67      48.297  37.631  56.087  1.00  0.00           H
ATOM   1018 HG12 VAL    67      49.433  37.552  57.433  1.00  0.00           H
ATOM   1019 HG13 VAL    67      49.036  39.137  56.721  1.00  0.00           H
ATOM   1020  CG2 VAL    67      50.150  37.943  54.152  1.00  0.00           C
ATOM   1021 HG21 VAL    67      49.400  37.348  53.629  1.00  0.00           H
ATOM   1022 HG22 VAL    67      49.692  38.925  54.035  1.00  0.00           H
ATOM   1023 HG23 VAL    67      51.069  37.795  53.586  1.00  0.00           H
ATOM   1024  C   VAL    67      51.529  40.030  55.946  1.00  0.00           C
ATOM   1025  O   VAL    67      51.025  40.600  56.922  1.00  0.00           O
ATOM   1026  N   LYS    68      51.751  40.716  54.806  1.00  0.00           N
ATOM   1027  H   LYS    68      52.224  40.187  54.087  1.00  0.00           H
ATOM   1028  CA  LYS    68      51.288  42.070  54.586  1.00  0.00           C
ATOM   1029  HA  LYS    68      50.361  42.325  55.101  1.00  0.00           H
ATOM   1030  CB  LYS    68      52.396  43.064  54.928  1.00  0.00           C
ATOM   1031  HB2 LYS    68      53.344  42.527  54.939  1.00  0.00           H
ATOM   1032  HB3 LYS    68      52.414  43.861  54.186  1.00  0.00           H
ATOM   1033  CG  LYS    68      52.260  43.775  56.307  1.00  0.00           C
ATOM   1034  HG2 LYS    68      51.320  44.328  56.282  1.00  0.00           H
ATOM   1035  HG3 LYS    68      52.262  43.186  57.224  1.00  0.00           H
ATOM   1036  CD  LYS    68      53.453  44.837  56.477  1.00  0.00           C
ATOM   1037  HD2 LYS    68      54.425  44.344  56.507  1.00  0.00           H
ATOM   1038  HD3 LYS    68      53.413  45.559  55.661  1.00  0.00           H
ATOM   1039  CE  LYS    68      53.013  45.636  57.725  1.00  0.00           C
ATOM   1040  HE2 LYS    68      51.998  46.030  57.699  1.00  0.00           H
ATOM   1041  HE3 LYS    68      53.079  44.969  58.585  1.00  0.00           H
ATOM   1042  NZ  LYS    68      53.899  46.795  57.909  1.00  0.00           N
ATOM   1043  HZ1 LYS    68      54.856  46.481  57.986  1.00  0.00           H
ATOM   1044  HZ2 LYS    68      53.699  47.422  57.143  1.00  0.00           H
ATOM   1045  HZ3 LYS    68      53.567  47.288  58.724  1.00  0.00           H
ATOM   1046  C   LYS    68      50.845  42.097  53.111  1.00  0.00           C
ATOM   1047  O   LYS    68      51.566  41.470  52.298  1.00  0.00           O
ATOM   1048  N   ASP    69      49.737  42.699  52.701  1.00  0.00           N
ATOM   1049  H   ASP    69      49.189  43.019  53.486  1.00  0.00           H
ATOM   1050  CA  ASP    69      48.988  42.307  51.464  1.00  0.00           C
ATOM   1051  HA  ASP    69      48.731  41.256  51.593  1.00  0.00           H
ATOM   1052  CB  ASP    69      47.670  43.019  51.302  1.00  0.00           C
ATOM   1053  HB2 ASP    69      47.798  44.100  51.366  1.00  0.00           H
ATOM   1054  HB3 ASP    69      47.314  42.787  50.298  1.00  0.00           H
ATOM   1055  CG  ASP    69      46.422  42.660  52.153  1.00  0.00           C
ATOM   1056  OD1 ASP    69      46.358  41.604  52.776  1.00  0.00           O
ATOM   1057  OD2 ASP    69      45.453  43.411  51.990  1.00  0.00           O
ATOM   1058  C   ASP    69      49.775  42.431  50.171  1.00  0.00           C
ATOM   1059  O   ASP    69      49.489  41.634  49.258  1.00  0.00           O
ATOM   1060  N   ARG    70      50.831  43.329  50.120  1.00  0.00           N
ATOM   1061  H   ARG    70      51.039  43.868  50.949  1.00  0.00           H
ATOM   1062  CA  ARG    70      51.756  43.459  48.985  1.00  0.00           C
ATOM   1063  HA  ARG    70      51.603  42.696  48.222  1.00  0.00           H
ATOM   1064  CB  ARG    70      51.566  44.832  48.257  1.00  0.00           C
ATOM   1065  HB2 ARG    70      51.735  45.664  48.939  1.00  0.00           H
ATOM   1066  HB3 ARG    70      52.267  45.009  47.442  1.00  0.00           H
ATOM   1067  CG  ARG    70      50.129  44.893  47.791  1.00  0.00           C
ATOM   1068  HG2 ARG    70      49.852  44.021  47.201  1.00  0.00           H
ATOM   1069  HG3 ARG    70      49.490  44.964  48.672  1.00  0.00           H
ATOM   1070  CD  ARG    70      49.896  46.102  46.919  1.00  0.00           C
ATOM   1071  HD2 ARG    70      50.688  46.012  46.176  1.00  0.00           H
ATOM   1072  HD3 ARG    70      48.993  46.006  46.318  1.00  0.00           H
ATOM   1073  NE  ARG    70      50.095  47.329  47.644  1.00  0.00           N
ATOM   1074  HE  ARG    70      50.876  47.919  47.396  1.00  0.00           H
ATOM   1075  CZ  ARG    70      49.446  47.796  48.676  1.00  0.00           C
ATOM   1076  NH1 ARG    70      49.692  48.882  49.274  1.00  0.00           N
ATOM   1077 HH11 ARG    70      50.423  49.486  48.926  1.00  0.00           H
ATOM   1078 HH12 ARG    70      49.215  49.023  50.154  1.00  0.00           H
ATOM   1079  NH2 ARG    70      48.369  47.209  48.966  1.00  0.00           N
ATOM   1080 HH21 ARG    70      48.023  46.411  48.452  1.00  0.00           H
ATOM   1081 HH22 ARG    70      47.758  47.618  49.660  1.00  0.00           H
ATOM   1082  C   ARG    70      53.247  43.350  49.343  1.00  0.00           C
ATOM   1083  O   ARG    70      54.016  43.620  48.465  1.00  0.00           O
ATOM   1084  N   SER    71      53.632  42.965  50.523  1.00  0.00           N
ATOM   1085  H   SER    71      52.895  42.746  51.179  1.00  0.00           H
ATOM   1086  CA  SER    71      54.937  42.350  50.786  1.00  0.00           C
ATOM   1087  HA  SER    71      55.687  43.031  51.187  1.00  0.00           H
ATOM   1088  CB  SER    71      54.814  41.219  51.810  1.00  0.00           C
ATOM   1089  HB2 SER    71      54.338  41.594  52.716  1.00  0.00           H
ATOM   1090  HB3 SER    71      54.327  40.301  51.480  1.00  0.00           H
ATOM   1091  OG  SER    71      56.066  40.835  52.117  1.00  0.00           O
ATOM   1092  HG  SER    71      56.483  41.392  52.778  1.00  0.00           H
ATOM   1093  C   SER    71      55.596  41.599  49.633  1.00  0.00           C
ATOM   1094  O   SER    71      55.009  40.727  48.998  1.00  0.00           O
ATOM   1095  N   PRO    72      56.888  41.947  49.227  1.00  0.00           N
ATOM   1096  CD  PRO    72      57.689  42.935  49.860  1.00  0.00           C
ATOM   1097  HD2 PRO    72      57.884  42.571  50.868  1.00  0.00           H
ATOM   1098  HD3 PRO    72      57.096  43.849  49.892  1.00  0.00           H
ATOM   1099  CG  PRO    72      58.938  43.061  49.031  1.00  0.00           C
ATOM   1100  HG2 PRO    72      59.802  43.162  49.687  1.00  0.00           H
ATOM   1101  HG3 PRO    72      58.841  43.882  48.321  1.00  0.00           H
ATOM   1102  CB  PRO    72      59.080  41.733  48.276  1.00  0.00           C
ATOM   1103  HB2 PRO    72      59.579  40.951  48.848  1.00  0.00           H
ATOM   1104  HB3 PRO    72      59.663  41.884  47.368  1.00  0.00           H
ATOM   1105  CA  PRO    72      57.652  41.230  48.133  1.00  0.00           C
ATOM   1106  HA  PRO    72      57.431  41.562  47.118  1.00  0.00           H
ATOM   1107  C   PRO    72      57.488  39.784  48.255  1.00  0.00           C
ATOM   1108  O   PRO    72      57.389  39.168  47.250  1.00  0.00           O
ATOM   1109  N   HID    73      57.432  39.228  49.450  1.00  0.00           N
ATOM   1110  H   HID    73      57.392  39.816  50.271  1.00  0.00           H
ATOM   1111  CA  HID    73      57.425  37.784  49.662  1.00  0.00           C
ATOM   1112  HA  HID    73      58.058  37.291  48.924  1.00  0.00           H
ATOM   1113  CB  HID    73      57.966  37.388  51.067  1.00  0.00           C
ATOM   1114  HB2 HID    73      57.259  37.682  51.842  1.00  0.00           H
ATOM   1115  HB3 HID    73      58.339  36.364  51.107  1.00  0.00           H
ATOM   1116  CG  HID    73      59.215  38.229  51.362  1.00  0.00           C
ATOM   1117  ND1 HID    73      60.452  37.998  50.740  1.00  0.00           N
ATOM   1118  HD1 HID    73      60.646  37.348  49.992  1.00  0.00           H
ATOM   1119  CE1 HID    73      61.301  39.019  51.094  1.00  0.00           C
ATOM   1120  HE1 HID    73      62.326  39.251  50.842  1.00  0.00           H
ATOM   1121  NE2 HID    73      60.666  39.864  51.953  1.00  0.00           N
ATOM   1122  CD2 HID    73      59.331  39.435  52.050  1.00  0.00           C
ATOM   1123  HD2 HID    73      58.546  39.950  52.583  1.00  0.00           H
ATOM   1124  C   HID    73      56.097  37.086  49.383  1.00  0.00           C
ATOM   1125  O   HID    73      56.198  35.893  49.223  1.00  0.00           O
ATOM   1126  N   ARG    74      54.994  37.768  49.229  1.00  0.00           N
ATOM   1127  H   ARG    74      55.061  38.775  49.281  1.00  0.00           H
ATOM   1128  CA  ARG    74      53.715  37.229  48.783  1.00  0.00           C
ATOM   1129  HA  ARG    74      53.478  36.393  49.440  1.00  0.00           H
ATOM   1130  CB  ARG    74      52.649  38.372  48.796  1.00  0.00           C
ATOM   1131  HB2 ARG    74      52.707  38.949  49.720  1.00  0.00           H
ATOM   1132  HB3 ARG    74      52.575  39.071  47.963  1.00  0.00           H
ATOM   1133  CG  ARG    74      51.282  37.796  48.837  1.00  0.00           C
ATOM   1134  HG2 ARG    74      51.119  37.381  47.842  1.00  0.00           H
ATOM   1135  HG3 ARG    74      51.151  37.057  49.628  1.00  0.00           H
ATOM   1136  CD  ARG    74      50.223  38.838  49.162  1.00  0.00           C
ATOM   1137  HD2 ARG    74      50.610  39.494  49.941  1.00  0.00           H
ATOM   1138  HD3 ARG    74      50.158  39.428  48.249  1.00  0.00           H
ATOM   1139  NE  ARG    74      48.969  38.282  49.470  1.00  0.00           N
ATOM   1140  HE  ARG    74      48.936  37.564  50.180  1.00  0.00           H
ATOM   1141  CZ  ARG    74      47.756  38.651  49.103  1.00  0.00           C
ATOM   1142  NH1 ARG    74      46.688  37.889  49.416  1.00  0.00           N
ATOM   1143 HH11 ARG    74      46.854  36.983  49.832  1.00  0.00           H
ATOM   1144 HH12 ARG    74      45.844  38.037  48.881  1.00  0.00           H
ATOM   1145  NH2 ARG    74      47.509  39.778  48.475  1.00  0.00           N
ATOM   1146 HH21 ARG    74      48.245  40.464  48.387  1.00  0.00           H
ATOM   1147 HH22 ARG    74      46.520  39.977  48.423  1.00  0.00           H
ATOM   1148  C   ARG    74      53.824  36.492  47.405  1.00  0.00           C
ATOM   1149  O   ARG    74      54.399  37.026  46.487  1.00  0.00           O
ATOM   1150  N   THR    75      53.189  35.322  47.372  1.00  0.00           N
ATOM   1151  H   THR    75      52.749  35.019  48.228  1.00  0.00           H
ATOM   1152  CA  THR    75      53.595  34.163  46.510  1.00  0.00           C
ATOM   1153  HA  THR    75      54.085  34.416  45.571  1.00  0.00           H
ATOM   1154  CB  THR    75      54.554  33.189  47.286  1.00  0.00           C
ATOM   1155  HB  THR    75      54.191  33.288  48.309  1.00  0.00           H
ATOM   1156  CG2 THR    75      54.681  31.803  46.744  1.00  0.00           C
ATOM   1157 HG21 THR    75      55.204  31.879  45.791  1.00  0.00           H
ATOM   1158 HG22 THR    75      55.190  31.128  47.431  1.00  0.00           H
ATOM   1159 HG23 THR    75      53.711  31.339  46.568  1.00  0.00           H
ATOM   1160  OG1 THR    75      55.821  33.716  47.317  1.00  0.00           O
ATOM   1161  HG1 THR    75      55.884  34.494  47.876  1.00  0.00           H
ATOM   1162  C   THR    75      52.346  33.391  46.054  1.00  0.00           C
ATOM   1163  O   THR    75      51.544  32.949  46.889  1.00  0.00           O
ATOM   1164  N   LEU    76      52.128  33.205  44.746  1.00  0.00           N
ATOM   1165  H   LEU    76      52.852  33.377  44.062  1.00  0.00           H
ATOM   1166  CA  LEU    76      51.127  32.292  44.135  1.00  0.00           C
ATOM   1167  HA  LEU    76      50.272  32.416  44.799  1.00  0.00           H
ATOM   1168  CB  LEU    76      50.772  32.803  42.685  1.00  0.00           C
ATOM   1169  HB2 LEU    76      50.387  33.812  42.837  1.00  0.00           H
ATOM   1170  HB3 LEU    76      51.667  32.927  42.075  1.00  0.00           H
ATOM   1171  CG  LEU    76      49.727  31.923  42.008  1.00  0.00           C
ATOM   1172  HG  LEU    76      49.943  30.866  42.163  1.00  0.00           H
ATOM   1173  CD1 LEU    76      48.326  32.181  42.594  1.00  0.00           C
ATOM   1174 HD11 LEU    76      47.505  31.898  41.934  1.00  0.00           H
ATOM   1175 HD12 LEU    76      48.130  31.642  43.522  1.00  0.00           H
ATOM   1176 HD13 LEU    76      48.151  33.254  42.661  1.00  0.00           H
ATOM   1177  CD2 LEU    76      49.685  32.256  40.474  1.00  0.00           C
ATOM   1178 HD21 LEU    76      50.692  31.956  40.186  1.00  0.00           H
ATOM   1179 HD22 LEU    76      48.848  31.756  39.987  1.00  0.00           H
ATOM   1180 HD23 LEU    76      49.543  33.327  40.325  1.00  0.00           H
ATOM   1181  C   LEU    76      51.720  30.885  44.323  1.00  0.00           C
ATOM   1182  O   LEU    76      52.785  30.604  43.738  1.00  0.00           O
ATOM   1183  N   MET    77      51.015  30.003  44.920  1.00  0.00           N
ATOM   1184  H   MET    77      50.309  30.326  45.568  1.00  0.00           H
ATOM   1185  CA  MET    77      51.155  28.561  44.818  1.00  0.00           C
ATOM   1186  HA  MET    77      52.045  28.279  44.256  1.00  0.00           H
ATOM   1187  CB  MET    77      51.373  27.982  46.262  1.00  0.00           C
ATOM   1188  HB2 MET    77      50.428  27.938  46.804  1.00  0.00           H
ATOM   1189  HB3 MET    77      51.753  26.961  46.201  1.00  0.00           H
ATOM   1190  CG  MET    77      52.407  28.751  47.095  1.00  0.00           C
ATOM   1191  HG2 MET    77      53.279  28.699  46.443  1.00  0.00           H
ATOM   1192  HG3 MET    77      52.129  29.788  47.284  1.00  0.00           H
ATOM   1193  SD  MET    77      52.984  27.778  48.538  1.00  0.00           S
ATOM   1194  CE  MET    77      54.097  26.565  47.784  1.00  0.00           C
ATOM   1195  HE1 MET    77      54.597  25.983  48.558  1.00  0.00           H
ATOM   1196  HE2 MET    77      53.540  25.889  47.136  1.00  0.00           H
ATOM   1197  HE3 MET    77      54.840  27.071  47.167  1.00  0.00           H
ATOM   1198  C   MET    77      49.867  27.963  44.156  1.00  0.00           C
ATOM   1199  O   MET    77      48.938  28.628  43.773  1.00  0.00           O
ATOM   1200  N   SER    78      49.893  26.641  44.035  1.00  0.00           N
ATOM   1201  H   SER    78      50.746  26.168  44.299  1.00  0.00           H
ATOM   1202  CA  SER    78      48.720  25.793  43.706  1.00  0.00           C
ATOM   1203  HA  SER    78      47.862  26.270  44.182  1.00  0.00           H
ATOM   1204  CB  SER    78      48.424  25.777  42.204  1.00  0.00           C
ATOM   1205  HB2 SER    78      47.431  25.334  42.137  1.00  0.00           H
ATOM   1206  HB3 SER    78      48.489  26.761  41.742  1.00  0.00           H
ATOM   1207  OG  SER    78      49.239  24.916  41.461  1.00  0.00           O
ATOM   1208  HG  SER    78      49.954  25.461  41.125  1.00  0.00           H
ATOM   1209  C   SER    78      48.884  24.367  44.275  1.00  0.00           C
ATOM   1210  O   SER    78      50.027  23.908  44.451  1.00  0.00           O
ATOM   1211  N   CYS    79      47.760  23.753  44.612  1.00  0.00           N
ATOM   1212  H   CYS    79      46.834  24.118  44.443  1.00  0.00           H
ATOM   1213  CA  CYS    79      47.637  22.399  45.170  1.00  0.00           C
ATOM   1214  HA  CYS    79      48.522  21.828  44.890  1.00  0.00           H
ATOM   1215  CB  CYS    79      47.561  22.679  46.706  1.00  0.00           C
ATOM   1216  HB2 CYS    79      47.986  21.807  47.204  1.00  0.00           H
ATOM   1217  HB3 CYS    79      48.115  23.541  47.077  1.00  0.00           H
ATOM   1218  SG  CYS    79      45.855  23.074  47.251  1.00  0.00           S
ATOM   1219  HG  CYS    79      45.159  21.987  46.907  1.00  0.00           H
ATOM   1220  C   CYS    79      46.370  21.702  44.516  1.00  0.00           C
ATOM   1221  O   CYS    79      45.548  22.283  43.778  1.00  0.00           O
ATOM   1222  N   PRO    80      46.129  20.407  44.808  1.00  0.00           N
ATOM   1223  CD  PRO    80      46.991  19.512  45.560  1.00  0.00           C
ATOM   1224  HD2 PRO    80      46.912  19.667  46.636  1.00  0.00           H
ATOM   1225  HD3 PRO    80      47.952  19.746  45.100  1.00  0.00           H
ATOM   1226  CG  PRO    80      46.597  18.048  45.294  1.00  0.00           C
ATOM   1227  HG2 PRO    80      46.657  17.323  46.106  1.00  0.00           H
ATOM   1228  HG3 PRO    80      47.050  17.626  44.397  1.00  0.00           H
ATOM   1229  CB  PRO    80      45.149  18.135  44.804  1.00  0.00           C
ATOM   1230  HB2 PRO    80      44.451  17.794  45.568  1.00  0.00           H
ATOM   1231  HB3 PRO    80      45.051  17.460  43.955  1.00  0.00           H
ATOM   1232  CA  PRO    80      44.972  19.601  44.371  1.00  0.00           C
ATOM   1233  HA  PRO    80      44.787  19.770  43.310  1.00  0.00           H
ATOM   1234  C   PRO    80      43.708  20.258  44.998  1.00  0.00           C
ATOM   1235  O   PRO    80      43.769  20.686  46.122  1.00  0.00           O
ATOM   1236  N   VAL    81      42.600  20.121  44.325  1.00  0.00           N
ATOM   1237  H   VAL    81      42.571  19.460  43.562  1.00  0.00           H
ATOM   1238  CA  VAL    81      41.339  20.703  44.880  1.00  0.00           C
ATOM   1239  HA  VAL    81      41.617  21.689  45.252  1.00  0.00           H
ATOM   1240  CB  VAL    81      40.291  21.013  43.740  1.00  0.00           C
ATOM   1241  HB  VAL    81      40.801  21.481  42.898  1.00  0.00           H
ATOM   1242  CG1 VAL    81      39.561  19.764  43.145  1.00  0.00           C
ATOM   1243 HG11 VAL    81      40.172  18.953  42.749  1.00  0.00           H
ATOM   1244 HG12 VAL    81      38.978  19.273  43.925  1.00  0.00           H
ATOM   1245 HG13 VAL    81      38.978  20.103  42.289  1.00  0.00           H
ATOM   1246  CG2 VAL    81      39.265  21.990  44.338  1.00  0.00           C
ATOM   1247 HG21 VAL    81      38.448  21.513  44.877  1.00  0.00           H
ATOM   1248 HG22 VAL    81      39.702  22.783  44.945  1.00  0.00           H
ATOM   1249 HG23 VAL    81      38.816  22.444  43.454  1.00  0.00           H
ATOM   1250  C   VAL    81      40.813  19.859  46.008  1.00  0.00           C
ATOM   1251  O   VAL    81      40.744  18.550  45.847  1.00  0.00           O
ATOM   1252  N   GLY    82      40.474  20.598  47.107  1.00  0.00           N
ATOM   1253  H   GLY    82      40.593  21.602  47.123  1.00  0.00           H
ATOM   1254  CA  GLY    82      40.008  19.940  48.317  1.00  0.00           C
ATOM   1255  HA2 GLY    82      39.399  20.715  48.783  1.00  0.00           H
ATOM   1256  HA3 GLY    82      39.533  19.019  47.981  1.00  0.00           H
ATOM   1257  C   GLY    82      41.071  19.568  49.286  1.00  0.00           C
ATOM   1258  O   GLY    82      40.710  19.112  50.362  1.00  0.00           O
ATOM   1259  N   GLU    83      42.368  19.641  48.958  1.00  0.00           N
ATOM   1260  H   GLU    83      42.650  20.236  48.193  1.00  0.00           H
ATOM   1261  CA  GLU    83      43.403  19.234  49.889  1.00  0.00           C
ATOM   1262  HA  GLU    83      43.208  18.524  50.693  1.00  0.00           H
ATOM   1263  CB  GLU    83      44.590  18.551  49.165  1.00  0.00           C
ATOM   1264  HB2 GLU    83      44.964  19.171  48.351  1.00  0.00           H
ATOM   1265  HB3 GLU    83      45.306  18.349  49.961  1.00  0.00           H
ATOM   1266  CG  GLU    83      44.202  17.180  48.563  1.00  0.00           C
ATOM   1267  HG2 GLU    83      43.439  17.455  47.835  1.00  0.00           H
ATOM   1268  HG3 GLU    83      45.137  16.800  48.152  1.00  0.00           H
ATOM   1269  CD  GLU    83      43.662  16.142  49.547  1.00  0.00           C
ATOM   1270  OE1 GLU    83      42.797  15.302  49.117  1.00  0.00           O
ATOM   1271  OE2 GLU    83      44.061  16.067  50.702  1.00  0.00           O
ATOM   1272  C   GLU    83      43.897  20.484  50.659  1.00  0.00           C
ATOM   1273  O   GLU    83      43.948  21.571  50.039  1.00  0.00           O
ATOM   1274  N   ALA    84      44.278  20.326  51.910  1.00  0.00           N
ATOM   1275  H   ALA    84      43.887  19.526  52.387  1.00  0.00           H
ATOM   1276  CA  ALA    84      44.741  21.506  52.676  1.00  0.00           C
ATOM   1277  HA  ALA    84      44.020  22.323  52.706  1.00  0.00           H
ATOM   1278  CB  ALA    84      44.852  21.098  54.132  1.00  0.00           C
ATOM   1279  HB1 ALA    84      45.330  21.893  54.705  1.00  0.00           H
ATOM   1280  HB2 ALA    84      43.824  21.004  54.480  1.00  0.00           H
ATOM   1281  HB3 ALA    84      45.348  20.132  54.223  1.00  0.00           H
ATOM   1282  C   ALA    84      46.071  21.978  52.059  1.00  0.00           C
ATOM   1283  O   ALA    84      46.973  21.164  51.882  1.00  0.00           O
ATOM   1284  N   PRO    85      46.219  23.285  51.789  1.00  0.00           N
ATOM   1285  CD  PRO    85      45.267  24.313  51.861  1.00  0.00           C
ATOM   1286  HD2 PRO    85      44.750  24.331  52.820  1.00  0.00           H
ATOM   1287  HD3 PRO    85      44.514  24.047  51.119  1.00  0.00           H
ATOM   1288  CG  PRO    85      45.950  25.658  51.529  1.00  0.00           C
ATOM   1289  HG2 PRO    85      46.206  26.129  52.479  1.00  0.00           H
ATOM   1290  HG3 PRO    85      45.415  26.376  50.909  1.00  0.00           H
ATOM   1291  CB  PRO    85      47.107  25.276  50.707  1.00  0.00           C
ATOM   1292  HB2 PRO    85      47.920  25.952  50.971  1.00  0.00           H
ATOM   1293  HB3 PRO    85      46.885  25.438  49.652  1.00  0.00           H
ATOM   1294  CA  PRO    85      47.389  23.830  51.145  1.00  0.00           C
ATOM   1295  HA  PRO    85      47.563  23.251  50.238  1.00  0.00           H
ATOM   1296  C   PRO    85      48.663  23.816  52.017  1.00  0.00           C
ATOM   1297  O   PRO    85      48.673  24.301  53.116  1.00  0.00           O
ATOM   1298  N   SER    86      49.742  23.156  51.552  1.00  0.00           N
ATOM   1299  H   SER    86      49.799  22.690  50.659  1.00  0.00           H
ATOM   1300  CA  SER    86      50.881  22.699  52.481  1.00  0.00           C
ATOM   1301  HA  SER    86      50.962  23.497  53.220  1.00  0.00           H
ATOM   1302  CB  SER    86      50.551  21.419  53.152  1.00  0.00           C
ATOM   1303  HB2 SER    86      49.614  21.568  53.690  1.00  0.00           H
ATOM   1304  HB3 SER    86      50.417  20.586  52.462  1.00  0.00           H
ATOM   1305  OG  SER    86      51.633  20.984  53.996  1.00  0.00           O
ATOM   1306  HG  SER    86      51.410  21.150  54.915  1.00  0.00           H
ATOM   1307  C   SER    86      52.205  22.684  51.698  1.00  0.00           C
ATOM   1308  O   SER    86      52.195  22.288  50.583  1.00  0.00           O
ATOM   1309  N   PRO    87      53.394  22.912  52.391  1.00  0.00           N
ATOM   1310  CD  PRO    87      53.555  23.530  53.705  1.00  0.00           C
ATOM   1311  HD2 PRO    87      52.939  23.167  54.528  1.00  0.00           H
ATOM   1312  HD3 PRO    87      53.428  24.599  53.533  1.00  0.00           H
ATOM   1313  CG  PRO    87      55.065  23.334  54.095  1.00  0.00           C
ATOM   1314  HG2 PRO    87      55.087  22.486  54.781  1.00  0.00           H
ATOM   1315  HG3 PRO    87      55.494  24.215  54.571  1.00  0.00           H
ATOM   1316  CB  PRO    87      55.742  23.156  52.741  1.00  0.00           C
ATOM   1317  HB2 PRO    87      56.586  22.471  52.802  1.00  0.00           H
ATOM   1318  HB3 PRO    87      56.077  24.141  52.414  1.00  0.00           H
ATOM   1319  CA  PRO    87      54.650  22.529  51.850  1.00  0.00           C
ATOM   1320  HA  PRO    87      54.828  22.967  50.869  1.00  0.00           H
ATOM   1321  C   PRO    87      54.725  20.943  51.760  1.00  0.00           C
ATOM   1322  O   PRO    87      55.666  20.509  51.045  1.00  0.00           O
ATOM   1323  N   TYR    88      53.837  20.169  52.327  1.00  0.00           N
ATOM   1324  H   TYR    88      53.159  20.551  52.970  1.00  0.00           H
ATOM   1325  CA  TYR    88      53.883  18.681  52.052  1.00  0.00           C
ATOM   1326  HA  TYR    88      54.939  18.417  52.015  1.00  0.00           H
ATOM   1327  CB  TYR    88      53.472  17.904  53.344  1.00  0.00           C
ATOM   1328  HB2 TYR    88      52.539  18.287  53.757  1.00  0.00           H
ATOM   1329  HB3 TYR    88      53.240  16.870  53.089  1.00  0.00           H
ATOM   1330  CG  TYR    88      54.484  17.912  54.490  1.00  0.00           C
ATOM   1331  CD1 TYR    88      54.284  18.714  55.594  1.00  0.00           C
ATOM   1332  HD1 TYR    88      53.574  19.527  55.567  1.00  0.00           H
ATOM   1333  CE1 TYR    88      55.148  18.659  56.755  1.00  0.00           C
ATOM   1334  HE1 TYR    88      55.168  19.360  57.577  1.00  0.00           H
ATOM   1335  CZ  TYR    88      56.116  17.681  56.725  1.00  0.00           C
ATOM   1336  OH  TYR    88      56.900  17.644  57.794  1.00  0.00           O
ATOM   1337  HH  TYR    88      56.930  18.497  58.231  1.00  0.00           H
ATOM   1338  CE2 TYR    88      56.325  16.826  55.619  1.00  0.00           C
ATOM   1339  HE2 TYR    88      57.102  16.081  55.711  1.00  0.00           H
ATOM   1340  CD2 TYR    88      55.466  16.890  54.481  1.00  0.00           C
ATOM   1341  HD2 TYR    88      55.678  16.290  53.608  1.00  0.00           H
ATOM   1342  C   TYR    88      53.201  18.268  50.746  1.00  0.00           C
ATOM   1343  O   TYR    88      53.012  17.076  50.491  1.00  0.00           O
ATOM   1344  N   ASN    89      52.764  19.211  49.944  1.00  0.00           N
ATOM   1345  H   ASN    89      52.814  20.126  50.367  1.00  0.00           H
ATOM   1346  CA  ASN    89      52.046  18.963  48.616  1.00  0.00           C
ATOM   1347  HA  ASN    89      52.436  18.147  48.009  1.00  0.00           H
ATOM   1348  CB  ASN    89      50.591  18.552  48.898  1.00  0.00           C
ATOM   1349  HB2 ASN    89      50.222  18.180  47.942  1.00  0.00           H
ATOM   1350  HB3 ASN    89      50.583  17.795  49.681  1.00  0.00           H
ATOM   1351  CG  ASN    89      49.657  19.664  49.300  1.00  0.00           C
ATOM   1352  OD1 ASN    89      49.969  20.856  49.568  1.00  0.00           O
ATOM   1353  ND2 ASN    89      48.390  19.310  49.325  1.00  0.00           N
ATOM   1354 HD21 ASN    89      47.720  19.971  49.692  1.00  0.00           H
ATOM   1355 HD22 ASN    89      48.137  18.352  49.135  1.00  0.00           H
ATOM   1356  C   ASN    89      52.006  20.205  47.554  1.00  0.00           C
ATOM   1357  O   ASN    89      51.466  19.953  46.456  1.00  0.00           O
ATOM   1358  N   SER    90      52.234  21.436  47.933  1.00  0.00           N
ATOM   1359  H   SER    90      52.529  21.661  48.873  1.00  0.00           H
ATOM   1360  CA  SER    90      51.883  22.571  47.081  1.00  0.00           C
ATOM   1361  HA  SER    90      51.045  22.268  46.452  1.00  0.00           H
ATOM   1362  CB  SER    90      51.432  23.678  47.989  1.00  0.00           C
ATOM   1363  HB2 SER    90      52.120  23.758  48.831  1.00  0.00           H
ATOM   1364  HB3 SER    90      51.305  24.604  47.427  1.00  0.00           H
ATOM   1365  OG  SER    90      50.180  23.303  48.564  1.00  0.00           O
ATOM   1366  HG  SER    90      50.261  22.403  48.891  1.00  0.00           H
ATOM   1367  C   SER    90      53.044  23.056  46.278  1.00  0.00           C
ATOM   1368  O   SER    90      54.171  23.289  46.758  1.00  0.00           O
ATOM   1369  N   ARG    91      52.800  23.157  44.946  1.00  0.00           N
ATOM   1370  H   ARG    91      51.907  23.019  44.493  1.00  0.00           H
ATOM   1371  CA  ARG    91      53.825  23.625  44.009  1.00  0.00           C
ATOM   1372  HA  ARG    91      54.730  23.313  44.531  1.00  0.00           H
ATOM   1373  CB  ARG    91      53.677  22.846  42.614  1.00  0.00           C
ATOM   1374  HB2 ARG    91      54.461  23.192  41.940  1.00  0.00           H
ATOM   1375  HB3 ARG    91      53.947  21.818  42.854  1.00  0.00           H
ATOM   1376  CG  ARG    91      52.318  22.888  41.889  1.00  0.00           C
ATOM   1377  HG2 ARG    91      51.736  21.996  42.121  1.00  0.00           H
ATOM   1378  HG3 ARG    91      51.744  23.792  42.089  1.00  0.00           H
ATOM   1379  CD  ARG    91      52.579  22.588  40.386  1.00  0.00           C
ATOM   1380  HD2 ARG    91      53.145  21.663  40.274  1.00  0.00           H
ATOM   1381  HD3 ARG    91      51.685  22.517  39.769  1.00  0.00           H
ATOM   1382  NE  ARG    91      53.205  23.822  39.813  1.00  0.00           N
ATOM   1383  HE  ARG    91      52.779  24.702  40.063  1.00  0.00           H
ATOM   1384  CZ  ARG    91      54.186  23.844  38.962  1.00  0.00           C
ATOM   1385  NH1 ARG    91      54.664  24.923  38.527  1.00  0.00           N
ATOM   1386 HH11 ARG    91      54.218  25.790  38.794  1.00  0.00           H
ATOM   1387 HH12 ARG    91      55.497  24.977  37.959  1.00  0.00           H
ATOM   1388  NH2 ARG    91      54.763  22.786  38.465  1.00  0.00           N
ATOM   1389 HH21 ARG    91      54.469  21.849  38.698  1.00  0.00           H
ATOM   1390 HH22 ARG    91      55.595  22.955  37.920  1.00  0.00           H
ATOM   1391  C   ARG    91      53.836  25.207  43.985  1.00  0.00           C
ATOM   1392  O   ARG    91      52.754  25.841  43.958  1.00  0.00           O
ATOM   1393  N   PHE    92      54.991  25.864  44.187  1.00  0.00           N
ATOM   1394  H   PHE    92      55.773  25.281  44.450  1.00  0.00           H
ATOM   1395  CA  PHE    92      55.216  27.266  43.764  1.00  0.00           C
ATOM   1396  HA  PHE    92      54.676  27.908  44.459  1.00  0.00           H
ATOM   1397  CB  PHE    92      56.748  27.519  43.988  1.00  0.00           C
ATOM   1398  HB2 PHE    92      57.066  27.237  44.992  1.00  0.00           H
ATOM   1399  HB3 PHE    92      57.239  26.780  43.354  1.00  0.00           H
ATOM   1400  CG  PHE    92      57.219  28.888  43.470  1.00  0.00           C
ATOM   1401  CD1 PHE    92      57.563  29.122  42.118  1.00  0.00           C
ATOM   1402  HD1 PHE    92      57.536  28.268  41.459  1.00  0.00           H
ATOM   1403  CE1 PHE    92      57.852  30.434  41.607  1.00  0.00           C
ATOM   1404  HE1 PHE    92      58.085  30.577  40.563  1.00  0.00           H
ATOM   1405  CZ  PHE    92      57.791  31.510  42.511  1.00  0.00           C
ATOM   1406  HZ  PHE    92      58.005  32.512  42.171  1.00  0.00           H
ATOM   1407  CE2 PHE    92      57.451  31.278  43.851  1.00  0.00           C
ATOM   1408  HE2 PHE    92      57.392  32.071  44.583  1.00  0.00           H
ATOM   1409  CD2 PHE    92      57.252  29.995  44.312  1.00  0.00           C
ATOM   1410  HD2 PHE    92      56.997  29.880  45.356  1.00  0.00           H
ATOM   1411  C   PHE    92      54.809  27.584  42.280  1.00  0.00           C
ATOM   1412  O   PHE    92      55.093  26.807  41.392  1.00  0.00           O
ATOM   1413  N   GLU    93      54.131  28.725  42.054  1.00  0.00           N
ATOM   1414  H   GLU    93      53.913  29.254  42.887  1.00  0.00           H
ATOM   1415  CA  GLU    93      53.832  29.264  40.693  1.00  0.00           C
ATOM   1416  HA  GLU    93      54.213  28.534  39.979  1.00  0.00           H
ATOM   1417  CB  GLU    93      52.324  29.278  40.459  1.00  0.00           C
ATOM   1418  HB2 GLU    93      51.851  30.080  41.027  1.00  0.00           H
ATOM   1419  HB3 GLU    93      52.197  29.588  39.422  1.00  0.00           H
ATOM   1420  CG  GLU    93      51.540  28.044  40.730  1.00  0.00           C
ATOM   1421  HG2 GLU    93      51.578  27.892  41.809  1.00  0.00           H
ATOM   1422  HG3 GLU    93      50.547  28.337  40.387  1.00  0.00           H
ATOM   1423  CD  GLU    93      51.961  26.858  39.840  1.00  0.00           C
ATOM   1424  OE1 GLU    93      51.331  25.830  40.022  1.00  0.00           O
ATOM   1425  OE2 GLU    93      52.906  26.909  39.016  1.00  0.00           O
ATOM   1426  C   GLU    93      54.535  30.584  40.414  1.00  0.00           C
ATOM   1427  O   GLU    93      55.165  30.657  39.396  1.00  0.00           O
ATOM   1428  N   SER    94      54.320  31.576  41.253  1.00  0.00           N
ATOM   1429  H   SER    94      54.038  31.361  42.198  1.00  0.00           H
ATOM   1430  CA  SER    94      54.872  32.903  41.073  1.00  0.00           C
ATOM   1431  HA  SER    94      55.814  32.757  40.545  1.00  0.00           H
ATOM   1432  CB  SER    94      53.861  33.687  40.148  1.00  0.00           C
ATOM   1433  HB2 SER    94      52.856  33.769  40.560  1.00  0.00           H
ATOM   1434  HB3 SER    94      54.274  34.678  39.957  1.00  0.00           H
ATOM   1435  OG  SER    94      53.724  33.069  38.877  1.00  0.00           O
ATOM   1436  HG  SER    94      53.639  33.738  38.193  1.00  0.00           H
ATOM   1437  C   SER    94      55.184  33.680  42.341  1.00  0.00           C
ATOM   1438  O   SER    94      54.474  33.437  43.389  1.00  0.00           O
ATOM   1439  N   VAL    95      56.065  34.706  42.275  1.00  0.00           N
ATOM   1440  H   VAL    95      56.442  34.838  41.347  1.00  0.00           H
ATOM   1441  CA  VAL    95      56.028  35.796  43.267  1.00  0.00           C
ATOM   1442  HA  VAL    95      55.600  35.384  44.181  1.00  0.00           H
ATOM   1443  CB  VAL    95      57.317  36.628  43.505  1.00  0.00           C
ATOM   1444  HB  VAL    95      57.734  36.728  42.503  1.00  0.00           H
ATOM   1445  CG1 VAL    95      57.121  37.991  44.195  1.00  0.00           C
ATOM   1446 HG11 VAL    95      58.101  38.446  44.342  1.00  0.00           H
ATOM   1447 HG12 VAL    95      56.737  38.787  43.556  1.00  0.00           H
ATOM   1448 HG13 VAL    95      56.483  37.880  45.071  1.00  0.00           H
ATOM   1449  CG2 VAL    95      58.331  35.806  44.282  1.00  0.00           C
ATOM   1450 HG21 VAL    95      59.227  36.419  44.378  1.00  0.00           H
ATOM   1451 HG22 VAL    95      57.839  35.515  45.211  1.00  0.00           H
ATOM   1452 HG23 VAL    95      58.447  34.870  43.734  1.00  0.00           H
ATOM   1453  C   VAL    95      54.942  36.730  42.730  1.00  0.00           C
ATOM   1454  O   VAL    95      55.073  37.104  41.585  1.00  0.00           O
ATOM   1455  N   ALA    96      53.887  37.103  43.498  1.00  0.00           N
ATOM   1456  H   ALA    96      53.933  36.816  44.465  1.00  0.00           H
ATOM   1457  CA  ALA    96      52.699  37.891  43.157  1.00  0.00           C
ATOM   1458  HA  ALA    96      53.124  38.725  42.600  1.00  0.00           H
ATOM   1459  CB  ALA    96      51.804  36.956  42.297  1.00  0.00           C
ATOM   1460  HB1 ALA    96      51.098  37.615  41.793  1.00  0.00           H
ATOM   1461  HB2 ALA    96      52.321  36.562  41.422  1.00  0.00           H
ATOM   1462  HB3 ALA    96      51.291  36.240  42.938  1.00  0.00           H
ATOM   1463  C   ALA    96      51.960  38.396  44.423  1.00  0.00           C
ATOM   1464  O   ALA    96      51.757  37.607  45.339  1.00  0.00           O
ATOM   1465  N   TRP    97      51.282  39.486  44.317  1.00  0.00           N
ATOM   1466  H   TRP    97      51.422  40.132  43.553  1.00  0.00           H
ATOM   1467  CA  TRP    97      50.151  39.777  45.239  1.00  0.00           C
ATOM   1468  HA  TRP    97      50.051  38.889  45.863  1.00  0.00           H
ATOM   1469  CB  TRP    97      50.635  40.975  46.071  1.00  0.00           C
ATOM   1470  HB2 TRP    97      49.834  41.472  46.618  1.00  0.00           H
ATOM   1471  HB3 TRP    97      51.398  40.638  46.774  1.00  0.00           H
ATOM   1472  CG  TRP    97      51.291  42.158  45.374  1.00  0.00           C
ATOM   1473  CD1 TRP    97      52.550  42.545  45.601  1.00  0.00           C
ATOM   1474  HD1 TRP    97      53.272  42.156  46.303  1.00  0.00           H
ATOM   1475  NE1 TRP    97      52.712  43.765  44.851  1.00  0.00           N
ATOM   1476  HE1 TRP    97      53.551  44.323  44.920  1.00  0.00           H
ATOM   1477  CE2 TRP    97      51.542  44.203  44.246  1.00  0.00           C
ATOM   1478  CZ2 TRP    97      51.214  45.348  43.489  1.00  0.00           C
ATOM   1479  HZ2 TRP    97      51.981  46.098  43.361  1.00  0.00           H
ATOM   1480  CH2 TRP    97      49.902  45.386  42.931  1.00  0.00           C
ATOM   1481  HH2 TRP    97      49.664  46.230  42.301  1.00  0.00           H
ATOM   1482  CZ3 TRP    97      48.959  44.387  43.261  1.00  0.00           C
ATOM   1483  HZ3 TRP    97      47.948  44.471  42.892  1.00  0.00           H
ATOM   1484  CE3 TRP    97      49.300  43.377  44.037  1.00  0.00           C
ATOM   1485  HE3 TRP    97      48.491  42.729  44.338  1.00  0.00           H
ATOM   1486  CD2 TRP    97      50.575  43.165  44.562  1.00  0.00           C
ATOM   1487  C   TRP    97      48.819  40.018  44.558  1.00  0.00           C
ATOM   1488  O   TRP    97      47.871  40.244  45.212  1.00  0.00           O
ATOM   1489  N   SER    98      48.714  39.847  43.263  1.00  0.00           N
ATOM   1490  H   SER    98      49.534  39.496  42.791  1.00  0.00           H
ATOM   1491  CA  SER    98      47.535  39.763  42.458  1.00  0.00           C
ATOM   1492  HA  SER    98      46.678  39.449  43.055  1.00  0.00           H
ATOM   1493  CB  SER    98      47.106  41.047  41.806  1.00  0.00           C
ATOM   1494  HB2 SER    98      46.639  41.777  42.467  1.00  0.00           H
ATOM   1495  HB3 SER    98      47.983  41.513  41.354  1.00  0.00           H
ATOM   1496  OG  SER    98      46.151  40.723  40.802  1.00  0.00           O
ATOM   1497  HG  SER    98      45.504  40.153  41.224  1.00  0.00           H
ATOM   1498  C   SER    98      47.828  38.666  41.424  1.00  0.00           C
ATOM   1499  O   SER    98      48.912  38.506  40.909  1.00  0.00           O
ATOM   1500  N   ALA    99      46.797  37.827  41.094  1.00  0.00           N
ATOM   1501  H   ALA    99      45.891  37.951  41.523  1.00  0.00           H
ATOM   1502  CA  ALA    99      46.920  36.588  40.334  1.00  0.00           C
ATOM   1503  HA  ALA    99      47.754  36.628  39.635  1.00  0.00           H
ATOM   1504  CB  ALA    99      47.295  35.438  41.261  1.00  0.00           C
ATOM   1505  HB1 ALA    99      48.235  35.601  41.789  1.00  0.00           H
ATOM   1506  HB2 ALA    99      46.565  35.550  42.064  1.00  0.00           H
ATOM   1507  HB3 ALA    99      47.377  34.455  40.797  1.00  0.00           H
ATOM   1508  C   ALA    99      45.689  36.186  39.480  1.00  0.00           C
ATOM   1509  O   ALA    99      44.520  36.596  39.664  1.00  0.00           O
ATOM   1510  N   SER   100      45.980  35.405  38.462  1.00  0.00           N
ATOM   1511  H   SER   100      46.951  35.233  38.250  1.00  0.00           H
ATOM   1512  CA  SER   100      44.957  34.576  37.764  1.00  0.00           C
ATOM   1513  HA  SER   100      44.122  34.267  38.392  1.00  0.00           H
ATOM   1514  CB  SER   100      44.285  35.365  36.625  1.00  0.00           C
ATOM   1515  HB2 SER   100      43.928  36.318  37.015  1.00  0.00           H
ATOM   1516  HB3 SER   100      45.045  35.557  35.868  1.00  0.00           H
ATOM   1517  OG  SER   100      43.201  34.663  36.108  1.00  0.00           O
ATOM   1518  HG  SER   100      42.593  34.409  36.806  1.00  0.00           H
ATOM   1519  C   SER   100      45.674  33.394  37.180  1.00  0.00           C
ATOM   1520  O   SER   100      46.905  33.500  36.940  1.00  0.00           O
ATOM   1521  N   ALA   101      45.009  32.313  36.781  1.00  0.00           N
ATOM   1522  H   ALA   101      44.073  32.267  37.155  1.00  0.00           H
ATOM   1523  CA  ALA   101      45.546  31.125  36.146  1.00  0.00           C
ATOM   1524  HA  ALA   101      46.328  31.404  35.440  1.00  0.00           H
ATOM   1525  CB  ALA   101      46.207  30.317  37.299  1.00  0.00           C
ATOM   1526  HB1 ALA   101      46.837  29.583  36.798  1.00  0.00           H
ATOM   1527  HB2 ALA   101      46.701  30.937  38.048  1.00  0.00           H
ATOM   1528  HB3 ALA   101      45.422  29.759  37.808  1.00  0.00           H
ATOM   1529  C   ALA   101      44.439  30.345  35.384  1.00  0.00           C
ATOM   1530  O   ALA   101      43.298  30.364  35.876  1.00  0.00           O
ATOM   1531  N   CYX   102      44.858  29.552  34.391  1.00  0.00           N
ATOM   1532  H   CYX   102      45.823  29.717  34.140  1.00  0.00           H
ATOM   1533  CA  CYX   102      43.926  28.839  33.408  1.00  0.00           C
ATOM   1534  HA  CYX   102      43.266  28.216  34.013  1.00  0.00           H
ATOM   1535  CB  CYX   102      43.175  29.882  32.570  1.00  0.00           C
ATOM   1536  HB2 CYX   102      42.394  29.441  31.951  1.00  0.00           H
ATOM   1537  HB3 CYX   102      42.613  30.459  33.304  1.00  0.00           H
ATOM   1538  SG  CYX   102      43.983  31.138  31.591  1.00  0.00           S
ATOM   1539  C   CYX   102      44.640  27.858  32.494  1.00  0.00           C
ATOM   1540  O   CYX   102      45.826  27.997  32.223  1.00  0.00           O
ATOM   1541  N   HIE   103      43.879  26.863  32.033  1.00  0.00           N
ATOM   1542  H   HIE   103      42.895  26.869  32.264  1.00  0.00           H
ATOM   1543  CA  HIE   103      44.397  25.752  31.211  1.00  0.00           C
ATOM   1544  HA  HIE   103      45.481  25.821  31.291  1.00  0.00           H
ATOM   1545  CB  HIE   103      43.908  24.345  31.765  1.00  0.00           C
ATOM   1546  HB2 HIE   103      44.030  24.335  32.849  1.00  0.00           H
ATOM   1547  HB3 HIE   103      42.882  24.114  31.476  1.00  0.00           H
ATOM   1548  CG  HIE   103      44.810  23.186  31.385  1.00  0.00           C
ATOM   1549  ND1 HIE   103      44.565  22.364  30.248  1.00  0.00           N
ATOM   1550  CE1 HIE   103      45.439  21.338  30.343  1.00  0.00           C
ATOM   1551  HE1 HIE   103      45.613  20.647  29.532  1.00  0.00           H
ATOM   1552  NE2 HIE   103      46.205  21.477  31.463  1.00  0.00           N
ATOM   1553  HE2 HIE   103      46.961  20.855  31.712  1.00  0.00           H
ATOM   1554  CD2 HIE   103      45.862  22.642  32.093  1.00  0.00           C
ATOM   1555  HD2 HIE   103      46.207  23.052  33.031  1.00  0.00           H
ATOM   1556  C   HIE   103      43.951  25.836  29.702  1.00  0.00           C
ATOM   1557  O   HIE   103      42.749  25.630  29.339  1.00  0.00           O
ATOM   1558  N   ASP   104      44.895  26.121  28.814  1.00  0.00           N
ATOM   1559  H   ASP   104      45.845  26.228  29.139  1.00  0.00           H
ATOM   1560  CA  ASP   104      44.642  26.361  27.426  1.00  0.00           C
ATOM   1561  HA  ASP   104      43.818  27.071  27.351  1.00  0.00           H
ATOM   1562  CB  ASP   104      45.893  27.044  26.827  1.00  0.00           C
ATOM   1563  HB2 ASP   104      45.606  27.744  26.042  1.00  0.00           H
ATOM   1564  HB3 ASP   104      46.291  27.711  27.592  1.00  0.00           H
ATOM   1565  CG  ASP   104      47.006  26.210  26.349  1.00  0.00           C
ATOM   1566  OD1 ASP   104      47.297  25.095  26.885  1.00  0.00           O
ATOM   1567  OD2 ASP   104      47.602  26.646  25.326  1.00  0.00           O
ATOM   1568  C   ASP   104      44.350  25.100  26.631  1.00  0.00           C
ATOM   1569  O   ASP   104      44.096  25.157  25.442  1.00  0.00           O
ATOM   1570  N   GLY   105      44.258  23.920  27.252  1.00  0.00           N
ATOM   1571  H   GLY   105      44.349  23.845  28.255  1.00  0.00           H
ATOM   1572  CA  GLY   105      44.173  22.584  26.590  1.00  0.00           C
ATOM   1573  HA2 GLY   105      43.368  22.006  27.044  1.00  0.00           H
ATOM   1574  HA3 GLY   105      43.897  22.692  25.540  1.00  0.00           H
ATOM   1575  C   GLY   105      45.456  21.807  26.487  1.00  0.00           C
ATOM   1576  O   GLY   105      45.430  20.698  25.959  1.00  0.00           O
ATOM   1577  N   THR   106      46.609  22.350  26.988  1.00  0.00           N
ATOM   1578  H   THR   106      46.674  23.356  27.034  1.00  0.00           H
ATOM   1579  CA  THR   106      47.888  21.625  27.202  1.00  0.00           C
ATOM   1580  HA  THR   106      47.632  20.581  27.388  1.00  0.00           H
ATOM   1581  CB  THR   106      48.829  21.746  25.996  1.00  0.00           C
ATOM   1582  HB  THR   106      49.649  21.074  26.251  1.00  0.00           H
ATOM   1583  CG2 THR   106      48.326  21.411  24.638  1.00  0.00           C
ATOM   1584 HG21 THR   106      49.154  21.404  23.929  1.00  0.00           H
ATOM   1585 HG22 THR   106      48.026  20.364  24.592  1.00  0.00           H
ATOM   1586 HG23 THR   106      47.484  21.991  24.260  1.00  0.00           H
ATOM   1587  OG1 THR   106      49.306  23.100  26.056  1.00  0.00           O
ATOM   1588  HG1 THR   106      48.586  23.682  25.804  1.00  0.00           H
ATOM   1589  C   THR   106      48.615  22.006  28.479  1.00  0.00           C
ATOM   1590  O   THR   106      49.195  21.141  29.156  1.00  0.00           O
ATOM   1591  N   SER   107      48.564  23.284  28.817  1.00  0.00           N
ATOM   1592  H   SER   107      48.153  23.934  28.162  1.00  0.00           H
ATOM   1593  CA  SER   107      49.403  23.793  30.005  1.00  0.00           C
ATOM   1594  HA  SER   107      49.496  22.940  30.679  1.00  0.00           H
ATOM   1595  CB  SER   107      50.767  24.324  29.568  1.00  0.00           C
ATOM   1596  HB2 SER   107      51.376  23.533  29.130  1.00  0.00           H
ATOM   1597  HB3 SER   107      50.676  25.074  28.783  1.00  0.00           H
ATOM   1598  OG  SER   107      51.609  24.657  30.634  1.00  0.00           O
ATOM   1599  HG  SER   107      51.605  24.025  31.355  1.00  0.00           H
ATOM   1600  C   SER   107      48.616  24.810  30.816  1.00  0.00           C
ATOM   1601  O   SER   107      47.687  25.470  30.377  1.00  0.00           O
ATOM   1602  N   TRP   108      48.940  24.901  32.121  1.00  0.00           N
ATOM   1603  H   TRP   108      49.741  24.339  32.367  1.00  0.00           H
ATOM   1604  CA  TRP   108      48.466  25.973  33.083  1.00  0.00           C
ATOM   1605  HA  TRP   108      47.417  26.161  32.853  1.00  0.00           H
ATOM   1606  CB  TRP   108      48.759  25.559  34.511  1.00  0.00           C
ATOM   1607  HB2 TRP   108      49.811  25.310  34.654  1.00  0.00           H
ATOM   1608  HB3 TRP   108      48.460  26.350  35.198  1.00  0.00           H
ATOM   1609  CG  TRP   108      47.927  24.407  34.896  1.00  0.00           C
ATOM   1610  CD1 TRP   108      48.540  23.216  35.042  1.00  0.00           C
ATOM   1611  HD1 TRP   108      49.566  23.003  34.777  1.00  0.00           H
ATOM   1612  NE1 TRP   108      47.644  22.288  35.451  1.00  0.00           N
ATOM   1613  HE1 TRP   108      47.913  21.315  35.407  1.00  0.00           H
ATOM   1614  CE2 TRP   108      46.360  22.849  35.671  1.00  0.00           C
ATOM   1615  CZ2 TRP   108      45.137  22.326  36.153  1.00  0.00           C
ATOM   1616  HZ2 TRP   108      45.009  21.269  36.334  1.00  0.00           H
ATOM   1617  CH2 TRP   108      44.088  23.243  36.414  1.00  0.00           C
ATOM   1618  HH2 TRP   108      43.097  22.925  36.700  1.00  0.00           H
ATOM   1619  CZ3 TRP   108      44.267  24.586  36.108  1.00  0.00           C
ATOM   1620  HZ3 TRP   108      43.470  25.314  36.092  1.00  0.00           H
ATOM   1621  CE3 TRP   108      45.486  25.043  35.582  1.00  0.00           C
ATOM   1622  HE3 TRP   108      45.525  26.109  35.414  1.00  0.00           H
ATOM   1623  CD2 TRP   108      46.585  24.209  35.349  1.00  0.00           C
ATOM   1624  C   TRP   108      49.169  27.318  32.771  1.00  0.00           C
ATOM   1625  O   TRP   108      50.102  27.704  33.423  1.00  0.00           O
ATOM   1626  N   LEU   109      48.623  28.005  31.754  1.00  0.00           N
ATOM   1627  H   LEU   109      47.803  27.723  31.238  1.00  0.00           H
ATOM   1628  CA  LEU   109      48.782  29.496  31.613  1.00  0.00           C
ATOM   1629  HA  LEU   109      49.833  29.581  31.337  1.00  0.00           H
ATOM   1630  CB  LEU   109      47.815  29.979  30.515  1.00  0.00           C
ATOM   1631  HB2 LEU   109      47.918  29.234  29.726  1.00  0.00           H
ATOM   1632  HB3 LEU   109      46.746  30.021  30.725  1.00  0.00           H
ATOM   1633  CG  LEU   109      48.094  31.352  29.899  1.00  0.00           C
ATOM   1634  HG  LEU   109      49.165  31.445  29.723  1.00  0.00           H
ATOM   1635  CD1 LEU   109      47.296  31.556  28.565  1.00  0.00           C
ATOM   1636 HD11 LEU   109      47.551  30.817  27.806  1.00  0.00           H
ATOM   1637 HD12 LEU   109      46.244  31.347  28.759  1.00  0.00           H
ATOM   1638 HD13 LEU   109      47.277  32.584  28.202  1.00  0.00           H
ATOM   1639  CD2 LEU   109      47.818  32.509  30.858  1.00  0.00           C
ATOM   1640 HD21 LEU   109      48.552  32.542  31.662  1.00  0.00           H
ATOM   1641 HD22 LEU   109      47.973  33.410  30.265  1.00  0.00           H
ATOM   1642 HD23 LEU   109      46.801  32.510  31.250  1.00  0.00           H
ATOM   1643  C   LEU   109      48.558  30.186  33.010  1.00  0.00           C
ATOM   1644  O   LEU   109      47.554  30.028  33.698  1.00  0.00           O
ATOM   1645  N   THR   110      49.589  30.856  33.544  1.00  0.00           N
ATOM   1646  H   THR   110      50.447  30.865  33.010  1.00  0.00           H
ATOM   1647  CA  THR   110      49.564  31.530  34.880  1.00  0.00           C
ATOM   1648  HA  THR   110      48.561  31.520  35.306  1.00  0.00           H
ATOM   1649  CB  THR   110      50.499  30.796  35.870  1.00  0.00           C
ATOM   1650  HB  THR   110      51.533  30.670  35.553  1.00  0.00           H
ATOM   1651  CG2 THR   110      50.536  31.427  37.267  1.00  0.00           C
ATOM   1652 HG21 THR   110      50.793  30.704  38.041  1.00  0.00           H
ATOM   1653 HG22 THR   110      51.257  32.245  37.264  1.00  0.00           H
ATOM   1654 HG23 THR   110      49.513  31.731  37.487  1.00  0.00           H
ATOM   1655  OG1 THR   110      50.115  29.445  36.131  1.00  0.00           O
ATOM   1656  HG1 THR   110      50.113  29.003  35.278  1.00  0.00           H
ATOM   1657  C   THR   110      49.949  32.966  34.795  1.00  0.00           C
ATOM   1658  O   THR   110      50.945  33.258  34.094  1.00  0.00           O
ATOM   1659  N   ILE   111      49.225  33.812  35.513  1.00  0.00           N
ATOM   1660  H   ILE   111      48.423  33.544  36.064  1.00  0.00           H
ATOM   1661  CA  ILE   111      49.465  35.271  35.535  1.00  0.00           C
ATOM   1662  HA  ILE   111      50.394  35.515  35.021  1.00  0.00           H
ATOM   1663  CB  ILE   111      48.237  36.049  34.947  1.00  0.00           C
ATOM   1664  HB  ILE   111      47.418  35.753  35.602  1.00  0.00           H
ATOM   1665  CG2 ILE   111      48.397  37.644  34.876  1.00  0.00           C
ATOM   1666 HG21 ILE   111      47.532  38.144  34.443  1.00  0.00           H
ATOM   1667 HG22 ILE   111      48.585  37.979  35.896  1.00  0.00           H
ATOM   1668 HG23 ILE   111      49.154  38.060  34.212  1.00  0.00           H
ATOM   1669  CG1 ILE   111      48.019  35.732  33.497  1.00  0.00           C
ATOM   1670 HG12 ILE   111      47.809  36.585  32.850  1.00  0.00           H
ATOM   1671 HG13 ILE   111      48.909  35.298  33.041  1.00  0.00           H
ATOM   1672  CD1 ILE   111      46.842  34.829  33.209  1.00  0.00           C
ATOM   1673 HD11 ILE   111      47.015  33.808  33.549  1.00  0.00           H
ATOM   1674 HD12 ILE   111      45.936  35.290  33.604  1.00  0.00           H
ATOM   1675 HD13 ILE   111      46.768  34.765  32.124  1.00  0.00           H
ATOM   1676  C   ILE   111      49.688  35.663  36.970  1.00  0.00           C
ATOM   1677  O   ILE   111      48.855  35.344  37.862  1.00  0.00           O
ATOM   1678  N   GLY   112      50.844  36.303  37.206  1.00  0.00           N
ATOM   1679  H   GLY   112      51.374  36.503  36.368  1.00  0.00           H
ATOM   1680  CA  GLY   112      51.169  36.968  38.479  1.00  0.00           C
ATOM   1681  HA2 GLY   112      50.323  36.847  39.158  1.00  0.00           H
ATOM   1682  HA3 GLY   112      51.929  36.337  38.939  1.00  0.00           H
ATOM   1683  C   GLY   112      51.504  38.447  38.254  1.00  0.00           C
ATOM   1684  O   GLY   112      52.080  38.789  37.207  1.00  0.00           O
ATOM   1685  N   ILE   113      51.162  39.310  39.291  1.00  0.00           N
ATOM   1686  H   ILE   113      50.639  38.856  40.024  1.00  0.00           H
ATOM   1687  CA  ILE   113      51.578  40.713  39.334  1.00  0.00           C
ATOM   1688  HA  ILE   113      52.309  40.936  38.557  1.00  0.00           H
ATOM   1689  CB  ILE   113      50.298  41.524  39.148  1.00  0.00           C
ATOM   1690  HB  ILE   113      49.726  41.504  40.076  1.00  0.00           H
ATOM   1691  CG2 ILE   113      50.730  42.955  38.956  1.00  0.00           C
ATOM   1692 HG21 ILE   113      51.337  42.963  38.051  1.00  0.00           H
ATOM   1693 HG22 ILE   113      49.867  43.611  38.837  1.00  0.00           H
ATOM   1694 HG23 ILE   113      51.327  43.320  39.791  1.00  0.00           H
ATOM   1695  CG1 ILE   113      49.361  40.921  38.029  1.00  0.00           C
ATOM   1696 HG12 ILE   113      49.995  40.381  37.326  1.00  0.00           H
ATOM   1697 HG13 ILE   113      48.695  40.170  38.453  1.00  0.00           H
ATOM   1698  CD1 ILE   113      48.512  41.917  37.254  1.00  0.00           C
ATOM   1699 HD11 ILE   113      49.158  42.711  36.877  1.00  0.00           H
ATOM   1700 HD12 ILE   113      48.145  41.430  36.352  1.00  0.00           H
ATOM   1701 HD13 ILE   113      47.685  42.330  37.832  1.00  0.00           H
ATOM   1702  C   ILE   113      52.225  41.028  40.632  1.00  0.00           C
ATOM   1703  O   ILE   113      51.811  40.499  41.671  1.00  0.00           O
ATOM   1704  N   SER   114      53.322  41.776  40.707  1.00  0.00           N
ATOM   1705  H   SER   114      53.607  42.143  39.810  1.00  0.00           H
ATOM   1706  CA  SER   114      54.095  42.038  41.966  1.00  0.00           C
ATOM   1707  HA  SER   114      53.533  42.175  42.891  1.00  0.00           H
ATOM   1708  CB  SER   114      55.074  40.899  42.199  1.00  0.00           C
ATOM   1709  HB2 SER   114      54.448  40.007  42.172  1.00  0.00           H
ATOM   1710  HB3 SER   114      55.919  40.911  41.511  1.00  0.00           H
ATOM   1711  OG  SER   114      55.710  40.919  43.442  1.00  0.00           O
ATOM   1712  HG  SER   114      55.151  40.602  44.156  1.00  0.00           H
ATOM   1713  C   SER   114      54.919  43.327  41.719  1.00  0.00           C
ATOM   1714  O   SER   114      54.995  43.879  40.571  1.00  0.00           O
ATOM   1715  N   GLY   115      55.631  43.697  42.763  1.00  0.00           N
ATOM   1716  H   GLY   115      55.405  43.300  43.664  1.00  0.00           H
ATOM   1717  CA  GLY   115      56.477  44.905  42.723  1.00  0.00           C
ATOM   1718  HA2 GLY   115      57.508  44.584  42.878  1.00  0.00           H
ATOM   1719  HA3 GLY   115      56.439  45.379  41.742  1.00  0.00           H
ATOM   1720  C   GLY   115      55.981  45.944  43.655  1.00  0.00           C
ATOM   1721  O   GLY   115      54.971  45.672  44.366  1.00  0.00           O
ATOM   1722  N   PRO   116      56.730  47.065  43.688  1.00  0.00           N
ATOM   1723  CD  PRO   116      58.093  47.168  43.188  1.00  0.00           C
ATOM   1724  HD2 PRO   116      58.178  47.410  42.128  1.00  0.00           H
ATOM   1725  HD3 PRO   116      58.737  46.411  43.635  1.00  0.00           H
ATOM   1726  CG  PRO   116      58.605  48.414  44.038  1.00  0.00           C
ATOM   1727  HG2 PRO   116      59.332  48.916  43.399  1.00  0.00           H
ATOM   1728  HG3 PRO   116      59.006  48.206  45.030  1.00  0.00           H
ATOM   1729  CB  PRO   116      57.374  49.274  44.238  1.00  0.00           C
ATOM   1730  HB2 PRO   116      57.186  49.860  43.338  1.00  0.00           H
ATOM   1731  HB3 PRO   116      57.549  49.907  45.109  1.00  0.00           H
ATOM   1732  CA  PRO   116      56.311  48.216  44.423  1.00  0.00           C
ATOM   1733  HA  PRO   116      56.298  47.949  45.480  1.00  0.00           H
ATOM   1734  C   PRO   116      54.906  48.685  44.037  1.00  0.00           C
ATOM   1735  O   PRO   116      54.442  48.416  42.921  1.00  0.00           O
ATOM   1736  N   ASP   117      54.298  49.464  44.925  1.00  0.00           N
ATOM   1737  H   ASP   117      54.793  49.694  45.775  1.00  0.00           H
ATOM   1738  CA  ASP   117      52.922  49.918  44.769  1.00  0.00           C
ATOM   1739  HA  ASP   117      52.303  49.037  44.600  1.00  0.00           H
ATOM   1740  CB  ASP   117      52.480  50.569  46.089  1.00  0.00           C
ATOM   1741  HB2 ASP   117      53.177  51.386  46.282  1.00  0.00           H
ATOM   1742  HB3 ASP   117      51.477  50.975  45.963  1.00  0.00           H
ATOM   1743  CG  ASP   117      52.374  49.722  47.303  1.00  0.00           C
ATOM   1744  OD1 ASP   117      52.581  48.465  47.205  1.00  0.00           O
ATOM   1745  OD2 ASP   117      51.991  50.231  48.369  1.00  0.00           O
ATOM   1746  C   ASP   117      52.731  50.839  43.522  1.00  0.00           C
ATOM   1747  O   ASP   117      51.829  50.667  42.756  1.00  0.00           O
ATOM   1748  N   ASN   118      53.689  51.769  43.336  1.00  0.00           N
ATOM   1749  H   ASN   118      54.344  51.963  44.080  1.00  0.00           H
ATOM   1750  CA  ASN   118      53.797  52.574  42.106  1.00  0.00           C
ATOM   1751  HA  ASN   118      52.829  52.531  41.609  1.00  0.00           H
ATOM   1752  CB  ASN   118      54.015  54.038  42.432  1.00  0.00           C
ATOM   1753  HB2 ASN   118      54.888  54.194  43.065  1.00  0.00           H
ATOM   1754  HB3 ASN   118      54.159  54.645  41.537  1.00  0.00           H
ATOM   1755  CG  ASN   118      52.883  54.650  43.245  1.00  0.00           C
ATOM   1756  OD1 ASN   118      51.723  54.408  43.056  1.00  0.00           O
ATOM   1757  ND2 ASN   118      53.279  55.311  44.320  1.00  0.00           N
ATOM   1758 HD21 ASN   118      52.549  55.539  44.980  1.00  0.00           H
ATOM   1759 HD22 ASN   118      54.215  55.079  44.617  1.00  0.00           H
ATOM   1760  C   ASN   118      54.863  52.059  41.094  1.00  0.00           C
ATOM   1761  O   ASN   118      55.243  52.837  40.218  1.00  0.00           O
ATOM   1762  N   GLY   119      55.189  50.763  41.213  1.00  0.00           N
ATOM   1763  H   GLY   119      54.805  50.272  42.007  1.00  0.00           H
ATOM   1764  CA  GLY   119      56.111  50.028  40.365  1.00  0.00           C
ATOM   1765  HA2 GLY   119      56.511  50.553  39.497  1.00  0.00           H
ATOM   1766  HA3 GLY   119      56.984  50.072  41.016  1.00  0.00           H
ATOM   1767  C   GLY   119      55.848  48.586  39.954  1.00  0.00           C
ATOM   1768  O   GLY   119      56.799  47.858  39.658  1.00  0.00           O
ATOM   1769  N   ALA   120      54.533  48.228  40.111  1.00  0.00           N
ATOM   1770  H   ALA   120      53.894  48.915  40.486  1.00  0.00           H
ATOM   1771  CA  ALA   120      54.090  46.909  39.734  1.00  0.00           C
ATOM   1772  HA  ALA   120      54.677  46.202  40.322  1.00  0.00           H
ATOM   1773  CB  ALA   120      52.662  46.713  40.315  1.00  0.00           C
ATOM   1774  HB1 ALA   120      52.623  46.880  41.392  1.00  0.00           H
ATOM   1775  HB2 ALA   120      51.950  47.310  39.745  1.00  0.00           H
ATOM   1776  HB3 ALA   120      52.376  45.674  40.150  1.00  0.00           H
ATOM   1777  C   ALA   120      54.231  46.494  38.267  1.00  0.00           C
ATOM   1778  O   ALA   120      54.383  47.371  37.447  1.00  0.00           O
ATOM   1779  N   VAL   121      54.251  45.169  38.054  1.00  0.00           N
ATOM   1780  H   VAL   121      54.280  44.592  38.882  1.00  0.00           H
ATOM   1781  CA  VAL   121      54.484  44.522  36.720  1.00  0.00           C
ATOM   1782  HA  VAL   121      53.913  45.186  36.072  1.00  0.00           H
ATOM   1783  CB  VAL   121      56.001  44.673  36.316  1.00  0.00           C
ATOM   1784  HB  VAL   121      56.144  45.718  36.044  1.00  0.00           H
ATOM   1785  CG1 VAL   121      56.986  44.376  37.451  1.00  0.00           C
ATOM   1786 HG11 VAL   121      56.456  43.676  38.096  1.00  0.00           H
ATOM   1787 HG12 VAL   121      57.950  43.981  37.131  1.00  0.00           H
ATOM   1788 HG13 VAL   121      57.141  45.259  38.070  1.00  0.00           H
ATOM   1789  CG2 VAL   121      56.346  43.840  35.064  1.00  0.00           C
ATOM   1790 HG21 VAL   121      57.345  44.022  34.669  1.00  0.00           H
ATOM   1791 HG22 VAL   121      56.326  42.775  35.298  1.00  0.00           H
ATOM   1792 HG23 VAL   121      55.617  43.947  34.261  1.00  0.00           H
ATOM   1793  C   VAL   121      53.868  43.101  36.721  1.00  0.00           C
ATOM   1794  O   VAL   121      53.970  42.325  37.659  1.00  0.00           O
ATOM   1795  N   ALA   122      53.141  42.771  35.730  1.00  0.00           N
ATOM   1796  H   ALA   122      53.075  43.496  35.029  1.00  0.00           H
ATOM   1797  CA  ALA   122      52.513  41.468  35.453  1.00  0.00           C
ATOM   1798  HA  ALA   122      52.333  41.075  36.454  1.00  0.00           H
ATOM   1799  CB  ALA   122      51.227  41.704  34.645  1.00  0.00           C
ATOM   1800  HB1 ALA   122      50.855  40.720  34.361  1.00  0.00           H
ATOM   1801  HB2 ALA   122      50.642  42.399  35.246  1.00  0.00           H
ATOM   1802  HB3 ALA   122      51.485  42.145  33.682  1.00  0.00           H
ATOM   1803  C   ALA   122      53.567  40.581  34.700  1.00  0.00           C
ATOM   1804  O   ALA   122      54.416  41.115  33.959  1.00  0.00           O
ATOM   1805  N   VAL   123      53.618  39.263  35.019  1.00  0.00           N
ATOM   1806  H   VAL   123      52.875  38.950  35.627  1.00  0.00           H
ATOM   1807  CA  VAL   123      54.422  38.204  34.444  1.00  0.00           C
ATOM   1808  HA  VAL   123      54.838  38.573  33.507  1.00  0.00           H
ATOM   1809  CB  VAL   123      55.713  37.817  35.344  1.00  0.00           C
ATOM   1810  HB  VAL   123      55.515  37.849  36.416  1.00  0.00           H
ATOM   1811  CG1 VAL   123      56.292  36.406  35.031  1.00  0.00           C
ATOM   1812 HG11 VAL   123      55.493  35.681  35.182  1.00  0.00           H
ATOM   1813 HG12 VAL   123      56.693  36.299  34.023  1.00  0.00           H
ATOM   1814 HG13 VAL   123      57.085  36.205  35.752  1.00  0.00           H
ATOM   1815  CG2 VAL   123      56.866  38.861  35.237  1.00  0.00           C
ATOM   1816 HG21 VAL   123      57.767  38.536  35.759  1.00  0.00           H
ATOM   1817 HG22 VAL   123      57.117  39.048  34.193  1.00  0.00           H
ATOM   1818 HG23 VAL   123      56.521  39.834  35.586  1.00  0.00           H
ATOM   1819  C   VAL   123      53.480  37.059  34.115  1.00  0.00           C
ATOM   1820  O   VAL   123      52.568  36.664  34.884  1.00  0.00           O
ATOM   1821  N   LEU   124      53.673  36.465  32.903  1.00  0.00           N
ATOM   1822  H   LEU   124      54.513  36.726  32.406  1.00  0.00           H
ATOM   1823  CA  LEU   124      52.985  35.333  32.397  1.00  0.00           C
ATOM   1824  HA  LEU   124      52.258  35.092  33.173  1.00  0.00           H
ATOM   1825  CB  LEU   124      52.138  35.682  31.089  1.00  0.00           C
ATOM   1826  HB2 LEU   124      52.777  35.971  30.254  1.00  0.00           H
ATOM   1827  HB3 LEU   124      51.590  34.803  30.750  1.00  0.00           H
ATOM   1828  CG  LEU   124      51.004  36.714  31.394  1.00  0.00           C
ATOM   1829  HG  LEU   124      50.752  36.745  32.453  1.00  0.00           H
ATOM   1830  CD1 LEU   124      51.452  38.117  31.086  1.00  0.00           C
ATOM   1831 HD11 LEU   124      51.624  38.229  30.015  1.00  0.00           H
ATOM   1832 HD12 LEU   124      50.681  38.788  31.465  1.00  0.00           H
ATOM   1833 HD13 LEU   124      52.342  38.349  31.671  1.00  0.00           H
ATOM   1834  CD2 LEU   124      49.703  36.498  30.508  1.00  0.00           C
ATOM   1835 HD21 LEU   124      49.167  35.570  30.714  1.00  0.00           H
ATOM   1836 HD22 LEU   124      49.006  37.335  30.483  1.00  0.00           H
ATOM   1837 HD23 LEU   124      50.061  36.343  29.491  1.00  0.00           H
ATOM   1838  C   LEU   124      53.856  34.148  32.218  1.00  0.00           C
ATOM   1839  O   LEU   124      55.068  34.278  31.877  1.00  0.00           O
ATOM   1840  N   LYS   125      53.404  32.953  32.610  1.00  0.00           N
ATOM   1841  H   LYS   125      52.465  32.821  32.960  1.00  0.00           H
ATOM   1842  CA  LYS   125      54.121  31.671  32.693  1.00  0.00           C
ATOM   1843  HA  LYS   125      55.120  31.766  32.268  1.00  0.00           H
ATOM   1844  CB  LYS   125      54.402  31.338  34.155  1.00  0.00           C
ATOM   1845  HB2 LYS   125      53.419  31.247  34.617  1.00  0.00           H
ATOM   1846  HB3 LYS   125      54.789  30.323  34.250  1.00  0.00           H
ATOM   1847  CG  LYS   125      55.221  32.428  34.757  1.00  0.00           C
ATOM   1848  HG2 LYS   125      56.180  32.553  34.255  1.00  0.00           H
ATOM   1849  HG3 LYS   125      54.706  33.386  34.821  1.00  0.00           H
ATOM   1850  CD  LYS   125      55.601  32.163  36.175  1.00  0.00           C
ATOM   1851  HD2 LYS   125      54.741  31.813  36.748  1.00  0.00           H
ATOM   1852  HD3 LYS   125      56.282  31.312  36.151  1.00  0.00           H
ATOM   1853  CE  LYS   125      56.429  33.267  36.817  1.00  0.00           C
ATOM   1854  HE2 LYS   125      57.325  33.422  36.216  1.00  0.00           H
ATOM   1855  HE3 LYS   125      55.791  34.149  36.846  1.00  0.00           H
ATOM   1856  NZ  LYS   125      56.778  32.830  38.170  1.00  0.00           N
ATOM   1857  HZ1 LYS   125      57.177  33.565  38.737  1.00  0.00           H
ATOM   1858  HZ2 LYS   125      55.891  32.466  38.488  1.00  0.00           H
ATOM   1859  HZ3 LYS   125      57.533  32.163  38.244  1.00  0.00           H
ATOM   1860  C   LYS   125      53.436  30.486  31.993  1.00  0.00           C
ATOM   1861  O   LYS   125      52.168  30.419  31.973  1.00  0.00           O
ATOM   1862  N   TYR   126      54.135  29.585  31.309  1.00  0.00           N
ATOM   1863  H   TYR   126      55.142  29.629  31.252  1.00  0.00           H
ATOM   1864  CA  TYR   126      53.497  28.439  30.567  1.00  0.00           C
ATOM   1865  HA  TYR   126      52.562  28.155  31.047  1.00  0.00           H
ATOM   1866  CB  TYR   126      53.137  28.946  29.189  1.00  0.00           C
ATOM   1867  HB2 TYR   126      52.475  29.804  29.304  1.00  0.00           H
ATOM   1868  HB3 TYR   126      54.061  29.256  28.702  1.00  0.00           H
ATOM   1869  CG  TYR   126      52.396  28.089  28.198  1.00  0.00           C
ATOM   1870  CD1 TYR   126      53.064  27.305  27.232  1.00  0.00           C
ATOM   1871  HD1 TYR   126      54.130  27.388  27.090  1.00  0.00           H
ATOM   1872  CE1 TYR   126      52.286  26.492  26.334  1.00  0.00           C
ATOM   1873  HE1 TYR   126      52.774  25.892  25.581  1.00  0.00           H
ATOM   1874  CZ  TYR   126      50.880  26.501  26.462  1.00  0.00           C
ATOM   1875  OH  TYR   126      50.085  25.734  25.679  1.00  0.00           O
ATOM   1876  HH  TYR   126      49.177  26.044  25.722  1.00  0.00           H
ATOM   1877  CE2 TYR   126      50.257  27.269  27.410  1.00  0.00           C
ATOM   1878  HE2 TYR   126      49.183  27.364  27.485  1.00  0.00           H
ATOM   1879  CD2 TYR   126      51.021  28.032  28.284  1.00  0.00           C
ATOM   1880  HD2 TYR   126      50.470  28.707  28.923  1.00  0.00           H
ATOM   1881  C   TYR   126      54.548  27.338  30.556  1.00  0.00           C
ATOM   1882  O   TYR   126      55.764  27.599  30.380  1.00  0.00           O
ATOM   1883  N   ASN   127      54.127  26.096  30.745  1.00  0.00           N
ATOM   1884  H   ASN   127      53.142  25.916  30.620  1.00  0.00           H
ATOM   1885  CA  ASN   127      54.955  24.938  31.083  1.00  0.00           C
ATOM   1886  HA  ASN   127      54.237  24.268  31.555  1.00  0.00           H
ATOM   1887  CB  ASN   127      55.517  24.314  29.781  1.00  0.00           C
ATOM   1888  HB2 ASN   127      56.047  25.059  29.189  1.00  0.00           H
ATOM   1889  HB3 ASN   127      56.316  23.639  30.088  1.00  0.00           H
ATOM   1890  CG  ASN   127      54.570  23.351  28.985  1.00  0.00           C
ATOM   1891  OD1 ASN   127      54.286  23.534  27.808  1.00  0.00           O
ATOM   1892  ND2 ASN   127      54.022  22.481  29.718  1.00  0.00           N
ATOM   1893 HD21 ASN   127      53.153  22.004  29.524  1.00  0.00           H
ATOM   1894 HD22 ASN   127      54.166  22.552  30.715  1.00  0.00           H
ATOM   1895  C   ASN   127      56.006  25.190  32.149  1.00  0.00           C
ATOM   1896  O   ASN   127      57.140  24.782  32.045  1.00  0.00           O
ATOM   1897  N   GLY   128      55.737  26.139  33.045  1.00  0.00           N
ATOM   1898  H   GLY   128      54.827  26.572  32.977  1.00  0.00           H
ATOM   1899  CA  GLY   128      56.664  26.665  34.076  1.00  0.00           C
ATOM   1900  HA2 GLY   128      56.126  26.945  34.983  1.00  0.00           H
ATOM   1901  HA3 GLY   128      57.220  25.771  34.358  1.00  0.00           H
ATOM   1902  C   GLY   128      57.546  27.859  33.669  1.00  0.00           C
ATOM   1903  O   GLY   128      58.121  28.545  34.586  1.00  0.00           O
ATOM   1904  N   ILE   129      57.759  28.166  32.386  1.00  0.00           N
ATOM   1905  H   ILE   129      57.328  27.565  31.697  1.00  0.00           H
ATOM   1906  CA  ILE   129      58.743  29.197  31.808  1.00  0.00           C
ATOM   1907  HA  ILE   129      59.604  29.385  32.451  1.00  0.00           H
ATOM   1908  CB  ILE   129      59.215  28.737  30.418  1.00  0.00           C
ATOM   1909  HB  ILE   129      58.314  28.637  29.813  1.00  0.00           H
ATOM   1910  CG2 ILE   129      60.020  29.844  29.739  1.00  0.00           C
ATOM   1911 HG21 ILE   129      60.508  29.507  28.825  1.00  0.00           H
ATOM   1912 HG22 ILE   129      59.382  30.684  29.467  1.00  0.00           H
ATOM   1913 HG23 ILE   129      60.788  30.163  30.445  1.00  0.00           H
ATOM   1914  CG1 ILE   129      59.912  27.369  30.452  1.00  0.00           C
ATOM   1915 HG12 ILE   129      60.739  27.453  31.158  1.00  0.00           H
ATOM   1916 HG13 ILE   129      59.206  26.656  30.878  1.00  0.00           H
ATOM   1917  CD1 ILE   129      60.367  26.797  29.055  1.00  0.00           C
ATOM   1918 HD11 ILE   129      61.314  27.218  28.717  1.00  0.00           H
ATOM   1919 HD12 ILE   129      60.439  25.710  29.108  1.00  0.00           H
ATOM   1920 HD13 ILE   129      59.638  27.009  28.274  1.00  0.00           H
ATOM   1921  C   ILE   129      58.141  30.620  31.785  1.00  0.00           C
ATOM   1922  O   ILE   129      56.988  30.874  31.401  1.00  0.00           O
ATOM   1923  N   ILE   130      58.831  31.645  32.367  1.00  0.00           N
ATOM   1924  H   ILE   130      59.749  31.494  32.759  1.00  0.00           H
ATOM   1925  CA  ILE   130      58.564  33.077  32.178  1.00  0.00           C
ATOM   1926  HA  ILE   130      57.593  33.270  32.636  1.00  0.00           H
ATOM   1927  CB  ILE   130      59.549  33.926  33.022  1.00  0.00           C
ATOM   1928  HB  ILE   130      60.539  33.530  32.797  1.00  0.00           H
ATOM   1929  CG2 ILE   130      59.471  35.490  32.658  1.00  0.00           C
ATOM   1930 HG21 ILE   130      58.471  35.778  32.336  1.00  0.00           H
ATOM   1931 HG22 ILE   130      59.961  36.162  33.363  1.00  0.00           H
ATOM   1932 HG23 ILE   130      60.009  35.546  31.711  1.00  0.00           H
ATOM   1933  CG1 ILE   130      59.130  33.831  34.474  1.00  0.00           C
ATOM   1934 HG12 ILE   130      58.276  34.412  34.821  1.00  0.00           H
ATOM   1935 HG13 ILE   130      58.880  32.798  34.720  1.00  0.00           H
ATOM   1936  CD1 ILE   130      60.295  34.359  35.317  1.00  0.00           C
ATOM   1937 HD11 ILE   130      61.260  33.941  35.029  1.00  0.00           H
ATOM   1938 HD12 ILE   130      60.411  35.443  35.311  1.00  0.00           H
ATOM   1939 HD13 ILE   130      60.210  34.119  36.377  1.00  0.00           H
ATOM   1940  C   ILE   130      58.412  33.346  30.711  1.00  0.00           C
ATOM   1941  O   ILE   130      59.399  33.453  29.934  1.00  0.00           O
ATOM   1942  N   THR   131      57.234  33.533  30.242  1.00  0.00           N
ATOM   1943  H   THR   131      56.456  33.639  30.877  1.00  0.00           H
ATOM   1944  CA  THR   131      56.791  33.645  28.829  1.00  0.00           C
ATOM   1945  HA  THR   131      57.628  33.275  28.238  1.00  0.00           H
ATOM   1946  CB  THR   131      55.513  32.778  28.638  1.00  0.00           C
ATOM   1947  HB  THR   131      54.737  33.110  29.327  1.00  0.00           H
ATOM   1948  CG2 THR   131      54.976  32.578  27.215  1.00  0.00           C
ATOM   1949 HG21 THR   131      55.722  32.224  26.502  1.00  0.00           H
ATOM   1950 HG22 THR   131      54.151  31.873  27.316  1.00  0.00           H
ATOM   1951 HG23 THR   131      54.718  33.522  26.736  1.00  0.00           H
ATOM   1952  OG1 THR   131      55.893  31.464  28.951  1.00  0.00           O
ATOM   1953  HG1 THR   131      56.200  31.478  29.860  1.00  0.00           H
ATOM   1954  C   THR   131      56.430  35.012  28.295  1.00  0.00           C
ATOM   1955  O   THR   131      56.606  35.334  27.145  1.00  0.00           O
ATOM   1956  N   ASP   132      55.905  35.915  29.176  1.00  0.00           N
ATOM   1957  H   ASP   132      55.809  35.551  30.113  1.00  0.00           H
ATOM   1958  CA  ASP   132      55.667  37.357  28.877  1.00  0.00           C
ATOM   1959  HA  ASP   132      56.536  37.575  28.255  1.00  0.00           H
ATOM   1960  CB  ASP   132      54.414  37.593  27.973  1.00  0.00           C
ATOM   1961  HB2 ASP   132      54.198  36.642  27.488  1.00  0.00           H
ATOM   1962  HB3 ASP   132      53.594  37.861  28.639  1.00  0.00           H
ATOM   1963  CG  ASP   132      54.609  38.533  26.827  1.00  0.00           C
ATOM   1964  OD1 ASP   132      53.670  38.548  26.011  1.00  0.00           O
ATOM   1965  OD2 ASP   132      55.655  39.267  26.730  1.00  0.00           O
ATOM   1966  C   ASP   132      55.811  38.286  30.114  1.00  0.00           C
ATOM   1967  O   ASP   132      55.546  37.833  31.229  1.00  0.00           O
ATOM   1968  N   THR   133      56.162  39.594  29.938  1.00  0.00           N
ATOM   1969  H   THR   133      56.444  39.836  29.000  1.00  0.00           H
ATOM   1970  CA  THR   133      56.150  40.583  31.003  1.00  0.00           C
ATOM   1971  HA  THR   133      55.687  40.015  31.810  1.00  0.00           H
ATOM   1972  CB  THR   133      57.630  40.769  31.532  1.00  0.00           C
ATOM   1973  HB  THR   133      58.213  41.186  30.711  1.00  0.00           H
ATOM   1974  CG2 THR   133      57.751  41.766  32.674  1.00  0.00           C
ATOM   1975 HG21 THR   133      58.773  41.820  33.049  1.00  0.00           H
ATOM   1976 HG22 THR   133      57.760  42.736  32.175  1.00  0.00           H
ATOM   1977 HG23 THR   133      57.061  41.627  33.505  1.00  0.00           H
ATOM   1978  OG1 THR   133      58.125  39.510  31.945  1.00  0.00           O
ATOM   1979  HG1 THR   133      58.284  38.944  31.185  1.00  0.00           H
ATOM   1980  C   THR   133      55.265  41.855  30.593  1.00  0.00           C
ATOM   1981  O   THR   133      55.331  42.309  29.409  1.00  0.00           O
ATOM   1982  N   ILE   134      54.609  42.505  31.568  1.00  0.00           N
ATOM   1983  H   ILE   134      54.473  42.042  32.455  1.00  0.00           H
ATOM   1984  CA  ILE   134      53.810  43.678  31.176  1.00  0.00           C
ATOM   1985  HA  ILE   134      54.191  44.166  30.279  1.00  0.00           H
ATOM   1986  CB  ILE   134      52.387  43.330  30.790  1.00  0.00           C
ATOM   1987  HB  ILE   134      51.920  42.865  31.659  1.00  0.00           H
ATOM   1988  CG2 ILE   134      51.675  44.687  30.513  1.00  0.00           C
ATOM   1989 HG21 ILE   134      52.310  45.447  30.059  1.00  0.00           H
ATOM   1990 HG22 ILE   134      50.785  44.506  29.910  1.00  0.00           H
ATOM   1991 HG23 ILE   134      51.415  45.272  31.395  1.00  0.00           H
ATOM   1992  CG1 ILE   134      52.073  42.387  29.630  1.00  0.00           C
ATOM   1993 HG12 ILE   134      52.768  41.549  29.694  1.00  0.00           H
ATOM   1994 HG13 ILE   134      51.067  41.988  29.756  1.00  0.00           H
ATOM   1995  CD1 ILE   134      52.234  42.824  28.177  1.00  0.00           C
ATOM   1996 HD11 ILE   134      51.373  43.440  27.919  1.00  0.00           H
ATOM   1997 HD12 ILE   134      53.135  43.384  27.927  1.00  0.00           H
ATOM   1998 HD13 ILE   134      52.069  41.952  27.546  1.00  0.00           H
ATOM   1999  C   ILE   134      53.843  44.730  32.287  1.00  0.00           C
ATOM   2000  O   ILE   134      53.168  44.604  33.328  1.00  0.00           O
ATOM   2001  N   LYS   135      54.706  45.718  32.231  1.00  0.00           N
ATOM   2002  H   LYS   135      55.297  45.782  31.414  1.00  0.00           H
ATOM   2003  CA  LYS   135      54.726  46.812  33.229  1.00  0.00           C
ATOM   2004  HA  LYS   135      54.966  46.380  34.201  1.00  0.00           H
ATOM   2005  CB  LYS   135      55.910  47.688  32.904  1.00  0.00           C
ATOM   2006  HB2 LYS   135      55.818  48.114  31.904  1.00  0.00           H
ATOM   2007  HB3 LYS   135      55.946  48.551  33.569  1.00  0.00           H
ATOM   2008  CG  LYS   135      57.242  47.032  33.208  1.00  0.00           C
ATOM   2009  HG2 LYS   135      57.338  46.852  34.279  1.00  0.00           H
ATOM   2010  HG3 LYS   135      57.256  46.154  32.562  1.00  0.00           H
ATOM   2011  CD  LYS   135      58.276  48.063  32.795  1.00  0.00           C
ATOM   2012  HD2 LYS   135      58.140  48.454  31.787  1.00  0.00           H
ATOM   2013  HD3 LYS   135      58.270  48.830  33.569  1.00  0.00           H
ATOM   2014  CE  LYS   135      59.585  47.329  32.900  1.00  0.00           C
ATOM   2015  HE2 LYS   135      59.441  46.709  33.784  1.00  0.00           H
ATOM   2016  HE3 LYS   135      59.831  46.700  32.046  1.00  0.00           H
ATOM   2017  NZ  LYS   135      60.670  48.247  33.197  1.00  0.00           N
ATOM   2018  HZ1 LYS   135      60.622  48.730  34.083  1.00  0.00           H
ATOM   2019  HZ2 LYS   135      61.511  47.711  33.358  1.00  0.00           H
ATOM   2020  HZ3 LYS   135      60.744  48.936  32.462  1.00  0.00           H
ATOM   2021  C   LYS   135      53.400  47.523  33.391  1.00  0.00           C
ATOM   2022  O   LYS   135      52.661  47.684  32.411  1.00  0.00           O
ATOM   2023  N   SER   136      53.208  48.189  34.507  1.00  0.00           N
ATOM   2024  H   SER   136      53.937  48.062  35.194  1.00  0.00           H
ATOM   2025  CA  SER   136      52.090  49.182  34.714  1.00  0.00           C
ATOM   2026  HA  SER   136      51.175  48.593  34.790  1.00  0.00           H
ATOM   2027  CB  SER   136      52.299  49.881  36.105  1.00  0.00           C
ATOM   2028  HB2 SER   136      53.291  50.332  36.134  1.00  0.00           H
ATOM   2029  HB3 SER   136      51.469  50.560  36.301  1.00  0.00           H
ATOM   2030  OG  SER   136      52.250  48.787  37.017  1.00  0.00           O
ATOM   2031  HG  SER   136      53.169  48.596  37.218  1.00  0.00           H
ATOM   2032  C   SER   136      52.058  50.276  33.575  1.00  0.00           C
ATOM   2033  O   SER   136      53.107  50.622  32.915  1.00  0.00           O
ATOM   2034  N   TRP   137      50.947  50.876  33.170  1.00  0.00           N
ATOM   2035  H   TRP   137      50.144  50.665  33.745  1.00  0.00           H
ATOM   2036  CA  TRP   137      50.809  51.894  32.157  1.00  0.00           C
ATOM   2037  HA  TRP   137      51.748  52.151  31.667  1.00  0.00           H
ATOM   2038  CB  TRP   137      49.949  51.295  31.095  1.00  0.00           C
ATOM   2039  HB2 TRP   137      49.670  52.136  30.462  1.00  0.00           H
ATOM   2040  HB3 TRP   137      50.460  50.577  30.455  1.00  0.00           H
ATOM   2041  CG  TRP   137      48.614  50.811  31.623  1.00  0.00           C
ATOM   2042  CD1 TRP   137      47.509  51.528  31.538  1.00  0.00           C
ATOM   2043  HD1 TRP   137      47.427  52.539  31.166  1.00  0.00           H
ATOM   2044  NE1 TRP   137      46.448  50.777  32.006  1.00  0.00           N
ATOM   2045  HE1 TRP   137      45.512  51.148  32.095  1.00  0.00           H
ATOM   2046  CE2 TRP   137      46.753  49.475  32.291  1.00  0.00           C
ATOM   2047  CZ2 TRP   137      45.992  48.449  32.750  1.00  0.00           C
ATOM   2048  HZ2 TRP   137      44.922  48.550  32.862  1.00  0.00           H
ATOM   2049  CH2 TRP   137      46.550  47.180  32.921  1.00  0.00           C
ATOM   2050  HH2 TRP   137      45.926  46.302  32.994  1.00  0.00           H
ATOM   2051  CZ3 TRP   137      47.910  47.035  32.626  1.00  0.00           C
ATOM   2052  HZ3 TRP   137      48.460  46.112  32.745  1.00  0.00           H
ATOM   2053  CE3 TRP   137      48.664  48.174  32.243  1.00  0.00           C
ATOM   2054  HE3 TRP   137      49.740  48.074  32.239  1.00  0.00           H
ATOM   2055  CD2 TRP   137      48.150  49.436  32.016  1.00  0.00           C
ATOM   2056  C   TRP   137      50.192  53.151  32.827  1.00  0.00           C
ATOM   2057  O   TRP   137      49.909  54.135  32.118  1.00  0.00           O
ATOM   2058  N   ARG   138      49.895  53.180  34.134  1.00  0.00           N
ATOM   2059  H   ARG   138      49.940  52.316  34.654  1.00  0.00           H
ATOM   2060  CA  ARG   138      49.434  54.400  34.756  1.00  0.00           C
ATOM   2061  HA  ARG   138      49.799  55.244  34.171  1.00  0.00           H
ATOM   2062  CB  ARG   138      47.854  54.350  34.745  1.00  0.00           C
ATOM   2063  HB2 ARG   138      47.613  53.375  34.321  1.00  0.00           H
ATOM   2064  HB3 ARG   138      47.508  54.315  35.777  1.00  0.00           H
ATOM   2065  CG  ARG   138      47.173  55.493  33.965  1.00  0.00           C
ATOM   2066  HG2 ARG   138      47.450  55.572  32.914  1.00  0.00           H
ATOM   2067  HG3 ARG   138      46.084  55.459  33.950  1.00  0.00           H
ATOM   2068  CD  ARG   138      47.620  56.925  34.530  1.00  0.00           C
ATOM   2069  HD2 ARG   138      47.750  56.753  35.597  1.00  0.00           H
ATOM   2070  HD3 ARG   138      48.645  57.077  34.189  1.00  0.00           H
ATOM   2071  NE  ARG   138      46.875  58.073  34.119  1.00  0.00           N
ATOM   2072  HE  ARG   138      46.254  58.558  34.750  1.00  0.00           H
ATOM   2073  CZ  ARG   138      46.749  58.730  33.020  1.00  0.00           C
ATOM   2074  NH1 ARG   138      47.287  58.188  31.996  1.00  0.00           N
ATOM   2075 HH11 ARG   138      47.713  57.272  32.027  1.00  0.00           H
ATOM   2076 HH12 ARG   138      47.372  58.773  31.178  1.00  0.00           H
ATOM   2077  NH2 ARG   138      46.165  59.902  33.021  1.00  0.00           N
ATOM   2078 HH21 ARG   138      45.761  60.295  33.859  1.00  0.00           H
ATOM   2079 HH22 ARG   138      46.015  60.359  32.133  1.00  0.00           H
ATOM   2080  C   ARG   138      50.070  54.561  36.132  1.00  0.00           C
ATOM   2081  O   ARG   138      50.081  55.655  36.573  1.00  0.00           O
ATOM   2082  N   ASN   139      50.636  53.464  36.700  1.00  0.00           N
ATOM   2083  H   ASN   139      50.403  52.614  36.205  1.00  0.00           H
ATOM   2084  CA  ASN   139      51.625  53.311  37.773  1.00  0.00           C
ATOM   2085  HA  ASN   139      51.815  52.238  37.768  1.00  0.00           H
ATOM   2086  CB  ASN   139      52.900  54.140  37.439  1.00  0.00           C
ATOM   2087  HB2 ASN   139      52.655  55.199  37.525  1.00  0.00           H
ATOM   2088  HB3 ASN   139      53.637  53.786  38.159  1.00  0.00           H
ATOM   2089  CG  ASN   139      53.456  53.787  36.060  1.00  0.00           C
ATOM   2090  OD1 ASN   139      53.174  52.836  35.326  1.00  0.00           O
ATOM   2091  ND2 ASN   139      54.248  54.697  35.519  1.00  0.00           N
ATOM   2092 HD21 ASN   139      54.632  54.692  34.586  1.00  0.00           H
ATOM   2093 HD22 ASN   139      54.441  55.545  36.031  1.00  0.00           H
ATOM   2094  C   ASN   139      50.997  53.533  39.162  1.00  0.00           C
ATOM   2095  O   ASN   139      51.658  54.140  39.990  1.00  0.00           O
ATOM   2096  N   ASN   140      49.806  53.076  39.412  1.00  0.00           N
ATOM   2097  H   ASN   140      49.291  52.677  38.641  1.00  0.00           H
ATOM   2098  CA  ASN   140      49.402  52.863  40.859  1.00  0.00           C
ATOM   2099  HA  ASN   140      50.333  52.637  41.378  1.00  0.00           H
ATOM   2100  CB  ASN   140      48.658  54.096  41.522  1.00  0.00           C
ATOM   2101  HB2 ASN   140      49.172  55.057  41.477  1.00  0.00           H
ATOM   2102  HB3 ASN   140      47.719  54.185  40.975  1.00  0.00           H
ATOM   2103  CG  ASN   140      48.385  53.884  43.025  1.00  0.00           C
ATOM   2104  OD1 ASN   140      47.415  54.392  43.526  1.00  0.00           O
ATOM   2105  ND2 ASN   140      49.228  53.185  43.821  1.00  0.00           N
ATOM   2106 HD21 ASN   140      48.968  53.119  44.794  1.00  0.00           H
ATOM   2107 HD22 ASN   140      50.164  53.074  43.459  1.00  0.00           H
ATOM   2108  C   ASN   140      48.477  51.594  41.090  1.00  0.00           C
ATOM   2109  O   ASN   140      47.257  51.694  40.801  1.00  0.00           O
ATOM   2110  N   ILE   141      49.120  50.493  41.579  1.00  0.00           N
ATOM   2111  H   ILE   141      50.104  50.592  41.784  1.00  0.00           H
ATOM   2112  CA  ILE   141      48.491  49.141  41.803  1.00  0.00           C
ATOM   2113  HA  ILE   141      49.304  48.426  41.921  1.00  0.00           H
ATOM   2114  CB  ILE   141      47.708  49.108  43.167  1.00  0.00           C
ATOM   2115  HB  ILE   141      46.860  49.790  43.114  1.00  0.00           H
ATOM   2116  CG2 ILE   141      47.212  47.745  43.594  1.00  0.00           C
ATOM   2117 HG21 ILE   141      46.396  47.835  44.312  1.00  0.00           H
ATOM   2118 HG22 ILE   141      46.811  47.209  42.734  1.00  0.00           H
ATOM   2119 HG23 ILE   141      47.890  47.223  44.271  1.00  0.00           H
ATOM   2120  CG1 ILE   141      48.497  49.693  44.375  1.00  0.00           C
ATOM   2121 HG12 ILE   141      49.454  49.209  44.573  1.00  0.00           H
ATOM   2122 HG13 ILE   141      48.827  50.683  44.061  1.00  0.00           H
ATOM   2123  CD1 ILE   141      47.686  49.873  45.691  1.00  0.00           C
ATOM   2124 HD11 ILE   141      48.281  50.566  46.284  1.00  0.00           H
ATOM   2125 HD12 ILE   141      46.691  50.253  45.460  1.00  0.00           H
ATOM   2126 HD13 ILE   141      47.602  48.870  46.111  1.00  0.00           H
ATOM   2127  C   ILE   141      47.770  48.571  40.554  1.00  0.00           C
ATOM   2128  O   ILE   141      46.581  48.393  40.501  1.00  0.00           O
ATOM   2129  N   LEU   142      48.556  48.193  39.541  1.00  0.00           N
ATOM   2130  H   LEU   142      49.479  48.587  39.649  1.00  0.00           H
ATOM   2131  CA  LEU   142      48.271  47.127  38.551  1.00  0.00           C
ATOM   2132  HA  LEU   142      47.481  47.569  37.945  1.00  0.00           H
ATOM   2133  CB  LEU   142      49.542  46.762  37.735  1.00  0.00           C
ATOM   2134  HB2 LEU   142      49.737  47.634  37.109  1.00  0.00           H
ATOM   2135  HB3 LEU   142      50.394  46.499  38.362  1.00  0.00           H
ATOM   2136  CG  LEU   142      49.389  45.651  36.659  1.00  0.00           C
ATOM   2137  HG  LEU   142      49.167  44.724  37.187  1.00  0.00           H
ATOM   2138  CD1 LEU   142      48.341  45.886  35.602  1.00  0.00           C
ATOM   2139 HD11 LEU   142      48.502  46.862  35.143  1.00  0.00           H
ATOM   2140 HD12 LEU   142      48.319  45.103  34.844  1.00  0.00           H
ATOM   2141 HD13 LEU   142      47.378  45.956  36.107  1.00  0.00           H
ATOM   2142  CD2 LEU   142      50.795  45.514  36.069  1.00  0.00           C
ATOM   2143 HD21 LEU   142      51.507  45.134  36.802  1.00  0.00           H
ATOM   2144 HD22 LEU   142      50.708  44.689  35.362  1.00  0.00           H
ATOM   2145 HD23 LEU   142      51.198  46.384  35.552  1.00  0.00           H
ATOM   2146  C   LEU   142      47.738  45.862  39.206  1.00  0.00           C
ATOM   2147  O   LEU   142      48.395  45.289  40.037  1.00  0.00           O
ATOM   2148  N   ARG   143      46.483  45.354  38.851  1.00  0.00           N
ATOM   2149  H   ARG   143      45.958  45.810  38.119  1.00  0.00           H
ATOM   2150  CA  ARG   143      45.978  44.028  39.334  1.00  0.00           C
ATOM   2151  HA  ARG   143      46.801  43.326  39.461  1.00  0.00           H
ATOM   2152  CB  ARG   143      45.354  44.137  40.725  1.00  0.00           C
ATOM   2153  HB2 ARG   143      45.180  43.116  41.067  1.00  0.00           H
ATOM   2154  HB3 ARG   143      46.115  44.548  41.388  1.00  0.00           H
ATOM   2155  CG  ARG   143      43.996  44.887  40.848  1.00  0.00           C
ATOM   2156  HG2 ARG   143      43.409  44.414  40.061  1.00  0.00           H
ATOM   2157  HG3 ARG   143      43.589  44.579  41.812  1.00  0.00           H
ATOM   2158  CD  ARG   143      44.109  46.410  40.792  1.00  0.00           C
ATOM   2159  HD2 ARG   143      44.836  46.892  41.444  1.00  0.00           H
ATOM   2160  HD3 ARG   143      44.486  46.690  39.808  1.00  0.00           H
ATOM   2161  NE  ARG   143      42.900  47.222  40.834  1.00  0.00           N
ATOM   2162  HE  ARG   143      42.046  46.710  41.002  1.00  0.00           H
ATOM   2163  CZ  ARG   143      42.818  48.550  40.652  1.00  0.00           C
ATOM   2164  NH1 ARG   143      41.634  49.139  40.840  1.00  0.00           N
ATOM   2165 HH11 ARG   143      40.978  48.526  41.302  1.00  0.00           H
ATOM   2166 HH12 ARG   143      41.518  50.139  40.763  1.00  0.00           H
ATOM   2167  NH2 ARG   143      43.911  49.213  40.267  1.00  0.00           N
ATOM   2168 HH21 ARG   143      44.788  48.718  40.189  1.00  0.00           H
ATOM   2169 HH22 ARG   143      43.831  50.208  40.110  1.00  0.00           H
ATOM   2170  C   ARG   143      45.058  43.381  38.262  1.00  0.00           C
ATOM   2171  O   ARG   143      44.387  43.962  37.390  1.00  0.00           O
ATOM   2172  N   THR   144      44.948  42.037  38.373  1.00  0.00           N
ATOM   2173  H   THR   144      45.501  41.703  39.150  1.00  0.00           H
ATOM   2174  CA  THR   144      44.209  41.125  37.454  1.00  0.00           C
ATOM   2175  HA  THR   144      43.842  41.649  36.572  1.00  0.00           H
ATOM   2176  CB  THR   144      45.116  40.063  36.898  1.00  0.00           C
ATOM   2177  HB  THR   144      45.865  40.714  36.448  1.00  0.00           H
ATOM   2178  CG2 THR   144      45.808  39.118  37.825  1.00  0.00           C
ATOM   2179 HG21 THR   144      46.643  39.669  38.258  1.00  0.00           H
ATOM   2180 HG22 THR   144      45.167  38.727  38.615  1.00  0.00           H
ATOM   2181 HG23 THR   144      46.224  38.256  37.302  1.00  0.00           H
ATOM   2182  OG1 THR   144      44.466  39.426  35.841  1.00  0.00           O
ATOM   2183  HG1 THR   144      44.750  39.856  35.032  1.00  0.00           H
ATOM   2184  C   THR   144      42.948  40.549  38.145  1.00  0.00           C
ATOM   2185  O   THR   144      42.281  41.374  38.798  1.00  0.00           O
ATOM   2186  N   GLN   145      42.605  39.264  37.985  1.00  0.00           N
ATOM   2187  H   GLN   145      43.275  38.664  37.528  1.00  0.00           H
ATOM   2188  CA  GLN   145      41.245  38.691  38.243  1.00  0.00           C
ATOM   2189  HA  GLN   145      40.603  39.566  38.140  1.00  0.00           H
ATOM   2190  CB  GLN   145      40.889  37.550  37.182  1.00  0.00           C
ATOM   2191  HB2 GLN   145      41.672  36.807  37.334  1.00  0.00           H
ATOM   2192  HB3 GLN   145      39.924  37.159  37.506  1.00  0.00           H
ATOM   2193  CG  GLN   145      40.869  38.064  35.761  1.00  0.00           C
ATOM   2194  HG2 GLN   145      40.113  38.849  35.783  1.00  0.00           H
ATOM   2195  HG3 GLN   145      41.813  38.575  35.575  1.00  0.00           H
ATOM   2196  CD  GLN   145      40.477  36.933  34.730  1.00  0.00           C
ATOM   2197  OE1 GLN   145      41.311  36.403  34.044  1.00  0.00           O
ATOM   2198  NE2 GLN   145      39.236  36.711  34.643  1.00  0.00           N
ATOM   2199 HE21 GLN   145      38.671  37.187  35.331  1.00  0.00           H
ATOM   2200 HE22 GLN   145      39.028  35.832  34.191  1.00  0.00           H
ATOM   2201  C   GLN   145      40.984  38.146  39.625  1.00  0.00           C
ATOM   2202  O   GLN   145      39.856  38.255  40.164  1.00  0.00           O
ATOM   2203  N   GLU   146      41.972  37.541  40.312  1.00  0.00           N
ATOM   2204  H   GLU   146      42.876  37.585  39.864  1.00  0.00           H
ATOM   2205  CA  GLU   146      41.743  36.634  41.479  1.00  0.00           C
ATOM   2206  HA  GLU   146      42.681  36.145  41.741  1.00  0.00           H
ATOM   2207  CB  GLU   146      41.472  37.462  42.750  1.00  0.00           C
ATOM   2208  HB2 GLU   146      40.451  37.836  42.823  1.00  0.00           H
ATOM   2209  HB3 GLU   146      41.739  36.771  43.551  1.00  0.00           H
ATOM   2210  CG  GLU   146      42.283  38.738  42.809  1.00  0.00           C
ATOM   2211  HG2 GLU   146      41.882  39.446  42.084  1.00  0.00           H
ATOM   2212  HG3 GLU   146      42.132  39.118  43.819  1.00  0.00           H
ATOM   2213  CD  GLU   146      43.768  38.508  42.594  1.00  0.00           C
ATOM   2214  OE1 GLU   146      44.371  37.721  43.340  1.00  0.00           O
ATOM   2215  OE2 GLU   146      44.275  39.143  41.638  1.00  0.00           O
ATOM   2216  C   GLU   146      40.789  35.417  41.316  1.00  0.00           C
ATOM   2217  O   GLU   146      40.146  34.890  42.222  1.00  0.00           O
ATOM   2218  N   SER   147      40.760  34.887  40.083  1.00  0.00           N
ATOM   2219  H   SER   147      41.353  35.322  39.390  1.00  0.00           H
ATOM   2220  CA  SER   147      39.949  33.686  39.719  1.00  0.00           C
ATOM   2221  HA  SER   147      40.079  32.885  40.447  1.00  0.00           H
ATOM   2222  CB  SER   147      38.425  33.976  39.708  1.00  0.00           C
ATOM   2223  HB2 SER   147      37.840  33.116  39.382  1.00  0.00           H
ATOM   2224  HB3 SER   147      38.117  34.279  40.709  1.00  0.00           H
ATOM   2225  OG  SER   147      37.908  35.035  38.885  1.00  0.00           O
ATOM   2226  HG  SER   147      37.891  34.795  37.955  1.00  0.00           H
ATOM   2227  C   SER   147      40.375  33.163  38.333  1.00  0.00           C
ATOM   2228  O   SER   147      41.137  33.769  37.546  1.00  0.00           O
ATOM   2229  N   GLH   148      39.802  32.038  37.953  1.00  0.00           N
ATOM   2230  H   GLH   148      39.218  31.539  38.611  1.00  0.00           H
ATOM   2231  CA  GLH   148      40.009  31.337  36.649  1.00  0.00           C
ATOM   2232  HA  GLH   148      40.902  30.713  36.696  1.00  0.00           H
ATOM   2233  CB  GLH   148      38.877  30.262  36.514  1.00  0.00           C
ATOM   2234  HB2 GLH   148      38.920  29.717  37.457  1.00  0.00           H
ATOM   2235  HB3 GLH   148      37.932  30.786  36.368  1.00  0.00           H
ATOM   2236  CG  GLH   148      39.106  29.328  35.262  1.00  0.00           C
ATOM   2237  HG2 GLH   148      38.765  29.901  34.400  1.00  0.00           H
ATOM   2238  HG3 GLH   148      40.151  29.093  35.058  1.00  0.00           H
ATOM   2239  CD  GLH   148      38.236  28.094  35.347  1.00  0.00           C
ATOM   2240  OE1 GLH   148      38.677  27.017  35.739  1.00  0.00           O
ATOM   2241  OE2 GLH   148      36.939  28.159  34.902  1.00  0.00           O
ATOM   2242  HE2 GLH   148      36.743  29.079  34.708  1.00  0.00           H
ATOM   2243  C   GLH   148      39.869  32.263  35.413  1.00  0.00           C
ATOM   2244  O   GLH   148      38.899  32.983  35.230  1.00  0.00           O
ATOM   2245  N   CYX   149      41.002  32.325  34.676  1.00  0.00           N
ATOM   2246  H   CYX   149      41.814  31.845  35.036  1.00  0.00           H
ATOM   2247  CA  CYX   149      41.027  32.979  33.369  1.00  0.00           C
ATOM   2248  HA  CYX   149      40.512  33.902  33.634  1.00  0.00           H
ATOM   2249  CB  CYX   149      42.366  33.438  32.902  1.00  0.00           C
ATOM   2250  HB2 CYX   149      42.158  33.720  31.870  1.00  0.00           H
ATOM   2251  HB3 CYX   149      42.552  34.352  33.466  1.00  0.00           H
ATOM   2252  SG  CYX   149      43.989  32.655  32.932  1.00  0.00           S
ATOM   2253  C   CYX   149      40.265  32.180  32.321  1.00  0.00           C
ATOM   2254  O   CYX   149      40.314  30.917  32.342  1.00  0.00           O
ATOM   2255  N   ALA   150      39.629  32.843  31.379  1.00  0.00           N
ATOM   2256  H   ALA   150      39.926  33.795  31.213  1.00  0.00           H
ATOM   2257  CA  ALA   150      38.790  32.179  30.400  1.00  0.00           C
ATOM   2258  HA  ALA   150      38.397  31.305  30.920  1.00  0.00           H
ATOM   2259  CB  ALA   150      37.600  33.043  30.030  1.00  0.00           C
ATOM   2260  HB1 ALA   150      38.001  34.045  29.881  1.00  0.00           H
ATOM   2261  HB2 ALA   150      37.150  32.820  29.061  1.00  0.00           H
ATOM   2262  HB3 ALA   150      36.858  33.168  30.819  1.00  0.00           H
ATOM   2263  C   ALA   150      39.615  31.726  29.191  1.00  0.00           C
ATOM   2264  O   ALA   150      40.358  32.491  28.617  1.00  0.00           O
ATOM   2265  N   CYX   151      39.272  30.612  28.610  1.00  0.00           N
ATOM   2266  H   CYX   151      38.423  30.111  28.832  1.00  0.00           H
ATOM   2267  CA  CYX   151      39.950  29.977  27.433  1.00  0.00           C
ATOM   2268  HA  CYX   151      40.543  30.741  26.930  1.00  0.00           H
ATOM   2269  CB  CYX   151      40.989  28.961  27.942  1.00  0.00           C
ATOM   2270  HB2 CYX   151      40.528  28.178  28.544  1.00  0.00           H
ATOM   2271  HB3 CYX   151      41.397  28.491  27.047  1.00  0.00           H
ATOM   2272  SG  CYX   151      42.475  29.498  28.903  1.00  0.00           S
ATOM   2273  C   CYX   151      38.878  29.320  26.500  1.00  0.00           C
ATOM   2274  O   CYX   151      38.122  28.467  26.962  1.00  0.00           O
ATOM   2275  N   VAL   152      38.856  29.571  25.167  1.00  0.00           N
ATOM   2276  H   VAL   152      39.472  30.328  24.908  1.00  0.00           H
ATOM   2277  CA  VAL   152      37.890  29.288  24.099  1.00  0.00           C
ATOM   2278  HA  VAL   152      37.685  28.217  24.104  1.00  0.00           H
ATOM   2279  CB  VAL   152      36.566  30.027  24.205  1.00  0.00           C
ATOM   2280  HB  VAL   152      35.971  29.707  23.350  1.00  0.00           H
ATOM   2281  CG1 VAL   152      35.851  29.668  25.520  1.00  0.00           C
ATOM   2282 HG11 VAL   152      34.794  29.930  25.530  1.00  0.00           H
ATOM   2283 HG12 VAL   152      35.864  28.578  25.509  1.00  0.00           H
ATOM   2284 HG13 VAL   152      36.337  30.075  26.407  1.00  0.00           H
ATOM   2285  CG2 VAL   152      36.765  31.564  24.135  1.00  0.00           C
ATOM   2286 HG21 VAL   152      35.781  32.021  24.029  1.00  0.00           H
ATOM   2287 HG22 VAL   152      37.184  31.972  25.056  1.00  0.00           H
ATOM   2288 HG23 VAL   152      37.332  31.811  23.239  1.00  0.00           H
ATOM   2289  C   VAL   152      38.456  29.475  22.683  1.00  0.00           C
ATOM   2290  O   VAL   152      39.336  30.311  22.645  1.00  0.00           O
ATOM   2291  N   ASN   153      37.946  28.808  21.639  1.00  0.00           N
ATOM   2292  H   ASN   153      37.161  28.174  21.688  1.00  0.00           H
ATOM   2293  CA  ASN   153      38.341  29.136  20.215  1.00  0.00           C
ATOM   2294  HA  ASN   153      37.957  28.348  19.566  1.00  0.00           H
ATOM   2295  CB  ASN   153      37.776  30.533  19.845  1.00  0.00           C
ATOM   2296  HB2 ASN   153      38.062  31.318  20.545  1.00  0.00           H
ATOM   2297  HB3 ASN   153      38.120  30.857  18.863  1.00  0.00           H
ATOM   2298  CG  ASN   153      36.284  30.516  19.823  1.00  0.00           C
ATOM   2299  OD1 ASN   153      35.694  30.798  20.878  1.00  0.00           O
ATOM   2300  ND2 ASN   153      35.624  30.178  18.722  1.00  0.00           N
ATOM   2301 HD21 ASN   153      34.702  30.572  18.600  1.00  0.00           H
ATOM   2302 HD22 ASN   153      36.207  30.092  17.903  1.00  0.00           H
ATOM   2303  C   ASN   153      39.831  29.078  20.069  1.00  0.00           C
ATOM   2304  O   ASN   153      40.439  29.701  19.241  1.00  0.00           O
ATOM   2305  N   GLY   154      40.531  28.301  20.882  1.00  0.00           N
ATOM   2306  H   GLY   154      39.966  27.748  21.511  1.00  0.00           H
ATOM   2307  CA  GLY   154      42.006  28.039  20.927  1.00  0.00           C
ATOM   2308  HA2 GLY   154      42.054  27.265  21.694  1.00  0.00           H
ATOM   2309  HA3 GLY   154      42.503  27.697  20.020  1.00  0.00           H
ATOM   2310  C   GLY   154      42.848  29.189  21.384  1.00  0.00           C
ATOM   2311  O   GLY   154      43.999  29.325  20.956  1.00  0.00           O
ATOM   2312  N   SER   155      42.250  30.080  22.143  1.00  0.00           N
ATOM   2313  H   SER   155      41.284  29.912  22.387  1.00  0.00           H
ATOM   2314  CA  SER   155      43.011  31.121  22.747  1.00  0.00           C
ATOM   2315  HA  SER   155      44.065  30.845  22.718  1.00  0.00           H
ATOM   2316  CB  SER   155      42.793  32.444  21.921  1.00  0.00           C
ATOM   2317  HB2 SER   155      43.027  32.349  20.860  1.00  0.00           H
ATOM   2318  HB3 SER   155      41.806  32.885  22.055  1.00  0.00           H
ATOM   2319  OG  SER   155      43.606  33.489  22.345  1.00  0.00           O
ATOM   2320  HG  SER   155      44.394  33.504  21.796  1.00  0.00           H
ATOM   2321  C   SER   155      42.506  31.379  24.188  1.00  0.00           C
ATOM   2322  O   SER   155      41.503  30.819  24.636  1.00  0.00           O
ATOM   2323  N   CYX   156      43.202  32.165  25.001  1.00  0.00           N
ATOM   2324  H   CYX   156      43.869  32.809  24.601  1.00  0.00           H
ATOM   2325  CA  CYX   156      42.797  32.587  26.370  1.00  0.00           C
ATOM   2326  HA  CYX   156      41.775  32.289  26.604  1.00  0.00           H
ATOM   2327  CB  CYX   156      43.763  31.785  27.350  1.00  0.00           C
ATOM   2328  HB2 CYX   156      44.804  32.081  27.221  1.00  0.00           H
ATOM   2329  HB3 CYX   156      43.466  32.158  28.331  1.00  0.00           H
ATOM   2330  SG  CYX   156      43.632  29.980  27.343  1.00  0.00           S
ATOM   2331  C   CYX   156      42.693  34.090  26.599  1.00  0.00           C
ATOM   2332  O   CYX   156      43.254  34.831  25.871  1.00  0.00           O
ATOM   2333  N   PHE   157      42.031  34.446  27.692  1.00  0.00           N
ATOM   2334  H   PHE   157      41.537  33.678  28.124  1.00  0.00           H
ATOM   2335  CA  PHE   157      41.391  35.739  27.943  1.00  0.00           C
ATOM   2336  HA  PHE   157      42.020  36.488  27.463  1.00  0.00           H
ATOM   2337  CB  PHE   157      39.900  35.891  27.348  1.00  0.00           C
ATOM   2338  HB2 PHE   157      39.235  35.346  28.018  1.00  0.00           H
ATOM   2339  HB3 PHE   157      39.499  36.903  27.398  1.00  0.00           H
ATOM   2340  CG  PHE   157      39.778  35.441  25.839  1.00  0.00           C
ATOM   2341  CD1 PHE   157      39.733  34.091  25.556  1.00  0.00           C
ATOM   2342  HD1 PHE   157      39.639  33.454  26.423  1.00  0.00           H
ATOM   2343  CE1 PHE   157      39.749  33.674  24.211  1.00  0.00           C
ATOM   2344  HE1 PHE   157      39.704  32.620  23.988  1.00  0.00           H
ATOM   2345  CZ  PHE   157      39.831  34.626  23.176  1.00  0.00           C
ATOM   2346  HZ  PHE   157      39.761  34.269  22.158  1.00  0.00           H
ATOM   2347  CE2 PHE   157      39.950  35.973  23.521  1.00  0.00           C
ATOM   2348  HE2 PHE   157      39.830  36.726  22.756  1.00  0.00           H
ATOM   2349  CD2 PHE   157      39.913  36.404  24.881  1.00  0.00           C
ATOM   2350  HD2 PHE   157      39.983  37.460  25.096  1.00  0.00           H
ATOM   2351  C   PHE   157      41.342  36.141  29.438  1.00  0.00           C
ATOM   2352  O   PHE   157      41.213  35.206  30.282  1.00  0.00           O
ATOM   2353  N   THR   158      41.565  37.401  29.730  1.00  0.00           N
ATOM   2354  H   THR   158      41.671  38.088  28.998  1.00  0.00           H
ATOM   2355  CA  THR   158      41.824  37.933  31.117  1.00  0.00           C
ATOM   2356  HA  THR   158      41.094  37.543  31.826  1.00  0.00           H
ATOM   2357  CB  THR   158      43.180  37.469  31.590  1.00  0.00           C
ATOM   2358  HB  THR   158      43.364  36.426  31.335  1.00  0.00           H
ATOM   2359  CG2 THR   158      44.368  38.127  30.960  1.00  0.00           C
ATOM   2360 HG21 THR   158      44.273  38.223  29.878  1.00  0.00           H
ATOM   2361 HG22 THR   158      44.566  39.104  31.404  1.00  0.00           H
ATOM   2362 HG23 THR   158      45.285  37.682  31.345  1.00  0.00           H
ATOM   2363  OG1 THR   158      43.295  37.691  32.937  1.00  0.00           O
ATOM   2364  HG1 THR   158      42.709  37.051  33.346  1.00  0.00           H
ATOM   2365  C   THR   158      41.582  39.470  31.101  1.00  0.00           C
ATOM   2366  O   THR   158      41.485  40.115  30.086  1.00  0.00           O
ATOM   2367  N   VAL   159      41.361  40.115  32.305  1.00  0.00           N
ATOM   2368  H   VAL   159      41.601  39.592  33.135  1.00  0.00           H
ATOM   2369  CA  VAL   159      41.091  41.518  32.513  1.00  0.00           C
ATOM   2370  HA  VAL   159      41.331  42.009  31.570  1.00  0.00           H
ATOM   2371  CB  VAL   159      39.695  41.832  32.966  1.00  0.00           C
ATOM   2372  HB  VAL   159      39.488  41.519  33.989  1.00  0.00           H
ATOM   2373  CG1 VAL   159      39.472  43.384  32.901  1.00  0.00           C
ATOM   2374 HG11 VAL   159      38.441  43.717  33.030  1.00  0.00           H
ATOM   2375 HG12 VAL   159      40.058  43.749  33.745  1.00  0.00           H
ATOM   2376 HG13 VAL   159      39.729  43.638  31.874  1.00  0.00           H
ATOM   2377  CG2 VAL   159      38.610  41.319  31.999  1.00  0.00           C
ATOM   2378 HG21 VAL   159      39.051  41.326  31.003  1.00  0.00           H
ATOM   2379 HG22 VAL   159      38.257  40.318  32.247  1.00  0.00           H
ATOM   2380 HG23 VAL   159      37.729  41.951  32.109  1.00  0.00           H
ATOM   2381  C   VAL   159      42.101  42.084  33.527  1.00  0.00           C
ATOM   2382  O   VAL   159      42.320  41.472  34.553  1.00  0.00           O
ATOM   2383  N   MET   160      42.713  43.255  33.209  1.00  0.00           N
ATOM   2384  H   MET   160      42.554  43.756  32.347  1.00  0.00           H
ATOM   2385  CA  MET   160      43.758  43.855  34.074  1.00  0.00           C
ATOM   2386  HA  MET   160      43.656  43.502  35.100  1.00  0.00           H
ATOM   2387  CB  MET   160      45.151  43.466  33.466  1.00  0.00           C
ATOM   2388  HB2 MET   160      45.061  43.920  32.479  1.00  0.00           H
ATOM   2389  HB3 MET   160      46.012  43.789  34.052  1.00  0.00           H
ATOM   2390  CG  MET   160      45.331  41.945  33.416  1.00  0.00           C
ATOM   2391  HG2 MET   160      44.777  41.424  34.196  1.00  0.00           H
ATOM   2392  HG3 MET   160      44.913  41.559  32.486  1.00  0.00           H
ATOM   2393  SD  MET   160      46.971  41.317  33.779  1.00  0.00           S
ATOM   2394  CE  MET   160      47.865  41.717  32.218  1.00  0.00           C
ATOM   2395  HE1 MET   160      48.897  41.441  32.428  1.00  0.00           H
ATOM   2396  HE2 MET   160      47.571  41.106  31.364  1.00  0.00           H
ATOM   2397  HE3 MET   160      47.829  42.804  32.129  1.00  0.00           H
ATOM   2398  C   MET   160      43.605  45.354  34.192  1.00  0.00           C
ATOM   2399  O   MET   160      43.155  46.060  33.325  1.00  0.00           O
ATOM   2400  N   THR   161      43.916  45.901  35.388  1.00  0.00           N
ATOM   2401  H   THR   161      44.236  45.269  36.108  1.00  0.00           H
ATOM   2402  CA  THR   161      43.643  47.285  35.594  1.00  0.00           C
ATOM   2403  HA  THR   161      43.224  47.797  34.729  1.00  0.00           H
ATOM   2404  CB  THR   161      42.401  47.310  36.544  1.00  0.00           C
ATOM   2405  HB  THR   161      42.632  46.885  37.520  1.00  0.00           H
ATOM   2406  CG2 THR   161      41.779  48.692  36.703  1.00  0.00           C
ATOM   2407 HG21 THR   161      42.431  49.405  37.206  1.00  0.00           H
ATOM   2408 HG22 THR   161      41.488  49.109  35.739  1.00  0.00           H
ATOM   2409 HG23 THR   161      40.946  48.587  37.399  1.00  0.00           H
ATOM   2410  OG1 THR   161      41.382  46.408  36.067  1.00  0.00           O
ATOM   2411  HG1 THR   161      40.518  46.764  36.284  1.00  0.00           H
ATOM   2412  C   THR   161      44.756  48.042  36.354  1.00  0.00           C
ATOM   2413  O   THR   161      45.382  47.456  37.244  1.00  0.00           O
ATOM   2414  N   ASP   162      44.872  49.320  36.140  1.00  0.00           N
ATOM   2415  H   ASP   162      44.296  49.668  35.387  1.00  0.00           H
ATOM   2416  CA  ASP   162      45.836  50.187  36.836  1.00  0.00           C
ATOM   2417  HA  ASP   162      46.286  49.675  37.686  1.00  0.00           H
ATOM   2418  CB  ASP   162      46.871  50.478  35.756  1.00  0.00           C
ATOM   2419  HB2 ASP   162      47.135  49.536  35.279  1.00  0.00           H
ATOM   2420  HB3 ASP   162      46.461  51.272  35.131  1.00  0.00           H
ATOM   2421  CG  ASP   162      48.267  50.831  36.343  1.00  0.00           C
ATOM   2422  OD1 ASP   162      49.242  51.055  35.646  1.00  0.00           O
ATOM   2423  OD2 ASP   162      48.361  50.903  37.562  1.00  0.00           O
ATOM   2424  C   ASP   162      45.198  51.563  37.359  1.00  0.00           C
ATOM   2425  O   ASP   162      44.474  52.257  36.588  1.00  0.00           O
ATOM   2426  N   GLY   163      45.489  51.984  38.571  1.00  0.00           N
ATOM   2427  H   GLY   163      46.236  51.579  39.118  1.00  0.00           H
ATOM   2428  CA  GLY   163      44.952  53.256  39.102  1.00  0.00           C
ATOM   2429  HA2 GLY   163      45.781  53.874  39.446  1.00  0.00           H
ATOM   2430  HA3 GLY   163      44.444  53.826  38.325  1.00  0.00           H
ATOM   2431  C   GLY   163      44.059  53.069  40.362  1.00  0.00           C
ATOM   2432  O   GLY   163      44.118  52.006  40.870  1.00  0.00           O
ATOM   2433  N   PRO   164      43.277  54.052  40.833  1.00  0.00           N
ATOM   2434  CD  PRO   164      43.354  55.420  40.272  1.00  0.00           C
ATOM   2435  HD2 PRO   164      42.748  55.546  39.375  1.00  0.00           H
ATOM   2436  HD3 PRO   164      44.403  55.698  40.171  1.00  0.00           H
ATOM   2437  CG  PRO   164      42.668  56.373  41.229  1.00  0.00           C
ATOM   2438  HG2 PRO   164      42.270  57.317  40.858  1.00  0.00           H
ATOM   2439  HG3 PRO   164      43.368  56.502  42.055  1.00  0.00           H
ATOM   2440  CB  PRO   164      41.608  55.368  41.781  1.00  0.00           C
ATOM   2441  HB2 PRO   164      40.835  55.191  41.033  1.00  0.00           H
ATOM   2442  HB3 PRO   164      41.143  55.737  42.694  1.00  0.00           H
ATOM   2443  CA  PRO   164      42.328  54.098  41.963  1.00  0.00           C
ATOM   2444  HA  PRO   164      42.940  54.099  42.865  1.00  0.00           H
ATOM   2445  C   PRO   164      41.302  52.942  41.964  1.00  0.00           C
ATOM   2446  O   PRO   164      41.175  52.048  41.107  1.00  0.00           O
ATOM   2447  N   SER   165      40.348  52.993  42.935  1.00  0.00           N
ATOM   2448  H   SER   165      40.536  53.609  43.715  1.00  0.00           H
ATOM   2449  CA  SER   165      39.328  51.934  43.191  1.00  0.00           C
ATOM   2450  HA  SER   165      38.981  51.453  42.276  1.00  0.00           H
ATOM   2451  CB  SER   165      39.824  50.898  44.170  1.00  0.00           C
ATOM   2452  HB2 SER   165      39.098  50.095  44.300  1.00  0.00           H
ATOM   2453  HB3 SER   165      40.736  50.440  43.788  1.00  0.00           H
ATOM   2454  OG  SER   165      40.214  51.542  45.375  1.00  0.00           O
ATOM   2455  HG  SER   165      40.156  50.962  46.138  1.00  0.00           H
ATOM   2456  C   SER   165      38.067  52.543  43.773  1.00  0.00           C
ATOM   2457  O   SER   165      36.949  52.065  43.499  1.00  0.00           O
ATOM   2458  N   ASN   166      38.257  53.618  44.532  1.00  0.00           N
ATOM   2459  H   ASN   166      39.163  53.977  44.797  1.00  0.00           H
ATOM   2460  CA  ASN   166      37.213  54.457  44.964  1.00  0.00           C
ATOM   2461  HA  ASN   166      36.249  53.949  44.991  1.00  0.00           H
ATOM   2462  CB  ASN   166      37.492  54.983  46.424  1.00  0.00           C
ATOM   2463  HB2 ASN   166      38.556  55.176  46.559  1.00  0.00           H
ATOM   2464  HB3 ASN   166      36.968  55.907  46.667  1.00  0.00           H
ATOM   2465  CG  ASN   166      37.050  53.993  47.531  1.00  0.00           C
ATOM   2466  OD1 ASN   166      36.041  54.275  48.079  1.00  0.00           O
ATOM   2467  ND2 ASN   166      37.758  52.946  47.801  1.00  0.00           N
ATOM   2468 HD21 ASN   166      37.598  52.344  48.596  1.00  0.00           H
ATOM   2469 HD22 ASN   166      38.607  52.785  47.278  1.00  0.00           H
ATOM   2470  C   ASN   166      37.062  55.688  43.916  1.00  0.00           C
ATOM   2471  O   ASN   166      36.473  56.728  44.311  1.00  0.00           O
ATOM   2472  N   GLY   167      37.479  55.456  42.678  1.00  0.00           N
ATOM   2473  H   GLY   167      37.830  54.545  42.419  1.00  0.00           H
ATOM   2474  CA  GLY   167      37.410  56.457  41.581  1.00  0.00           C
ATOM   2475  HA2 GLY   167      36.421  56.895  41.446  1.00  0.00           H
ATOM   2476  HA3 GLY   167      38.030  57.325  41.798  1.00  0.00           H
ATOM   2477  C   GLY   167      37.872  55.777  40.302  1.00  0.00           C
ATOM   2478  O   GLY   167      38.156  54.592  40.247  1.00  0.00           O
ATOM   2479  N   GLN   168      38.010  56.641  39.278  1.00  0.00           N
ATOM   2480  H   GLN   168      37.742  57.612  39.359  1.00  0.00           H
ATOM   2481  CA  GLN   168      38.405  56.140  37.988  1.00  0.00           C
ATOM   2482  HA  GLN   168      37.706  55.352  37.707  1.00  0.00           H
ATOM   2483  CB  GLN   168      38.478  57.332  36.984  1.00  0.00           C
ATOM   2484  HB2 GLN   168      37.626  57.984  37.177  1.00  0.00           H
ATOM   2485  HB3 GLN   168      39.391  57.919  37.082  1.00  0.00           H
ATOM   2486  CG  GLN   168      38.387  56.929  35.542  1.00  0.00           C
ATOM   2487  HG2 GLN   168      39.373  56.534  35.295  1.00  0.00           H
ATOM   2488  HG3 GLN   168      37.555  56.254  35.340  1.00  0.00           H
ATOM   2489  CD  GLN   168      38.155  58.040  34.593  1.00  0.00           C
ATOM   2490  OE1 GLN   168      37.773  59.123  35.083  1.00  0.00           O
ATOM   2491  NE2 GLN   168      38.235  57.894  33.305  1.00  0.00           N
ATOM   2492 HE21 GLN   168      38.481  57.025  32.852  1.00  0.00           H
ATOM   2493 HE22 GLN   168      37.982  58.707  32.760  1.00  0.00           H
ATOM   2494  C   GLN   168      39.821  55.527  37.955  1.00  0.00           C
ATOM   2495  O   GLN   168      40.781  56.096  38.485  1.00  0.00           O
ATOM   2496  N   ALA   169      39.978  54.422  37.198  1.00  0.00           N
ATOM   2497  H   ALA   169      39.189  53.998  36.731  1.00  0.00           H
ATOM   2498  CA  ALA   169      41.334  53.830  36.879  1.00  0.00           C
ATOM   2499  HA  ALA   169      42.138  54.493  37.200  1.00  0.00           H
ATOM   2500  CB  ALA   169      41.473  52.594  37.802  1.00  0.00           C
ATOM   2501  HB1 ALA   169      41.516  52.921  38.842  1.00  0.00           H
ATOM   2502  HB2 ALA   169      40.635  51.951  37.532  1.00  0.00           H
ATOM   2503  HB3 ALA   169      42.435  52.110  37.633  1.00  0.00           H
ATOM   2504  C   ALA   169      41.388  53.570  35.295  1.00  0.00           C
ATOM   2505  O   ALA   169      40.528  54.079  34.536  1.00  0.00           O
ATOM   2506  N   SER   170      42.411  52.826  34.920  1.00  0.00           N
ATOM   2507  H   SER   170      43.009  52.565  35.691  1.00  0.00           H
ATOM   2508  CA  SER   170      42.666  52.358  33.551  1.00  0.00           C
ATOM   2509  HA  SER   170      42.027  52.856  32.823  1.00  0.00           H
ATOM   2510  CB  SER   170      44.113  52.596  33.149  1.00  0.00           C
ATOM   2511  HB2 SER   170      44.539  53.580  33.347  1.00  0.00           H
ATOM   2512  HB3 SER   170      44.685  51.798  33.623  1.00  0.00           H
ATOM   2513  OG  SER   170      44.180  52.416  31.775  1.00  0.00           O
ATOM   2514  HG  SER   170      43.844  53.155  31.262  1.00  0.00           H
ATOM   2515  C   SER   170      42.357  50.922  33.432  1.00  0.00           C
ATOM   2516  O   SER   170      43.068  50.148  34.123  1.00  0.00           O
ATOM   2517  N   TYR   171      41.481  50.423  32.539  1.00  0.00           N
ATOM   2518  H   TYR   171      41.019  51.073  31.921  1.00  0.00           H
ATOM   2519  CA  TYR   171      40.946  49.034  32.455  1.00  0.00           C
ATOM   2520  HA  TYR   171      41.330  48.457  33.295  1.00  0.00           H
ATOM   2521  CB  TYR   171      39.423  49.157  32.616  1.00  0.00           C
ATOM   2522  HB2 TYR   171      38.914  49.241  31.656  1.00  0.00           H
ATOM   2523  HB3 TYR   171      39.035  48.169  32.866  1.00  0.00           H
ATOM   2524  CG  TYR   171      38.868  50.133  33.655  1.00  0.00           C
ATOM   2525  CD1 TYR   171      38.466  51.340  32.995  1.00  0.00           C
ATOM   2526  HD1 TYR   171      38.548  51.383  31.919  1.00  0.00           H
ATOM   2527  CE1 TYR   171      37.919  52.295  33.848  1.00  0.00           C
ATOM   2528  HE1 TYR   171      37.456  53.157  33.391  1.00  0.00           H
ATOM   2529  CZ  TYR   171      37.956  52.186  35.230  1.00  0.00           C
ATOM   2530  OH  TYR   171      37.360  53.085  36.045  1.00  0.00           O
ATOM   2531  HH  TYR   171      36.462  53.358  35.840  1.00  0.00           H
ATOM   2532  CE2 TYR   171      38.451  50.977  35.842  1.00  0.00           C
ATOM   2533  HE2 TYR   171      38.538  50.925  36.918  1.00  0.00           H
ATOM   2534  CD2 TYR   171      38.906  49.919  34.995  1.00  0.00           C
ATOM   2535  HD2 TYR   171      39.117  48.930  35.375  1.00  0.00           H
ATOM   2536  C   TYR   171      41.226  48.398  31.099  1.00  0.00           C
ATOM   2537  O   TYR   171      40.759  48.913  30.093  1.00  0.00           O
ATOM   2538  N   LYS   172      41.967  47.302  31.043  1.00  0.00           N
ATOM   2539  H   LYS   172      42.312  46.778  31.835  1.00  0.00           H
ATOM   2540  CA  LYS   172      42.125  46.603  29.744  1.00  0.00           C
ATOM   2541  HA  LYS   172      41.524  47.200  29.058  1.00  0.00           H
ATOM   2542  CB  LYS   172      43.610  46.800  29.342  1.00  0.00           C
ATOM   2543  HB2 LYS   172      44.236  46.385  30.132  1.00  0.00           H
ATOM   2544  HB3 LYS   172      43.661  46.292  28.379  1.00  0.00           H
ATOM   2545  CG  LYS   172      44.074  48.246  29.065  1.00  0.00           C
ATOM   2546  HG2 LYS   172      43.481  48.674  28.258  1.00  0.00           H
ATOM   2547  HG3 LYS   172      43.981  48.811  29.992  1.00  0.00           H
ATOM   2548  CD  LYS   172      45.537  48.269  28.598  1.00  0.00           C
ATOM   2549  HD2 LYS   172      46.090  47.540  29.191  1.00  0.00           H
ATOM   2550  HD3 LYS   172      45.627  48.057  27.532  1.00  0.00           H
ATOM   2551  CE  LYS   172      46.211  49.638  28.853  1.00  0.00           C
ATOM   2552  HE2 LYS   172      45.781  50.385  28.186  1.00  0.00           H
ATOM   2553  HE3 LYS   172      46.023  49.957  29.877  1.00  0.00           H
ATOM   2554  NZ  LYS   172      47.635  49.686  28.319  1.00  0.00           N
ATOM   2555  HZ1 LYS   172      47.642  49.467  27.333  1.00  0.00           H
ATOM   2556  HZ2 LYS   172      48.101  50.582  28.295  1.00  0.00           H
ATOM   2557  HZ3 LYS   172      48.290  49.039  28.735  1.00  0.00           H
ATOM   2558  C   LYS   172      41.657  45.154  29.770  1.00  0.00           C
ATOM   2559  O   LYS   172      42.076  44.385  30.668  1.00  0.00           O
ATOM   2560  N   ILE   173      41.013  44.709  28.723  1.00  0.00           N
ATOM   2561  H   ILE   173      40.858  45.345  27.955  1.00  0.00           H
ATOM   2562  CA  ILE   173      40.801  43.323  28.329  1.00  0.00           C
ATOM   2563  HA  ILE   173      40.842  42.694  29.219  1.00  0.00           H
ATOM   2564  CB  ILE   173      39.592  43.072  27.369  1.00  0.00           C
ATOM   2565  HB  ILE   173      39.797  43.338  26.332  1.00  0.00           H
ATOM   2566  CG2 ILE   173      39.011  41.654  27.448  1.00  0.00           C
ATOM   2567 HG21 ILE   173      38.075  41.562  26.897  1.00  0.00           H
ATOM   2568 HG22 ILE   173      39.741  40.916  27.115  1.00  0.00           H
ATOM   2569 HG23 ILE   173      38.743  41.398  28.473  1.00  0.00           H
ATOM   2570  CG1 ILE   173      38.445  44.053  27.717  1.00  0.00           C
ATOM   2571 HG12 ILE   173      38.054  43.852  28.715  1.00  0.00           H
ATOM   2572 HG13 ILE   173      38.759  45.097  27.693  1.00  0.00           H
ATOM   2573  CD1 ILE   173      37.125  43.899  26.907  1.00  0.00           C
ATOM   2574 HD11 ILE   173      36.399  43.168  27.260  1.00  0.00           H
ATOM   2575 HD12 ILE   173      36.638  44.867  27.034  1.00  0.00           H
ATOM   2576 HD13 ILE   173      37.474  43.836  25.876  1.00  0.00           H
ATOM   2577  C   ILE   173      42.150  42.827  27.683  1.00  0.00           C
ATOM   2578  O   ILE   173      42.812  43.536  26.933  1.00  0.00           O
ATOM   2579  N   PHE   174      42.555  41.594  27.980  1.00  0.00           N
ATOM   2580  H   PHE   174      41.910  41.037  28.521  1.00  0.00           H
ATOM   2581  CA  PHE   174      43.739  40.936  27.584  1.00  0.00           C
ATOM   2582  HA  PHE   174      44.250  41.504  26.807  1.00  0.00           H
ATOM   2583  CB  PHE   174      44.689  40.820  28.746  1.00  0.00           C
ATOM   2584  HB2 PHE   174      44.166  40.640  29.684  1.00  0.00           H
ATOM   2585  HB3 PHE   174      45.389  39.985  28.719  1.00  0.00           H
ATOM   2586  CG  PHE   174      45.633  42.031  28.837  1.00  0.00           C
ATOM   2587  CD1 PHE   174      45.339  42.951  29.885  1.00  0.00           C
ATOM   2588  HD1 PHE   174      44.512  42.882  30.575  1.00  0.00           H
ATOM   2589  CE1 PHE   174      46.098  44.120  29.932  1.00  0.00           C
ATOM   2590  HE1 PHE   174      45.839  44.861  30.674  1.00  0.00           H
ATOM   2591  CZ  PHE   174      47.124  44.389  28.974  1.00  0.00           C
ATOM   2592  HZ  PHE   174      47.663  45.325  29.006  1.00  0.00           H
ATOM   2593  CE2 PHE   174      47.449  43.459  28.002  1.00  0.00           C
ATOM   2594  HE2 PHE   174      48.319  43.515  27.364  1.00  0.00           H
ATOM   2595  CD2 PHE   174      46.726  42.230  27.942  1.00  0.00           C
ATOM   2596  HD2 PHE   174      46.855  41.465  27.190  1.00  0.00           H
ATOM   2597  C   PHE   174      43.462  39.580  26.900  1.00  0.00           C
ATOM   2598  O   PHE   174      42.470  38.939  27.260  1.00  0.00           O
ATOM   2599  N   LYS   175      44.291  39.212  25.866  1.00  0.00           N
ATOM   2600  H   LYS   175      45.036  39.871  25.690  1.00  0.00           H
ATOM   2601  CA  LYS   175      44.167  38.007  25.004  1.00  0.00           C
ATOM   2602  HA  LYS   175      43.372  37.334  25.326  1.00  0.00           H
ATOM   2603  CB  LYS   175      43.533  38.505  23.708  1.00  0.00           C
ATOM   2604  HB2 LYS   175      42.543  38.939  23.842  1.00  0.00           H
ATOM   2605  HB3 LYS   175      44.184  39.258  23.265  1.00  0.00           H
ATOM   2606  CG  LYS   175      43.491  37.248  22.709  1.00  0.00           C
ATOM   2607  HG2 LYS   175      44.411  36.669  22.637  1.00  0.00           H
ATOM   2608  HG3 LYS   175      42.768  36.564  23.151  1.00  0.00           H
ATOM   2609  CD  LYS   175      42.891  37.531  21.356  1.00  0.00           C
ATOM   2610  HD2 LYS   175      41.921  38.001  21.521  1.00  0.00           H
ATOM   2611  HD3 LYS   175      43.458  38.260  20.779  1.00  0.00           H
ATOM   2612  CE  LYS   175      42.678  36.258  20.561  1.00  0.00           C
ATOM   2613  HE2 LYS   175      43.556  35.611  20.587  1.00  0.00           H
ATOM   2614  HE3 LYS   175      41.880  35.630  20.958  1.00  0.00           H
ATOM   2615  NZ  LYS   175      42.409  36.458  19.123  1.00  0.00           N
ATOM   2616  HZ1 LYS   175      42.998  37.159  18.698  1.00  0.00           H
ATOM   2617  HZ2 LYS   175      42.574  35.564  18.685  1.00  0.00           H
ATOM   2618  HZ3 LYS   175      41.437  36.706  19.000  1.00  0.00           H
ATOM   2619  C   LYS   175      45.575  37.369  24.780  1.00  0.00           C
ATOM   2620  O   LYS   175      46.515  38.133  24.499  1.00  0.00           O
ATOM   2621  N   MET   176      45.733  36.100  24.972  1.00  0.00           N
ATOM   2622  H   MET   176      44.913  35.546  25.173  1.00  0.00           H
ATOM   2623  CA  MET   176      47.023  35.381  24.987  1.00  0.00           C
ATOM   2624  HA  MET   176      47.842  36.061  24.752  1.00  0.00           H
ATOM   2625  CB  MET   176      47.332  34.888  26.457  1.00  0.00           C
ATOM   2626  HB2 MET   176      46.573  34.138  26.676  1.00  0.00           H
ATOM   2627  HB3 MET   176      48.329  34.449  26.478  1.00  0.00           H
ATOM   2628  CG  MET   176      47.428  36.069  27.542  1.00  0.00           C
ATOM   2629  HG2 MET   176      48.198  35.820  28.272  1.00  0.00           H
ATOM   2630  HG3 MET   176      47.687  36.933  26.932  1.00  0.00           H
ATOM   2631  SD  MET   176      45.966  36.560  28.435  1.00  0.00           S
ATOM   2632  CE  MET   176      45.506  35.023  29.352  1.00  0.00           C
ATOM   2633  HE1 MET   176      45.370  34.144  28.722  1.00  0.00           H
ATOM   2634  HE2 MET   176      46.304  34.751  30.043  1.00  0.00           H
ATOM   2635  HE3 MET   176      44.676  35.209  30.035  1.00  0.00           H
ATOM   2636  C   MET   176      47.075  34.162  24.063  1.00  0.00           C
ATOM   2637  O   MET   176      46.164  33.310  23.953  1.00  0.00           O
ATOM   2638  N   GLU   177      48.293  33.975  23.461  1.00  0.00           N
ATOM   2639  H   GLU   177      48.949  34.730  23.606  1.00  0.00           H
ATOM   2640  CA  GLU   177      48.648  32.848  22.550  1.00  0.00           C
ATOM   2641  HA  GLU   177      47.781  32.188  22.550  1.00  0.00           H
ATOM   2642  CB  GLU   177      49.049  33.422  21.179  1.00  0.00           C
ATOM   2643  HB2 GLU   177      48.347  34.069  20.652  1.00  0.00           H
ATOM   2644  HB3 GLU   177      49.850  34.130  21.392  1.00  0.00           H
ATOM   2645  CG  GLU   177      49.606  32.389  20.235  1.00  0.00           C
ATOM   2646  HG2 GLU   177      50.049  32.951  19.411  1.00  0.00           H
ATOM   2647  HG3 GLU   177      50.505  31.922  20.639  1.00  0.00           H
ATOM   2648  CD  GLU   177      48.514  31.443  19.636  1.00  0.00           C
ATOM   2649  OE1 GLU   177      47.326  31.355  20.038  1.00  0.00           O
ATOM   2650  OE2 GLU   177      48.843  30.838  18.589  1.00  0.00           O
ATOM   2651  C   GLU   177      49.768  32.165  23.265  1.00  0.00           C
ATOM   2652  O   GLU   177      50.754  32.789  23.576  1.00  0.00           O
ATOM   2653  N   LYS   178      49.699  30.804  23.389  1.00  0.00           N
ATOM   2654  H   LYS   178      48.930  30.342  22.925  1.00  0.00           H
ATOM   2655  CA  LYS   178      50.622  30.015  24.284  1.00  0.00           C
ATOM   2656  HA  LYS   178      50.024  29.262  24.797  1.00  0.00           H
ATOM   2657  CB  LYS   178      51.696  29.330  23.457  1.00  0.00           C
ATOM   2658  HB2 LYS   178      52.476  30.012  23.118  1.00  0.00           H
ATOM   2659  HB3 LYS   178      52.217  28.612  24.091  1.00  0.00           H
ATOM   2660  CG  LYS   178      51.229  28.783  22.094  1.00  0.00           C
ATOM   2661  HG2 LYS   178      50.273  28.263  22.146  1.00  0.00           H
ATOM   2662  HG3 LYS   178      51.207  29.633  21.411  1.00  0.00           H
ATOM   2663  CD  LYS   178      52.322  27.811  21.483  1.00  0.00           C
ATOM   2664  HD2 LYS   178      51.923  27.490  20.522  1.00  0.00           H
ATOM   2665  HD3 LYS   178      53.210  28.403  21.261  1.00  0.00           H
ATOM   2666  CE  LYS   178      52.802  26.589  22.358  1.00  0.00           C
ATOM   2667  HE2 LYS   178      53.096  26.966  23.338  1.00  0.00           H
ATOM   2668  HE3 LYS   178      52.091  25.789  22.561  1.00  0.00           H
ATOM   2669  NZ  LYS   178      53.963  25.979  21.739  1.00  0.00           N
ATOM   2670  HZ1 LYS   178      54.639  26.649  21.402  1.00  0.00           H
ATOM   2671  HZ2 LYS   178      54.462  25.445  22.436  1.00  0.00           H
ATOM   2672  HZ3 LYS   178      53.530  25.511  20.956  1.00  0.00           H
ATOM   2673  C   LYS   178      51.289  30.817  25.477  1.00  0.00           C
ATOM   2674  O   LYS   178      52.433  30.617  25.769  1.00  0.00           O
ATOM   2675  N   GLY   179      50.448  31.525  26.242  1.00  0.00           N
ATOM   2676  H   GLY   179      49.455  31.547  26.055  1.00  0.00           H
ATOM   2677  CA  GLY   179      50.788  32.374  27.392  1.00  0.00           C
ATOM   2678  HA2 GLY   179      49.839  32.469  27.919  1.00  0.00           H
ATOM   2679  HA3 GLY   179      51.428  31.851  28.103  1.00  0.00           H
ATOM   2680  C   GLY   179      51.290  33.778  27.096  1.00  0.00           C
ATOM   2681  O   GLY   179      50.993  34.627  27.970  1.00  0.00           O
ATOM   2682  N   LYS   180      51.946  34.098  25.922  1.00  0.00           N
ATOM   2683  H   LYS   180      51.954  33.355  25.239  1.00  0.00           H
ATOM   2684  CA  LYS   180      52.353  35.385  25.479  1.00  0.00           C
ATOM   2685  HA  LYS   180      52.838  35.872  26.325  1.00  0.00           H
ATOM   2686  CB  LYS   180      53.449  35.354  24.394  1.00  0.00           C
ATOM   2687  HB2 LYS   180      53.889  36.347  24.309  1.00  0.00           H
ATOM   2688  HB3 LYS   180      54.234  34.646  24.658  1.00  0.00           H
ATOM   2689  CG  LYS   180      52.973  34.975  23.028  1.00  0.00           C
ATOM   2690  HG2 LYS   180      52.808  33.899  22.973  1.00  0.00           H
ATOM   2691  HG3 LYS   180      51.986  35.389  22.826  1.00  0.00           H
ATOM   2692  CD  LYS   180      53.770  35.307  21.780  1.00  0.00           C
ATOM   2693  HD2 LYS   180      53.196  34.880  20.958  1.00  0.00           H
ATOM   2694  HD3 LYS   180      53.744  36.388  21.644  1.00  0.00           H
ATOM   2695  CE  LYS   180      55.231  34.745  21.781  1.00  0.00           C
ATOM   2696  HE2 LYS   180      55.612  34.701  22.801  1.00  0.00           H
ATOM   2697  HE3 LYS   180      55.033  33.710  21.502  1.00  0.00           H
ATOM   2698  NZ  LYS   180      55.938  35.401  20.647  1.00  0.00           N
ATOM   2699  HZ1 LYS   180      55.466  35.321  19.757  1.00  0.00           H
ATOM   2700  HZ2 LYS   180      56.207  36.343  20.890  1.00  0.00           H
ATOM   2701  HZ3 LYS   180      56.804  34.892  20.543  1.00  0.00           H
ATOM   2702  C   LYS   180      51.114  36.208  25.076  1.00  0.00           C
ATOM   2703  O   LYS   180      50.215  35.695  24.465  1.00  0.00           O
ATOM   2704  N   VAL   181      51.163  37.516  25.259  1.00  0.00           N
ATOM   2705  H   VAL   181      52.043  37.952  25.492  1.00  0.00           H
ATOM   2706  CA  VAL   181      50.024  38.454  24.983  1.00  0.00           C
ATOM   2707  HA  VAL   181      49.119  37.934  25.296  1.00  0.00           H
ATOM   2708  CB  VAL   181      50.027  39.750  25.697  1.00  0.00           C
ATOM   2709  HB  VAL   181      51.020  40.104  25.418  1.00  0.00           H
ATOM   2710  CG1 VAL   181      48.892  40.590  25.217  1.00  0.00           C
ATOM   2711 HG11 VAL   181      47.976  40.007  25.311  1.00  0.00           H
ATOM   2712 HG12 VAL   181      48.945  41.521  25.780  1.00  0.00           H
ATOM   2713 HG13 VAL   181      49.089  40.976  24.216  1.00  0.00           H
ATOM   2714  CG2 VAL   181      49.957  39.627  27.200  1.00  0.00           C
ATOM   2715 HG21 VAL   181      50.654  38.846  27.505  1.00  0.00           H
ATOM   2716 HG22 VAL   181      50.075  40.619  27.638  1.00  0.00           H
ATOM   2717 HG23 VAL   181      48.957  39.306  27.493  1.00  0.00           H
ATOM   2718  C   VAL   181      49.998  38.651  23.428  1.00  0.00           C
ATOM   2719  O   VAL   181      50.997  39.020  22.803  1.00  0.00           O
ATOM   2720  N   VAL   182      48.817  38.584  22.811  1.00  0.00           N
ATOM   2721  H   VAL   182      48.061  38.231  23.380  1.00  0.00           H
ATOM   2722  CA  VAL   182      48.629  38.645  21.334  1.00  0.00           C
ATOM   2723  HA  VAL   182      49.537  38.985  20.836  1.00  0.00           H
ATOM   2724  CB  VAL   182      48.264  37.166  20.866  1.00  0.00           C
ATOM   2725  HB  VAL   182      48.967  36.486  21.345  1.00  0.00           H
ATOM   2726  CG1 VAL   182      46.829  36.764  21.241  1.00  0.00           C
ATOM   2727 HG11 VAL   182      46.144  37.541  20.903  1.00  0.00           H
ATOM   2728 HG12 VAL   182      46.560  35.782  20.850  1.00  0.00           H
ATOM   2729 HG13 VAL   182      46.678  36.684  22.317  1.00  0.00           H
ATOM   2730  CG2 VAL   182      48.402  37.042  19.372  1.00  0.00           C
ATOM   2731 HG21 VAL   182      47.704  37.776  18.969  1.00  0.00           H
ATOM   2732 HG22 VAL   182      49.456  37.301  19.272  1.00  0.00           H
ATOM   2733 HG23 VAL   182      48.242  36.024  19.019  1.00  0.00           H
ATOM   2734  C   VAL   182      47.579  39.739  21.000  1.00  0.00           C
ATOM   2735  O   VAL   182      47.674  40.200  19.861  1.00  0.00           O
ATOM   2736  N   LYS   183      46.726  40.095  21.939  1.00  0.00           N
ATOM   2737  H   LYS   183      46.719  39.466  22.730  1.00  0.00           H
ATOM   2738  CA  LYS   183      45.808  41.235  21.804  1.00  0.00           C
ATOM   2739  HA  LYS   183      46.437  41.925  21.243  1.00  0.00           H
ATOM   2740  CB  LYS   183      44.598  40.872  20.869  1.00  0.00           C
ATOM   2741  HB2 LYS   183      44.947  39.966  20.375  1.00  0.00           H
ATOM   2742  HB3 LYS   183      43.754  40.641  21.519  1.00  0.00           H
ATOM   2743  CG  LYS   183      44.275  41.922  19.771  1.00  0.00           C
ATOM   2744  HG2 LYS   183      44.227  42.895  20.258  1.00  0.00           H
ATOM   2745  HG3 LYS   183      45.072  42.098  19.049  1.00  0.00           H
ATOM   2746  CD  LYS   183      43.019  41.582  19.080  1.00  0.00           C
ATOM   2747  HD2 LYS   183      43.118  40.590  18.636  1.00  0.00           H
ATOM   2748  HD3 LYS   183      42.219  41.460  19.811  1.00  0.00           H
ATOM   2749  CE  LYS   183      42.730  42.701  18.078  1.00  0.00           C
ATOM   2750  HE2 LYS   183      42.699  43.656  18.602  1.00  0.00           H
ATOM   2751  HE3 LYS   183      43.586  42.738  17.404  1.00  0.00           H
ATOM   2752  NZ  LYS   183      41.488  42.573  17.267  1.00  0.00           N
ATOM   2753  HZ1 LYS   183      41.300  43.434  16.772  1.00  0.00           H
ATOM   2754  HZ2 LYS   183      41.594  41.900  16.521  1.00  0.00           H
ATOM   2755  HZ3 LYS   183      40.678  42.300  17.805  1.00  0.00           H
ATOM   2756  C   LYS   183      45.408  41.880  23.225  1.00  0.00           C
ATOM   2757  O   LYS   183      45.630  41.250  24.263  1.00  0.00           O
ATOM   2758  N   SER   184      44.910  43.141  23.196  1.00  0.00           N
ATOM   2759  H   SER   184      45.137  43.661  22.362  1.00  0.00           H
ATOM   2760  CA  SER   184      44.441  43.911  24.313  1.00  0.00           C
ATOM   2761  HA  SER   184      43.769  43.262  24.875  1.00  0.00           H
ATOM   2762  CB  SER   184      45.511  44.379  25.266  1.00  0.00           C
ATOM   2763  HB2 SER   184      45.049  44.854  26.131  1.00  0.00           H
ATOM   2764  HB3 SER   184      46.001  43.444  25.539  1.00  0.00           H
ATOM   2765  OG  SER   184      46.377  45.178  24.589  1.00  0.00           O
ATOM   2766  HG  SER   184      46.971  44.813  23.930  1.00  0.00           H
ATOM   2767  C   SER   184      43.577  45.079  23.830  1.00  0.00           C
ATOM   2768  O   SER   184      43.855  45.662  22.743  1.00  0.00           O
ATOM   2769  N   VAL   185      42.624  45.530  24.639  1.00  0.00           N
ATOM   2770  H   VAL   185      42.519  44.988  25.485  1.00  0.00           H
ATOM   2771  CA  VAL   185      41.803  46.715  24.413  1.00  0.00           C
ATOM   2772  HA  VAL   185      42.415  47.397  23.822  1.00  0.00           H
ATOM   2773  CB  VAL   185      40.619  46.450  23.541  1.00  0.00           C
ATOM   2774  HB  VAL   185      40.950  45.825  22.711  1.00  0.00           H
ATOM   2775  CG1 VAL   185      39.458  45.837  24.242  1.00  0.00           C
ATOM   2776 HG11 VAL   185      39.187  46.573  24.999  1.00  0.00           H
ATOM   2777 HG12 VAL   185      38.715  45.372  23.595  1.00  0.00           H
ATOM   2778 HG13 VAL   185      39.841  44.975  24.790  1.00  0.00           H
ATOM   2779  CG2 VAL   185      40.094  47.735  22.971  1.00  0.00           C
ATOM   2780 HG21 VAL   185      39.094  47.617  22.552  1.00  0.00           H
ATOM   2781 HG22 VAL   185      40.070  48.455  23.789  1.00  0.00           H
ATOM   2782 HG23 VAL   185      40.796  48.094  22.218  1.00  0.00           H
ATOM   2783  C   VAL   185      41.523  47.475  25.715  1.00  0.00           C
ATOM   2784  O   VAL   185      41.184  46.833  26.706  1.00  0.00           O
ATOM   2785  N   GLU   186      41.711  48.814  25.699  1.00  0.00           N
ATOM   2786  H   GLU   186      42.154  49.268  24.913  1.00  0.00           H
ATOM   2787  CA  GLU   186      41.191  49.752  26.689  1.00  0.00           C
ATOM   2788  HA  GLU   186      41.454  49.327  27.657  1.00  0.00           H
ATOM   2789  CB  GLU   186      41.907  51.109  26.476  1.00  0.00           C
ATOM   2790  HB2 GLU   186      42.951  50.799  26.517  1.00  0.00           H
ATOM   2791  HB3 GLU   186      41.655  51.514  25.496  1.00  0.00           H
ATOM   2792  CG  GLU   186      41.548  51.949  27.756  1.00  0.00           C
ATOM   2793  HG2 GLU   186      40.485  51.833  27.968  1.00  0.00           H
ATOM   2794  HG3 GLU   186      42.127  51.664  28.634  1.00  0.00           H
ATOM   2795  CD  GLU   186      41.783  53.438  27.583  1.00  0.00           C
ATOM   2796  OE1 GLU   186      42.149  53.872  26.478  1.00  0.00           O
ATOM   2797  OE2 GLU   186      41.523  54.148  28.572  1.00  0.00           O
ATOM   2798  C   GLU   186      39.639  49.844  26.563  1.00  0.00           C
ATOM   2799  O   GLU   186      39.162  50.203  25.497  1.00  0.00           O
ATOM   2800  N   LEU   187      38.913  49.650  27.685  1.00  0.00           N
ATOM   2801  H   LEU   187      39.368  49.376  28.545  1.00  0.00           H
ATOM   2802  CA  LEU   187      37.487  49.968  27.887  1.00  0.00           C
ATOM   2803  HA  LEU   187      36.917  49.796  26.974  1.00  0.00           H
ATOM   2804  CB  LEU   187      36.886  49.182  29.137  1.00  0.00           C
ATOM   2805  HB2 LEU   187      37.588  49.318  29.960  1.00  0.00           H
ATOM   2806  HB3 LEU   187      35.952  49.681  29.396  1.00  0.00           H
ATOM   2807  CG  LEU   187      36.630  47.602  28.921  1.00  0.00           C
ATOM   2808  HG  LEU   187      37.517  47.030  28.646  1.00  0.00           H
ATOM   2809  CD1 LEU   187      36.009  46.955  30.163  1.00  0.00           C
ATOM   2810 HD11 LEU   187      34.991  47.332  30.255  1.00  0.00           H
ATOM   2811 HD12 LEU   187      35.991  45.865  30.139  1.00  0.00           H
ATOM   2812 HD13 LEU   187      36.639  47.270  30.995  1.00  0.00           H
ATOM   2813  CD2 LEU   187      35.708  47.370  27.734  1.00  0.00           C
ATOM   2814 HD21 LEU   187      36.195  47.732  26.828  1.00  0.00           H
ATOM   2815 HD22 LEU   187      35.331  46.350  27.668  1.00  0.00           H
ATOM   2816 HD23 LEU   187      34.768  47.891  27.914  1.00  0.00           H
ATOM   2817  C   LEU   187      37.443  51.430  28.167  1.00  0.00           C
ATOM   2818  O   LEU   187      37.769  51.832  29.325  1.00  0.00           O
ATOM   2819  N   ASP   188      37.362  52.273  27.094  1.00  0.00           N
ATOM   2820  H   ASP   188      37.083  51.783  26.256  1.00  0.00           H
ATOM   2821  CA  ASP   188      37.769  53.715  26.999  1.00  0.00           C
ATOM   2822  HA  ASP   188      38.713  53.949  27.491  1.00  0.00           H
ATOM   2823  CB  ASP   188      38.079  54.008  25.539  1.00  0.00           C
ATOM   2824  HB2 ASP   188      38.917  53.418  25.168  1.00  0.00           H
ATOM   2825  HB3 ASP   188      37.224  53.745  24.917  1.00  0.00           H
ATOM   2826  CG  ASP   188      38.526  55.449  25.205  1.00  0.00           C
ATOM   2827  OD1 ASP   188      38.144  55.920  24.092  1.00  0.00           O
ATOM   2828  OD2 ASP   188      39.168  56.111  26.047  1.00  0.00           O
ATOM   2829  C   ASP   188      36.698  54.622  27.600  1.00  0.00           C
ATOM   2830  O   ASP   188      36.954  55.775  27.741  1.00  0.00           O
ATOM   2831  N   ALA   189      35.567  54.118  28.024  1.00  0.00           N
ATOM   2832  H   ALA   189      35.440  53.136  27.826  1.00  0.00           H
ATOM   2833  CA  ALA   189      34.326  54.918  28.265  1.00  0.00           C
ATOM   2834  HA  ALA   189      34.433  55.730  27.546  1.00  0.00           H
ATOM   2835  CB  ALA   189      33.041  54.099  27.916  1.00  0.00           C
ATOM   2836  HB1 ALA   189      33.161  53.625  26.943  1.00  0.00           H
ATOM   2837  HB2 ALA   189      32.758  53.367  28.674  1.00  0.00           H
ATOM   2838  HB3 ALA   189      32.274  54.845  27.708  1.00  0.00           H
ATOM   2839  C   ALA   189      34.288  55.447  29.742  1.00  0.00           C
ATOM   2840  O   ALA   189      34.795  54.742  30.613  1.00  0.00           O
ATOM   2841  N   PRO   190      33.634  56.604  30.012  1.00  0.00           N
ATOM   2842  CD  PRO   190      32.959  57.495  29.064  1.00  0.00           C
ATOM   2843  HD2 PRO   190      32.145  57.130  28.439  1.00  0.00           H
ATOM   2844  HD3 PRO   190      33.754  57.999  28.512  1.00  0.00           H
ATOM   2845  CG  PRO   190      32.304  58.597  29.880  1.00  0.00           C
ATOM   2846  HG2 PRO   190      31.366  58.180  30.249  1.00  0.00           H
ATOM   2847  HG3 PRO   190      32.217  59.539  29.340  1.00  0.00           H
ATOM   2848  CB  PRO   190      33.237  58.662  31.089  1.00  0.00           C
ATOM   2849  HB2 PRO   190      32.676  59.092  31.919  1.00  0.00           H
ATOM   2850  HB3 PRO   190      34.090  59.307  30.881  1.00  0.00           H
ATOM   2851  CA  PRO   190      33.659  57.238  31.330  1.00  0.00           C
ATOM   2852  HA  PRO   190      34.688  57.180  31.689  1.00  0.00           H
ATOM   2853  C   PRO   190      32.748  56.584  32.374  1.00  0.00           C
ATOM   2854  O   PRO   190      31.994  55.733  31.949  1.00  0.00           O
ATOM   2855  N   ASN   191      32.932  56.927  33.646  1.00  0.00           N
ATOM   2856  H   ASN   191      33.615  57.649  33.828  1.00  0.00           H
ATOM   2857  CA  ASN   191      32.257  56.628  34.886  1.00  0.00           C
ATOM   2858  HA  ASN   191      32.753  57.148  35.705  1.00  0.00           H
ATOM   2859  CB  ASN   191      30.871  57.165  34.826  1.00  0.00           C
ATOM   2860  HB2 ASN   191      30.242  56.485  34.253  1.00  0.00           H
ATOM   2861  HB3 ASN   191      30.497  57.248  35.846  1.00  0.00           H
ATOM   2862  CG  ASN   191      30.680  58.579  34.187  1.00  0.00           C
ATOM   2863  OD1 ASN   191      31.086  59.527  34.846  1.00  0.00           O
ATOM   2864  ND2 ASN   191      30.261  58.701  32.972  1.00  0.00           N
ATOM   2865 HD21 ASN   191      30.069  59.631  32.629  1.00  0.00           H
ATOM   2866 HD22 ASN   191      30.041  57.847  32.477  1.00  0.00           H
ATOM   2867  C   ASN   191      32.165  55.136  35.335  1.00  0.00           C
ATOM   2868  O   ASN   191      31.815  54.801  36.495  1.00  0.00           O
ATOM   2869  N   TYR   192      32.397  54.195  34.487  1.00  0.00           N
ATOM   2870  H   TYR   192      32.385  54.441  33.508  1.00  0.00           H
ATOM   2871  CA  TYR   192      32.614  52.693  34.733  1.00  0.00           C
ATOM   2872  HA  TYR   192      31.754  52.378  35.325  1.00  0.00           H
ATOM   2873  CB  TYR   192      32.660  51.879  33.455  1.00  0.00           C
ATOM   2874  HB2 TYR   192      33.469  52.343  32.889  1.00  0.00           H
ATOM   2875  HB3 TYR   192      33.028  50.888  33.723  1.00  0.00           H
ATOM   2876  CG  TYR   192      31.399  51.737  32.617  1.00  0.00           C
ATOM   2877  CD1 TYR   192      31.202  52.450  31.391  1.00  0.00           C
ATOM   2878  HD1 TYR   192      32.086  52.874  30.940  1.00  0.00           H
ATOM   2879  CE1 TYR   192      29.907  52.398  30.760  1.00  0.00           C
ATOM   2880  HE1 TYR   192      29.662  52.958  29.870  1.00  0.00           H
ATOM   2881  CZ  TYR   192      28.873  51.655  31.354  1.00  0.00           C
ATOM   2882  OH  TYR   192      27.719  51.437  30.740  1.00  0.00           O
ATOM   2883  HH  TYR   192      27.562  52.032  30.004  1.00  0.00           H
ATOM   2884  CE2 TYR   192      29.158  50.944  32.565  1.00  0.00           C
ATOM   2885  HE2 TYR   192      28.415  50.268  32.965  1.00  0.00           H
ATOM   2886  CD2 TYR   192      30.372  51.000  33.193  1.00  0.00           C
ATOM   2887  HD2 TYR   192      30.582  50.467  34.110  1.00  0.00           H
ATOM   2888  C   TYR   192      33.817  52.350  35.647  1.00  0.00           C
ATOM   2889  O   TYR   192      34.884  52.962  35.435  1.00  0.00           O
ATOM   2890  N   HIE   193      33.772  51.199  36.383  1.00  0.00           N
ATOM   2891  H   HIE   193      32.836  50.871  36.575  1.00  0.00           H
ATOM   2892  CA  HIE   193      34.941  50.532  36.943  1.00  0.00           C
ATOM   2893  HA  HIE   193      35.780  50.990  36.417  1.00  0.00           H
ATOM   2894  CB  HIE   193      35.026  50.798  38.450  1.00  0.00           C
ATOM   2895  HB2 HIE   193      34.744  51.827  38.678  1.00  0.00           H
ATOM   2896  HB3 HIE   193      34.330  50.117  38.940  1.00  0.00           H
ATOM   2897  CG  HIE   193      36.392  50.634  38.970  1.00  0.00           C
ATOM   2898  ND1 HIE   193      37.205  49.479  38.897  1.00  0.00           N
ATOM   2899  CE1 HIE   193      38.429  49.811  39.376  1.00  0.00           C
ATOM   2900  HE1 HIE   193      39.385  49.309  39.356  1.00  0.00           H
ATOM   2901  NE2 HIE   193      38.429  51.034  39.770  1.00  0.00           N
ATOM   2902  HE2 HIE   193      39.270  51.574  39.911  1.00  0.00           H
ATOM   2903  CD2 HIE   193      37.156  51.533  39.563  1.00  0.00           C
ATOM   2904  HD2 HIE   193      36.812  52.518  39.841  1.00  0.00           H
ATOM   2905  C   HIE   193      34.979  48.999  36.685  1.00  0.00           C
ATOM   2906  O   HIE   193      33.910  48.386  36.870  1.00  0.00           O
ATOM   2907  N   TYR   194      36.105  48.467  36.229  1.00  0.00           N
ATOM   2908  H   TYR   194      36.905  49.073  36.117  1.00  0.00           H
ATOM   2909  CA  TYR   194      36.249  47.020  35.775  1.00  0.00           C
ATOM   2910  HA  TYR   194      35.344  46.518  36.115  1.00  0.00           H
ATOM   2911  CB  TYR   194      36.166  46.987  34.246  1.00  0.00           C
ATOM   2912  HB2 TYR   194      36.716  47.846  33.863  1.00  0.00           H
ATOM   2913  HB3 TYR   194      36.723  46.178  33.771  1.00  0.00           H
ATOM   2914  CG  TYR   194      34.806  47.107  33.709  1.00  0.00           C
ATOM   2915  CD1 TYR   194      34.398  48.265  32.998  1.00  0.00           C
ATOM   2916  HD1 TYR   194      35.070  49.076  32.756  1.00  0.00           H
ATOM   2917  CE1 TYR   194      33.139  48.352  32.425  1.00  0.00           C
ATOM   2918  HE1 TYR   194      32.850  49.270  31.935  1.00  0.00           H
ATOM   2919  CZ  TYR   194      32.207  47.302  32.743  1.00  0.00           C
ATOM   2920  OH  TYR   194      30.925  47.383  32.326  1.00  0.00           O
ATOM   2921  HH  TYR   194      30.555  46.519  32.133  1.00  0.00           H
ATOM   2922  CE2 TYR   194      32.567  46.137  33.388  1.00  0.00           C
ATOM   2923  HE2 TYR   194      31.852  45.329  33.433  1.00  0.00           H
ATOM   2924  CD2 TYR   194      33.858  46.061  33.916  1.00  0.00           C
ATOM   2925  HD2 TYR   194      34.246  45.109  34.246  1.00  0.00           H
ATOM   2926  C   TYR   194      37.473  46.308  36.359  1.00  0.00           C
ATOM   2927  O   TYR   194      38.527  46.345  35.726  1.00  0.00           O
ATOM   2928  N   GLU   195      37.311  45.794  37.534  1.00  0.00           N
ATOM   2929  H   GLU   195      36.405  45.763  37.979  1.00  0.00           H
ATOM   2930  CA  GLU   195      38.431  44.928  38.058  1.00  0.00           C
ATOM   2931  HA  GLU   195      38.982  44.495  37.223  1.00  0.00           H
ATOM   2932  CB  GLU   195      39.342  45.726  38.972  1.00  0.00           C
ATOM   2933  HB2 GLU   195      40.200  45.127  39.277  1.00  0.00           H
ATOM   2934  HB3 GLU   195      39.678  46.623  38.452  1.00  0.00           H
ATOM   2935  CG  GLU   195      38.701  46.092  40.331  1.00  0.00           C
ATOM   2936  HG2 GLU   195      37.875  46.779  40.144  1.00  0.00           H
ATOM   2937  HG3 GLU   195      38.129  45.325  40.853  1.00  0.00           H
ATOM   2938  CD  GLU   195      39.636  46.609  41.383  1.00  0.00           C
ATOM   2939  OE1 GLU   195      39.460  47.785  41.785  1.00  0.00           O
ATOM   2940  OE2 GLU   195      40.557  45.946  41.791  1.00  0.00           O
ATOM   2941  C   GLU   195      37.911  43.669  38.796  1.00  0.00           C
ATOM   2942  O   GLU   195      36.676  43.543  39.054  1.00  0.00           O
ATOM   2943  N   GLU   196      38.842  42.854  39.326  1.00  0.00           N
ATOM   2944  H   GLU   196      39.793  43.040  39.040  1.00  0.00           H
ATOM   2945  CA  GLU   196      38.685  41.556  39.995  1.00  0.00           C
ATOM   2946  HA  GLU   196      39.634  41.025  40.065  1.00  0.00           H
ATOM   2947  CB  GLU   196      38.333  41.639  41.505  1.00  0.00           C
ATOM   2948  HB2 GLU   196      37.465  42.289  41.619  1.00  0.00           H
ATOM   2949  HB3 GLU   196      38.254  40.673  42.003  1.00  0.00           H
ATOM   2950  CG  GLU   196      39.466  42.387  42.222  1.00  0.00           C
ATOM   2951  HG2 GLU   196      40.390  41.825  42.089  1.00  0.00           H
ATOM   2952  HG3 GLU   196      39.513  43.356  41.726  1.00  0.00           H
ATOM   2953  CD  GLU   196      39.310  42.516  43.713  1.00  0.00           C
ATOM   2954  OE1 GLU   196      38.167  42.437  44.297  1.00  0.00           O
ATOM   2955  OE2 GLU   196      40.335  42.915  44.361  1.00  0.00           O
ATOM   2956  C   GLU   196      37.742  40.633  39.221  1.00  0.00           C
ATOM   2957  O   GLU   196      36.911  39.845  39.762  1.00  0.00           O
ATOM   2958  N   CYX   197      37.713  40.860  37.895  1.00  0.00           N
ATOM   2959  H   CYX   197      38.355  41.569  37.570  1.00  0.00           H
ATOM   2960  CA  CYX   197      36.709  40.305  36.964  1.00  0.00           C
ATOM   2961  HA  CYX   197      35.737  40.680  37.287  1.00  0.00           H
ATOM   2962  CB  CYX   197      36.930  40.972  35.631  1.00  0.00           C
ATOM   2963  HB2 CYX   197      37.970  40.883  35.319  1.00  0.00           H
ATOM   2964  HB3 CYX   197      36.282  40.470  34.912  1.00  0.00           H
ATOM   2965  SG  CYX   197      36.543  42.769  35.655  1.00  0.00           S
ATOM   2966  C   CYX   197      36.626  38.766  36.839  1.00  0.00           C
ATOM   2967  O   CYX   197      37.512  38.062  36.313  1.00  0.00           O
ATOM   2968  N   SER   198      35.447  38.243  37.337  1.00  0.00           N
ATOM   2969  H   SER   198      34.744  38.882  37.679  1.00  0.00           H
ATOM   2970  CA  SER   198      35.236  36.749  37.238  1.00  0.00           C
ATOM   2971  HA  SER   198      36.136  36.163  37.429  1.00  0.00           H
ATOM   2972  CB  SER   198      34.239  36.235  38.388  1.00  0.00           C
ATOM   2973  HB2 SER   198      33.293  36.718  38.140  1.00  0.00           H
ATOM   2974  HB3 SER   198      33.984  35.178  38.305  1.00  0.00           H
ATOM   2975  OG  SER   198      34.569  36.586  39.758  1.00  0.00           O
ATOM   2976  HG  SER   198      33.973  37.264  40.085  1.00  0.00           H
ATOM   2977  C   SER   198      34.621  36.351  35.850  1.00  0.00           C
ATOM   2978  O   SER   198      33.496  36.779  35.582  1.00  0.00           O
ATOM   2979  N   CYX   199      35.390  35.644  34.998  1.00  0.00           N
ATOM   2980  H   CYX   199      36.330  35.404  35.277  1.00  0.00           H
ATOM   2981  CA  CYX   199      34.998  35.394  33.630  1.00  0.00           C
ATOM   2982  HA  CYX   199      34.178  36.091  33.454  1.00  0.00           H
ATOM   2983  CB  CYX   199      36.113  35.822  32.622  1.00  0.00           C
ATOM   2984  HB2 CYX   199      36.979  35.163  32.659  1.00  0.00           H
ATOM   2985  HB3 CYX   199      35.759  35.644  31.607  1.00  0.00           H
ATOM   2986  SG  CYX   199      36.552  37.630  32.654  1.00  0.00           S
ATOM   2987  C   CYX   199      34.518  33.915  33.386  1.00  0.00           C
ATOM   2988  O   CYX   199      34.919  32.958  34.090  1.00  0.00           O
ATOM   2989  N   TYR   200      33.750  33.723  32.314  1.00  0.00           N
ATOM   2990  H   TYR   200      33.489  34.597  31.878  1.00  0.00           H
ATOM   2991  CA  TYR   200      33.171  32.489  31.872  1.00  0.00           C
ATOM   2992  HA  TYR   200      33.962  31.747  31.980  1.00  0.00           H
ATOM   2993  CB  TYR   200      31.880  32.112  32.700  1.00  0.00           C
ATOM   2994  HB2 TYR   200      31.430  31.309  32.116  1.00  0.00           H
ATOM   2995  HB3 TYR   200      32.093  31.746  33.705  1.00  0.00           H
ATOM   2996  CG  TYR   200      30.808  33.239  32.783  1.00  0.00           C
ATOM   2997  CD1 TYR   200      30.763  34.241  33.809  1.00  0.00           C
ATOM   2998  HD1 TYR   200      31.593  34.309  34.497  1.00  0.00           H
ATOM   2999  CE1 TYR   200      29.715  35.140  33.905  1.00  0.00           C
ATOM   3000  HE1 TYR   200      29.838  35.827  34.729  1.00  0.00           H
ATOM   3001  CZ  TYR   200      28.643  35.139  33.002  1.00  0.00           C
ATOM   3002  OH  TYR   200      27.518  35.930  33.179  1.00  0.00           O
ATOM   3003  HH  TYR   200      27.469  36.234  34.089  1.00  0.00           H
ATOM   3004  CE2 TYR   200      28.642  34.194  31.935  1.00  0.00           C
ATOM   3005  HE2 TYR   200      27.761  34.091  31.319  1.00  0.00           H
ATOM   3006  CD2 TYR   200      29.722  33.285  31.848  1.00  0.00           C
ATOM   3007  HD2 TYR   200      29.618  32.447  31.175  1.00  0.00           H
ATOM   3008  C   TYR   200      32.677  32.604  30.375  1.00  0.00           C
ATOM   3009  O   TYR   200      32.266  33.703  29.871  1.00  0.00           O
ATOM   3010  N   PRO   201      32.670  31.488  29.568  1.00  0.00           N
ATOM   3011  CD  PRO   201      33.260  30.169  29.800  1.00  0.00           C
ATOM   3012  HD2 PRO   201      32.638  29.410  30.275  1.00  0.00           H
ATOM   3013  HD3 PRO   201      34.196  30.243  30.351  1.00  0.00           H
ATOM   3014  CG  PRO   201      33.702  29.774  28.421  1.00  0.00           C
ATOM   3015  HG2 PRO   201      34.017  28.732  28.368  1.00  0.00           H
ATOM   3016  HG3 PRO   201      34.545  30.384  28.097  1.00  0.00           H
ATOM   3017  CB  PRO   201      32.505  30.116  27.578  1.00  0.00           C
ATOM   3018  HB2 PRO   201      31.781  29.346  27.844  1.00  0.00           H
ATOM   3019  HB3 PRO   201      32.720  30.132  26.509  1.00  0.00           H
ATOM   3020  CA  PRO   201      32.132  31.450  28.189  1.00  0.00           C
ATOM   3021  HA  PRO   201      32.686  32.204  27.629  1.00  0.00           H
ATOM   3022  C   PRO   201      30.628  31.528  28.219  1.00  0.00           C
ATOM   3023  O   PRO   201      30.006  31.001  29.162  1.00  0.00           O
ATOM   3024  N   ASN   202      30.054  32.174  27.211  1.00  0.00           N
ATOM   3025  H   ASN   202      30.615  32.709  26.564  1.00  0.00           H
ATOM   3026  CA  ASN   202      28.698  32.575  27.178  1.00  0.00           C
ATOM   3027  HA  ASN   202      28.132  31.728  27.567  1.00  0.00           H
ATOM   3028  CB  ASN   202      28.522  33.715  28.220  1.00  0.00           C
ATOM   3029  HB2 ASN   202      28.877  33.249  29.140  1.00  0.00           H
ATOM   3030  HB3 ASN   202      29.053  34.614  27.908  1.00  0.00           H
ATOM   3031  CG  ASN   202      27.093  34.113  28.437  1.00  0.00           C
ATOM   3032  OD1 ASN   202      26.135  33.367  28.401  1.00  0.00           O
ATOM   3033  ND2 ASN   202      26.854  35.387  28.404  1.00  0.00           N
ATOM   3034 HD21 ASN   202      25.958  35.687  28.049  1.00  0.00           H
ATOM   3035 HD22 ASN   202      27.565  36.103  28.367  1.00  0.00           H
ATOM   3036  C   ASN   202      28.076  33.012  25.885  1.00  0.00           C
ATOM   3037  O   ASN   202      28.467  34.023  25.283  1.00  0.00           O
ATOM   3038  N   ALA   203      26.996  32.370  25.315  1.00  0.00           N
ATOM   3039  H   ALA   203      26.578  31.585  25.794  1.00  0.00           H
ATOM   3040  CA  ALA   203      26.200  32.751  24.120  1.00  0.00           C
ATOM   3041  HA  ALA   203      25.680  31.833  23.842  1.00  0.00           H
ATOM   3042  CB  ALA   203      25.049  33.784  24.367  1.00  0.00           C
ATOM   3043  HB1 ALA   203      24.676  34.182  23.423  1.00  0.00           H
ATOM   3044  HB2 ALA   203      24.249  33.139  24.731  1.00  0.00           H
ATOM   3045  HB3 ALA   203      25.331  34.622  25.006  1.00  0.00           H
ATOM   3046  C   ALA   203      27.075  33.101  22.867  1.00  0.00           C
ATOM   3047  O   ALA   203      26.844  34.109  22.192  1.00  0.00           O
ATOM   3048  N   GLY   204      28.129  32.304  22.660  1.00  0.00           N
ATOM   3049  H   GLY   204      28.178  31.386  23.079  1.00  0.00           H
ATOM   3050  CA  GLY   204      29.230  32.566  21.679  1.00  0.00           C
ATOM   3051  HA2 GLY   204      29.987  31.789  21.776  1.00  0.00           H
ATOM   3052  HA3 GLY   204      28.824  32.499  20.670  1.00  0.00           H
ATOM   3053  C   GLY   204      30.176  33.752  21.880  1.00  0.00           C
ATOM   3054  O   GLY   204      31.042  34.013  21.043  1.00  0.00           O
ATOM   3055  N   GLU   205      30.093  34.356  23.071  1.00  0.00           N
ATOM   3056  H   GLU   205      29.434  33.882  23.671  1.00  0.00           H
ATOM   3057  CA  GLU   205      31.047  35.421  23.573  1.00  0.00           C
ATOM   3058  HA  GLU   205      31.676  35.706  22.729  1.00  0.00           H
ATOM   3059  CB  GLU   205      30.140  36.716  23.892  1.00  0.00           C
ATOM   3060  HB2 GLU   205      29.285  36.374  24.476  1.00  0.00           H
ATOM   3061  HB3 GLU   205      30.776  37.440  24.403  1.00  0.00           H
ATOM   3062  CG  GLU   205      29.787  37.440  22.537  1.00  0.00           C
ATOM   3063  HG2 GLU   205      30.602  37.711  21.865  1.00  0.00           H
ATOM   3064  HG3 GLU   205      29.334  36.703  21.874  1.00  0.00           H
ATOM   3065  CD  GLU   205      29.007  38.721  22.686  1.00  0.00           C
ATOM   3066  OE1 GLU   205      29.144  39.377  23.703  1.00  0.00           O
ATOM   3067  OE2 GLU   205      28.113  38.892  21.860  1.00  0.00           O
ATOM   3068  C   GLU   205      31.913  34.921  24.785  1.00  0.00           C
ATOM   3069  O   GLU   205      31.668  33.822  25.340  1.00  0.00           O
ATOM   3070  N   ILE   206      32.756  35.788  25.326  1.00  0.00           N
ATOM   3071  H   ILE   206      32.938  36.702  24.939  1.00  0.00           H
ATOM   3072  CA  ILE   206      33.132  35.773  26.749  1.00  0.00           C
ATOM   3073  HA  ILE   206      32.964  34.757  27.106  1.00  0.00           H
ATOM   3074  CB  ILE   206      34.691  35.976  26.759  1.00  0.00           C
ATOM   3075  HB  ILE   206      34.891  36.963  26.345  1.00  0.00           H
ATOM   3076  CG2 ILE   206      35.131  36.046  28.264  1.00  0.00           C
ATOM   3077 HG21 ILE   206      36.217  36.072  28.350  1.00  0.00           H
ATOM   3078 HG22 ILE   206      34.758  36.941  28.762  1.00  0.00           H
ATOM   3079 HG23 ILE   206      34.796  35.105  28.700  1.00  0.00           H
ATOM   3080  CG1 ILE   206      35.419  34.883  25.939  1.00  0.00           C
ATOM   3081 HG12 ILE   206      36.297  34.496  26.456  1.00  0.00           H
ATOM   3082 HG13 ILE   206      34.788  33.999  25.838  1.00  0.00           H
ATOM   3083  CD1 ILE   206      35.854  35.420  24.556  1.00  0.00           C
ATOM   3084 HD11 ILE   206      35.088  36.073  24.140  1.00  0.00           H
ATOM   3085 HD12 ILE   206      36.804  35.933  24.711  1.00  0.00           H
ATOM   3086 HD13 ILE   206      35.997  34.569  23.891  1.00  0.00           H
ATOM   3087  C   ILE   206      32.309  36.747  27.525  1.00  0.00           C
ATOM   3088  O   ILE   206      32.107  37.874  27.069  1.00  0.00           O
ATOM   3089  N   THR   207      31.798  36.287  28.698  1.00  0.00           N
ATOM   3090  H   THR   207      32.122  35.365  28.952  1.00  0.00           H
ATOM   3091  CA  THR   207      31.242  37.236  29.734  1.00  0.00           C
ATOM   3092  HA  THR   207      31.519  38.252  29.452  1.00  0.00           H
ATOM   3093  CB  THR   207      29.701  37.121  29.968  1.00  0.00           C
ATOM   3094  HB  THR   207      29.310  36.211  30.424  1.00  0.00           H
ATOM   3095  CG2 THR   207      29.172  38.267  30.831  1.00  0.00           C
ATOM   3096 HG21 THR   207      28.095  38.436  30.790  1.00  0.00           H
ATOM   3097 HG22 THR   207      29.410  38.171  31.891  1.00  0.00           H
ATOM   3098 HG23 THR   207      29.557  39.164  30.347  1.00  0.00           H
ATOM   3099  OG1 THR   207      29.066  37.295  28.704  1.00  0.00           O
ATOM   3100  HG1 THR   207      29.767  37.228  28.051  1.00  0.00           H
ATOM   3101  C   THR   207      31.993  37.181  31.049  1.00  0.00           C
ATOM   3102  O   THR   207      32.574  36.184  31.431  1.00  0.00           O
ATOM   3103  N   CYX   208      31.982  38.329  31.691  1.00  0.00           N
ATOM   3104  H   CYX   208      31.525  39.110  31.239  1.00  0.00           H
ATOM   3105  CA  CYX   208      32.659  38.655  33.043  1.00  0.00           C
ATOM   3106  HA  CYX   208      32.902  37.755  33.609  1.00  0.00           H
ATOM   3107  CB  CYX   208      34.000  39.299  32.605  1.00  0.00           C
ATOM   3108  HB2 CYX   208      33.819  40.302  32.219  1.00  0.00           H
ATOM   3109  HB3 CYX   208      34.538  39.420  33.546  1.00  0.00           H
ATOM   3110  SG  CYX   208      35.182  38.452  31.491  1.00  0.00           S
ATOM   3111  C   CYX   208      31.730  39.488  33.860  1.00  0.00           C
ATOM   3112  O   CYX   208      31.120  40.412  33.265  1.00  0.00           O
ATOM   3113  N   VAL   209      31.729  39.192  35.178  1.00  0.00           N
ATOM   3114  H   VAL   209      32.253  38.387  35.489  1.00  0.00           H
ATOM   3115  CA  VAL   209      31.177  40.087  36.190  1.00  0.00           C
ATOM   3116  HA  VAL   209      30.739  40.965  35.717  1.00  0.00           H
ATOM   3117  CB  VAL   209      30.034  39.356  36.993  1.00  0.00           C
ATOM   3118  HB  VAL   209      30.351  38.438  37.486  1.00  0.00           H
ATOM   3119  CG1 VAL   209      29.339  40.269  38.004  1.00  0.00           C
ATOM   3120 HG11 VAL   209      30.113  40.582  38.706  1.00  0.00           H
ATOM   3121 HG12 VAL   209      28.985  41.189  37.539  1.00  0.00           H
ATOM   3122 HG13 VAL   209      28.529  39.755  38.522  1.00  0.00           H
ATOM   3123  CG2 VAL   209      28.913  38.962  35.994  1.00  0.00           C
ATOM   3124 HG21 VAL   209      29.325  38.096  35.475  1.00  0.00           H
ATOM   3125 HG22 VAL   209      28.049  38.572  36.531  1.00  0.00           H
ATOM   3126 HG23 VAL   209      28.736  39.819  35.344  1.00  0.00           H
ATOM   3127  C   VAL   209      32.245  40.630  37.168  1.00  0.00           C
ATOM   3128  O   VAL   209      33.224  39.948  37.473  1.00  0.00           O
ATOM   3129  N   CYX   210      32.235  41.879  37.596  1.00  0.00           N
ATOM   3130  H   CYX   210      31.410  42.415  37.367  1.00  0.00           H
ATOM   3131  CA  CYX   210      33.422  42.591  38.210  1.00  0.00           C
ATOM   3132  HA  CYX   210      34.230  41.912  38.482  1.00  0.00           H
ATOM   3133  CB  CYX   210      34.006  43.524  37.091  1.00  0.00           C
ATOM   3134  HB2 CYX   210      33.284  44.279  36.781  1.00  0.00           H
ATOM   3135  HB3 CYX   210      34.850  44.117  37.446  1.00  0.00           H
ATOM   3136  SG  CYX   210      34.546  42.671  35.584  1.00  0.00           S
ATOM   3137  C   CYX   210      32.990  43.183  39.599  1.00  0.00           C
ATOM   3138  O   CYX   210      31.818  43.225  39.908  1.00  0.00           O
ATOM   3139  N   ARG   211      33.940  43.714  40.378  1.00  0.00           N
ATOM   3140  H   ARG   211      34.905  43.527  40.142  1.00  0.00           H
ATOM   3141  CA  ARG   211      33.823  44.492  41.671  1.00  0.00           C
ATOM   3142  HA  ARG   211      33.465  43.831  42.462  1.00  0.00           H
ATOM   3143  CB  ARG   211      35.138  45.116  42.023  1.00  0.00           C
ATOM   3144  HB2 ARG   211      35.982  44.476  41.768  1.00  0.00           H
ATOM   3145  HB3 ARG   211      35.298  46.060  41.501  1.00  0.00           H
ATOM   3146  CG  ARG   211      35.390  45.372  43.551  1.00  0.00           C
ATOM   3147  HG2 ARG   211      34.735  46.181  43.874  1.00  0.00           H
ATOM   3148  HG3 ARG   211      35.150  44.429  44.041  1.00  0.00           H
ATOM   3149  CD  ARG   211      36.896  45.676  43.825  1.00  0.00           C
ATOM   3150  HD2 ARG   211      37.518  44.795  43.669  1.00  0.00           H
ATOM   3151  HD3 ARG   211      37.190  46.291  42.974  1.00  0.00           H
ATOM   3152  NE  ARG   211      37.128  46.378  45.097  1.00  0.00           N
ATOM   3153  HE  ARG   211      36.565  47.199  45.264  1.00  0.00           H
ATOM   3154  CZ  ARG   211      38.200  46.316  45.851  1.00  0.00           C
ATOM   3155  NH1 ARG   211      38.285  47.068  46.893  1.00  0.00           N
ATOM   3156 HH11 ARG   211      37.595  47.791  47.040  1.00  0.00           H
ATOM   3157 HH12 ARG   211      39.070  46.968  47.521  1.00  0.00           H
ATOM   3158  NH2 ARG   211      39.096  45.438  45.729  1.00  0.00           N
ATOM   3159 HH21 ARG   211      38.976  44.594  45.186  1.00  0.00           H
ATOM   3160 HH22 ARG   211      39.967  45.642  46.196  1.00  0.00           H
ATOM   3161  C   ARG   211      32.824  45.615  41.500  1.00  0.00           C
ATOM   3162  O   ARG   211      32.893  46.408  40.570  1.00  0.00           O
ATOM   3163  N   ASP   212      32.053  45.790  42.558  1.00  0.00           N
ATOM   3164  H   ASP   212      32.095  45.120  43.312  1.00  0.00           H
ATOM   3165  CA  ASP   212      31.038  46.797  42.652  1.00  0.00           C
ATOM   3166  HA  ASP   212      30.697  46.986  41.635  1.00  0.00           H
ATOM   3167  CB  ASP   212      29.818  46.309  43.443  1.00  0.00           C
ATOM   3168  HB2 ASP   212      29.070  47.085  43.282  1.00  0.00           H
ATOM   3169  HB3 ASP   212      29.541  45.316  43.087  1.00  0.00           H
ATOM   3170  CG  ASP   212      30.081  46.314  44.967  1.00  0.00           C
ATOM   3171  OD1 ASP   212      29.724  47.300  45.602  1.00  0.00           O
ATOM   3172  OD2 ASP   212      30.629  45.372  45.524  1.00  0.00           O
ATOM   3173  C   ASP   212      31.557  48.200  43.130  1.00  0.00           C
ATOM   3174  O   ASP   212      30.960  49.027  43.881  1.00  0.00           O
ATOM   3175  N   ASN   213      32.737  48.539  42.583  1.00  0.00           N
ATOM   3176  H   ASN   213      32.994  47.931  41.817  1.00  0.00           H
ATOM   3177  CA  ASN   213      33.363  49.868  42.687  1.00  0.00           C
ATOM   3178  HA  ASN   213      33.561  49.989  43.752  1.00  0.00           H
ATOM   3179  CB  ASN   213      34.723  49.760  42.015  1.00  0.00           C
ATOM   3180  HB2 ASN   213      34.518  49.128  41.151  1.00  0.00           H
ATOM   3181  HB3 ASN   213      35.096  50.731  41.690  1.00  0.00           H
ATOM   3182  CG  ASN   213      35.862  48.978  42.626  1.00  0.00           C
ATOM   3183  OD1 ASN   213      35.840  48.645  43.796  1.00  0.00           O
ATOM   3184  ND2 ASN   213      36.884  48.759  41.915  1.00  0.00           N
ATOM   3185 HD21 ASN   213      37.645  48.176  42.231  1.00  0.00           H
ATOM   3186 HD22 ASN   213      36.760  49.038  40.952  1.00  0.00           H
ATOM   3187  C   ASN   213      32.593  51.098  42.065  1.00  0.00           C
ATOM   3188  O   ASN   213      32.050  50.988  40.949  1.00  0.00           O
ATOM   3189  N   TRP   214      32.870  52.274  42.600  1.00  0.00           N
ATOM   3190  H   TRP   214      33.418  52.286  43.449  1.00  0.00           H
ATOM   3191  CA  TRP   214      32.693  53.629  42.038  1.00  0.00           C
ATOM   3192  HA  TRP   214      33.062  54.281  42.830  1.00  0.00           H
ATOM   3193  CB  TRP   214      33.548  53.796  40.830  1.00  0.00           C
ATOM   3194  HB2 TRP   214      34.584  53.512  41.015  1.00  0.00           H
ATOM   3195  HB3 TRP   214      33.194  53.293  39.929  1.00  0.00           H
ATOM   3196  CG  TRP   214      33.797  55.179  40.437  1.00  0.00           C
ATOM   3197  CD1 TRP   214      33.571  56.327  41.180  1.00  0.00           C
ATOM   3198  HD1 TRP   214      33.212  56.305  42.198  1.00  0.00           H
ATOM   3199  NE1 TRP   214      33.920  57.427  40.388  1.00  0.00           N
ATOM   3200  HE1 TRP   214      33.940  58.419  40.579  1.00  0.00           H
ATOM   3201  CE2 TRP   214      34.355  57.045  39.123  1.00  0.00           C
ATOM   3202  CZ2 TRP   214      34.579  57.796  37.991  1.00  0.00           C
ATOM   3203  HZ2 TRP   214      34.589  58.876  38.024  1.00  0.00           H
ATOM   3204  CH2 TRP   214      35.050  57.165  36.833  1.00  0.00           C
ATOM   3205  HH2 TRP   214      35.331  57.742  35.964  1.00  0.00           H
ATOM   3206  CZ3 TRP   214      35.150  55.779  36.814  1.00  0.00           C
ATOM   3207  HZ3 TRP   214      35.453  55.211  35.947  1.00  0.00           H
ATOM   3208  CE3 TRP   214      34.699  54.989  37.920  1.00  0.00           C
ATOM   3209  HE3 TRP   214      34.726  53.920  37.768  1.00  0.00           H
ATOM   3210  CD2 TRP   214      34.363  55.645  39.152  1.00  0.00           C
ATOM   3211  C   TRP   214      31.186  53.955  41.800  1.00  0.00           C
ATOM   3212  O   TRP   214      30.685  54.875  42.391  1.00  0.00           O
ATOM   3213  N   HID   215      30.500  53.258  40.911  1.00  0.00           N
ATOM   3214  H   HID   215      30.864  52.379  40.574  1.00  0.00           H
ATOM   3215  CA  HID   215      29.158  53.563  40.396  1.00  0.00           C
ATOM   3216  HA  HID   215      28.535  54.193  41.031  1.00  0.00           H
ATOM   3217  CB  HID   215      29.339  54.176  38.973  1.00  0.00           C
ATOM   3218  HB2 HID   215      30.056  53.594  38.395  1.00  0.00           H
ATOM   3219  HB3 HID   215      28.375  54.145  38.466  1.00  0.00           H
ATOM   3220  CG  HID   215      29.724  55.572  39.080  1.00  0.00           C
ATOM   3221  ND1 HID   215      30.921  56.099  38.772  1.00  0.00           N
ATOM   3222  HD1 HID   215      31.617  55.528  38.315  1.00  0.00           H
ATOM   3223  CE1 HID   215      30.959  57.396  39.146  1.00  0.00           C
ATOM   3224  HE1 HID   215      31.840  58.018  39.218  1.00  0.00           H
ATOM   3225  NE2 HID   215      29.728  57.696  39.556  1.00  0.00           N
ATOM   3226  CD2 HID   215      28.989  56.543  39.520  1.00  0.00           C
ATOM   3227  HD2 HID   215      28.014  56.412  39.966  1.00  0.00           H
ATOM   3228  C   HID   215      28.316  52.250  40.253  1.00  0.00           C
ATOM   3229  O   HID   215      28.828  51.177  40.077  1.00  0.00           O
ATOM   3230  N   GLY   216      26.977  52.413  40.216  1.00  0.00           N
ATOM   3231  H   GLY   216      26.478  53.290  40.258  1.00  0.00           H
ATOM   3232  CA  GLY   216      26.057  51.277  39.927  1.00  0.00           C
ATOM   3233  HA2 GLY   216      25.268  51.618  39.257  1.00  0.00           H
ATOM   3234  HA3 GLY   216      26.593  50.486  39.402  1.00  0.00           H
ATOM   3235  C   GLY   216      25.377  50.932  41.276  1.00  0.00           C
ATOM   3236  O   GLY   216      26.049  50.799  42.318  1.00  0.00           O
ATOM   3237  N   SER   217      24.043  50.607  41.277  1.00  0.00           N
ATOM   3238  H   SER   217      23.499  50.667  40.427  1.00  0.00           H
ATOM   3239  CA  SER   217      23.193  50.127  42.405  1.00  0.00           C
ATOM   3240  HA  SER   217      23.527  50.492  43.376  1.00  0.00           H
ATOM   3241  CB  SER   217      21.779  50.710  42.284  1.00  0.00           C
ATOM   3242  HB2 SER   217      21.183  50.480  43.167  1.00  0.00           H
ATOM   3243  HB3 SER   217      21.841  51.798  42.297  1.00  0.00           H
ATOM   3244  OG  SER   217      21.065  50.254  41.087  1.00  0.00           O
ATOM   3245  HG  SER   217      20.549  49.478  41.321  1.00  0.00           H
ATOM   3246  C   SER   217      23.175  48.559  42.463  1.00  0.00           C
ATOM   3247  O   SER   217      23.190  47.873  43.515  1.00  0.00           O
ATOM   3248  N   ASN   218      23.408  47.962  41.274  1.00  0.00           N
ATOM   3249  H   ASN   218      23.235  48.579  40.494  1.00  0.00           H
ATOM   3250  CA  ASN   218      24.007  46.681  41.036  1.00  0.00           C
ATOM   3251  HA  ASN   218      24.102  46.180  41.999  1.00  0.00           H
ATOM   3252  CB  ASN   218      23.010  45.812  40.229  1.00  0.00           C
ATOM   3253  HB2 ASN   218      22.080  46.327  39.992  1.00  0.00           H
ATOM   3254  HB3 ASN   218      23.519  45.605  39.288  1.00  0.00           H
ATOM   3255  CG  ASN   218      22.721  44.426  40.750  1.00  0.00           C
ATOM   3256  OD1 ASN   218      23.641  43.574  40.792  1.00  0.00           O
ATOM   3257  ND2 ASN   218      21.545  44.160  41.141  1.00  0.00           N
ATOM   3258 HD21 ASN   218      21.438  43.204  41.448  1.00  0.00           H
ATOM   3259 HD22 ASN   218      20.682  44.685  41.116  1.00  0.00           H
ATOM   3260  C   ASN   218      25.478  46.689  40.652  1.00  0.00           C
ATOM   3261  O   ASN   218      25.906  47.868  40.391  1.00  0.00           O
ATOM   3262  N   ARG   219      26.138  45.522  40.466  1.00  0.00           N
ATOM   3263  H   ARG   219      25.633  44.676  40.685  1.00  0.00           H
ATOM   3264  CA  ARG   219      27.552  45.370  40.021  1.00  0.00           C
ATOM   3265  HA  ARG   219      28.115  46.257  40.312  1.00  0.00           H
ATOM   3266  CB  ARG   219      28.188  44.097  40.774  1.00  0.00           C
ATOM   3267  HB2 ARG   219      29.270  44.060  40.656  1.00  0.00           H
ATOM   3268  HB3 ARG   219      28.072  44.313  41.836  1.00  0.00           H
ATOM   3269  CG  ARG   219      27.729  42.756  40.288  1.00  0.00           C
ATOM   3270  HG2 ARG   219      26.673  42.633  40.529  1.00  0.00           H
ATOM   3271  HG3 ARG   219      27.881  42.675  39.211  1.00  0.00           H
ATOM   3272  CD  ARG   219      28.288  41.527  41.065  1.00  0.00           C
ATOM   3273  HD2 ARG   219      27.791  40.569  40.910  1.00  0.00           H
ATOM   3274  HD3 ARG   219      29.338  41.429  40.788  1.00  0.00           H
ATOM   3275  NE  ARG   219      28.183  41.664  42.494  1.00  0.00           N
ATOM   3276  HE  ARG   219      27.337  41.235  42.842  1.00  0.00           H
ATOM   3277  CZ  ARG   219      29.093  41.964  43.353  1.00  0.00           C
ATOM   3278  NH1 ARG   219      28.743  41.959  44.560  1.00  0.00           N
ATOM   3279 HH11 ARG   219      27.824  41.673  44.866  1.00  0.00           H
ATOM   3280 HH12 ARG   219      29.329  42.381  45.266  1.00  0.00           H
ATOM   3281  NH2 ARG   219      30.306  42.334  43.066  1.00  0.00           N
ATOM   3282 HH21 ARG   219      30.514  42.315  42.078  1.00  0.00           H
ATOM   3283 HH22 ARG   219      31.006  42.457  43.783  1.00  0.00           H
ATOM   3284  C   ARG   219      27.711  45.270  38.468  1.00  0.00           C
ATOM   3285  O   ARG   219      26.756  44.910  37.763  1.00  0.00           O
ATOM   3286  N   PRO   220      28.937  45.684  37.960  1.00  0.00           N
ATOM   3287  CD  PRO   220      30.063  46.185  38.780  1.00  0.00           C
ATOM   3288  HD2 PRO   220      30.454  45.559  39.582  1.00  0.00           H
ATOM   3289  HD3 PRO   220      29.790  47.140  39.230  1.00  0.00           H
ATOM   3290  CG  PRO   220      31.179  46.492  37.850  1.00  0.00           C
ATOM   3291  HG2 PRO   220      31.860  45.640  37.840  1.00  0.00           H
ATOM   3292  HG3 PRO   220      31.748  47.393  38.076  1.00  0.00           H
ATOM   3293  CB  PRO   220      30.396  46.697  36.548  1.00  0.00           C
ATOM   3294  HB2 PRO   220      31.043  46.512  35.690  1.00  0.00           H
ATOM   3295  HB3 PRO   220      30.077  47.720  36.348  1.00  0.00           H
ATOM   3296  CA  PRO   220      29.198  45.746  36.535  1.00  0.00           C
ATOM   3297  HA  PRO   220      28.381  46.235  36.006  1.00  0.00           H
ATOM   3298  C   PRO   220      29.677  44.485  35.860  1.00  0.00           C
ATOM   3299  O   PRO   220      30.207  43.533  36.428  1.00  0.00           O
ATOM   3300  N   TRP   221      29.358  44.458  34.574  1.00  0.00           N
ATOM   3301  H   TRP   221      28.952  45.241  34.080  1.00  0.00           H
ATOM   3302  CA  TRP   221      29.729  43.404  33.645  1.00  0.00           C
ATOM   3303  HA  TRP   221      30.372  42.692  34.163  1.00  0.00           H
ATOM   3304  CB  TRP   221      28.428  42.597  33.356  1.00  0.00           C
ATOM   3305  HB2 TRP   221      28.637  41.789  32.655  1.00  0.00           H
ATOM   3306  HB3 TRP   221      28.030  42.147  34.267  1.00  0.00           H
ATOM   3307  CG  TRP   221      27.241  43.298  32.774  1.00  0.00           C
ATOM   3308  CD1 TRP   221      26.238  43.928  33.475  1.00  0.00           C
ATOM   3309  HD1 TRP   221      26.161  43.958  34.551  1.00  0.00           H
ATOM   3310  NE1 TRP   221      25.199  44.287  32.656  1.00  0.00           N
ATOM   3311  HE1 TRP   221      24.285  44.605  32.947  1.00  0.00           H
ATOM   3312  CE2 TRP   221      25.702  44.353  31.368  1.00  0.00           C
ATOM   3313  CZ2 TRP   221      25.147  44.917  30.223  1.00  0.00           C
ATOM   3314  HZ2 TRP   221      24.233  45.490  30.276  1.00  0.00           H
ATOM   3315  CH2 TRP   221      25.779  44.734  28.989  1.00  0.00           C
ATOM   3316  HH2 TRP   221      25.364  45.180  28.099  1.00  0.00           H
ATOM   3317  CZ3 TRP   221      26.947  44.004  28.972  1.00  0.00           C
ATOM   3318  HZ3 TRP   221      27.537  43.918  28.073  1.00  0.00           H
ATOM   3319  CE3 TRP   221      27.591  43.540  30.115  1.00  0.00           C
ATOM   3320  HE3 TRP   221      28.559  43.064  30.073  1.00  0.00           H
ATOM   3321  CD2 TRP   221      26.964  43.648  31.387  1.00  0.00           C
ATOM   3322  C   TRP   221      30.340  43.949  32.227  1.00  0.00           C
ATOM   3323  O   TRP   221      30.037  45.019  31.778  1.00  0.00           O
ATOM   3324  N   VAL   222      31.173  43.094  31.601  1.00  0.00           N
ATOM   3325  H   VAL   222      31.389  42.237  32.090  1.00  0.00           H
ATOM   3326  CA  VAL   222      31.643  43.087  30.191  1.00  0.00           C
ATOM   3327  HA  VAL   222      31.133  43.882  29.648  1.00  0.00           H
ATOM   3328  CB  VAL   222      33.110  43.569  30.137  1.00  0.00           C
ATOM   3329  HB  VAL   222      33.126  44.397  30.846  1.00  0.00           H
ATOM   3330  CG1 VAL   222      34.189  42.611  30.719  1.00  0.00           C
ATOM   3331 HG11 VAL   222      35.194  43.032  30.684  1.00  0.00           H
ATOM   3332 HG12 VAL   222      33.960  42.398  31.764  1.00  0.00           H
ATOM   3333 HG13 VAL   222      34.222  41.678  30.156  1.00  0.00           H
ATOM   3334  CG2 VAL   222      33.540  44.055  28.750  1.00  0.00           C
ATOM   3335 HG21 VAL   222      34.482  44.603  28.797  1.00  0.00           H
ATOM   3336 HG22 VAL   222      33.571  43.109  28.208  1.00  0.00           H
ATOM   3337 HG23 VAL   222      32.793  44.748  28.365  1.00  0.00           H
ATOM   3338  C   VAL   222      31.387  41.766  29.433  1.00  0.00           C
ATOM   3339  O   VAL   222      31.527  40.625  29.965  1.00  0.00           O
ATOM   3340  N   SER   223      31.152  41.883  28.126  1.00  0.00           N
ATOM   3341  H   SER   223      31.105  42.839  27.802  1.00  0.00           H
ATOM   3342  CA  SER   223      30.848  40.786  27.158  1.00  0.00           C
ATOM   3343  HA  SER   223      31.384  39.919  27.545  1.00  0.00           H
ATOM   3344  CB  SER   223      29.414  40.238  27.055  1.00  0.00           C
ATOM   3345  HB2 SER   223      29.132  39.967  28.073  1.00  0.00           H
ATOM   3346  HB3 SER   223      28.790  41.017  26.616  1.00  0.00           H
ATOM   3347  OG  SER   223      29.326  39.046  26.320  1.00  0.00           O
ATOM   3348  HG  SER   223      29.182  39.261  25.396  1.00  0.00           H
ATOM   3349  C   SER   223      31.452  41.015  25.736  1.00  0.00           C
ATOM   3350  O   SER   223      31.217  42.089  25.162  1.00  0.00           O
ATOM   3351  N   PHE   224      32.322  40.125  25.233  1.00  0.00           N
ATOM   3352  H   PHE   224      32.430  39.288  25.790  1.00  0.00           H
ATOM   3353  CA  PHE   224      33.153  40.363  24.114  1.00  0.00           C
ATOM   3354  HA  PHE   224      32.639  41.016  23.409  1.00  0.00           H
ATOM   3355  CB  PHE   224      34.509  41.024  24.622  1.00  0.00           C
ATOM   3356  HB2 PHE   224      35.178  41.181  23.775  1.00  0.00           H
ATOM   3357  HB3 PHE   224      34.322  41.962  25.143  1.00  0.00           H
ATOM   3358  CG  PHE   224      35.294  40.202  25.662  1.00  0.00           C
ATOM   3359  CD1 PHE   224      36.451  39.512  25.276  1.00  0.00           C
ATOM   3360  HD1 PHE   224      36.673  39.479  24.220  1.00  0.00           H
ATOM   3361  CE1 PHE   224      37.185  38.856  26.266  1.00  0.00           C
ATOM   3362  HE1 PHE   224      37.999  38.260  25.881  1.00  0.00           H
ATOM   3363  CZ  PHE   224      36.723  38.857  27.645  1.00  0.00           C
ATOM   3364  HZ  PHE   224      37.352  38.504  28.449  1.00  0.00           H
ATOM   3365  CE2 PHE   224      35.564  39.519  27.998  1.00  0.00           C
ATOM   3366  HE2 PHE   224      35.311  39.576  29.046  1.00  0.00           H
ATOM   3367  CD2 PHE   224      34.838  40.238  27.023  1.00  0.00           C
ATOM   3368  HD2 PHE   224      33.912  40.713  27.316  1.00  0.00           H
ATOM   3369  C   PHE   224      33.556  39.181  23.345  1.00  0.00           C
ATOM   3370  O   PHE   224      33.661  38.152  23.953  1.00  0.00           O
ATOM   3371  N   ASN   225      33.781  39.258  22.040  1.00  0.00           N
ATOM   3372  H   ASN   225      33.825  40.183  21.636  1.00  0.00           H
ATOM   3373  CA  ASN   225      34.165  38.218  21.171  1.00  0.00           C
ATOM   3374  HA  ASN   225      33.667  37.344  21.591  1.00  0.00           H
ATOM   3375  CB  ASN   225      33.460  38.541  19.850  1.00  0.00           C
ATOM   3376  HB2 ASN   225      33.703  37.795  19.093  1.00  0.00           H
ATOM   3377  HB3 ASN   225      32.388  38.598  20.038  1.00  0.00           H
ATOM   3378  CG  ASN   225      33.953  39.799  19.087  1.00  0.00           C
ATOM   3379  OD1 ASN   225      35.043  40.357  19.301  1.00  0.00           O
ATOM   3380  ND2 ASN   225      33.163  40.311  18.183  1.00  0.00           N
ATOM   3381 HD21 ASN   225      33.467  40.970  17.481  1.00  0.00           H
ATOM   3382 HD22 ASN   225      32.338  39.785  17.932  1.00  0.00           H
ATOM   3383  C   ASN   225      35.657  37.881  21.226  1.00  0.00           C
ATOM   3384  O   ASN   225      36.455  38.637  21.784  1.00  0.00           O
ATOM   3385  N   GLN   226      36.069  36.777  20.619  1.00  0.00           N
ATOM   3386  H   GLN   226      35.318  36.179  20.307  1.00  0.00           H
ATOM   3387  CA  GLN   226      37.440  36.345  20.460  1.00  0.00           C
ATOM   3388  HA  GLN   226      37.692  36.035  21.474  1.00  0.00           H
ATOM   3389  CB  GLN   226      37.513  35.116  19.555  1.00  0.00           C
ATOM   3390  HB2 GLN   226      38.497  34.659  19.667  1.00  0.00           H
ATOM   3391  HB3 GLN   226      36.851  34.381  20.012  1.00  0.00           H
ATOM   3392  CG  GLN   226      37.137  35.336  18.063  1.00  0.00           C
ATOM   3393  HG2 GLN   226      36.219  35.922  18.117  1.00  0.00           H
ATOM   3394  HG3 GLN   226      37.948  35.780  17.485  1.00  0.00           H
ATOM   3395  CD  GLN   226      36.942  33.961  17.488  1.00  0.00           C
ATOM   3396  OE1 GLN   226      37.907  33.293  17.116  1.00  0.00           O
ATOM   3397  NE2 GLN   226      35.744  33.454  17.247  1.00  0.00           N
ATOM   3398 HE21 GLN   226      34.988  34.124  17.257  1.00  0.00           H
ATOM   3399 HE22 GLN   226      35.686  32.472  17.019  1.00  0.00           H
ATOM   3400  C   GLN   226      38.333  37.479  19.886  1.00  0.00           C
ATOM   3401  O   GLN   226      39.527  37.339  19.915  1.00  0.00           O
ATOM   3402  N   ASN   227      37.829  38.554  19.265  1.00  0.00           N
ATOM   3403  H   ASN   227      36.837  38.690  19.126  1.00  0.00           H
ATOM   3404  CA  ASN   227      38.608  39.627  18.665  1.00  0.00           C
ATOM   3405  HA  ASN   227      39.568  39.212  18.360  1.00  0.00           H
ATOM   3406  CB  ASN   227      37.763  39.993  17.355  1.00  0.00           C
ATOM   3407  HB2 ASN   227      37.396  39.134  16.793  1.00  0.00           H
ATOM   3408  HB3 ASN   227      36.925  40.569  17.749  1.00  0.00           H
ATOM   3409  CG  ASN   227      38.555  40.819  16.342  1.00  0.00           C
ATOM   3410  OD1 ASN   227      38.452  42.032  16.244  1.00  0.00           O
ATOM   3411  ND2 ASN   227      39.336  40.183  15.550  1.00  0.00           N
ATOM   3412 HD21 ASN   227      39.950  40.650  14.898  1.00  0.00           H
ATOM   3413 HD22 ASN   227      39.231  39.185  15.442  1.00  0.00           H
ATOM   3414  C   ASN   227      38.787  40.940  19.514  1.00  0.00           C
ATOM   3415  O   ASN   227      39.431  41.913  19.108  1.00  0.00           O
ATOM   3416  N   LEU   228      38.219  40.867  20.739  1.00  0.00           N
ATOM   3417  H   LEU   228      37.809  39.993  21.039  1.00  0.00           H
ATOM   3418  CA  LEU   228      38.078  41.992  21.681  1.00  0.00           C
ATOM   3419  HA  LEU   228      37.533  41.665  22.567  1.00  0.00           H
ATOM   3420  CB  LEU   228      39.474  42.468  22.182  1.00  0.00           C
ATOM   3421  HB2 LEU   228      39.933  42.987  21.339  1.00  0.00           H
ATOM   3422  HB3 LEU   228      39.349  43.245  22.935  1.00  0.00           H
ATOM   3423  CG  LEU   228      40.365  41.249  22.541  1.00  0.00           C
ATOM   3424  HG  LEU   228      40.625  40.688  21.643  1.00  0.00           H
ATOM   3425  CD1 LEU   228      41.684  41.957  23.171  1.00  0.00           C
ATOM   3426 HD11 LEU   228      42.100  42.614  22.407  1.00  0.00           H
ATOM   3427 HD12 LEU   228      41.417  42.587  24.020  1.00  0.00           H
ATOM   3428 HD13 LEU   228      42.351  41.150  23.477  1.00  0.00           H
ATOM   3429  CD2 LEU   228      39.903  40.333  23.670  1.00  0.00           C
ATOM   3430 HD21 LEU   228      39.048  39.754  23.324  1.00  0.00           H
ATOM   3431 HD22 LEU   228      40.638  39.578  23.950  1.00  0.00           H
ATOM   3432 HD23 LEU   228      39.764  40.819  24.635  1.00  0.00           H
ATOM   3433  C   LEU   228      37.177  43.144  21.273  1.00  0.00           C
ATOM   3434  O   LEU   228      37.393  44.287  21.723  1.00  0.00           O
ATOM   3435  N   GLU   229      36.126  42.901  20.462  1.00  0.00           N
ATOM   3436  H   GLU   229      35.954  41.946  20.180  1.00  0.00           H
ATOM   3437  CA  GLU   229      34.950  43.845  20.476  1.00  0.00           C
ATOM   3438  HA  GLU   229      35.405  44.836  20.448  1.00  0.00           H
ATOM   3439  CB  GLU   229      34.002  43.508  19.302  1.00  0.00           C
ATOM   3440  HB2 GLU   229      34.723  43.372  18.495  1.00  0.00           H
ATOM   3441  HB3 GLU   229      33.467  42.574  19.479  1.00  0.00           H
ATOM   3442  CG  GLU   229      32.953  44.600  19.033  1.00  0.00           C
ATOM   3443  HG2 GLU   229      32.421  44.331  18.120  1.00  0.00           H
ATOM   3444  HG3 GLU   229      32.166  44.655  19.786  1.00  0.00           H
ATOM   3445  CD  GLU   229      33.617  45.935  18.899  1.00  0.00           C
ATOM   3446  OE1 GLU   229      34.009  46.287  17.782  1.00  0.00           O
ATOM   3447  OE2 GLU   229      33.789  46.636  19.898  1.00  0.00           O
ATOM   3448  C   GLU   229      34.200  43.645  21.812  1.00  0.00           C
ATOM   3449  O   GLU   229      33.774  42.501  22.060  1.00  0.00           O
ATOM   3450  N   TYR   230      33.777  44.723  22.493  1.00  0.00           N
ATOM   3451  H   TYR   230      33.893  45.619  22.043  1.00  0.00           H
ATOM   3452  CA  TYR   230      33.105  44.739  23.807  1.00  0.00           C
ATOM   3453  HA  TYR   230      32.978  43.682  24.042  1.00  0.00           H
ATOM   3454  CB  TYR   230      34.126  45.298  24.824  1.00  0.00           C
ATOM   3455  HB2 TYR   230      33.449  45.343  25.677  1.00  0.00           H
ATOM   3456  HB3 TYR   230      34.984  44.627  24.876  1.00  0.00           H
ATOM   3457  CG  TYR   230      34.626  46.760  24.573  1.00  0.00           C
ATOM   3458  CD1 TYR   230      33.767  47.879  24.945  1.00  0.00           C
ATOM   3459  HD1 TYR   230      32.762  47.605  25.233  1.00  0.00           H
ATOM   3460  CE1 TYR   230      34.145  49.152  24.781  1.00  0.00           C
ATOM   3461  HE1 TYR   230      33.502  49.969  25.074  1.00  0.00           H
ATOM   3462  CZ  TYR   230      35.533  49.370  24.559  1.00  0.00           C
ATOM   3463  OH  TYR   230      35.927  50.708  24.456  1.00  0.00           O
ATOM   3464  HH  TYR   230      36.784  50.697  24.023  1.00  0.00           H
ATOM   3465  CE2 TYR   230      36.468  48.396  24.188  1.00  0.00           C
ATOM   3466  HE2 TYR   230      37.520  48.639  24.164  1.00  0.00           H
ATOM   3467  CD2 TYR   230      35.992  47.072  24.183  1.00  0.00           C
ATOM   3468  HD2 TYR   230      36.667  46.249  24.004  1.00  0.00           H
ATOM   3469  C   TYR   230      31.718  45.354  23.786  1.00  0.00           C
ATOM   3470  O   TYR   230      31.442  46.376  23.236  1.00  0.00           O
ATOM   3471  N   GLN   231      30.832  44.879  24.749  1.00  0.00           N
ATOM   3472  H   GLN   231      30.898  43.951  25.142  1.00  0.00           H
ATOM   3473  CA  GLN   231      29.644  45.624  25.289  1.00  0.00           C
ATOM   3474  HA  GLN   231      29.653  46.699  25.109  1.00  0.00           H
ATOM   3475  CB  GLN   231      28.368  45.214  24.554  1.00  0.00           C
ATOM   3476  HB2 GLN   231      28.029  44.250  24.932  1.00  0.00           H
ATOM   3477  HB3 GLN   231      27.638  45.983  24.805  1.00  0.00           H
ATOM   3478  CG  GLN   231      28.508  45.209  22.987  1.00  0.00           C
ATOM   3479  HG2 GLN   231      29.352  44.619  22.631  1.00  0.00           H
ATOM   3480  HG3 GLN   231      27.591  44.798  22.564  1.00  0.00           H
ATOM   3481  CD  GLN   231      28.612  46.566  22.327  1.00  0.00           C
ATOM   3482  OE1 GLN   231      28.526  47.606  23.004  1.00  0.00           O
ATOM   3483  NE2 GLN   231      28.997  46.646  21.056  1.00  0.00           N
ATOM   3484 HE21 GLN   231      29.287  45.799  20.588  1.00  0.00           H
ATOM   3485 HE22 GLN   231      29.219  47.542  20.648  1.00  0.00           H
ATOM   3486  C   GLN   231      29.587  45.541  26.794  1.00  0.00           C
ATOM   3487  O   GLN   231      30.083  44.581  27.426  1.00  0.00           O
ATOM   3488  N   ILE   232      28.993  46.602  27.382  1.00  0.00           N
ATOM   3489  H   ILE   232      28.707  47.394  26.827  1.00  0.00           H
ATOM   3490  CA  ILE   232      29.095  46.903  28.833  1.00  0.00           C
ATOM   3491  HA  ILE   232      29.285  45.979  29.378  1.00  0.00           H
ATOM   3492  CB  ILE   232      30.168  47.911  29.152  1.00  0.00           C
ATOM   3493  HB  ILE   232      30.004  48.425  30.098  1.00  0.00           H
ATOM   3494  CG2 ILE   232      31.566  47.351  29.043  1.00  0.00           C
ATOM   3495 HG21 ILE   232      31.814  47.068  28.020  1.00  0.00           H
ATOM   3496 HG22 ILE   232      32.307  48.043  29.444  1.00  0.00           H
ATOM   3497 HG23 ILE   232      31.749  46.490  29.686  1.00  0.00           H
ATOM   3498  CG1 ILE   232      30.113  49.203  28.199  1.00  0.00           C
ATOM   3499 HG12 ILE   232      30.405  48.981  27.173  1.00  0.00           H
ATOM   3500 HG13 ILE   232      29.069  49.512  28.259  1.00  0.00           H
ATOM   3501  CD1 ILE   232      31.059  50.246  28.494  1.00  0.00           C
ATOM   3502 HD11 ILE   232      32.059  50.047  28.108  1.00  0.00           H
ATOM   3503 HD12 ILE   232      30.799  51.186  28.007  1.00  0.00           H
ATOM   3504 HD13 ILE   232      31.152  50.399  29.570  1.00  0.00           H
ATOM   3505  C   ILE   232      27.761  47.332  29.520  1.00  0.00           C
ATOM   3506  O   ILE   232      26.918  47.902  28.859  1.00  0.00           O
ATOM   3507  N   GLY   233      27.606  47.058  30.806  1.00  0.00           N
ATOM   3508  H   GLY   233      28.315  46.467  31.215  1.00  0.00           H
ATOM   3509  CA  GLY   233      26.482  47.601  31.650  1.00  0.00           C
ATOM   3510  HA2 GLY   233      26.663  48.675  31.692  1.00  0.00           H
ATOM   3511  HA3 GLY   233      25.459  47.282  31.450  1.00  0.00           H
ATOM   3512  C   GLY   233      26.596  47.167  33.135  1.00  0.00           C
ATOM   3513  O   GLY   233      27.642  46.794  33.595  1.00  0.00           O
ATOM   3514  N   TYR   234      25.426  46.989  33.770  1.00  0.00           N
ATOM   3515  H   TYR   234      24.612  47.423  33.360  1.00  0.00           H
ATOM   3516  CA  TYR   234      25.192  46.512  35.123  1.00  0.00           C
ATOM   3517  HA  TYR   234      26.030  45.893  35.443  1.00  0.00           H
ATOM   3518  CB  TYR   234      25.155  47.669  36.108  1.00  0.00           C
ATOM   3519  HB2 TYR   234      24.247  48.254  35.955  1.00  0.00           H
ATOM   3520  HB3 TYR   234      24.914  47.268  37.092  1.00  0.00           H
ATOM   3521  CG  TYR   234      26.324  48.624  36.239  1.00  0.00           C
ATOM   3522  CD1 TYR   234      26.533  49.686  35.323  1.00  0.00           C
ATOM   3523  HD1 TYR   234      25.813  49.800  34.526  1.00  0.00           H
ATOM   3524  CE1 TYR   234      27.615  50.548  35.542  1.00  0.00           C
ATOM   3525  HE1 TYR   234      27.787  51.382  34.877  1.00  0.00           H
ATOM   3526  CZ  TYR   234      28.456  50.435  36.628  1.00  0.00           C
ATOM   3527  OH  TYR   234      29.541  51.305  36.838  1.00  0.00           O
ATOM   3528  HH  TYR   234      29.842  51.085  37.724  1.00  0.00           H
ATOM   3529  CE2 TYR   234      28.266  49.372  37.554  1.00  0.00           C
ATOM   3530  HE2 TYR   234      28.978  49.186  38.344  1.00  0.00           H
ATOM   3531  CD2 TYR   234      27.178  48.500  37.324  1.00  0.00           C
ATOM   3532  HD2 TYR   234      26.967  47.688  38.004  1.00  0.00           H
ATOM   3533  C   TYR   234      23.906  45.658  35.144  1.00  0.00           C
ATOM   3534  O   TYR   234      23.074  45.677  34.241  1.00  0.00           O
ATOM   3535  N   ILE   235      23.727  44.894  36.222  1.00  0.00           N
ATOM   3536  H   ILE   235      24.230  44.912  37.097  1.00  0.00           H
ATOM   3537  CA  ILE   235      22.544  44.007  36.295  1.00  0.00           C
ATOM   3538  HA  ILE   235      22.369  43.769  35.245  1.00  0.00           H
ATOM   3539  CB  ILE   235      22.746  42.760  37.093  1.00  0.00           C
ATOM   3540  HB  ILE   235      23.047  43.143  38.068  1.00  0.00           H
ATOM   3541  CG2 ILE   235      21.413  42.006  37.253  1.00  0.00           C
ATOM   3542 HG21 ILE   235      21.488  41.033  37.737  1.00  0.00           H
ATOM   3543 HG22 ILE   235      20.727  42.482  37.955  1.00  0.00           H
ATOM   3544 HG23 ILE   235      20.973  41.890  36.262  1.00  0.00           H
ATOM   3545  CG1 ILE   235      23.755  41.713  36.480  1.00  0.00           C
ATOM   3546 HG12 ILE   235      23.383  40.696  36.607  1.00  0.00           H
ATOM   3547 HG13 ILE   235      23.973  41.916  35.432  1.00  0.00           H
ATOM   3548  CD1 ILE   235      25.058  41.927  37.319  1.00  0.00           C
ATOM   3549 HD11 ILE   235      25.776  41.133  37.119  1.00  0.00           H
ATOM   3550 HD12 ILE   235      25.490  42.813  36.854  1.00  0.00           H
ATOM   3551 HD13 ILE   235      24.893  41.984  38.395  1.00  0.00           H
ATOM   3552  C   ILE   235      21.288  44.755  36.696  1.00  0.00           C
ATOM   3553  O   ILE   235      21.148  45.085  37.890  1.00  0.00           O
ATOM   3554  N   CYX   236      20.334  44.956  35.827  1.00  0.00           N
ATOM   3555  H   CYX   236      20.518  44.618  34.893  1.00  0.00           H
ATOM   3556  CA  CYX   236      19.213  45.807  35.948  1.00  0.00           C
ATOM   3557  HA  CYX   236      19.675  46.784  36.083  1.00  0.00           H
ATOM   3558  CB  CYX   236      18.403  45.743  34.650  1.00  0.00           C
ATOM   3559  HB2 CYX   236      18.183  44.697  34.439  1.00  0.00           H
ATOM   3560  HB3 CYX   236      17.566  46.436  34.737  1.00  0.00           H
ATOM   3561  SG  CYX   236      19.342  46.286  33.238  1.00  0.00           S
ATOM   3562  C   CYX   236      18.212  45.607  37.050  1.00  0.00           C
ATOM   3563  O   CYX   236      17.795  46.582  37.694  1.00  0.00           O
ATOM   3564  N   SER   237      18.025  44.315  37.316  1.00  0.00           N
ATOM   3565  H   SER   237      18.533  43.709  36.689  1.00  0.00           H
ATOM   3566  CA  SER   237      17.226  43.762  38.402  1.00  0.00           C
ATOM   3567  HA  SER   237      16.174  43.741  38.116  1.00  0.00           H
ATOM   3568  CB  SER   237      17.631  42.310  38.569  1.00  0.00           C
ATOM   3569  HB2 SER   237      17.098  41.813  37.759  1.00  0.00           H
ATOM   3570  HB3 SER   237      18.697  42.149  38.410  1.00  0.00           H
ATOM   3571  OG  SER   237      17.143  41.724  39.670  1.00  0.00           O
ATOM   3572  HG  SER   237      16.527  41.056  39.359  1.00  0.00           H
ATOM   3573  C   SER   237      17.445  44.533  39.730  1.00  0.00           C
ATOM   3574  O   SER   237      18.524  44.916  40.130  1.00  0.00           O
ATOM   3575  N   GLY   238      16.372  44.613  40.599  1.00  0.00           N
ATOM   3576  H   GLY   238      15.498  44.255  40.243  1.00  0.00           H
ATOM   3577  CA  GLY   238      16.454  45.039  42.029  1.00  0.00           C
ATOM   3578  HA2 GLY   238      17.174  45.859  42.026  1.00  0.00           H
ATOM   3579  HA3 GLY   238      15.495  45.463  42.326  1.00  0.00           H
ATOM   3580  C   GLY   238      17.024  43.979  42.960  1.00  0.00           C
ATOM   3581  O   GLY   238      17.105  44.189  44.139  1.00  0.00           O
ATOM   3582  N   VAL   239      17.284  42.734  42.574  1.00  0.00           N
ATOM   3583  H   VAL   239      17.380  42.483  41.600  1.00  0.00           H
ATOM   3584  CA  VAL   239      17.992  41.830  43.500  1.00  0.00           C
ATOM   3585  HA  VAL   239      17.469  41.805  44.456  1.00  0.00           H
ATOM   3586  CB  VAL   239      17.841  40.379  42.983  1.00  0.00           C
ATOM   3587  HB  VAL   239      18.349  40.164  42.042  1.00  0.00           H
ATOM   3588  CG1 VAL   239      18.392  39.344  44.006  1.00  0.00           C
ATOM   3589 HG11 VAL   239      18.465  38.295  43.717  1.00  0.00           H
ATOM   3590 HG12 VAL   239      19.370  39.809  44.144  1.00  0.00           H
ATOM   3591 HG13 VAL   239      17.775  39.466  44.895  1.00  0.00           H
ATOM   3592  CG2 VAL   239      16.362  39.941  42.793  1.00  0.00           C
ATOM   3593 HG21 VAL   239      16.344  38.866  42.612  1.00  0.00           H
ATOM   3594 HG22 VAL   239      15.712  40.123  43.648  1.00  0.00           H
ATOM   3595 HG23 VAL   239      15.949  40.509  41.958  1.00  0.00           H
ATOM   3596  C   VAL   239      19.491  42.220  43.617  1.00  0.00           C
ATOM   3597  O   VAL   239      20.461  41.885  42.994  1.00  0.00           O
ATOM   3598  N   PHE   240      19.655  43.097  44.630  1.00  0.00           N
ATOM   3599  H   PHE   240      18.820  43.295  45.164  1.00  0.00           H
ATOM   3600  CA  PHE   240      20.870  43.791  44.957  1.00  0.00           C
ATOM   3601  HA  PHE   240      21.444  44.085  44.079  1.00  0.00           H
ATOM   3602  CB  PHE   240      20.503  44.986  45.896  1.00  0.00           C
ATOM   3603  HB2 PHE   240      19.886  44.573  46.694  1.00  0.00           H
ATOM   3604  HB3 PHE   240      21.447  45.300  46.342  1.00  0.00           H
ATOM   3605  CG  PHE   240      19.697  46.088  45.214  1.00  0.00           C
ATOM   3606  CD1 PHE   240      20.126  46.536  43.934  1.00  0.00           C
ATOM   3607  HD1 PHE   240      21.076  46.212  43.537  1.00  0.00           H
ATOM   3608  CE1 PHE   240      19.388  47.467  43.297  1.00  0.00           C
ATOM   3609  HE1 PHE   240      19.750  48.023  42.446  1.00  0.00           H
ATOM   3610  CZ  PHE   240      18.134  47.879  43.842  1.00  0.00           C
ATOM   3611  HZ  PHE   240      17.500  48.566  43.301  1.00  0.00           H
ATOM   3612  CE2 PHE   240      17.700  47.406  45.047  1.00  0.00           C
ATOM   3613  HE2 PHE   240      16.814  47.862  45.464  1.00  0.00           H
ATOM   3614  CD2 PHE   240      18.498  46.641  45.835  1.00  0.00           C
ATOM   3615  HD2 PHE   240      18.255  46.328  46.840  1.00  0.00           H
ATOM   3616  C   PHE   240      21.707  42.771  45.853  1.00  0.00           C
ATOM   3617  O   PHE   240      21.112  41.878  46.469  1.00  0.00           O
ATOM   3618  N   GLY   241      22.998  42.915  45.942  1.00  0.00           N
ATOM   3619  H   GLY   241      23.429  43.713  45.499  1.00  0.00           H
ATOM   3620  CA  GLY   241      23.870  41.872  46.424  1.00  0.00           C
ATOM   3621  HA2 GLY   241      23.374  41.358  47.246  1.00  0.00           H
ATOM   3622  HA3 GLY   241      23.941  41.154  45.606  1.00  0.00           H
ATOM   3623  C   GLY   241      25.249  42.390  46.830  1.00  0.00           C
ATOM   3624  O   GLY   241      26.029  41.652  47.482  1.00  0.00           O
ATOM   3625  N   ASH   242      25.598  43.604  46.550  1.00  0.00           N
ATOM   3626  H   ASH   242      25.126  44.111  45.815  1.00  0.00           H
ATOM   3627  CA  ASH   242      26.627  44.315  47.359  1.00  0.00           C
ATOM   3628  HA  ASH   242      27.473  43.642  47.221  1.00  0.00           H
ATOM   3629  CB  ASH   242      26.749  45.732  46.669  1.00  0.00           C
ATOM   3630  HB2 ASH   242      25.810  46.183  46.993  1.00  0.00           H
ATOM   3631  HB3 ASH   242      27.547  46.279  47.170  1.00  0.00           H
ATOM   3632  CG  ASH   242      26.993  45.802  45.206  1.00  0.00           C
ATOM   3633  OD1 ASH   242      27.419  44.869  44.467  1.00  0.00           O
ATOM   3634  OD2 ASH   242      26.780  47.045  44.643  1.00  0.00           O
ATOM   3635  HD2 ASH   242      26.049  47.453  45.113  1.00  0.00           H
ATOM   3636  C   ASH   242      26.301  44.569  48.859  1.00  0.00           C
ATOM   3637  O   ASH   242      25.170  44.600  49.309  1.00  0.00           O
ATOM   3638  N   ASN   243      27.396  44.641  49.658  1.00  0.00           N
ATOM   3639  H   ASN   243      28.300  44.565  49.213  1.00  0.00           H
ATOM   3640  CA  ASN   243      27.349  44.699  51.138  1.00  0.00           C
ATOM   3641  HA  ASN   243      26.459  44.178  51.490  1.00  0.00           H
ATOM   3642  CB  ASN   243      28.565  43.888  51.704  1.00  0.00           C
ATOM   3643  HB2 ASN   243      29.380  44.176  51.040  1.00  0.00           H
ATOM   3644  HB3 ASN   243      28.816  44.134  52.736  1.00  0.00           H
ATOM   3645  CG  ASN   243      28.317  42.407  51.536  1.00  0.00           C
ATOM   3646  OD1 ASN   243      28.435  41.891  50.472  1.00  0.00           O
ATOM   3647  ND2 ASN   243      27.879  41.787  52.570  1.00  0.00           N
ATOM   3648 HD21 ASN   243      27.744  40.789  52.487  1.00  0.00           H
ATOM   3649 HD22 ASN   243      27.698  42.191  53.477  1.00  0.00           H
ATOM   3650  C   ASN   243      27.440  46.086  51.799  1.00  0.00           C
ATOM   3651  O   ASN   243      28.284  46.877  51.343  1.00  0.00           O
ATOM   3652  N   PRO   244      26.661  46.396  52.793  1.00  0.00           N
ATOM   3653  CD  PRO   244      27.117  47.389  53.729  1.00  0.00           C
ATOM   3654  HD2 PRO   244      27.571  48.318  53.382  1.00  0.00           H
ATOM   3655  HD3 PRO   244      27.915  46.887  54.276  1.00  0.00           H
ATOM   3656  CG  PRO   244      25.984  47.653  54.617  1.00  0.00           C
ATOM   3657  HG2 PRO   244      25.277  48.279  54.071  1.00  0.00           H
ATOM   3658  HG3 PRO   244      26.388  48.148  55.499  1.00  0.00           H
ATOM   3659  CB  PRO   244      25.438  46.271  54.831  1.00  0.00           C
ATOM   3660  HB2 PRO   244      24.398  46.299  55.156  1.00  0.00           H
ATOM   3661  HB3 PRO   244      26.082  45.767  55.550  1.00  0.00           H
ATOM   3662  CA  PRO   244      25.530  45.688  53.393  1.00  0.00           C
ATOM   3663  HA  PRO   244      25.695  44.614  53.479  1.00  0.00           H
ATOM   3664  C   PRO   244      24.400  45.909  52.332  1.00  0.00           C
ATOM   3665  O   PRO   244      24.399  46.812  51.537  1.00  0.00           O
ATOM   3666  N   ARG   245      23.523  44.883  52.282  1.00  0.00           N
ATOM   3667  H   ARG   245      23.572  44.164  52.990  1.00  0.00           H
ATOM   3668  CA  ARG   245      22.523  44.777  51.234  1.00  0.00           C
ATOM   3669  HA  ARG   245      23.131  44.729  50.331  1.00  0.00           H
ATOM   3670  CB  ARG   245      21.856  43.354  51.256  1.00  0.00           C
ATOM   3671  HB2 ARG   245      22.615  42.598  51.454  1.00  0.00           H
ATOM   3672  HB3 ARG   245      21.089  43.151  52.005  1.00  0.00           H
ATOM   3673  CG  ARG   245      21.295  43.026  49.859  1.00  0.00           C
ATOM   3674  HG2 ARG   245      21.868  43.475  49.047  1.00  0.00           H
ATOM   3675  HG3 ARG   245      21.485  41.970  49.673  1.00  0.00           H
ATOM   3676  CD  ARG   245      19.786  43.256  49.625  1.00  0.00           C
ATOM   3677  HD2 ARG   245      19.650  44.335  49.557  1.00  0.00           H
ATOM   3678  HD3 ARG   245      19.421  43.033  48.623  1.00  0.00           H
ATOM   3679  NE  ARG   245      18.901  42.760  50.642  1.00  0.00           N
ATOM   3680  HE  ARG   245      19.160  41.871  51.045  1.00  0.00           H
ATOM   3681  CZ  ARG   245      17.625  43.130  50.817  1.00  0.00           C
ATOM   3682  NH1 ARG   245      16.834  42.336  51.431  1.00  0.00           N
ATOM   3683 HH11 ARG   245      17.197  41.469  51.800  1.00  0.00           H
ATOM   3684 HH12 ARG   245      15.835  42.479  51.432  1.00  0.00           H
ATOM   3685  NH2 ARG   245      17.152  44.274  50.473  1.00  0.00           N
ATOM   3686 HH21 ARG   245      17.776  45.052  50.318  1.00  0.00           H
ATOM   3687 HH22 ARG   245      16.168  44.501  50.492  1.00  0.00           H
ATOM   3688  C   ARG   245      21.480  45.944  51.162  1.00  0.00           C
ATOM   3689  O   ARG   245      20.655  46.048  52.055  1.00  0.00           O
ATOM   3690  N   PRO   246      21.503  46.749  50.050  1.00  0.00           N
ATOM   3691  CD  PRO   246      22.252  46.583  48.798  1.00  0.00           C
ATOM   3692  HD2 PRO   246      22.030  45.664  48.256  1.00  0.00           H
ATOM   3693  HD3 PRO   246      23.288  46.647  49.130  1.00  0.00           H
ATOM   3694  CG  PRO   246      21.949  47.857  48.048  1.00  0.00           C
ATOM   3695  HG2 PRO   246      21.757  47.593  47.009  1.00  0.00           H
ATOM   3696  HG3 PRO   246      22.828  48.502  48.079  1.00  0.00           H
ATOM   3697  CB  PRO   246      20.700  48.526  48.665  1.00  0.00           C
ATOM   3698  HB2 PRO   246      19.741  48.238  48.235  1.00  0.00           H
ATOM   3699  HB3 PRO   246      20.717  49.615  48.669  1.00  0.00           H
ATOM   3700  CA  PRO   246      20.689  47.976  50.057  1.00  0.00           C
ATOM   3701  HA  PRO   246      21.128  48.723  50.719  1.00  0.00           H
ATOM   3702  C   PRO   246      19.231  47.820  50.471  1.00  0.00           C
ATOM   3703  O   PRO   246      18.700  46.748  50.231  1.00  0.00           O
ATOM   3704  N   ASN   247      18.644  48.828  51.165  1.00  0.00           N
ATOM   3705  H   ASN   247      19.193  49.667  51.287  1.00  0.00           H
ATOM   3706  CA  ASN   247      17.253  48.853  51.583  1.00  0.00           C
ATOM   3707  HA  ASN   247      17.029  47.968  52.179  1.00  0.00           H
ATOM   3708  CB  ASN   247      16.907  50.039  52.460  1.00  0.00           C
ATOM   3709  HB2 ASN   247      17.037  50.880  51.778  1.00  0.00           H
ATOM   3710  HB3 ASN   247      15.845  49.903  52.658  1.00  0.00           H
ATOM   3711  CG  ASN   247      17.606  50.141  53.805  1.00  0.00           C
ATOM   3712  OD1 ASN   247      18.139  51.198  54.234  1.00  0.00           O
ATOM   3713  ND2 ASN   247      17.655  49.045  54.550  1.00  0.00           N
ATOM   3714 HD21 ASN   247      18.070  49.231  55.453  1.00  0.00           H
ATOM   3715 HD22 ASN   247      17.200  48.151  54.435  1.00  0.00           H
ATOM   3716  C   ASN   247      16.397  48.654  50.347  1.00  0.00           C
ATOM   3717  O   ASN   247      16.672  49.321  49.311  1.00  0.00           O
ATOM   3718  N   ASP   248      15.293  47.891  50.416  1.00  0.00           N
ATOM   3719  H   ASP   248      14.937  47.577  51.308  1.00  0.00           H
ATOM   3720  CA  ASP   248      14.525  47.373  49.299  1.00  0.00           C
ATOM   3721  HA  ASP   248      15.065  46.676  48.657  1.00  0.00           H
ATOM   3722  CB  ASP   248      13.213  46.625  49.815  1.00  0.00           C
ATOM   3723  HB2 ASP   248      12.673  47.191  50.574  1.00  0.00           H
ATOM   3724  HB3 ASP   248      12.517  46.597  48.977  1.00  0.00           H
ATOM   3725  CG  ASP   248      13.374  45.259  50.349  1.00  0.00           C
ATOM   3726  OD1 ASP   248      14.422  44.553  50.169  1.00  0.00           O
ATOM   3727  OD2 ASP   248      12.506  44.825  51.097  1.00  0.00           O
ATOM   3728  C   ASP   248      14.071  48.507  48.339  1.00  0.00           C
ATOM   3729  O   ASP   248      13.602  49.619  48.733  1.00  0.00           O
ATOM   3730  N   GLY   249      14.025  48.222  47.038  1.00  0.00           N
ATOM   3731  H   GLY   249      14.428  47.331  46.785  1.00  0.00           H
ATOM   3732  CA  GLY   249      13.497  48.953  45.931  1.00  0.00           C
ATOM   3733  HA2 GLY   249      12.415  48.843  45.859  1.00  0.00           H
ATOM   3734  HA3 GLY   249      13.898  49.966  45.970  1.00  0.00           H
ATOM   3735  C   GLY   249      13.943  48.446  44.545  1.00  0.00           C
ATOM   3736  O   GLY   249      14.367  47.308  44.432  1.00  0.00           O
ATOM   3737  N   THR   250      13.574  49.250  43.565  1.00  0.00           N
ATOM   3738  H   THR   250      13.289  50.170  43.871  1.00  0.00           H
ATOM   3739  CA  THR   250      13.679  49.066  42.107  1.00  0.00           C
ATOM   3740  HA  THR   250      13.631  47.988  41.956  1.00  0.00           H
ATOM   3741  CB  THR   250      12.538  49.781  41.393  1.00  0.00           C
ATOM   3742  HB  THR   250      12.560  50.799  41.782  1.00  0.00           H
ATOM   3743  CG2 THR   250      12.502  49.858  39.868  1.00  0.00           C
ATOM   3744 HG21 THR   250      12.682  48.887  39.406  1.00  0.00           H
ATOM   3745 HG22 THR   250      11.526  50.159  39.487  1.00  0.00           H
ATOM   3746 HG23 THR   250      13.325  50.491  39.532  1.00  0.00           H
ATOM   3747  OG1 THR   250      11.416  49.156  41.703  1.00  0.00           O
ATOM   3748  HG1 THR   250      11.262  49.572  42.555  1.00  0.00           H
ATOM   3749  C   THR   250      15.034  49.560  41.573  1.00  0.00           C
ATOM   3750  O   THR   250      15.632  50.493  42.086  1.00  0.00           O
ATOM   3751  N   GLY   251      15.424  48.756  40.617  1.00  0.00           N
ATOM   3752  H   GLY   251      14.692  48.154  40.271  1.00  0.00           H
ATOM   3753  CA  GLY   251      16.802  48.745  40.199  1.00  0.00           C
ATOM   3754  HA2 GLY   251      17.463  48.693  41.064  1.00  0.00           H
ATOM   3755  HA3 GLY   251      16.956  47.824  39.637  1.00  0.00           H
ATOM   3756  C   GLY   251      17.260  49.899  39.315  1.00  0.00           C
ATOM   3757  O   GLY   251      16.653  50.996  39.145  1.00  0.00           O
ATOM   3758  N   SER   252      18.297  49.554  38.638  1.00  0.00           N
ATOM   3759  H   SER   252      18.686  48.670  38.932  1.00  0.00           H
ATOM   3760  CA  SER   252      18.973  50.448  37.567  1.00  0.00           C
ATOM   3761  HA  SER   252      18.233  50.754  36.828  1.00  0.00           H
ATOM   3762  CB  SER   252      19.779  51.662  38.186  1.00  0.00           C
ATOM   3763  HB2 SER   252      19.066  52.320  38.682  1.00  0.00           H
ATOM   3764  HB3 SER   252      20.432  51.286  38.973  1.00  0.00           H
ATOM   3765  OG  SER   252      20.387  52.366  37.201  1.00  0.00           O
ATOM   3766  HG  SER   252      19.877  53.082  36.817  1.00  0.00           H
ATOM   3767  C   SER   252      19.911  49.570  36.755  1.00  0.00           C
ATOM   3768  O   SER   252      20.640  48.692  37.221  1.00  0.00           O
ATOM   3769  N   CYX   253      19.848  49.780  35.416  1.00  0.00           N
ATOM   3770  H   CYX   253      19.227  50.456  34.991  1.00  0.00           H
ATOM   3771  CA  CYX   253      20.796  49.274  34.457  1.00  0.00           C
ATOM   3772  HA  CYX   253      21.058  48.244  34.700  1.00  0.00           H
ATOM   3773  CB  CYX   253      20.183  49.180  33.060  1.00  0.00           C
ATOM   3774  HB2 CYX   253      19.988  50.202  32.734  1.00  0.00           H
ATOM   3775  HB3 CYX   253      20.816  48.780  32.268  1.00  0.00           H
ATOM   3776  SG  CYX   253      18.726  48.166  32.872  1.00  0.00           S
ATOM   3777  C   CYX   253      22.117  50.027  34.248  1.00  0.00           C
ATOM   3778  O   CYX   253      23.036  49.520  33.557  1.00  0.00           O
ATOM   3779  N   GLY   254      22.122  51.222  34.759  1.00  0.00           N
ATOM   3780  H   GLY   254      21.541  51.398  35.566  1.00  0.00           H
ATOM   3781  CA  GLY   254      23.160  52.242  34.513  1.00  0.00           C
ATOM   3782  HA2 GLY   254      23.728  51.945  33.632  1.00  0.00           H
ATOM   3783  HA3 GLY   254      22.632  53.145  34.206  1.00  0.00           H
ATOM   3784  C   GLY   254      24.167  52.614  35.643  1.00  0.00           C
ATOM   3785  O   GLY   254      23.934  52.286  36.801  1.00  0.00           O
ATOM   3786  N   PRO   255      25.258  53.330  35.229  1.00  0.00           N
ATOM   3787  CD  PRO   255      25.470  53.810  33.860  1.00  0.00           C
ATOM   3788  HD2 PRO   255      24.984  54.771  33.687  1.00  0.00           H
ATOM   3789  HD3 PRO   255      25.289  53.144  33.016  1.00  0.00           H
ATOM   3790  CG  PRO   255      26.990  54.019  33.694  1.00  0.00           C
ATOM   3791  HG2 PRO   255      27.151  54.963  33.174  1.00  0.00           H
ATOM   3792  HG3 PRO   255      27.466  53.168  33.205  1.00  0.00           H
ATOM   3793  CB  PRO   255      27.474  54.184  35.149  1.00  0.00           C
ATOM   3794  HB2 PRO   255      27.876  55.191  35.265  1.00  0.00           H
ATOM   3795  HB3 PRO   255      28.290  53.503  35.389  1.00  0.00           H
ATOM   3796  CA  PRO   255      26.346  53.829  36.120  1.00  0.00           C
ATOM   3797  HA  PRO   255      26.647  53.032  36.800  1.00  0.00           H
ATOM   3798  C   PRO   255      25.807  55.032  36.920  1.00  0.00           C
ATOM   3799  O   PRO   255      26.429  56.159  36.950  1.00  0.00           O
ATOM   3800  N   VAL   256      24.702  54.773  37.695  1.00  0.00           N
ATOM   3801  H   VAL   256      24.302  53.850  37.776  1.00  0.00           H
ATOM   3802  CA  VAL   256      24.201  55.809  38.614  1.00  0.00           C
ATOM   3803  HA  VAL   256      24.358  56.785  38.154  1.00  0.00           H
ATOM   3804  CB  VAL   256      22.669  55.489  38.974  1.00  0.00           C
ATOM   3805  HB  VAL   256      22.397  56.256  39.698  1.00  0.00           H
ATOM   3806  CG1 VAL   256      21.874  55.638  37.708  1.00  0.00           C
ATOM   3807 HG11 VAL   256      22.054  56.626  37.286  1.00  0.00           H
ATOM   3808 HG12 VAL   256      22.159  54.944  36.918  1.00  0.00           H
ATOM   3809 HG13 VAL   256      20.851  55.364  37.970  1.00  0.00           H
ATOM   3810  CG2 VAL   256      22.456  54.072  39.531  1.00  0.00           C
ATOM   3811 HG21 VAL   256      22.758  53.338  38.784  1.00  0.00           H
ATOM   3812 HG22 VAL   256      23.113  53.894  40.383  1.00  0.00           H
ATOM   3813 HG23 VAL   256      21.429  53.955  39.875  1.00  0.00           H
ATOM   3814  C   VAL   256      25.109  55.882  39.867  1.00  0.00           C
ATOM   3815  O   VAL   256      25.441  54.839  40.415  1.00  0.00           O
ATOM   3816  N   SER   257      25.282  57.064  40.425  1.00  0.00           N
ATOM   3817  H   SER   257      24.952  57.876  39.923  1.00  0.00           H
ATOM   3818  CA  SER   257      26.045  57.377  41.651  1.00  0.00           C
ATOM   3819  HA  SER   257      26.726  56.546  41.834  1.00  0.00           H
ATOM   3820  CB  SER   257      26.635  58.825  41.469  1.00  0.00           C
ATOM   3821  HB2 SER   257      27.632  58.791  41.031  1.00  0.00           H
ATOM   3822  HB3 SER   257      25.926  59.483  40.967  1.00  0.00           H
ATOM   3823  OG  SER   257      26.963  59.323  42.760  1.00  0.00           O
ATOM   3824  HG  SER   257      26.157  59.504  43.249  1.00  0.00           H
ATOM   3825  C   SER   257      25.054  57.261  42.818  1.00  0.00           C
ATOM   3826  O   SER   257      24.036  57.958  42.884  1.00  0.00           O
ATOM   3827  N   SER   258      25.457  56.441  43.756  1.00  0.00           N
ATOM   3828  H   SER   258      26.378  56.031  43.700  1.00  0.00           H
ATOM   3829  CA  SER   258      24.714  56.186  44.962  1.00  0.00           C
ATOM   3830  HA  SER   258      24.502  57.154  45.417  1.00  0.00           H
ATOM   3831  CB  SER   258      23.300  55.561  44.711  1.00  0.00           C
ATOM   3832  HB2 SER   258      22.684  56.205  44.083  1.00  0.00           H
ATOM   3833  HB3 SER   258      23.564  54.628  44.214  1.00  0.00           H
ATOM   3834  OG  SER   258      22.575  55.360  45.920  1.00  0.00           O
ATOM   3835  HG  SER   258      21.722  54.973  45.710  1.00  0.00           H
ATOM   3836  C   SER   258      25.435  55.344  45.997  1.00  0.00           C
ATOM   3837  O   SER   258      26.121  54.403  45.631  1.00  0.00           O
ATOM   3838  N   ASN   259      25.286  55.615  47.278  1.00  0.00           N
ATOM   3839  H   ASN   259      24.673  56.368  47.558  1.00  0.00           H
ATOM   3840  CA  ASN   259      25.792  54.832  48.358  1.00  0.00           C
ATOM   3841  HA  ASN   259      25.696  55.493  49.219  1.00  0.00           H
ATOM   3842  CB  ASN   259      24.929  53.545  48.526  1.00  0.00           C
ATOM   3843  HB2 ASN   259      23.917  53.829  48.238  1.00  0.00           H
ATOM   3844  HB3 ASN   259      25.165  52.853  47.719  1.00  0.00           H
ATOM   3845  CG  ASN   259      25.046  52.884  49.924  1.00  0.00           C
ATOM   3846  OD1 ASN   259      24.783  53.388  51.035  1.00  0.00           O
ATOM   3847  ND2 ASN   259      25.357  51.628  49.859  1.00  0.00           N
ATOM   3848 HD21 ASN   259      25.151  51.173  50.738  1.00  0.00           H
ATOM   3849 HD22 ASN   259      25.504  51.105  49.008  1.00  0.00           H
ATOM   3850  C   ASN   259      27.329  54.540  48.366  1.00  0.00           C
ATOM   3851  O   ASN   259      27.781  53.626  49.045  1.00  0.00           O
ATOM   3852  N   GLY   260      28.082  55.375  47.608  1.00  0.00           N
ATOM   3853  H   GLY   260      27.650  56.037  46.979  1.00  0.00           H
ATOM   3854  CA  GLY   260      29.545  55.436  47.757  1.00  0.00           C
ATOM   3855  HA2 GLY   260      29.875  56.475  47.767  1.00  0.00           H
ATOM   3856  HA3 GLY   260      29.762  54.949  48.708  1.00  0.00           H
ATOM   3857  C   GLY   260      30.337  54.673  46.699  1.00  0.00           C
ATOM   3858  O   GLY   260      29.777  53.906  45.921  1.00  0.00           O
ATOM   3859  N   ALA   261      31.687  54.776  46.676  1.00  0.00           N
ATOM   3860  H   ALA   261      32.085  55.265  47.466  1.00  0.00           H
ATOM   3861  CA  ALA   261      32.563  54.283  45.652  1.00  0.00           C
ATOM   3862  HA  ALA   261      31.981  54.072  44.756  1.00  0.00           H
ATOM   3863  CB  ALA   261      33.444  55.422  45.215  1.00  0.00           C
ATOM   3864  HB1 ALA   261      33.952  55.307  44.257  1.00  0.00           H
ATOM   3865  HB2 ALA   261      32.775  56.248  44.978  1.00  0.00           H
ATOM   3866  HB3 ALA   261      34.061  55.697  46.070  1.00  0.00           H
ATOM   3867  C   ALA   261      33.269  52.945  45.949  1.00  0.00           C
ATOM   3868  O   ALA   261      34.066  52.489  45.119  1.00  0.00           O
ATOM   3869  N   TYR   262      33.130  52.377  47.173  1.00  0.00           N
ATOM   3870  H   TYR   262      32.407  52.789  47.744  1.00  0.00           H
ATOM   3871  CA  TYR   262      33.551  51.010  47.637  1.00  0.00           C
ATOM   3872  HA  TYR   262      34.636  50.917  47.585  1.00  0.00           H
ATOM   3873  CB  TYR   262      33.215  50.699  49.094  1.00  0.00           C
ATOM   3874  HB2 TYR   262      32.126  50.694  49.155  1.00  0.00           H
ATOM   3875  HB3 TYR   262      33.507  49.672  49.316  1.00  0.00           H
ATOM   3876  CG  TYR   262      33.920  51.455  50.118  1.00  0.00           C
ATOM   3877  CD1 TYR   262      33.148  52.311  50.954  1.00  0.00           C
ATOM   3878  HD1 TYR   262      32.071  52.304  50.881  1.00  0.00           H
ATOM   3879  CE1 TYR   262      33.730  53.160  51.968  1.00  0.00           C
ATOM   3880  HE1 TYR   262      33.165  53.835  52.594  1.00  0.00           H
ATOM   3881  CZ  TYR   262      35.116  53.212  52.050  1.00  0.00           C
ATOM   3882  OH  TYR   262      35.715  54.121  52.788  1.00  0.00           O
ATOM   3883  HH  TYR   262      36.556  54.334  52.376  1.00  0.00           H
ATOM   3884  CE2 TYR   262      35.858  52.213  51.300  1.00  0.00           C
ATOM   3885  HE2 TYR   262      36.922  52.108  51.452  1.00  0.00           H
ATOM   3886  CD2 TYR   262      35.286  51.368  50.303  1.00  0.00           C
ATOM   3887  HD2 TYR   262      35.822  50.590  49.779  1.00  0.00           H
ATOM   3888  C   TYR   262      33.068  49.818  46.870  1.00  0.00           C
ATOM   3889  O   TYR   262      32.005  49.923  46.283  1.00  0.00           O
ATOM   3890  N   GLY   263      33.751  48.692  46.982  1.00  0.00           N
ATOM   3891  H   GLY   263      34.626  48.683  47.484  1.00  0.00           H
ATOM   3892  CA  GLY   263      33.300  47.366  46.446  1.00  0.00           C
ATOM   3893  HA2 GLY   263      32.256  47.202  46.716  1.00  0.00           H
ATOM   3894  HA3 GLY   263      33.225  47.388  45.359  1.00  0.00           H
ATOM   3895  C   GLY   263      34.116  46.129  46.742  1.00  0.00           C
ATOM   3896  O   GLY   263      35.240  46.324  47.294  1.00  0.00           O
ATOM   3897  N   VAL   264      33.493  44.981  46.397  1.00  0.00           N
ATOM   3898  H   VAL   264      32.629  44.932  45.876  1.00  0.00           H
ATOM   3899  CA  VAL   264      33.994  43.610  46.751  1.00  0.00           C
ATOM   3900  HA  VAL   264      35.075  43.638  46.884  1.00  0.00           H
ATOM   3901  CB  VAL   264      33.299  43.012  48.026  1.00  0.00           C
ATOM   3902  HB  VAL   264      32.218  43.032  47.884  1.00  0.00           H
ATOM   3903  CG1 VAL   264      33.731  41.575  48.351  1.00  0.00           C
ATOM   3904 HG11 VAL   264      33.267  41.152  49.242  1.00  0.00           H
ATOM   3905 HG12 VAL   264      33.567  40.943  47.479  1.00  0.00           H
ATOM   3906 HG13 VAL   264      34.740  41.688  48.749  1.00  0.00           H
ATOM   3907  CG2 VAL   264      33.354  43.927  49.246  1.00  0.00           C
ATOM   3908 HG21 VAL   264      32.920  43.501  50.150  1.00  0.00           H
ATOM   3909 HG22 VAL   264      34.359  44.242  49.528  1.00  0.00           H
ATOM   3910 HG23 VAL   264      32.713  44.745  48.917  1.00  0.00           H
ATOM   3911  C   VAL   264      33.619  42.699  45.557  1.00  0.00           C
ATOM   3912  O   VAL   264      32.577  42.891  44.874  1.00  0.00           O
ATOM   3913  N   LYS   265      34.539  41.751  45.261  1.00  0.00           N
ATOM   3914  H   LYS   265      35.356  41.730  45.853  1.00  0.00           H
ATOM   3915  CA  LYS   265      34.483  40.769  44.166  1.00  0.00           C
ATOM   3916  HA  LYS   265      34.444  41.425  43.296  1.00  0.00           H
ATOM   3917  CB  LYS   265      35.744  39.942  44.176  1.00  0.00           C
ATOM   3918  HB2 LYS   265      36.539  40.685  44.101  1.00  0.00           H
ATOM   3919  HB3 LYS   265      35.822  39.468  45.154  1.00  0.00           H
ATOM   3920  CG  LYS   265      35.798  38.813  43.090  1.00  0.00           C
ATOM   3921  HG2 LYS   265      34.878  38.229  43.109  1.00  0.00           H
ATOM   3922  HG3 LYS   265      35.913  39.354  42.151  1.00  0.00           H
ATOM   3923  CD  LYS   265      37.059  37.908  43.162  1.00  0.00           C
ATOM   3924  HD2 LYS   265      37.969  38.502  43.241  1.00  0.00           H
ATOM   3925  HD3 LYS   265      36.989  37.396  44.122  1.00  0.00           H
ATOM   3926  CE  LYS   265      37.038  36.837  42.067  1.00  0.00           C
ATOM   3927  HE2 LYS   265      37.773  36.077  42.330  1.00  0.00           H
ATOM   3928  HE3 LYS   265      35.993  36.525  42.063  1.00  0.00           H
ATOM   3929  NZ  LYS   265      37.364  37.439  40.709  1.00  0.00           N
ATOM   3930  HZ1 LYS   265      38.290  37.836  40.778  1.00  0.00           H
ATOM   3931  HZ2 LYS   265      37.349  36.699  40.022  1.00  0.00           H
ATOM   3932  HZ3 LYS   265      36.766  38.196  40.413  1.00  0.00           H
ATOM   3933  C   LYS   265      33.269  39.859  44.257  1.00  0.00           C
ATOM   3934  O   LYS   265      32.978  39.182  45.246  1.00  0.00           O
ATOM   3935  N   GLY   266      32.706  39.602  43.079  1.00  0.00           N
ATOM   3936  H   GLY   266      33.091  39.922  42.203  1.00  0.00           H
ATOM   3937  CA  GLY   266      31.525  38.689  42.920  1.00  0.00           C
ATOM   3938  HA2 GLY   266      31.664  37.837  43.586  1.00  0.00           H
ATOM   3939  HA3 GLY   266      30.679  39.256  43.309  1.00  0.00           H
ATOM   3940  C   GLY   266      31.327  38.077  41.579  1.00  0.00           C
ATOM   3941  O   GLY   266      32.174  38.129  40.719  1.00  0.00           O
ATOM   3942  N   PHE   267      30.182  37.492  41.290  1.00  0.00           N
ATOM   3943  H   PHE   267      29.533  37.448  42.063  1.00  0.00           H
ATOM   3944  CA  PHE   267      29.811  36.845  40.042  1.00  0.00           C
ATOM   3945  HA  PHE   267      30.301  37.468  39.295  1.00  0.00           H
ATOM   3946  CB  PHE   267      30.556  35.410  40.008  1.00  0.00           C
ATOM   3947  HB2 PHE   267      30.279  34.904  39.083  1.00  0.00           H
ATOM   3948  HB3 PHE   267      31.646  35.434  40.005  1.00  0.00           H
ATOM   3949  CG  PHE   267      30.036  34.458  41.093  1.00  0.00           C
ATOM   3950  CD1 PHE   267      30.655  34.347  42.363  1.00  0.00           C
ATOM   3951  HD1 PHE   267      31.616  34.807  42.538  1.00  0.00           H
ATOM   3952  CE1 PHE   267      30.090  33.473  43.281  1.00  0.00           C
ATOM   3953  HE1 PHE   267      30.602  33.421  44.231  1.00  0.00           H
ATOM   3954  CZ  PHE   267      28.841  32.789  43.102  1.00  0.00           C
ATOM   3955  HZ  PHE   267      28.426  32.175  43.887  1.00  0.00           H
ATOM   3956  CE2 PHE   267      28.168  32.961  41.865  1.00  0.00           C
ATOM   3957  HE2 PHE   267      27.257  32.410  41.691  1.00  0.00           H
ATOM   3958  CD2 PHE   267      28.863  33.676  40.842  1.00  0.00           C
ATOM   3959  HD2 PHE   267      28.364  33.706  39.885  1.00  0.00           H
ATOM   3960  C   PHE   267      28.337  36.717  39.900  1.00  0.00           C
ATOM   3961  O   PHE   267      27.523  36.767  40.833  1.00  0.00           O
ATOM   3962  N   SER   268      27.872  36.501  38.666  1.00  0.00           N
ATOM   3963  H   SER   268      28.685  36.397  38.075  1.00  0.00           H
ATOM   3964  CA  SER   268      26.458  36.265  38.201  1.00  0.00           C
ATOM   3965  HA  SER   268      25.984  35.597  38.921  1.00  0.00           H
ATOM   3966  CB  SER   268      25.634  37.572  38.226  1.00  0.00           C
ATOM   3967  HB2 SER   268      26.013  38.392  37.617  1.00  0.00           H
ATOM   3968  HB3 SER   268      24.673  37.275  37.805  1.00  0.00           H
ATOM   3969  OG  SER   268      25.518  38.022  39.559  1.00  0.00           O
ATOM   3970  HG  SER   268      26.302  37.868  40.093  1.00  0.00           H
ATOM   3971  C   SER   268      26.389  35.706  36.801  1.00  0.00           C
ATOM   3972  O   SER   268      27.099  36.200  35.868  1.00  0.00           O
ATOM   3973  N   PHE   269      25.672  34.627  36.679  1.00  0.00           N
ATOM   3974  H   PHE   269      25.079  34.357  37.449  1.00  0.00           H
ATOM   3975  CA  PHE   269      25.524  33.870  35.445  1.00  0.00           C
ATOM   3976  HA  PHE   269      26.407  34.166  34.878  1.00  0.00           H
ATOM   3977  CB  PHE   269      25.658  32.405  35.553  1.00  0.00           C
ATOM   3978  HB2 PHE   269      24.732  32.097  36.038  1.00  0.00           H
ATOM   3979  HB3 PHE   269      25.800  32.070  34.525  1.00  0.00           H
ATOM   3980  CG  PHE   269      26.857  31.898  36.373  1.00  0.00           C
ATOM   3981  CD1 PHE   269      26.732  31.362  37.638  1.00  0.00           C
ATOM   3982  HD1 PHE   269      25.736  31.431  38.049  1.00  0.00           H
ATOM   3983  CE1 PHE   269      27.877  30.923  38.310  1.00  0.00           C
ATOM   3984  HE1 PHE   269      27.780  30.537  39.314  1.00  0.00           H
ATOM   3985  CZ  PHE   269      29.153  31.023  37.739  1.00  0.00           C
ATOM   3986  HZ  PHE   269      30.038  30.585  38.177  1.00  0.00           H
ATOM   3987  CE2 PHE   269      29.260  31.542  36.422  1.00  0.00           C
ATOM   3988  HE2 PHE   269      30.228  31.763  35.997  1.00  0.00           H
ATOM   3989  CD2 PHE   269      28.105  32.018  35.756  1.00  0.00           C
ATOM   3990  HD2 PHE   269      28.159  32.361  34.734  1.00  0.00           H
ATOM   3991  C   PHE   269      24.386  34.303  34.515  1.00  0.00           C
ATOM   3992  O   PHE   269      23.229  34.164  34.876  1.00  0.00           O
ATOM   3993  N   LYS   270      24.692  34.931  33.361  1.00  0.00           N
ATOM   3994  H   LYS   270      25.670  35.140  33.224  1.00  0.00           H
ATOM   3995  CA  LYS   270      23.840  35.292  32.187  1.00  0.00           C
ATOM   3996  HA  LYS   270      23.013  35.865  32.610  1.00  0.00           H
ATOM   3997  CB  LYS   270      24.617  36.206  31.220  1.00  0.00           C
ATOM   3998  HB2 LYS   270      25.203  36.954  31.754  1.00  0.00           H
ATOM   3999  HB3 LYS   270      25.270  35.680  30.524  1.00  0.00           H
ATOM   4000  CG  LYS   270      23.618  36.996  30.318  1.00  0.00           C
ATOM   4001  HG2 LYS   270      23.116  36.249  29.704  1.00  0.00           H
ATOM   4002  HG3 LYS   270      22.904  37.548  30.930  1.00  0.00           H
ATOM   4003  CD  LYS   270      24.307  38.025  29.376  1.00  0.00           C
ATOM   4004  HD2 LYS   270      24.703  38.810  30.020  1.00  0.00           H
ATOM   4005  HD3 LYS   270      25.175  37.529  28.942  1.00  0.00           H
ATOM   4006  CE  LYS   270      23.344  38.616  28.369  1.00  0.00           C
ATOM   4007  HE2 LYS   270      22.802  37.811  27.873  1.00  0.00           H
ATOM   4008  HE3 LYS   270      22.582  39.195  28.890  1.00  0.00           H
ATOM   4009  NZ  LYS   270      24.137  39.307  27.331  1.00  0.00           N
ATOM   4010  HZ1 LYS   270      24.579  40.173  27.602  1.00  0.00           H
ATOM   4011  HZ2 LYS   270      24.749  38.590  26.968  1.00  0.00           H
ATOM   4012  HZ3 LYS   270      23.638  39.511  26.477  1.00  0.00           H
ATOM   4013  C   LYS   270      23.170  34.082  31.444  1.00  0.00           C
ATOM   4014  O   LYS   270      23.926  33.119  31.158  1.00  0.00           O
ATOM   4015  N   TYR   271      21.861  34.181  31.090  1.00  0.00           N
ATOM   4016  H   TYR   271      21.342  34.887  31.591  1.00  0.00           H
ATOM   4017  CA  TYR   271      21.020  33.257  30.284  1.00  0.00           C
ATOM   4018  HA  TYR   271      21.674  32.626  29.681  1.00  0.00           H
ATOM   4019  CB  TYR   271      20.230  32.305  31.258  1.00  0.00           C
ATOM   4020  HB2 TYR   271      19.777  32.873  32.071  1.00  0.00           H
ATOM   4021  HB3 TYR   271      19.361  31.871  30.764  1.00  0.00           H
ATOM   4022  CG  TYR   271      21.137  31.331  31.997  1.00  0.00           C
ATOM   4023  CD1 TYR   271      21.699  31.551  33.248  1.00  0.00           C
ATOM   4024  HD1 TYR   271      21.604  32.460  33.823  1.00  0.00           H
ATOM   4025  CE1 TYR   271      22.651  30.596  33.794  1.00  0.00           C
ATOM   4026  HE1 TYR   271      23.150  30.836  34.721  1.00  0.00           H
ATOM   4027  CZ  TYR   271      22.916  29.383  33.078  1.00  0.00           C
ATOM   4028  OH  TYR   271      23.795  28.491  33.633  1.00  0.00           O
ATOM   4029  HH  TYR   271      23.779  27.674  33.129  1.00  0.00           H
ATOM   4030  CE2 TYR   271      22.237  29.129  31.875  1.00  0.00           C
ATOM   4031  HE2 TYR   271      22.459  28.132  31.524  1.00  0.00           H
ATOM   4032  CD2 TYR   271      21.444  30.133  31.300  1.00  0.00           C
ATOM   4033  HD2 TYR   271      21.111  30.073  30.274  1.00  0.00           H
ATOM   4034  C   TYR   271      20.010  34.127  29.456  1.00  0.00           C
ATOM   4035  O   TYR   271      18.828  34.272  29.760  1.00  0.00           O
ATOM   4036  N   GLY   272      20.510  34.713  28.395  1.00  0.00           N
ATOM   4037  H   GLY   272      21.516  34.766  28.321  1.00  0.00           H
ATOM   4038  CA  GLY   272      19.756  35.601  27.536  1.00  0.00           C
ATOM   4039  HA2 GLY   272      20.311  35.915  26.652  1.00  0.00           H
ATOM   4040  HA3 GLY   272      18.798  35.190  27.218  1.00  0.00           H
ATOM   4041  C   GLY   272      19.369  36.909  28.293  1.00  0.00           C
ATOM   4042  O   GLY   272      20.281  37.633  28.732  1.00  0.00           O
ATOM   4043  N   ASN   273      18.052  37.184  28.374  1.00  0.00           N
ATOM   4044  H   ASN   273      17.369  36.576  27.947  1.00  0.00           H
ATOM   4045  CA  ASN   273      17.477  38.232  29.331  1.00  0.00           C
ATOM   4046  HA  ASN   273      18.138  39.090  29.205  1.00  0.00           H
ATOM   4047  CB  ASN   273      16.135  38.700  28.880  1.00  0.00           C
ATOM   4048  HB2 ASN   273      15.409  37.890  28.951  1.00  0.00           H
ATOM   4049  HB3 ASN   273      15.783  39.484  29.549  1.00  0.00           H
ATOM   4050  CG  ASN   273      16.000  39.253  27.524  1.00  0.00           C
ATOM   4051  OD1 ASN   273      16.012  38.545  26.513  1.00  0.00           O
ATOM   4052  ND2 ASN   273      16.007  40.549  27.442  1.00  0.00           N
ATOM   4053 HD21 ASN   273      16.028  40.932  26.507  1.00  0.00           H
ATOM   4054 HD22 ASN   273      16.216  41.214  28.172  1.00  0.00           H
ATOM   4055  C   ASN   273      17.513  37.793  30.804  1.00  0.00           C
ATOM   4056  O   ASN   273      17.401  38.700  31.681  1.00  0.00           O
ATOM   4057  N   GLY   274      17.618  36.524  31.248  1.00  0.00           N
ATOM   4058  H   GLY   274      17.826  35.795  30.581  1.00  0.00           H
ATOM   4059  CA  GLY   274      17.624  36.083  32.613  1.00  0.00           C
ATOM   4060  HA2 GLY   274      17.072  36.845  33.163  1.00  0.00           H
ATOM   4061  HA3 GLY   274      17.147  35.109  32.715  1.00  0.00           H
ATOM   4062  C   GLY   274      19.021  35.817  33.264  1.00  0.00           C
ATOM   4063  O   GLY   274      19.958  35.626  32.498  1.00  0.00           O
ATOM   4064  N   VAL   275      19.015  35.772  34.608  1.00  0.00           N
ATOM   4065  H   VAL   275      18.151  36.035  35.062  1.00  0.00           H
ATOM   4066  CA  VAL   275      20.248  35.769  35.367  1.00  0.00           C
ATOM   4067  HA  VAL   275      20.914  35.154  34.760  1.00  0.00           H
ATOM   4068  CB  VAL   275      20.857  37.151  35.389  1.00  0.00           C
ATOM   4069  HB  VAL   275      21.121  37.397  34.361  1.00  0.00           H
ATOM   4070  CG1 VAL   275      19.826  38.223  35.934  1.00  0.00           C
ATOM   4071 HG11 VAL   275      19.658  38.064  37.000  1.00  0.00           H
ATOM   4072 HG12 VAL   275      20.186  39.239  35.772  1.00  0.00           H
ATOM   4073 HG13 VAL   275      18.888  38.060  35.402  1.00  0.00           H
ATOM   4074  CG2 VAL   275      22.140  37.164  36.206  1.00  0.00           C
ATOM   4075 HG21 VAL   275      22.869  36.428  35.871  1.00  0.00           H
ATOM   4076 HG22 VAL   275      22.649  38.105  35.999  1.00  0.00           H
ATOM   4077 HG23 VAL   275      21.839  36.956  37.233  1.00  0.00           H
ATOM   4078  C   VAL   275      20.202  35.017  36.730  1.00  0.00           C
ATOM   4079  O   VAL   275      19.382  35.355  37.633  1.00  0.00           O
ATOM   4080  N   TRP   276      21.153  34.097  36.916  1.00  0.00           N
ATOM   4081  H   TRP   276      21.786  33.829  36.175  1.00  0.00           H
ATOM   4082  CA  TRP   276      21.502  33.597  38.274  1.00  0.00           C
ATOM   4083  HA  TRP   276      20.578  33.499  38.846  1.00  0.00           H
ATOM   4084  CB  TRP   276      22.100  32.233  38.075  1.00  0.00           C
ATOM   4085  HB2 TRP   276      22.734  32.283  37.190  1.00  0.00           H
ATOM   4086  HB3 TRP   276      22.881  32.033  38.809  1.00  0.00           H
ATOM   4087  CG  TRP   276      21.289  31.012  38.160  1.00  0.00           C
ATOM   4088  CD1 TRP   276      20.950  30.242  37.134  1.00  0.00           C
ATOM   4089  HD1 TRP   276      21.132  30.384  36.078  1.00  0.00           H
ATOM   4090  NE1 TRP   276      20.126  29.231  37.593  1.00  0.00           N
ATOM   4091  HE1 TRP   276      19.732  28.575  36.933  1.00  0.00           H
ATOM   4092  CE2 TRP   276      19.839  29.240  38.903  1.00  0.00           C
ATOM   4093  CZ2 TRP   276      19.191  28.390  39.789  1.00  0.00           C
ATOM   4094  HZ2 TRP   276      18.677  27.505  39.443  1.00  0.00           H
ATOM   4095  CH2 TRP   276      19.103  28.853  41.141  1.00  0.00           C
ATOM   4096  HH2 TRP   276      18.458  28.256  41.770  1.00  0.00           H
ATOM   4097  CZ3 TRP   276      19.658  30.096  41.585  1.00  0.00           C
ATOM   4098  HZ3 TRP   276      19.518  30.299  42.636  1.00  0.00           H
ATOM   4099  CE3 TRP   276      20.436  30.842  40.680  1.00  0.00           C
ATOM   4100  HE3 TRP   276      20.859  31.763  41.052  1.00  0.00           H
ATOM   4101  CD2 TRP   276      20.552  30.443  39.338  1.00  0.00           C
ATOM   4102  C   TRP   276      22.496  34.522  39.016  1.00  0.00           C
ATOM   4103  O   TRP   276      23.648  34.734  38.598  1.00  0.00           O
ATOM   4104  N   ILE   277      22.009  35.172  40.096  1.00  0.00           N
ATOM   4105  H   ILE   277      21.034  35.038  40.322  1.00  0.00           H
ATOM   4106  CA  ILE   277      22.735  36.166  40.903  1.00  0.00           C
ATOM   4107  HA  ILE   277      23.578  36.543  40.323  1.00  0.00           H
ATOM   4108  CB  ILE   277      21.747  37.275  41.141  1.00  0.00           C
ATOM   4109  HB  ILE   277      20.865  36.819  41.590  1.00  0.00           H
ATOM   4110  CG2 ILE   277      22.256  38.274  42.195  1.00  0.00           C
ATOM   4111 HG21 ILE   277      22.654  37.683  43.020  1.00  0.00           H
ATOM   4112 HG22 ILE   277      23.116  38.829  41.820  1.00  0.00           H
ATOM   4113 HG23 ILE   277      21.656  39.106  42.563  1.00  0.00           H
ATOM   4114  CG1 ILE   277      21.341  38.045  39.814  1.00  0.00           C
ATOM   4115 HG12 ILE   277      22.200  38.521  39.340  1.00  0.00           H
ATOM   4116 HG13 ILE   277      21.090  37.292  39.068  1.00  0.00           H
ATOM   4117  CD1 ILE   277      20.153  39.098  40.020  1.00  0.00           C
ATOM   4118 HD11 ILE   277      20.419  39.892  40.717  1.00  0.00           H
ATOM   4119 HD12 ILE   277      19.852  39.511  39.057  1.00  0.00           H
ATOM   4120 HD13 ILE   277      19.301  38.611  40.494  1.00  0.00           H
ATOM   4121  C   ILE   277      23.322  35.486  42.239  1.00  0.00           C
ATOM   4122  O   ILE   277      22.557  34.760  42.881  1.00  0.00           O
ATOM   4123  N   GLY   278      24.533  35.819  42.547  1.00  0.00           N
ATOM   4124  H   GLY   278      24.957  36.541  41.981  1.00  0.00           H
ATOM   4125  CA  GLY   278      25.120  35.363  43.860  1.00  0.00           C
ATOM   4126  HA2 GLY   278      24.436  34.606  44.244  1.00  0.00           H
ATOM   4127  HA3 GLY   278      26.079  34.858  43.738  1.00  0.00           H
ATOM   4128  C   GLY   278      25.369  36.498  44.777  1.00  0.00           C
ATOM   4129  O   GLY   278      25.607  37.635  44.311  1.00  0.00           O
ATOM   4130  N   ARG   279      25.160  36.275  46.049  1.00  0.00           N
ATOM   4131  H   ARG   279      24.903  35.340  46.331  1.00  0.00           H
ATOM   4132  CA  ARG   279      25.432  37.273  47.151  1.00  0.00           C
ATOM   4133  HA  ARG   279      26.373  37.779  46.937  1.00  0.00           H
ATOM   4134  CB  ARG   279      24.314  38.348  47.136  1.00  0.00           C
ATOM   4135  HB2 ARG   279      24.560  39.062  47.922  1.00  0.00           H
ATOM   4136  HB3 ARG   279      24.221  38.999  46.265  1.00  0.00           H
ATOM   4137  CG  ARG   279      22.898  37.741  47.361  1.00  0.00           C
ATOM   4138  HG2 ARG   279      22.619  37.082  46.539  1.00  0.00           H
ATOM   4139  HG3 ARG   279      22.882  37.109  48.249  1.00  0.00           H
ATOM   4140  CD  ARG   279      21.848  38.814  47.581  1.00  0.00           C
ATOM   4141  HD2 ARG   279      22.235  39.538  48.297  1.00  0.00           H
ATOM   4142  HD3 ARG   279      21.657  39.313  46.631  1.00  0.00           H
ATOM   4143  NE  ARG   279      20.553  38.214  47.973  1.00  0.00           N
ATOM   4144  HE  ARG   279      20.564  37.262  48.313  1.00  0.00           H
ATOM   4145  CZ  ARG   279      19.447  38.965  48.172  1.00  0.00           C
ATOM   4146  NH1 ARG   279      18.288  38.417  48.519  1.00  0.00           N
ATOM   4147 HH11 ARG   279      18.269  37.437  48.761  1.00  0.00           H
ATOM   4148 HH12 ARG   279      17.548  38.972  48.928  1.00  0.00           H
ATOM   4149  NH2 ARG   279      19.319  40.221  47.941  1.00  0.00           N
ATOM   4150 HH21 ARG   279      20.156  40.668  47.595  1.00  0.00           H
ATOM   4151 HH22 ARG   279      18.379  40.561  47.799  1.00  0.00           H
ATOM   4152  C   ARG   279      25.664  36.640  48.537  1.00  0.00           C
ATOM   4153  O   ARG   279      25.264  35.500  48.761  1.00  0.00           O
ATOM   4154  N   THR   280      26.297  37.410  49.422  1.00  0.00           N
ATOM   4155  H   THR   280      26.762  38.250  49.108  1.00  0.00           H
ATOM   4156  CA  THR   280      26.430  37.007  50.834  1.00  0.00           C
ATOM   4157  HA  THR   280      26.761  35.970  50.792  1.00  0.00           H
ATOM   4158  CB  THR   280      27.482  37.828  51.666  1.00  0.00           C
ATOM   4159  HB  THR   280      27.286  37.494  52.684  1.00  0.00           H
ATOM   4160  CG2 THR   280      28.896  37.611  51.177  1.00  0.00           C
ATOM   4161 HG21 THR   280      29.323  36.715  51.626  1.00  0.00           H
ATOM   4162 HG22 THR   280      28.967  37.451  50.101  1.00  0.00           H
ATOM   4163 HG23 THR   280      29.527  38.382  51.619  1.00  0.00           H
ATOM   4164  OG1 THR   280      27.246  39.200  51.534  1.00  0.00           O
ATOM   4165  HG1 THR   280      27.455  39.432  50.626  1.00  0.00           H
ATOM   4166  C   THR   280      25.018  37.095  51.528  1.00  0.00           C
ATOM   4167  O   THR   280      24.217  37.864  51.154  1.00  0.00           O
ATOM   4168  N   LYS   281      24.665  36.240  52.482  1.00  0.00           N
ATOM   4169  H   LYS   281      25.411  35.830  53.026  1.00  0.00           H
ATOM   4170  CA  LYS   281      23.249  35.990  52.884  1.00  0.00           C
ATOM   4171  HA  LYS   281      22.758  35.947  51.912  1.00  0.00           H
ATOM   4172  CB  LYS   281      23.286  34.672  53.765  1.00  0.00           C
ATOM   4173  HB2 LYS   281      23.552  33.793  53.176  1.00  0.00           H
ATOM   4174  HB3 LYS   281      23.799  34.764  54.722  1.00  0.00           H
ATOM   4175  CG  LYS   281      21.838  34.270  54.147  1.00  0.00           C
ATOM   4176  HG2 LYS   281      21.867  33.346  54.725  1.00  0.00           H
ATOM   4177  HG3 LYS   281      21.341  35.059  54.710  1.00  0.00           H
ATOM   4178  CD  LYS   281      20.905  33.885  52.938  1.00  0.00           C
ATOM   4179  HD2 LYS   281      20.951  34.622  52.138  1.00  0.00           H
ATOM   4180  HD3 LYS   281      21.184  32.936  52.479  1.00  0.00           H
ATOM   4181  CE  LYS   281      19.461  33.755  53.457  1.00  0.00           C
ATOM   4182  HE2 LYS   281      19.477  33.160  54.369  1.00  0.00           H
ATOM   4183  HE3 LYS   281      19.145  34.774  53.681  1.00  0.00           H
ATOM   4184  NZ  LYS   281      18.564  33.168  52.473  1.00  0.00           N
ATOM   4185  HZ1 LYS   281      18.697  32.185  52.285  1.00  0.00           H
ATOM   4186  HZ2 LYS   281      17.598  33.265  52.751  1.00  0.00           H
ATOM   4187  HZ3 LYS   281      18.567  33.653  51.588  1.00  0.00           H
ATOM   4188  C   LYS   281      22.591  37.077  53.687  1.00  0.00           C
ATOM   4189  O   LYS   281      21.381  37.310  53.532  1.00  0.00           O
ATOM   4190  N   SER   282      23.351  37.662  54.574  1.00  0.00           N
ATOM   4191  H   SER   282      24.353  37.580  54.674  1.00  0.00           H
ATOM   4192  CA  SER   282      22.823  38.615  55.615  1.00  0.00           C
ATOM   4193  HA  SER   282      21.890  38.307  56.085  1.00  0.00           H
ATOM   4194  CB  SER   282      23.860  38.687  56.747  1.00  0.00           C
ATOM   4195  HB2 SER   282      23.795  37.733  57.269  1.00  0.00           H
ATOM   4196  HB3 SER   282      24.875  38.715  56.351  1.00  0.00           H
ATOM   4197  OG  SER   282      23.546  39.688  57.643  1.00  0.00           O
ATOM   4198  HG  SER   282      22.841  39.437  58.244  1.00  0.00           H
ATOM   4199  C   SER   282      22.579  39.947  54.992  1.00  0.00           C
ATOM   4200  O   SER   282      23.413  40.468  54.315  1.00  0.00           O
ATOM   4201  N   THR   283      21.476  40.601  55.230  1.00  0.00           N
ATOM   4202  H   THR   283      20.673  40.142  55.635  1.00  0.00           H
ATOM   4203  CA  THR   283      21.227  42.036  55.010  1.00  0.00           C
ATOM   4204  HA  THR   283      21.452  42.124  53.948  1.00  0.00           H
ATOM   4205  CB  THR   283      19.817  42.497  55.297  1.00  0.00           C
ATOM   4206  HB  THR   283      19.691  43.559  55.509  1.00  0.00           H
ATOM   4207  CG2 THR   283      18.729  42.068  54.244  1.00  0.00           C
ATOM   4208 HG21 THR   283      18.968  42.653  53.356  1.00  0.00           H
ATOM   4209 HG22 THR   283      18.821  40.983  54.189  1.00  0.00           H
ATOM   4210 HG23 THR   283      17.684  42.295  54.457  1.00  0.00           H
ATOM   4211  OG1 THR   283      19.346  42.039  56.543  1.00  0.00           O
ATOM   4212  HG1 THR   283      19.978  42.311  57.212  1.00  0.00           H
ATOM   4213  C   THR   283      22.211  43.007  55.704  1.00  0.00           C
ATOM   4214  O   THR   283      22.120  44.170  55.445  1.00  0.00           O
ATOM   4215  N   ASN   284      23.043  42.463  56.672  1.00  0.00           N
ATOM   4216  H   ASN   284      22.961  41.475  56.866  1.00  0.00           H
ATOM   4217  CA  ASN   284      23.809  43.293  57.531  1.00  0.00           C
ATOM   4218  HA  ASN   284      23.881  44.299  57.116  1.00  0.00           H
ATOM   4219  CB  ASN   284      23.072  43.562  58.848  1.00  0.00           C
ATOM   4220  HB2 ASN   284      23.016  42.625  59.401  1.00  0.00           H
ATOM   4221  HB3 ASN   284      23.604  44.226  59.529  1.00  0.00           H
ATOM   4222  CG  ASN   284      21.671  44.064  58.718  1.00  0.00           C
ATOM   4223  OD1 ASN   284      20.647  43.373  58.603  1.00  0.00           O
ATOM   4224  ND2 ASN   284      21.501  45.378  58.653  1.00  0.00           N
ATOM   4225 HD21 ASN   284      20.584  45.783  58.529  1.00  0.00           H
ATOM   4226 HD22 ASN   284      22.391  45.851  58.575  1.00  0.00           H
ATOM   4227  C   ASN   284      25.259  42.898  57.701  1.00  0.00           C
ATOM   4228  O   ASN   284      26.029  43.531  58.457  1.00  0.00           O
ATOM   4229  N   SER   285      25.656  41.901  56.968  1.00  0.00           N
ATOM   4230  H   SER   285      25.022  41.467  56.313  1.00  0.00           H
ATOM   4231  CA  SER   285      26.895  41.190  57.228  1.00  0.00           C
ATOM   4232  HA  SER   285      27.636  41.965  57.423  1.00  0.00           H
ATOM   4233  CB  SER   285      26.758  40.237  58.429  1.00  0.00           C
ATOM   4234  HB2 SER   285      26.486  40.860  59.282  1.00  0.00           H
ATOM   4235  HB3 SER   285      25.893  39.584  58.313  1.00  0.00           H
ATOM   4236  OG  SER   285      27.921  39.543  58.569  1.00  0.00           O
ATOM   4237  HG  SER   285      28.298  39.770  59.423  1.00  0.00           H
ATOM   4238  C   SER   285      27.366  40.501  55.947  1.00  0.00           C
ATOM   4239  O   SER   285      26.543  40.164  55.077  1.00  0.00           O
ATOM   4240  N   ARG   286      28.653  40.307  55.837  1.00  0.00           N
ATOM   4241  H   ARG   286      29.179  40.500  56.678  1.00  0.00           H
ATOM   4242  CA  ARG   286      29.350  39.514  54.751  1.00  0.00           C
ATOM   4243  HA  ARG   286      28.890  39.642  53.771  1.00  0.00           H
ATOM   4244  CB  ARG   286      30.817  39.871  54.481  1.00  0.00           C
ATOM   4245  HB2 ARG   286      31.378  39.679  55.395  1.00  0.00           H
ATOM   4246  HB3 ARG   286      31.088  39.259  53.621  1.00  0.00           H
ATOM   4247  CG  ARG   286      31.147  41.313  54.169  1.00  0.00           C
ATOM   4248  HG2 ARG   286      30.651  41.802  53.332  1.00  0.00           H
ATOM   4249  HG3 ARG   286      30.870  41.913  55.035  1.00  0.00           H
ATOM   4250  CD  ARG   286      32.641  41.550  53.972  1.00  0.00           C
ATOM   4251  HD2 ARG   286      33.185  41.220  54.858  1.00  0.00           H
ATOM   4252  HD3 ARG   286      32.902  40.972  53.085  1.00  0.00           H
ATOM   4253  NE  ARG   286      32.964  42.952  53.730  1.00  0.00           N
ATOM   4254  HE  ARG   286      32.222  43.397  53.210  1.00  0.00           H
ATOM   4255  CZ  ARG   286      34.127  43.630  53.966  1.00  0.00           C
ATOM   4256  NH1 ARG   286      34.177  44.900  53.742  1.00  0.00           N
ATOM   4257 HH11 ARG   286      33.419  45.402  53.301  1.00  0.00           H
ATOM   4258 HH12 ARG   286      35.014  45.413  53.979  1.00  0.00           H
ATOM   4259  NH2 ARG   286      35.184  42.975  54.414  1.00  0.00           N
ATOM   4260 HH21 ARG   286      35.164  41.983  54.230  1.00  0.00           H
ATOM   4261 HH22 ARG   286      35.968  43.548  54.693  1.00  0.00           H
ATOM   4262  C   ARG   286      29.139  37.989  54.927  1.00  0.00           C
ATOM   4263  O   ARG   286      29.736  37.144  54.276  1.00  0.00           O
ATOM   4264  N   SER   287      28.280  37.653  55.919  1.00  0.00           N
ATOM   4265  H   SER   287      27.744  38.357  56.404  1.00  0.00           H
ATOM   4266  CA  SER   287      28.146  36.278  56.357  1.00  0.00           C
ATOM   4267  HA  SER   287      29.032  35.699  56.097  1.00  0.00           H
ATOM   4268  CB  SER   287      27.848  36.231  57.858  1.00  0.00           C
ATOM   4269  HB2 SER   287      26.906  36.727  58.093  1.00  0.00           H
ATOM   4270  HB3 SER   287      27.734  35.228  58.271  1.00  0.00           H
ATOM   4271  OG  SER   287      28.855  36.924  58.525  1.00  0.00           O
ATOM   4272  HG  SER   287      28.549  37.830  58.611  1.00  0.00           H
ATOM   4273  C   SER   287      27.066  35.499  55.640  1.00  0.00           C
ATOM   4274  O   SER   287      26.001  36.043  55.209  1.00  0.00           O
ATOM   4275  N   GLY   288      27.404  34.213  55.485  1.00  0.00           N
ATOM   4276  H   GLY   288      28.359  33.958  55.691  1.00  0.00           H
ATOM   4277  CA  GLY   288      26.704  33.249  54.629  1.00  0.00           C
ATOM   4278  HA2 GLY   288      27.181  32.268  54.638  1.00  0.00           H
ATOM   4279  HA3 GLY   288      25.675  33.115  54.965  1.00  0.00           H
ATOM   4280  C   GLY   288      26.643  33.585  53.129  1.00  0.00           C
ATOM   4281  O   GLY   288      27.182  34.614  52.722  1.00  0.00           O
ATOM   4282  N   PHE   289      26.047  32.761  52.260  1.00  0.00           N
ATOM   4283  H   PHE   289      25.841  31.877  52.705  1.00  0.00           H
ATOM   4284  CA  PHE   289      25.951  32.948  50.819  1.00  0.00           C
ATOM   4285  HA  PHE   289      25.819  34.018  50.656  1.00  0.00           H
ATOM   4286  CB  PHE   289      27.242  32.509  50.150  1.00  0.00           C
ATOM   4287  HB2 PHE   289      28.119  32.757  50.747  1.00  0.00           H
ATOM   4288  HB3 PHE   289      27.301  31.439  49.953  1.00  0.00           H
ATOM   4289  CG  PHE   289      27.435  33.158  48.836  1.00  0.00           C
ATOM   4290  CD1 PHE   289      28.397  34.119  48.697  1.00  0.00           C
ATOM   4291  HD1 PHE   289      28.969  34.324  49.590  1.00  0.00           H
ATOM   4292  CE1 PHE   289      28.649  34.709  47.429  1.00  0.00           C
ATOM   4293  HE1 PHE   289      29.407  35.469  47.302  1.00  0.00           H
ATOM   4294  CZ  PHE   289      27.977  34.101  46.238  1.00  0.00           C
ATOM   4295  HZ  PHE   289      28.442  34.278  45.279  1.00  0.00           H
ATOM   4296  CE2 PHE   289      26.954  33.095  46.457  1.00  0.00           C
ATOM   4297  HE2 PHE   289      26.538  32.554  45.620  1.00  0.00           H
ATOM   4298  CD2 PHE   289      26.791  32.660  47.733  1.00  0.00           C
ATOM   4299  HD2 PHE   289      26.161  31.808  47.939  1.00  0.00           H
ATOM   4300  C   PHE   289      24.653  32.319  50.222  1.00  0.00           C
ATOM   4301  O   PHE   289      24.119  31.357  50.842  1.00  0.00           O
ATOM   4302  N   GLU   290      24.145  32.817  49.106  1.00  0.00           N
ATOM   4303  H   GLU   290      24.629  33.618  48.727  1.00  0.00           H
ATOM   4304  CA  GLU   290      22.795  32.578  48.602  1.00  0.00           C
ATOM   4305  HA  GLU   290      22.423  31.596  48.895  1.00  0.00           H
ATOM   4306  CB  GLU   290      21.974  33.668  49.330  1.00  0.00           C
ATOM   4307  HB2 GLU   290      22.009  33.498  50.406  1.00  0.00           H
ATOM   4308  HB3 GLU   290      22.353  34.683  49.212  1.00  0.00           H
ATOM   4309  CG  GLU   290      20.529  33.816  48.726  1.00  0.00           C
ATOM   4310  HG2 GLU   290      20.649  34.143  47.694  1.00  0.00           H
ATOM   4311  HG3 GLU   290      20.211  32.773  48.766  1.00  0.00           H
ATOM   4312  CD  GLU   290      19.613  34.776  49.460  1.00  0.00           C
ATOM   4313  OE1 GLU   290      18.545  34.287  49.985  1.00  0.00           O
ATOM   4314  OE2 GLU   290      20.033  35.937  49.615  1.00  0.00           O
ATOM   4315  C   GLU   290      22.820  32.813  47.078  1.00  0.00           C
ATOM   4316  O   GLU   290      23.570  33.646  46.590  1.00  0.00           O
ATOM   4317  N   MET   291      22.033  32.038  46.309  1.00  0.00           N
ATOM   4318  H   MET   291      21.466  31.331  46.757  1.00  0.00           H
ATOM   4319  CA  MET   291      21.820  32.267  44.815  1.00  0.00           C
ATOM   4320  HA  MET   291      22.428  33.132  44.550  1.00  0.00           H
ATOM   4321  CB  MET   291      22.173  31.097  43.986  1.00  0.00           C
ATOM   4322  HB2 MET   291      21.440  30.345  44.278  1.00  0.00           H
ATOM   4323  HB3 MET   291      21.907  31.301  42.949  1.00  0.00           H
ATOM   4324  CG  MET   291      23.674  30.658  44.038  1.00  0.00           C
ATOM   4325  HG2 MET   291      23.864  30.545  45.105  1.00  0.00           H
ATOM   4326  HG3 MET   291      23.772  29.757  43.434  1.00  0.00           H
ATOM   4327  SD  MET   291      25.036  31.699  43.519  1.00  0.00           S
ATOM   4328  CE  MET   291      24.384  31.948  41.901  1.00  0.00           C
ATOM   4329  HE1 MET   291      23.297  32.001  41.854  1.00  0.00           H
ATOM   4330  HE2 MET   291      24.793  32.865  41.477  1.00  0.00           H
ATOM   4331  HE3 MET   291      24.660  30.975  41.493  1.00  0.00           H
ATOM   4332  C   MET   291      20.356  32.571  44.535  1.00  0.00           C
ATOM   4333  O   MET   291      19.466  31.982  45.178  1.00  0.00           O
ATOM   4334  N   ILE   292      20.146  33.547  43.617  1.00  0.00           N
ATOM   4335  H   ILE   292      20.924  33.898  43.077  1.00  0.00           H
ATOM   4336  CA  ILE   292      18.824  33.920  43.138  1.00  0.00           C
ATOM   4337  HA  ILE   292      18.161  33.181  43.589  1.00  0.00           H
ATOM   4338  CB  ILE   292      18.474  35.260  43.674  1.00  0.00           C
ATOM   4339  HB  ILE   292      19.035  36.030  43.145  1.00  0.00           H
ATOM   4340  CG2 ILE   292      16.963  35.495  43.398  1.00  0.00           C
ATOM   4341 HG21 ILE   292      16.255  34.766  43.793  1.00  0.00           H
ATOM   4342 HG22 ILE   292      16.789  36.478  43.838  1.00  0.00           H
ATOM   4343 HG23 ILE   292      16.725  35.715  42.358  1.00  0.00           H
ATOM   4344  CG1 ILE   292      18.658  35.617  45.243  1.00  0.00           C
ATOM   4345 HG12 ILE   292      18.069  36.462  45.598  1.00  0.00           H
ATOM   4346 HG13 ILE   292      18.487  34.744  45.874  1.00  0.00           H
ATOM   4347  CD1 ILE   292      20.103  36.142  45.361  1.00  0.00           C
ATOM   4348 HD11 ILE   292      20.862  35.395  45.126  1.00  0.00           H
ATOM   4349 HD12 ILE   292      20.276  36.993  44.702  1.00  0.00           H
ATOM   4350 HD13 ILE   292      20.359  36.464  46.370  1.00  0.00           H
ATOM   4351  C   ILE   292      18.726  33.832  41.576  1.00  0.00           C
ATOM   4352  O   ILE   292      19.424  34.629  40.943  1.00  0.00           O
ATOM   4353  N   TRP   293      17.862  33.036  41.082  1.00  0.00           N
ATOM   4354  H   TRP   293      17.216  32.552  41.691  1.00  0.00           H
ATOM   4355  CA  TRP   293      17.497  33.084  39.690  1.00  0.00           C
ATOM   4356  HA  TRP   293      18.413  33.304  39.142  1.00  0.00           H
ATOM   4357  CB  TRP   293      17.010  31.711  39.310  1.00  0.00           C
ATOM   4358  HB2 TRP   293      17.864  31.035  39.260  1.00  0.00           H
ATOM   4359  HB3 TRP   293      16.454  31.394  40.192  1.00  0.00           H
ATOM   4360  CG  TRP   293      16.345  31.531  37.948  1.00  0.00           C
ATOM   4361  CD1 TRP   293      15.092  31.151  37.728  1.00  0.00           C
ATOM   4362  HD1 TRP   293      14.410  30.818  38.495  1.00  0.00           H
ATOM   4363  NE1 TRP   293      14.841  31.110  36.385  1.00  0.00           N
ATOM   4364  HE1 TRP   293      13.954  30.758  36.054  1.00  0.00           H
ATOM   4365  CE2 TRP   293      15.966  31.610  35.623  1.00  0.00           C
ATOM   4366  CZ2 TRP   293      16.287  31.786  34.314  1.00  0.00           C
ATOM   4367  HZ2 TRP   293      15.578  31.673  33.508  1.00  0.00           H
ATOM   4368  CH2 TRP   293      17.508  32.333  33.908  1.00  0.00           C
ATOM   4369  HH2 TRP   293      17.603  32.648  32.879  1.00  0.00           H
ATOM   4370  CZ3 TRP   293      18.481  32.572  34.905  1.00  0.00           C
ATOM   4371  HZ3 TRP   293      19.379  33.121  34.662  1.00  0.00           H
ATOM   4372  CE3 TRP   293      18.202  32.164  36.285  1.00  0.00           C
ATOM   4373  HE3 TRP   293      18.982  32.344  37.011  1.00  0.00           H
ATOM   4374  CD2 TRP   293      16.948  31.711  36.631  1.00  0.00           C
ATOM   4375  C   TRP   293      16.395  34.267  39.386  1.00  0.00           C
ATOM   4376  O   TRP   293      15.383  34.340  40.088  1.00  0.00           O
ATOM   4377  N   ASP   294      16.554  35.156  38.373  1.00  0.00           N
ATOM   4378  H   ASP   294      17.381  34.984  37.818  1.00  0.00           H
ATOM   4379  CA  ASP   294      15.653  36.261  37.986  1.00  0.00           C
ATOM   4380  HA  ASP   294      14.661  36.109  38.411  1.00  0.00           H
ATOM   4381  CB  ASP   294      16.057  37.596  38.614  1.00  0.00           C
ATOM   4382  HB2 ASP   294      16.276  37.371  39.658  1.00  0.00           H
ATOM   4383  HB3 ASP   294      17.031  37.863  38.206  1.00  0.00           H
ATOM   4384  CG  ASP   294      15.115  38.809  38.507  1.00  0.00           C
ATOM   4385  OD1 ASP   294      13.921  38.569  38.267  1.00  0.00           O
ATOM   4386  OD2 ASP   294      15.587  39.946  38.820  1.00  0.00           O
ATOM   4387  C   ASP   294      15.529  36.440  36.448  1.00  0.00           C
ATOM   4388  O   ASP   294      16.436  36.987  35.828  1.00  0.00           O
ATOM   4389  N   PRO   295      14.550  35.792  35.817  1.00  0.00           N
ATOM   4390  CD  PRO   295      13.459  34.970  36.310  1.00  0.00           C
ATOM   4391  HD2 PRO   295      12.664  35.652  36.609  1.00  0.00           H
ATOM   4392  HD3 PRO   295      13.740  34.456  37.230  1.00  0.00           H
ATOM   4393  CG  PRO   295      13.037  33.978  35.267  1.00  0.00           C
ATOM   4394  HG2 PRO   295      11.976  33.841  35.470  1.00  0.00           H
ATOM   4395  HG3 PRO   295      13.641  33.071  35.266  1.00  0.00           H
ATOM   4396  CB  PRO   295      13.305  34.846  34.049  1.00  0.00           C
ATOM   4397  HB2 PRO   295      12.356  35.213  33.656  1.00  0.00           H
ATOM   4398  HB3 PRO   295      13.651  34.209  33.235  1.00  0.00           H
ATOM   4399  CA  PRO   295      14.297  35.928  34.389  1.00  0.00           C
ATOM   4400  HA  PRO   295      15.290  35.728  33.987  1.00  0.00           H
ATOM   4401  C   PRO   295      13.925  37.345  34.044  1.00  0.00           C
ATOM   4402  O   PRO   295      13.220  37.972  34.836  1.00  0.00           O
ATOM   4403  N   ASN   296      14.445  37.884  32.932  1.00  0.00           N
ATOM   4404  H   ASN   296      14.937  37.276  32.294  1.00  0.00           H
ATOM   4405  CA  ASN   296      14.390  39.285  32.528  1.00  0.00           C
ATOM   4406  HA  ASN   296      15.016  39.474  31.654  1.00  0.00           H
ATOM   4407  CB  ASN   296      12.950  39.678  32.147  1.00  0.00           C
ATOM   4408  HB2 ASN   296      12.272  39.664  33.002  1.00  0.00           H
ATOM   4409  HB3 ASN   296      13.135  40.684  31.771  1.00  0.00           H
ATOM   4410  CG  ASN   296      12.516  38.694  31.101  1.00  0.00           C
ATOM   4411  OD1 ASN   296      12.989  38.662  29.979  1.00  0.00           O
ATOM   4412  ND2 ASN   296      11.371  38.017  31.230  1.00  0.00           N
ATOM   4413 HD21 ASN   296      10.903  37.613  30.430  1.00  0.00           H
ATOM   4414 HD22 ASN   296      10.802  38.476  31.927  1.00  0.00           H
ATOM   4415  C   ASN   296      15.100  40.240  33.555  1.00  0.00           C
ATOM   4416  O   ASN   296      15.132  41.473  33.411  1.00  0.00           O
ATOM   4417  N   GLY   297      15.850  39.628  34.502  1.00  0.00           N
ATOM   4418  H   GLY   297      15.656  38.652  34.676  1.00  0.00           H
ATOM   4419  CA  GLY   297      16.626  40.385  35.477  1.00  0.00           C
ATOM   4420  HA2 GLY   297      15.951  41.123  35.908  1.00  0.00           H
ATOM   4421  HA3 GLY   297      16.936  39.669  36.238  1.00  0.00           H
ATOM   4422  C   GLY   297      17.875  40.949  34.985  1.00  0.00           C
ATOM   4423  O   GLY   297      18.384  41.826  35.675  1.00  0.00           O
ATOM   4424  N   TRP   298      18.365  40.506  33.763  1.00  0.00           N
ATOM   4425  H   TRP   298      17.787  39.828  33.287  1.00  0.00           H
ATOM   4426  CA  TRP   298      19.452  41.346  33.083  1.00  0.00           C
ATOM   4427  HA  TRP   298      20.183  41.571  33.859  1.00  0.00           H
ATOM   4428  CB  TRP   298      20.008  40.523  31.938  1.00  0.00           C
ATOM   4429  HB2 TRP   298      20.065  39.471  32.214  1.00  0.00           H
ATOM   4430  HB3 TRP   298      19.359  40.656  31.073  1.00  0.00           H
ATOM   4431  CG  TRP   298      21.426  40.930  31.552  1.00  0.00           C
ATOM   4432  CD1 TRP   298      21.837  41.687  30.537  1.00  0.00           C
ATOM   4433  HD1 TRP   298      21.101  42.108  29.868  1.00  0.00           H
ATOM   4434  NE1 TRP   298      23.181  41.762  30.363  1.00  0.00           N
ATOM   4435  HE1 TRP   298      23.630  42.243  29.595  1.00  0.00           H
ATOM   4436  CE2 TRP   298      23.814  41.025  31.378  1.00  0.00           C
ATOM   4437  CZ2 TRP   298      25.129  40.768  31.724  1.00  0.00           C
ATOM   4438  HZ2 TRP   298      25.910  41.136  31.074  1.00  0.00           H
ATOM   4439  CH2 TRP   298      25.366  40.095  32.954  1.00  0.00           C
ATOM   4440  HH2 TRP   298      26.389  39.844  33.190  1.00  0.00           H
ATOM   4441  CZ3 TRP   298      24.332  39.626  33.714  1.00  0.00           C
ATOM   4442  HZ3 TRP   298      24.581  39.071  34.608  1.00  0.00           H
ATOM   4443  CE3 TRP   298      23.010  39.864  33.369  1.00  0.00           C
ATOM   4444  HE3 TRP   298      22.247  39.507  34.045  1.00  0.00           H
ATOM   4445  CD2 TRP   298      22.719  40.588  32.215  1.00  0.00           C
ATOM   4446  C   TRP   298      18.976  42.726  32.522  1.00  0.00           C
ATOM   4447  O   TRP   298      19.880  43.487  32.140  1.00  0.00           O
ATOM   4448  N   THR   299      17.682  42.911  32.277  1.00  0.00           N
ATOM   4449  H   THR   299      17.055  42.226  32.674  1.00  0.00           H
ATOM   4450  CA  THR   299      17.244  43.977  31.364  1.00  0.00           C
ATOM   4451  HA  THR   299      18.062  44.678  31.199  1.00  0.00           H
ATOM   4452  CB  THR   299      16.780  43.503  29.930  1.00  0.00           C
ATOM   4453  HB  THR   299      16.243  44.298  29.412  1.00  0.00           H
ATOM   4454  CG2 THR   299      17.929  42.977  29.063  1.00  0.00           C
ATOM   4455 HG21 THR   299      17.658  43.075  28.012  1.00  0.00           H
ATOM   4456 HG22 THR   299      18.832  43.566  29.219  1.00  0.00           H
ATOM   4457 HG23 THR   299      18.120  41.958  29.397  1.00  0.00           H
ATOM   4458  OG1 THR   299      15.916  42.401  30.116  1.00  0.00           O
ATOM   4459  HG1 THR   299      15.015  42.720  30.038  1.00  0.00           H
ATOM   4460  C   THR   299      16.074  44.806  31.938  1.00  0.00           C
ATOM   4461  O   THR   299      15.831  45.963  31.635  1.00  0.00           O
ATOM   4462  N   GLU   300      15.272  44.161  32.871  1.00  0.00           N
ATOM   4463  H   GLU   300      15.649  43.271  33.166  1.00  0.00           H
ATOM   4464  CA  GLU   300      14.190  44.909  33.601  1.00  0.00           C
ATOM   4465  HA  GLU   300      14.026  45.919  33.224  1.00  0.00           H
ATOM   4466  CB  GLU   300      12.883  44.136  33.173  1.00  0.00           C
ATOM   4467  HB2 GLU   300      12.639  44.354  32.134  1.00  0.00           H
ATOM   4468  HB3 GLU   300      13.038  43.058  33.205  1.00  0.00           H
ATOM   4469  CG  GLU   300      11.652  44.510  33.956  1.00  0.00           C
ATOM   4470  HG2 GLU   300      11.614  43.875  34.842  1.00  0.00           H
ATOM   4471  HG3 GLU   300      11.664  45.592  34.093  1.00  0.00           H
ATOM   4472  CD  GLU   300      10.454  44.130  33.137  1.00  0.00           C
ATOM   4473  OE1 GLU   300       9.973  45.103  32.383  1.00  0.00           O
ATOM   4474  OE2 GLU   300      10.156  42.940  33.018  1.00  0.00           O
ATOM   4475  C   GLU   300      14.468  44.975  35.104  1.00  0.00           C
ATOM   4476  O   GLU   300      15.167  44.153  35.689  1.00  0.00           O
ATOM   4477  N   THR   301      14.023  46.056  35.720  1.00  0.00           N
ATOM   4478  H   THR   301      13.581  46.764  35.153  1.00  0.00           H
ATOM   4479  CA  THR   301      14.497  46.652  36.983  1.00  0.00           C
ATOM   4480  HA  THR   301      15.535  46.339  37.087  1.00  0.00           H
ATOM   4481  CB  THR   301      14.423  48.169  36.903  1.00  0.00           C
ATOM   4482  HB  THR   301      14.785  48.619  37.827  1.00  0.00           H
ATOM   4483  CG2 THR   301      15.298  48.692  35.698  1.00  0.00           C
ATOM   4484 HG21 THR   301      16.362  48.583  35.911  1.00  0.00           H
ATOM   4485 HG22 THR   301      15.053  48.178  34.768  1.00  0.00           H
ATOM   4486 HG23 THR   301      15.243  49.771  35.561  1.00  0.00           H
ATOM   4487  OG1 THR   301      13.164  48.699  36.693  1.00  0.00           O
ATOM   4488  HG1 THR   301      13.297  49.647  36.613  1.00  0.00           H
ATOM   4489  C   THR   301      13.698  46.188  38.249  1.00  0.00           C
ATOM   4490  O   THR   301      13.913  46.668  39.341  1.00  0.00           O
ATOM   4491  N   ASP   302      12.827  45.146  38.123  1.00  0.00           N
ATOM   4492  H   ASP   302      12.779  44.689  37.224  1.00  0.00           H
ATOM   4493  CA  ASP   302      11.945  44.601  39.184  1.00  0.00           C
ATOM   4494  HA  ASP   302      11.423  45.439  39.645  1.00  0.00           H
ATOM   4495  CB  ASP   302      10.935  43.756  38.510  1.00  0.00           C
ATOM   4496  HB2 ASP   302      10.501  44.383  37.731  1.00  0.00           H
ATOM   4497  HB3 ASP   302      11.440  43.011  37.894  1.00  0.00           H
ATOM   4498  CG  ASP   302       9.820  43.168  39.434  1.00  0.00           C
ATOM   4499  OD1 ASP   302       9.056  42.322  38.905  1.00  0.00           O
ATOM   4500  OD2 ASP   302       9.906  43.301  40.662  1.00  0.00           O
ATOM   4501  C   ASP   302      12.727  43.761  40.224  1.00  0.00           C
ATOM   4502  O   ASP   302      13.458  42.799  39.900  1.00  0.00           O
ATOM   4503  N   SER   303      12.612  44.141  41.501  1.00  0.00           N
ATOM   4504  H   SER   303      12.205  45.046  41.694  1.00  0.00           H
ATOM   4505  CA  SER   303      13.312  43.453  42.667  1.00  0.00           C
ATOM   4506  HA  SER   303      14.344  43.427  42.316  1.00  0.00           H
ATOM   4507  CB  SER   303      13.362  44.284  43.929  1.00  0.00           C
ATOM   4508  HB2 SER   303      14.083  43.848  44.621  1.00  0.00           H
ATOM   4509  HB3 SER   303      13.757  45.268  43.675  1.00  0.00           H
ATOM   4510  OG  SER   303      12.112  44.322  44.633  1.00  0.00           O
ATOM   4511  HG  SER   303      11.564  44.979  44.194  1.00  0.00           H
ATOM   4512  C   SER   303      12.866  41.999  42.879  1.00  0.00           C
ATOM   4513  O   SER   303      13.345  41.335  43.805  1.00  0.00           O
ATOM   4514  N   SER   304      11.835  41.514  42.166  1.00  0.00           N
ATOM   4515  H   SER   304      11.439  42.164  41.503  1.00  0.00           H
ATOM   4516  CA  SER   304      11.161  40.208  42.273  1.00  0.00           C
ATOM   4517  HA  SER   304      11.134  39.911  43.322  1.00  0.00           H
ATOM   4518  CB  SER   304       9.863  40.142  41.474  1.00  0.00           C
ATOM   4519  HB2 SER   304       9.988  40.152  40.391  1.00  0.00           H
ATOM   4520  HB3 SER   304       9.542  39.162  41.827  1.00  0.00           H
ATOM   4521  OG  SER   304       8.929  41.135  41.951  1.00  0.00           O
ATOM   4522  HG  SER   304       9.156  42.039  41.720  1.00  0.00           H
ATOM   4523  C   SER   304      12.036  39.171  41.583  1.00  0.00           C
ATOM   4524  O   SER   304      12.781  39.504  40.732  1.00  0.00           O
ATOM   4525  N   PHE   305      12.049  37.918  41.992  1.00  0.00           N
ATOM   4526  H   PHE   305      11.581  37.690  42.858  1.00  0.00           H
ATOM   4527  CA  PHE   305      12.903  36.874  41.410  1.00  0.00           C
ATOM   4528  HA  PHE   305      13.331  37.264  40.487  1.00  0.00           H
ATOM   4529  CB  PHE   305      13.992  36.621  42.376  1.00  0.00           C
ATOM   4530  HB2 PHE   305      14.557  35.773  41.990  1.00  0.00           H
ATOM   4531  HB3 PHE   305      14.715  37.434  42.305  1.00  0.00           H
ATOM   4532  CG  PHE   305      13.680  36.234  43.841  1.00  0.00           C
ATOM   4533  CD1 PHE   305      13.225  34.960  44.200  1.00  0.00           C
ATOM   4534  HD1 PHE   305      13.083  34.232  43.415  1.00  0.00           H
ATOM   4535  CE1 PHE   305      12.873  34.702  45.533  1.00  0.00           C
ATOM   4536  HE1 PHE   305      12.474  33.730  45.783  1.00  0.00           H
ATOM   4537  CZ  PHE   305      12.942  35.697  46.521  1.00  0.00           C
ATOM   4538  HZ  PHE   305      12.531  35.527  47.505  1.00  0.00           H
ATOM   4539  CE2 PHE   305      13.420  36.958  46.193  1.00  0.00           C
ATOM   4540  HE2 PHE   305      13.624  37.669  46.980  1.00  0.00           H
ATOM   4541  CD2 PHE   305      13.830  37.221  44.870  1.00  0.00           C
ATOM   4542  HD2 PHE   305      14.187  38.172  44.503  1.00  0.00           H
ATOM   4543  C   PHE   305      12.091  35.566  41.304  1.00  0.00           C
ATOM   4544  O   PHE   305      10.980  35.379  41.817  1.00  0.00           O
ATOM   4545  N   SER   306      12.463  34.681  40.412  1.00  0.00           N
ATOM   4546  H   SER   306      13.344  34.880  39.961  1.00  0.00           H
ATOM   4547  CA  SER   306      11.800  33.404  40.228  1.00  0.00           C
ATOM   4548  HA  SER   306      10.760  33.619  39.982  1.00  0.00           H
ATOM   4549  CB  SER   306      12.351  32.786  38.953  1.00  0.00           C
ATOM   4550  HB2 SER   306      12.168  33.412  38.079  1.00  0.00           H
ATOM   4551  HB3 SER   306      13.352  32.458  39.232  1.00  0.00           H
ATOM   4552  OG  SER   306      11.879  31.467  38.585  1.00  0.00           O
ATOM   4553  HG  SER   306      11.061  31.552  38.090  1.00  0.00           H
ATOM   4554  C   SER   306      11.970  32.390  41.373  1.00  0.00           C
ATOM   4555  O   SER   306      10.887  32.007  41.947  1.00  0.00           O
ATOM   4556  N   VAL   307      13.211  32.209  41.805  1.00  0.00           N
ATOM   4557  H   VAL   307      13.996  32.578  41.286  1.00  0.00           H
ATOM   4558  CA  VAL   307      13.612  31.301  42.907  1.00  0.00           C
ATOM   4559  HA  VAL   307      12.870  31.560  43.663  1.00  0.00           H
ATOM   4560  CB  VAL   307      13.593  29.837  42.454  1.00  0.00           C
ATOM   4561  HB  VAL   307      12.560  29.719  42.126  1.00  0.00           H
ATOM   4562  CG1 VAL   307      14.478  29.510  41.222  1.00  0.00           C
ATOM   4563 HG11 VAL   307      14.190  28.507  40.907  1.00  0.00           H
ATOM   4564 HG12 VAL   307      14.301  30.221  40.414  1.00  0.00           H
ATOM   4565 HG13 VAL   307      15.495  29.541  41.610  1.00  0.00           H
ATOM   4566  CG2 VAL   307      13.814  28.769  43.526  1.00  0.00           C
ATOM   4567 HG21 VAL   307      13.235  29.064  44.401  1.00  0.00           H
ATOM   4568 HG22 VAL   307      13.484  27.756  43.296  1.00  0.00           H
ATOM   4569 HG23 VAL   307      14.877  28.719  43.761  1.00  0.00           H
ATOM   4570  C   VAL   307      14.967  31.693  43.514  1.00  0.00           C
ATOM   4571  O   VAL   307      15.914  31.964  42.730  1.00  0.00           O
ATOM   4572  N   LYS   308      15.032  31.569  44.846  1.00  0.00           N
ATOM   4573  H   LYS   308      14.276  31.329  45.472  1.00  0.00           H
ATOM   4574  CA  LYS   308      16.394  31.606  45.579  1.00  0.00           C
ATOM   4575  HA  LYS   308      17.116  31.649  44.764  1.00  0.00           H
ATOM   4576  CB  LYS   308      16.415  32.914  46.400  1.00  0.00           C
ATOM   4577  HB2 LYS   308      17.458  32.973  46.716  1.00  0.00           H
ATOM   4578  HB3 LYS   308      16.180  33.789  45.793  1.00  0.00           H
ATOM   4579  CG  LYS   308      15.418  32.830  47.512  1.00  0.00           C
ATOM   4580  HG2 LYS   308      14.412  32.987  47.123  1.00  0.00           H
ATOM   4581  HG3 LYS   308      15.646  31.937  48.092  1.00  0.00           H
ATOM   4582  CD  LYS   308      15.435  34.137  48.304  1.00  0.00           C
ATOM   4583  HD2 LYS   308      16.446  34.224  48.703  1.00  0.00           H
ATOM   4584  HD3 LYS   308      15.161  34.919  47.597  1.00  0.00           H
ATOM   4585  CE  LYS   308      14.368  33.997  49.407  1.00  0.00           C
ATOM   4586  HE2 LYS   308      13.370  33.774  49.029  1.00  0.00           H
ATOM   4587  HE3 LYS   308      14.561  33.195  50.119  1.00  0.00           H
ATOM   4588  NZ  LYS   308      14.505  35.202  50.253  1.00  0.00           N
ATOM   4589  HZ1 LYS   308      14.126  34.998  51.167  1.00  0.00           H
ATOM   4590  HZ2 LYS   308      15.477  35.463  50.335  1.00  0.00           H
ATOM   4591  HZ3 LYS   308      14.028  35.978  49.816  1.00  0.00           H
ATOM   4592  C   LYS   308      16.671  30.353  46.407  1.00  0.00           C
ATOM   4593  O   LYS   308      15.728  29.685  46.735  1.00  0.00           O
ATOM   4594  N   GLN   309      17.976  30.071  46.688  1.00  0.00           N
ATOM   4595  H   GLN   309      18.764  30.619  46.376  1.00  0.00           H
ATOM   4596  CA  GLN   309      18.477  28.872  47.362  1.00  0.00           C
ATOM   4597  HA  GLN   309      17.662  28.395  47.905  1.00  0.00           H
ATOM   4598  CB  GLN   309      19.098  27.964  46.278  1.00  0.00           C
ATOM   4599  HB2 GLN   309      18.397  27.870  45.449  1.00  0.00           H
ATOM   4600  HB3 GLN   309      20.026  28.422  45.934  1.00  0.00           H
ATOM   4601  CG  GLN   309      19.344  26.453  46.810  1.00  0.00           C
ATOM   4602  HG2 GLN   309      19.869  26.566  47.759  1.00  0.00           H
ATOM   4603  HG3 GLN   309      18.377  26.000  47.024  1.00  0.00           H
ATOM   4604  CD  GLN   309      20.162  25.616  45.737  1.00  0.00           C
ATOM   4605  OE1 GLN   309      20.131  25.789  44.510  1.00  0.00           O
ATOM   4606  NE2 GLN   309      20.840  24.567  46.205  1.00  0.00           N
ATOM   4607 HE21 GLN   309      21.059  24.602  47.189  1.00  0.00           H
ATOM   4608 HE22 GLN   309      21.453  24.054  45.588  1.00  0.00           H
ATOM   4609  C   GLN   309      19.523  29.314  48.393  1.00  0.00           C
ATOM   4610  O   GLN   309      20.539  29.981  48.081  1.00  0.00           O
ATOM   4611  N   ASP   310      19.370  28.846  49.616  1.00  0.00           N
ATOM   4612  H   ASP   310      18.698  28.104  49.755  1.00  0.00           H
ATOM   4613  CA  ASP   310      20.414  29.035  50.650  1.00  0.00           C
ATOM   4614  HA  ASP   310      20.721  30.069  50.805  1.00  0.00           H
ATOM   4615  CB  ASP   310      19.927  28.645  52.030  1.00  0.00           C
ATOM   4616  HB2 ASP   310      19.642  27.598  52.132  1.00  0.00           H
ATOM   4617  HB3 ASP   310      20.614  28.893  52.840  1.00  0.00           H
ATOM   4618  CG  ASP   310      18.716  29.532  52.414  1.00  0.00           C
ATOM   4619  OD1 ASP   310      18.388  30.472  51.664  1.00  0.00           O
ATOM   4620  OD2 ASP   310      18.035  29.277  53.468  1.00  0.00           O
ATOM   4621  C   ASP   310      21.682  28.174  50.369  1.00  0.00           C
ATOM   4622  O   ASP   310      21.565  26.944  50.081  1.00  0.00           O
ATOM   4623  N   ILE   311      22.896  28.755  50.530  1.00  0.00           N
ATOM   4624  H   ILE   311      23.013  29.696  50.876  1.00  0.00           H
ATOM   4625  CA  ILE   311      24.144  28.047  50.065  1.00  0.00           C
ATOM   4626  HA  ILE   311      23.920  27.035  49.726  1.00  0.00           H
ATOM   4627  CB  ILE   311      24.599  28.802  48.744  1.00  0.00           C
ATOM   4628  HB  ILE   311      24.693  29.865  48.969  1.00  0.00           H
ATOM   4629  CG2 ILE   311      26.033  28.358  48.305  1.00  0.00           C
ATOM   4630 HG21 ILE   311      26.750  28.857  48.956  1.00  0.00           H
ATOM   4631 HG22 ILE   311      26.111  27.278  48.438  1.00  0.00           H
ATOM   4632 HG23 ILE   311      26.233  28.675  47.281  1.00  0.00           H
ATOM   4633  CG1 ILE   311      23.615  28.610  47.556  1.00  0.00           C
ATOM   4634 HG12 ILE   311      22.739  29.245  47.682  1.00  0.00           H
ATOM   4635 HG13 ILE   311      24.161  29.178  46.802  1.00  0.00           H
ATOM   4636  CD1 ILE   311      23.203  27.226  47.164  1.00  0.00           C
ATOM   4637 HD11 ILE   311      22.643  26.707  47.942  1.00  0.00           H
ATOM   4638 HD12 ILE   311      22.624  27.251  46.241  1.00  0.00           H
ATOM   4639 HD13 ILE   311      24.060  26.555  47.105  1.00  0.00           H
ATOM   4640  C   ILE   311      25.233  27.766  51.177  1.00  0.00           C
ATOM   4641  O   ILE   311      25.521  26.630  51.464  1.00  0.00           O
ATOM   4642  N   VAL   312      25.746  28.828  51.815  1.00  0.00           N
ATOM   4643  H   VAL   312      25.273  29.679  51.546  1.00  0.00           H
ATOM   4644  CA  VAL   312      26.701  28.829  52.962  1.00  0.00           C
ATOM   4645  HA  VAL   312      26.922  27.781  53.159  1.00  0.00           H
ATOM   4646  CB  VAL   312      27.985  29.533  52.544  1.00  0.00           C
ATOM   4647  HB  VAL   312      27.730  30.505  52.122  1.00  0.00           H
ATOM   4648  CG1 VAL   312      29.112  29.694  53.659  1.00  0.00           C
ATOM   4649 HG11 VAL   312      28.741  30.246  54.523  1.00  0.00           H
ATOM   4650 HG12 VAL   312      29.407  28.716  54.038  1.00  0.00           H
ATOM   4651 HG13 VAL   312      29.990  30.219  53.282  1.00  0.00           H
ATOM   4652  CG2 VAL   312      28.605  28.744  51.353  1.00  0.00           C
ATOM   4653 HG21 VAL   312      28.092  28.954  50.416  1.00  0.00           H
ATOM   4654 HG22 VAL   312      29.677  28.943  51.338  1.00  0.00           H
ATOM   4655 HG23 VAL   312      28.501  27.687  51.602  1.00  0.00           H
ATOM   4656  C   VAL   312      25.992  29.484  54.177  1.00  0.00           C
ATOM   4657  O   VAL   312      25.260  30.460  54.059  1.00  0.00           O
ATOM   4658  N   ALA   313      26.074  28.867  55.335  1.00  0.00           N
ATOM   4659  H   ALA   313      26.684  28.062  55.362  1.00  0.00           H
ATOM   4660  CA  ALA   313      25.375  29.244  56.648  1.00  0.00           C
ATOM   4661  HA  ALA   313      24.337  29.448  56.388  1.00  0.00           H
ATOM   4662  CB  ALA   313      25.588  28.129  57.629  1.00  0.00           C
ATOM   4663  HB1 ALA   313      25.325  27.180  57.164  1.00  0.00           H
ATOM   4664  HB2 ALA   313      26.657  28.086  57.835  1.00  0.00           H
ATOM   4665  HB3 ALA   313      25.048  28.350  58.549  1.00  0.00           H
ATOM   4666  C   ALA   313      25.793  30.509  57.290  1.00  0.00           C
ATOM   4667  O   ALA   313      26.923  30.976  57.175  1.00  0.00           O
ATOM   4668  N   ILE   314      24.898  31.130  58.048  1.00  0.00           N
ATOM   4669  H   ILE   314      23.999  30.708  58.236  1.00  0.00           H
ATOM   4670  CA  ILE   314      24.976  32.545  58.361  1.00  0.00           C
ATOM   4671  HA  ILE   314      25.240  33.117  57.472  1.00  0.00           H
ATOM   4672  CB  ILE   314      23.537  33.045  58.703  1.00  0.00           C
ATOM   4673  HB  ILE   314      22.794  32.495  58.124  1.00  0.00           H
ATOM   4674  CG2 ILE   314      23.183  32.814  60.241  1.00  0.00           C
ATOM   4675 HG21 ILE   314      23.760  33.578  60.763  1.00  0.00           H
ATOM   4676 HG22 ILE   314      22.141  32.894  60.550  1.00  0.00           H
ATOM   4677 HG23 ILE   314      23.507  31.822  60.553  1.00  0.00           H
ATOM   4678  CG1 ILE   314      23.193  34.507  58.276  1.00  0.00           C
ATOM   4679 HG12 ILE   314      23.714  35.157  58.979  1.00  0.00           H
ATOM   4680 HG13 ILE   314      23.571  34.693  57.270  1.00  0.00           H
ATOM   4681  CD1 ILE   314      21.716  34.914  58.369  1.00  0.00           C
ATOM   4682 HD11 ILE   314      21.764  35.895  57.898  1.00  0.00           H
ATOM   4683 HD12 ILE   314      21.156  34.316  57.650  1.00  0.00           H
ATOM   4684 HD13 ILE   314      21.268  34.940  59.362  1.00  0.00           H
ATOM   4685  C   ILE   314      25.941  32.974  59.408  1.00  0.00           C
ATOM   4686  O   ILE   314      25.989  34.141  59.664  1.00  0.00           O
ATOM   4687  N   THR   315      26.702  32.075  60.132  1.00  0.00           N
ATOM   4688  H   THR   315      26.512  31.092  60.005  1.00  0.00           H
ATOM   4689  CA  THR   315      27.739  32.444  61.110  1.00  0.00           C
ATOM   4690  HA  THR   315      27.428  33.407  61.515  1.00  0.00           H
ATOM   4691  CB  THR   315      27.736  31.441  62.327  1.00  0.00           C
ATOM   4692  HB  THR   315      28.523  31.848  62.961  1.00  0.00           H
ATOM   4693  CG2 THR   315      26.340  31.381  62.966  1.00  0.00           C
ATOM   4694 HG21 THR   315      26.353  30.706  63.822  1.00  0.00           H
ATOM   4695 HG22 THR   315      26.037  32.321  63.428  1.00  0.00           H
ATOM   4696 HG23 THR   315      25.549  31.037  62.298  1.00  0.00           H
ATOM   4697  OG1 THR   315      27.893  30.076  61.801  1.00  0.00           O
ATOM   4698  HG1 THR   315      28.562  29.944  61.127  1.00  0.00           H
ATOM   4699  C   THR   315      29.103  32.731  60.525  1.00  0.00           C
ATOM   4700  O   THR   315      29.998  33.264  61.165  1.00  0.00           O
ATOM   4701  N   ASP   316      29.304  32.309  59.269  1.00  0.00           N
ATOM   4702  H   ASP   316      28.553  32.039  58.650  1.00  0.00           H
ATOM   4703  CA  ASP   316      30.643  32.146  58.664  1.00  0.00           C
ATOM   4704  HA  ASP   316      31.358  32.297  59.473  1.00  0.00           H
ATOM   4705  CB  ASP   316      30.916  30.735  58.242  1.00  0.00           C
ATOM   4706  HB2 ASP   316      30.102  30.408  57.596  1.00  0.00           H
ATOM   4707  HB3 ASP   316      31.843  30.901  57.694  1.00  0.00           H
ATOM   4708  CG  ASP   316      31.103  29.771  59.397  1.00  0.00           C
ATOM   4709  OD1 ASP   316      32.098  29.102  59.384  1.00  0.00           O
ATOM   4710  OD2 ASP   316      30.311  29.704  60.367  1.00  0.00           O
ATOM   4711  C   ASP   316      30.921  33.340  57.730  1.00  0.00           C
ATOM   4712  O   ASP   316      30.250  33.604  56.691  1.00  0.00           O
ATOM   4713  N   TRP   317      31.932  34.127  58.074  1.00  0.00           N
ATOM   4714  H   TRP   317      32.630  33.827  58.739  1.00  0.00           H
ATOM   4715  CA  TRP   317      32.079  35.408  57.352  1.00  0.00           C
ATOM   4716  HA  TRP   317      31.102  35.815  57.088  1.00  0.00           H
ATOM   4717  CB  TRP   317      32.815  36.399  58.364  1.00  0.00           C
ATOM   4718  HB2 TRP   317      32.255  36.398  59.299  1.00  0.00           H
ATOM   4719  HB3 TRP   317      33.769  35.933  58.611  1.00  0.00           H
ATOM   4720  CG  TRP   317      33.068  37.838  57.929  1.00  0.00           C
ATOM   4721  CD1 TRP   317      34.255  38.168  57.374  1.00  0.00           C
ATOM   4722  HD1 TRP   317      35.047  37.463  57.166  1.00  0.00           H
ATOM   4723  NE1 TRP   317      34.284  39.528  57.107  1.00  0.00           N
ATOM   4724  HE1 TRP   317      34.910  39.907  56.412  1.00  0.00           H
ATOM   4725  CE2 TRP   317      33.188  40.125  57.639  1.00  0.00           C
ATOM   4726  CZ2 TRP   317      32.809  41.499  57.722  1.00  0.00           C
ATOM   4727  HZ2 TRP   317      33.491  42.251  57.350  1.00  0.00           H
ATOM   4728  CH2 TRP   317      31.505  41.824  58.222  1.00  0.00           C
ATOM   4729  HH2 TRP   317      31.267  42.840  58.500  1.00  0.00           H
ATOM   4730  CZ3 TRP   317      30.628  40.802  58.678  1.00  0.00           C
ATOM   4731  HZ3 TRP   317      29.739  41.061  59.231  1.00  0.00           H
ATOM   4732  CE3 TRP   317      31.083  39.449  58.564  1.00  0.00           C
ATOM   4733  HE3 TRP   317      30.470  38.644  58.943  1.00  0.00           H
ATOM   4734  CD2 TRP   317      32.339  39.098  58.141  1.00  0.00           C
ATOM   4735  C   TRP   317      32.932  35.193  56.149  1.00  0.00           C
ATOM   4736  O   TRP   317      33.886  34.442  56.258  1.00  0.00           O
ATOM   4737  N   SER   318      32.641  35.830  55.009  1.00  0.00           N
ATOM   4738  H   SER   318      31.778  36.354  54.991  1.00  0.00           H
ATOM   4739  CA  SER   318      33.315  35.736  53.706  1.00  0.00           C
ATOM   4740  HA  SER   318      33.859  34.797  53.811  1.00  0.00           H
ATOM   4741  CB  SER   318      32.247  35.556  52.582  1.00  0.00           C
ATOM   4742  HB2 SER   318      32.733  35.111  51.715  1.00  0.00           H
ATOM   4743  HB3 SER   318      31.341  35.048  52.912  1.00  0.00           H
ATOM   4744  OG  SER   318      31.731  36.777  52.160  1.00  0.00           O
ATOM   4745  HG  SER   318      31.248  36.965  52.968  1.00  0.00           H
ATOM   4746  C   SER   318      34.373  36.678  53.424  1.00  0.00           C
ATOM   4747  O   SER   318      34.614  37.632  54.111  1.00  0.00           O
ATOM   4748  N   GLY   319      35.036  36.497  52.311  1.00  0.00           N
ATOM   4749  H   GLY   319      34.884  35.590  51.894  1.00  0.00           H
ATOM   4750  CA  GLY   319      35.989  37.397  51.734  1.00  0.00           C
ATOM   4751  HA2 GLY   319      35.906  38.408  52.131  1.00  0.00           H
ATOM   4752  HA3 GLY   319      37.045  37.144  51.829  1.00  0.00           H
ATOM   4753  C   GLY   319      35.790  37.598  50.277  1.00  0.00           C
ATOM   4754  O   GLY   319      34.845  38.302  49.836  1.00  0.00           O
ATOM   4755  N   TYR   320      36.629  37.007  49.418  1.00  0.00           N
ATOM   4756  H   TYR   320      37.275  36.377  49.873  1.00  0.00           H
ATOM   4757  CA  TYR   320      36.465  36.861  47.963  1.00  0.00           C
ATOM   4758  HA  TYR   320      35.985  37.783  47.634  1.00  0.00           H
ATOM   4759  CB  TYR   320      37.849  36.716  47.284  1.00  0.00           C
ATOM   4760  HB2 TYR   320      38.328  35.859  47.759  1.00  0.00           H
ATOM   4761  HB3 TYR   320      37.766  36.657  46.199  1.00  0.00           H
ATOM   4762  CG  TYR   320      38.744  37.903  47.536  1.00  0.00           C
ATOM   4763  CD1 TYR   320      38.744  39.016  46.671  1.00  0.00           C
ATOM   4764  HD1 TYR   320      37.942  39.170  45.965  1.00  0.00           H
ATOM   4765  CE1 TYR   320      39.768  39.984  46.742  1.00  0.00           C
ATOM   4766  HE1 TYR   320      39.790  40.866  46.118  1.00  0.00           H
ATOM   4767  CZ  TYR   320      40.811  39.792  47.703  1.00  0.00           C
ATOM   4768  OH  TYR   320      41.767  40.747  47.880  1.00  0.00           O
ATOM   4769  HH  TYR   320      41.517  41.523  47.373  1.00  0.00           H
ATOM   4770  CE2 TYR   320      40.741  38.721  48.612  1.00  0.00           C
ATOM   4771  HE2 TYR   320      41.549  38.703  49.330  1.00  0.00           H
ATOM   4772  CD2 TYR   320      39.709  37.816  48.504  1.00  0.00           C
ATOM   4773  HD2 TYR   320      39.692  36.876  49.036  1.00  0.00           H
ATOM   4774  C   TYR   320      35.416  35.843  47.711  1.00  0.00           C
ATOM   4775  O   TYR   320      35.253  34.911  48.427  1.00  0.00           O
ATOM   4776  N   SER   321      34.885  35.815  46.488  1.00  0.00           N
ATOM   4777  H   SER   321      35.205  36.499  45.817  1.00  0.00           H
ATOM   4778  CA  SER   321      34.203  34.748  45.797  1.00  0.00           C
ATOM   4779  HA  SER   321      34.668  33.868  46.242  1.00  0.00           H
ATOM   4780  CB  SER   321      32.715  34.751  46.023  1.00  0.00           C
ATOM   4781  HB2 SER   321      32.400  33.768  45.672  1.00  0.00           H
ATOM   4782  HB3 SER   321      32.497  34.859  47.086  1.00  0.00           H
ATOM   4783  OG  SER   321      32.045  35.739  45.272  1.00  0.00           O
ATOM   4784  HG  SER   321      31.586  36.346  45.858  1.00  0.00           H
ATOM   4785  C   SER   321      34.414  34.769  44.279  1.00  0.00           C
ATOM   4786  O   SER   321      34.753  35.840  43.726  1.00  0.00           O
ATOM   4787  N   GLY   322      34.303  33.688  43.529  1.00  0.00           N
ATOM   4788  H   GLY   322      34.049  32.844  44.023  1.00  0.00           H
ATOM   4789  CA  GLY   322      34.535  33.746  41.985  1.00  0.00           C
ATOM   4790  HA2 GLY   322      33.750  34.439  41.683  1.00  0.00           H
ATOM   4791  HA3 GLY   322      35.525  34.156  41.791  1.00  0.00           H
ATOM   4792  C   GLY   322      34.316  32.514  41.156  1.00  0.00           C
ATOM   4793  O   GLY   322      34.286  31.407  41.615  1.00  0.00           O
ATOM   4794  N   SER   323      34.015  32.727  39.824  1.00  0.00           N
ATOM   4795  H   SER   323      34.076  33.680  39.493  1.00  0.00           H
ATOM   4796  CA  SER   323      33.575  31.690  38.872  1.00  0.00           C
ATOM   4797  HA  SER   323      32.673  31.160  39.177  1.00  0.00           H
ATOM   4798  CB  SER   323      33.335  32.396  37.518  1.00  0.00           C
ATOM   4799  HB2 SER   323      34.280  32.794  37.149  1.00  0.00           H
ATOM   4800  HB3 SER   323      32.944  31.692  36.783  1.00  0.00           H
ATOM   4801  OG  SER   323      32.383  33.461  37.850  1.00  0.00           O
ATOM   4802  HG  SER   323      31.699  33.125  38.433  1.00  0.00           H
ATOM   4803  C   SER   323      34.666  30.679  38.436  1.00  0.00           C
ATOM   4804  O   SER   323      35.838  31.057  38.359  1.00  0.00           O
ATOM   4805  N   PHE   324      34.143  29.509  38.095  1.00  0.00           N
ATOM   4806  H   PHE   324      33.204  29.354  38.432  1.00  0.00           H
ATOM   4807  CA  PHE   324      34.858  28.525  37.336  1.00  0.00           C
ATOM   4808  HA  PHE   324      35.445  29.036  36.574  1.00  0.00           H
ATOM   4809  CB  PHE   324      35.823  27.731  38.251  1.00  0.00           C
ATOM   4810  HB2 PHE   324      36.638  27.338  37.643  1.00  0.00           H
ATOM   4811  HB3 PHE   324      36.305  28.353  39.004  1.00  0.00           H
ATOM   4812  CG  PHE   324      35.229  26.658  39.068  1.00  0.00           C
ATOM   4813  CD1 PHE   324      34.722  26.987  40.286  1.00  0.00           C
ATOM   4814  HD1 PHE   324      34.465  28.003  40.550  1.00  0.00           H
ATOM   4815  CE1 PHE   324      34.480  25.960  41.231  1.00  0.00           C
ATOM   4816  HE1 PHE   324      34.013  26.167  42.183  1.00  0.00           H
ATOM   4817  CZ  PHE   324      34.745  24.624  40.874  1.00  0.00           C
ATOM   4818  HZ  PHE   324      34.490  23.734  41.429  1.00  0.00           H
ATOM   4819  CE2 PHE   324      35.076  24.326  39.503  1.00  0.00           C
ATOM   4820  HE2 PHE   324      35.182  23.287  39.228  1.00  0.00           H
ATOM   4821  CD2 PHE   324      35.264  25.342  38.591  1.00  0.00           C
ATOM   4822  HD2 PHE   324      35.540  25.086  37.578  1.00  0.00           H
ATOM   4823  C   PHE   324      33.984  27.609  36.556  1.00  0.00           C
ATOM   4824  O   PHE   324      32.728  27.693  36.641  1.00  0.00           O
ATOM   4825  N   VAL   325      34.555  26.772  35.694  1.00  0.00           N
ATOM   4826  H   VAL   325      35.560  26.668  35.712  1.00  0.00           H
ATOM   4827  CA  VAL   325      33.843  26.016  34.650  1.00  0.00           C
ATOM   4828  HA  VAL   325      32.870  25.807  35.094  1.00  0.00           H
ATOM   4829  CB  VAL   325      33.595  26.778  33.325  1.00  0.00           C
ATOM   4830  HB  VAL   325      33.014  26.100  32.700  1.00  0.00           H
ATOM   4831  CG1 VAL   325      32.787  28.020  33.231  1.00  0.00           C
ATOM   4832 HG11 VAL   325      33.426  28.832  33.578  1.00  0.00           H
ATOM   4833 HG12 VAL   325      32.384  28.242  32.243  1.00  0.00           H
ATOM   4834 HG13 VAL   325      31.893  27.965  33.852  1.00  0.00           H
ATOM   4835  CG2 VAL   325      34.846  27.135  32.445  1.00  0.00           C
ATOM   4836 HG21 VAL   325      35.602  27.669  33.020  1.00  0.00           H
ATOM   4837 HG22 VAL   325      35.214  26.185  32.058  1.00  0.00           H
ATOM   4838 HG23 VAL   325      34.554  27.724  31.575  1.00  0.00           H
ATOM   4839  C   VAL   325      34.456  24.666  34.491  1.00  0.00           C
ATOM   4840  O   VAL   325      35.664  24.563  34.681  1.00  0.00           O
ATOM   4841  N   GLN   326      33.810  23.621  34.117  1.00  0.00           N
ATOM   4842  H   GLN   326      32.836  23.774  33.900  1.00  0.00           H
ATOM   4843  CA  GLN   326      34.323  22.268  33.893  1.00  0.00           C
ATOM   4844  HA  GLN   326      35.390  22.338  34.110  1.00  0.00           H
ATOM   4845  CB  GLN   326      33.774  21.289  35.008  1.00  0.00           C
ATOM   4846  HB2 GLN   326      32.701  21.469  35.067  1.00  0.00           H
ATOM   4847  HB3 GLN   326      34.037  20.260  34.763  1.00  0.00           H
ATOM   4848  CG  GLN   326      34.359  21.636  36.346  1.00  0.00           C
ATOM   4849  HG2 GLN   326      35.438  21.669  36.196  1.00  0.00           H
ATOM   4850  HG3 GLN   326      34.024  22.632  36.639  1.00  0.00           H
ATOM   4851  CD  GLN   326      34.017  20.646  37.455  1.00  0.00           C
ATOM   4852  OE1 GLN   326      32.924  20.047  37.440  1.00  0.00           O
ATOM   4853  NE2 GLN   326      34.951  20.236  38.256  1.00  0.00           N
ATOM   4854 HE21 GLN   326      35.890  20.607  38.213  1.00  0.00           H
ATOM   4855 HE22 GLN   326      34.799  19.298  38.597  1.00  0.00           H
ATOM   4856  C   GLN   326      34.010  21.772  32.500  1.00  0.00           C
ATOM   4857  O   GLN   326      32.946  22.096  31.968  1.00  0.00           O
ATOM   4858  N   HID   327      34.897  20.956  31.830  1.00  0.00           N
ATOM   4859  H   HID   327      35.764  20.748  32.305  1.00  0.00           H
ATOM   4860  CA  HID   327      34.702  20.385  30.452  1.00  0.00           C
ATOM   4861  HA  HID   327      33.980  20.988  29.904  1.00  0.00           H
ATOM   4862  CB  HID   327      36.013  20.442  29.648  1.00  0.00           C
ATOM   4863  HB2 HID   327      36.704  19.655  29.950  1.00  0.00           H
ATOM   4864  HB3 HID   327      35.761  20.336  28.594  1.00  0.00           H
ATOM   4865  CG  HID   327      36.707  21.826  29.775  1.00  0.00           C
ATOM   4866  ND1 HID   327      37.832  22.074  29.049  1.00  0.00           N
ATOM   4867  HD1 HID   327      38.148  21.416  28.349  1.00  0.00           H
ATOM   4868  CE1 HID   327      38.020  23.405  28.986  1.00  0.00           C
ATOM   4869  HE1 HID   327      38.804  23.996  28.535  1.00  0.00           H
ATOM   4870  NE2 HID   327      37.059  23.972  29.757  1.00  0.00           N
ATOM   4871  CD2 HID   327      36.222  23.039  30.219  1.00  0.00           C
ATOM   4872  HD2 HID   327      35.169  23.157  30.432  1.00  0.00           H
ATOM   4873  C   HID   327      34.075  19.008  30.543  1.00  0.00           C
ATOM   4874  O   HID   327      34.182  18.340  31.600  1.00  0.00           O
ATOM   4875  N   PRO   328      33.502  18.510  29.445  1.00  0.00           N
ATOM   4876  CD  PRO   328      33.275  19.230  28.183  1.00  0.00           C
ATOM   4877  HD2 PRO   328      34.197  19.353  27.614  1.00  0.00           H
ATOM   4878  HD3 PRO   328      32.823  20.221  28.213  1.00  0.00           H
ATOM   4879  CG  PRO   328      32.395  18.404  27.304  1.00  0.00           C
ATOM   4880  HG2 PRO   328      32.552  18.605  26.244  1.00  0.00           H
ATOM   4881  HG3 PRO   328      31.336  18.611  27.461  1.00  0.00           H
ATOM   4882  CB  PRO   328      32.757  16.958  27.710  1.00  0.00           C
ATOM   4883  HB2 PRO   328      33.657  16.631  27.189  1.00  0.00           H
ATOM   4884  HB3 PRO   328      31.994  16.242  27.406  1.00  0.00           H
ATOM   4885  CA  PRO   328      32.969  17.112  29.228  1.00  0.00           C
ATOM   4886  HA  PRO   328      32.027  17.030  29.771  1.00  0.00           H
ATOM   4887  C   PRO   328      33.877  16.089  29.772  1.00  0.00           C
ATOM   4888  O   PRO   328      33.443  15.114  30.350  1.00  0.00           O
ATOM   4889  N   GLU   329      35.180  16.302  29.689  1.00  0.00           N
ATOM   4890  H   GLU   329      35.556  17.125  29.239  1.00  0.00           H
ATOM   4891  CA  GLU   329      36.239  15.446  30.157  1.00  0.00           C
ATOM   4892  HA  GLU   329      36.062  14.465  29.720  1.00  0.00           H
ATOM   4893  CB  GLU   329      37.563  16.021  29.661  1.00  0.00           C
ATOM   4894  HB2 GLU   329      37.660  17.034  30.052  1.00  0.00           H
ATOM   4895  HB3 GLU   329      38.296  15.423  30.204  1.00  0.00           H
ATOM   4896  CG  GLU   329      37.779  15.804  28.153  1.00  0.00           C
ATOM   4897  HG2 GLU   329      38.791  16.156  27.949  1.00  0.00           H
ATOM   4898  HG3 GLU   329      38.028  14.751  28.020  1.00  0.00           H
ATOM   4899  CD  GLU   329      36.733  16.354  27.170  1.00  0.00           C
ATOM   4900  OE1 GLU   329      36.170  17.430  27.456  1.00  0.00           O
ATOM   4901  OE2 GLU   329      36.796  15.890  26.015  1.00  0.00           O
ATOM   4902  C   GLU   329      36.299  15.207  31.742  1.00  0.00           C
ATOM   4903  O   GLU   329      36.971  14.296  32.204  1.00  0.00           O
ATOM   4904  N   LEU   330      35.501  15.935  32.493  1.00  0.00           N
ATOM   4905  H   LEU   330      34.996  16.656  31.997  1.00  0.00           H
ATOM   4906  CA  LEU   330      35.416  15.707  33.939  1.00  0.00           C
ATOM   4907  HA  LEU   330      35.869  14.738  34.144  1.00  0.00           H
ATOM   4908  CB  LEU   330      36.093  16.904  34.583  1.00  0.00           C
ATOM   4909  HB2 LEU   330      35.625  17.778  34.131  1.00  0.00           H
ATOM   4910  HB3 LEU   330      35.857  16.898  35.647  1.00  0.00           H
ATOM   4911  CG  LEU   330      37.594  17.289  34.454  1.00  0.00           C
ATOM   4912  HG  LEU   330      37.683  17.613  33.417  1.00  0.00           H
ATOM   4913  CD1 LEU   330      37.990  18.409  35.382  1.00  0.00           C
ATOM   4914 HD11 LEU   330      37.818  18.153  36.427  1.00  0.00           H
ATOM   4915 HD12 LEU   330      39.077  18.487  35.378  1.00  0.00           H
ATOM   4916 HD13 LEU   330      37.488  19.343  35.133  1.00  0.00           H
ATOM   4917  CD2 LEU   330      38.522  16.156  34.706  1.00  0.00           C
ATOM   4918 HD21 LEU   330      38.100  15.232  34.309  1.00  0.00           H
ATOM   4919 HD22 LEU   330      39.538  16.344  34.360  1.00  0.00           H
ATOM   4920 HD23 LEU   330      38.604  15.929  35.768  1.00  0.00           H
ATOM   4921  C   LEU   330      33.977  15.515  34.424  1.00  0.00           C
ATOM   4922  O   LEU   330      33.827  15.323  35.620  1.00  0.00           O
ATOM   4923  N   THR   331      32.921  15.606  33.522  1.00  0.00           N
ATOM   4924  H   THR   331      33.101  15.644  32.529  1.00  0.00           H
ATOM   4925  CA  THR   331      31.477  15.513  33.934  1.00  0.00           C
ATOM   4926  HA  THR   331      31.467  15.104  34.943  1.00  0.00           H
ATOM   4927  CB  THR   331      30.704  16.886  33.890  1.00  0.00           C
ATOM   4928  HB  THR   331      29.679  16.882  34.260  1.00  0.00           H
ATOM   4929  CG2 THR   331      31.393  18.029  34.671  1.00  0.00           C
ATOM   4930 HG21 THR   331      30.567  18.665  34.987  1.00  0.00           H
ATOM   4931 HG22 THR   331      31.997  17.654  35.497  1.00  0.00           H
ATOM   4932 HG23 THR   331      31.997  18.721  34.084  1.00  0.00           H
ATOM   4933  OG1 THR   331      30.568  17.276  32.493  1.00  0.00           O
ATOM   4934  HG1 THR   331      30.823  18.201  32.514  1.00  0.00           H
ATOM   4935  C   THR   331      30.711  14.540  33.137  1.00  0.00           C
ATOM   4936  O   THR   331      29.923  13.738  33.676  1.00  0.00           O
ATOM   4937  N   GLY   332      31.018  14.396  31.877  1.00  0.00           N
ATOM   4938  H   GLY   332      31.637  15.084  31.474  1.00  0.00           H
ATOM   4939  CA  GLY   332      30.261  13.581  30.926  1.00  0.00           C
ATOM   4940  HA2 GLY   332      30.918  13.369  30.083  1.00  0.00           H
ATOM   4941  HA3 GLY   332      29.962  12.608  31.313  1.00  0.00           H
ATOM   4942  C   GLY   332      28.889  14.288  30.492  1.00  0.00           C
ATOM   4943  O   GLY   332      27.997  13.668  29.952  1.00  0.00           O
ATOM   4944  N   LEU   333      28.817  15.639  30.604  1.00  0.00           N
ATOM   4945  H   LEU   333      29.491  16.099  31.198  1.00  0.00           H
ATOM   4946  CA  LEU   333      27.920  16.541  29.851  1.00  0.00           C
ATOM   4947  HA  LEU   333      26.977  16.021  29.681  1.00  0.00           H
ATOM   4948  CB  LEU   333      27.621  17.783  30.732  1.00  0.00           C
ATOM   4949  HB2 LEU   333      28.560  18.328  30.841  1.00  0.00           H
ATOM   4950  HB3 LEU   333      26.965  18.427  30.146  1.00  0.00           H
ATOM   4951  CG  LEU   333      27.116  17.628  32.162  1.00  0.00           C
ATOM   4952  HG  LEU   333      27.719  16.924  32.736  1.00  0.00           H
ATOM   4953  CD1 LEU   333      26.886  18.976  32.818  1.00  0.00           C
ATOM   4954 HD11 LEU   333      26.286  18.830  33.717  1.00  0.00           H
ATOM   4955 HD12 LEU   333      27.815  19.518  32.997  1.00  0.00           H
ATOM   4956 HD13 LEU   333      26.199  19.609  32.256  1.00  0.00           H
ATOM   4957  CD2 LEU   333      25.830  16.856  32.015  1.00  0.00           C
ATOM   4958 HD21 LEU   333      25.285  16.776  32.955  1.00  0.00           H
ATOM   4959 HD22 LEU   333      25.150  17.377  31.340  1.00  0.00           H
ATOM   4960 HD23 LEU   333      26.074  15.834  31.725  1.00  0.00           H
ATOM   4961  C   LEU   333      28.531  16.747  28.479  1.00  0.00           C
ATOM   4962  O   LEU   333      29.759  16.578  28.272  1.00  0.00           O
ATOM   4963  N   ASP   334      27.776  17.361  27.523  1.00  0.00           N
ATOM   4964  H   ASP   334      26.820  17.518  27.808  1.00  0.00           H
ATOM   4965  CA  ASP   334      28.300  17.998  26.256  1.00  0.00           C
ATOM   4966  HA  ASP   334      29.255  17.577  25.946  1.00  0.00           H
ATOM   4967  CB  ASP   334      27.223  17.777  25.171  1.00  0.00           C
ATOM   4968  HB2 ASP   334      26.294  18.254  25.482  1.00  0.00           H
ATOM   4969  HB3 ASP   334      27.547  18.134  24.192  1.00  0.00           H
ATOM   4970  CG  ASP   334      26.901  16.309  24.903  1.00  0.00           C
ATOM   4971  OD1 ASP   334      25.739  15.924  24.621  1.00  0.00           O
ATOM   4972  OD2 ASP   334      27.831  15.483  24.874  1.00  0.00           O
ATOM   4973  C   ASP   334      28.514  19.509  26.434  1.00  0.00           C
ATOM   4974  O   ASP   334      29.039  20.219  25.537  1.00  0.00           O
ATOM   4975  N   CYX   335      27.940  20.078  27.496  1.00  0.00           N
ATOM   4976  H   CYX   335      27.616  19.459  28.225  1.00  0.00           H
ATOM   4977  CA  CYX   335      27.921  21.520  27.803  1.00  0.00           C
ATOM   4978  HA  CYX   335      28.266  22.000  26.888  1.00  0.00           H
ATOM   4979  CB  CYX   335      26.488  21.951  28.060  1.00  0.00           C
ATOM   4980  HB2 CYX   335      26.521  23.031  28.207  1.00  0.00           H
ATOM   4981  HB3 CYX   335      25.837  21.857  27.191  1.00  0.00           H
ATOM   4982  SG  CYX   335      25.674  21.318  29.504  1.00  0.00           S
ATOM   4983  C   CYX   335      28.926  21.907  28.949  1.00  0.00           C
ATOM   4984  O   CYX   335      29.456  21.174  29.818  1.00  0.00           O
ATOM   4985  N   ILE   336      29.399  23.175  28.842  1.00  0.00           N
ATOM   4986  H   ILE   336      28.821  23.830  28.335  1.00  0.00           H
ATOM   4987  CA  ILE   336      30.329  23.792  29.792  1.00  0.00           C
ATOM   4988  HA  ILE   336      31.109  23.063  30.012  1.00  0.00           H
ATOM   4989  CB  ILE   336      30.962  25.145  29.270  1.00  0.00           C
ATOM   4990  HB  ILE   336      30.245  25.821  28.803  1.00  0.00           H
ATOM   4991  CG2 ILE   336      31.447  25.868  30.520  1.00  0.00           C
ATOM   4992 HG21 ILE   336      32.130  25.152  30.978  1.00  0.00           H
ATOM   4993 HG22 ILE   336      32.037  26.735  30.222  1.00  0.00           H
ATOM   4994 HG23 ILE   336      30.675  26.115  31.247  1.00  0.00           H
ATOM   4995  CG1 ILE   336      31.996  24.821  28.163  1.00  0.00           C
ATOM   4996 HG12 ILE   336      32.521  23.924  28.492  1.00  0.00           H
ATOM   4997 HG13 ILE   336      31.429  24.724  27.236  1.00  0.00           H
ATOM   4998  CD1 ILE   336      33.043  25.928  28.060  1.00  0.00           C
ATOM   4999 HD11 ILE   336      33.676  25.916  28.947  1.00  0.00           H
ATOM   5000 HD12 ILE   336      33.670  25.762  27.184  1.00  0.00           H
ATOM   5001 HD13 ILE   336      32.522  26.886  28.093  1.00  0.00           H
ATOM   5002  C   ILE   336      29.407  24.092  31.028  1.00  0.00           C
ATOM   5003  O   ILE   336      28.538  24.995  30.986  1.00  0.00           O
ATOM   5004  N   ARG   337      29.673  23.365  32.081  1.00  0.00           N
ATOM   5005  H   ARG   337      30.199  22.543  31.822  1.00  0.00           H
ATOM   5006  CA  ARG   337      29.083  23.519  33.422  1.00  0.00           C
ATOM   5007  HA  ARG   337      28.023  23.761  33.346  1.00  0.00           H
ATOM   5008  CB  ARG   337      29.237  22.216  34.273  1.00  0.00           C
ATOM   5009  HB2 ARG   337      28.560  21.532  33.761  1.00  0.00           H
ATOM   5010  HB3 ARG   337      30.227  21.839  34.019  1.00  0.00           H
ATOM   5011  CG  ARG   337      28.925  22.347  35.787  1.00  0.00           C
ATOM   5012  HG2 ARG   337      29.649  23.039  36.220  1.00  0.00           H
ATOM   5013  HG3 ARG   337      27.919  22.751  35.896  1.00  0.00           H
ATOM   5014  CD  ARG   337      29.084  20.987  36.506  1.00  0.00           C
ATOM   5015  HD2 ARG   337      30.039  20.507  36.295  1.00  0.00           H
ATOM   5016  HD3 ARG   337      29.195  21.226  37.563  1.00  0.00           H
ATOM   5017  NE  ARG   337      27.883  20.153  36.364  1.00  0.00           N
ATOM   5018  HE  ARG   337      27.082  20.568  35.909  1.00  0.00           H
ATOM   5019  CZ  ARG   337      27.559  19.059  37.098  1.00  0.00           C
ATOM   5020  NH1 ARG   337      28.409  18.521  37.933  1.00  0.00           N
ATOM   5021 HH11 ARG   337      29.384  18.752  38.067  1.00  0.00           H
ATOM   5022 HH12 ARG   337      28.017  17.948  38.666  1.00  0.00           H
ATOM   5023  NH2 ARG   337      26.465  18.342  37.027  1.00  0.00           N
ATOM   5024 HH21 ARG   337      25.777  18.543  36.314  1.00  0.00           H
ATOM   5025 HH22 ARG   337      26.343  17.483  37.543  1.00  0.00           H
ATOM   5026  C   ARG   337      29.646  24.780  34.109  1.00  0.00           C
ATOM   5027  O   ARG   337      30.889  24.974  34.098  1.00  0.00           O
ATOM   5028  N   PRO   338      28.786  25.606  34.683  1.00  0.00           N
ATOM   5029  CD  PRO   338      27.356  25.761  34.415  1.00  0.00           C
ATOM   5030  HD2 PRO   338      26.718  24.880  34.491  1.00  0.00           H
ATOM   5031  HD3 PRO   338      27.275  26.119  33.390  1.00  0.00           H
ATOM   5032  CG  PRO   338      26.912  26.982  35.266  1.00  0.00           C
ATOM   5033  HG2 PRO   338      26.366  26.724  36.174  1.00  0.00           H
ATOM   5034  HG3 PRO   338      26.337  27.671  34.647  1.00  0.00           H
ATOM   5035  CB  PRO   338      28.182  27.679  35.613  1.00  0.00           C
ATOM   5036  HB2 PRO   338      28.216  28.125  36.607  1.00  0.00           H
ATOM   5037  HB3 PRO   338      28.320  28.475  34.880  1.00  0.00           H
ATOM   5038  CA  PRO   338      29.247  26.636  35.637  1.00  0.00           C
ATOM   5039  HA  PRO   338      30.197  27.016  35.260  1.00  0.00           H
ATOM   5040  C   PRO   338      29.409  26.066  37.067  1.00  0.00           C
ATOM   5041  O   PRO   338      28.591  25.309  37.542  1.00  0.00           O
ATOM   5042  N   CYX   339      30.383  26.500  37.788  1.00  0.00           N
ATOM   5043  H   CYX   339      31.003  27.118  37.282  1.00  0.00           H
ATOM   5044  CA  CYX   339      30.635  26.364  39.205  1.00  0.00           C
ATOM   5045  HA  CYX   339      29.731  26.197  39.790  1.00  0.00           H
ATOM   5046  CB  CYX   339      31.516  25.142  39.382  1.00  0.00           C
ATOM   5047  HB2 CYX   339      32.507  25.356  38.984  1.00  0.00           H
[truncated: 55,806 more chars]
