# Supplementary material for: Worth the Weight: Sub-Pocket EXplorer (SubPEx), a Weighted Ensemble Method to Enhance Binding-Pocket Conformational Sampling
Source: J Chem Theory Comput. 2023 Aug 16;19(17):5677–89. doi: 10.1021/acs.jctc.3c00478 (PMC10500992; doi:10.1021/acs.jctc.3c00478)
Supplement: Supplementary file 2 — ct3c00478_si_002.zip [file ct3c00478_si_002.zip › clustered_structures/NA/brute-force/rep.c4.aligned.pdb]

HELIX    1   1 SER     23  SER     28  1                                   6
HELIX    2   2 PRO    328  THR    331  1                                   4
SHEET    1   1 1 GLY    14  LYS    20  0
SHEET    2   2 1 ILE    40  CYX    42  0
SHEET    3   3 1 CYX    47  THR    53  0
SHEET    4   4 1 THR    75  PRO    80  0
SHEET    5   5 1 ARG    91  VAL    95  0
SHEET    6   6 1 SER    98  HIE   103  0
SHEET    7   7 1 TRP   108  SER   114  0
SHEET    8   8 1 VAL   121  TYR   126  0
SHEET    9   9 1 ILE   129  ILE   134  0
SHEET   10  10 1 ALA   150  VAL   152  0
SHEET   11  11 1 SER   155  ASP   162  0
SHEET   12  12 1 SER   170  GLU   177  0
SHEET   13  13 1 LYS   180  GLU   186  0
SHEET   14  14 1 SER   198  ASN   202  0
SHEET   15  15 1 GLU   205  VAL   209  0
SHEET   16  16 1 ARG   219  PHE   224  0
SHEET   17  17 1 TYR   230  ILE   235  0
SHEET   18  18 1 PHE   269  TYR   271  0
SHEET   19  19 1 GLY   274  ARG   279  0
SHEET   20  20 1 PHE   289  ASP   294  0
SHEET   21  21 1 VAL   307  VAL   312  0
SHEET   22  22 1 SER   321  GLN   326  0
SHEET   23  23 1 ARG   337  GLY   347  0
SHEET   24  24 1 THR   356  VAL   366  0
CRYST1  152.014  145.858  152.538   7.12   3.41   7.32               1
ATOM      1  N   VAL     1      43.446  17.982  23.621  1.00  0.00           N
ATOM      2  H1  VAL     1      43.731  17.111  23.197  1.00  0.00           H
ATOM      3  H2  VAL     1      44.270  18.410  24.019  1.00  0.00           H
ATOM      4  H3  VAL     1      42.768  17.806  24.348  1.00  0.00           H
ATOM      5  CA  VAL     1      42.862  18.858  22.630  1.00  0.00           C
ATOM      6  HA  VAL     1      43.465  18.846  21.722  1.00  0.00           H
ATOM      7  CB  VAL     1      41.361  18.437  22.331  1.00  0.00           C
ATOM      8  HB  VAL     1      40.882  19.251  21.786  1.00  0.00           H
ATOM      9  CG1 VAL     1      41.308  17.217  21.425  1.00  0.00           C
ATOM     10 HG11 VAL     1      41.979  17.323  20.572  1.00  0.00           H
ATOM     11 HG12 VAL     1      41.453  16.307  22.008  1.00  0.00           H
ATOM     12 HG13 VAL     1      40.340  17.149  20.929  1.00  0.00           H
ATOM     13  CG2 VAL     1      40.325  18.401  23.450  1.00  0.00           C
ATOM     14 HG21 VAL     1      40.452  19.286  24.073  1.00  0.00           H
ATOM     15 HG22 VAL     1      39.338  18.319  22.994  1.00  0.00           H
ATOM     16 HG23 VAL     1      40.413  17.525  24.094  1.00  0.00           H
ATOM     17  C   VAL     1      42.920  20.220  23.132  1.00  0.00           C
ATOM     18  O   VAL     1      42.731  20.380  24.324  1.00  0.00           O
ATOM     19  N   LYS     2      43.244  21.227  22.295  1.00  0.00           N
ATOM     20  H   LYS     2      43.467  21.082  21.321  1.00  0.00           H
ATOM     21  CA  LYS     2      43.077  22.574  22.731  1.00  0.00           C
ATOM     22  HA  LYS     2      43.694  22.790  23.604  1.00  0.00           H
ATOM     23  CB  LYS     2      43.448  23.465  21.558  1.00  0.00           C
ATOM     24  HB2 LYS     2      42.824  23.093  20.746  1.00  0.00           H
ATOM     25  HB3 LYS     2      43.110  24.494  21.668  1.00  0.00           H
ATOM     26  CG  LYS     2      44.935  23.482  21.288  1.00  0.00           C
ATOM     27  HG2 LYS     2      45.352  22.507  21.038  1.00  0.00           H
ATOM     28  HG3 LYS     2      45.083  23.958  20.318  1.00  0.00           H
ATOM     29  CD  LYS     2      45.821  24.268  22.322  1.00  0.00           C
ATOM     30  HD2 LYS     2      45.423  25.283  22.320  1.00  0.00           H
ATOM     31  HD3 LYS     2      45.739  23.826  23.315  1.00  0.00           H
ATOM     32  CE  LYS     2      47.272  24.330  21.767  1.00  0.00           C
ATOM     33  HE2 LYS     2      47.551  23.316  21.485  1.00  0.00           H
ATOM     34  HE3 LYS     2      47.321  24.946  20.868  1.00  0.00           H
ATOM     35  NZ  LYS     2      48.102  24.920  22.738  1.00  0.00           N
ATOM     36  HZ1 LYS     2      48.102  24.317  23.548  1.00  0.00           H
ATOM     37  HZ2 LYS     2      49.071  25.058  22.489  1.00  0.00           H
ATOM     38  HZ3 LYS     2      47.760  25.808  23.076  1.00  0.00           H
ATOM     39  C   LYS     2      41.599  22.807  23.085  1.00  0.00           C
ATOM     40  O   LYS     2      40.704  22.290  22.414  1.00  0.00           O
ATOM     41  N   LEU     3      41.308  23.488  24.192  1.00  0.00           N
ATOM     42  H   LEU     3      42.141  23.826  24.650  1.00  0.00           H
ATOM     43  CA  LEU     3      40.016  23.998  24.620  1.00  0.00           C
ATOM     44  HA  LEU     3      39.304  23.182  24.742  1.00  0.00           H
ATOM     45  CB  LEU     3      40.258  24.506  25.998  1.00  0.00           C
ATOM     46  HB2 LEU     3      40.511  23.704  26.691  1.00  0.00           H
ATOM     47  HB3 LEU     3      41.109  25.175  25.860  1.00  0.00           H
ATOM     48  CG  LEU     3      39.067  25.320  26.535  1.00  0.00           C
ATOM     49  HG  LEU     3      38.912  26.226  25.949  1.00  0.00           H
ATOM     50  CD1 LEU     3      37.655  24.645  26.681  1.00  0.00           C
ATOM     51 HD11 LEU     3      37.604  23.692  27.209  1.00  0.00           H
ATOM     52 HD12 LEU     3      36.964  25.331  27.173  1.00  0.00           H
ATOM     53 HD13 LEU     3      37.197  24.524  25.700  1.00  0.00           H
ATOM     54  CD2 LEU     3      39.478  25.755  27.914  1.00  0.00           C
ATOM     55 HD21 LEU     3      39.391  24.938  28.629  1.00  0.00           H
ATOM     56 HD22 LEU     3      40.462  26.223  27.887  1.00  0.00           H
ATOM     57 HD23 LEU     3      38.757  26.491  28.269  1.00  0.00           H
ATOM     58  C   LEU     3      39.362  24.912  23.572  1.00  0.00           C
ATOM     59  O   LEU     3      39.845  26.015  23.382  1.00  0.00           O
ATOM     60  N   ALA     4      38.293  24.372  22.943  1.00  0.00           N
ATOM     61  H   ALA     4      38.097  23.381  22.965  1.00  0.00           H
ATOM     62  CA  ALA     4      37.496  25.058  21.940  1.00  0.00           C
ATOM     63  HA  ALA     4      38.135  25.717  21.352  1.00  0.00           H
ATOM     64  CB  ALA     4      36.885  23.958  21.021  1.00  0.00           C
ATOM     65  HB1 ALA     4      36.189  23.314  21.558  1.00  0.00           H
ATOM     66  HB2 ALA     4      36.298  24.521  20.294  1.00  0.00           H
ATOM     67  HB3 ALA     4      37.649  23.348  20.540  1.00  0.00           H
ATOM     68  C   ALA     4      36.423  25.975  22.532  1.00  0.00           C
ATOM     69  O   ALA     4      36.296  27.138  22.074  1.00  0.00           O
ATOM     70  N   GLY     5      35.746  25.516  23.598  1.00  0.00           N
ATOM     71  H   GLY     5      35.853  24.547  23.861  1.00  0.00           H
ATOM     72  CA  GLY     5      34.758  26.204  24.390  1.00  0.00           C
ATOM     73  HA2 GLY     5      34.136  25.536  24.984  1.00  0.00           H
ATOM     74  HA3 GLY     5      35.283  26.953  24.984  1.00  0.00           H
ATOM     75  C   GLY     5      33.745  26.901  23.439  1.00  0.00           C
ATOM     76  O   GLY     5      33.330  27.971  23.782  1.00  0.00           O
ATOM     77  N   ASN     6      33.260  26.292  22.335  1.00  0.00           N
ATOM     78  H   ASN     6      33.617  25.424  21.962  1.00  0.00           H
ATOM     79  CA  ASN     6      32.052  26.856  21.568  1.00  0.00           C
ATOM     80  HA  ASN     6      31.851  27.802  22.070  1.00  0.00           H
ATOM     81  CB  ASN     6      32.585  26.988  20.030  1.00  0.00           C
ATOM     82  HB2 ASN     6      33.369  26.243  19.900  1.00  0.00           H
ATOM     83  HB3 ASN     6      31.812  26.718  19.311  1.00  0.00           H
ATOM     84  CG  ASN     6      33.090  28.338  19.790  1.00  0.00           C
ATOM     85  OD1 ASN     6      34.076  28.801  20.436  1.00  0.00           O
ATOM     86  ND2 ASN     6      32.490  29.047  18.893  1.00  0.00           N
ATOM     87 HD21 ASN     6      31.835  28.596  18.271  1.00  0.00           H
ATOM     88 HD22 ASN     6      32.797  29.997  18.739  1.00  0.00           H
ATOM     89  C   ASN     6      30.720  26.108  21.839  1.00  0.00           C
ATOM     90  O   ASN     6      29.720  26.533  21.251  1.00  0.00           O
ATOM     91  N   SER     7      30.722  25.118  22.728  1.00  0.00           N
ATOM     92  H   SER     7      31.627  24.946  23.143  1.00  0.00           H
ATOM     93  CA  SER     7      29.510  24.810  23.456  1.00  0.00           C
ATOM     94  HA  SER     7      28.735  24.584  22.723  1.00  0.00           H
ATOM     95  CB  SER     7      29.597  23.390  24.093  1.00  0.00           C
ATOM     96  HB2 SER     7      28.693  23.167  24.659  1.00  0.00           H
ATOM     97  HB3 SER     7      29.811  22.629  23.341  1.00  0.00           H
ATOM     98  OG  SER     7      30.654  23.378  24.969  1.00  0.00           O
ATOM     99  HG  SER     7      31.507  23.335  24.529  1.00  0.00           H
ATOM    100  C   SER     7      28.843  25.931  24.339  1.00  0.00           C
ATOM    101  O   SER     7      29.532  26.975  24.480  1.00  0.00           O
ATOM    102  N   SER     8      27.676  25.724  24.935  1.00  0.00           N
ATOM    103  H   SER     8      27.168  24.895  24.661  1.00  0.00           H
ATOM    104  CA  SER     8      27.144  26.664  25.908  1.00  0.00           C
ATOM    105  HA  SER     8      27.793  27.531  26.036  1.00  0.00           H
ATOM    106  CB  SER     8      25.883  27.307  25.303  1.00  0.00           C
ATOM    107  HB2 SER     8      25.080  26.616  25.047  1.00  0.00           H
ATOM    108  HB3 SER     8      25.459  28.017  26.015  1.00  0.00           H
ATOM    109  OG  SER     8      26.250  28.161  24.232  1.00  0.00           O
ATOM    110  HG  SER     8      26.484  27.610  23.481  1.00  0.00           H
ATOM    111  C   SER     8      26.754  26.159  27.293  1.00  0.00           C
ATOM    112  O   SER     8      26.831  24.941  27.555  1.00  0.00           O
ATOM    113  N   LEU     9      26.347  26.999  28.229  1.00  0.00           N
ATOM    114  H   LEU     9      26.245  27.958  27.928  1.00  0.00           H
ATOM    115  CA  LEU     9      26.219  26.778  29.696  1.00  0.00           C
ATOM    116  HA  LEU     9      27.121  26.287  30.064  1.00  0.00           H
ATOM    117  CB  LEU     9      26.020  28.073  30.522  1.00  0.00           C
ATOM    118  HB2 LEU     9      25.191  28.616  30.066  1.00  0.00           H
ATOM    119  HB3 LEU     9      25.707  27.799  31.530  1.00  0.00           H
ATOM    120  CG  LEU     9      27.213  28.979  30.754  1.00  0.00           C
ATOM    121  HG  LEU     9      27.561  29.297  29.771  1.00  0.00           H
ATOM    122  CD1 LEU     9      26.731  30.239  31.549  1.00  0.00           C
ATOM    123 HD11 LEU     9      26.223  30.017  32.489  1.00  0.00           H
ATOM    124 HD12 LEU     9      27.651  30.704  31.902  1.00  0.00           H
ATOM    125 HD13 LEU     9      26.180  30.908  30.889  1.00  0.00           H
ATOM    126  CD2 LEU     9      28.411  28.248  31.467  1.00  0.00           C
ATOM    127 HD21 LEU     9      29.154  29.013  31.698  1.00  0.00           H
ATOM    128 HD22 LEU     9      28.070  27.765  32.383  1.00  0.00           H
ATOM    129 HD23 LEU     9      28.889  27.550  30.779  1.00  0.00           H
ATOM    130  C   LEU     9      25.005  25.795  29.921  1.00  0.00           C
ATOM    131  O   LEU     9      23.992  25.758  29.185  1.00  0.00           O
ATOM    132  N   CYX    10      25.008  25.014  31.018  1.00  0.00           N
ATOM    133  H   CYX    10      25.820  24.907  31.609  1.00  0.00           H
ATOM    134  CA  CYX    10      23.972  24.057  31.415  1.00  0.00           C
ATOM    135  HA  CYX    10      23.638  23.508  30.535  1.00  0.00           H
ATOM    136  CB  CYX    10      24.531  23.008  32.375  1.00  0.00           C
ATOM    137  HB2 CYX    10      24.830  23.432  33.333  1.00  0.00           H
ATOM    138  HB3 CYX    10      23.789  22.262  32.664  1.00  0.00           H
ATOM    139  SG  CYX    10      26.028  22.173  31.878  1.00  0.00           S
ATOM    140  C   CYX    10      22.773  24.682  32.072  1.00  0.00           C
ATOM    141  O   CYX    10      22.946  25.408  33.024  1.00  0.00           O
ATOM    142  N   PRO    11      21.525  24.381  31.748  1.00  0.00           N
ATOM    143  CD  PRO    11      21.009  23.667  30.573  1.00  0.00           C
ATOM    144  HD2 PRO    11      21.647  22.801  30.395  1.00  0.00           H
ATOM    145  HD3 PRO    11      20.938  24.363  29.738  1.00  0.00           H
ATOM    146  CG  PRO    11      19.663  23.143  30.904  1.00  0.00           C
ATOM    147  HG2 PRO    11      19.729  22.123  31.284  1.00  0.00           H
ATOM    148  HG3 PRO    11      18.996  23.020  30.052  1.00  0.00           H
ATOM    149  CB  PRO    11      19.162  24.222  31.845  1.00  0.00           C
ATOM    150  HB2 PRO    11      18.531  23.846  32.650  1.00  0.00           H
ATOM    151  HB3 PRO    11      18.780  25.059  31.262  1.00  0.00           H
ATOM    152  CA  PRO    11      20.395  24.680  32.624  1.00  0.00           C
ATOM    153  HA  PRO    11      20.315  25.739  32.868  1.00  0.00           H
ATOM    154  C   PRO    11      20.435  23.981  33.892  1.00  0.00           C
ATOM    155  O   PRO    11      20.664  22.777  33.948  1.00  0.00           O
ATOM    156  N   ILE    12      20.055  24.657  34.905  1.00  0.00           N
ATOM    157  H   ILE    12      19.872  25.642  34.779  1.00  0.00           H
ATOM    158  CA  ILE    12      20.078  24.279  36.332  1.00  0.00           C
ATOM    159  HA  ILE    12      19.975  23.198  36.442  1.00  0.00           H
ATOM    160  CB  ILE    12      21.339  24.710  37.048  1.00  0.00           C
ATOM    161  HB  ILE    12      21.410  24.272  38.044  1.00  0.00           H
ATOM    162  CG2 ILE    12      22.544  24.254  36.257  1.00  0.00           C
ATOM    163 HG21 ILE    12      22.647  24.756  35.295  1.00  0.00           H
ATOM    164 HG22 ILE    12      23.528  24.377  36.711  1.00  0.00           H
ATOM    165 HG23 ILE    12      22.471  23.178  36.104  1.00  0.00           H
ATOM    166  CG1 ILE    12      21.481  26.302  37.165  1.00  0.00           C
ATOM    167 HG12 ILE    12      21.118  26.686  36.212  1.00  0.00           H
ATOM    168 HG13 ILE    12      20.774  26.635  37.925  1.00  0.00           H
ATOM    169  CD1 ILE    12      22.846  26.857  37.604  1.00  0.00           C
ATOM    170 HD11 ILE    12      23.055  26.370  38.557  1.00  0.00           H
ATOM    171 HD12 ILE    12      23.559  26.704  36.794  1.00  0.00           H
ATOM    172 HD13 ILE    12      22.799  27.929  37.800  1.00  0.00           H
ATOM    173  C   ILE    12      18.847  24.846  37.082  1.00  0.00           C
ATOM    174  O   ILE    12      18.337  25.925  36.790  1.00  0.00           O
ATOM    175  N   ASN    13      18.429  24.060  38.062  1.00  0.00           N
ATOM    176  H   ASN    13      18.951  23.210  38.222  1.00  0.00           H
ATOM    177  CA  ASN    13      17.394  24.451  39.088  1.00  0.00           C
ATOM    178  HA  ASN    13      16.813  25.289  38.706  1.00  0.00           H
ATOM    179  CB  ASN    13      16.308  23.321  39.261  1.00  0.00           C
ATOM    180  HB2 ASN    13      16.772  22.525  39.842  1.00  0.00           H
ATOM    181  HB3 ASN    13      15.428  23.668  39.803  1.00  0.00           H
ATOM    182  CG  ASN    13      15.543  22.859  38.001  1.00  0.00           C
ATOM    183  OD1 ASN    13      15.174  23.663  37.159  1.00  0.00           O
ATOM    184  ND2 ASN    13      15.270  21.630  37.904  1.00  0.00           N
ATOM    185 HD21 ASN    13      14.811  21.292  37.071  1.00  0.00           H
ATOM    186 HD22 ASN    13      15.497  21.041  38.692  1.00  0.00           H
ATOM    187  C   ASN    13      17.844  24.964  40.508  1.00  0.00           C
ATOM    188  O   ASN    13      17.013  25.515  41.226  1.00  0.00           O
ATOM    189  N   GLY    14      19.109  24.797  40.849  1.00  0.00           N
ATOM    190  H   GLY    14      19.619  24.187  40.226  1.00  0.00           H
ATOM    191  CA  GLY    14      19.770  25.192  42.128  1.00  0.00           C
ATOM    192  HA2 GLY    14      19.711  26.253  42.376  1.00  0.00           H
ATOM    193  HA3 GLY    14      19.305  24.712  42.988  1.00  0.00           H
ATOM    194  C   GLY    14      21.260  24.831  42.138  1.00  0.00           C
ATOM    195  O   GLY    14      21.927  24.664  41.100  1.00  0.00           O
ATOM    196  N   TRP    15      21.773  24.734  43.343  1.00  0.00           N
ATOM    197  H   TRP    15      21.172  25.030  44.099  1.00  0.00           H
ATOM    198  CA  TRP    15      23.256  24.565  43.637  1.00  0.00           C
ATOM    199  HA  TRP    15      23.827  24.263  42.759  1.00  0.00           H
ATOM    200  CB  TRP    15      23.768  25.901  44.174  1.00  0.00           C
ATOM    201  HB2 TRP    15      23.322  26.157  45.135  1.00  0.00           H
ATOM    202  HB3 TRP    15      24.831  25.784  44.380  1.00  0.00           H
ATOM    203  CG  TRP    15      23.580  27.059  43.192  1.00  0.00           C
ATOM    204  CD1 TRP    15      22.592  27.987  43.186  1.00  0.00           C
ATOM    205  HD1 TRP    15      21.726  27.949  43.829  1.00  0.00           H
ATOM    206  NE1 TRP    15      22.803  28.771  42.105  1.00  0.00           N
ATOM    207  HE1 TRP    15      22.092  29.445  41.858  1.00  0.00           H
ATOM    208  CE2 TRP    15      23.899  28.396  41.317  1.00  0.00           C
ATOM    209  CZ2 TRP    15      24.412  28.956  40.116  1.00  0.00           C
ATOM    210  HZ2 TRP    15      23.771  29.553  39.485  1.00  0.00           H
ATOM    211  CH2 TRP    15      25.570  28.317  39.690  1.00  0.00           C
ATOM    212  HH2 TRP    15      25.896  28.669  38.724  1.00  0.00           H
ATOM    213  CZ3 TRP    15      26.116  27.247  40.353  1.00  0.00           C
ATOM    214  HZ3 TRP    15      27.022  26.780  39.999  1.00  0.00           H
ATOM    215  CE3 TRP    15      25.566  26.761  41.479  1.00  0.00           C
ATOM    216  HE3 TRP    15      26.130  26.038  42.051  1.00  0.00           H
ATOM    217  CD2 TRP    15      24.415  27.352  41.978  1.00  0.00           C
ATOM    218  C   TRP    15      23.419  23.551  44.718  1.00  0.00           C
ATOM    219  O   TRP    15      22.560  23.191  45.502  1.00  0.00           O
ATOM    220  N   ALA    16      24.568  22.915  44.672  1.00  0.00           N
ATOM    221  H   ALA    16      25.220  23.157  43.939  1.00  0.00           H
ATOM    222  CA  ALA    16      25.029  21.989  45.740  1.00  0.00           C
ATOM    223  HA  ALA    16      24.569  22.349  46.659  1.00  0.00           H
ATOM    224  CB  ALA    16      24.837  20.567  45.354  1.00  0.00           C
ATOM    225  HB1 ALA    16      25.619  20.187  44.697  1.00  0.00           H
ATOM    226  HB2 ALA    16      24.832  20.030  46.303  1.00  0.00           H
ATOM    227  HB3 ALA    16      23.874  20.487  44.849  1.00  0.00           H
ATOM    228  C   ALA    16      26.596  22.278  45.879  1.00  0.00           C
ATOM    229  O   ALA    16      27.289  22.689  44.884  1.00  0.00           O
ATOM    230  N   VAL    17      27.085  22.009  47.070  1.00  0.00           N
ATOM    231  H   VAL    17      26.493  21.510  47.717  1.00  0.00           H
ATOM    232  CA  VAL    17      28.536  22.007  47.381  1.00  0.00           C
ATOM    233  HA  VAL    17      29.006  22.958  47.131  1.00  0.00           H
ATOM    234  CB  VAL    17      28.650  21.878  48.953  1.00  0.00           C
ATOM    235  HB  VAL    17      27.949  22.609  49.360  1.00  0.00           H
ATOM    236  CG1 VAL    17      28.344  20.442  49.438  1.00  0.00           C
ATOM    237 HG11 VAL    17      29.126  19.787  49.054  1.00  0.00           H
ATOM    238 HG12 VAL    17      28.254  20.261  50.510  1.00  0.00           H
ATOM    239 HG13 VAL    17      27.461  20.078  48.915  1.00  0.00           H
ATOM    240  CG2 VAL    17      29.964  22.322  49.505  1.00  0.00           C
ATOM    241 HG21 VAL    17      29.975  23.397  49.686  1.00  0.00           H
ATOM    242 HG22 VAL    17      30.076  21.869  50.489  1.00  0.00           H
ATOM    243 HG23 VAL    17      30.790  22.015  48.863  1.00  0.00           H
ATOM    244  C   VAL    17      29.338  20.960  46.613  1.00  0.00           C
ATOM    245  O   VAL    17      28.708  19.934  46.301  1.00  0.00           O
ATOM    246  N   TYR    18      30.604  21.203  46.199  1.00  0.00           N
ATOM    247  H   TYR    18      30.988  22.102  46.451  1.00  0.00           H
ATOM    248  CA  TYR    18      31.300  20.446  45.285  1.00  0.00           C
ATOM    249  HA  TYR    18      30.790  19.516  45.033  1.00  0.00           H
ATOM    250  CB  TYR    18      31.417  21.295  44.014  1.00  0.00           C
ATOM    251  HB2 TYR    18      30.432  21.260  43.551  1.00  0.00           H
ATOM    252  HB3 TYR    18      31.569  22.332  44.313  1.00  0.00           H
ATOM    253  CG  TYR    18      32.502  20.872  43.062  1.00  0.00           C
ATOM    254  CD1 TYR    18      32.437  19.704  42.298  1.00  0.00           C
ATOM    255  HD1 TYR    18      31.539  19.104  42.276  1.00  0.00           H
ATOM    256  CE1 TYR    18      33.525  19.258  41.578  1.00  0.00           C
ATOM    257  HE1 TYR    18      33.481  18.331  41.024  1.00  0.00           H
ATOM    258  CZ  TYR    18      34.724  20.072  41.518  1.00  0.00           C
ATOM    259  OH  TYR    18      35.812  19.687  40.878  1.00  0.00           O
ATOM    260  HH  TYR    18      35.709  18.747  40.711  1.00  0.00           H
ATOM    261  CE2 TYR    18      34.758  21.324  42.182  1.00  0.00           C
ATOM    262  HE2 TYR    18      35.729  21.794  42.131  1.00  0.00           H
ATOM    263  CD2 TYR    18      33.639  21.718  42.958  1.00  0.00           C
ATOM    264  HD2 TYR    18      33.620  22.673  43.459  1.00  0.00           H
ATOM    265  C   TYR    18      32.716  19.943  45.758  1.00  0.00           C
ATOM    266  O   TYR    18      33.131  18.769  45.581  1.00  0.00           O
ATOM    267  N   SER    19      33.397  20.863  46.396  1.00  0.00           N
ATOM    268  H   SER    19      32.984  21.777  46.513  1.00  0.00           H
ATOM    269  CA  SER    19      34.734  20.633  46.963  1.00  0.00           C
ATOM    270  HA  SER    19      34.642  19.617  47.348  1.00  0.00           H
ATOM    271  CB  SER    19      35.822  20.660  45.864  1.00  0.00           C
ATOM    272  HB2 SER    19      35.548  20.085  44.979  1.00  0.00           H
ATOM    273  HB3 SER    19      36.230  21.657  45.699  1.00  0.00           H
ATOM    274  OG  SER    19      36.886  19.978  46.490  1.00  0.00           O
ATOM    275  HG  SER    19      37.197  19.299  45.887  1.00  0.00           H
ATOM    276  C   SER    19      35.054  21.691  48.056  1.00  0.00           C
ATOM    277  O   SER    19      34.473  22.784  48.086  1.00  0.00           O
ATOM    278  N   LYS    20      36.058  21.429  48.907  1.00  0.00           N
ATOM    279  H   LYS    20      36.526  20.554  48.721  1.00  0.00           H
ATOM    280  CA  LYS    20      36.594  22.279  50.018  1.00  0.00           C
ATOM    281  HA  LYS    20      36.802  23.260  49.589  1.00  0.00           H
ATOM    282  CB  LYS    20      35.458  22.251  51.105  1.00  0.00           C
ATOM    283  HB2 LYS    20      35.821  22.768  51.994  1.00  0.00           H
ATOM    284  HB3 LYS    20      34.609  22.897  50.882  1.00  0.00           H
ATOM    285  CG  LYS    20      34.967  20.849  51.564  1.00  0.00           C
ATOM    286  HG2 LYS    20      34.011  20.539  51.142  1.00  0.00           H
ATOM    287  HG3 LYS    20      35.742  20.095  51.427  1.00  0.00           H
ATOM    288  CD  LYS    20      34.686  20.994  53.111  1.00  0.00           C
ATOM    289  HD2 LYS    20      35.522  21.430  53.660  1.00  0.00           H
ATOM    290  HD3 LYS    20      33.899  21.747  53.164  1.00  0.00           H
ATOM    291  CE  LYS    20      34.143  19.683  53.631  1.00  0.00           C
ATOM    292  HE2 LYS    20      33.356  19.436  52.917  1.00  0.00           H
ATOM    293  HE3 LYS    20      34.939  18.953  53.484  1.00  0.00           H
ATOM    294  NZ  LYS    20      33.452  19.673  54.953  1.00  0.00           N
ATOM    295  HZ1 LYS    20      32.954  20.522  55.176  1.00  0.00           H
ATOM    296  HZ2 LYS    20      32.819  18.906  55.128  1.00  0.00           H
ATOM    297  HZ3 LYS    20      34.158  19.685  55.675  1.00  0.00           H
ATOM    298  C   LYS    20      37.908  21.724  50.567  1.00  0.00           C
ATOM    299  O   LYS    20      38.119  20.526  50.522  1.00  0.00           O
ATOM    300  N   ASP    21      38.772  22.617  51.080  1.00  0.00           N
ATOM    301  H   ASP    21      38.548  23.601  51.134  1.00  0.00           H
ATOM    302  CA  ASP    21      40.184  22.268  51.507  1.00  0.00           C
ATOM    303  HA  ASP    21      40.672  21.614  50.785  1.00  0.00           H
ATOM    304  CB  ASP    21      40.994  23.549  51.545  1.00  0.00           C
ATOM    305  HB2 ASP    21      42.038  23.288  51.712  1.00  0.00           H
ATOM    306  HB3 ASP    21      41.169  23.976  50.557  1.00  0.00           H
ATOM    307  CG  ASP    21      40.595  24.676  52.528  1.00  0.00           C
ATOM    308  OD1 ASP    21      41.237  25.733  52.520  1.00  0.00           O
ATOM    309  OD2 ASP    21      39.777  24.446  53.445  1.00  0.00           O
ATOM    310  C   ASP    21      40.337  21.554  52.872  1.00  0.00           C
ATOM    311  O   ASP    21      41.205  20.690  53.050  1.00  0.00           O
ATOM    312  N   ASN    22      39.388  21.759  53.764  1.00  0.00           N
ATOM    313  H   ASN    22      38.748  22.501  53.520  1.00  0.00           H
ATOM    314  CA  ASN    22      39.440  21.280  55.208  1.00  0.00           C
ATOM    315  HA  ASN    22      38.691  21.855  55.752  1.00  0.00           H
ATOM    316  CB  ASN    22      39.217  19.767  55.301  1.00  0.00           C
ATOM    317  HB2 ASN    22      40.096  19.240  54.931  1.00  0.00           H
ATOM    318  HB3 ASN    22      38.974  19.586  56.348  1.00  0.00           H
ATOM    319  CG  ASN    22      38.046  19.199  54.564  1.00  0.00           C
ATOM    320  OD1 ASN    22      36.939  19.468  54.935  1.00  0.00           O
ATOM    321  ND2 ASN    22      38.223  18.582  53.398  1.00  0.00           N
ATOM    322 HD21 ASN    22      39.162  18.343  53.111  1.00  0.00           H
ATOM    323 HD22 ASN    22      37.519  18.405  52.696  1.00  0.00           H
ATOM    324  C   ASN    22      40.729  21.756  55.854  1.00  0.00           C
ATOM    325  O   ASN    22      41.174  21.086  56.823  1.00  0.00           O
ATOM    326  N   SER    23      41.312  22.894  55.360  1.00  0.00           N
ATOM    327  H   SER    23      40.749  23.591  54.896  1.00  0.00           H
ATOM    328  CA  SER    23      42.642  23.303  55.738  1.00  0.00           C
ATOM    329  HA  SER    23      43.335  22.482  55.554  1.00  0.00           H
ATOM    330  CB  SER    23      43.020  24.548  54.910  1.00  0.00           C
ATOM    331  HB2 SER    23      44.023  24.900  55.151  1.00  0.00           H
ATOM    332  HB3 SER    23      43.180  24.202  53.889  1.00  0.00           H
ATOM    333  OG  SER    23      42.105  25.598  55.066  1.00  0.00           O
ATOM    334  HG  SER    23      41.532  25.569  54.297  1.00  0.00           H
ATOM    335  C   SER    23      42.768  23.524  57.242  1.00  0.00           C
ATOM    336  O   SER    23      43.702  22.971  57.875  1.00  0.00           O
ATOM    337  N   ILE    24      41.827  24.295  57.865  1.00  0.00           N
ATOM    338  H   ILE    24      41.206  24.807  57.254  1.00  0.00           H
ATOM    339  CA  ILE    24      41.795  24.624  59.306  1.00  0.00           C
ATOM    340  HA  ILE    24      42.739  25.113  59.545  1.00  0.00           H
ATOM    341  CB  ILE    24      40.701  25.622  59.603  1.00  0.00           C
ATOM    342  HB  ILE    24      39.708  25.267  59.331  1.00  0.00           H
ATOM    343  CG2 ILE    24      40.575  25.964  61.049  1.00  0.00           C
ATOM    344 HG21 ILE    24      40.261  25.082  61.609  1.00  0.00           H
ATOM    345 HG22 ILE    24      41.502  26.345  61.477  1.00  0.00           H
ATOM    346 HG23 ILE    24      39.846  26.763  61.179  1.00  0.00           H
ATOM    347  CG1 ILE    24      40.787  26.946  58.770  1.00  0.00           C
ATOM    348 HG12 ILE    24      40.701  26.720  57.707  1.00  0.00           H
ATOM    349 HG13 ILE    24      39.963  27.573  59.108  1.00  0.00           H
ATOM    350  CD1 ILE    24      41.997  27.725  59.005  1.00  0.00           C
ATOM    351 HD11 ILE    24      42.834  27.288  58.461  1.00  0.00           H
ATOM    352 HD12 ILE    24      41.886  28.772  58.727  1.00  0.00           H
ATOM    353 HD13 ILE    24      42.281  27.673  60.056  1.00  0.00           H
ATOM    354  C   ILE    24      41.716  23.382  60.150  1.00  0.00           C
ATOM    355  O   ILE    24      42.350  23.271  61.203  1.00  0.00           O
ATOM    356  N   ARG    25      40.969  22.352  59.703  1.00  0.00           N
ATOM    357  H   ARG    25      40.488  22.527  58.833  1.00  0.00           H
ATOM    358  CA  ARG    25      40.680  21.056  60.378  1.00  0.00           C
ATOM    359  HA  ARG    25      40.381  21.252  61.408  1.00  0.00           H
ATOM    360  CB  ARG    25      39.445  20.386  59.687  1.00  0.00           C
ATOM    361  HB2 ARG    25      38.725  21.112  59.308  1.00  0.00           H
ATOM    362  HB3 ARG    25      39.708  19.832  58.787  1.00  0.00           H
ATOM    363  CG  ARG    25      38.703  19.324  60.563  1.00  0.00           C
ATOM    364  HG2 ARG    25      39.405  18.549  60.866  1.00  0.00           H
ATOM    365  HG3 ARG    25      38.301  19.672  61.514  1.00  0.00           H
ATOM    366  CD  ARG    25      37.632  18.680  59.734  1.00  0.00           C
ATOM    367  HD2 ARG    25      36.817  19.368  59.509  1.00  0.00           H
ATOM    368  HD3 ARG    25      38.095  18.391  58.790  1.00  0.00           H
ATOM    369  NE  ARG    25      37.032  17.405  60.312  1.00  0.00           N
ATOM    370  HE  ARG    25      37.387  17.077  61.198  1.00  0.00           H
ATOM    371  CZ  ARG    25      36.006  16.735  59.816  1.00  0.00           C
ATOM    372  NH1 ARG    25      35.601  15.697  60.518  1.00  0.00           N
ATOM    373 HH11 ARG    25      36.128  15.373  61.316  1.00  0.00           H
ATOM    374 HH12 ARG    25      34.814  15.166  60.176  1.00  0.00           H
ATOM    375  NH2 ARG    25      35.313  17.069  58.770  1.00  0.00           N
ATOM    376 HH21 ARG    25      35.500  17.898  58.225  1.00  0.00           H
ATOM    377 HH22 ARG    25      34.622  16.443  58.383  1.00  0.00           H
ATOM    378  C   ARG    25      41.941  20.143  60.354  1.00  0.00           C
ATOM    379  O   ARG    25      42.417  19.806  61.425  1.00  0.00           O
ATOM    380  N   ILE    26      42.556  19.827  59.208  1.00  0.00           N
ATOM    381  H   ILE    26      42.078  20.097  58.360  1.00  0.00           H
ATOM    382  CA  ILE    26      43.732  18.976  59.100  1.00  0.00           C
ATOM    383  HA  ILE    26      43.596  18.150  59.796  1.00  0.00           H
ATOM    384  CB  ILE    26      43.993  18.631  57.613  1.00  0.00           C
ATOM    385  HB  ILE    26      44.189  19.574  57.103  1.00  0.00           H
ATOM    386  CG2 ILE    26      45.304  17.780  57.510  1.00  0.00           C
ATOM    387 HG21 ILE    26      46.124  18.364  57.929  1.00  0.00           H
ATOM    388 HG22 ILE    26      45.265  16.865  58.102  1.00  0.00           H
ATOM    389 HG23 ILE    26      45.520  17.568  56.464  1.00  0.00           H
ATOM    390  CG1 ILE    26      42.832  18.025  56.816  1.00  0.00           C
ATOM    391 HG12 ILE    26      41.950  18.663  56.867  1.00  0.00           H
ATOM    392 HG13 ILE    26      43.130  17.953  55.769  1.00  0.00           H
ATOM    393  CD1 ILE    26      42.468  16.641  57.353  1.00  0.00           C
ATOM    394 HD11 ILE    26      43.255  15.888  57.400  1.00  0.00           H
ATOM    395 HD12 ILE    26      42.153  16.748  58.391  1.00  0.00           H
ATOM    396 HD13 ILE    26      41.744  16.197  56.670  1.00  0.00           H
ATOM    397  C   ILE    26      44.946  19.679  59.737  1.00  0.00           C
ATOM    398  O   ILE    26      45.750  19.019  60.414  1.00  0.00           O
ATOM    399  N   GLY    27      45.072  20.981  59.504  1.00  0.00           N
ATOM    400  H   GLY    27      44.430  21.369  58.829  1.00  0.00           H
ATOM    401  CA  GLY    27      46.114  21.867  59.967  1.00  0.00           C
ATOM    402  HA2 GLY    27      47.025  21.399  59.594  1.00  0.00           H
ATOM    403  HA3 GLY    27      45.951  22.855  59.533  1.00  0.00           H
ATOM    404  C   GLY    27      46.201  21.968  61.555  1.00  0.00           C
ATOM    405  O   GLY    27      47.095  22.619  62.005  1.00  0.00           O
ATOM    406  N   SER    28      45.285  21.357  62.395  1.00  0.00           N
ATOM    407  H   SER    28      44.530  20.830  61.978  1.00  0.00           H
ATOM    408  CA  SER    28      45.485  21.171  63.831  1.00  0.00           C
ATOM    409  HA  SER    28      45.758  22.116  64.301  1.00  0.00           H
ATOM    410  CB  SER    28      44.113  20.707  64.338  1.00  0.00           C
ATOM    411  HB2 SER    28      44.064  20.840  65.419  1.00  0.00           H
ATOM    412  HB3 SER    28      43.343  21.408  64.017  1.00  0.00           H
ATOM    413  OG  SER    28      43.785  19.408  63.845  1.00  0.00           O
ATOM    414  HG  SER    28      43.247  19.501  63.057  1.00  0.00           H
ATOM    415  C   SER    28      46.545  20.111  64.150  1.00  0.00           C
ATOM    416  O   SER    28      46.905  20.003  65.318  1.00  0.00           O
ATOM    417  N   LYS    29      46.971  19.214  63.200  1.00  0.00           N
ATOM    418  H   LYS    29      46.533  19.156  62.292  1.00  0.00           H
ATOM    419  CA  LYS    29      48.012  18.171  63.437  1.00  0.00           C
ATOM    420  HA  LYS    29      48.531  18.328  64.382  1.00  0.00           H
ATOM    421  CB  LYS    29      47.407  16.724  63.416  1.00  0.00           C
ATOM    422  HB2 LYS    29      46.820  16.586  62.508  1.00  0.00           H
ATOM    423  HB3 LYS    29      48.270  16.059  63.455  1.00  0.00           H
ATOM    424  CG  LYS    29      46.424  16.571  64.661  1.00  0.00           C
ATOM    425  HG2 LYS    29      46.900  17.142  65.459  1.00  0.00           H
ATOM    426  HG3 LYS    29      45.521  17.115  64.382  1.00  0.00           H
ATOM    427  CD  LYS    29      46.014  15.127  64.933  1.00  0.00           C
ATOM    428  HD2 LYS    29      45.226  15.123  65.686  1.00  0.00           H
ATOM    429  HD3 LYS    29      45.631  14.586  64.067  1.00  0.00           H
ATOM    430  CE  LYS    29      47.058  14.169  65.528  1.00  0.00           C
ATOM    431  HE2 LYS    29      46.661  13.155  65.578  1.00  0.00           H
ATOM    432  HE3 LYS    29      47.864  14.156  64.794  1.00  0.00           H
ATOM    433  NZ  LYS    29      47.540  14.721  66.779  1.00  0.00           N
ATOM    434  HZ1 LYS    29      48.201  14.094  67.219  1.00  0.00           H
ATOM    435  HZ2 LYS    29      48.141  15.503  66.564  1.00  0.00           H
ATOM    436  HZ3 LYS    29      46.813  15.019  67.413  1.00  0.00           H
ATOM    437  C   LYS    29      49.083  18.195  62.357  1.00  0.00           C
ATOM    438  O   LYS    29      50.292  18.300  62.632  1.00  0.00           O
ATOM    439  N   GLY    30      48.634  18.262  61.108  1.00  0.00           N
ATOM    440  H   GLY    30      47.631  18.302  60.991  1.00  0.00           H
ATOM    441  CA  GLY    30      49.608  18.342  60.022  1.00  0.00           C
ATOM    442  HA2 GLY    30      50.479  17.744  60.290  1.00  0.00           H
ATOM    443  HA3 GLY    30      49.146  17.949  59.117  1.00  0.00           H
ATOM    444  C   GLY    30      49.941  19.824  59.608  1.00  0.00           C
ATOM    445  O   GLY    30      49.386  20.806  60.121  1.00  0.00           O
ATOM    446  N   ASP    31      50.887  19.989  58.737  1.00  0.00           N
ATOM    447  H   ASP    31      51.225  19.142  58.305  1.00  0.00           H
ATOM    448  CA  ASP    31      51.532  21.238  58.258  1.00  0.00           C
ATOM    449  HA  ASP    31      51.476  21.969  59.064  1.00  0.00           H
ATOM    450  CB  ASP    31      53.026  20.983  57.916  1.00  0.00           C
ATOM    451  HB2 ASP    31      53.136  20.135  57.240  1.00  0.00           H
ATOM    452  HB3 ASP    31      53.467  21.793  57.335  1.00  0.00           H
ATOM    453  CG  ASP    31      53.900  20.759  59.090  1.00  0.00           C
ATOM    454  OD1 ASP    31      54.979  20.057  59.042  1.00  0.00           O
ATOM    455  OD2 ASP    31      53.442  21.211  60.121  1.00  0.00           O
ATOM    456  C   ASP    31      50.839  21.789  57.021  1.00  0.00           C
ATOM    457  O   ASP    31      51.107  21.437  55.867  1.00  0.00           O
ATOM    458  N   VAL    32      49.884  22.755  57.214  1.00  0.00           N
ATOM    459  H   VAL    32      49.777  22.953  58.199  1.00  0.00           H
ATOM    460  CA  VAL    32      49.023  23.364  56.188  1.00  0.00           C
ATOM    461  HA  VAL    32      49.200  22.939  55.200  1.00  0.00           H
ATOM    462  CB  VAL    32      47.533  23.099  56.466  1.00  0.00           C
ATOM    463  HB  VAL    32      47.390  23.663  57.388  1.00  0.00           H
ATOM    464  CG1 VAL    32      46.582  23.502  55.322  1.00  0.00           C
ATOM    465 HG11 VAL    32      46.778  24.494  54.915  1.00  0.00           H
ATOM    466 HG12 VAL    32      46.815  22.799  54.523  1.00  0.00           H
ATOM    467 HG13 VAL    32      45.537  23.401  55.612  1.00  0.00           H
ATOM    468  CG2 VAL    32      47.252  21.648  56.613  1.00  0.00           C
ATOM    469 HG21 VAL    32      47.683  21.066  55.799  1.00  0.00           H
ATOM    470 HG22 VAL    32      47.799  21.411  57.525  1.00  0.00           H
ATOM    471 HG23 VAL    32      46.208  21.429  56.836  1.00  0.00           H
ATOM    472  C   VAL    32      49.289  24.857  56.113  1.00  0.00           C
ATOM    473  O   VAL    32      49.270  25.519  57.172  1.00  0.00           O
ATOM    474  N   PHE    33      49.366  25.423  54.882  1.00  0.00           N
ATOM    475  H   PHE    33      49.350  24.791  54.094  1.00  0.00           H
ATOM    476  CA  PHE    33      49.867  26.786  54.829  1.00  0.00           C
ATOM    477  HA  PHE    33      50.663  26.891  55.567  1.00  0.00           H
ATOM    478  CB  PHE    33      50.162  27.278  53.387  1.00  0.00           C
ATOM    479  HB2 PHE    33      49.333  26.976  52.747  1.00  0.00           H
ATOM    480  HB3 PHE    33      50.230  28.366  53.370  1.00  0.00           H
ATOM    481  CG  PHE    33      51.390  26.488  52.835  1.00  0.00           C
ATOM    482  CD1 PHE    33      51.112  25.701  51.693  1.00  0.00           C
ATOM    483  HD1 PHE    33      50.090  25.450  51.447  1.00  0.00           H
ATOM    484  CE1 PHE    33      52.105  25.113  50.905  1.00  0.00           C
ATOM    485  HE1 PHE    33      51.826  24.378  50.164  1.00  0.00           H
ATOM    486  CZ  PHE    33      53.417  25.436  51.187  1.00  0.00           C
ATOM    487  HZ  PHE    33      54.183  25.084  50.513  1.00  0.00           H
ATOM    488  CE2 PHE    33      53.772  26.238  52.285  1.00  0.00           C
ATOM    489  HE2 PHE    33      54.810  26.511  52.397  1.00  0.00           H
ATOM    490  CD2 PHE    33      52.727  26.795  53.146  1.00  0.00           C
ATOM    491  HD2 PHE    33      53.092  27.593  53.775  1.00  0.00           H
ATOM    492  C   PHE    33      48.757  27.714  55.317  1.00  0.00           C
ATOM    493  O   PHE    33      47.578  27.491  55.183  1.00  0.00           O
ATOM    494  N   VAL    34      49.117  28.850  55.808  1.00  0.00           N
ATOM    495  H   VAL    34      50.120  28.934  55.895  1.00  0.00           H
ATOM    496  CA  VAL    34      48.289  30.133  55.896  1.00  0.00           C
ATOM    497  HA  VAL    34      47.309  29.947  56.337  1.00  0.00           H
ATOM    498  CB  VAL    34      48.986  31.201  56.755  1.00  0.00           C
ATOM    499  HB  VAL    34      50.014  31.303  56.404  1.00  0.00           H
ATOM    500  CG1 VAL    34      48.280  32.629  56.723  1.00  0.00           C
ATOM    501 HG11 VAL    34      48.563  33.193  57.611  1.00  0.00           H
ATOM    502 HG12 VAL    34      48.625  33.177  55.846  1.00  0.00           H
ATOM    503 HG13 VAL    34      47.195  32.525  56.730  1.00  0.00           H
ATOM    504  CG2 VAL    34      48.931  30.750  58.244  1.00  0.00           C
ATOM    505 HG21 VAL    34      47.872  30.834  58.490  1.00  0.00           H
ATOM    506 HG22 VAL    34      49.419  29.797  58.445  1.00  0.00           H
ATOM    507 HG23 VAL    34      49.459  31.500  58.832  1.00  0.00           H
ATOM    508  C   VAL    34      48.168  30.778  54.451  1.00  0.00           C
ATOM    509  O   VAL    34      49.085  31.275  53.781  1.00  0.00           O
ATOM    510  N   ILE    35      46.946  30.737  54.004  1.00  0.00           N
ATOM    511  H   ILE    35      46.255  30.302  54.599  1.00  0.00           H
ATOM    512  CA  ILE    35      46.492  31.111  52.628  1.00  0.00           C
ATOM    513  HA  ILE    35      47.363  31.547  52.137  1.00  0.00           H
ATOM    514  CB  ILE    35      46.205  29.846  51.791  1.00  0.00           C
ATOM    515  HB  ILE    35      46.193  30.119  50.737  1.00  0.00           H
ATOM    516  CG2 ILE    35      47.279  28.706  51.956  1.00  0.00           C
ATOM    517 HG21 ILE    35      47.115  27.869  51.279  1.00  0.00           H
ATOM    518 HG22 ILE    35      48.303  29.069  51.879  1.00  0.00           H
ATOM    519 HG23 ILE    35      47.317  28.214  52.928  1.00  0.00           H
ATOM    520  CG1 ILE    35      44.776  29.304  52.118  1.00  0.00           C
ATOM    521 HG12 ILE    35      44.676  28.945  53.142  1.00  0.00           H
ATOM    522 HG13 ILE    35      43.976  30.018  51.918  1.00  0.00           H
ATOM    523  CD1 ILE    35      44.293  28.068  51.385  1.00  0.00           C
ATOM    524 HD11 ILE    35      44.570  27.256  52.058  1.00  0.00           H
ATOM    525 HD12 ILE    35      43.213  28.211  51.390  1.00  0.00           H
ATOM    526 HD13 ILE    35      44.624  27.982  50.350  1.00  0.00           H
ATOM    527  C   ILE    35      45.319  32.150  52.618  1.00  0.00           C
ATOM    528  O   ILE    35      44.682  32.416  53.645  1.00  0.00           O
ATOM    529  N   ARG    36      45.110  32.739  51.478  1.00  0.00           N
ATOM    530  H   ARG    36      45.746  32.481  50.738  1.00  0.00           H
ATOM    531  CA  ARG    36      44.039  33.747  51.163  1.00  0.00           C
ATOM    532  HA  ARG    36      43.095  33.372  51.557  1.00  0.00           H
ATOM    533  CB  ARG    36      44.466  35.135  51.564  1.00  0.00           C
ATOM    534  HB2 ARG    36      45.515  35.237  51.289  1.00  0.00           H
ATOM    535  HB3 ARG    36      43.956  35.928  51.018  1.00  0.00           H
ATOM    536  CG  ARG    36      44.425  35.527  53.074  1.00  0.00           C
ATOM    537  HG2 ARG    36      45.350  35.219  53.561  1.00  0.00           H
ATOM    538  HG3 ARG    36      44.531  36.611  53.012  1.00  0.00           H
ATOM    539  CD  ARG    36      43.206  35.216  53.910  1.00  0.00           C
ATOM    540  HD2 ARG    36      43.009  34.156  53.747  1.00  0.00           H
ATOM    541  HD3 ARG    36      43.336  35.418  54.974  1.00  0.00           H
ATOM    542  NE  ARG    36      42.064  35.932  53.411  1.00  0.00           N
ATOM    543  HE  ARG    36      41.635  35.525  52.592  1.00  0.00           H
ATOM    544  CZ  ARG    36      41.566  37.116  53.749  1.00  0.00           C
ATOM    545  NH1 ARG    36      40.541  37.462  53.124  1.00  0.00           N
ATOM    546 HH11 ARG    36      40.080  36.772  52.548  1.00  0.00           H
ATOM    547 HH12 ARG    36      40.064  38.337  53.287  1.00  0.00           H
ATOM    548  NH2 ARG    36      41.991  37.843  54.702  1.00  0.00           N
ATOM    549 HH21 ARG    36      42.778  37.503  55.237  1.00  0.00           H
ATOM    550 HH22 ARG    36      41.421  38.630  54.978  1.00  0.00           H
ATOM    551  C   ARG    36      43.862  33.776  49.665  1.00  0.00           C
ATOM    552  O   ARG    36      44.575  33.162  48.856  1.00  0.00           O
ATOM    553  N   GLH    37      42.665  34.288  49.335  1.00  0.00           N
ATOM    554  H   GLH    37      42.045  34.508  50.101  1.00  0.00           H
ATOM    555  CA  GLH    37      42.055  34.220  47.955  1.00  0.00           C
ATOM    556  HA  GLH    37      40.978  34.357  48.053  1.00  0.00           H
ATOM    557  CB  GLH    37      42.349  35.399  46.994  1.00  0.00           C
ATOM    558  HB2 GLH    37      41.794  35.264  46.066  1.00  0.00           H
ATOM    559  HB3 GLH    37      42.016  36.391  47.298  1.00  0.00           H
ATOM    560  CG  GLH    37      43.879  35.585  46.677  1.00  0.00           C
ATOM    561  HG2 GLH    37      44.474  34.712  46.947  1.00  0.00           H
ATOM    562  HG3 GLH    37      43.977  35.705  45.599  1.00  0.00           H
ATOM    563  CD  GLH    37      44.512  36.737  47.444  1.00  0.00           C
ATOM    564  OE1 GLH    37      44.884  36.676  48.564  1.00  0.00           O
ATOM    565  OE2 GLH    37      44.502  37.908  46.743  1.00  0.00           O
ATOM    566  HE2 GLH    37      44.284  37.917  45.809  1.00  0.00           H
ATOM    567  C   GLH    37      42.152  32.794  47.267  1.00  0.00           C
ATOM    568  O   GLH    37      42.593  32.765  46.120  1.00  0.00           O
ATOM    569  N   PRO    38      41.727  31.676  47.955  1.00  0.00           N
ATOM    570  CD  PRO    38      41.205  31.525  49.363  1.00  0.00           C
ATOM    571  HD2 PRO    38      40.200  31.943  49.422  1.00  0.00           H
ATOM    572  HD3 PRO    38      41.847  32.015  50.095  1.00  0.00           H
ATOM    573  CG  PRO    38      41.223  30.006  49.706  1.00  0.00           C
ATOM    574  HG2 PRO    38      40.218  29.645  49.490  1.00  0.00           H
ATOM    575  HG3 PRO    38      41.419  29.747  50.747  1.00  0.00           H
ATOM    576  CB  PRO    38      42.178  29.398  48.656  1.00  0.00           C
ATOM    577  HB2 PRO    38      41.964  28.354  48.428  1.00  0.00           H
ATOM    578  HB3 PRO    38      43.170  29.632  49.042  1.00  0.00           H
ATOM    579  CA  PRO    38      42.122  30.331  47.485  1.00  0.00           C
ATOM    580  HA  PRO    38      43.130  30.395  47.076  1.00  0.00           H
ATOM    581  C   PRO    38      41.213  29.757  46.379  1.00  0.00           C
ATOM    582  O   PRO    38      40.394  28.848  46.556  1.00  0.00           O
ATOM    583  N   PHE    39      41.295  30.378  45.204  1.00  0.00           N
ATOM    584  H   PHE    39      42.033  31.063  45.124  1.00  0.00           H
ATOM    585  CA  PHE    39      40.444  30.109  44.023  1.00  0.00           C
ATOM    586  HA  PHE    39      39.418  30.036  44.385  1.00  0.00           H
ATOM    587  CB  PHE    39      40.628  31.251  43.041  1.00  0.00           C
ATOM    588  HB2 PHE    39      39.684  31.390  42.513  1.00  0.00           H
ATOM    589  HB3 PHE    39      40.616  32.120  43.698  1.00  0.00           H
ATOM    590  CG  PHE    39      41.805  31.230  42.100  1.00  0.00           C
ATOM    591  CD1 PHE    39      41.760  30.593  40.864  1.00  0.00           C
ATOM    592  HD1 PHE    39      40.950  30.024  40.430  1.00  0.00           H
ATOM    593  CE1 PHE    39      42.819  30.696  39.942  1.00  0.00           C
ATOM    594  HE1 PHE    39      42.765  30.142  39.016  1.00  0.00           H
ATOM    595  CZ  PHE    39      43.987  31.391  40.317  1.00  0.00           C
ATOM    596  HZ  PHE    39      44.808  31.376  39.615  1.00  0.00           H
ATOM    597  CE2 PHE    39      44.106  31.942  41.608  1.00  0.00           C
ATOM    598  HE2 PHE    39      44.975  32.523  41.879  1.00  0.00           H
ATOM    599  CD2 PHE    39      42.967  31.908  42.462  1.00  0.00           C
ATOM    600  HD2 PHE    39      43.127  32.346  43.437  1.00  0.00           H
ATOM    601  C   PHE    39      40.621  28.710  43.341  1.00  0.00           C
ATOM    602  O   PHE    39      41.735  28.096  43.378  1.00  0.00           O
ATOM    603  N   ILE    40      39.612  28.268  42.684  1.00  0.00           N
ATOM    604  H   ILE    40      38.899  28.983  42.663  1.00  0.00           H
ATOM    605  CA  ILE    40      39.503  26.952  42.015  1.00  0.00           C
ATOM    606  HA  ILE    40      40.285  26.256  42.320  1.00  0.00           H
ATOM    607  CB  ILE    40      38.114  26.247  42.247  1.00  0.00           C
ATOM    608  HB  ILE    40      37.226  26.781  41.910  1.00  0.00           H
ATOM    609  CG2 ILE    40      38.316  24.852  41.608  1.00  0.00           C
ATOM    610 HG21 ILE    40      37.514  24.215  41.981  1.00  0.00           H
ATOM    611 HG22 ILE    40      38.270  24.902  40.521  1.00  0.00           H
ATOM    612 HG23 ILE    40      39.326  24.498  41.818  1.00  0.00           H
ATOM    613  CG1 ILE    40      37.933  26.115  43.744  1.00  0.00           C
ATOM    614 HG12 ILE    40      37.739  27.092  44.187  1.00  0.00           H
ATOM    615 HG13 ILE    40      36.966  25.613  43.764  1.00  0.00           H
ATOM    616  CD1 ILE    40      38.891  25.355  44.613  1.00  0.00           C
ATOM    617 HD11 ILE    40      39.200  24.425  44.136  1.00  0.00           H
ATOM    618 HD12 ILE    40      39.699  26.041  44.865  1.00  0.00           H
ATOM    619 HD13 ILE    40      38.410  25.110  45.560  1.00  0.00           H
ATOM    620  C   ILE    40      39.754  27.222  40.485  1.00  0.00           C
ATOM    621  O   ILE    40      39.197  28.129  39.918  1.00  0.00           O
ATOM    622  N   SER    41      40.749  26.555  39.885  1.00  0.00           N
ATOM    623  H   SER    41      41.185  25.819  40.422  1.00  0.00           H
ATOM    624  CA  SER    41      40.911  26.589  38.411  1.00  0.00           C
ATOM    625  HA  SER    41      40.101  27.164  37.961  1.00  0.00           H
ATOM    626  CB  SER    41      42.129  27.351  38.008  1.00  0.00           C
ATOM    627  HB2 SER    41      42.172  28.201  38.688  1.00  0.00           H
ATOM    628  HB3 SER    41      42.949  26.633  38.052  1.00  0.00           H
ATOM    629  OG  SER    41      42.071  27.773  36.682  1.00  0.00           O
ATOM    630  HG  SER    41      42.392  28.677  36.679  1.00  0.00           H
ATOM    631  C   SER    41      40.876  25.182  37.773  1.00  0.00           C
ATOM    632  O   SER    41      41.180  24.286  38.539  1.00  0.00           O
ATOM    633  N   CYX    42      40.526  25.007  36.529  1.00  0.00           N
ATOM    634  H   CYX    42      40.454  25.844  35.968  1.00  0.00           H
ATOM    635  CA  CYX    42      40.388  23.706  35.950  1.00  0.00           C
ATOM    636  HA  CYX    42      40.827  22.908  36.550  1.00  0.00           H
ATOM    637  CB  CYX    42      38.886  23.337  35.926  1.00  0.00           C
ATOM    638  HB2 CYX    42      38.460  24.192  35.400  1.00  0.00           H
ATOM    639  HB3 CYX    42      38.807  22.496  35.236  1.00  0.00           H
ATOM    640  SG  CYX    42      38.176  22.826  37.454  1.00  0.00           S
ATOM    641  C   CYX    42      41.079  23.504  34.615  1.00  0.00           C
ATOM    642  O   CYX    42      41.400  24.500  33.900  1.00  0.00           O
ATOM    643  N   SER    43      41.320  22.275  34.194  1.00  0.00           N
ATOM    644  H   SER    43      40.931  21.568  34.801  1.00  0.00           H
ATOM    645  CA  SER    43      41.820  21.830  32.881  1.00  0.00           C
ATOM    646  HA  SER    43      41.985  22.655  32.188  1.00  0.00           H
ATOM    647  CB  SER    43      43.280  21.476  33.291  1.00  0.00           C
ATOM    648  HB2 SER    43      43.784  21.282  32.344  1.00  0.00           H
ATOM    649  HB3 SER    43      43.846  22.327  33.669  1.00  0.00           H
ATOM    650  OG  SER    43      43.272  20.242  34.005  1.00  0.00           O
ATOM    651  HG  SER    43      42.776  20.295  34.826  1.00  0.00           H
ATOM    652  C   SER    43      41.010  20.633  32.305  1.00  0.00           C
ATOM    653  O   SER    43      40.017  20.273  32.929  1.00  0.00           O
ATOM    654  N   HID    44      41.445  19.925  31.285  1.00  0.00           N
ATOM    655  H   HID    44      42.414  20.070  31.040  1.00  0.00           H
ATOM    656  CA  HID    44      40.705  18.765  30.677  1.00  0.00           C
ATOM    657  HA  HID    44      39.660  19.008  30.873  1.00  0.00           H
ATOM    658  CB  HID    44      40.954  18.687  29.189  1.00  0.00           C
ATOM    659  HB2 HID    44      42.025  18.487  29.181  1.00  0.00           H
ATOM    660  HB3 HID    44      40.409  17.820  28.815  1.00  0.00           H
ATOM    661  CG  HID    44      40.478  19.828  28.302  1.00  0.00           C
ATOM    662  ND1 HID    44      40.831  19.962  26.963  1.00  0.00           N
ATOM    663  HD1 HID    44      41.465  19.315  26.517  1.00  0.00           H
ATOM    664  CE1 HID    44      39.916  20.831  26.451  1.00  0.00           C
ATOM    665  HE1 HID    44      39.920  21.275  25.466  1.00  0.00           H
ATOM    666  NE2 HID    44      39.082  21.302  27.351  1.00  0.00           N
ATOM    667  CD2 HID    44      39.445  20.645  28.528  1.00  0.00           C
ATOM    668  HD2 HID    44      38.730  20.684  29.337  1.00  0.00           H
ATOM    669  C   HID    44      40.875  17.486  31.462  1.00  0.00           C
ATOM    670  O   HID    44      40.203  16.445  31.237  1.00  0.00           O
ATOM    671  N   LEU    45      41.833  17.412  32.390  1.00  0.00           N
ATOM    672  H   LEU    45      42.531  18.142  32.422  1.00  0.00           H
ATOM    673  CA  LEU    45      42.195  16.173  33.187  1.00  0.00           C
ATOM    674  HA  LEU    45      41.391  15.474  32.957  1.00  0.00           H
ATOM    675  CB  LEU    45      43.568  15.585  32.695  1.00  0.00           C
ATOM    676  HB2 LEU    45      44.253  16.433  32.654  1.00  0.00           H
ATOM    677  HB3 LEU    45      43.858  14.920  33.509  1.00  0.00           H
ATOM    678  CG  LEU    45      43.522  14.890  31.355  1.00  0.00           C
ATOM    679  HG  LEU    45      43.172  15.610  30.615  1.00  0.00           H
ATOM    680  CD1 LEU    45      44.980  14.563  30.988  1.00  0.00           C
ATOM    681 HD11 LEU    45      45.171  13.868  30.170  1.00  0.00           H
ATOM    682 HD12 LEU    45      45.485  15.490  30.717  1.00  0.00           H
ATOM    683 HD13 LEU    45      45.501  14.233  31.887  1.00  0.00           H
ATOM    684  CD2 LEU    45      42.735  13.600  31.253  1.00  0.00           C
ATOM    685 HD21 LEU    45      42.778  13.222  30.231  1.00  0.00           H
ATOM    686 HD22 LEU    45      43.187  12.866  31.919  1.00  0.00           H
ATOM    687 HD23 LEU    45      41.696  13.848  31.466  1.00  0.00           H
ATOM    688  C   LEU    45      42.321  16.431  34.707  1.00  0.00           C
ATOM    689  O   LEU    45      42.442  15.400  35.342  1.00  0.00           O
ATOM    690  N   GLU    46      42.256  17.655  35.256  1.00  0.00           N
ATOM    691  H   GLU    46      42.138  18.451  34.645  1.00  0.00           H
ATOM    692  CA  GLU    46      42.358  17.870  36.665  1.00  0.00           C
ATOM    693  HA  GLU    46      41.586  17.392  37.267  1.00  0.00           H
ATOM    694  CB  GLU    46      43.820  17.666  37.186  1.00  0.00           C
ATOM    695  HB2 GLU    46      43.774  17.589  38.272  1.00  0.00           H
ATOM    696  HB3 GLU    46      44.206  16.678  36.935  1.00  0.00           H
ATOM    697  CG  GLU    46      44.842  18.805  36.870  1.00  0.00           C
ATOM    698  HG2 GLU    46      45.146  18.769  35.823  1.00  0.00           H
ATOM    699  HG3 GLU    46      44.409  19.763  37.156  1.00  0.00           H
ATOM    700  CD  GLU    46      46.108  18.532  37.755  1.00  0.00           C
ATOM    701  OE1 GLU    46      46.705  19.500  38.245  1.00  0.00           O
ATOM    702  OE2 GLU    46      46.627  17.394  37.663  1.00  0.00           O
ATOM    703  C   GLU    46      42.012  19.324  37.054  1.00  0.00           C
ATOM    704  O   GLU    46      42.084  20.238  36.207  1.00  0.00           O
ATOM    705  N   CYX    47      41.561  19.567  38.251  1.00  0.00           N
ATOM    706  H   CYX    47      41.587  18.780  38.883  1.00  0.00           H
ATOM    707  CA  CYX    47      41.435  20.866  38.759  1.00  0.00           C
ATOM    708  HA  CYX    47      41.688  21.584  37.979  1.00  0.00           H
ATOM    709  CB  CYX    47      39.978  21.063  39.106  1.00  0.00           C
ATOM    710  HB2 CYX    47      39.634  20.242  39.736  1.00  0.00           H
ATOM    711  HB3 CYX    47      39.846  21.974  39.689  1.00  0.00           H
ATOM    712  SG  CYX    47      38.838  20.967  37.731  1.00  0.00           S
ATOM    713  C   CYX    47      42.411  21.044  39.950  1.00  0.00           C
ATOM    714  O   CYX    47      42.768  20.100  40.665  1.00  0.00           O
ATOM    715  N   ARG    48      42.755  22.353  40.167  1.00  0.00           N
ATOM    716  H   ARG    48      42.149  22.992  39.674  1.00  0.00           H
ATOM    717  CA  ARG    48      43.632  22.943  41.189  1.00  0.00           C
ATOM    718  HA  ARG    48      43.968  22.112  41.809  1.00  0.00           H
ATOM    719  CB  ARG    48      44.958  23.425  40.560  1.00  0.00           C
ATOM    720  HB2 ARG    48      44.782  24.414  40.135  1.00  0.00           H
ATOM    721  HB3 ARG    48      45.683  23.500  41.370  1.00  0.00           H
ATOM    722  CG  ARG    48      45.655  22.522  39.599  1.00  0.00           C
ATOM    723  HG2 ARG    48      45.610  21.506  39.989  1.00  0.00           H
ATOM    724  HG3 ARG    48      45.045  22.689  38.712  1.00  0.00           H
ATOM    725  CD  ARG    48      47.020  22.843  39.123  1.00  0.00           C
ATOM    726  HD2 ARG    48      47.185  22.189  38.266  1.00  0.00           H
ATOM    727  HD3 ARG    48      47.094  23.881  38.799  1.00  0.00           H
ATOM    728  NE  ARG    48      48.106  22.674  40.205  1.00  0.00           N
ATOM    729  HE  ARG    48      48.361  23.528  40.679  1.00  0.00           H
ATOM    730  CZ  ARG    48      48.642  21.592  40.718  1.00  0.00           C
ATOM    731  NH1 ARG    48      49.448  21.657  41.695  1.00  0.00           N
ATOM    732 HH11 ARG    48      49.531  22.566  42.127  1.00  0.00           H
ATOM    733 HH12 ARG    48      49.749  20.751  42.026  1.00  0.00           H
ATOM    734  NH2 ARG    48      48.345  20.396  40.349  1.00  0.00           N
ATOM    735 HH21 ARG    48      47.763  20.123  39.570  1.00  0.00           H
ATOM    736 HH22 ARG    48      48.712  19.691  40.971  1.00  0.00           H
ATOM    737  C   ARG    48      43.011  23.983  42.066  1.00  0.00           C
ATOM    738  O   ARG    48      42.331  24.893  41.561  1.00  0.00           O
ATOM    739  N   THR    49      43.398  24.098  43.334  1.00  0.00           N
ATOM    740  H   THR    49      44.119  23.461  43.641  1.00  0.00           H
ATOM    741  CA  THR    49      43.482  25.281  44.186  1.00  0.00           C
ATOM    742  HA  THR    49      42.656  25.956  43.960  1.00  0.00           H
ATOM    743  CB  THR    49      43.518  25.030  45.680  1.00  0.00           C
ATOM    744  HB  THR    49      44.523  24.777  46.018  1.00  0.00           H
ATOM    745  CG2 THR    49      43.141  26.260  46.547  1.00  0.00           C
ATOM    746 HG21 THR    49      43.017  26.018  47.602  1.00  0.00           H
ATOM    747 HG22 THR    49      43.923  27.006  46.404  1.00  0.00           H
ATOM    748 HG23 THR    49      42.162  26.557  46.171  1.00  0.00           H
ATOM    749  OG1 THR    49      42.668  24.044  45.967  1.00  0.00           O
ATOM    750  HG1 THR    49      43.183  23.235  46.008  1.00  0.00           H
ATOM    751  C   THR    49      44.749  26.013  43.766  1.00  0.00           C
ATOM    752  O   THR    49      45.877  25.528  43.748  1.00  0.00           O
ATOM    753  N   PHE    50      44.579  27.316  43.502  1.00  0.00           N
ATOM    754  H   PHE    50      43.672  27.683  43.751  1.00  0.00           H
ATOM    755  CA  PHE    50      45.601  28.355  43.512  1.00  0.00           C
ATOM    756  HA  PHE    50      46.605  27.937  43.598  1.00  0.00           H
ATOM    757  CB  PHE    50      45.487  29.096  42.189  1.00  0.00           C
ATOM    758  HB2 PHE    50      44.471  29.414  41.954  1.00  0.00           H
ATOM    759  HB3 PHE    50      46.007  30.040  42.356  1.00  0.00           H
ATOM    760  CG  PHE    50      46.109  28.239  41.067  1.00  0.00           C
ATOM    761  CD1 PHE    50      45.298  27.339  40.329  1.00  0.00           C
ATOM    762  HD1 PHE    50      44.388  27.012  40.810  1.00  0.00           H
ATOM    763  CE1 PHE    50      45.783  26.844  39.075  1.00  0.00           C
ATOM    764  HE1 PHE    50      45.195  26.158  38.482  1.00  0.00           H
ATOM    765  CZ  PHE    50      47.092  27.133  38.679  1.00  0.00           C
ATOM    766  HZ  PHE    50      47.436  26.691  37.756  1.00  0.00           H
ATOM    767  CE2 PHE    50      47.925  27.947  39.436  1.00  0.00           C
ATOM    768  HE2 PHE    50      48.929  28.215  39.142  1.00  0.00           H
ATOM    769  CD2 PHE    50      47.415  28.504  40.597  1.00  0.00           C
ATOM    770  HD2 PHE    50      47.986  29.218  41.171  1.00  0.00           H
ATOM    771  C   PHE    50      45.287  29.215  44.716  1.00  0.00           C
ATOM    772  O   PHE    50      44.099  29.333  45.127  1.00  0.00           O
ATOM    773  N   PHE    51      46.277  29.782  45.381  1.00  0.00           N
ATOM    774  H   PHE    51      47.211  29.538  45.083  1.00  0.00           H
ATOM    775  CA  PHE    51      46.107  30.558  46.592  1.00  0.00           C
ATOM    776  HA  PHE    51      45.242  31.222  46.594  1.00  0.00           H
ATOM    777  CB  PHE    51      46.025  29.492  47.794  1.00  0.00           C
ATOM    778  HB2 PHE    51      45.933  30.161  48.649  1.00  0.00           H
ATOM    779  HB3 PHE    51      45.058  29.011  47.644  1.00  0.00           H
ATOM    780  CG  PHE    51      47.148  28.410  47.952  1.00  0.00           C
ATOM    781  CD1 PHE    51      48.334  28.648  48.672  1.00  0.00           C
ATOM    782  HD1 PHE    51      48.406  29.681  48.980  1.00  0.00           H
ATOM    783  CE1 PHE    51      49.252  27.626  48.847  1.00  0.00           C
ATOM    784  HE1 PHE    51      50.244  27.717  49.262  1.00  0.00           H
ATOM    785  CZ  PHE    51      49.110  26.385  48.206  1.00  0.00           C
ATOM    786  HZ  PHE    51      49.874  25.622  48.230  1.00  0.00           H
ATOM    787  CE2 PHE    51      47.938  26.123  47.530  1.00  0.00           C
ATOM    788  HE2 PHE    51      47.757  25.131  47.144  1.00  0.00           H
ATOM    789  CD2 PHE    51      46.959  27.112  47.295  1.00  0.00           C
ATOM    790  HD2 PHE    51      46.026  26.903  46.793  1.00  0.00           H
ATOM    791  C   PHE    51      47.346  31.430  46.904  1.00  0.00           C
ATOM    792  O   PHE    51      48.529  31.053  46.569  1.00  0.00           O
ATOM    793  N   LEU    52      47.202  32.540  47.696  1.00  0.00           N
ATOM    794  H   LEU    52      46.294  32.810  48.046  1.00  0.00           H
ATOM    795  CA  LEU    52      48.409  33.342  48.178  1.00  0.00           C
ATOM    796  HA  LEU    52      49.278  33.150  47.549  1.00  0.00           H
ATOM    797  CB  LEU    52      48.151  34.803  47.982  1.00  0.00           C
ATOM    798  HB2 LEU    52      47.364  35.187  48.629  1.00  0.00           H
ATOM    799  HB3 LEU    52      49.108  35.199  48.322  1.00  0.00           H
ATOM    800  CG  LEU    52      47.925  35.317  46.565  1.00  0.00           C
ATOM    801  HG  LEU    52      46.962  34.900  46.271  1.00  0.00           H
ATOM    802  CD1 LEU    52      47.918  36.817  46.532  1.00  0.00           C
ATOM    803 HD11 LEU    52      48.833  37.267  46.919  1.00  0.00           H
ATOM    804 HD12 LEU    52      47.722  37.116  45.502  1.00  0.00           H
ATOM    805 HD13 LEU    52      47.035  36.986  47.146  1.00  0.00           H
ATOM    806  CD2 LEU    52      49.002  34.886  45.502  1.00  0.00           C
ATOM    807 HD21 LEU    52      48.884  35.353  44.524  1.00  0.00           H
ATOM    808 HD22 LEU    52      50.030  35.117  45.779  1.00  0.00           H
ATOM    809 HD23 LEU    52      48.883  33.823  45.295  1.00  0.00           H
ATOM    810  C   LEU    52      48.786  32.963  49.589  1.00  0.00           C
ATOM    811  O   LEU    52      47.956  33.052  50.486  1.00  0.00           O
ATOM    812  N   THR    53      50.014  32.624  49.828  1.00  0.00           N
ATOM    813  H   THR    53      50.505  32.451  48.962  1.00  0.00           H
ATOM    814  CA  THR    53      50.685  32.408  51.121  1.00  0.00           C
ATOM    815  HA  THR    53      49.927  32.730  51.835  1.00  0.00           H
ATOM    816  CB  THR    53      50.927  30.893  51.393  1.00  0.00           C
ATOM    817  HB  THR    53      49.970  30.392  51.246  1.00  0.00           H
ATOM    818  CG2 THR    53      51.985  30.232  50.495  1.00  0.00           C
ATOM    819 HG21 THR    53      52.962  30.548  50.857  1.00  0.00           H
ATOM    820 HG22 THR    53      51.692  29.181  50.508  1.00  0.00           H
ATOM    821 HG23 THR    53      51.737  30.632  49.511  1.00  0.00           H
ATOM    822  OG1 THR    53      51.397  30.785  52.642  1.00  0.00           O
ATOM    823  HG1 THR    53      50.637  30.948  53.207  1.00  0.00           H
ATOM    824  C   THR    53      52.000  33.184  51.259  1.00  0.00           C
ATOM    825  O   THR    53      52.767  33.376  50.261  1.00  0.00           O
ATOM    826  N   GLN    54      52.306  33.627  52.435  1.00  0.00           N
ATOM    827  H   GLN    54      51.675  33.502  53.215  1.00  0.00           H
ATOM    828  CA  GLN    54      53.607  34.042  52.830  1.00  0.00           C
ATOM    829  HA  GLN    54      54.101  34.485  51.966  1.00  0.00           H
ATOM    830  CB  GLN    54      53.508  35.012  54.070  1.00  0.00           C
ATOM    831  HB2 GLN    54      54.510  35.371  54.302  1.00  0.00           H
ATOM    832  HB3 GLN    54      53.009  35.924  53.744  1.00  0.00           H
ATOM    833  CG  GLN    54      52.846  34.461  55.384  1.00  0.00           C
ATOM    834  HG2 GLN    54      53.150  33.449  55.655  1.00  0.00           H
ATOM    835  HG3 GLN    54      53.194  35.108  56.189  1.00  0.00           H
ATOM    836  CD  GLN    54      51.338  34.744  55.531  1.00  0.00           C
ATOM    837  OE1 GLN    54      50.626  34.536  54.538  1.00  0.00           O
ATOM    838  NE2 GLN    54      50.764  35.235  56.629  1.00  0.00           N
ATOM    839 HE21 GLN    54      51.308  35.559  57.417  1.00  0.00           H
ATOM    840 HE22 GLN    54      49.778  35.448  56.585  1.00  0.00           H
ATOM    841  C   GLN    54      54.509  32.880  53.247  1.00  0.00           C
ATOM    842  O   GLN    54      55.595  33.095  53.761  1.00  0.00           O
ATOM    843  N   GLY    55      54.090  31.636  53.063  1.00  0.00           N
ATOM    844  H   GLY    55      53.144  31.428  52.772  1.00  0.00           H
ATOM    845  CA  GLY    55      54.863  30.475  53.438  1.00  0.00           C
ATOM    846  HA2 GLY    55      54.552  29.642  52.807  1.00  0.00           H
ATOM    847  HA3 GLY    55      55.934  30.668  53.363  1.00  0.00           H
ATOM    848  C   GLY    55      54.931  30.004  54.906  1.00  0.00           C
ATOM    849  O   GLY    55      55.606  29.033  55.305  1.00  0.00           O
ATOM    850  N   ALA    56      54.176  30.642  55.746  1.00  0.00           N
ATOM    851  H   ALA    56      53.746  31.514  55.470  1.00  0.00           H
ATOM    852  CA  ALA    56      53.891  30.296  57.119  1.00  0.00           C
ATOM    853  HA  ALA    56      54.801  29.867  57.538  1.00  0.00           H
ATOM    854  CB  ALA    56      53.508  31.519  57.980  1.00  0.00           C
ATOM    855  HB1 ALA    56      54.290  32.275  57.907  1.00  0.00           H
ATOM    856  HB2 ALA    56      52.555  31.980  57.720  1.00  0.00           H
ATOM    857  HB3 ALA    56      53.601  31.138  58.997  1.00  0.00           H
ATOM    858  C   ALA    56      52.866  29.141  57.265  1.00  0.00           C
ATOM    859  O   ALA    56      51.939  28.982  56.470  1.00  0.00           O
ATOM    860  N   LEU    57      52.990  28.254  58.263  1.00  0.00           N
ATOM    861  H   LEU    57      53.916  28.381  58.645  1.00  0.00           H
ATOM    862  CA  LEU    57      52.120  27.041  58.466  1.00  0.00           C
ATOM    863  HA  LEU    57      51.460  26.821  57.628  1.00  0.00           H
ATOM    864  CB  LEU    57      53.012  25.836  58.697  1.00  0.00           C
ATOM    865  HB2 LEU    57      53.699  26.118  59.494  1.00  0.00           H
ATOM    866  HB3 LEU    57      52.398  24.953  58.879  1.00  0.00           H
ATOM    867  CG  LEU    57      53.902  25.396  57.497  1.00  0.00           C
ATOM    868  HG  LEU    57      54.527  26.252  57.239  1.00  0.00           H
ATOM    869  CD1 LEU    57      54.802  24.267  57.918  1.00  0.00           C
ATOM    870 HD11 LEU    57      55.208  23.793  57.025  1.00  0.00           H
ATOM    871 HD12 LEU    57      55.638  24.659  58.497  1.00  0.00           H
ATOM    872 HD13 LEU    57      54.290  23.510  58.514  1.00  0.00           H
ATOM    873  CD2 LEU    57      53.026  25.063  56.368  1.00  0.00           C
ATOM    874 HD21 LEU    57      52.562  25.950  55.939  1.00  0.00           H
ATOM    875 HD22 LEU    57      53.591  24.483  55.637  1.00  0.00           H
ATOM    876 HD23 LEU    57      52.137  24.532  56.704  1.00  0.00           H
ATOM    877  C   LEU    57      51.114  27.344  59.685  1.00  0.00           C
ATOM    878  O   LEU    57      51.479  27.923  60.690  1.00  0.00           O
ATOM    879  N   LEU    58      49.876  26.869  59.594  1.00  0.00           N
ATOM    880  H   LEU    58      49.746  26.178  58.869  1.00  0.00           H
ATOM    881  CA  LEU    58      48.739  27.035  60.563  1.00  0.00           C
ATOM    882  HA  LEU    58      48.519  28.099  60.655  1.00  0.00           H
ATOM    883  CB  LEU    58      47.417  26.522  59.998  1.00  0.00           C
ATOM    884  HB2 LEU    58      47.458  25.466  59.727  1.00  0.00           H
ATOM    885  HB3 LEU    58      46.651  26.557  60.773  1.00  0.00           H
ATOM    886  CG  LEU    58      46.842  27.239  58.765  1.00  0.00           C
ATOM    887  HG  LEU    58      47.614  27.497  58.040  1.00  0.00           H
ATOM    888  CD1 LEU    58      45.793  26.441  58.068  1.00  0.00           C
ATOM    889 HD11 LEU    58      45.058  25.922  58.683  1.00  0.00           H
ATOM    890 HD12 LEU    58      45.152  27.115  57.500  1.00  0.00           H
ATOM    891 HD13 LEU    58      46.235  25.628  57.491  1.00  0.00           H
ATOM    892  CD2 LEU    58      46.212  28.525  59.264  1.00  0.00           C
ATOM    893 HD21 LEU    58      46.945  29.159  59.764  1.00  0.00           H
ATOM    894 HD22 LEU    58      45.930  29.092  58.376  1.00  0.00           H
ATOM    895 HD23 LEU    58      45.378  28.263  59.916  1.00  0.00           H
ATOM    896  C   LEU    58      48.969  26.418  61.928  1.00  0.00           C
ATOM    897  O   LEU    58      49.361  25.237  62.045  1.00  0.00           O
ATOM    898  N   ASN    59      48.750  27.165  63.038  1.00  0.00           N
ATOM    899  H   ASN    59      48.620  28.160  62.929  1.00  0.00           H
ATOM    900  CA  ASN    59      49.067  26.830  64.400  1.00  0.00           C
ATOM    901  HA  ASN    59      48.830  27.678  65.043  1.00  0.00           H
ATOM    902  CB  ASN    59      48.240  25.590  64.846  1.00  0.00           C
ATOM    903  HB2 ASN    59      48.696  24.651  64.533  1.00  0.00           H
ATOM    904  HB3 ASN    59      48.208  25.642  65.934  1.00  0.00           H
ATOM    905  CG  ASN    59      46.739  25.598  64.386  1.00  0.00           C
ATOM    906  OD1 ASN    59      45.911  26.309  65.019  1.00  0.00           O
ATOM    907  ND2 ASN    59      46.323  24.818  63.398  1.00  0.00           N
ATOM    908 HD21 ASN    59      45.347  24.796  63.141  1.00  0.00           H
ATOM    909 HD22 ASN    59      46.949  24.262  62.831  1.00  0.00           H
ATOM    910  C   ASN    59      50.538  26.653  64.768  1.00  0.00           C
ATOM    911  O   ASN    59      50.887  26.229  65.935  1.00  0.00           O
ATOM    912  N   ASP    60      51.519  27.005  63.903  1.00  0.00           N
ATOM    913  H   ASP    60      51.171  27.540  63.120  1.00  0.00           H
ATOM    914  CA  ASP    60      52.951  26.908  64.178  1.00  0.00           C
ATOM    915  HA  ASP    60      53.184  25.947  64.637  1.00  0.00           H
ATOM    916  CB  ASP    60      53.839  27.217  62.937  1.00  0.00           C
ATOM    917  HB2 ASP    60      53.720  26.565  62.073  1.00  0.00           H
ATOM    918  HB3 ASP    60      53.607  28.259  62.714  1.00  0.00           H
ATOM    919  CG  ASP    60      55.363  27.146  63.207  1.00  0.00           C
ATOM    920  OD1 ASP    60      55.772  27.004  64.401  1.00  0.00           O
ATOM    921  OD2 ASP    60      56.144  27.148  62.206  1.00  0.00           O
ATOM    922  C   ASP    60      53.208  27.916  65.246  1.00  0.00           C
ATOM    923  O   ASP    60      53.010  29.103  65.071  1.00  0.00           O
ATOM    924  N   LYS    61      53.670  27.501  66.468  1.00  0.00           N
ATOM    925  H   LYS    61      53.918  26.550  66.696  1.00  0.00           H
ATOM    926  CA  LYS    61      53.947  28.512  67.596  1.00  0.00           C
ATOM    927  HA  LYS    61      53.050  28.983  68.001  1.00  0.00           H
ATOM    928  CB  LYS    61      54.472  27.768  68.792  1.00  0.00           C
ATOM    929  HB2 LYS    61      55.527  27.609  68.569  1.00  0.00           H
ATOM    930  HB3 LYS    61      54.395  28.404  69.674  1.00  0.00           H
ATOM    931  CG  LYS    61      53.828  26.435  69.240  1.00  0.00           C
ATOM    932  HG2 LYS    61      52.844  26.675  69.641  1.00  0.00           H
ATOM    933  HG3 LYS    61      53.722  25.707  68.436  1.00  0.00           H
ATOM    934  CD  LYS    61      54.541  25.817  70.386  1.00  0.00           C
ATOM    935  HD2 LYS    61      55.541  25.569  70.029  1.00  0.00           H
ATOM    936  HD3 LYS    61      54.433  26.443  71.272  1.00  0.00           H
ATOM    937  CE  LYS    61      53.645  24.588  70.713  1.00  0.00           C
ATOM    938  HE2 LYS    61      53.093  24.311  69.815  1.00  0.00           H
ATOM    939  HE3 LYS    61      54.288  23.754  70.992  1.00  0.00           H
ATOM    940  NZ  LYS    61      52.763  25.008  71.795  1.00  0.00           N
ATOM    941  HZ1 LYS    61      53.221  25.402  72.604  1.00  0.00           H
ATOM    942  HZ2 LYS    61      52.103  25.703  71.477  1.00  0.00           H
ATOM    943  HZ3 LYS    61      52.199  24.254  72.160  1.00  0.00           H
ATOM    944  C   LYS    61      54.894  29.594  67.139  1.00  0.00           C
ATOM    945  O   LYS    61      54.730  30.740  67.564  1.00  0.00           O
ATOM    946  N   HIP    62      55.804  29.286  66.195  1.00  0.00           N
ATOM    947  H   HIP    62      55.801  28.404  65.701  1.00  0.00           H
ATOM    948  CA  HIP    62      56.861  30.233  65.975  1.00  0.00           C
ATOM    949  HA  HIP    62      57.084  30.717  66.925  1.00  0.00           H
ATOM    950  CB  HIP    62      58.163  29.502  65.575  1.00  0.00           C
ATOM    951  HB2 HIP    62      58.103  29.351  64.498  1.00  0.00           H
ATOM    952  HB3 HIP    62      59.000  30.172  65.773  1.00  0.00           H
ATOM    953  CG  HIP    62      58.352  28.256  66.353  1.00  0.00           C
ATOM    954  ND1 HIP    62      57.931  26.949  66.025  1.00  0.00           N
ATOM    955  HD1 HIP    62      57.286  26.784  65.266  1.00  0.00           H
ATOM    956  CE1 HIP    62      58.205  26.121  67.023  1.00  0.00           C
ATOM    957  HE1 HIP    62      57.949  25.074  67.090  1.00  0.00           H
ATOM    958  NE2 HIP    62      58.750  26.849  68.011  1.00  0.00           N
ATOM    959  HE2 HIP    62      59.203  26.444  68.817  1.00  0.00           H
ATOM    960  CD2 HIP    62      58.882  28.195  67.616  1.00  0.00           C
ATOM    961  HD2 HIP    62      59.338  28.950  68.237  1.00  0.00           H
ATOM    962  C   HIP    62      56.428  31.382  65.014  1.00  0.00           C
ATOM    963  O   HIP    62      57.244  32.245  64.757  1.00  0.00           O
ATOM    964  N   SER    63      55.191  31.251  64.437  1.00  0.00           N
ATOM    965  H   SER    63      54.682  30.390  64.581  1.00  0.00           H
ATOM    966  CA  SER    63      54.531  32.244  63.546  1.00  0.00           C
ATOM    967  HA  SER    63      55.247  33.035  63.322  1.00  0.00           H
ATOM    968  CB  SER    63      54.132  31.629  62.201  1.00  0.00           C
ATOM    969  HB2 SER    63      54.980  31.122  61.740  1.00  0.00           H
ATOM    970  HB3 SER    63      53.348  30.888  62.356  1.00  0.00           H
ATOM    971  OG  SER    63      53.496  32.595  61.354  1.00  0.00           O
ATOM    972  HG  SER    63      54.198  33.026  60.862  1.00  0.00           H
ATOM    973  C   SER    63      53.283  32.906  64.150  1.00  0.00           C
ATOM    974  O   SER    63      52.400  32.266  64.800  1.00  0.00           O
ATOM    975  N   ASN    64      53.143  34.217  63.796  1.00  0.00           N
ATOM    976  H   ASN    64      53.755  34.518  63.052  1.00  0.00           H
ATOM    977  CA  ASN    64      51.892  34.898  64.139  1.00  0.00           C
ATOM    978  HA  ASN    64      51.459  34.586  65.090  1.00  0.00           H
ATOM    979  CB  ASN    64      52.353  36.399  64.237  1.00  0.00           C
ATOM    980  HB2 ASN    64      51.542  37.018  64.621  1.00  0.00           H
ATOM    981  HB3 ASN    64      53.047  36.362  65.075  1.00  0.00           H
ATOM    982  CG  ASN    64      53.119  36.999  63.048  1.00  0.00           C
ATOM    983  OD1 ASN    64      52.666  36.928  61.896  1.00  0.00           O
ATOM    984  ND2 ASN    64      54.203  37.762  63.222  1.00  0.00           N
ATOM    985 HD21 ASN    64      54.861  38.001  62.493  1.00  0.00           H
ATOM    986 HD22 ASN    64      54.553  37.891  64.160  1.00  0.00           H
ATOM    987  C   ASN    64      50.787  34.816  63.077  1.00  0.00           C
ATOM    988  O   ASN    64      49.663  35.302  63.377  1.00  0.00           O
ATOM    989  N   GLY    65      51.038  34.211  61.906  1.00  0.00           N
ATOM    990  H   GLY    65      51.998  33.961  61.721  1.00  0.00           H
ATOM    991  CA  GLY    65      50.044  33.988  60.846  1.00  0.00           C
ATOM    992  HA2 GLY    65      50.499  33.496  59.986  1.00  0.00           H
ATOM    993  HA3 GLY    65      49.192  33.400  61.188  1.00  0.00           H
ATOM    994  C   GLY    65      49.390  35.276  60.348  1.00  0.00           C
ATOM    995  O   GLY    65      48.279  35.233  59.855  1.00  0.00           O
ATOM    996  N   THR    66      50.047  36.424  60.258  1.00  0.00           N
ATOM    997  H   THR    66      50.996  36.448  60.604  1.00  0.00           H
ATOM    998  CA  THR    66      49.653  37.632  59.529  1.00  0.00           C
ATOM    999  HA  THR    66      48.698  37.371  59.074  1.00  0.00           H
ATOM   1000  CB  THR    66      49.134  38.689  60.512  1.00  0.00           C
ATOM   1001  HB  THR    66      48.509  38.219  61.271  1.00  0.00           H
ATOM   1002  CG2 THR    66      50.303  39.383  61.242  1.00  0.00           C
ATOM   1003 HG21 THR    66      51.140  39.609  60.581  1.00  0.00           H
ATOM   1004 HG22 THR    66      50.064  40.360  61.661  1.00  0.00           H
ATOM   1005 HG23 THR    66      50.642  38.755  62.065  1.00  0.00           H
ATOM   1006  OG1 THR    66      48.431  39.721  59.876  1.00  0.00           O
ATOM   1007  HG1 THR    66      47.557  39.584  60.247  1.00  0.00           H
ATOM   1008  C   THR    66      50.701  38.139  58.542  1.00  0.00           C
ATOM   1009  O   THR    66      51.786  37.531  58.591  1.00  0.00           O
ATOM   1010  N   VAL    67      50.399  39.178  57.682  1.00  0.00           N
ATOM   1011  H   VAL    67      49.593  39.746  57.901  1.00  0.00           H
ATOM   1012  CA  VAL    67      51.389  39.813  56.708  1.00  0.00           C
ATOM   1013  HA  VAL    67      52.293  40.115  57.236  1.00  0.00           H
ATOM   1014  CB  VAL    67      51.735  38.754  55.589  1.00  0.00           C
ATOM   1015  HB  VAL    67      52.071  37.852  56.100  1.00  0.00           H
ATOM   1016  CG1 VAL    67      50.538  38.318  54.768  1.00  0.00           C
ATOM   1017 HG11 VAL    67      50.798  37.439  54.178  1.00  0.00           H
ATOM   1018 HG12 VAL    67      49.721  38.197  55.480  1.00  0.00           H
ATOM   1019 HG13 VAL    67      50.203  39.157  54.157  1.00  0.00           H
ATOM   1020  CG2 VAL    67      52.850  39.242  54.650  1.00  0.00           C
ATOM   1021 HG21 VAL    67      53.681  39.753  55.134  1.00  0.00           H
ATOM   1022 HG22 VAL    67      53.187  38.487  53.939  1.00  0.00           H
ATOM   1023 HG23 VAL    67      52.469  40.051  54.026  1.00  0.00           H
ATOM   1024  C   VAL    67      50.722  41.063  56.135  1.00  0.00           C
ATOM   1025  O   VAL    67      49.457  41.136  56.136  1.00  0.00           O
ATOM   1026  N   LYS    68      51.492  41.955  55.453  1.00  0.00           N
ATOM   1027  H   LYS    68      52.501  41.930  55.435  1.00  0.00           H
ATOM   1028  CA  LYS    68      50.887  43.082  54.714  1.00  0.00           C
ATOM   1029  HA  LYS    68      50.095  43.492  55.343  1.00  0.00           H
ATOM   1030  CB  LYS    68      51.855  44.269  54.498  1.00  0.00           C
ATOM   1031  HB2 LYS    68      52.749  43.877  54.013  1.00  0.00           H
ATOM   1032  HB3 LYS    68      51.350  44.991  53.857  1.00  0.00           H
ATOM   1033  CG  LYS    68      52.222  45.082  55.762  1.00  0.00           C
ATOM   1034  HG2 LYS    68      51.294  45.368  56.257  1.00  0.00           H
ATOM   1035  HG3 LYS    68      52.720  44.345  56.391  1.00  0.00           H
ATOM   1036  CD  LYS    68      53.091  46.333  55.327  1.00  0.00           C
ATOM   1037  HD2 LYS    68      53.959  46.013  54.751  1.00  0.00           H
ATOM   1038  HD3 LYS    68      52.491  46.983  54.691  1.00  0.00           H
ATOM   1039  CE  LYS    68      53.414  47.189  56.565  1.00  0.00           C
ATOM   1040  HE2 LYS    68      52.463  47.486  57.006  1.00  0.00           H
ATOM   1041  HE3 LYS    68      54.018  46.603  57.258  1.00  0.00           H
ATOM   1042  NZ  LYS    68      54.226  48.284  56.217  1.00  0.00           N
ATOM   1043  HZ1 LYS    68      53.790  48.978  55.625  1.00  0.00           H
ATOM   1044  HZ2 LYS    68      54.428  48.760  57.084  1.00  0.00           H
ATOM   1045  HZ3 LYS    68      55.116  48.032  55.812  1.00  0.00           H
ATOM   1046  C   LYS    68      50.403  42.687  53.390  1.00  0.00           C
ATOM   1047  O   LYS    68      50.912  41.858  52.667  1.00  0.00           O
ATOM   1048  N   ASP    69      49.406  43.436  52.899  1.00  0.00           N
ATOM   1049  H   ASP    69      48.974  44.155  53.463  1.00  0.00           H
ATOM   1050  CA  ASP    69      48.548  43.071  51.739  1.00  0.00           C
ATOM   1051  HA  ASP    69      48.317  42.007  51.806  1.00  0.00           H
ATOM   1052  CB  ASP    69      47.179  43.813  51.796  1.00  0.00           C
ATOM   1053  HB2 ASP    69      47.293  44.897  51.802  1.00  0.00           H
ATOM   1054  HB3 ASP    69      46.583  43.518  50.933  1.00  0.00           H
ATOM   1055  CG  ASP    69      46.333  43.273  52.933  1.00  0.00           C
ATOM   1056  OD1 ASP    69      46.525  42.129  53.436  1.00  0.00           O
ATOM   1057  OD2 ASP    69      45.316  43.995  53.230  1.00  0.00           O
ATOM   1058  C   ASP    69      49.241  43.070  50.349  1.00  0.00           C
ATOM   1059  O   ASP    69      48.958  42.206  49.494  1.00  0.00           O
ATOM   1060  N   ARG    70      50.353  43.853  50.273  1.00  0.00           N
ATOM   1061  H   ARG    70      50.474  44.542  51.002  1.00  0.00           H
ATOM   1062  CA  ARG    70      51.207  43.860  49.028  1.00  0.00           C
ATOM   1063  HA  ARG    70      51.020  43.045  48.330  1.00  0.00           H
ATOM   1064  CB  ARG    70      51.047  45.213  48.269  1.00  0.00           C
ATOM   1065  HB2 ARG    70      51.497  45.965  48.917  1.00  0.00           H
ATOM   1066  HB3 ARG    70      51.564  45.175  47.309  1.00  0.00           H
ATOM   1067  CG  ARG    70      49.547  45.360  47.804  1.00  0.00           C
ATOM   1068  HG2 ARG    70      49.347  44.506  47.158  1.00  0.00           H
ATOM   1069  HG3 ARG    70      48.833  45.387  48.628  1.00  0.00           H
ATOM   1070  CD  ARG    70      49.225  46.557  46.926  1.00  0.00           C
ATOM   1071  HD2 ARG    70      49.994  46.560  46.153  1.00  0.00           H
ATOM   1072  HD3 ARG    70      48.228  46.551  46.487  1.00  0.00           H
ATOM   1073  NE  ARG    70      49.554  47.756  47.667  1.00  0.00           N
ATOM   1074  HE  ARG    70      50.445  48.175  47.439  1.00  0.00           H
ATOM   1075  CZ  ARG    70      48.980  48.511  48.597  1.00  0.00           C
ATOM   1076  NH1 ARG    70      49.509  49.564  49.141  1.00  0.00           N
ATOM   1077 HH11 ARG    70      50.265  49.923  48.577  1.00  0.00           H
ATOM   1078 HH12 ARG    70      48.971  50.236  49.670  1.00  0.00           H
ATOM   1079  NH2 ARG    70      47.849  48.112  49.149  1.00  0.00           N
ATOM   1080 HH21 ARG    70      47.482  47.218  48.857  1.00  0.00           H
ATOM   1081 HH22 ARG    70      47.486  48.584  49.965  1.00  0.00           H
ATOM   1082  C   ARG    70      52.663  43.580  49.340  1.00  0.00           C
ATOM   1083  O   ARG    70      53.634  43.987  48.673  1.00  0.00           O
ATOM   1084  N   SER    71      52.922  42.788  50.447  1.00  0.00           N
ATOM   1085  H   SER    71      52.092  42.470  50.925  1.00  0.00           H
ATOM   1086  CA  SER    71      54.236  42.349  50.817  1.00  0.00           C
ATOM   1087  HA  SER    71      54.806  43.273  50.919  1.00  0.00           H
ATOM   1088  CB  SER    71      54.194  41.589  52.169  1.00  0.00           C
ATOM   1089  HB2 SER    71      53.855  42.296  52.926  1.00  0.00           H
ATOM   1090  HB3 SER    71      53.477  40.768  52.168  1.00  0.00           H
ATOM   1091  OG  SER    71      55.481  41.085  52.511  1.00  0.00           O
ATOM   1092  HG  SER    71      55.608  41.061  53.463  1.00  0.00           H
ATOM   1093  C   SER    71      54.849  41.568  49.644  1.00  0.00           C
ATOM   1094  O   SER    71      54.356  40.557  49.164  1.00  0.00           O
ATOM   1095  N   PRO    72      56.140  41.917  49.250  1.00  0.00           N
ATOM   1096  CD  PRO    72      56.937  42.905  49.886  1.00  0.00           C
ATOM   1097  HD2 PRO    72      57.397  42.618  50.831  1.00  0.00           H
ATOM   1098  HD3 PRO    72      56.383  43.821  50.090  1.00  0.00           H
ATOM   1099  CG  PRO    72      58.113  43.299  48.982  1.00  0.00           C
ATOM   1100  HG2 PRO    72      59.026  43.663  49.451  1.00  0.00           H
ATOM   1101  HG3 PRO    72      57.895  43.988  48.167  1.00  0.00           H
ATOM   1102  CB  PRO    72      58.428  41.853  48.428  1.00  0.00           C
ATOM   1103  HB2 PRO    72      59.145  41.338  49.067  1.00  0.00           H
ATOM   1104  HB3 PRO    72      58.860  41.881  47.427  1.00  0.00           H
ATOM   1105  CA  PRO    72      57.102  41.070  48.416  1.00  0.00           C
ATOM   1106  HA  PRO    72      56.784  41.148  47.377  1.00  0.00           H
ATOM   1107  C   PRO    72      57.285  39.620  48.821  1.00  0.00           C
ATOM   1108  O   PRO    72      57.695  38.858  47.982  1.00  0.00           O
ATOM   1109  N   HID    73      56.994  39.165  50.011  1.00  0.00           N
ATOM   1110  H   HID    73      56.538  39.854  50.590  1.00  0.00           H
ATOM   1111  CA  HID    73      56.960  37.795  50.542  1.00  0.00           C
ATOM   1112  HA  HID    73      57.766  37.239  50.061  1.00  0.00           H
ATOM   1113  CB  HID    73      57.182  37.825  52.074  1.00  0.00           C
ATOM   1114  HB2 HID    73      56.310  38.278  52.546  1.00  0.00           H
ATOM   1115  HB3 HID    73      57.326  36.834  52.504  1.00  0.00           H
ATOM   1116  CG  HID    73      58.340  38.733  52.439  1.00  0.00           C
ATOM   1117  ND1 HID    73      58.217  39.936  53.044  1.00  0.00           N
ATOM   1118  HD1 HID    73      57.455  40.211  53.647  1.00  0.00           H
ATOM   1119  CE1 HID    73      59.377  40.630  52.881  1.00  0.00           C
ATOM   1120  HE1 HID    73      59.531  41.577  53.376  1.00  0.00           H
ATOM   1121  NE2 HID    73      60.311  39.890  52.331  1.00  0.00           N
ATOM   1122  CD2 HID    73      59.616  38.723  51.961  1.00  0.00           C
ATOM   1123  HD2 HID    73      60.080  37.865  51.501  1.00  0.00           H
ATOM   1124  C   HID    73      55.739  36.963  50.159  1.00  0.00           C
ATOM   1125  O   HID    73      55.732  35.740  50.220  1.00  0.00           O
ATOM   1126  N   ARG    74      54.608  37.678  49.908  1.00  0.00           N
ATOM   1127  H   ARG    74      54.758  38.671  49.798  1.00  0.00           H
ATOM   1128  CA  ARG    74      53.423  36.960  49.365  1.00  0.00           C
ATOM   1129  HA  ARG    74      53.147  36.149  50.038  1.00  0.00           H
ATOM   1130  CB  ARG    74      52.203  37.862  49.231  1.00  0.00           C
ATOM   1131  HB2 ARG    74      52.208  38.606  48.436  1.00  0.00           H
ATOM   1132  HB3 ARG    74      51.318  37.279  48.971  1.00  0.00           H
ATOM   1133  CG  ARG    74      51.749  38.486  50.585  1.00  0.00           C
ATOM   1134  HG2 ARG    74      51.724  37.716  51.356  1.00  0.00           H
ATOM   1135  HG3 ARG    74      52.434  39.241  50.969  1.00  0.00           H
ATOM   1136  CD  ARG    74      50.374  39.178  50.379  1.00  0.00           C
ATOM   1137  HD2 ARG    74      50.235  39.774  51.281  1.00  0.00           H
ATOM   1138  HD3 ARG    74      50.475  39.820  49.504  1.00  0.00           H
ATOM   1139  NE  ARG    74      49.273  38.208  50.366  1.00  0.00           N
ATOM   1140  HE  ARG    74      49.450  37.249  50.630  1.00  0.00           H
ATOM   1141  CZ  ARG    74      48.056  38.388  49.789  1.00  0.00           C
ATOM   1142  NH1 ARG    74      47.133  37.511  49.780  1.00  0.00           N
ATOM   1143 HH11 ARG    74      47.325  36.627  50.230  1.00  0.00           H
ATOM   1144 HH12 ARG    74      46.224  37.710  49.390  1.00  0.00           H
ATOM   1145  NH2 ARG    74      47.753  39.521  49.298  1.00  0.00           N
ATOM   1146 HH21 ARG    74      48.361  40.326  49.344  1.00  0.00           H
ATOM   1147 HH22 ARG    74      46.781  39.700  49.093  1.00  0.00           H
ATOM   1148  C   ARG    74      53.769  36.274  47.971  1.00  0.00           C
ATOM   1149  O   ARG    74      54.347  36.803  46.996  1.00  0.00           O
ATOM   1150  N   THR    75      53.419  34.990  47.942  1.00  0.00           N
ATOM   1151  H   THR    75      53.005  34.709  48.819  1.00  0.00           H
ATOM   1152  CA  THR    75      53.848  34.028  46.919  1.00  0.00           C
ATOM   1153  HA  THR    75      54.345  34.618  46.148  1.00  0.00           H
ATOM   1154  CB  THR    75      54.907  33.105  47.518  1.00  0.00           C
ATOM   1155  HB  THR    75      54.464  32.574  48.360  1.00  0.00           H
ATOM   1156  CG2 THR    75      55.326  32.095  46.476  1.00  0.00           C
ATOM   1157 HG21 THR    75      54.444  31.466  46.350  1.00  0.00           H
ATOM   1158 HG22 THR    75      55.689  32.560  45.560  1.00  0.00           H
ATOM   1159 HG23 THR    75      56.100  31.499  46.960  1.00  0.00           H
ATOM   1160  OG1 THR    75      56.095  33.795  48.019  1.00  0.00           O
ATOM   1161  HG1 THR    75      55.828  34.148  48.870  1.00  0.00           H
ATOM   1162  C   THR    75      52.600  33.334  46.434  1.00  0.00           C
ATOM   1163  O   THR    75      51.835  32.789  47.181  1.00  0.00           O
ATOM   1164  N   LEU    76      52.549  33.205  45.099  1.00  0.00           N
ATOM   1165  H   LEU    76      53.384  33.423  44.575  1.00  0.00           H
ATOM   1166  CA  LEU    76      51.485  32.411  44.529  1.00  0.00           C
ATOM   1167  HA  LEU    76      50.617  32.458  45.188  1.00  0.00           H
ATOM   1168  CB  LEU    76      51.069  33.039  43.157  1.00  0.00           C
ATOM   1169  HB2 LEU    76      50.571  33.969  43.433  1.00  0.00           H
ATOM   1170  HB3 LEU    76      51.970  33.296  42.602  1.00  0.00           H
ATOM   1171  CG  LEU    76      50.287  32.109  42.199  1.00  0.00           C
ATOM   1172  HG  LEU    76      50.617  31.072  42.250  1.00  0.00           H
ATOM   1173  CD1 LEU    76      48.834  32.069  42.639  1.00  0.00           C
ATOM   1174 HD11 LEU    76      48.250  31.901  41.734  1.00  0.00           H
ATOM   1175 HD12 LEU    76      48.723  31.192  43.278  1.00  0.00           H
ATOM   1176 HD13 LEU    76      48.551  33.020  43.089  1.00  0.00           H
ATOM   1177  CD2 LEU    76      50.292  32.559  40.759  1.00  0.00           C
ATOM   1178 HD21 LEU    76      51.310  32.583  40.372  1.00  0.00           H
ATOM   1179 HD22 LEU    76      49.663  31.926  40.132  1.00  0.00           H
ATOM   1180 HD23 LEU    76      49.997  33.601  40.633  1.00  0.00           H
ATOM   1181  C   LEU    76      51.958  30.919  44.441  1.00  0.00           C
ATOM   1182  O   LEU    76      53.099  30.595  44.026  1.00  0.00           O
ATOM   1183  N   MET    77      51.017  29.942  44.736  1.00  0.00           N
ATOM   1184  H   MET    77      50.081  30.206  45.008  1.00  0.00           H
ATOM   1185  CA  MET    77      51.308  28.557  44.778  1.00  0.00           C
ATOM   1186  HA  MET    77      52.191  28.356  44.170  1.00  0.00           H
ATOM   1187  CB  MET    77      51.600  28.164  46.240  1.00  0.00           C
ATOM   1188  HB2 MET    77      50.795  28.490  46.896  1.00  0.00           H
ATOM   1189  HB3 MET    77      51.751  27.087  46.319  1.00  0.00           H
ATOM   1190  CG  MET    77      52.793  29.017  46.731  1.00  0.00           C
ATOM   1191  HG2 MET    77      53.622  29.077  46.026  1.00  0.00           H
ATOM   1192  HG3 MET    77      52.371  29.997  46.953  1.00  0.00           H
ATOM   1193  SD  MET    77      53.525  28.393  48.340  1.00  0.00           S
ATOM   1194  CE  MET    77      54.921  29.560  48.670  1.00  0.00           C
ATOM   1195  HE1 MET    77      55.359  29.415  49.656  1.00  0.00           H
ATOM   1196  HE2 MET    77      55.707  29.376  47.939  1.00  0.00           H
ATOM   1197  HE3 MET    77      54.495  30.564  48.678  1.00  0.00           H
ATOM   1198  C   MET    77      50.121  27.746  44.201  1.00  0.00           C
ATOM   1199  O   MET    77      49.021  28.309  44.074  1.00  0.00           O
ATOM   1200  N   SER    78      50.290  26.447  43.947  1.00  0.00           N
ATOM   1201  H   SER    78      51.178  25.972  43.871  1.00  0.00           H
ATOM   1202  CA  SER    78      49.102  25.638  43.543  1.00  0.00           C
ATOM   1203  HA  SER    78      48.302  26.160  44.066  1.00  0.00           H
ATOM   1204  CB  SER    78      48.892  25.726  42.069  1.00  0.00           C
ATOM   1205  HB2 SER    78      47.817  25.622  41.920  1.00  0.00           H
ATOM   1206  HB3 SER    78      49.135  26.716  41.684  1.00  0.00           H
ATOM   1207  OG  SER    78      49.594  24.786  41.216  1.00  0.00           O
ATOM   1208  HG  SER    78      50.127  25.260  40.574  1.00  0.00           H
ATOM   1209  C   SER    78      49.171  24.113  43.977  1.00  0.00           C
ATOM   1210  O   SER    78      50.162  23.455  43.967  1.00  0.00           O
ATOM   1211  N   CYS    79      48.025  23.710  44.556  1.00  0.00           N
ATOM   1212  H   CYS    79      47.261  24.353  44.401  1.00  0.00           H
ATOM   1213  CA  CYS    79      47.702  22.400  45.080  1.00  0.00           C
ATOM   1214  HA  CYS    79      48.490  21.701  44.797  1.00  0.00           H
ATOM   1215  CB  CYS    79      47.530  22.405  46.671  1.00  0.00           C
ATOM   1216  HB2 CYS    79      47.754  21.406  47.046  1.00  0.00           H
ATOM   1217  HB3 CYS    79      48.282  23.093  47.056  1.00  0.00           H
ATOM   1218  SG  CYS    79      45.880  22.948  47.273  1.00  0.00           S
ATOM   1219  HG  CYS    79      45.206  21.828  47.000  1.00  0.00           H
ATOM   1220  C   CYS    79      46.446  21.793  44.392  1.00  0.00           C
ATOM   1221  O   CYS    79      45.641  22.549  43.872  1.00  0.00           O
ATOM   1222  N   PRO    80      46.185  20.455  44.520  1.00  0.00           N
ATOM   1223  CD  PRO    80      47.001  19.438  45.066  1.00  0.00           C
ATOM   1224  HD2 PRO    80      47.108  19.515  46.148  1.00  0.00           H
ATOM   1225  HD3 PRO    80      48.026  19.517  44.703  1.00  0.00           H
ATOM   1226  CG  PRO    80      46.431  18.099  44.706  1.00  0.00           C
ATOM   1227  HG2 PRO    80      46.497  17.303  45.448  1.00  0.00           H
ATOM   1228  HG3 PRO    80      46.880  17.757  43.775  1.00  0.00           H
ATOM   1229  CB  PRO    80      44.917  18.314  44.420  1.00  0.00           C
ATOM   1230  HB2 PRO    80      44.396  18.010  45.329  1.00  0.00           H
ATOM   1231  HB3 PRO    80      44.553  17.672  43.617  1.00  0.00           H
ATOM   1232  CA  PRO    80      44.885  19.801  44.027  1.00  0.00           C
ATOM   1233  HA  PRO    80      45.002  19.871  42.946  1.00  0.00           H
ATOM   1234  C   PRO    80      43.645  20.503  44.467  1.00  0.00           C
ATOM   1235  O   PRO    80      43.475  21.027  45.543  1.00  0.00           O
ATOM   1236  N   VAL    81      42.587  20.503  43.631  1.00  0.00           N
ATOM   1237  H   VAL    81      42.696  20.064  42.728  1.00  0.00           H
ATOM   1238  CA  VAL    81      41.242  20.902  44.067  1.00  0.00           C
ATOM   1239  HA  VAL    81      41.132  21.973  44.241  1.00  0.00           H
ATOM   1240  CB  VAL    81      40.161  20.689  42.908  1.00  0.00           C
ATOM   1241  HB  VAL    81      40.474  21.247  42.025  1.00  0.00           H
ATOM   1242  CG1 VAL    81      39.994  19.225  42.360  1.00  0.00           C
ATOM   1243 HG11 VAL    81      40.791  19.038  41.641  1.00  0.00           H
ATOM   1244 HG12 VAL    81      39.992  18.515  43.187  1.00  0.00           H
ATOM   1245 HG13 VAL    81      39.091  19.113  41.760  1.00  0.00           H
ATOM   1246  CG2 VAL    81      38.791  21.073  43.345  1.00  0.00           C
ATOM   1247 HG21 VAL    81      38.211  21.123  42.424  1.00  0.00           H
ATOM   1248 HG22 VAL    81      38.486  20.453  44.189  1.00  0.00           H
ATOM   1249 HG23 VAL    81      38.923  22.104  43.672  1.00  0.00           H
ATOM   1250  C   VAL    81      40.837  20.179  45.387  1.00  0.00           C
ATOM   1251  O   VAL    81      40.802  18.967  45.467  1.00  0.00           O
ATOM   1252  N   GLY    82      40.519  20.901  46.462  1.00  0.00           N
ATOM   1253  H   GLY    82      40.773  21.875  46.552  1.00  0.00           H
ATOM   1254  CA  GLY    82      39.987  20.170  47.690  1.00  0.00           C
ATOM   1255  HA2 GLY    82      39.593  20.976  48.308  1.00  0.00           H
ATOM   1256  HA3 GLY    82      39.224  19.407  47.540  1.00  0.00           H
ATOM   1257  C   GLY    82      41.050  19.515  48.598  1.00  0.00           C
ATOM   1258  O   GLY    82      40.595  18.874  49.593  1.00  0.00           O
ATOM   1259  N   GLU    83      42.412  19.612  48.440  1.00  0.00           N
ATOM   1260  H   GLU    83      42.827  20.080  47.647  1.00  0.00           H
ATOM   1261  CA  GLU    83      43.321  19.209  49.503  1.00  0.00           C
ATOM   1262  HA  GLU    83      42.865  18.387  50.055  1.00  0.00           H
ATOM   1263  CB  GLU    83      44.657  18.875  48.813  1.00  0.00           C
ATOM   1264  HB2 GLU    83      44.856  19.737  48.177  1.00  0.00           H
ATOM   1265  HB3 GLU    83      45.420  18.860  49.593  1.00  0.00           H
ATOM   1266  CG  GLU    83      44.691  17.542  48.143  1.00  0.00           C
ATOM   1267  HG2 GLU    83      43.915  17.537  47.375  1.00  0.00           H
ATOM   1268  HG3 GLU    83      45.659  17.436  47.654  1.00  0.00           H
ATOM   1269  CD  GLU    83      44.513  16.387  49.169  1.00  0.00           C
ATOM   1270  OE1 GLU    83      43.668  15.497  48.888  1.00  0.00           O
ATOM   1271  OE2 GLU    83      45.289  16.261  50.127  1.00  0.00           O
ATOM   1272  C   GLU    83      43.526  20.293  50.535  1.00  0.00           C
ATOM   1273  O   GLU    83      43.321  21.501  50.289  1.00  0.00           O
ATOM   1274  N   ALA    84      43.971  19.950  51.692  1.00  0.00           N
ATOM   1275  H   ALA    84      44.359  19.018  51.722  1.00  0.00           H
ATOM   1276  CA  ALA    84      44.606  20.956  52.523  1.00  0.00           C
ATOM   1277  HA  ALA    84      43.974  21.844  52.513  1.00  0.00           H
ATOM   1278  CB  ALA    84      44.736  20.406  53.956  1.00  0.00           C
ATOM   1279  HB1 ALA    84      45.525  19.666  54.079  1.00  0.00           H
ATOM   1280  HB2 ALA    84      44.894  21.251  54.626  1.00  0.00           H
ATOM   1281  HB3 ALA    84      43.812  19.872  54.179  1.00  0.00           H
ATOM   1282  C   ALA    84      45.983  21.316  51.941  1.00  0.00           C
ATOM   1283  O   ALA    84      46.792  20.439  51.726  1.00  0.00           O
ATOM   1284  N   PRO    85      46.328  22.606  51.536  1.00  0.00           N
ATOM   1285  CD  PRO    85      45.435  23.730  51.503  1.00  0.00           C
ATOM   1286  HD2 PRO    85      45.292  24.145  52.501  1.00  0.00           H
ATOM   1287  HD3 PRO    85      44.455  23.431  51.129  1.00  0.00           H
ATOM   1288  CG  PRO    85      45.978  24.815  50.607  1.00  0.00           C
ATOM   1289  HG2 PRO    85      46.079  25.732  51.188  1.00  0.00           H
ATOM   1290  HG3 PRO    85      45.256  24.998  49.812  1.00  0.00           H
ATOM   1291  CB  PRO    85      47.365  24.364  50.155  1.00  0.00           C
ATOM   1292  HB2 PRO    85      48.094  25.054  50.579  1.00  0.00           H
ATOM   1293  HB3 PRO    85      47.365  24.332  49.066  1.00  0.00           H
ATOM   1294  CA  PRO    85      47.567  22.965  50.807  1.00  0.00           C
ATOM   1295  HA  PRO    85      47.767  22.317  49.954  1.00  0.00           H
ATOM   1296  C   PRO    85      48.850  22.998  51.694  1.00  0.00           C
ATOM   1297  O   PRO    85      48.860  23.445  52.864  1.00  0.00           O
ATOM   1298  N   SER    86      49.906  22.299  51.261  1.00  0.00           N
ATOM   1299  H   SER    86      49.787  21.804  50.388  1.00  0.00           H
ATOM   1300  CA  SER    86      51.050  21.905  52.084  1.00  0.00           C
ATOM   1301  HA  SER    86      51.278  22.545  52.937  1.00  0.00           H
ATOM   1302  CB  SER    86      50.729  20.506  52.687  1.00  0.00           C
ATOM   1303  HB2 SER    86      49.738  20.669  53.111  1.00  0.00           H
ATOM   1304  HB3 SER    86      50.737  19.733  51.920  1.00  0.00           H
ATOM   1305  OG  SER    86      51.742  20.181  53.593  1.00  0.00           O
ATOM   1306  HG  SER    86      51.443  20.517  54.441  1.00  0.00           H
ATOM   1307  C   SER    86      52.333  21.760  51.354  1.00  0.00           C
ATOM   1308  O   SER    86      52.331  21.400  50.122  1.00  0.00           O
ATOM   1309  N   PRO    87      53.573  21.960  51.959  1.00  0.00           N
ATOM   1310  CD  PRO    87      53.818  22.729  53.161  1.00  0.00           C
ATOM   1311  HD2 PRO    87      53.460  22.239  54.065  1.00  0.00           H
ATOM   1312  HD3 PRO    87      53.406  23.736  53.225  1.00  0.00           H
ATOM   1313  CG  PRO    87      55.295  22.874  53.367  1.00  0.00           C
ATOM   1314  HG2 PRO    87      55.625  22.922  54.404  1.00  0.00           H
ATOM   1315  HG3 PRO    87      55.537  23.850  52.947  1.00  0.00           H
ATOM   1316  CB  PRO    87      55.846  21.666  52.544  1.00  0.00           C
ATOM   1317  HB2 PRO    87      55.797  20.826  53.239  1.00  0.00           H
ATOM   1318  HB3 PRO    87      56.851  21.774  52.136  1.00  0.00           H
ATOM   1319  CA  PRO    87      54.836  21.520  51.385  1.00  0.00           C
ATOM   1320  HA  PRO    87      55.103  22.191  50.568  1.00  0.00           H
ATOM   1321  C   PRO    87      55.038  20.105  50.857  1.00  0.00           C
ATOM   1322  O   PRO    87      55.996  19.770  50.207  1.00  0.00           O
ATOM   1323  N   TYR    88      54.081  19.148  51.021  1.00  0.00           N
ATOM   1324  H   TYR    88      53.386  19.320  51.733  1.00  0.00           H
ATOM   1325  CA  TYR    88      54.032  17.881  50.245  1.00  0.00           C
ATOM   1326  HA  TYR    88      55.013  17.421  50.126  1.00  0.00           H
ATOM   1327  CB  TYR    88      53.205  16.794  50.930  1.00  0.00           C
ATOM   1328  HB2 TYR    88      52.205  17.151  51.178  1.00  0.00           H
ATOM   1329  HB3 TYR    88      53.085  16.004  50.188  1.00  0.00           H
ATOM   1330  CG  TYR    88      53.962  16.326  52.193  1.00  0.00           C
ATOM   1331  CD1 TYR    88      55.225  15.714  52.134  1.00  0.00           C
ATOM   1332  HD1 TYR    88      55.807  15.617  51.229  1.00  0.00           H
ATOM   1333  CE1 TYR    88      55.756  15.048  53.241  1.00  0.00           C
ATOM   1334  HE1 TYR    88      56.691  14.506  53.245  1.00  0.00           H
ATOM   1335  CZ  TYR    88      55.015  14.978  54.432  1.00  0.00           C
ATOM   1336  OH  TYR    88      55.593  14.253  55.400  1.00  0.00           O
ATOM   1337  HH  TYR    88      55.198  14.474  56.246  1.00  0.00           H
ATOM   1338  CE2 TYR    88      53.725  15.548  54.472  1.00  0.00           C
ATOM   1339  HE2 TYR    88      52.981  15.341  55.227  1.00  0.00           H
ATOM   1340  CD2 TYR    88      53.213  16.219  53.366  1.00  0.00           C
ATOM   1341  HD2 TYR    88      52.180  16.523  53.288  1.00  0.00           H
ATOM   1342  C   TYR    88      53.461  17.996  48.806  1.00  0.00           C
ATOM   1343  O   TYR    88      53.949  17.418  47.854  1.00  0.00           O
ATOM   1344  N   ASN    89      52.279  18.716  48.680  1.00  0.00           N
ATOM   1345  H   ASN    89      52.209  19.421  49.400  1.00  0.00           H
ATOM   1346  CA  ASN    89      51.336  18.555  47.665  1.00  0.00           C
ATOM   1347  HA  ASN    89      51.794  17.790  47.037  1.00  0.00           H
ATOM   1348  CB  ASN    89      50.057  18.035  48.374  1.00  0.00           C
ATOM   1349  HB2 ASN    89      49.521  17.543  47.562  1.00  0.00           H
ATOM   1350  HB3 ASN    89      50.300  17.223  49.060  1.00  0.00           H
ATOM   1351  CG  ASN    89      49.236  19.060  49.198  1.00  0.00           C
ATOM   1352  OD1 ASN    89      49.436  20.307  49.199  1.00  0.00           O
ATOM   1353  ND2 ASN    89      48.219  18.541  49.945  1.00  0.00           N
ATOM   1354 HD21 ASN    89      47.734  19.126  50.610  1.00  0.00           H
ATOM   1355 HD22 ASN    89      48.121  17.540  50.026  1.00  0.00           H
ATOM   1356  C   ASN    89      51.162  19.736  46.714  1.00  0.00           C
ATOM   1357  O   ASN    89      50.339  19.659  45.806  1.00  0.00           O
ATOM   1358  N   SER    90      51.920  20.760  47.034  1.00  0.00           N
ATOM   1359  H   SER    90      52.721  20.609  47.630  1.00  0.00           H
ATOM   1360  CA  SER    90      51.935  21.998  46.299  1.00  0.00           C
ATOM   1361  HA  SER    90      51.123  21.924  45.576  1.00  0.00           H
ATOM   1362  CB  SER    90      51.576  23.195  47.248  1.00  0.00           C
ATOM   1363  HB2 SER    90      52.436  23.437  47.871  1.00  0.00           H
ATOM   1364  HB3 SER    90      51.309  24.031  46.601  1.00  0.00           H
ATOM   1365  OG  SER    90      50.471  22.908  48.004  1.00  0.00           O
ATOM   1366  HG  SER    90      50.644  22.057  48.413  1.00  0.00           H
ATOM   1367  C   SER    90      53.244  22.277  45.517  1.00  0.00           C
ATOM   1368  O   SER    90      54.308  21.933  46.000  1.00  0.00           O
ATOM   1369  N   ARG    91      53.156  22.931  44.395  1.00  0.00           N
ATOM   1370  H   ARG    91      52.287  22.985  43.883  1.00  0.00           H
ATOM   1371  CA  ARG    91      54.268  23.646  43.787  1.00  0.00           C
ATOM   1372  HA  ARG    91      55.121  23.362  44.404  1.00  0.00           H
ATOM   1373  CB  ARG    91      54.423  23.241  42.358  1.00  0.00           C
ATOM   1374  HB2 ARG    91      55.319  23.670  41.911  1.00  0.00           H
ATOM   1375  HB3 ARG    91      54.505  22.155  42.422  1.00  0.00           H
ATOM   1376  CG  ARG    91      53.223  23.695  41.474  1.00  0.00           C
ATOM   1377  HG2 ARG    91      52.241  23.476  41.892  1.00  0.00           H
ATOM   1378  HG3 ARG    91      53.316  24.780  41.436  1.00  0.00           H
ATOM   1379  CD  ARG    91      53.324  22.995  40.112  1.00  0.00           C
ATOM   1380  HD2 ARG    91      54.162  23.373  39.525  1.00  0.00           H
ATOM   1381  HD3 ARG    91      53.528  21.929  40.208  1.00  0.00           H
ATOM   1382  NE  ARG    91      52.144  23.253  39.243  1.00  0.00           N
ATOM   1383  HE  ARG    91      51.877  24.204  39.032  1.00  0.00           H
ATOM   1384  CZ  ARG    91      51.436  22.304  38.642  1.00  0.00           C
ATOM   1385  NH1 ARG    91      50.568  22.636  37.676  1.00  0.00           N
ATOM   1386 HH11 ARG    91      50.535  23.520  37.190  1.00  0.00           H
ATOM   1387 HH12 ARG    91      50.003  21.912  37.256  1.00  0.00           H
ATOM   1388  NH2 ARG    91      51.315  21.125  39.070  1.00  0.00           N
ATOM   1389 HH21 ARG    91      51.876  20.830  39.857  1.00  0.00           H
ATOM   1390 HH22 ARG    91      50.881  20.406  38.509  1.00  0.00           H
ATOM   1391  C   ARG    91      54.163  25.174  43.820  1.00  0.00           C
ATOM   1392  O   ARG    91      53.075  25.728  43.923  1.00  0.00           O
ATOM   1393  N   PHE    92      55.251  25.888  43.848  1.00  0.00           N
ATOM   1394  H   PHE    92      56.131  25.403  43.952  1.00  0.00           H
ATOM   1395  CA  PHE    92      55.325  27.370  43.693  1.00  0.00           C
ATOM   1396  HA  PHE    92      54.447  27.789  44.185  1.00  0.00           H
ATOM   1397  CB  PHE    92      56.610  27.903  44.334  1.00  0.00           C
ATOM   1398  HB2 PHE    92      56.461  28.213  45.367  1.00  0.00           H
ATOM   1399  HB3 PHE    92      57.382  27.165  44.553  1.00  0.00           H
ATOM   1400  CG  PHE    92      57.312  29.172  43.761  1.00  0.00           C
ATOM   1401  CD1 PHE    92      56.812  30.436  44.139  1.00  0.00           C
ATOM   1402  HD1 PHE    92      55.943  30.604  44.758  1.00  0.00           H
ATOM   1403  CE1 PHE    92      57.337  31.645  43.500  1.00  0.00           C
ATOM   1404  HE1 PHE    92      57.046  32.657  43.738  1.00  0.00           H
ATOM   1405  CZ  PHE    92      58.296  31.525  42.466  1.00  0.00           C
ATOM   1406  HZ  PHE    92      58.756  32.453  42.162  1.00  0.00           H
ATOM   1407  CE2 PHE    92      58.715  30.254  42.063  1.00  0.00           C
ATOM   1408  HE2 PHE    92      59.455  30.161  41.283  1.00  0.00           H
ATOM   1409  CD2 PHE    92      58.269  29.042  42.747  1.00  0.00           C
ATOM   1410  HD2 PHE    92      58.582  28.077  42.376  1.00  0.00           H
ATOM   1411  C   PHE    92      55.129  27.705  42.223  1.00  0.00           C
ATOM   1412  O   PHE    92      55.666  27.063  41.309  1.00  0.00           O
ATOM   1413  N   GLU    93      54.437  28.814  41.883  1.00  0.00           N
ATOM   1414  H   GLU    93      54.092  29.352  42.664  1.00  0.00           H
ATOM   1415  CA  GLU    93      54.099  29.273  40.540  1.00  0.00           C
ATOM   1416  HA  GLU    93      54.299  28.466  39.835  1.00  0.00           H
ATOM   1417  CB  GLU    93      52.562  29.419  40.572  1.00  0.00           C
ATOM   1418  HB2 GLU    93      52.242  30.060  41.393  1.00  0.00           H
ATOM   1419  HB3 GLU    93      52.207  29.845  39.633  1.00  0.00           H
ATOM   1420  CG  GLU    93      51.769  28.075  40.782  1.00  0.00           C
ATOM   1421  HG2 GLU    93      52.081  27.554  41.688  1.00  0.00           H
ATOM   1422  HG3 GLU    93      50.747  28.423  40.933  1.00  0.00           H
ATOM   1423  CD  GLU    93      51.784  27.087  39.614  1.00  0.00           C
ATOM   1424  OE1 GLU    93      52.611  27.283  38.679  1.00  0.00           O
ATOM   1425  OE2 GLU    93      51.096  26.049  39.643  1.00  0.00           O
ATOM   1426  C   GLU    93      54.799  30.552  40.156  1.00  0.00           C
ATOM   1427  O   GLU    93      55.514  30.577  39.131  1.00  0.00           O
ATOM   1428  N   SER    94      54.712  31.620  40.906  1.00  0.00           N
ATOM   1429  H   SER    94      54.042  31.598  41.661  1.00  0.00           H
ATOM   1430  CA  SER    94      55.410  32.963  40.783  1.00  0.00           C
ATOM   1431  HA  SER    94      56.485  32.915  40.613  1.00  0.00           H
ATOM   1432  CB  SER    94      54.794  33.756  39.634  1.00  0.00           C
ATOM   1433  HB2 SER    94      53.720  33.906  39.736  1.00  0.00           H
ATOM   1434  HB3 SER    94      55.280  34.730  39.580  1.00  0.00           H
ATOM   1435  OG  SER    94      54.996  33.150  38.361  1.00  0.00           O
ATOM   1436  HG  SER    94      54.692  32.240  38.377  1.00  0.00           H
ATOM   1437  C   SER    94      55.200  33.774  42.113  1.00  0.00           C
ATOM   1438  O   SER    94      54.279  33.413  42.896  1.00  0.00           O
ATOM   1439  N   VAL    95      55.918  34.854  42.339  1.00  0.00           N
ATOM   1440  H   VAL    95      56.683  34.989  41.694  1.00  0.00           H
ATOM   1441  CA  VAL    95      55.850  35.812  43.386  1.00  0.00           C
ATOM   1442  HA  VAL    95      55.714  35.140  44.233  1.00  0.00           H
ATOM   1443  CB  VAL    95      57.248  36.473  43.592  1.00  0.00           C
ATOM   1444  HB  VAL    95      57.303  37.213  42.794  1.00  0.00           H
ATOM   1445  CG1 VAL    95      57.095  37.288  44.862  1.00  0.00           C
ATOM   1446 HG11 VAL    95      56.319  38.053  44.848  1.00  0.00           H
ATOM   1447 HG12 VAL    95      57.003  36.588  45.691  1.00  0.00           H
ATOM   1448 HG13 VAL    95      57.979  37.774  45.274  1.00  0.00           H
ATOM   1449  CG2 VAL    95      58.510  35.610  43.510  1.00  0.00           C
ATOM   1450 HG21 VAL    95      58.646  34.790  44.216  1.00  0.00           H
ATOM   1451 HG22 VAL    95      58.557  35.120  42.539  1.00  0.00           H
ATOM   1452 HG23 VAL    95      59.424  36.201  43.572  1.00  0.00           H
ATOM   1453  C   VAL    95      54.686  36.842  43.169  1.00  0.00           C
ATOM   1454  O   VAL    95      54.705  37.495  42.188  1.00  0.00           O
ATOM   1455  N   ALA    96      53.745  36.890  44.163  1.00  0.00           N
ATOM   1456  H   ALA    96      53.973  36.463  45.049  1.00  0.00           H
ATOM   1457  CA  ALA    96      52.422  37.590  43.913  1.00  0.00           C
ATOM   1458  HA  ALA    96      52.510  38.396  43.184  1.00  0.00           H
ATOM   1459  CB  ALA    96      51.551  36.544  43.251  1.00  0.00           C
ATOM   1460  HB1 ALA    96      50.635  37.040  42.929  1.00  0.00           H
ATOM   1461  HB2 ALA    96      52.044  36.063  42.407  1.00  0.00           H
ATOM   1462  HB3 ALA    96      51.345  35.750  43.969  1.00  0.00           H
ATOM   1463  C   ALA    96      51.583  38.141  45.156  1.00  0.00           C
ATOM   1464  O   ALA    96      51.368  37.405  46.137  1.00  0.00           O
ATOM   1465  N   TRP    97      51.026  39.338  45.053  1.00  0.00           N
ATOM   1466  H   TRP    97      51.316  39.816  44.212  1.00  0.00           H
ATOM   1467  CA  TRP    97      49.990  39.906  45.919  1.00  0.00           C
ATOM   1468  HA  TRP    97      49.796  39.191  46.718  1.00  0.00           H
ATOM   1469  CB  TRP    97      50.525  41.170  46.599  1.00  0.00           C
ATOM   1470  HB2 TRP    97      49.634  41.609  47.047  1.00  0.00           H
ATOM   1471  HB3 TRP    97      51.149  40.874  47.443  1.00  0.00           H
ATOM   1472  CG  TRP    97      51.188  42.206  45.806  1.00  0.00           C
ATOM   1473  CD1 TRP    97      52.501  42.541  45.903  1.00  0.00           C
ATOM   1474  HD1 TRP    97      53.151  42.136  46.665  1.00  0.00           H
ATOM   1475  NE1 TRP    97      52.777  43.577  45.078  1.00  0.00           N
ATOM   1476  HE1 TRP    97      53.646  44.093  45.078  1.00  0.00           H
ATOM   1477  CE2 TRP    97      51.712  44.009  44.357  1.00  0.00           C
ATOM   1478  CZ2 TRP    97      51.523  45.111  43.497  1.00  0.00           C
ATOM   1479  HZ2 TRP    97      52.408  45.651  43.196  1.00  0.00           H
ATOM   1480  CH2 TRP    97      50.242  45.349  42.927  1.00  0.00           C
ATOM   1481  HH2 TRP    97      50.045  46.040  42.120  1.00  0.00           H
ATOM   1482  CZ3 TRP    97      49.202  44.549  43.369  1.00  0.00           C
ATOM   1483  HZ3 TRP    97      48.229  44.675  42.918  1.00  0.00           H
ATOM   1484  CE3 TRP    97      49.406  43.451  44.301  1.00  0.00           C
ATOM   1485  HE3 TRP    97      48.571  42.806  44.534  1.00  0.00           H
ATOM   1486  CD2 TRP    97      50.651  43.156  44.821  1.00  0.00           C
ATOM   1487  C   TRP    97      48.662  40.080  45.151  1.00  0.00           C
ATOM   1488  O   TRP    97      47.668  40.537  45.749  1.00  0.00           O
ATOM   1489  N   SER    98      48.618  39.893  43.819  1.00  0.00           N
ATOM   1490  H   SER    98      49.475  39.546  43.414  1.00  0.00           H
ATOM   1491  CA  SER    98      47.398  39.726  43.013  1.00  0.00           C
ATOM   1492  HA  SER    98      46.531  39.426  43.600  1.00  0.00           H
ATOM   1493  CB  SER    98      47.132  41.043  42.353  1.00  0.00           C
ATOM   1494  HB2 SER    98      47.118  41.917  43.005  1.00  0.00           H
ATOM   1495  HB3 SER    98      47.824  41.218  41.529  1.00  0.00           H
ATOM   1496  OG  SER    98      45.906  41.099  41.730  1.00  0.00           O
ATOM   1497  HG  SER    98      45.187  40.829  42.307  1.00  0.00           H
ATOM   1498  C   SER    98      47.553  38.529  42.071  1.00  0.00           C
ATOM   1499  O   SER    98      48.607  38.427  41.475  1.00  0.00           O
ATOM   1500  N   ALA    99      46.506  37.712  41.929  1.00  0.00           N
ATOM   1501  H   ALA    99      45.635  37.833  42.427  1.00  0.00           H
ATOM   1502  CA  ALA    99      46.729  36.459  41.182  1.00  0.00           C
ATOM   1503  HA  ALA    99      47.617  36.635  40.576  1.00  0.00           H
ATOM   1504  CB  ALA    99      47.196  35.333  42.091  1.00  0.00           C
ATOM   1505  HB1 ALA    99      48.207  35.525  42.452  1.00  0.00           H
ATOM   1506  HB2 ALA    99      46.462  35.107  42.863  1.00  0.00           H
ATOM   1507  HB3 ALA    99      47.224  34.389  41.546  1.00  0.00           H
ATOM   1508  C   ALA    99      45.503  35.943  40.268  1.00  0.00           C
ATOM   1509  O   ALA    99      44.333  36.200  40.542  1.00  0.00           O
ATOM   1510  N   SER   100      45.769  35.185  39.168  1.00  0.00           N
ATOM   1511  H   SER   100      46.751  35.192  38.934  1.00  0.00           H
ATOM   1512  CA  SER   100      44.895  34.432  38.316  1.00  0.00           C
ATOM   1513  HA  SER   100      44.123  33.891  38.864  1.00  0.00           H
ATOM   1514  CB  SER   100      44.175  35.463  37.484  1.00  0.00           C
ATOM   1515  HB2 SER   100      43.478  36.036  38.096  1.00  0.00           H
ATOM   1516  HB3 SER   100      44.846  36.173  37.000  1.00  0.00           H
ATOM   1517  OG  SER   100      43.453  34.625  36.613  1.00  0.00           O
ATOM   1518  HG  SER   100      42.618  34.443  37.049  1.00  0.00           H
ATOM   1519  C   SER   100      45.689  33.356  37.497  1.00  0.00           C
ATOM   1520  O   SER   100      46.868  33.572  37.142  1.00  0.00           O
ATOM   1521  N   ALA   101      45.002  32.267  37.101  1.00  0.00           N
ATOM   1522  H   ALA   101      44.045  32.290  37.422  1.00  0.00           H
ATOM   1523  CA  ALA   101      45.530  31.080  36.423  1.00  0.00           C
ATOM   1524  HA  ALA   101      46.205  31.388  35.625  1.00  0.00           H
ATOM   1525  CB  ALA   101      46.399  30.240  37.460  1.00  0.00           C
ATOM   1526  HB1 ALA   101      47.014  29.571  36.858  1.00  0.00           H
ATOM   1527  HB2 ALA   101      47.170  30.841  37.943  1.00  0.00           H
ATOM   1528  HB3 ALA   101      45.961  29.742  38.325  1.00  0.00           H
ATOM   1529  C   ALA   101      44.457  30.212  35.747  1.00  0.00           C
ATOM   1530  O   ALA   101      43.305  30.244  36.206  1.00  0.00           O
ATOM   1531  N   CYX   102      44.820  29.511  34.633  1.00  0.00           N
ATOM   1532  H   CYX   102      45.744  29.647  34.249  1.00  0.00           H
ATOM   1533  CA  CYX   102      43.977  28.751  33.697  1.00  0.00           C
ATOM   1534  HA  CYX   102      43.334  28.053  34.232  1.00  0.00           H
ATOM   1535  CB  CYX   102      43.061  29.739  33.037  1.00  0.00           C
ATOM   1536  HB2 CYX   102      42.469  29.149  32.338  1.00  0.00           H
ATOM   1537  HB3 CYX   102      42.510  30.220  33.845  1.00  0.00           H
ATOM   1538  SG  CYX   102      44.015  31.015  32.143  1.00  0.00           S
ATOM   1539  C   CYX   102      44.807  27.838  32.683  1.00  0.00           C
ATOM   1540  O   CYX   102      46.032  27.880  32.741  1.00  0.00           O
ATOM   1541  N   HIE   103      44.149  26.992  31.900  1.00  0.00           N
ATOM   1542  H   HIE   103      43.144  27.055  31.823  1.00  0.00           H
ATOM   1543  CA  HIE   103      44.746  25.906  31.057  1.00  0.00           C
ATOM   1544  HA  HIE   103      45.812  26.090  30.925  1.00  0.00           H
ATOM   1545  CB  HIE   103      44.552  24.604  31.838  1.00  0.00           C
ATOM   1546  HB2 HIE   103      45.191  24.789  32.700  1.00  0.00           H
ATOM   1547  HB3 HIE   103      43.548  24.428  32.225  1.00  0.00           H
ATOM   1548  CG  HIE   103      44.985  23.370  31.149  1.00  0.00           C
ATOM   1549  ND1 HIE   103      44.292  22.605  30.237  1.00  0.00           N
ATOM   1550  CE1 HIE   103      44.959  21.387  30.051  1.00  0.00           C
ATOM   1551  HE1 HIE   103      44.565  20.485  29.606  1.00  0.00           H
ATOM   1552  NE2 HIE   103      46.162  21.492  30.671  1.00  0.00           N
ATOM   1553  HE2 HIE   103      46.860  20.761  30.654  1.00  0.00           H
ATOM   1554  CD2 HIE   103      46.161  22.704  31.321  1.00  0.00           C
ATOM   1555  HD2 HIE   103      46.976  23.117  31.896  1.00  0.00           H
ATOM   1556  C   HIE   103      43.993  25.879  29.705  1.00  0.00           C
ATOM   1557  O   HIE   103      42.763  25.704  29.617  1.00  0.00           O
ATOM   1558  N   ASP   104      44.790  26.002  28.618  1.00  0.00           N
ATOM   1559  H   ASP   104      45.795  26.028  28.714  1.00  0.00           H
ATOM   1560  CA  ASP   104      44.294  26.001  27.259  1.00  0.00           C
ATOM   1561  HA  ASP   104      43.421  26.653  27.256  1.00  0.00           H
ATOM   1562  CB  ASP   104      45.292  26.624  26.348  1.00  0.00           C
ATOM   1563  HB2 ASP   104      44.824  26.955  25.421  1.00  0.00           H
ATOM   1564  HB3 ASP   104      45.576  27.608  26.723  1.00  0.00           H
ATOM   1565  CG  ASP   104      46.526  25.780  25.936  1.00  0.00           C
ATOM   1566  OD1 ASP   104      46.680  24.658  26.389  1.00  0.00           O
ATOM   1567  OD2 ASP   104      47.282  26.337  25.089  1.00  0.00           O
ATOM   1568  C   ASP   104      43.811  24.700  26.703  1.00  0.00           C
ATOM   1569  O   ASP   104      43.663  24.537  25.461  1.00  0.00           O
ATOM   1570  N   GLY   105      43.689  23.642  27.493  1.00  0.00           N
ATOM   1571  H   GLY   105      43.741  23.810  28.487  1.00  0.00           H
ATOM   1572  CA  GLY   105      43.590  22.205  27.076  1.00  0.00           C
ATOM   1573  HA2 GLY   105      42.929  21.702  27.783  1.00  0.00           H
ATOM   1574  HA3 GLY   105      43.155  22.074  26.085  1.00  0.00           H
ATOM   1575  C   GLY   105      44.857  21.346  27.009  1.00  0.00           C
ATOM   1576  O   GLY   105      44.735  20.149  27.324  1.00  0.00           O
ATOM   1577  N   THR   106      45.968  22.040  26.745  1.00  0.00           N
ATOM   1578  H   THR   106      45.963  23.050  26.744  1.00  0.00           H
ATOM   1579  CA  THR   106      47.327  21.405  26.806  1.00  0.00           C
ATOM   1580  HA  THR   106      47.053  20.375  27.033  1.00  0.00           H
ATOM   1581  CB  THR   106      48.067  21.587  25.414  1.00  0.00           C
ATOM   1582  HB  THR   106      49.146  21.437  25.453  1.00  0.00           H
ATOM   1583  CG2 THR   106      47.537  20.616  24.388  1.00  0.00           C
ATOM   1584 HG21 THR   106      47.442  19.610  24.796  1.00  0.00           H
ATOM   1585 HG22 THR   106      46.488  20.722  24.111  1.00  0.00           H
ATOM   1586 HG23 THR   106      48.126  20.606  23.471  1.00  0.00           H
ATOM   1587  OG1 THR   106      47.969  22.907  24.762  1.00  0.00           O
ATOM   1588  HG1 THR   106      47.867  23.507  25.505  1.00  0.00           H
ATOM   1589  C   THR   106      48.321  21.921  27.827  1.00  0.00           C
ATOM   1590  O   THR   106      49.155  21.046  28.157  1.00  0.00           O
ATOM   1591  N   SER   107      48.319  23.144  28.203  1.00  0.00           N
ATOM   1592  H   SER   107      47.647  23.774  27.789  1.00  0.00           H
ATOM   1593  CA  SER   107      49.254  23.662  29.160  1.00  0.00           C
ATOM   1594  HA  SER   107      49.490  22.827  29.820  1.00  0.00           H
ATOM   1595  CB  SER   107      50.462  24.176  28.483  1.00  0.00           C
ATOM   1596  HB2 SER   107      50.135  24.684  27.575  1.00  0.00           H
ATOM   1597  HB3 SER   107      51.003  24.792  29.201  1.00  0.00           H
ATOM   1598  OG  SER   107      51.222  23.058  28.000  1.00  0.00           O
ATOM   1599  HG  SER   107      51.433  23.339  27.107  1.00  0.00           H
ATOM   1600  C   SER   107      48.560  24.790  29.973  1.00  0.00           C
ATOM   1601  O   SER   107      47.713  25.593  29.516  1.00  0.00           O
ATOM   1602  N   TRP   108      48.943  24.760  31.249  1.00  0.00           N
ATOM   1603  H   TRP   108      49.570  24.019  31.528  1.00  0.00           H
ATOM   1604  CA  TRP   108      48.751  25.812  32.252  1.00  0.00           C
ATOM   1605  HA  TRP   108      47.676  25.991  32.212  1.00  0.00           H
ATOM   1606  CB  TRP   108      49.056  25.304  33.642  1.00  0.00           C
ATOM   1607  HB2 TRP   108      50.054  24.876  33.538  1.00  0.00           H
ATOM   1608  HB3 TRP   108      49.124  26.233  34.209  1.00  0.00           H
ATOM   1609  CG  TRP   108      48.178  24.259  34.223  1.00  0.00           C
ATOM   1610  CD1 TRP   108      48.511  22.971  34.320  1.00  0.00           C
ATOM   1611  HD1 TRP   108      49.501  22.645  34.037  1.00  0.00           H
ATOM   1612  NE1 TRP   108      47.507  22.254  34.964  1.00  0.00           N
ATOM   1613  HE1 TRP   108      47.590  21.313  35.322  1.00  0.00           H
ATOM   1614  CE2 TRP   108      46.493  23.076  35.349  1.00  0.00           C
ATOM   1615  CZ2 TRP   108      45.270  22.768  35.913  1.00  0.00           C
ATOM   1616  HZ2 TRP   108      45.111  21.742  36.209  1.00  0.00           H
ATOM   1617  CH2 TRP   108      44.422  23.819  36.268  1.00  0.00           C
ATOM   1618  HH2 TRP   108      43.486  23.534  36.725  1.00  0.00           H
ATOM   1619  CZ3 TRP   108      44.732  25.143  35.846  1.00  0.00           C
ATOM   1620  HZ3 TRP   108      44.058  25.964  36.046  1.00  0.00           H
ATOM   1621  CE3 TRP   108      46.006  25.416  35.248  1.00  0.00           C
ATOM   1622  HE3 TRP   108      46.250  26.439  35.006  1.00  0.00           H
ATOM   1623  CD2 TRP   108      46.901  24.369  34.949  1.00  0.00           C
ATOM   1624  C   TRP   108      49.408  27.216  32.054  1.00  0.00           C
ATOM   1625  O   TRP   108      50.618  27.318  32.038  1.00  0.00           O
ATOM   1626  N   LEU   109      48.558  28.245  32.010  1.00  0.00           N
ATOM   1627  H   LEU   109      47.575  28.015  32.009  1.00  0.00           H
ATOM   1628  CA  LEU   109      48.907  29.663  32.029  1.00  0.00           C
ATOM   1629  HA  LEU   109      49.875  29.825  31.554  1.00  0.00           H
ATOM   1630  CB  LEU   109      47.822  30.291  31.127  1.00  0.00           C
ATOM   1631  HB2 LEU   109      47.873  29.778  30.167  1.00  0.00           H
ATOM   1632  HB3 LEU   109      46.838  30.100  31.554  1.00  0.00           H
ATOM   1633  CG  LEU   109      48.128  31.871  30.949  1.00  0.00           C
ATOM   1634  HG  LEU   109      48.124  32.414  31.895  1.00  0.00           H
ATOM   1635  CD1 LEU   109      49.441  31.983  30.135  1.00  0.00           C
ATOM   1636 HD11 LEU   109      50.340  31.696  30.679  1.00  0.00           H
ATOM   1637 HD12 LEU   109      49.506  31.393  29.220  1.00  0.00           H
ATOM   1638 HD13 LEU   109      49.555  33.048  29.928  1.00  0.00           H
ATOM   1639  CD2 LEU   109      47.096  32.562  30.097  1.00  0.00           C
ATOM   1640 HD21 LEU   109      46.935  31.988  29.185  1.00  0.00           H
ATOM   1641 HD22 LEU   109      46.158  32.424  30.635  1.00  0.00           H
ATOM   1642 HD23 LEU   109      47.425  33.582  29.896  1.00  0.00           H
ATOM   1643  C   LEU   109      48.906  30.227  33.470  1.00  0.00           C
ATOM   1644  O   LEU   109      47.977  30.017  34.251  1.00  0.00           O
ATOM   1645  N   THR   110      49.821  31.082  33.766  1.00  0.00           N
ATOM   1646  H   THR   110      50.594  31.119  33.117  1.00  0.00           H
ATOM   1647  CA  THR   110      49.807  31.820  35.035  1.00  0.00           C
ATOM   1648  HA  THR   110      48.896  31.602  35.593  1.00  0.00           H
ATOM   1649  CB  THR   110      51.059  31.310  35.886  1.00  0.00           C
ATOM   1650  HB  THR   110      52.056  31.578  35.537  1.00  0.00           H
ATOM   1651  CG2 THR   110      51.035  31.860  37.280  1.00  0.00           C
ATOM   1652 HG21 THR   110      49.994  31.961  37.591  1.00  0.00           H
ATOM   1653 HG22 THR   110      51.613  31.196  37.921  1.00  0.00           H
ATOM   1654 HG23 THR   110      51.252  32.929  37.286  1.00  0.00           H
ATOM   1655  OG1 THR   110      50.933  29.821  35.941  1.00  0.00           O
ATOM   1656  HG1 THR   110      51.813  29.476  36.106  1.00  0.00           H
ATOM   1657  C   THR   110      49.919  33.353  34.833  1.00  0.00           C
ATOM   1658  O   THR   110      50.520  33.713  33.817  1.00  0.00           O
ATOM   1659  N   ILE   111      49.522  34.095  35.830  1.00  0.00           N
ATOM   1660  H   ILE   111      49.164  33.623  36.649  1.00  0.00           H
ATOM   1661  CA  ILE   111      49.703  35.577  35.910  1.00  0.00           C
ATOM   1662  HA  ILE   111      50.571  35.796  35.287  1.00  0.00           H
ATOM   1663  CB  ILE   111      48.483  36.373  35.378  1.00  0.00           C
ATOM   1664  HB  ILE   111      47.706  36.321  36.140  1.00  0.00           H
ATOM   1665  CG2 ILE   111      48.881  37.798  35.264  1.00  0.00           C
ATOM   1666 HG21 ILE   111      49.645  38.002  34.512  1.00  0.00           H
ATOM   1667 HG22 ILE   111      48.020  38.432  35.053  1.00  0.00           H
ATOM   1668 HG23 ILE   111      49.254  38.110  36.239  1.00  0.00           H
ATOM   1669  CG1 ILE   111      47.929  35.830  34.068  1.00  0.00           C
ATOM   1670 HG12 ILE   111      48.588  36.141  33.258  1.00  0.00           H
ATOM   1671 HG13 ILE   111      47.975  34.747  33.949  1.00  0.00           H
ATOM   1672  CD1 ILE   111      46.495  36.203  33.880  1.00  0.00           C
ATOM   1673 HD11 ILE   111      46.093  35.876  32.921  1.00  0.00           H
ATOM   1674 HD12 ILE   111      45.971  35.737  34.714  1.00  0.00           H
ATOM   1675 HD13 ILE   111      46.273  37.267  33.963  1.00  0.00           H
ATOM   1676  C   ILE   111      49.977  35.965  37.417  1.00  0.00           C
ATOM   1677  O   ILE   111      49.038  35.697  38.204  1.00  0.00           O
ATOM   1678  N   GLY   112      51.085  36.521  37.761  1.00  0.00           N
ATOM   1679  H   GLY   112      51.822  36.706  37.096  1.00  0.00           H
ATOM   1680  CA  GLY   112      51.394  36.904  39.144  1.00  0.00           C
ATOM   1681  HA2 GLY   112      50.525  36.893  39.802  1.00  0.00           H
ATOM   1682  HA3 GLY   112      52.170  36.291  39.602  1.00  0.00           H
ATOM   1683  C   GLY   112      51.954  38.296  39.251  1.00  0.00           C
ATOM   1684  O   GLY   112      52.983  38.583  38.681  1.00  0.00           O
ATOM   1685  N   ILE   113      51.165  39.286  39.833  1.00  0.00           N
ATOM   1686  H   ILE   113      50.376  38.911  40.340  1.00  0.00           H
ATOM   1687  CA  ILE   113      51.530  40.715  39.998  1.00  0.00           C
ATOM   1688  HA  ILE   113      52.210  40.968  39.184  1.00  0.00           H
ATOM   1689  CB  ILE   113      50.281  41.619  39.834  1.00  0.00           C
ATOM   1690  HB  ILE   113      49.896  41.713  40.851  1.00  0.00           H
ATOM   1691  CG2 ILE   113      50.672  43.078  39.474  1.00  0.00           C
ATOM   1692 HG21 ILE   113      51.664  43.250  39.891  1.00  0.00           H
ATOM   1693 HG22 ILE   113      50.792  43.227  38.400  1.00  0.00           H
ATOM   1694 HG23 ILE   113      49.928  43.709  39.958  1.00  0.00           H
ATOM   1695  CG1 ILE   113      49.177  41.051  38.926  1.00  0.00           C
ATOM   1696 HG12 ILE   113      49.614  40.564  38.053  1.00  0.00           H
ATOM   1697 HG13 ILE   113      48.724  40.280  39.549  1.00  0.00           H
ATOM   1698  CD1 ILE   113      48.179  42.025  38.306  1.00  0.00           C
ATOM   1699 HD11 ILE   113      47.324  41.488  37.895  1.00  0.00           H
ATOM   1700 HD12 ILE   113      47.797  42.668  39.099  1.00  0.00           H
ATOM   1701 HD13 ILE   113      48.775  42.562  37.568  1.00  0.00           H
ATOM   1702  C   ILE   113      52.298  40.969  41.345  1.00  0.00           C
ATOM   1703  O   ILE   113      51.983  40.433  42.379  1.00  0.00           O
ATOM   1704  N   SER   114      53.359  41.724  41.167  1.00  0.00           N
ATOM   1705  H   SER   114      53.419  42.191  40.273  1.00  0.00           H
ATOM   1706  CA  SER   114      54.245  42.136  42.271  1.00  0.00           C
ATOM   1707  HA  SER   114      53.667  42.202  43.193  1.00  0.00           H
ATOM   1708  CB  SER   114      55.256  41.062  42.719  1.00  0.00           C
ATOM   1709  HB2 SER   114      54.620  40.182  42.621  1.00  0.00           H
ATOM   1710  HB3 SER   114      56.112  40.962  42.053  1.00  0.00           H
ATOM   1711  OG  SER   114      55.734  41.196  44.025  1.00  0.00           O
ATOM   1712  HG  SER   114      55.072  40.769  44.574  1.00  0.00           H
ATOM   1713  C   SER   114      54.758  43.544  41.947  1.00  0.00           C
ATOM   1714  O   SER   114      54.363  44.141  40.941  1.00  0.00           O
ATOM   1715  N   GLY   115      55.775  43.989  42.787  1.00  0.00           N
ATOM   1716  H   GLY   115      56.055  43.452  43.596  1.00  0.00           H
ATOM   1717  CA  GLY   115      56.470  45.213  42.600  1.00  0.00           C
ATOM   1718  HA2 GLY   115      57.497  45.122  42.953  1.00  0.00           H
ATOM   1719  HA3 GLY   115      56.473  45.446  41.534  1.00  0.00           H
ATOM   1720  C   GLY   115      55.808  46.357  43.398  1.00  0.00           C
ATOM   1721  O   GLY   115      55.071  46.073  44.368  1.00  0.00           O
ATOM   1722  N   PRO   116      56.372  47.564  43.239  1.00  0.00           N
ATOM   1723  CD  PRO   116      57.364  47.900  42.243  1.00  0.00           C
ATOM   1724  HD2 PRO   116      56.993  47.684  41.242  1.00  0.00           H
ATOM   1725  HD3 PRO   116      58.244  47.283  42.429  1.00  0.00           H
ATOM   1726  CG  PRO   116      57.577  49.431  42.483  1.00  0.00           C
ATOM   1727  HG2 PRO   116      56.960  50.086  41.867  1.00  0.00           H
ATOM   1728  HG3 PRO   116      58.592  49.796  42.330  1.00  0.00           H
ATOM   1729  CB  PRO   116      57.166  49.758  43.925  1.00  0.00           C
ATOM   1730  HB2 PRO   116      56.685  50.736  43.934  1.00  0.00           H
ATOM   1731  HB3 PRO   116      58.017  49.666  44.600  1.00  0.00           H
ATOM   1732  CA  PRO   116      56.012  48.701  44.110  1.00  0.00           C
ATOM   1733  HA  PRO   116      56.014  48.382  45.152  1.00  0.00           H
ATOM   1734  C   PRO   116      54.711  49.306  43.801  1.00  0.00           C
ATOM   1735  O   PRO   116      54.302  49.223  42.634  1.00  0.00           O
ATOM   1736  N   ASP   117      54.053  50.069  44.708  1.00  0.00           N
ATOM   1737  H   ASP   117      54.295  49.892  45.672  1.00  0.00           H
ATOM   1738  CA  ASP   117      52.720  50.652  44.459  1.00  0.00           C
ATOM   1739  HA  ASP   117      52.025  49.878  44.131  1.00  0.00           H
ATOM   1740  CB  ASP   117      52.177  51.326  45.700  1.00  0.00           C
ATOM   1741  HB2 ASP   117      52.782  52.078  46.205  1.00  0.00           H
ATOM   1742  HB3 ASP   117      51.409  52.047  45.422  1.00  0.00           H
ATOM   1743  CG  ASP   117      51.650  50.479  46.845  1.00  0.00           C
ATOM   1744  OD1 ASP   117      51.768  49.204  46.854  1.00  0.00           O
ATOM   1745  OD2 ASP   117      51.234  51.099  47.875  1.00  0.00           O
ATOM   1746  C   ASP   117      52.669  51.724  43.380  1.00  0.00           C
ATOM   1747  O   ASP   117      51.620  51.863  42.748  1.00  0.00           O
ATOM   1748  N   ASN   118      53.779  52.373  43.092  1.00  0.00           N
ATOM   1749  H   ASN   118      54.582  51.986  43.567  1.00  0.00           H
ATOM   1750  CA  ASN   118      54.035  53.343  42.040  1.00  0.00           C
ATOM   1751  HA  ASN   118      53.228  54.075  42.003  1.00  0.00           H
ATOM   1752  CB  ASN   118      55.405  54.036  42.436  1.00  0.00           C
ATOM   1753  HB2 ASN   118      56.227  53.321  42.453  1.00  0.00           H
ATOM   1754  HB3 ASN   118      55.648  54.768  41.666  1.00  0.00           H
ATOM   1755  CG  ASN   118      55.388  54.760  43.741  1.00  0.00           C
ATOM   1756  OD1 ASN   118      54.360  55.370  44.167  1.00  0.00           O
ATOM   1757  ND2 ASN   118      56.392  54.680  44.534  1.00  0.00           N
ATOM   1758 HD21 ASN   118      56.238  55.146  45.417  1.00  0.00           H
ATOM   1759 HD22 ASN   118      57.279  54.444  44.112  1.00  0.00           H
ATOM   1760  C   ASN   118      54.072  52.732  40.663  1.00  0.00           C
ATOM   1761  O   ASN   118      54.183  53.497  39.710  1.00  0.00           O
ATOM   1762  N   GLY   119      54.108  51.411  40.518  1.00  0.00           N
ATOM   1763  H   GLY   119      53.918  50.852  41.337  1.00  0.00           H
ATOM   1764  CA  GLY   119      54.306  50.781  39.219  1.00  0.00           C
ATOM   1765  HA2 GLY   119      53.406  50.940  38.625  1.00  0.00           H
ATOM   1766  HA3 GLY   119      55.129  51.244  38.674  1.00  0.00           H
ATOM   1767  C   GLY   119      54.485  49.246  39.258  1.00  0.00           C
ATOM   1768  O   GLY   119      55.610  48.718  39.201  1.00  0.00           O
ATOM   1769  N   ALA   120      53.378  48.553  39.281  1.00  0.00           N
ATOM   1770  H   ALA   120      52.493  49.024  39.409  1.00  0.00           H
ATOM   1771  CA  ALA   120      53.370  47.022  39.404  1.00  0.00           C
ATOM   1772  HA  ALA   120      54.196  46.739  40.057  1.00  0.00           H
ATOM   1773  CB  ALA   120      52.128  46.558  40.148  1.00  0.00           C
ATOM   1774  HB1 ALA   120      52.195  45.479  40.289  1.00  0.00           H
ATOM   1775  HB2 ALA   120      52.052  46.919  41.175  1.00  0.00           H
ATOM   1776  HB3 ALA   120      51.170  46.882  39.742  1.00  0.00           H
ATOM   1777  C   ALA   120      53.559  46.424  37.963  1.00  0.00           C
ATOM   1778  O   ALA   120      53.109  46.968  36.957  1.00  0.00           O
ATOM   1779  N   VAL   121      54.074  45.176  38.021  1.00  0.00           N
ATOM   1780  H   VAL   121      54.410  44.875  38.924  1.00  0.00           H
ATOM   1781  CA  VAL   121      54.539  44.319  36.914  1.00  0.00           C
ATOM   1782  HA  VAL   121      54.159  44.708  35.969  1.00  0.00           H
ATOM   1783  CB  VAL   121      56.069  44.291  36.798  1.00  0.00           C
ATOM   1784  HB  VAL   121      56.462  43.789  37.681  1.00  0.00           H
ATOM   1785  CG1 VAL   121      56.467  43.569  35.530  1.00  0.00           C
ATOM   1786 HG11 VAL   121      57.556  43.551  35.559  1.00  0.00           H
ATOM   1787 HG12 VAL   121      56.108  42.539  35.505  1.00  0.00           H
ATOM   1788 HG13 VAL   121      56.138  44.005  34.587  1.00  0.00           H
ATOM   1789  CG2 VAL   121      56.643  45.667  36.720  1.00  0.00           C
ATOM   1790 HG21 VAL   121      56.847  46.154  37.673  1.00  0.00           H
ATOM   1791 HG22 VAL   121      57.645  45.673  36.292  1.00  0.00           H
ATOM   1792 HG23 VAL   121      56.074  46.268  36.009  1.00  0.00           H
ATOM   1793  C   VAL   121      54.024  42.900  37.041  1.00  0.00           C
ATOM   1794  O   VAL   121      54.270  42.289  38.139  1.00  0.00           O
ATOM   1795  N   ALA   122      53.269  42.432  36.017  1.00  0.00           N
ATOM   1796  H   ALA   122      53.181  42.893  35.124  1.00  0.00           H
ATOM   1797  CA  ALA   122      52.838  40.981  36.013  1.00  0.00           C
ATOM   1798  HA  ALA   122      52.806  40.555  37.016  1.00  0.00           H
ATOM   1799  CB  ALA   122      51.359  40.976  35.653  1.00  0.00           C
ATOM   1800  HB1 ALA   122      50.973  39.960  35.739  1.00  0.00           H
ATOM   1801  HB2 ALA   122      50.850  41.688  36.301  1.00  0.00           H
ATOM   1802  HB3 ALA   122      51.204  41.241  34.606  1.00  0.00           H
ATOM   1803  C   ALA   122      53.731  40.190  35.119  1.00  0.00           C
ATOM   1804  O   ALA   122      53.893  40.613  33.981  1.00  0.00           O
ATOM   1805  N   VAL   123      54.204  39.071  35.611  1.00  0.00           N
ATOM   1806  H   VAL   123      54.063  38.871  36.591  1.00  0.00           H
ATOM   1807  CA  VAL   123      54.980  38.132  34.800  1.00  0.00           C
ATOM   1808  HA  VAL   123      55.266  38.581  33.849  1.00  0.00           H
ATOM   1809  CB  VAL   123      56.329  37.781  35.509  1.00  0.00           C
ATOM   1810  HB  VAL   123      56.729  38.766  35.749  1.00  0.00           H
ATOM   1811  CG1 VAL   123      56.345  36.747  36.643  1.00  0.00           C
ATOM   1812 HG11 VAL   123      55.933  35.800  36.294  1.00  0.00           H
ATOM   1813 HG12 VAL   123      57.352  36.696  37.056  1.00  0.00           H
ATOM   1814 HG13 VAL   123      55.744  37.049  37.501  1.00  0.00           H
ATOM   1815  CG2 VAL   123      57.367  37.353  34.463  1.00  0.00           C
ATOM   1816 HG21 VAL   123      56.949  36.560  33.843  1.00  0.00           H
ATOM   1817 HG22 VAL   123      57.567  38.123  33.717  1.00  0.00           H
ATOM   1818 HG23 VAL   123      58.325  37.161  34.945  1.00  0.00           H
ATOM   1819  C   VAL   123      54.080  36.952  34.625  1.00  0.00           C
ATOM   1820  O   VAL   123      53.454  36.465  35.545  1.00  0.00           O
ATOM   1821  N   LEU   124      54.087  36.396  33.418  1.00  0.00           N
ATOM   1822  H   LEU   124      54.694  36.760  32.697  1.00  0.00           H
ATOM   1823  CA  LEU   124      53.181  35.292  32.983  1.00  0.00           C
ATOM   1824  HA  LEU   124      52.657  34.961  33.880  1.00  0.00           H
ATOM   1825  CB  LEU   124      52.284  35.670  31.777  1.00  0.00           C
ATOM   1826  HB2 LEU   124      53.001  36.044  31.046  1.00  0.00           H
ATOM   1827  HB3 LEU   124      51.824  34.765  31.382  1.00  0.00           H
ATOM   1828  CG  LEU   124      51.218  36.734  31.934  1.00  0.00           C
ATOM   1829  HG  LEU   124      50.762  36.650  32.919  1.00  0.00           H
ATOM   1830  CD1 LEU   124      51.855  38.105  31.913  1.00  0.00           C
ATOM   1831 HD11 LEU   124      50.979  38.732  32.081  1.00  0.00           H
ATOM   1832 HD12 LEU   124      52.548  38.308  32.729  1.00  0.00           H
ATOM   1833 HD13 LEU   124      52.371  38.259  30.965  1.00  0.00           H
ATOM   1834  CD2 LEU   124      50.211  36.601  30.758  1.00  0.00           C
ATOM   1835 HD21 LEU   124      49.631  37.523  30.720  1.00  0.00           H
ATOM   1836 HD22 LEU   124      50.691  36.432  29.793  1.00  0.00           H
ATOM   1837 HD23 LEU   124      49.658  35.675  30.910  1.00  0.00           H
ATOM   1838  C   LEU   124      53.958  34.078  32.510  1.00  0.00           C
ATOM   1839  O   LEU   124      54.934  34.358  31.819  1.00  0.00           O
ATOM   1840  N   LYS   125      53.681  32.803  32.996  1.00  0.00           N
ATOM   1841  H   LYS   125      52.910  32.736  33.644  1.00  0.00           H
ATOM   1842  CA  LYS   125      54.369  31.565  32.771  1.00  0.00           C
ATOM   1843  HA  LYS   125      55.175  31.744  32.060  1.00  0.00           H
ATOM   1844  CB  LYS   125      54.865  30.935  34.123  1.00  0.00           C
ATOM   1845  HB2 LYS   125      54.050  30.786  34.832  1.00  0.00           H
ATOM   1846  HB3 LYS   125      55.185  29.899  34.020  1.00  0.00           H
ATOM   1847  CG  LYS   125      56.015  31.788  34.711  1.00  0.00           C
ATOM   1848  HG2 LYS   125      56.728  31.957  33.904  1.00  0.00           H
ATOM   1849  HG3 LYS   125      55.695  32.829  34.761  1.00  0.00           H
ATOM   1850  CD  LYS   125      56.749  31.218  35.960  1.00  0.00           C
ATOM   1851  HD2 LYS   125      55.986  30.819  36.629  1.00  0.00           H
ATOM   1852  HD3 LYS   125      57.375  30.412  35.579  1.00  0.00           H
ATOM   1853  CE  LYS   125      57.492  32.307  36.820  1.00  0.00           C
ATOM   1854  HE2 LYS   125      58.327  32.713  36.251  1.00  0.00           H
ATOM   1855  HE3 LYS   125      56.785  33.100  37.064  1.00  0.00           H
ATOM   1856  NZ  LYS   125      57.983  31.718  38.096  1.00  0.00           N
ATOM   1857  HZ1 LYS   125      58.370  32.402  38.730  1.00  0.00           H
ATOM   1858  HZ2 LYS   125      57.205  31.267  38.558  1.00  0.00           H
ATOM   1859  HZ3 LYS   125      58.697  31.036  37.889  1.00  0.00           H
ATOM   1860  C   LYS   125      53.387  30.616  32.081  1.00  0.00           C
ATOM   1861  O   LYS   125      52.161  30.590  32.365  1.00  0.00           O
ATOM   1862  N   TYR   126      53.910  29.889  31.118  1.00  0.00           N
ATOM   1863  H   TYR   126      54.904  29.927  30.945  1.00  0.00           H
ATOM   1864  CA  TYR   126      53.122  28.910  30.399  1.00  0.00           C
ATOM   1865  HA  TYR   126      52.198  28.754  30.956  1.00  0.00           H
ATOM   1866  CB  TYR   126      52.821  29.379  28.974  1.00  0.00           C
ATOM   1867  HB2 TYR   126      52.260  30.311  28.913  1.00  0.00           H
ATOM   1868  HB3 TYR   126      53.778  29.638  28.522  1.00  0.00           H
ATOM   1869  CG  TYR   126      52.090  28.411  28.014  1.00  0.00           C
ATOM   1870  CD1 TYR   126      52.741  28.024  26.848  1.00  0.00           C
ATOM   1871  HD1 TYR   126      53.752  28.271  26.557  1.00  0.00           H
ATOM   1872  CE1 TYR   126      52.026  27.206  25.982  1.00  0.00           C
ATOM   1873  HE1 TYR   126      52.522  26.866  25.085  1.00  0.00           H
ATOM   1874  CZ  TYR   126      50.626  26.935  26.223  1.00  0.00           C
ATOM   1875  OH  TYR   126      49.905  26.298  25.278  1.00  0.00           O
ATOM   1876  HH  TYR   126      48.946  26.278  25.322  1.00  0.00           H
ATOM   1877  CE2 TYR   126      50.006  27.311  27.402  1.00  0.00           C
ATOM   1878  HE2 TYR   126      48.977  27.092  27.642  1.00  0.00           H
ATOM   1879  CD2 TYR   126      50.785  28.048  28.356  1.00  0.00           C
ATOM   1880  HD2 TYR   126      50.422  28.478  29.279  1.00  0.00           H
ATOM   1881  C   TYR   126      54.044  27.647  30.391  1.00  0.00           C
ATOM   1882  O   TYR   126      55.247  27.716  30.163  1.00  0.00           O
ATOM   1883  N   ASN   127      53.460  26.509  30.759  1.00  0.00           N
ATOM   1884  H   ASN   127      52.463  26.549  30.911  1.00  0.00           H
ATOM   1885  CA  ASN   127      54.130  25.194  31.013  1.00  0.00           C
ATOM   1886  HA  ASN   127      53.439  24.491  31.479  1.00  0.00           H
ATOM   1887  CB  ASN   127      54.370  24.527  29.679  1.00  0.00           C
ATOM   1888  HB2 ASN   127      53.672  24.894  28.928  1.00  0.00           H
ATOM   1889  HB3 ASN   127      55.363  24.853  29.372  1.00  0.00           H
ATOM   1890  CG  ASN   127      54.375  22.996  29.618  1.00  0.00           C
ATOM   1891  OD1 ASN   127      53.634  22.274  30.359  1.00  0.00           O
ATOM   1892  ND2 ASN   127      55.073  22.329  28.656  1.00  0.00           N
ATOM   1893 HD21 ASN   127      54.883  21.337  28.652  1.00  0.00           H
ATOM   1894 HD22 ASN   127      55.486  22.804  27.866  1.00  0.00           H
ATOM   1895  C   ASN   127      55.293  25.174  31.988  1.00  0.00           C
ATOM   1896  O   ASN   127      56.187  24.338  31.761  1.00  0.00           O
ATOM   1897  N   GLY   128      55.417  26.213  32.834  1.00  0.00           N
ATOM   1898  H   GLY   128      54.559  26.744  32.883  1.00  0.00           H
ATOM   1899  CA  GLY   128      56.434  26.351  33.815  1.00  0.00           C
ATOM   1900  HA2 GLY   128      56.002  26.399  34.814  1.00  0.00           H
ATOM   1901  HA3 GLY   128      57.135  25.520  33.895  1.00  0.00           H
ATOM   1902  C   GLY   128      57.477  27.452  33.576  1.00  0.00           C
ATOM   1903  O   GLY   128      58.102  27.989  34.472  1.00  0.00           O
ATOM   1904  N   ILE   129      57.546  27.872  32.345  1.00  0.00           N
ATOM   1905  H   ILE   129      56.913  27.427  31.695  1.00  0.00           H
ATOM   1906  CA  ILE   129      58.556  28.775  31.910  1.00  0.00           C
ATOM   1907  HA  ILE   129      59.272  28.840  32.730  1.00  0.00           H
ATOM   1908  CB  ILE   129      59.306  28.299  30.638  1.00  0.00           C
ATOM   1909  HB  ILE   129      58.485  28.191  29.929  1.00  0.00           H
ATOM   1910  CG2 ILE   129      60.392  29.281  30.154  1.00  0.00           C
ATOM   1911 HG21 ILE   129      60.021  30.287  29.953  1.00  0.00           H
ATOM   1912 HG22 ILE   129      61.200  29.349  30.882  1.00  0.00           H
ATOM   1913 HG23 ILE   129      60.899  28.983  29.236  1.00  0.00           H
ATOM   1914  CG1 ILE   129      59.946  26.951  30.772  1.00  0.00           C
ATOM   1915 HG12 ILE   129      59.278  26.241  31.260  1.00  0.00           H
ATOM   1916 HG13 ILE   129      60.462  26.655  29.859  1.00  0.00           H
ATOM   1917  CD1 ILE   129      61.146  26.851  31.717  1.00  0.00           C
ATOM   1918 HD11 ILE   129      61.997  27.456  31.402  1.00  0.00           H
ATOM   1919 HD12 ILE   129      60.772  27.158  32.694  1.00  0.00           H
ATOM   1920 HD13 ILE   129      61.472  25.812  31.771  1.00  0.00           H
ATOM   1921  C   ILE   129      58.024  30.228  31.811  1.00  0.00           C
ATOM   1922  O   ILE   129      56.968  30.458  31.286  1.00  0.00           O
ATOM   1923  N   ILE   130      58.824  31.268  32.160  1.00  0.00           N
ATOM   1924  H   ILE   130      59.633  31.084  32.738  1.00  0.00           H
ATOM   1925  CA  ILE   130      58.575  32.670  31.748  1.00  0.00           C
ATOM   1926  HA  ILE   130      57.653  32.945  32.260  1.00  0.00           H
ATOM   1927  CB  ILE   130      59.771  33.520  32.300  1.00  0.00           C
ATOM   1928  HB  ILE   130      60.668  32.901  32.336  1.00  0.00           H
ATOM   1929  CG2 ILE   130      60.026  34.887  31.491  1.00  0.00           C
ATOM   1930 HG21 ILE   130      60.861  35.454  31.903  1.00  0.00           H
ATOM   1931 HG22 ILE   130      60.261  34.518  30.492  1.00  0.00           H
ATOM   1932 HG23 ILE   130      59.181  35.575  31.509  1.00  0.00           H
ATOM   1933  CG1 ILE   130      59.418  33.882  33.783  1.00  0.00           C
ATOM   1934 HG12 ILE   130      58.553  34.540  33.705  1.00  0.00           H
ATOM   1935 HG13 ILE   130      59.244  33.041  34.455  1.00  0.00           H
ATOM   1936  CD1 ILE   130      60.388  34.666  34.596  1.00  0.00           C
ATOM   1937 HD11 ILE   130      61.383  34.227  34.515  1.00  0.00           H
ATOM   1938 HD12 ILE   130      60.347  35.713  34.294  1.00  0.00           H
ATOM   1939 HD13 ILE   130      60.213  34.708  35.670  1.00  0.00           H
ATOM   1940  C   ILE   130      58.289  32.785  30.250  1.00  0.00           C
ATOM   1941  O   ILE   130      59.076  32.500  29.391  1.00  0.00           O
ATOM   1942  N   THR   131      57.062  33.334  30.026  1.00  0.00           N
ATOM   1943  H   THR   131      56.402  33.445  30.783  1.00  0.00           H
ATOM   1944  CA  THR   131      56.622  33.472  28.628  1.00  0.00           C
ATOM   1945  HA  THR   131      57.399  33.103  27.959  1.00  0.00           H
ATOM   1946  CB  THR   131      55.353  32.534  28.474  1.00  0.00           C
ATOM   1947  HB  THR   131      54.526  32.776  29.141  1.00  0.00           H
ATOM   1948  CG2 THR   131      54.796  32.555  27.063  1.00  0.00           C
ATOM   1949 HG21 THR   131      55.623  32.453  26.360  1.00  0.00           H
ATOM   1950 HG22 THR   131      54.091  31.730  26.959  1.00  0.00           H
ATOM   1951 HG23 THR   131      54.241  33.489  26.972  1.00  0.00           H
ATOM   1952  OG1 THR   131      55.782  31.207  28.691  1.00  0.00           O
ATOM   1953  HG1 THR   131      56.294  31.343  29.491  1.00  0.00           H
ATOM   1954  C   THR   131      56.306  34.895  28.261  1.00  0.00           C
ATOM   1955  O   THR   131      56.729  35.324  27.204  1.00  0.00           O
ATOM   1956  N   ASP   132      55.672  35.786  29.078  1.00  0.00           N
ATOM   1957  H   ASP   132      55.382  35.539  30.014  1.00  0.00           H
ATOM   1958  CA  ASP   132      55.500  37.178  28.642  1.00  0.00           C
ATOM   1959  HA  ASP   132      56.458  37.510  28.243  1.00  0.00           H
ATOM   1960  CB  ASP   132      54.249  37.308  27.677  1.00  0.00           C
ATOM   1961  HB2 ASP   132      54.118  36.413  27.069  1.00  0.00           H
ATOM   1962  HB3 ASP   132      53.351  37.462  28.276  1.00  0.00           H
ATOM   1963  CG  ASP   132      54.537  38.463  26.768  1.00  0.00           C
ATOM   1964  OD1 ASP   132      55.502  39.257  26.990  1.00  0.00           O
ATOM   1965  OD2 ASP   132      53.824  38.540  25.713  1.00  0.00           O
ATOM   1966  C   ASP   132      55.263  38.002  29.918  1.00  0.00           C
ATOM   1967  O   ASP   132      55.163  37.530  31.090  1.00  0.00           O
ATOM   1968  N   THR   133      55.008  39.300  29.767  1.00  0.00           N
ATOM   1969  H   THR   133      55.064  39.629  28.814  1.00  0.00           H
ATOM   1970  CA  THR   133      54.925  40.307  30.843  1.00  0.00           C
ATOM   1971  HA  THR   133      54.559  39.823  31.749  1.00  0.00           H
ATOM   1972  CB  THR   133      56.273  40.936  31.095  1.00  0.00           C
ATOM   1973  HB  THR   133      56.708  41.219  30.136  1.00  0.00           H
ATOM   1974  CG2 THR   133      56.282  42.177  32.003  1.00  0.00           C
ATOM   1975 HG21 THR   133      55.802  42.996  31.467  1.00  0.00           H
ATOM   1976 HG22 THR   133      55.915  41.854  32.976  1.00  0.00           H
ATOM   1977 HG23 THR   133      57.356  42.323  32.125  1.00  0.00           H
ATOM   1978  OG1 THR   133      57.028  39.937  31.709  1.00  0.00           O
ATOM   1979  HG1 THR   133      57.376  39.308  31.073  1.00  0.00           H
ATOM   1980  C   THR   133      53.950  41.479  30.487  1.00  0.00           C
ATOM   1981  O   THR   133      53.888  41.894  29.328  1.00  0.00           O
ATOM   1982  N   ILE   134      53.286  42.026  31.516  1.00  0.00           N
ATOM   1983  H   ILE   134      53.452  41.593  32.412  1.00  0.00           H
ATOM   1984  CA  ILE   134      52.524  43.240  31.458  1.00  0.00           C
ATOM   1985  HA  ILE   134      52.651  43.644  30.453  1.00  0.00           H
ATOM   1986  CB  ILE   134      51.041  42.899  31.652  1.00  0.00           C
ATOM   1987  HB  ILE   134      51.024  42.292  32.558  1.00  0.00           H
ATOM   1988  CG2 ILE   134      50.221  44.294  31.826  1.00  0.00           C
ATOM   1989 HG21 ILE   134      50.470  44.668  32.819  1.00  0.00           H
ATOM   1990 HG22 ILE   134      50.429  44.983  31.007  1.00  0.00           H
ATOM   1991 HG23 ILE   134      49.178  43.999  31.950  1.00  0.00           H
ATOM   1992  CG1 ILE   134      50.568  42.183  30.382  1.00  0.00           C
ATOM   1993 HG12 ILE   134      50.576  42.807  29.488  1.00  0.00           H
ATOM   1994 HG13 ILE   134      51.247  41.364  30.150  1.00  0.00           H
ATOM   1995  CD1 ILE   134      49.190  41.527  30.485  1.00  0.00           C
ATOM   1996 HD11 ILE   134      49.242  40.775  31.273  1.00  0.00           H
ATOM   1997 HD12 ILE   134      48.427  42.293  30.631  1.00  0.00           H
ATOM   1998 HD13 ILE   134      48.933  41.000  29.565  1.00  0.00           H
ATOM   1999  C   ILE   134      52.983  44.299  32.432  1.00  0.00           C
ATOM   2000  O   ILE   134      53.027  43.957  33.636  1.00  0.00           O
ATOM   2001  N   LYS   135      53.253  45.519  31.965  1.00  0.00           N
ATOM   2002  H   LYS   135      53.142  45.597  30.965  1.00  0.00           H
ATOM   2003  CA  LYS   135      53.494  46.692  32.840  1.00  0.00           C
ATOM   2004  HA  LYS   135      53.772  46.351  33.839  1.00  0.00           H
ATOM   2005  CB  LYS   135      54.771  47.475  32.344  1.00  0.00           C
ATOM   2006  HB2 LYS   135      54.808  47.474  31.254  1.00  0.00           H
ATOM   2007  HB3 LYS   135      54.594  48.539  32.506  1.00  0.00           H
ATOM   2008  CG  LYS   135      56.097  47.117  32.922  1.00  0.00           C
ATOM   2009  HG2 LYS   135      55.982  47.001  34.000  1.00  0.00           H
ATOM   2010  HG3 LYS   135      56.504  46.191  32.519  1.00  0.00           H
ATOM   2011  CD  LYS   135      57.282  48.091  32.680  1.00  0.00           C
ATOM   2012  HD2 LYS   135      57.352  47.954  31.600  1.00  0.00           H
ATOM   2013  HD3 LYS   135      56.957  49.066  33.042  1.00  0.00           H
ATOM   2014  CE  LYS   135      58.596  47.561  33.321  1.00  0.00           C
ATOM   2015  HE2 LYS   135      58.498  47.488  34.404  1.00  0.00           H
ATOM   2016  HE3 LYS   135      58.807  46.580  32.895  1.00  0.00           H
ATOM   2017  NZ  LYS   135      59.626  48.568  32.946  1.00  0.00           N
ATOM   2018  HZ1 LYS   135      60.469  48.399  33.475  1.00  0.00           H
ATOM   2019  HZ2 LYS   135      59.710  48.738  31.954  1.00  0.00           H
ATOM   2020  HZ3 LYS   135      59.468  49.452  33.405  1.00  0.00           H
ATOM   2021  C   LYS   135      52.252  47.629  33.082  1.00  0.00           C
ATOM   2022  O   LYS   135      51.260  47.655  32.391  1.00  0.00           O
ATOM   2023  N   SER   136      52.392  48.431  34.196  1.00  0.00           N
ATOM   2024  H   SER   136      53.323  48.562  34.565  1.00  0.00           H
ATOM   2025  CA  SER   136      51.439  49.483  34.547  1.00  0.00           C
ATOM   2026  HA  SER   136      50.527  48.885  34.515  1.00  0.00           H
ATOM   2027  CB  SER   136      51.745  50.075  35.900  1.00  0.00           C
ATOM   2028  HB2 SER   136      52.769  50.441  35.982  1.00  0.00           H
ATOM   2029  HB3 SER   136      51.146  50.984  35.944  1.00  0.00           H
ATOM   2030  OG  SER   136      51.468  49.048  36.889  1.00  0.00           O
ATOM   2031  HG  SER   136      52.128  48.360  36.778  1.00  0.00           H
ATOM   2032  C   SER   136      51.315  50.545  33.393  1.00  0.00           C
ATOM   2033  O   SER   136      52.269  50.709  32.618  1.00  0.00           O
ATOM   2034  N   TRP   137      50.279  51.299  33.370  1.00  0.00           N
ATOM   2035  H   TRP   137      49.651  51.226  34.158  1.00  0.00           H
ATOM   2036  CA  TRP   137      49.976  52.362  32.400  1.00  0.00           C
ATOM   2037  HA  TRP   137      50.925  52.745  32.024  1.00  0.00           H
ATOM   2038  CB  TRP   137      49.077  51.816  31.280  1.00  0.00           C
ATOM   2039  HB2 TRP   137      48.891  52.547  30.492  1.00  0.00           H
ATOM   2040  HB3 TRP   137      49.684  51.017  30.856  1.00  0.00           H
ATOM   2041  CG  TRP   137      47.766  51.233  31.642  1.00  0.00           C
ATOM   2042  CD1 TRP   137      46.611  51.899  31.990  1.00  0.00           C
ATOM   2043  HD1 TRP   137      46.437  52.951  31.814  1.00  0.00           H
ATOM   2044  NE1 TRP   137      45.621  51.048  32.396  1.00  0.00           N
ATOM   2045  HE1 TRP   137      44.664  51.275  32.626  1.00  0.00           H
ATOM   2046  CE2 TRP   137      46.009  49.740  32.378  1.00  0.00           C
ATOM   2047  CZ2 TRP   137      45.384  48.478  32.661  1.00  0.00           C
ATOM   2048  HZ2 TRP   137      44.365  48.490  33.020  1.00  0.00           H
ATOM   2049  CH2 TRP   137      46.217  47.335  32.541  1.00  0.00           C
ATOM   2050  HH2 TRP   137      45.805  46.381  32.835  1.00  0.00           H
ATOM   2051  CZ3 TRP   137      47.596  47.421  32.202  1.00  0.00           C
ATOM   2052  HZ3 TRP   137      48.243  46.558  32.254  1.00  0.00           H
ATOM   2053  CE3 TRP   137      48.198  48.677  32.019  1.00  0.00           C
ATOM   2054  HE3 TRP   137      49.266  48.721  31.870  1.00  0.00           H
ATOM   2055  CD2 TRP   137      47.411  49.874  32.078  1.00  0.00           C
ATOM   2056  C   TRP   137      49.268  53.652  32.932  1.00  0.00           C
ATOM   2057  O   TRP   137      49.432  54.771  32.324  1.00  0.00           O
ATOM   2058  N   ARG   138      48.574  53.450  34.080  1.00  0.00           N
ATOM   2059  H   ARG   138      48.416  52.475  34.292  1.00  0.00           H
ATOM   2060  CA  ARG   138      48.043  54.522  34.923  1.00  0.00           C
ATOM   2061  HA  ARG   138      48.301  55.397  34.326  1.00  0.00           H
ATOM   2062  CB  ARG   138      46.510  54.256  35.175  1.00  0.00           C
ATOM   2063  HB2 ARG   138      46.132  54.112  34.163  1.00  0.00           H
ATOM   2064  HB3 ARG   138      46.416  53.389  35.830  1.00  0.00           H
ATOM   2065  CG  ARG   138      45.626  55.351  35.875  1.00  0.00           C
ATOM   2066  HG2 ARG   138      44.555  55.149  35.852  1.00  0.00           H
ATOM   2067  HG3 ARG   138      45.869  55.400  36.937  1.00  0.00           H
ATOM   2068  CD  ARG   138      45.875  56.690  35.214  1.00  0.00           C
ATOM   2069  HD2 ARG   138      45.405  57.489  35.787  1.00  0.00           H
ATOM   2070  HD3 ARG   138      46.923  56.955  35.354  1.00  0.00           H
ATOM   2071  NE  ARG   138      45.616  56.708  33.793  1.00  0.00           N
ATOM   2072  HE  ARG   138      46.370  56.422  33.183  1.00  0.00           H
ATOM   2073  CZ  ARG   138      44.548  57.027  33.144  1.00  0.00           C
ATOM   2074  NH1 ARG   138      43.531  57.517  33.776  1.00  0.00           N
ATOM   2075 HH11 ARG   138      43.563  57.810  34.742  1.00  0.00           H
ATOM   2076 HH12 ARG   138      42.782  57.704  33.125  1.00  0.00           H
ATOM   2077  NH2 ARG   138      44.573  56.969  31.880  1.00  0.00           N
ATOM   2078 HH21 ARG   138      45.387  56.551  31.454  1.00  0.00           H
ATOM   2079 HH22 ARG   138      43.749  57.284  31.387  1.00  0.00           H
ATOM   2080  C   ARG   138      48.798  54.704  36.276  1.00  0.00           C
ATOM   2081  O   ARG   138      48.785  55.728  36.939  1.00  0.00           O
ATOM   2082  N   ASN   139      49.615  53.690  36.618  1.00  0.00           N
ATOM   2083  H   ASN   139      49.462  52.866  36.054  1.00  0.00           H
ATOM   2084  CA  ASN   139      50.682  53.679  37.640  1.00  0.00           C
ATOM   2085  HA  ASN   139      51.006  52.641  37.728  1.00  0.00           H
ATOM   2086  CB  ASN   139      51.921  54.556  37.134  1.00  0.00           C
ATOM   2087  HB2 ASN   139      51.750  55.633  37.115  1.00  0.00           H
ATOM   2088  HB3 ASN   139      52.735  54.364  37.834  1.00  0.00           H
ATOM   2089  CG  ASN   139      52.369  54.091  35.789  1.00  0.00           C
ATOM   2090  OD1 ASN   139      53.234  53.190  35.636  1.00  0.00           O
ATOM   2091  ND2 ASN   139      51.982  54.722  34.740  1.00  0.00           N
ATOM   2092 HD21 ASN   139      52.327  54.584  33.801  1.00  0.00           H
ATOM   2093 HD22 ASN   139      51.384  55.512  34.934  1.00  0.00           H
ATOM   2094  C   ASN   139      50.270  54.014  39.121  1.00  0.00           C
ATOM   2095  O   ASN   139      51.071  54.702  39.803  1.00  0.00           O
ATOM   2096  N   ASN   140      49.105  53.491  39.621  1.00  0.00           N
ATOM   2097  H   ASN   140      48.677  52.761  39.071  1.00  0.00           H
ATOM   2098  CA  ASN   140      48.690  53.569  41.047  1.00  0.00           C
ATOM   2099  HA  ASN   140      49.654  53.707  41.537  1.00  0.00           H
ATOM   2100  CB  ASN   140      47.879  54.844  41.304  1.00  0.00           C
ATOM   2101  HB2 ASN   140      48.457  55.690  40.930  1.00  0.00           H
ATOM   2102  HB3 ASN   140      46.978  54.648  40.723  1.00  0.00           H
ATOM   2103  CG  ASN   140      47.464  55.103  42.740  1.00  0.00           C
ATOM   2104  OD1 ASN   140      48.109  54.598  43.669  1.00  0.00           O
ATOM   2105  ND2 ASN   140      46.374  55.838  42.957  1.00  0.00           N
ATOM   2106 HD21 ASN   140      46.121  55.820  43.935  1.00  0.00           H
ATOM   2107 HD22 ASN   140      45.890  56.268  42.182  1.00  0.00           H
ATOM   2108  C   ASN   140      47.984  52.217  41.427  1.00  0.00           C
ATOM   2109  O   ASN   140      46.762  52.114  41.537  1.00  0.00           O
ATOM   2110  N   ILE   141      48.781  51.227  41.616  1.00  0.00           N
ATOM   2111  H   ILE   141      49.769  51.355  41.454  1.00  0.00           H
ATOM   2112  CA  ILE   141      48.352  49.863  41.888  1.00  0.00           C
ATOM   2113  HA  ILE   141      49.296  49.321  41.829  1.00  0.00           H
ATOM   2114  CB  ILE   141      47.791  49.798  43.289  1.00  0.00           C
ATOM   2115  HB  ILE   141      46.959  50.500  43.335  1.00  0.00           H
ATOM   2116  CG2 ILE   141      47.246  48.436  43.646  1.00  0.00           C
ATOM   2117 HG21 ILE   141      47.849  47.604  43.282  1.00  0.00           H
ATOM   2118 HG22 ILE   141      46.964  48.300  44.691  1.00  0.00           H
ATOM   2119 HG23 ILE   141      46.285  48.290  43.153  1.00  0.00           H
ATOM   2120  CG1 ILE   141      48.760  50.307  44.413  1.00  0.00           C
ATOM   2121 HG12 ILE   141      49.467  49.519  44.672  1.00  0.00           H
ATOM   2122 HG13 ILE   141      49.301  51.112  43.915  1.00  0.00           H
ATOM   2123  CD1 ILE   141      48.173  50.793  45.735  1.00  0.00           C
ATOM   2124 HD11 ILE   141      47.408  51.552  45.570  1.00  0.00           H
ATOM   2125 HD12 ILE   141      47.841  49.950  46.341  1.00  0.00           H
ATOM   2126 HD13 ILE   141      49.012  51.221  46.282  1.00  0.00           H
ATOM   2127  C   ILE   141      47.420  49.193  40.864  1.00  0.00           C
ATOM   2128  O   ILE   141      46.186  49.286  40.896  1.00  0.00           O
ATOM   2129  N   LEU   142      48.061  48.482  39.928  1.00  0.00           N
ATOM   2130  H   LEU   142      49.068  48.557  39.926  1.00  0.00           H
ATOM   2131  CA  LEU   142      47.574  47.486  38.976  1.00  0.00           C
ATOM   2132  HA  LEU   142      46.652  47.888  38.555  1.00  0.00           H
ATOM   2133  CB  LEU   142      48.563  47.375  37.731  1.00  0.00           C
ATOM   2134  HB2 LEU   142      48.550  48.259  37.094  1.00  0.00           H
ATOM   2135  HB3 LEU   142      49.539  47.415  38.215  1.00  0.00           H
ATOM   2136  CG  LEU   142      48.442  46.144  36.880  1.00  0.00           C
ATOM   2137  HG  LEU   142      48.193  45.284  37.504  1.00  0.00           H
ATOM   2138  CD1 LEU   142      47.329  46.342  35.854  1.00  0.00           C
ATOM   2139 HD11 LEU   142      46.949  45.431  35.391  1.00  0.00           H
ATOM   2140 HD12 LEU   142      46.472  46.819  36.331  1.00  0.00           H
ATOM   2141 HD13 LEU   142      47.626  47.010  35.046  1.00  0.00           H
ATOM   2142  CD2 LEU   142      49.705  45.713  36.168  1.00  0.00           C
ATOM   2143 HD21 LEU   142      50.146  46.490  35.544  1.00  0.00           H
ATOM   2144 HD22 LEU   142      50.424  45.416  36.933  1.00  0.00           H
ATOM   2145 HD23 LEU   142      49.489  44.867  35.515  1.00  0.00           H
ATOM   2146  C   LEU   142      47.270  46.112  39.679  1.00  0.00           C
ATOM   2147  O   LEU   142      48.070  45.692  40.474  1.00  0.00           O
ATOM   2148  N   ARG   143      46.134  45.500  39.311  1.00  0.00           N
ATOM   2149  H   ARG   143      45.492  45.977  38.695  1.00  0.00           H
ATOM   2150  CA  ARG   143      45.523  44.300  39.987  1.00  0.00           C
ATOM   2151  HA  ARG   143      46.307  43.667  40.402  1.00  0.00           H
ATOM   2152  CB  ARG   143      44.736  44.701  41.257  1.00  0.00           C
ATOM   2153  HB2 ARG   143      44.171  43.886  41.710  1.00  0.00           H
ATOM   2154  HB3 ARG   143      45.512  44.990  41.965  1.00  0.00           H
ATOM   2155  CG  ARG   143      43.927  45.990  41.080  1.00  0.00           C
ATOM   2156  HG2 ARG   143      44.520  46.744  40.562  1.00  0.00           H
ATOM   2157  HG3 ARG   143      43.002  45.794  40.536  1.00  0.00           H
ATOM   2158  CD  ARG   143      43.519  46.590  42.422  1.00  0.00           C
ATOM   2159  HD2 ARG   143      43.258  45.831  43.160  1.00  0.00           H
ATOM   2160  HD3 ARG   143      44.331  47.179  42.850  1.00  0.00           H
ATOM   2161  NE  ARG   143      42.475  47.580  42.266  1.00  0.00           N
ATOM   2162  HE  ARG   143      41.544  47.352  42.583  1.00  0.00           H
ATOM   2163  CZ  ARG   143      42.522  48.778  41.776  1.00  0.00           C
ATOM   2164  NH1 ARG   143      41.471  49.530  41.967  1.00  0.00           N
ATOM   2165 HH11 ARG   143      40.701  49.170  42.514  1.00  0.00           H
ATOM   2166 HH12 ARG   143      41.314  50.280  41.309  1.00  0.00           H
ATOM   2167  NH2 ARG   143      43.495  49.276  41.066  1.00  0.00           N
ATOM   2168 HH21 ARG   143      44.385  48.807  40.984  1.00  0.00           H
ATOM   2169 HH22 ARG   143      43.390  50.206  40.683  1.00  0.00           H
ATOM   2170  C   ARG   143      44.624  43.480  39.004  1.00  0.00           C
ATOM   2171  O   ARG   143      44.017  43.937  38.038  1.00  0.00           O
ATOM   2172  N   THR   144      44.503  42.211  39.253  1.00  0.00           N
ATOM   2173  H   THR   144      44.848  41.882  40.144  1.00  0.00           H
ATOM   2174  CA  THR   144      43.791  41.127  38.433  1.00  0.00           C
ATOM   2175  HA  THR   144      43.407  41.671  37.569  1.00  0.00           H
ATOM   2176  CB  THR   144      44.805  40.139  37.727  1.00  0.00           C
ATOM   2177  HB  THR   144      45.527  40.769  37.207  1.00  0.00           H
ATOM   2178  CG2 THR   144      45.586  39.305  38.724  1.00  0.00           C
ATOM   2179 HG21 THR   144      46.075  38.472  38.219  1.00  0.00           H
ATOM   2180 HG22 THR   144      46.353  39.868  39.255  1.00  0.00           H
ATOM   2181 HG23 THR   144      44.974  38.899  39.529  1.00  0.00           H
ATOM   2182  OG1 THR   144      44.173  39.300  36.784  1.00  0.00           O
ATOM   2183  HG1 THR   144      44.045  39.847  36.005  1.00  0.00           H
ATOM   2184  C   THR   144      42.512  40.514  39.135  1.00  0.00           C
ATOM   2185  O   THR   144      41.995  40.997  40.136  1.00  0.00           O
ATOM   2186  N   GLN   145      42.067  39.368  38.574  1.00  0.00           N
ATOM   2187  H   GLN   145      42.725  39.052  37.876  1.00  0.00           H
ATOM   2188  CA  GLN   145      40.800  38.709  38.838  1.00  0.00           C
ATOM   2189  HA  GLN   145      40.011  39.412  38.569  1.00  0.00           H
ATOM   2190  CB  GLN   145      40.566  37.539  37.838  1.00  0.00           C
ATOM   2191  HB2 GLN   145      41.302  36.736  37.883  1.00  0.00           H
ATOM   2192  HB3 GLN   145      39.616  37.063  38.077  1.00  0.00           H
ATOM   2193  CG  GLN   145      40.537  38.013  36.370  1.00  0.00           C
ATOM   2194  HG2 GLN   145      39.892  38.881  36.228  1.00  0.00           H
ATOM   2195  HG3 GLN   145      41.496  38.429  36.064  1.00  0.00           H
ATOM   2196  CD  GLN   145      40.246  36.949  35.356  1.00  0.00           C
ATOM   2197  OE1 GLN   145      40.838  37.016  34.282  1.00  0.00           O
ATOM   2198  NE2 GLN   145      39.381  35.992  35.582  1.00  0.00           N
ATOM   2199 HE21 GLN   145      38.790  36.069  36.398  1.00  0.00           H
ATOM   2200 HE22 GLN   145      39.083  35.372  34.842  1.00  0.00           H
ATOM   2201  C   GLN   145      40.534  38.198  40.269  1.00  0.00           C
ATOM   2202  O   GLN   145      39.409  38.104  40.708  1.00  0.00           O
ATOM   2203  N   GLU   146      41.656  37.740  40.878  1.00  0.00           N
ATOM   2204  H   GLU   146      42.531  37.779  40.374  1.00  0.00           H
ATOM   2205  CA  GLU   146      41.650  36.900  41.973  1.00  0.00           C
ATOM   2206  HA  GLU   146      42.644  36.470  42.085  1.00  0.00           H
ATOM   2207  CB  GLU   146      41.325  37.575  43.326  1.00  0.00           C
ATOM   2208  HB2 GLU   146      40.237  37.615  43.376  1.00  0.00           H
ATOM   2209  HB3 GLU   146      41.581  37.108  44.278  1.00  0.00           H
ATOM   2210  CG  GLU   146      41.948  38.984  43.478  1.00  0.00           C
ATOM   2211  HG2 GLU   146      41.579  39.665  42.711  1.00  0.00           H
ATOM   2212  HG3 GLU   146      41.459  39.349  44.382  1.00  0.00           H
ATOM   2213  CD  GLU   146      43.477  38.968  43.585  1.00  0.00           C
ATOM   2214  OE1 GLU   146      44.044  38.092  44.283  1.00  0.00           O
ATOM   2215  OE2 GLU   146      44.168  39.927  43.182  1.00  0.00           O
ATOM   2216  C   GLU   146      40.728  35.658  41.653  1.00  0.00           C
ATOM   2217  O   GLU   146      39.946  35.199  42.458  1.00  0.00           O
ATOM   2218  N   SER   147      40.721  35.162  40.430  1.00  0.00           N
ATOM   2219  H   SER   147      41.451  35.427  39.784  1.00  0.00           H
ATOM   2220  CA  SER   147      40.010  33.985  40.042  1.00  0.00           C
ATOM   2221  HA  SER   147      40.233  33.288  40.849  1.00  0.00           H
ATOM   2222  CB  SER   147      38.521  34.321  39.844  1.00  0.00           C
ATOM   2223  HB2 SER   147      38.510  35.368  39.541  1.00  0.00           H
ATOM   2224  HB3 SER   147      38.023  33.800  39.027  1.00  0.00           H
ATOM   2225  OG  SER   147      37.808  34.223  41.017  1.00  0.00           O
ATOM   2226  HG  SER   147      38.370  34.443  41.763  1.00  0.00           H
ATOM   2227  C   SER   147      40.528  33.455  38.652  1.00  0.00           C
ATOM   2228  O   SER   147      41.325  34.142  37.956  1.00  0.00           O
ATOM   2229  N   GLH   148      40.069  32.233  38.241  1.00  0.00           N
ATOM   2230  H   GLH   148      39.495  31.715  38.891  1.00  0.00           H
ATOM   2231  CA  GLH   148      40.328  31.626  36.918  1.00  0.00           C
ATOM   2232  HA  GLH   148      41.350  31.318  37.139  1.00  0.00           H
ATOM   2233  CB  GLH   148      39.384  30.433  36.636  1.00  0.00           C
ATOM   2234  HB2 GLH   148      39.651  29.791  37.476  1.00  0.00           H
ATOM   2235  HB3 GLH   148      38.331  30.695  36.739  1.00  0.00           H
ATOM   2236  CG  GLH   148      39.501  29.599  35.415  1.00  0.00           C
ATOM   2237  HG2 GLH   148      38.996  30.159  34.628  1.00  0.00           H
ATOM   2238  HG3 GLH   148      40.535  29.303  35.240  1.00  0.00           H
ATOM   2239  CD  GLH   148      38.732  28.277  35.377  1.00  0.00           C
ATOM   2240  OE1 GLH   148      39.239  27.161  35.509  1.00  0.00           O
ATOM   2241  OE2 GLH   148      37.400  28.340  35.204  1.00  0.00           O
ATOM   2242  HE2 GLH   148      37.044  29.225  35.094  1.00  0.00           H
ATOM   2243  C   GLH   148      40.263  32.515  35.696  1.00  0.00           C
ATOM   2244  O   GLH   148      39.185  33.030  35.446  1.00  0.00           O
ATOM   2245  N   CYX   149      41.278  32.653  34.892  1.00  0.00           N
ATOM   2246  H   CYX   149      42.068  32.031  34.984  1.00  0.00           H
ATOM   2247  CA  CYX   149      41.145  33.146  33.555  1.00  0.00           C
ATOM   2248  HA  CYX   149      40.612  34.093  33.465  1.00  0.00           H
ATOM   2249  CB  CYX   149      42.488  33.583  32.911  1.00  0.00           C
ATOM   2250  HB2 CYX   149      42.277  33.448  31.850  1.00  0.00           H
ATOM   2251  HB3 CYX   149      42.707  34.636  33.087  1.00  0.00           H
ATOM   2252  SG  CYX   149      43.953  32.608  33.384  1.00  0.00           S
ATOM   2253  C   CYX   149      40.258  32.251  32.715  1.00  0.00           C
ATOM   2254  O   CYX   149      40.528  31.076  32.584  1.00  0.00           O
ATOM   2255  N   ALA   150      39.341  32.868  31.987  1.00  0.00           N
ATOM   2256  H   ALA   150      39.128  33.834  32.194  1.00  0.00           H
ATOM   2257  CA  ALA   150      38.553  32.236  30.902  1.00  0.00           C
ATOM   2258  HA  ALA   150      38.205  31.270  31.266  1.00  0.00           H
ATOM   2259  CB  ALA   150      37.355  33.144  30.482  1.00  0.00           C
ATOM   2260  HB1 ALA   150      36.524  32.876  31.135  1.00  0.00           H
ATOM   2261  HB2 ALA   150      37.733  34.161  30.579  1.00  0.00           H
ATOM   2262  HB3 ALA   150      37.005  32.998  29.460  1.00  0.00           H
ATOM   2263  C   ALA   150      39.429  31.879  29.673  1.00  0.00           C
ATOM   2264  O   ALA   150      40.331  32.649  29.375  1.00  0.00           O
ATOM   2265  N   CYX   151      39.163  30.798  28.979  1.00  0.00           N
ATOM   2266  H   CYX   151      38.486  30.133  29.322  1.00  0.00           H
ATOM   2267  CA  CYX   151      39.878  30.450  27.797  1.00  0.00           C
ATOM   2268  HA  CYX   151      40.351  31.330  27.362  1.00  0.00           H
ATOM   2269  CB  CYX   151      40.970  29.375  28.135  1.00  0.00           C
ATOM   2270  HB2 CYX   151      40.363  28.520  28.429  1.00  0.00           H
ATOM   2271  HB3 CYX   151      41.558  29.072  27.268  1.00  0.00           H
ATOM   2272  SG  CYX   151      42.152  29.362  29.487  1.00  0.00           S
ATOM   2273  C   CYX   151      38.848  29.931  26.718  1.00  0.00           C
ATOM   2274  O   CYX   151      37.855  29.352  27.140  1.00  0.00           O
ATOM   2275  N   VAL   152      39.263  29.971  25.416  1.00  0.00           N
ATOM   2276  H   VAL   152      40.128  30.421  25.151  1.00  0.00           H
ATOM   2277  CA  VAL   152      38.374  29.662  24.312  1.00  0.00           C
ATOM   2278  HA  VAL   152      37.924  28.676  24.423  1.00  0.00           H
ATOM   2279  CB  VAL   152      37.214  30.637  24.304  1.00  0.00           C
ATOM   2280  HB  VAL   152      36.830  30.688  25.323  1.00  0.00           H
ATOM   2281  CG1 VAL   152      37.464  32.109  23.926  1.00  0.00           C
ATOM   2282 HG11 VAL   152      38.143  32.554  24.652  1.00  0.00           H
ATOM   2283 HG12 VAL   152      37.811  32.238  22.900  1.00  0.00           H
ATOM   2284 HG13 VAL   152      36.583  32.733  24.072  1.00  0.00           H
ATOM   2285  CG2 VAL   152      36.071  30.154  23.387  1.00  0.00           C
ATOM   2286 HG21 VAL   152      35.700  29.152  23.600  1.00  0.00           H
ATOM   2287 HG22 VAL   152      35.326  30.929  23.564  1.00  0.00           H
ATOM   2288 HG23 VAL   152      36.406  30.083  22.352  1.00  0.00           H
ATOM   2289  C   VAL   152      39.264  29.649  23.036  1.00  0.00           C
ATOM   2290  O   VAL   152      40.314  30.296  22.986  1.00  0.00           O
ATOM   2291  N   ASN   153      38.854  28.884  22.072  1.00  0.00           N
ATOM   2292  H   ASN   153      37.984  28.371  22.072  1.00  0.00           H
ATOM   2293  CA  ASN   153      39.545  28.778  20.784  1.00  0.00           C
ATOM   2294  HA  ASN   153      39.146  27.853  20.366  1.00  0.00           H
ATOM   2295  CB  ASN   153      39.145  29.860  19.840  1.00  0.00           C
ATOM   2296  HB2 ASN   153      38.069  29.756  19.703  1.00  0.00           H
ATOM   2297  HB3 ASN   153      39.312  30.801  20.362  1.00  0.00           H
ATOM   2298  CG  ASN   153      39.762  29.960  18.424  1.00  0.00           C
ATOM   2299  OD1 ASN   153      40.502  30.827  18.025  1.00  0.00           O
ATOM   2300  ND2 ASN   153      39.384  29.013  17.623  1.00  0.00           N
ATOM   2301 HD21 ASN   153      39.650  29.068  16.650  1.00  0.00           H
ATOM   2302 HD22 ASN   153      38.961  28.166  17.976  1.00  0.00           H
ATOM   2303  C   ASN   153      41.146  28.629  20.938  1.00  0.00           C
ATOM   2304  O   ASN   153      41.986  29.348  20.314  1.00  0.00           O
ATOM   2305  N   GLY   154      41.574  27.928  21.966  1.00  0.00           N
ATOM   2306  H   GLY   154      40.882  27.660  22.650  1.00  0.00           H
ATOM   2307  CA  GLY   154      42.961  27.697  22.263  1.00  0.00           C
ATOM   2308  HA2 GLY   154      43.181  26.806  22.852  1.00  0.00           H
ATOM   2309  HA3 GLY   154      43.527  27.599  21.336  1.00  0.00           H
ATOM   2310  C   GLY   154      43.736  28.834  23.017  1.00  0.00           C
ATOM   2311  O   GLY   154      44.873  28.664  23.411  1.00  0.00           O
ATOM   2312  N   SER   155      43.105  30.065  23.155  1.00  0.00           N
ATOM   2313  H   SER   155      42.165  30.149  22.795  1.00  0.00           H
ATOM   2314  CA  SER   155      43.598  31.287  23.804  1.00  0.00           C
ATOM   2315  HA  SER   155      44.686  31.213  23.840  1.00  0.00           H
ATOM   2316  CB  SER   155      43.337  32.417  22.781  1.00  0.00           C
ATOM   2317  HB2 SER   155      42.280  32.672  22.702  1.00  0.00           H
ATOM   2318  HB3 SER   155      44.047  33.192  23.070  1.00  0.00           H
ATOM   2319  OG  SER   155      43.740  32.074  21.425  1.00  0.00           O
ATOM   2320  HG  SER   155      44.486  31.471  21.395  1.00  0.00           H
ATOM   2321  C   SER   155      42.982  31.507  25.170  1.00  0.00           C
ATOM   2322  O   SER   155      41.796  31.157  25.360  1.00  0.00           O
ATOM   2323  N   CYX   156      43.625  32.170  26.117  1.00  0.00           N
ATOM   2324  H   CYX   156      44.507  32.503  25.753  1.00  0.00           H
ATOM   2325  CA  CYX   156      43.159  32.596  27.479  1.00  0.00           C
ATOM   2326  HA  CYX   156      42.116  32.283  27.541  1.00  0.00           H
ATOM   2327  CB  CYX   156      43.873  31.806  28.624  1.00  0.00           C
ATOM   2328  HB2 CYX   156      44.900  32.141  28.483  1.00  0.00           H
ATOM   2329  HB3 CYX   156      43.348  32.058  29.545  1.00  0.00           H
ATOM   2330  SG  CYX   156      43.917  29.914  28.531  1.00  0.00           S
ATOM   2331  C   CYX   156      43.146  34.131  27.604  1.00  0.00           C
ATOM   2332  O   CYX   156      43.779  34.788  26.794  1.00  0.00           O
ATOM   2333  N   PHE   157      42.401  34.682  28.554  1.00  0.00           N
ATOM   2334  H   PHE   157      41.985  34.137  29.295  1.00  0.00           H
ATOM   2335  CA  PHE   157      41.843  36.056  28.496  1.00  0.00           C
ATOM   2336  HA  PHE   157      42.633  36.602  27.979  1.00  0.00           H
ATOM   2337  CB  PHE   157      40.515  36.117  27.767  1.00  0.00           C
ATOM   2338  HB2 PHE   157      39.766  35.492  28.254  1.00  0.00           H
ATOM   2339  HB3 PHE   157      40.154  37.142  27.834  1.00  0.00           H
ATOM   2340  CG  PHE   157      40.567  35.777  26.310  1.00  0.00           C
ATOM   2341  CD1 PHE   157      40.398  34.441  25.942  1.00  0.00           C
ATOM   2342  HD1 PHE   157      40.329  33.703  26.728  1.00  0.00           H
ATOM   2343  CE1 PHE   157      40.394  34.073  24.574  1.00  0.00           C
ATOM   2344  HE1 PHE   157      40.443  33.035  24.276  1.00  0.00           H
ATOM   2345  CZ  PHE   157      40.687  35.088  23.626  1.00  0.00           C
ATOM   2346  HZ  PHE   157      40.721  34.931  22.559  1.00  0.00           H
ATOM   2347  CE2 PHE   157      40.739  36.423  24.041  1.00  0.00           C
ATOM   2348  HE2 PHE   157      41.035  37.201  23.352  1.00  0.00           H
ATOM   2349  CD2 PHE   157      40.815  36.775  25.404  1.00  0.00           C
ATOM   2350  HD2 PHE   157      40.975  37.785  25.753  1.00  0.00           H
ATOM   2351  C   PHE   157      41.595  36.603  29.972  1.00  0.00           C
ATOM   2352  O   PHE   157      41.165  35.903  30.887  1.00  0.00           O
ATOM   2353  N   THR   158      41.966  37.875  30.173  1.00  0.00           N
ATOM   2354  H   THR   158      42.187  38.458  29.380  1.00  0.00           H
ATOM   2355  CA  THR   158      41.885  38.553  31.433  1.00  0.00           C
ATOM   2356  HA  THR   158      40.975  38.139  31.871  1.00  0.00           H
ATOM   2357  CB  THR   158      43.170  38.323  32.197  1.00  0.00           C
ATOM   2358  HB  THR   158      43.492  37.285  32.288  1.00  0.00           H
ATOM   2359  CG2 THR   158      44.421  39.021  31.766  1.00  0.00           C
ATOM   2360 HG21 THR   158      44.620  38.675  30.751  1.00  0.00           H
ATOM   2361 HG22 THR   158      44.299  40.100  31.854  1.00  0.00           H
ATOM   2362 HG23 THR   158      45.276  38.671  32.345  1.00  0.00           H
ATOM   2363  OG1 THR   158      42.885  38.712  33.510  1.00  0.00           O
ATOM   2364  HG1 THR   158      42.314  38.034  33.878  1.00  0.00           H
ATOM   2365  C   THR   158      41.547  40.016  31.387  1.00  0.00           C
ATOM   2366  O   THR   158      41.826  40.681  30.399  1.00  0.00           O
ATOM   2367  N   VAL   159      41.098  40.600  32.475  1.00  0.00           N
ATOM   2368  H   VAL   159      41.138  40.117  33.362  1.00  0.00           H
ATOM   2369  CA  VAL   159      40.853  42.058  32.596  1.00  0.00           C
ATOM   2370  HA  VAL   159      41.299  42.532  31.721  1.00  0.00           H
ATOM   2371  CB  VAL   159      39.385  42.453  32.655  1.00  0.00           C
ATOM   2372  HB  VAL   159      38.980  42.222  33.641  1.00  0.00           H
ATOM   2373  CG1 VAL   159      39.262  43.990  32.588  1.00  0.00           C
ATOM   2374 HG11 VAL   159      38.245  44.242  32.888  1.00  0.00           H
ATOM   2375 HG12 VAL   159      39.878  44.512  33.320  1.00  0.00           H
ATOM   2376 HG13 VAL   159      39.487  44.312  31.572  1.00  0.00           H
ATOM   2377  CG2 VAL   159      38.569  41.812  31.586  1.00  0.00           C
ATOM   2378 HG21 VAL   159      38.970  41.859  30.574  1.00  0.00           H
ATOM   2379 HG22 VAL   159      38.329  40.764  31.760  1.00  0.00           H
ATOM   2380 HG23 VAL   159      37.592  42.294  31.545  1.00  0.00           H
ATOM   2381  C   VAL   159      41.634  42.605  33.794  1.00  0.00           C
ATOM   2382  O   VAL   159      41.504  42.037  34.879  1.00  0.00           O
ATOM   2383  N   MET   160      42.505  43.619  33.661  1.00  0.00           N
ATOM   2384  H   MET   160      42.731  43.978  32.744  1.00  0.00           H
ATOM   2385  CA  MET   160      43.197  44.210  34.823  1.00  0.00           C
ATOM   2386  HA  MET   160      42.788  43.785  35.740  1.00  0.00           H
ATOM   2387  CB  MET   160      44.698  43.794  34.646  1.00  0.00           C
ATOM   2388  HB2 MET   160      45.207  44.227  33.786  1.00  0.00           H
ATOM   2389  HB3 MET   160      45.265  44.040  35.543  1.00  0.00           H
ATOM   2390  CG  MET   160      44.752  42.293  34.618  1.00  0.00           C
ATOM   2391  HG2 MET   160      44.104  41.933  35.417  1.00  0.00           H
ATOM   2392  HG3 MET   160      44.519  41.877  33.638  1.00  0.00           H
ATOM   2393  SD  MET   160      46.342  41.459  35.056  1.00  0.00           S
ATOM   2394  CE  MET   160      47.232  41.947  33.587  1.00  0.00           C
ATOM   2395  HE1 MET   160      48.191  41.431  33.630  1.00  0.00           H
ATOM   2396  HE2 MET   160      46.686  41.566  32.725  1.00  0.00           H
ATOM   2397  HE3 MET   160      47.351  42.997  33.320  1.00  0.00           H
ATOM   2398  C   MET   160      42.971  45.710  34.801  1.00  0.00           C
ATOM   2399  O   MET   160      42.943  46.320  33.715  1.00  0.00           O
ATOM   2400  N   THR   161      42.731  46.269  35.978  1.00  0.00           N
ATOM   2401  H   THR   161      42.578  45.647  36.759  1.00  0.00           H
ATOM   2402  CA  THR   161      42.707  47.717  36.247  1.00  0.00           C
ATOM   2403  HA  THR   161      42.557  48.284  35.329  1.00  0.00           H
ATOM   2404  CB  THR   161      41.445  48.033  37.099  1.00  0.00           C
ATOM   2405  HB  THR   161      41.412  47.429  38.006  1.00  0.00           H
ATOM   2406  CG2 THR   161      41.376  49.418  37.574  1.00  0.00           C
ATOM   2407 HG21 THR   161      40.389  49.608  37.996  1.00  0.00           H
ATOM   2408 HG22 THR   161      42.071  49.558  38.402  1.00  0.00           H
ATOM   2409 HG23 THR   161      41.558  50.198  36.836  1.00  0.00           H
ATOM   2410  OG1 THR   161      40.271  47.675  36.438  1.00  0.00           O
ATOM   2411  HG1 THR   161      39.513  48.228  36.638  1.00  0.00           H
ATOM   2412  C   THR   161      43.980  48.186  36.927  1.00  0.00           C
ATOM   2413  O   THR   161      44.458  47.611  37.862  1.00  0.00           O
ATOM   2414  N   ASP   162      44.404  49.402  36.510  1.00  0.00           N
ATOM   2415  H   ASP   162      43.910  49.905  35.787  1.00  0.00           H
ATOM   2416  CA  ASP   162      45.420  50.233  37.208  1.00  0.00           C
ATOM   2417  HA  ASP   162      45.945  49.722  38.014  1.00  0.00           H
ATOM   2418  CB  ASP   162      46.510  50.402  36.210  1.00  0.00           C
ATOM   2419  HB2 ASP   162      46.667  49.417  35.771  1.00  0.00           H
ATOM   2420  HB3 ASP   162      46.138  51.083  35.445  1.00  0.00           H
ATOM   2421  CG  ASP   162      47.857  51.019  36.684  1.00  0.00           C
ATOM   2422  OD1 ASP   162      48.736  51.151  35.801  1.00  0.00           O
ATOM   2423  OD2 ASP   162      48.018  51.438  37.840  1.00  0.00           O
ATOM   2424  C   ASP   162      44.773  51.566  37.664  1.00  0.00           C
ATOM   2425  O   ASP   162      44.044  52.254  36.958  1.00  0.00           O
ATOM   2426  N   GLY   163      45.122  52.006  38.885  1.00  0.00           N
ATOM   2427  H   GLY   163      45.890  51.554  39.360  1.00  0.00           H
ATOM   2428  CA  GLY   163      44.426  53.182  39.483  1.00  0.00           C
ATOM   2429  HA2 GLY   163      45.123  53.692  40.146  1.00  0.00           H
ATOM   2430  HA3 GLY   163      44.122  53.817  38.650  1.00  0.00           H
ATOM   2431  C   GLY   163      43.168  52.978  40.268  1.00  0.00           C
ATOM   2432  O   GLY   163      42.644  51.814  40.407  1.00  0.00           O
ATOM   2433  N   PRO   164      42.597  54.056  40.904  1.00  0.00           N
ATOM   2434  CD  PRO   164      42.947  55.444  40.602  1.00  0.00           C
ATOM   2435  HD2 PRO   164      43.034  55.684  39.542  1.00  0.00           H
ATOM   2436  HD3 PRO   164      43.927  55.682  41.017  1.00  0.00           H
ATOM   2437  CG  PRO   164      41.878  56.383  41.301  1.00  0.00           C
ATOM   2438  HG2 PRO   164      40.962  56.389  40.712  1.00  0.00           H
ATOM   2439  HG3 PRO   164      42.275  57.384  41.474  1.00  0.00           H
ATOM   2440  CB  PRO   164      41.667  55.540  42.542  1.00  0.00           C
ATOM   2441  HB2 PRO   164      40.858  55.960  43.138  1.00  0.00           H
ATOM   2442  HB3 PRO   164      42.585  55.686  43.111  1.00  0.00           H
ATOM   2443  CA  PRO   164      41.660  54.038  42.023  1.00  0.00           C
ATOM   2444  HA  PRO   164      42.125  53.401  42.775  1.00  0.00           H
ATOM   2445  C   PRO   164      40.331  53.371  41.708  1.00  0.00           C
ATOM   2446  O   PRO   164      40.037  53.049  40.549  1.00  0.00           O
ATOM   2447  N   SER   165      39.535  53.076  42.716  1.00  0.00           N
ATOM   2448  H   SER   165      39.850  53.389  43.623  1.00  0.00           H
ATOM   2449  CA  SER   165      38.156  52.586  42.609  1.00  0.00           C
ATOM   2450  HA  SER   165      38.107  51.997  41.693  1.00  0.00           H
ATOM   2451  CB  SER   165      37.804  51.703  43.801  1.00  0.00           C
ATOM   2452  HB2 SER   165      37.860  52.319  44.698  1.00  0.00           H
ATOM   2453  HB3 SER   165      36.783  51.325  43.750  1.00  0.00           H
ATOM   2454  OG  SER   165      38.701  50.600  44.036  1.00  0.00           O
ATOM   2455  HG  SER   165      38.417  49.904  43.438  1.00  0.00           H
ATOM   2456  C   SER   165      37.141  53.711  42.290  1.00  0.00           C
ATOM   2457  O   SER   165      35.922  53.505  42.259  1.00  0.00           O
ATOM   2458  N   ASN   166      37.706  54.847  41.970  1.00  0.00           N
ATOM   2459  H   ASN   166      38.705  54.962  42.068  1.00  0.00           H
ATOM   2460  CA  ASN   166      36.974  56.046  41.388  1.00  0.00           C
ATOM   2461  HA  ASN   166      35.892  55.934  41.341  1.00  0.00           H
ATOM   2462  CB  ASN   166      37.259  57.177  42.307  1.00  0.00           C
ATOM   2463  HB2 ASN   166      36.912  56.905  43.305  1.00  0.00           H
ATOM   2464  HB3 ASN   166      38.323  57.311  42.508  1.00  0.00           H
ATOM   2465  CG  ASN   166      36.525  58.489  42.138  1.00  0.00           C
ATOM   2466  OD1 ASN   166      35.593  58.567  41.398  1.00  0.00           O
ATOM   2467  ND2 ASN   166      36.964  59.520  42.851  1.00  0.00           N
ATOM   2468 HD21 ASN   166      36.377  60.341  42.795  1.00  0.00           H
ATOM   2469 HD22 ASN   166      37.826  59.526  43.378  1.00  0.00           H
ATOM   2470  C   ASN   166      37.503  56.320  40.019  1.00  0.00           C
ATOM   2471  O   ASN   166      38.629  55.821  39.661  1.00  0.00           O
ATOM   2472  N   GLY   167      36.868  57.172  39.219  1.00  0.00           N
ATOM   2473  H   GLY   167      36.147  57.726  39.658  1.00  0.00           H
ATOM   2474  CA  GLY   167      37.036  57.290  37.709  1.00  0.00           C
ATOM   2475  HA2 GLY   167      36.673  56.359  37.275  1.00  0.00           H
ATOM   2476  HA3 GLY   167      36.342  58.068  37.390  1.00  0.00           H
ATOM   2477  C   GLY   167      38.355  57.638  36.986  1.00  0.00           C
ATOM   2478  O   GLY   167      38.451  57.649  35.760  1.00  0.00           O
ATOM   2479  N   GLN   168      39.361  57.990  37.855  1.00  0.00           N
ATOM   2480  H   GLN   168      39.226  57.703  38.814  1.00  0.00           H
ATOM   2481  CA  GLN   168      40.691  58.303  37.393  1.00  0.00           C
ATOM   2482  HA  GLN   168      40.568  58.913  36.498  1.00  0.00           H
ATOM   2483  CB  GLN   168      41.502  59.005  38.454  1.00  0.00           C
ATOM   2484  HB2 GLN   168      41.750  58.412  39.335  1.00  0.00           H
ATOM   2485  HB3 GLN   168      42.475  59.231  38.018  1.00  0.00           H
ATOM   2486  CG  GLN   168      40.910  60.369  38.828  1.00  0.00           C
ATOM   2487  HG2 GLN   168      41.698  60.892  39.370  1.00  0.00           H
ATOM   2488  HG3 GLN   168      40.675  60.794  37.852  1.00  0.00           H
ATOM   2489  CD  GLN   168      39.582  60.305  39.620  1.00  0.00           C
ATOM   2490  OE1 GLN   168      39.275  59.368  40.386  1.00  0.00           O
ATOM   2491  NE2 GLN   168      38.708  61.335  39.551  1.00  0.00           N
ATOM   2492 HE21 GLN   168      38.917  62.157  39.003  1.00  0.00           H
ATOM   2493 HE22 GLN   168      37.961  61.299  40.231  1.00  0.00           H
ATOM   2494  C   GLN   168      41.520  57.007  36.983  1.00  0.00           C
ATOM   2495  O   GLN   168      42.693  57.187  36.600  1.00  0.00           O
ATOM   2496  N   ALA   169      40.991  55.786  37.055  1.00  0.00           N
ATOM   2497  H   ALA   169      40.008  55.808  37.284  1.00  0.00           H
ATOM   2498  CA  ALA   169      41.654  54.553  36.640  1.00  0.00           C
ATOM   2499  HA  ALA   169      42.680  54.524  37.008  1.00  0.00           H
ATOM   2500  CB  ALA   169      40.853  53.471  37.321  1.00  0.00           C
ATOM   2501  HB1 ALA   169      41.131  52.470  36.992  1.00  0.00           H
ATOM   2502  HB2 ALA   169      40.819  53.617  38.400  1.00  0.00           H
ATOM   2503  HB3 ALA   169      39.865  53.777  36.975  1.00  0.00           H
ATOM   2504  C   ALA   169      41.654  54.333  35.120  1.00  0.00           C
ATOM   2505  O   ALA   169      40.879  54.851  34.360  1.00  0.00           O
ATOM   2506  N   SER   170      42.488  53.395  34.661  1.00  0.00           N
ATOM   2507  H   SER   170      42.923  52.889  35.419  1.00  0.00           H
ATOM   2508  CA  SER   170      42.360  52.774  33.330  1.00  0.00           C
ATOM   2509  HA  SER   170      41.428  53.050  32.837  1.00  0.00           H
ATOM   2510  CB  SER   170      43.380  53.359  32.403  1.00  0.00           C
ATOM   2511  HB2 SER   170      43.255  54.441  32.404  1.00  0.00           H
ATOM   2512  HB3 SER   170      44.367  53.174  32.830  1.00  0.00           H
ATOM   2513  OG  SER   170      43.328  52.720  31.139  1.00  0.00           O
ATOM   2514  HG  SER   170      42.437  52.759  30.786  1.00  0.00           H
ATOM   2515  C   SER   170      42.341  51.261  33.320  1.00  0.00           C
ATOM   2516  O   SER   170      43.023  50.585  34.068  1.00  0.00           O
ATOM   2517  N   TYR   171      41.346  50.716  32.543  1.00  0.00           N
ATOM   2518  H   TYR   171      40.953  51.342  31.854  1.00  0.00           H
ATOM   2519  CA  TYR   171      40.981  49.263  32.496  1.00  0.00           C
ATOM   2520  HA  TYR   171      41.468  48.676  33.275  1.00  0.00           H
ATOM   2521  CB  TYR   171      39.485  49.060  32.719  1.00  0.00           C
ATOM   2522  HB2 TYR   171      39.095  49.133  31.703  1.00  0.00           H
ATOM   2523  HB3 TYR   171      39.375  48.136  33.287  1.00  0.00           H
ATOM   2524  CG  TYR   171      38.818  50.253  33.359  1.00  0.00           C
ATOM   2525  CD1 TYR   171      38.334  51.354  32.611  1.00  0.00           C
ATOM   2526  HD1 TYR   171      38.284  51.250  31.537  1.00  0.00           H
ATOM   2527  CE1 TYR   171      37.982  52.569  33.179  1.00  0.00           C
ATOM   2528  HE1 TYR   171      37.804  53.424  32.545  1.00  0.00           H
ATOM   2529  CZ  TYR   171      37.970  52.742  34.565  1.00  0.00           C
ATOM   2530  OH  TYR   171      37.576  53.906  35.118  1.00  0.00           O
ATOM   2531  HH  TYR   171      37.606  54.599  34.454  1.00  0.00           H
ATOM   2532  CE2 TYR   171      38.403  51.645  35.325  1.00  0.00           C
ATOM   2533  HE2 TYR   171      38.313  51.777  36.393  1.00  0.00           H
ATOM   2534  CD2 TYR   171      38.835  50.417  34.756  1.00  0.00           C
ATOM   2535  HD2 TYR   171      39.270  49.689  35.424  1.00  0.00           H
ATOM   2536  C   TYR   171      41.348  48.704  31.119  1.00  0.00           C
ATOM   2537  O   TYR   171      40.894  49.214  30.075  1.00  0.00           O
ATOM   2538  N   LYS   172      42.035  47.551  31.042  1.00  0.00           N
ATOM   2539  H   LYS   172      42.363  47.092  31.880  1.00  0.00           H
ATOM   2540  CA  LYS   172      42.330  46.862  29.848  1.00  0.00           C
ATOM   2541  HA  LYS   172      41.682  47.321  29.102  1.00  0.00           H
ATOM   2542  CB  LYS   172      43.812  47.169  29.461  1.00  0.00           C
ATOM   2543  HB2 LYS   172      44.526  46.751  30.169  1.00  0.00           H
ATOM   2544  HB3 LYS   172      43.968  46.654  28.513  1.00  0.00           H
ATOM   2545  CG  LYS   172      44.125  48.639  29.231  1.00  0.00           C
ATOM   2546  HG2 LYS   172      43.586  49.024  28.366  1.00  0.00           H
ATOM   2547  HG3 LYS   172      43.809  49.286  30.050  1.00  0.00           H
ATOM   2548  CD  LYS   172      45.622  48.658  28.915  1.00  0.00           C
ATOM   2549  HD2 LYS   172      46.110  48.171  29.759  1.00  0.00           H
ATOM   2550  HD3 LYS   172      45.876  48.048  28.049  1.00  0.00           H
ATOM   2551  CE  LYS   172      46.054  50.099  28.695  1.00  0.00           C
ATOM   2552  HE2 LYS   172      45.236  50.688  28.279  1.00  0.00           H
ATOM   2553  HE3 LYS   172      46.315  50.554  29.651  1.00  0.00           H
ATOM   2554  NZ  LYS   172      47.180  50.164  27.768  1.00  0.00           N
ATOM   2555  HZ1 LYS   172      46.922  49.655  26.933  1.00  0.00           H
ATOM   2556  HZ2 LYS   172      47.387  51.124  27.533  1.00  0.00           H
ATOM   2557  HZ3 LYS   172      47.993  49.577  27.896  1.00  0.00           H
ATOM   2558  C   LYS   172      42.214  45.338  29.843  1.00  0.00           C
ATOM   2559  O   LYS   172      42.452  44.644  30.857  1.00  0.00           O
ATOM   2560  N   ILE   173      41.778  44.824  28.643  1.00  0.00           N
ATOM   2561  H   ILE   173      41.674  45.420  27.836  1.00  0.00           H
ATOM   2562  CA  ILE   173      41.406  43.435  28.317  1.00  0.00           C
ATOM   2563  HA  ILE   173      41.284  42.929  29.276  1.00  0.00           H
ATOM   2564  CB  ILE   173      40.043  43.351  27.579  1.00  0.00           C
ATOM   2565  HB  ILE   173      40.223  43.598  26.532  1.00  0.00           H
ATOM   2566  CG2 ILE   173      39.587  41.861  27.517  1.00  0.00           C
ATOM   2567 HG21 ILE   173      40.440  41.284  27.162  1.00  0.00           H
ATOM   2568 HG22 ILE   173      39.112  41.518  28.436  1.00  0.00           H
ATOM   2569 HG23 ILE   173      38.873  41.976  26.701  1.00  0.00           H
ATOM   2570  CG1 ILE   173      38.882  44.321  28.024  1.00  0.00           C
ATOM   2571 HG12 ILE   173      38.491  44.169  29.030  1.00  0.00           H
ATOM   2572 HG13 ILE   173      39.328  45.314  27.987  1.00  0.00           H
ATOM   2573  CD1 ILE   173      37.775  44.482  26.960  1.00  0.00           C
ATOM   2574 HD11 ILE   173      38.184  45.038  26.117  1.00  0.00           H
ATOM   2575 HD12 ILE   173      37.447  43.480  26.681  1.00  0.00           H
ATOM   2576 HD13 ILE   173      36.978  45.054  27.434  1.00  0.00           H
ATOM   2577  C   ILE   173      42.433  42.787  27.424  1.00  0.00           C
ATOM   2578  O   ILE   173      42.927  43.447  26.515  1.00  0.00           O
ATOM   2579  N   PHE   174      42.881  41.582  27.750  1.00  0.00           N
ATOM   2580  H   PHE   174      42.495  41.050  28.517  1.00  0.00           H
ATOM   2581  CA  PHE   174      44.079  40.949  27.081  1.00  0.00           C
ATOM   2582  HA  PHE   174      44.640  41.550  26.365  1.00  0.00           H
ATOM   2583  CB  PHE   174      44.972  40.631  28.294  1.00  0.00           C
ATOM   2584  HB2 PHE   174      44.405  40.014  28.991  1.00  0.00           H
ATOM   2585  HB3 PHE   174      45.835  40.044  27.977  1.00  0.00           H
ATOM   2586  CG  PHE   174      45.586  41.821  28.943  1.00  0.00           C
ATOM   2587  CD1 PHE   174      46.661  42.368  28.283  1.00  0.00           C
ATOM   2588  HD1 PHE   174      47.070  41.850  27.429  1.00  0.00           H
ATOM   2589  CE1 PHE   174      47.146  43.637  28.726  1.00  0.00           C
ATOM   2590  HE1 PHE   174      47.969  44.038  28.153  1.00  0.00           H
ATOM   2591  CZ  PHE   174      46.477  44.359  29.679  1.00  0.00           C
ATOM   2592  HZ  PHE   174      46.791  45.356  29.952  1.00  0.00           H
ATOM   2593  CE2 PHE   174      45.418  43.783  30.355  1.00  0.00           C
ATOM   2594  HE2 PHE   174      44.839  44.244  31.141  1.00  0.00           H
ATOM   2595  CD2 PHE   174      44.973  42.520  30.010  1.00  0.00           C
ATOM   2596  HD2 PHE   174      44.032  42.119  30.356  1.00  0.00           H
ATOM   2597  C   PHE   174      43.734  39.598  26.418  1.00  0.00           C
ATOM   2598  O   PHE   174      42.976  38.804  27.019  1.00  0.00           O
ATOM   2599  N   LYS   175      44.354  39.381  25.240  1.00  0.00           N
ATOM   2600  H   LYS   175      44.897  40.118  24.813  1.00  0.00           H
ATOM   2601  CA  LYS   175      44.420  38.012  24.637  1.00  0.00           C
ATOM   2602  HA  LYS   175      43.742  37.439  25.271  1.00  0.00           H
ATOM   2603  CB  LYS   175      44.013  38.022  23.186  1.00  0.00           C
ATOM   2604  HB2 LYS   175      43.006  38.438  23.165  1.00  0.00           H
ATOM   2605  HB3 LYS   175      44.679  38.714  22.672  1.00  0.00           H
ATOM   2606  CG  LYS   175      44.075  36.536  22.723  1.00  0.00           C
ATOM   2607  HG2 LYS   175      45.087  36.131  22.775  1.00  0.00           H
ATOM   2608  HG3 LYS   175      43.410  35.910  23.317  1.00  0.00           H
ATOM   2609  CD  LYS   175      43.581  36.378  21.311  1.00  0.00           C
ATOM   2610  HD2 LYS   175      42.620  36.885  21.218  1.00  0.00           H
ATOM   2611  HD3 LYS   175      44.228  36.969  20.663  1.00  0.00           H
ATOM   2612  CE  LYS   175      43.345  34.945  20.750  1.00  0.00           C
ATOM   2613  HE2 LYS   175      44.213  34.325  20.971  1.00  0.00           H
ATOM   2614  HE3 LYS   175      42.468  34.467  21.185  1.00  0.00           H
ATOM   2615  NZ  LYS   175      43.264  34.935  19.239  1.00  0.00           N
ATOM   2616  HZ1 LYS   175      42.992  35.834  18.865  1.00  0.00           H
ATOM   2617  HZ2 LYS   175      44.170  34.680  18.873  1.00  0.00           H
ATOM   2618  HZ3 LYS   175      42.596  34.225  18.973  1.00  0.00           H
ATOM   2619  C   LYS   175      45.845  37.466  24.857  1.00  0.00           C
ATOM   2620  O   LYS   175      46.812  38.155  24.562  1.00  0.00           O
ATOM   2621  N   MET   176      45.904  36.234  25.406  1.00  0.00           N
ATOM   2622  H   MET   176      45.024  35.821  25.678  1.00  0.00           H
ATOM   2623  CA  MET   176      47.083  35.442  25.671  1.00  0.00           C
ATOM   2624  HA  MET   176      47.983  35.969  25.359  1.00  0.00           H
ATOM   2625  CB  MET   176      47.269  35.185  27.178  1.00  0.00           C
ATOM   2626  HB2 MET   176      46.519  34.441  27.447  1.00  0.00           H
ATOM   2627  HB3 MET   176      48.260  34.734  27.222  1.00  0.00           H
ATOM   2628  CG  MET   176      47.187  36.375  28.112  1.00  0.00           C
ATOM   2629  HG2 MET   176      47.867  36.264  28.956  1.00  0.00           H
ATOM   2630  HG3 MET   176      47.664  37.150  27.512  1.00  0.00           H
ATOM   2631  SD  MET   176      45.602  36.913  28.592  1.00  0.00           S
ATOM   2632  CE  MET   176      45.143  35.838  29.869  1.00  0.00           C
ATOM   2633  HE1 MET   176      45.180  34.824  29.470  1.00  0.00           H
ATOM   2634  HE2 MET   176      45.917  35.943  30.629  1.00  0.00           H
ATOM   2635  HE3 MET   176      44.124  35.879  30.254  1.00  0.00           H
ATOM   2636  C   MET   176      47.128  34.088  24.819  1.00  0.00           C
ATOM   2637  O   MET   176      46.268  33.205  25.004  1.00  0.00           O
ATOM   2638  N   GLU   177      48.035  33.958  23.841  1.00  0.00           N
ATOM   2639  H   GLU   177      48.730  34.678  23.703  1.00  0.00           H
ATOM   2640  CA  GLU   177      48.157  32.729  22.975  1.00  0.00           C
ATOM   2641  HA  GLU   177      47.433  31.984  23.305  1.00  0.00           H
ATOM   2642  CB  GLU   177      47.898  33.086  21.557  1.00  0.00           C
ATOM   2643  HB2 GLU   177      46.924  33.541  21.382  1.00  0.00           H
ATOM   2644  HB3 GLU   177      48.681  33.818  21.359  1.00  0.00           H
ATOM   2645  CG  GLU   177      48.238  32.025  20.515  1.00  0.00           C
ATOM   2646  HG2 GLU   177      48.009  32.519  19.572  1.00  0.00           H
ATOM   2647  HG3 GLU   177      49.300  31.780  20.526  1.00  0.00           H
ATOM   2648  CD  GLU   177      47.409  30.840  20.805  1.00  0.00           C
ATOM   2649  OE1 GLU   177      47.891  29.708  20.561  1.00  0.00           O
ATOM   2650  OE2 GLU   177      46.218  30.961  21.199  1.00  0.00           O
ATOM   2651  C   GLU   177      49.537  32.156  23.238  1.00  0.00           C
ATOM   2652  O   GLU   177      50.504  32.884  23.096  1.00  0.00           O
ATOM   2653  N   LYS   178      49.495  30.866  23.715  1.00  0.00           N
ATOM   2654  H   LYS   178      48.631  30.370  23.546  1.00  0.00           H
ATOM   2655  CA  LYS   178      50.651  30.109  24.180  1.00  0.00           C
ATOM   2656  HA  LYS   178      50.304  29.190  24.651  1.00  0.00           H
ATOM   2657  CB  LYS   178      51.538  29.666  23.013  1.00  0.00           C
ATOM   2658  HB2 LYS   178      52.020  30.535  22.564  1.00  0.00           H
ATOM   2659  HB3 LYS   178      52.274  28.975  23.425  1.00  0.00           H
ATOM   2660  CG  LYS   178      50.832  29.033  21.846  1.00  0.00           C
ATOM   2661  HG2 LYS   178      50.192  28.230  22.214  1.00  0.00           H
ATOM   2662  HG3 LYS   178      50.130  29.790  21.498  1.00  0.00           H
ATOM   2663  CD  LYS   178      51.803  28.553  20.680  1.00  0.00           C
ATOM   2664  HD2 LYS   178      52.316  29.355  20.149  1.00  0.00           H
ATOM   2665  HD3 LYS   178      52.609  27.928  21.063  1.00  0.00           H
ATOM   2666  CE  LYS   178      50.897  27.869  19.692  1.00  0.00           C
ATOM   2667  HE2 LYS   178      51.533  27.331  18.988  1.00  0.00           H
ATOM   2668  HE3 LYS   178      50.320  27.099  20.203  1.00  0.00           H
ATOM   2669  NZ  LYS   178      49.940  28.781  19.027  1.00  0.00           N
ATOM   2670  HZ1 LYS   178      50.413  29.514  18.517  1.00  0.00           H
ATOM   2671  HZ2 LYS   178      49.253  28.293  18.471  1.00  0.00           H
ATOM   2672  HZ3 LYS   178      49.469  29.335  19.727  1.00  0.00           H
ATOM   2673  C   LYS   178      51.401  30.895  25.291  1.00  0.00           C
ATOM   2674  O   LYS   178      52.593  30.888  25.286  1.00  0.00           O
ATOM   2675  N   GLY   179      50.714  31.632  26.128  1.00  0.00           N
ATOM   2676  H   GLY   179      49.715  31.482  26.123  1.00  0.00           H
ATOM   2677  CA  GLY   179      51.226  32.654  27.081  1.00  0.00           C
ATOM   2678  HA2 GLY   179      50.489  32.921  27.840  1.00  0.00           H
ATOM   2679  HA3 GLY   179      52.125  32.228  27.527  1.00  0.00           H
ATOM   2680  C   GLY   179      51.645  34.003  26.516  1.00  0.00           C
ATOM   2681  O   GLY   179      52.020  34.858  27.305  1.00  0.00           O
ATOM   2682  N   LYS   180      51.623  34.290  25.185  1.00  0.00           N
ATOM   2683  H   LYS   180      51.327  33.508  24.619  1.00  0.00           H
ATOM   2684  CA  LYS   180      52.084  35.569  24.601  1.00  0.00           C
ATOM   2685  HA  LYS   180      52.831  35.908  25.318  1.00  0.00           H
ATOM   2686  CB  LYS   180      52.709  35.399  23.177  1.00  0.00           C
ATOM   2687  HB2 LYS   180      52.016  34.826  22.561  1.00  0.00           H
ATOM   2688  HB3 LYS   180      52.732  36.426  22.815  1.00  0.00           H
ATOM   2689  CG  LYS   180      54.133  34.816  23.131  1.00  0.00           C
ATOM   2690  HG2 LYS   180      54.130  34.039  23.895  1.00  0.00           H
ATOM   2691  HG3 LYS   180      54.363  34.222  22.246  1.00  0.00           H
ATOM   2692  CD  LYS   180      55.446  35.564  23.386  1.00  0.00           C
ATOM   2693  HD2 LYS   180      55.443  36.324  22.603  1.00  0.00           H
ATOM   2694  HD3 LYS   180      55.374  36.059  24.355  1.00  0.00           H
ATOM   2695  CE  LYS   180      56.718  34.650  23.522  1.00  0.00           C
ATOM   2696  HE2 LYS   180      56.564  33.943  24.337  1.00  0.00           H
ATOM   2697  HE3 LYS   180      56.842  34.083  22.600  1.00  0.00           H
ATOM   2698  NZ  LYS   180      57.933  35.477  23.787  1.00  0.00           N
ATOM   2699  HZ1 LYS   180      57.852  35.978  24.661  1.00  0.00           H
ATOM   2700  HZ2 LYS   180      58.788  34.952  23.907  1.00  0.00           H
ATOM   2701  HZ3 LYS   180      58.116  36.217  23.125  1.00  0.00           H
ATOM   2702  C   LYS   180      50.908  36.508  24.515  1.00  0.00           C
ATOM   2703  O   LYS   180      49.846  36.234  24.021  1.00  0.00           O
ATOM   2704  N   VAL   181      51.157  37.725  24.916  1.00  0.00           N
ATOM   2705  H   VAL   181      52.073  37.936  25.286  1.00  0.00           H
ATOM   2706  CA  VAL   181      50.138  38.779  24.944  1.00  0.00           C
ATOM   2707  HA  VAL   181      49.211  38.250  25.170  1.00  0.00           H
ATOM   2708  CB  VAL   181      50.251  39.858  25.994  1.00  0.00           C
ATOM   2709  HB  VAL   181      51.178  40.433  25.969  1.00  0.00           H
ATOM   2710  CG1 VAL   181      49.063  40.801  25.817  1.00  0.00           C
ATOM   2711 HG11 VAL   181      48.118  40.308  25.595  1.00  0.00           H
ATOM   2712 HG12 VAL   181      49.025  41.211  26.826  1.00  0.00           H
ATOM   2713 HG13 VAL   181      49.183  41.502  24.990  1.00  0.00           H
ATOM   2714  CG2 VAL   181      50.173  39.141  27.381  1.00  0.00           C
ATOM   2715 HG21 VAL   181      50.414  39.998  28.008  1.00  0.00           H
ATOM   2716 HG22 VAL   181      49.209  38.653  27.535  1.00  0.00           H
ATOM   2717 HG23 VAL   181      50.969  38.398  27.406  1.00  0.00           H
ATOM   2718  C   VAL   181      50.051  39.317  23.514  1.00  0.00           C
ATOM   2719  O   VAL   181      50.865  40.166  23.122  1.00  0.00           O
ATOM   2720  N   VAL   182      49.196  38.720  22.678  1.00  0.00           N
ATOM   2721  H   VAL   182      48.547  38.086  23.121  1.00  0.00           H
ATOM   2722  CA  VAL   182      49.117  39.021  21.210  1.00  0.00           C
ATOM   2723  HA  VAL   182      50.104  39.168  20.774  1.00  0.00           H
ATOM   2724  CB  VAL   182      48.486  37.836  20.397  1.00  0.00           C
ATOM   2725  HB  VAL   182      48.571  37.946  19.316  1.00  0.00           H
ATOM   2726  CG1 VAL   182      49.123  36.517  20.865  1.00  0.00           C
ATOM   2727 HG11 VAL   182      50.196  36.660  20.984  1.00  0.00           H
ATOM   2728 HG12 VAL   182      48.690  36.161  21.801  1.00  0.00           H
ATOM   2729 HG13 VAL   182      49.027  35.708  20.140  1.00  0.00           H
ATOM   2730  CG2 VAL   182      46.966  37.607  20.571  1.00  0.00           C
ATOM   2731 HG21 VAL   182      46.631  36.643  20.188  1.00  0.00           H
ATOM   2732 HG22 VAL   182      46.672  37.629  21.621  1.00  0.00           H
ATOM   2733 HG23 VAL   182      46.440  38.415  20.065  1.00  0.00           H
ATOM   2734  C   VAL   182      48.332  40.304  20.979  1.00  0.00           C
ATOM   2735  O   VAL   182      48.598  40.980  20.021  1.00  0.00           O
ATOM   2736  N   LYS   183      47.293  40.577  21.774  1.00  0.00           N
ATOM   2737  H   LYS   183      47.085  39.956  22.541  1.00  0.00           H
ATOM   2738  CA  LYS   183      46.403  41.737  21.605  1.00  0.00           C
ATOM   2739  HA  LYS   183      47.054  42.527  21.230  1.00  0.00           H
ATOM   2740  CB  LYS   183      45.324  41.391  20.658  1.00  0.00           C
ATOM   2741  HB2 LYS   183      45.615  40.742  19.832  1.00  0.00           H
ATOM   2742  HB3 LYS   183      44.513  40.854  21.148  1.00  0.00           H
ATOM   2743  CG  LYS   183      44.643  42.637  20.032  1.00  0.00           C
ATOM   2744  HG2 LYS   183      44.353  43.306  20.843  1.00  0.00           H
ATOM   2745  HG3 LYS   183      45.241  43.085  19.239  1.00  0.00           H
ATOM   2746  CD  LYS   183      43.394  42.142  19.352  1.00  0.00           C
ATOM   2747  HD2 LYS   183      43.644  41.294  18.715  1.00  0.00           H
ATOM   2748  HD3 LYS   183      42.772  41.809  20.183  1.00  0.00           H
ATOM   2749  CE  LYS   183      42.794  43.195  18.510  1.00  0.00           C
ATOM   2750  HE2 LYS   183      42.503  44.073  19.086  1.00  0.00           H
ATOM   2751  HE3 LYS   183      43.510  43.571  17.779  1.00  0.00           H
ATOM   2752  NZ  LYS   183      41.639  42.772  17.671  1.00  0.00           N
ATOM   2753  HZ1 LYS   183      41.203  43.496  17.118  1.00  0.00           H
ATOM   2754  HZ2 LYS   183      42.078  42.310  16.887  1.00  0.00           H
ATOM   2755  HZ3 LYS   183      41.089  42.097  18.184  1.00  0.00           H
ATOM   2756  C   LYS   183      45.906  42.248  22.920  1.00  0.00           C
ATOM   2757  O   LYS   183      45.814  41.371  23.760  1.00  0.00           O
ATOM   2758  N   SER   184      45.624  43.495  23.039  1.00  0.00           N
ATOM   2759  H   SER   184      45.920  44.203  22.382  1.00  0.00           H
ATOM   2760  CA  SER   184      44.918  44.100  24.249  1.00  0.00           C
ATOM   2761  HA  SER   184      44.195  43.325  24.503  1.00  0.00           H
ATOM   2762  CB  SER   184      45.852  44.270  25.459  1.00  0.00           C
ATOM   2763  HB2 SER   184      45.283  44.774  26.239  1.00  0.00           H
ATOM   2764  HB3 SER   184      46.151  43.327  25.917  1.00  0.00           H
ATOM   2765  OG  SER   184      46.955  45.075  25.126  1.00  0.00           O
ATOM   2766  HG  SER   184      47.488  44.600  24.484  1.00  0.00           H
ATOM   2767  C   SER   184      44.149  45.394  23.948  1.00  0.00           C
ATOM   2768  O   SER   184      44.586  46.207  23.097  1.00  0.00           O
ATOM   2769  N   VAL   185      42.888  45.520  24.373  1.00  0.00           N
ATOM   2770  H   VAL   185      42.586  44.814  25.029  1.00  0.00           H
ATOM   2771  CA  VAL   185      41.909  46.626  24.214  1.00  0.00           C
ATOM   2772  HA  VAL   185      42.272  47.306  23.443  1.00  0.00           H
ATOM   2773  CB  VAL   185      40.530  46.078  23.818  1.00  0.00           C
ATOM   2774  HB  VAL   185      40.289  45.196  24.412  1.00  0.00           H
ATOM   2775  CG1 VAL   185      39.385  47.231  23.891  1.00  0.00           C
ATOM   2776 HG11 VAL   185      39.613  48.126  23.312  1.00  0.00           H
ATOM   2777 HG12 VAL   185      38.411  46.881  23.550  1.00  0.00           H
ATOM   2778 HG13 VAL   185      39.115  47.521  24.907  1.00  0.00           H
ATOM   2779  CG2 VAL   185      40.375  45.510  22.417  1.00  0.00           C
ATOM   2780 HG21 VAL   185      39.331  45.402  22.123  1.00  0.00           H
ATOM   2781 HG22 VAL   185      40.805  46.258  21.751  1.00  0.00           H
ATOM   2782 HG23 VAL   185      40.862  44.558  22.212  1.00  0.00           H
ATOM   2783  C   VAL   185      41.694  47.480  25.515  1.00  0.00           C
ATOM   2784  O   VAL   185      41.516  46.942  26.645  1.00  0.00           O
ATOM   2785  N   GLU   186      41.551  48.818  25.387  1.00  0.00           N
ATOM   2786  H   GLU   186      41.584  49.241  24.471  1.00  0.00           H
ATOM   2787  CA  GLU   186      41.239  49.787  26.492  1.00  0.00           C
ATOM   2788  HA  GLU   186      41.525  49.399  27.471  1.00  0.00           H
ATOM   2789  CB  GLU   186      42.041  51.043  26.147  1.00  0.00           C
ATOM   2790  HB2 GLU   186      43.104  50.831  26.032  1.00  0.00           H
ATOM   2791  HB3 GLU   186      41.720  51.504  25.214  1.00  0.00           H
ATOM   2792  CG  GLU   186      42.001  52.160  27.190  1.00  0.00           C
ATOM   2793  HG2 GLU   186      40.960  52.371  27.438  1.00  0.00           H
ATOM   2794  HG3 GLU   186      42.481  51.846  28.116  1.00  0.00           H
ATOM   2795  CD  GLU   186      42.577  53.514  26.754  1.00  0.00           C
ATOM   2796  OE1 GLU   186      42.656  54.407  27.655  1.00  0.00           O
ATOM   2797  OE2 GLU   186      43.069  53.655  25.603  1.00  0.00           O
ATOM   2798  C   GLU   186      39.776  50.040  26.430  1.00  0.00           C
ATOM   2799  O   GLU   186      39.152  50.506  25.479  1.00  0.00           O
ATOM   2800  N   LEU   187      39.117  49.783  27.562  1.00  0.00           N
ATOM   2801  H   LEU   187      39.574  49.386  28.371  1.00  0.00           H
ATOM   2802  CA  LEU   187      37.748  50.293  27.875  1.00  0.00           C
ATOM   2803  HA  LEU   187      37.053  50.218  27.038  1.00  0.00           H
ATOM   2804  CB  LEU   187      37.163  49.367  29.005  1.00  0.00           C
ATOM   2805  HB2 LEU   187      37.980  49.196  29.706  1.00  0.00           H
ATOM   2806  HB3 LEU   187      36.444  49.848  29.667  1.00  0.00           H
ATOM   2807  CG  LEU   187      36.760  47.951  28.639  1.00  0.00           C
ATOM   2808  HG  LEU   187      37.430  47.476  27.923  1.00  0.00           H
ATOM   2809  CD1 LEU   187      36.587  47.098  29.941  1.00  0.00           C
ATOM   2810 HD11 LEU   187      37.570  47.128  30.410  1.00  0.00           H
ATOM   2811 HD12 LEU   187      35.825  47.578  30.556  1.00  0.00           H
ATOM   2812 HD13 LEU   187      36.194  46.137  29.613  1.00  0.00           H
ATOM   2813  CD2 LEU   187      35.387  47.946  27.916  1.00  0.00           C
ATOM   2814 HD21 LEU   187      35.097  46.913  27.722  1.00  0.00           H
ATOM   2815 HD22 LEU   187      34.699  48.433  28.607  1.00  0.00           H
ATOM   2816 HD23 LEU   187      35.538  48.372  26.925  1.00  0.00           H
ATOM   2817  C   LEU   187      37.754  51.775  28.252  1.00  0.00           C
ATOM   2818  O   LEU   187      37.643  52.175  29.399  1.00  0.00           O
ATOM   2819  N   ASP   188      37.984  52.614  27.214  1.00  0.00           N
ATOM   2820  H   ASP   188      38.189  52.229  26.303  1.00  0.00           H
ATOM   2821  CA  ASP   188      37.957  54.141  27.372  1.00  0.00           C
ATOM   2822  HA  ASP   188      38.337  54.362  28.370  1.00  0.00           H
ATOM   2823  CB  ASP   188      38.921  54.682  26.269  1.00  0.00           C
ATOM   2824  HB2 ASP   188      39.762  53.989  26.296  1.00  0.00           H
ATOM   2825  HB3 ASP   188      38.510  54.558  25.267  1.00  0.00           H
ATOM   2826  CG  ASP   188      39.621  56.056  26.421  1.00  0.00           C
ATOM   2827  OD1 ASP   188      39.897  56.567  27.565  1.00  0.00           O
ATOM   2828  OD2 ASP   188      39.950  56.638  25.368  1.00  0.00           O
ATOM   2829  C   ASP   188      36.578  54.785  27.159  1.00  0.00           C
ATOM   2830  O   ASP   188      36.486  56.007  27.069  1.00  0.00           O
ATOM   2831  N   ALA   189      35.521  53.961  27.152  1.00  0.00           N
ATOM   2832  H   ALA   189      35.722  52.974  27.230  1.00  0.00           H
ATOM   2833  CA  ALA   189      34.103  54.322  27.146  1.00  0.00           C
ATOM   2834  HA  ALA   189      33.900  54.753  26.165  1.00  0.00           H
ATOM   2835  CB  ALA   189      33.338  52.949  27.348  1.00  0.00           C
ATOM   2836  HB1 ALA   189      33.703  52.189  26.656  1.00  0.00           H
ATOM   2837  HB2 ALA   189      33.425  52.378  28.272  1.00  0.00           H
ATOM   2838  HB3 ALA   189      32.297  52.985  27.028  1.00  0.00           H
ATOM   2839  C   ALA   189      33.618  55.345  28.253  1.00  0.00           C
ATOM   2840  O   ALA   189      34.011  55.320  29.439  1.00  0.00           O
ATOM   2841  N   PRO   190      32.598  56.173  28.039  1.00  0.00           N
ATOM   2842  CD  PRO   190      31.821  56.286  26.832  1.00  0.00           C
ATOM   2843  HD2 PRO   190      31.461  55.312  26.502  1.00  0.00           H
ATOM   2844  HD3 PRO   190      32.521  56.560  26.043  1.00  0.00           H
ATOM   2845  CG  PRO   190      30.818  57.349  27.136  1.00  0.00           C
ATOM   2846  HG2 PRO   190      29.869  56.985  27.534  1.00  0.00           H
ATOM   2847  HG3 PRO   190      30.715  58.087  26.341  1.00  0.00           H
ATOM   2848  CB  PRO   190      31.420  58.184  28.264  1.00  0.00           C
ATOM   2849  HB2 PRO   190      30.608  58.676  28.801  1.00  0.00           H
ATOM   2850  HB3 PRO   190      32.107  58.900  27.813  1.00  0.00           H
ATOM   2851  CA  PRO   190      32.328  57.206  29.047  1.00  0.00           C
ATOM   2852  HA  PRO   190      33.255  57.685  29.359  1.00  0.00           H
ATOM   2853  C   PRO   190      31.539  56.676  30.265  1.00  0.00           C
ATOM   2854  O   PRO   190      30.712  55.831  30.140  1.00  0.00           O
ATOM   2855  N   ASN   191      31.875  57.227  31.497  1.00  0.00           N
ATOM   2856  H   ASN   191      32.670  57.848  31.534  1.00  0.00           H
ATOM   2857  CA  ASN   191      31.182  56.968  32.801  1.00  0.00           C
ATOM   2858  HA  ASN   191      31.719  57.608  33.502  1.00  0.00           H
ATOM   2859  CB  ASN   191      29.719  57.554  32.763  1.00  0.00           C
ATOM   2860  HB2 ASN   191      29.188  57.062  31.949  1.00  0.00           H
ATOM   2861  HB3 ASN   191      29.287  57.224  33.707  1.00  0.00           H
ATOM   2862  CG  ASN   191      29.624  59.018  32.588  1.00  0.00           C
ATOM   2863  OD1 ASN   191      30.526  59.669  32.032  1.00  0.00           O
ATOM   2864  ND2 ASN   191      28.546  59.638  32.880  1.00  0.00           N
ATOM   2865 HD21 ASN   191      28.336  60.610  32.704  1.00  0.00           H
ATOM   2866 HD22 ASN   191      27.741  59.117  33.198  1.00  0.00           H
ATOM   2867  C   ASN   191      31.380  55.589  33.317  1.00  0.00           C
ATOM   2868  O   ASN   191      31.111  55.397  34.477  1.00  0.00           O
ATOM   2869  N   TYR   192      31.732  54.543  32.519  1.00  0.00           N
ATOM   2870  H   TYR   192      31.855  54.761  31.540  1.00  0.00           H
ATOM   2871  CA  TYR   192      32.011  53.169  33.046  1.00  0.00           C
ATOM   2872  HA  TYR   192      31.247  52.820  33.742  1.00  0.00           H
ATOM   2873  CB  TYR   192      32.069  52.167  31.916  1.00  0.00           C
ATOM   2874  HB2 TYR   192      32.928  52.398  31.286  1.00  0.00           H
ATOM   2875  HB3 TYR   192      32.273  51.209  32.395  1.00  0.00           H
ATOM   2876  CG  TYR   192      30.851  52.186  30.995  1.00  0.00           C
ATOM   2877  CD1 TYR   192      29.747  51.436  31.289  1.00  0.00           C
ATOM   2878  HD1 TYR   192      29.832  50.912  32.229  1.00  0.00           H
ATOM   2879  CE1 TYR   192      28.658  51.411  30.408  1.00  0.00           C
ATOM   2880  HE1 TYR   192      27.838  50.746  30.636  1.00  0.00           H
ATOM   2881  CZ  TYR   192      28.665  52.112  29.229  1.00  0.00           C
ATOM   2882  OH  TYR   192      27.619  52.016  28.297  1.00  0.00           O
ATOM   2883  HH  TYR   192      26.958  51.394  28.614  1.00  0.00           H
ATOM   2884  CE2 TYR   192      29.802  52.868  28.908  1.00  0.00           C
ATOM   2885  HE2 TYR   192      29.777  53.392  27.965  1.00  0.00           H
ATOM   2886  CD2 TYR   192      30.900  52.962  29.806  1.00  0.00           C
ATOM   2887  HD2 TYR   192      31.739  53.621  29.642  1.00  0.00           H
ATOM   2888  C   TYR   192      33.312  53.138  33.791  1.00  0.00           C
ATOM   2889  O   TYR   192      34.139  54.047  33.707  1.00  0.00           O
ATOM   2890  N   HIE   193      33.463  52.010  34.569  1.00  0.00           N
ATOM   2891  H   HIE   193      32.687  51.370  34.657  1.00  0.00           H
ATOM   2892  CA  HIE   193      34.643  51.681  35.447  1.00  0.00           C
ATOM   2893  HA  HIE   193      35.598  51.990  35.018  1.00  0.00           H
ATOM   2894  CB  HIE   193      34.578  52.502  36.707  1.00  0.00           C
ATOM   2895  HB2 HIE   193      34.456  53.544  36.413  1.00  0.00           H
ATOM   2896  HB3 HIE   193      33.743  52.141  37.307  1.00  0.00           H
ATOM   2897  CG  HIE   193      35.838  52.424  37.703  1.00  0.00           C
ATOM   2898  ND1 HIE   193      36.442  51.254  38.168  1.00  0.00           N
ATOM   2899  CE1 HIE   193      37.438  51.583  39.059  1.00  0.00           C
ATOM   2900  HE1 HIE   193      38.070  50.916  39.625  1.00  0.00           H
ATOM   2901  NE2 HIE   193      37.550  52.947  39.076  1.00  0.00           N
ATOM   2902  HE2 HIE   193      38.364  53.440  39.413  1.00  0.00           H
ATOM   2903  CD2 HIE   193      36.559  53.424  38.262  1.00  0.00           C
ATOM   2904  HD2 HIE   193      36.336  54.450  38.009  1.00  0.00           H
ATOM   2905  C   HIE   193      34.606  50.139  35.721  1.00  0.00           C
ATOM   2906  O   HIE   193      33.491  49.603  35.888  1.00  0.00           O
ATOM   2907  N   TYR   194      35.757  49.510  35.833  1.00  0.00           N
ATOM   2908  H   TYR   194      36.635  50.004  35.754  1.00  0.00           H
ATOM   2909  CA  TYR   194      35.915  48.038  36.065  1.00  0.00           C
ATOM   2910  HA  TYR   194      34.992  47.650  36.496  1.00  0.00           H
ATOM   2911  CB  TYR   194      36.131  47.320  34.770  1.00  0.00           C
ATOM   2912  HB2 TYR   194      37.118  47.593  34.394  1.00  0.00           H
ATOM   2913  HB3 TYR   194      36.125  46.250  34.979  1.00  0.00           H
ATOM   2914  CG  TYR   194      35.225  47.746  33.664  1.00  0.00           C
ATOM   2915  CD1 TYR   194      35.498  48.908  32.979  1.00  0.00           C
ATOM   2916  HD1 TYR   194      36.419  49.423  33.207  1.00  0.00           H
ATOM   2917  CE1 TYR   194      34.507  49.439  32.136  1.00  0.00           C
ATOM   2918  HE1 TYR   194      34.604  50.412  31.677  1.00  0.00           H
ATOM   2919  CZ  TYR   194      33.304  48.736  31.906  1.00  0.00           C
ATOM   2920  OH  TYR   194      32.441  49.081  30.971  1.00  0.00           O
ATOM   2921  HH  TYR   194      31.529  48.807  31.091  1.00  0.00           H
ATOM   2922  CE2 TYR   194      33.136  47.439  32.517  1.00  0.00           C
ATOM   2923  HE2 TYR   194      32.233  46.934  32.205  1.00  0.00           H
ATOM   2924  CD2 TYR   194      34.037  46.988  33.399  1.00  0.00           C
ATOM   2925  HD2 TYR   194      33.968  46.016  33.867  1.00  0.00           H
ATOM   2926  C   TYR   194      36.962  47.807  37.081  1.00  0.00           C
ATOM   2927  O   TYR   194      37.914  48.563  37.165  1.00  0.00           O
ATOM   2928  N   GLU   195      36.886  46.698  37.781  1.00  0.00           N
ATOM   2929  H   GLU   195      36.087  46.096  37.650  1.00  0.00           H
ATOM   2930  CA  GLU   195      37.993  46.192  38.637  1.00  0.00           C
ATOM   2931  HA  GLU   195      38.965  46.153  38.145  1.00  0.00           H
ATOM   2932  CB  GLU   195      38.118  47.035  39.943  1.00  0.00           C
ATOM   2933  HB2 GLU   195      38.190  48.089  39.673  1.00  0.00           H
ATOM   2934  HB3 GLU   195      37.160  46.958  40.459  1.00  0.00           H
ATOM   2935  CG  GLU   195      39.225  46.727  41.019  1.00  0.00           C
ATOM   2936  HG2 GLU   195      39.122  45.673  41.275  1.00  0.00           H
ATOM   2937  HG3 GLU   195      40.265  46.905  40.749  1.00  0.00           H
ATOM   2938  CD  GLU   195      39.055  47.580  42.272  1.00  0.00           C
ATOM   2939  OE1 GLU   195      38.208  48.472  42.227  1.00  0.00           O
ATOM   2940  OE2 GLU   195      39.839  47.361  43.164  1.00  0.00           O
ATOM   2941  C   GLU   195      37.604  44.765  39.049  1.00  0.00           C
ATOM   2942  O   GLU   195      36.434  44.483  39.228  1.00  0.00           O
ATOM   2943  N   GLU   196      38.553  43.841  39.151  1.00  0.00           N
ATOM   2944  H   GLU   196      39.455  44.184  38.853  1.00  0.00           H
ATOM   2945  CA  GLU   196      38.437  42.527  39.731  1.00  0.00           C
ATOM   2946  HA  GLU   196      39.418  42.073  39.589  1.00  0.00           H
ATOM   2947  CB  GLU   196      38.205  42.628  41.265  1.00  0.00           C
ATOM   2948  HB2 GLU   196      38.861  43.408  41.652  1.00  0.00           H
ATOM   2949  HB3 GLU   196      37.181  42.900  41.516  1.00  0.00           H
ATOM   2950  CG  GLU   196      38.697  41.310  41.928  1.00  0.00           C
ATOM   2951  HG2 GLU   196      38.308  40.422  41.429  1.00  0.00           H
ATOM   2952  HG3 GLU   196      39.786  41.305  41.877  1.00  0.00           H
ATOM   2953  CD  GLU   196      38.480  41.153  43.460  1.00  0.00           C
ATOM   2954  OE1 GLU   196      38.511  42.200  44.142  1.00  0.00           O
ATOM   2955  OE2 GLU   196      38.116  40.024  43.951  1.00  0.00           O
ATOM   2956  C   GLU   196      37.414  41.661  39.011  1.00  0.00           C
ATOM   2957  O   GLU   196      36.453  41.136  39.633  1.00  0.00           O
ATOM   2958  N   CYX   197      37.599  41.513  37.682  1.00  0.00           N
ATOM   2959  H   CYX   197      38.330  42.015  37.196  1.00  0.00           H
ATOM   2960  CA  CYX   197      36.552  40.839  36.906  1.00  0.00           C
ATOM   2961  HA  CYX   197      35.554  41.074  37.277  1.00  0.00           H
ATOM   2962  CB  CYX   197      36.681  41.307  35.471  1.00  0.00           C
ATOM   2963  HB2 CYX   197      37.579  40.886  35.019  1.00  0.00           H
ATOM   2964  HB3 CYX   197      35.931  40.881  34.805  1.00  0.00           H
ATOM   2965  SG  CYX   197      36.632  43.104  35.184  1.00  0.00           S
ATOM   2966  C   CYX   197      36.579  39.291  37.100  1.00  0.00           C
ATOM   2967  O   CYX   197      37.612  38.642  37.215  1.00  0.00           O
ATOM   2968  N   SER   198      35.439  38.658  37.001  1.00  0.00           N
ATOM   2969  H   SER   198      34.616  39.229  36.868  1.00  0.00           H
ATOM   2970  CA  SER   198      35.217  37.210  36.862  1.00  0.00           C
ATOM   2971  HA  SER   198      36.206  36.792  36.676  1.00  0.00           H
ATOM   2972  CB  SER   198      34.653  36.735  38.209  1.00  0.00           C
ATOM   2973  HB2 SER   198      35.309  37.103  39.000  1.00  0.00           H
ATOM   2974  HB3 SER   198      33.732  37.303  38.330  1.00  0.00           H
ATOM   2975  OG  SER   198      34.475  35.338  38.255  1.00  0.00           O
ATOM   2976  HG  SER   198      35.290  34.950  37.929  1.00  0.00           H
ATOM   2977  C   SER   198      34.361  36.838  35.647  1.00  0.00           C
ATOM   2978  O   SER   198      33.603  37.688  35.118  1.00  0.00           O
ATOM   2979  N   CYX   199      34.643  35.628  34.990  1.00  0.00           N
ATOM   2980  H   CYX   199      35.277  34.963  35.410  1.00  0.00           H
ATOM   2981  CA  CYX   199      34.457  35.453  33.578  1.00  0.00           C
ATOM   2982  HA  CYX   199      33.556  36.037  33.391  1.00  0.00           H
ATOM   2983  CB  CYX   199      35.658  36.086  32.775  1.00  0.00           C
ATOM   2984  HB2 CYX   199      36.596  35.586  33.012  1.00  0.00           H
ATOM   2985  HB3 CYX   199      35.531  35.736  31.750  1.00  0.00           H
ATOM   2986  SG  CYX   199      36.119  37.854  32.643  1.00  0.00           S
ATOM   2987  C   CYX   199      34.194  33.932  33.286  1.00  0.00           C
ATOM   2988  O   CYX   199      34.820  33.004  33.904  1.00  0.00           O
ATOM   2989  N   TYR   200      33.485  33.704  32.132  1.00  0.00           N
ATOM   2990  H   TYR   200      32.941  34.411  31.659  1.00  0.00           H
ATOM   2991  CA  TYR   200      33.252  32.356  31.526  1.00  0.00           C
ATOM   2992  HA  TYR   200      34.155  31.745  31.540  1.00  0.00           H
ATOM   2993  CB  TYR   200      32.066  31.767  32.306  1.00  0.00           C
ATOM   2994  HB2 TYR   200      31.865  30.772  31.909  1.00  0.00           H
ATOM   2995  HB3 TYR   200      32.460  31.529  33.295  1.00  0.00           H
ATOM   2996  CG  TYR   200      30.816  32.574  32.439  1.00  0.00           C
ATOM   2997  CD1 TYR   200      30.565  33.203  33.680  1.00  0.00           C
ATOM   2998  HD1 TYR   200      31.089  32.984  34.600  1.00  0.00           H
ATOM   2999  CE1 TYR   200      29.426  34.053  33.733  1.00  0.00           C
ATOM   3000  HE1 TYR   200      29.123  34.567  34.632  1.00  0.00           H
ATOM   3001  CZ  TYR   200      28.668  34.448  32.631  1.00  0.00           C
ATOM   3002  OH  TYR   200      27.504  35.107  32.616  1.00  0.00           O
ATOM   3003  HH  TYR   200      27.440  35.721  33.351  1.00  0.00           H
ATOM   3004  CE2 TYR   200      28.909  33.712  31.480  1.00  0.00           C
ATOM   3005  HE2 TYR   200      28.218  33.781  30.652  1.00  0.00           H
ATOM   3006  CD2 TYR   200      29.945  32.727  31.392  1.00  0.00           C
ATOM   3007  HD2 TYR   200      30.132  32.387  30.383  1.00  0.00           H
ATOM   3008  C   TYR   200      32.801  32.483  30.061  1.00  0.00           C
ATOM   3009  O   TYR   200      32.501  33.547  29.521  1.00  0.00           O
ATOM   3010  N   PRO   201      32.876  31.399  29.243  1.00  0.00           N
ATOM   3011  CD  PRO   201      33.548  30.144  29.590  1.00  0.00           C
ATOM   3012  HD2 PRO   201      32.954  29.604  30.328  1.00  0.00           H
ATOM   3013  HD3 PRO   201      34.580  30.250  29.924  1.00  0.00           H
ATOM   3014  CG  PRO   201      33.643  29.280  28.346  1.00  0.00           C
ATOM   3015  HG2 PRO   201      32.882  28.500  28.389  1.00  0.00           H
ATOM   3016  HG3 PRO   201      34.670  28.954  28.184  1.00  0.00           H
ATOM   3017  CB  PRO   201      33.305  30.270  27.253  1.00  0.00           C
ATOM   3018  HB2 PRO   201      32.942  29.711  26.390  1.00  0.00           H
ATOM   3019  HB3 PRO   201      34.211  30.788  26.938  1.00  0.00           H
ATOM   3020  CA  PRO   201      32.373  31.276  27.868  1.00  0.00           C
ATOM   3021  HA  PRO   201      32.409  32.242  27.364  1.00  0.00           H
ATOM   3022  C   PRO   201      30.905  30.854  27.759  1.00  0.00           C
ATOM   3023  O   PRO   201      30.549  29.995  28.553  1.00  0.00           O
ATOM   3024  N   ASN   202      30.100  31.362  26.824  1.00  0.00           N
ATOM   3025  H   ASN   202      30.528  31.947  26.123  1.00  0.00           H
ATOM   3026  CA  ASN   202      28.792  30.895  26.449  1.00  0.00           C
ATOM   3027  HA  ASN   202      28.884  29.815  26.321  1.00  0.00           H
ATOM   3028  CB  ASN   202      27.762  31.392  27.422  1.00  0.00           C
ATOM   3029  HB2 ASN   202      28.027  31.181  28.457  1.00  0.00           H
ATOM   3030  HB3 ASN   202      27.589  32.467  27.371  1.00  0.00           H
ATOM   3031  CG  ASN   202      26.396  30.764  27.189  1.00  0.00           C
ATOM   3032  OD1 ASN   202      26.161  29.729  27.572  1.00  0.00           O
ATOM   3033  ND2 ASN   202      25.469  31.526  26.628  1.00  0.00           N
ATOM   3034 HD21 ASN   202      24.591  31.085  26.395  1.00  0.00           H
ATOM   3035 HD22 ASN   202      25.650  32.486  26.370  1.00  0.00           H
ATOM   3036  C   ASN   202      28.392  31.311  25.015  1.00  0.00           C
ATOM   3037  O   ASN   202      28.586  32.442  24.596  1.00  0.00           O
ATOM   3038  N   ALA   203      27.983  30.374  24.169  1.00  0.00           N
ATOM   3039  H   ALA   203      27.853  29.443  24.538  1.00  0.00           H
ATOM   3040  CA  ALA   203      27.793  30.636  22.757  1.00  0.00           C
ATOM   3041  HA  ALA   203      27.654  29.675  22.261  1.00  0.00           H
ATOM   3042  CB  ALA   203      26.489  31.422  22.664  1.00  0.00           C
ATOM   3043  HB1 ALA   203      25.579  31.094  23.169  1.00  0.00           H
ATOM   3044  HB2 ALA   203      26.677  32.373  23.162  1.00  0.00           H
ATOM   3045  HB3 ALA   203      26.192  31.566  21.626  1.00  0.00           H
ATOM   3046  C   ALA   203      28.986  31.322  22.025  1.00  0.00           C
ATOM   3047  O   ALA   203      28.849  32.212  21.167  1.00  0.00           O
ATOM   3048  N   GLY   204      30.148  30.690  22.149  1.00  0.00           N
ATOM   3049  H   GLY   204      30.250  30.012  22.891  1.00  0.00           H
ATOM   3050  CA  GLY   204      31.381  31.151  21.577  1.00  0.00           C
ATOM   3051  HA2 GLY   204      32.135  30.493  22.011  1.00  0.00           H
ATOM   3052  HA3 GLY   204      31.384  30.975  20.501  1.00  0.00           H
ATOM   3053  C   GLY   204      31.690  32.626  21.812  1.00  0.00           C
ATOM   3054  O   GLY   204      32.284  33.186  20.892  1.00  0.00           O
ATOM   3055  N   GLU   205      31.308  33.239  22.925  1.00  0.00           N
ATOM   3056  H   GLU   205      30.791  32.703  23.608  1.00  0.00           H
ATOM   3057  CA  GLU   205      31.732  34.554  23.439  1.00  0.00           C
ATOM   3058  HA  GLU   205      32.668  34.861  22.974  1.00  0.00           H
ATOM   3059  CB  GLU   205      30.819  35.716  23.113  1.00  0.00           C
ATOM   3060  HB2 GLU   205      31.010  36.561  23.775  1.00  0.00           H
ATOM   3061  HB3 GLU   205      30.934  35.905  22.046  1.00  0.00           H
ATOM   3062  CG  GLU   205      29.419  35.244  23.391  1.00  0.00           C
ATOM   3063  HG2 GLU   205      29.193  34.475  22.653  1.00  0.00           H
ATOM   3064  HG3 GLU   205      29.314  35.003  24.450  1.00  0.00           H
ATOM   3065  CD  GLU   205      28.352  36.322  23.203  1.00  0.00           C
ATOM   3066  OE1 GLU   205      27.520  36.300  22.240  1.00  0.00           O
ATOM   3067  OE2 GLU   205      28.403  37.240  23.995  1.00  0.00           O
ATOM   3068  C   GLU   205      32.002  34.388  24.887  1.00  0.00           C
ATOM   3069  O   GLU   205      31.218  33.840  25.665  1.00  0.00           O
ATOM   3070  N   ILE   206      33.002  35.119  25.381  1.00  0.00           N
ATOM   3071  H   ILE   206      33.686  35.579  24.797  1.00  0.00           H
ATOM   3072  CA  ILE   206      33.173  35.324  26.837  1.00  0.00           C
ATOM   3073  HA  ILE   206      32.943  34.413  27.391  1.00  0.00           H
ATOM   3074  CB  ILE   206      34.643  35.664  27.083  1.00  0.00           C
ATOM   3075  HB  ILE   206      34.818  36.696  26.778  1.00  0.00           H
ATOM   3076  CG2 ILE   206      34.935  35.734  28.648  1.00  0.00           C
ATOM   3077 HG21 ILE   206      34.678  34.777  29.103  1.00  0.00           H
ATOM   3078 HG22 ILE   206      35.969  36.045  28.792  1.00  0.00           H
ATOM   3079 HG23 ILE   206      34.361  36.543  29.099  1.00  0.00           H
ATOM   3080  CG1 ILE   206      35.640  34.783  26.363  1.00  0.00           C
ATOM   3081 HG12 ILE   206      35.496  34.903  25.289  1.00  0.00           H
ATOM   3082 HG13 ILE   206      36.603  35.092  26.770  1.00  0.00           H
ATOM   3083  CD1 ILE   206      35.532  33.367  26.599  1.00  0.00           C
ATOM   3084 HD11 ILE   206      36.401  32.867  26.172  1.00  0.00           H
ATOM   3085 HD12 ILE   206      35.448  33.140  27.662  1.00  0.00           H
ATOM   3086 HD13 ILE   206      34.616  33.068  26.091  1.00  0.00           H
ATOM   3087  C   ILE   206      32.190  36.351  27.430  1.00  0.00           C
ATOM   3088  O   ILE   206      31.873  37.354  26.800  1.00  0.00           O
ATOM   3089  N   THR   207      31.692  36.139  28.693  1.00  0.00           N
ATOM   3090  H   THR   207      31.942  35.247  29.097  1.00  0.00           H
ATOM   3091  CA  THR   207      30.899  37.022  29.532  1.00  0.00           C
ATOM   3092  HA  THR   207      30.815  37.995  29.046  1.00  0.00           H
ATOM   3093  CB  THR   207      29.439  36.711  29.567  1.00  0.00           C
ATOM   3094  HB  THR   207      29.282  35.667  29.836  1.00  0.00           H
ATOM   3095  CG2 THR   207      28.593  37.562  30.513  1.00  0.00           C
ATOM   3096 HG21 THR   207      27.531  37.332  30.597  1.00  0.00           H
ATOM   3097 HG22 THR   207      28.971  37.410  31.524  1.00  0.00           H
ATOM   3098 HG23 THR   207      28.481  38.606  30.220  1.00  0.00           H
ATOM   3099  OG1 THR   207      28.858  36.819  28.279  1.00  0.00           O
ATOM   3100  HG1 THR   207      29.093  36.024  27.796  1.00  0.00           H
ATOM   3101  C   THR   207      31.634  37.181  30.882  1.00  0.00           C
ATOM   3102  O   THR   207      32.149  36.237  31.470  1.00  0.00           O
ATOM   3103  N   CYX   208      31.538  38.421  31.352  1.00  0.00           N
ATOM   3104  H   CYX   208      30.922  39.122  30.967  1.00  0.00           H
ATOM   3105  CA  CYX   208      32.241  38.744  32.599  1.00  0.00           C
ATOM   3106  HA  CYX   208      32.309  37.838  33.201  1.00  0.00           H
ATOM   3107  CB  CYX   208      33.549  39.414  32.255  1.00  0.00           C
ATOM   3108  HB2 CYX   208      33.262  40.249  31.618  1.00  0.00           H
ATOM   3109  HB3 CYX   208      34.067  39.751  33.153  1.00  0.00           H
ATOM   3110  SG  CYX   208      34.823  38.533  31.249  1.00  0.00           S
ATOM   3111  C   CYX   208      31.380  39.682  33.364  1.00  0.00           C
ATOM   3112  O   CYX   208      30.435  40.271  32.826  1.00  0.00           O
ATOM   3113  N   VAL   209      31.632  39.835  34.654  1.00  0.00           N
ATOM   3114  H   VAL   209      32.430  39.348  35.036  1.00  0.00           H
ATOM   3115  CA  VAL   209      31.110  40.839  35.605  1.00  0.00           C
ATOM   3116  HA  VAL   209      30.629  41.667  35.085  1.00  0.00           H
ATOM   3117  CB  VAL   209      29.889  40.262  36.448  1.00  0.00           C
ATOM   3118  HB  VAL   209      30.271  39.388  36.974  1.00  0.00           H
ATOM   3119  CG1 VAL   209      29.285  41.246  37.433  1.00  0.00           C
ATOM   3120 HG11 VAL   209      28.905  42.041  36.792  1.00  0.00           H
ATOM   3121 HG12 VAL   209      28.574  40.712  38.063  1.00  0.00           H
ATOM   3122 HG13 VAL   209      29.960  41.740  38.132  1.00  0.00           H
ATOM   3123  CG2 VAL   209      28.747  39.845  35.569  1.00  0.00           C
ATOM   3124 HG21 VAL   209      27.909  39.466  36.155  1.00  0.00           H
ATOM   3125 HG22 VAL   209      28.376  40.621  34.899  1.00  0.00           H
ATOM   3126 HG23 VAL   209      29.013  38.922  35.053  1.00  0.00           H
ATOM   3127  C   VAL   209      32.304  41.418  36.422  1.00  0.00           C
ATOM   3128  O   VAL   209      33.253  40.674  36.607  1.00  0.00           O
ATOM   3129  N   CYX   210      32.235  42.707  36.733  1.00  0.00           N
ATOM   3130  H   CYX   210      31.382  43.217  36.556  1.00  0.00           H
ATOM   3131  CA  CYX   210      33.345  43.347  37.476  1.00  0.00           C
ATOM   3132  HA  CYX   210      33.919  42.557  37.961  1.00  0.00           H
ATOM   3133  CB  CYX   210      34.214  44.205  36.550  1.00  0.00           C
ATOM   3134  HB2 CYX   210      33.741  45.153  36.292  1.00  0.00           H
ATOM   3135  HB3 CYX   210      35.108  44.408  37.141  1.00  0.00           H
ATOM   3136  SG  CYX   210      34.690  43.403  35.048  1.00  0.00           S
ATOM   3137  C   CYX   210      32.791  44.177  38.655  1.00  0.00           C
ATOM   3138  O   CYX   210      31.579  44.317  38.879  1.00  0.00           O
ATOM   3139  N   ARG   211      33.657  44.703  39.561  1.00  0.00           N
ATOM   3140  H   ARG   211      34.637  44.559  39.369  1.00  0.00           H
ATOM   3141  CA  ARG   211      33.219  45.629  40.599  1.00  0.00           C
ATOM   3142  HA  ARG   211      32.480  45.018  41.118  1.00  0.00           H
ATOM   3143  CB  ARG   211      34.416  46.041  41.520  1.00  0.00           C
ATOM   3144  HB2 ARG   211      35.213  46.376  40.856  1.00  0.00           H
ATOM   3145  HB3 ARG   211      34.159  46.836  42.219  1.00  0.00           H
ATOM   3146  CG  ARG   211      34.967  44.803  42.304  1.00  0.00           C
ATOM   3147  HG2 ARG   211      34.087  44.338  42.749  1.00  0.00           H
ATOM   3148  HG3 ARG   211      35.316  44.051  41.596  1.00  0.00           H
ATOM   3149  CD  ARG   211      36.103  45.237  43.261  1.00  0.00           C
ATOM   3150  HD2 ARG   211      36.961  45.635  42.720  1.00  0.00           H
ATOM   3151  HD3 ARG   211      35.726  46.010  43.930  1.00  0.00           H
ATOM   3152  NE  ARG   211      36.592  44.160  44.117  1.00  0.00           N
ATOM   3153  HE  ARG   211      37.323  43.578  43.734  1.00  0.00           H
ATOM   3154  CZ  ARG   211      36.319  43.882  45.370  1.00  0.00           C
ATOM   3155  NH1 ARG   211      36.841  42.889  45.988  1.00  0.00           N
ATOM   3156 HH11 ARG   211      37.539  42.255  45.627  1.00  0.00           H
ATOM   3157 HH12 ARG   211      36.648  42.818  46.977  1.00  0.00           H
ATOM   3158  NH2 ARG   211      35.551  44.644  46.152  1.00  0.00           N
ATOM   3159 HH21 ARG   211      35.001  45.349  45.683  1.00  0.00           H
ATOM   3160 HH22 ARG   211      35.394  44.362  47.109  1.00  0.00           H
ATOM   3161  C   ARG   211      32.481  46.873  40.069  1.00  0.00           C
ATOM   3162  O   ARG   211      32.936  47.601  39.223  1.00  0.00           O
ATOM   3163  N   ASP   212      31.349  47.201  40.685  1.00  0.00           N
ATOM   3164  H   ASP   212      31.046  46.614  41.448  1.00  0.00           H
ATOM   3165  CA  ASP   212      30.497  48.363  40.483  1.00  0.00           C
ATOM   3166  HA  ASP   212      30.325  48.562  39.424  1.00  0.00           H
ATOM   3167  CB  ASP   212      29.051  48.046  41.026  1.00  0.00           C
ATOM   3168  HB2 ASP   212      28.390  48.866  40.748  1.00  0.00           H
ATOM   3169  HB3 ASP   212      28.617  47.158  40.567  1.00  0.00           H
ATOM   3170  CG  ASP   212      28.947  47.867  42.533  1.00  0.00           C
ATOM   3171  OD1 ASP   212      28.857  48.936  43.233  1.00  0.00           O
ATOM   3172  OD2 ASP   212      28.849  46.773  43.121  1.00  0.00           O
ATOM   3173  C   ASP   212      31.070  49.744  40.924  1.00  0.00           C
ATOM   3174  O   ASP   212      30.335  50.474  41.582  1.00  0.00           O
ATOM   3175  N   ASN   213      32.318  50.142  40.569  1.00  0.00           N
ATOM   3176  H   ASN   213      32.877  49.502  40.022  1.00  0.00           H
ATOM   3177  CA  ASN   213      32.988  51.420  40.925  1.00  0.00           C
ATOM   3178  HA  ASN   213      32.977  51.493  42.013  1.00  0.00           H
ATOM   3179  CB  ASN   213      34.448  51.201  40.491  1.00  0.00           C
ATOM   3180  HB2 ASN   213      34.308  50.863  39.464  1.00  0.00           H
ATOM   3181  HB3 ASN   213      35.043  52.114  40.489  1.00  0.00           H
ATOM   3182  CG  ASN   213      35.119  50.030  41.163  1.00  0.00           C
ATOM   3183  OD1 ASN   213      34.859  49.711  42.326  1.00  0.00           O
ATOM   3184  ND2 ASN   213      35.937  49.407  40.333  1.00  0.00           N
ATOM   3185 HD21 ASN   213      36.495  48.730  40.834  1.00  0.00           H
ATOM   3186 HD22 ASN   213      36.202  49.776  39.431  1.00  0.00           H
ATOM   3187  C   ASN   213      32.417  52.628  40.139  1.00  0.00           C
ATOM   3188  O   ASN   213      31.652  52.510  39.163  1.00  0.00           O
ATOM   3189  N   TRP   214      32.810  53.835  40.475  1.00  0.00           N
ATOM   3190  H   TRP   214      33.611  53.852  41.090  1.00  0.00           H
ATOM   3191  CA  TRP   214      32.450  55.201  40.068  1.00  0.00           C
ATOM   3192  HA  TRP   214      32.822  55.936  40.782  1.00  0.00           H
ATOM   3193  CB  TRP   214      33.132  55.523  38.724  1.00  0.00           C
ATOM   3194  HB2 TRP   214      34.164  55.182  38.819  1.00  0.00           H
ATOM   3195  HB3 TRP   214      32.761  55.026  37.828  1.00  0.00           H
ATOM   3196  CG  TRP   214      33.233  56.904  38.347  1.00  0.00           C
ATOM   3197  CD1 TRP   214      33.122  57.941  39.202  1.00  0.00           C
ATOM   3198  HD1 TRP   214      32.939  57.888  40.265  1.00  0.00           H
ATOM   3199  NE1 TRP   214      33.182  59.076  38.490  1.00  0.00           N
ATOM   3200  HE1 TRP   214      33.065  60.010  38.856  1.00  0.00           H
ATOM   3201  CE2 TRP   214      33.732  58.901  37.231  1.00  0.00           C
ATOM   3202  CZ2 TRP   214      34.032  59.787  36.149  1.00  0.00           C
ATOM   3203  HZ2 TRP   214      33.854  60.850  36.216  1.00  0.00           H
ATOM   3204  CH2 TRP   214      34.459  59.231  34.911  1.00  0.00           C
ATOM   3205  HH2 TRP   214      34.617  59.888  34.068  1.00  0.00           H
ATOM   3206  CZ3 TRP   214      34.505  57.813  34.799  1.00  0.00           C
ATOM   3207  HZ3 TRP   214      34.731  57.398  33.827  1.00  0.00           H
ATOM   3208  CE3 TRP   214      34.106  56.972  35.845  1.00  0.00           C
ATOM   3209  HE3 TRP   214      34.197  55.905  35.705  1.00  0.00           H
ATOM   3210  CD2 TRP   214      33.645  57.498  37.066  1.00  0.00           C
ATOM   3211  C   TRP   214      30.957  55.332  39.969  1.00  0.00           C
ATOM   3212  O   TRP   214      30.293  55.649  40.974  1.00  0.00           O
ATOM   3213  N   HID   215      30.390  55.173  38.808  1.00  0.00           N
ATOM   3214  H   HID   215      30.942  54.817  38.041  1.00  0.00           H
ATOM   3215  CA  HID   215      28.948  55.318  38.521  1.00  0.00           C
ATOM   3216  HA  HID   215      28.573  55.991  39.292  1.00  0.00           H
ATOM   3217  CB  HID   215      28.735  55.975  37.226  1.00  0.00           C
ATOM   3218  HB2 HID   215      29.212  55.382  36.446  1.00  0.00           H
ATOM   3219  HB3 HID   215      27.651  55.921  37.116  1.00  0.00           H
ATOM   3220  CG  HID   215      29.235  57.340  37.133  1.00  0.00           C
ATOM   3221  ND1 HID   215      30.330  57.678  36.389  1.00  0.00           N
ATOM   3222  HD1 HID   215      30.900  57.136  35.755  1.00  0.00           H
ATOM   3223  CE1 HID   215      30.447  58.993  36.437  1.00  0.00           C
ATOM   3224  HE1 HID   215      31.173  59.520  35.837  1.00  0.00           H
ATOM   3225  NE2 HID   215      29.427  59.544  37.176  1.00  0.00           N
ATOM   3226  CD2 HID   215      28.704  58.513  37.729  1.00  0.00           C
ATOM   3227  HD2 HID   215      27.844  58.500  38.382  1.00  0.00           H
ATOM   3228  C   HID   215      28.075  54.004  38.678  1.00  0.00           C
ATOM   3229  O   HID   215      26.872  54.057  38.859  1.00  0.00           O
ATOM   3230  N   GLY   216      28.747  52.850  38.864  1.00  0.00           N
ATOM   3231  H   GLY   216      29.724  52.659  38.697  1.00  0.00           H
ATOM   3232  CA  GLY   216      27.895  51.646  39.249  1.00  0.00           C
ATOM   3233  HA2 GLY   216      27.217  51.364  38.443  1.00  0.00           H
ATOM   3234  HA3 GLY   216      28.635  50.849  39.321  1.00  0.00           H
ATOM   3235  C   GLY   216      27.119  51.764  40.570  1.00  0.00           C
ATOM   3236  O   GLY   216      27.713  51.692  41.671  1.00  0.00           O
ATOM   3237  N   SER   217      25.748  51.792  40.477  1.00  0.00           N
ATOM   3238  H   SER   217      25.303  51.742  39.572  1.00  0.00           H
ATOM   3239  CA  SER   217      24.887  51.435  41.650  1.00  0.00           C
ATOM   3240  HA  SER   217      25.526  51.572  42.523  1.00  0.00           H
ATOM   3241  CB  SER   217      23.645  52.368  41.590  1.00  0.00           C
ATOM   3242  HB2 SER   217      23.075  52.098  42.479  1.00  0.00           H
ATOM   3243  HB3 SER   217      24.066  53.370  41.517  1.00  0.00           H
ATOM   3244  OG  SER   217      22.902  52.081  40.411  1.00  0.00           O
ATOM   3245  HG  SER   217      22.041  52.453  40.612  1.00  0.00           H
ATOM   3246  C   SER   217      24.494  50.014  41.716  1.00  0.00           C
ATOM   3247  O   SER   217      24.398  49.417  42.758  1.00  0.00           O
ATOM   3248  N   ASN   218      24.304  49.456  40.489  1.00  0.00           N
ATOM   3249  H   ASN   218      24.435  50.123  39.743  1.00  0.00           H
ATOM   3250  CA  ASN   218      24.194  48.122  39.913  1.00  0.00           C
ATOM   3251  HA  ASN   218      24.052  47.338  40.656  1.00  0.00           H
ATOM   3252  CB  ASN   218      23.002  48.080  38.961  1.00  0.00           C
ATOM   3253  HB2 ASN   218      22.856  49.050  38.487  1.00  0.00           H
ATOM   3254  HB3 ASN   218      23.197  47.362  38.164  1.00  0.00           H
ATOM   3255  CG  ASN   218      21.708  47.593  39.628  1.00  0.00           C
ATOM   3256  OD1 ASN   218      21.528  47.636  40.877  1.00  0.00           O
ATOM   3257  ND2 ASN   218      20.755  47.385  38.768  1.00  0.00           N
ATOM   3258 HD21 ASN   218      20.018  46.772  39.087  1.00  0.00           H
ATOM   3259 HD22 ASN   218      20.977  47.359  37.784  1.00  0.00           H
ATOM   3260  C   ASN   218      25.504  47.653  39.248  1.00  0.00           C
ATOM   3261  O   ASN   218      26.404  48.474  39.052  1.00  0.00           O
ATOM   3262  N   ARG   219      25.636  46.371  38.887  1.00  0.00           N
ATOM   3263  H   ARG   219      24.799  45.820  39.012  1.00  0.00           H
ATOM   3264  CA  ARG   219      26.877  45.588  38.426  1.00  0.00           C
ATOM   3265  HA  ARG   219      27.632  45.907  39.145  1.00  0.00           H
ATOM   3266  CB  ARG   219      26.573  44.110  38.618  1.00  0.00           C
ATOM   3267  HB2 ARG   219      25.667  43.978  38.026  1.00  0.00           H
ATOM   3268  HB3 ARG   219      27.372  43.490  38.210  1.00  0.00           H
ATOM   3269  CG  ARG   219      26.359  43.628  40.065  1.00  0.00           C
ATOM   3270  HG2 ARG   219      27.138  44.010  40.726  1.00  0.00           H
ATOM   3271  HG3 ARG   219      25.418  44.040  40.427  1.00  0.00           H
ATOM   3272  CD  ARG   219      26.416  42.145  40.042  1.00  0.00           C
ATOM   3273  HD2 ARG   219      25.731  41.874  39.240  1.00  0.00           H
ATOM   3274  HD3 ARG   219      27.435  41.835  39.811  1.00  0.00           H
ATOM   3275  NE  ARG   219      26.073  41.464  41.310  1.00  0.00           N
ATOM   3276  HE  ARG   219      25.125  41.147  41.451  1.00  0.00           H
ATOM   3277  CZ  ARG   219      26.889  41.159  42.303  1.00  0.00           C
ATOM   3278  NH1 ARG   219      26.352  40.606  43.291  1.00  0.00           N
ATOM   3279 HH11 ARG   219      25.362  40.703  43.467  1.00  0.00           H
ATOM   3280 HH12 ARG   219      26.955  40.273  44.030  1.00  0.00           H
ATOM   3281  NH2 ARG   219      28.201  41.396  42.227  1.00  0.00           N
ATOM   3282 HH21 ARG   219      28.525  42.098  41.575  1.00  0.00           H
ATOM   3283 HH22 ARG   219      28.890  41.145  42.921  1.00  0.00           H
ATOM   3284  C   ARG   219      27.236  45.803  36.959  1.00  0.00           C
ATOM   3285  O   ARG   219      26.344  45.609  36.141  1.00  0.00           O
ATOM   3286  N   PRO   220      28.497  46.169  36.607  1.00  0.00           N
ATOM   3287  CD  PRO   220      29.619  46.644  37.453  1.00  0.00           C
ATOM   3288  HD2 PRO   220      29.823  45.835  38.154  1.00  0.00           H
ATOM   3289  HD3 PRO   220      29.250  47.563  37.909  1.00  0.00           H
ATOM   3290  CG  PRO   220      30.761  47.026  36.530  1.00  0.00           C
ATOM   3291  HG2 PRO   220      31.484  46.211  36.581  1.00  0.00           H
ATOM   3292  HG3 PRO   220      31.308  47.899  36.882  1.00  0.00           H
ATOM   3293  CB  PRO   220      30.087  47.187  35.173  1.00  0.00           C
ATOM   3294  HB2 PRO   220      30.721  46.819  34.364  1.00  0.00           H
ATOM   3295  HB3 PRO   220      29.875  48.222  34.907  1.00  0.00           H
ATOM   3296  CA  PRO   220      28.898  46.331  35.170  1.00  0.00           C
ATOM   3297  HA  PRO   220      28.087  46.810  34.622  1.00  0.00           H
ATOM   3298  C   PRO   220      29.223  44.950  34.635  1.00  0.00           C
ATOM   3299  O   PRO   220      29.970  44.142  35.150  1.00  0.00           O
ATOM   3300  N   TRP   221      28.668  44.664  33.457  1.00  0.00           N
ATOM   3301  H   TRP   221      28.080  45.330  32.975  1.00  0.00           H
ATOM   3302  CA  TRP   221      29.120  43.537  32.639  1.00  0.00           C
ATOM   3303  HA  TRP   221      29.692  42.807  33.211  1.00  0.00           H
ATOM   3304  CB  TRP   221      27.841  42.772  32.179  1.00  0.00           C
ATOM   3305  HB2 TRP   221      28.160  41.766  31.909  1.00  0.00           H
ATOM   3306  HB3 TRP   221      27.371  42.434  33.103  1.00  0.00           H
ATOM   3307  CG  TRP   221      26.836  43.336  31.221  1.00  0.00           C
ATOM   3308  CD1 TRP   221      25.625  43.894  31.654  1.00  0.00           C
ATOM   3309  HD1 TRP   221      25.231  43.947  32.658  1.00  0.00           H
ATOM   3310  NE1 TRP   221      24.872  44.270  30.550  1.00  0.00           N
ATOM   3311  HE1 TRP   221      23.910  44.577  30.581  1.00  0.00           H
ATOM   3312  CE2 TRP   221      25.639  44.177  29.397  1.00  0.00           C
ATOM   3313  CZ2 TRP   221      25.368  44.412  27.982  1.00  0.00           C
ATOM   3314  HZ2 TRP   221      24.503  45.016  27.750  1.00  0.00           H
ATOM   3315  CH2 TRP   221      26.381  44.129  27.037  1.00  0.00           C
ATOM   3316  HH2 TRP   221      26.269  44.347  25.984  1.00  0.00           H
ATOM   3317  CZ3 TRP   221      27.461  43.357  27.413  1.00  0.00           C
ATOM   3318  HZ3 TRP   221      28.127  42.975  26.654  1.00  0.00           H
ATOM   3319  CE3 TRP   221      27.659  43.026  28.773  1.00  0.00           C
ATOM   3320  HE3 TRP   221      28.486  42.386  29.046  1.00  0.00           H
ATOM   3321  CD2 TRP   221      26.790  43.434  29.761  1.00  0.00           C
ATOM   3322  C   TRP   221      30.015  43.951  31.532  1.00  0.00           C
ATOM   3323  O   TRP   221      30.284  45.141  31.339  1.00  0.00           O
ATOM   3324  N   VAL   222      30.522  42.872  30.934  1.00  0.00           N
ATOM   3325  H   VAL   222      30.220  42.021  31.385  1.00  0.00           H
ATOM   3326  CA  VAL   222      31.237  43.052  29.633  1.00  0.00           C
ATOM   3327  HA  VAL   222      30.568  43.808  29.222  1.00  0.00           H
ATOM   3328  CB  VAL   222      32.655  43.664  29.838  1.00  0.00           C
ATOM   3329  HB  VAL   222      32.570  44.695  30.179  1.00  0.00           H
ATOM   3330  CG1 VAL   222      33.521  42.783  30.803  1.00  0.00           C
ATOM   3331 HG11 VAL   222      33.719  41.811  30.349  1.00  0.00           H
ATOM   3332 HG12 VAL   222      34.467  43.308  30.934  1.00  0.00           H
ATOM   3333 HG13 VAL   222      32.974  42.731  31.744  1.00  0.00           H
ATOM   3334  CG2 VAL   222      33.551  43.676  28.603  1.00  0.00           C
ATOM   3335 HG21 VAL   222      34.347  44.417  28.673  1.00  0.00           H
ATOM   3336 HG22 VAL   222      33.907  42.651  28.491  1.00  0.00           H
ATOM   3337 HG23 VAL   222      32.933  44.125  27.826  1.00  0.00           H
ATOM   3338  C   VAL   222      31.340  41.713  28.887  1.00  0.00           C
ATOM   3339  O   VAL   222      31.191  40.649  29.477  1.00  0.00           O
ATOM   3340  N   SER   223      31.386  41.662  27.551  1.00  0.00           N
ATOM   3341  H   SER   223      31.488  42.576  27.135  1.00  0.00           H
ATOM   3342  CA  SER   223      31.542  40.479  26.719  1.00  0.00           C
ATOM   3343  HA  SER   223      32.041  39.678  27.264  1.00  0.00           H
ATOM   3344  CB  SER   223      30.118  40.084  26.339  1.00  0.00           C
ATOM   3345  HB2 SER   223      29.637  39.946  27.307  1.00  0.00           H
ATOM   3346  HB3 SER   223      29.735  40.976  25.843  1.00  0.00           H
ATOM   3347  OG  SER   223      30.112  39.021  25.472  1.00  0.00           O
ATOM   3348  HG  SER   223      30.393  38.232  25.943  1.00  0.00           H
ATOM   3349  C   SER   223      32.540  40.741  25.556  1.00  0.00           C
ATOM   3350  O   SER   223      32.715  41.914  25.000  1.00  0.00           O
ATOM   3351  N   PHE   224      33.223  39.670  25.103  1.00  0.00           N
ATOM   3352  H   PHE   224      33.041  38.772  25.530  1.00  0.00           H
ATOM   3353  CA  PHE   224      34.030  39.693  23.838  1.00  0.00           C
ATOM   3354  HA  PHE   224      33.420  40.314  23.182  1.00  0.00           H
ATOM   3355  CB  PHE   224      35.357  40.441  24.064  1.00  0.00           C
ATOM   3356  HB2 PHE   224      36.056  40.233  23.254  1.00  0.00           H
ATOM   3357  HB3 PHE   224      35.160  41.508  24.164  1.00  0.00           H
ATOM   3358  CG  PHE   224      36.025  39.934  25.336  1.00  0.00           C
ATOM   3359  CD1 PHE   224      36.657  38.676  25.393  1.00  0.00           C
ATOM   3360  HD1 PHE   224      36.766  38.196  24.432  1.00  0.00           H
ATOM   3361  CE1 PHE   224      37.190  38.122  26.546  1.00  0.00           C
ATOM   3362  HE1 PHE   224      37.716  37.184  26.461  1.00  0.00           H
ATOM   3363  CZ  PHE   224      37.161  38.857  27.747  1.00  0.00           C
ATOM   3364  HZ  PHE   224      37.439  38.392  28.681  1.00  0.00           H
ATOM   3365  CE2 PHE   224      36.512  40.147  27.731  1.00  0.00           C
ATOM   3366  HE2 PHE   224      36.437  40.743  28.628  1.00  0.00           H
ATOM   3367  CD2 PHE   224      35.944  40.708  26.554  1.00  0.00           C
ATOM   3368  HD2 PHE   224      35.424  41.650  26.649  1.00  0.00           H
ATOM   3369  C   PHE   224      34.186  38.301  23.210  1.00  0.00           C
ATOM   3370  O   PHE   224      34.095  37.259  23.927  1.00  0.00           O
ATOM   3371  N   ASN   225      34.429  38.301  21.918  1.00  0.00           N
ATOM   3372  H   ASN   225      34.523  39.192  21.450  1.00  0.00           H
ATOM   3373  CA  ASN   225      34.904  37.069  21.254  1.00  0.00           C
ATOM   3374  HA  ASN   225      34.499  36.173  21.726  1.00  0.00           H
ATOM   3375  CB  ASN   225      34.490  37.084  19.711  1.00  0.00           C
ATOM   3376  HB2 ASN   225      34.505  36.063  19.330  1.00  0.00           H
ATOM   3377  HB3 ASN   225      33.438  37.355  19.604  1.00  0.00           H
ATOM   3378  CG  ASN   225      35.366  37.829  18.771  1.00  0.00           C
ATOM   3379  OD1 ASN   225      36.176  38.731  19.075  1.00  0.00           O
ATOM   3380  ND2 ASN   225      35.357  37.471  17.490  1.00  0.00           N
ATOM   3381 HD21 ASN   225      35.537  38.173  16.787  1.00  0.00           H
ATOM   3382 HD22 ASN   225      34.610  36.852  17.211  1.00  0.00           H
ATOM   3383  C   ASN   225      36.411  36.878  21.392  1.00  0.00           C
ATOM   3384  O   ASN   225      37.193  37.728  21.916  1.00  0.00           O
ATOM   3385  N   GLN   226      36.992  35.787  20.826  1.00  0.00           N
ATOM   3386  H   GLN   226      36.372  35.098  20.426  1.00  0.00           H
ATOM   3387  CA  GLN   226      38.425  35.450  20.833  1.00  0.00           C
ATOM   3388  HA  GLN   226      38.598  35.432  21.910  1.00  0.00           H
ATOM   3389  CB  GLN   226      38.570  33.951  20.359  1.00  0.00           C
ATOM   3390  HB2 GLN   226      39.553  33.690  20.754  1.00  0.00           H
ATOM   3391  HB3 GLN   226      37.838  33.338  20.885  1.00  0.00           H
ATOM   3392  CG  GLN   226      38.591  33.670  18.831  1.00  0.00           C
ATOM   3393  HG2 GLN   226      39.494  34.155  18.461  1.00  0.00           H
ATOM   3394  HG3 GLN   226      38.801  32.622  18.614  1.00  0.00           H
ATOM   3395  CD  GLN   226      37.504  34.374  18.022  1.00  0.00           C
ATOM   3396  OE1 GLN   226      36.293  34.215  18.241  1.00  0.00           O
ATOM   3397  NE2 GLN   226      37.823  35.212  17.065  1.00  0.00           N
ATOM   3398 HE21 GLN   226      38.738  35.626  16.958  1.00  0.00           H
ATOM   3399 HE22 GLN   226      37.041  35.762  16.738  1.00  0.00           H
ATOM   3400  C   GLN   226      39.307  36.403  20.109  1.00  0.00           C
ATOM   3401  O   GLN   226      40.528  36.178  20.157  1.00  0.00           O
ATOM   3402  N   ASN   227      38.774  37.475  19.472  1.00  0.00           N
ATOM   3403  H   ASN   227      37.791  37.694  19.542  1.00  0.00           H
ATOM   3404  CA  ASN   227      39.565  38.520  18.856  1.00  0.00           C
ATOM   3405  HA  ASN   227      40.552  38.060  18.792  1.00  0.00           H
ATOM   3406  CB  ASN   227      38.949  38.800  17.461  1.00  0.00           C
ATOM   3407  HB2 ASN   227      38.715  37.843  16.993  1.00  0.00           H
ATOM   3408  HB3 ASN   227      38.073  39.448  17.511  1.00  0.00           H
ATOM   3409  CG  ASN   227      39.917  39.476  16.473  1.00  0.00           C
ATOM   3410  OD1 ASN   227      41.084  39.073  16.441  1.00  0.00           O
ATOM   3411  ND2 ASN   227      39.464  40.388  15.758  1.00  0.00           N
ATOM   3412 HD21 ASN   227      40.041  40.741  15.007  1.00  0.00           H
ATOM   3413 HD22 ASN   227      38.491  40.626  15.881  1.00  0.00           H
ATOM   3414  C   ASN   227      39.684  39.825  19.684  1.00  0.00           C
ATOM   3415  O   ASN   227      40.202  40.888  19.230  1.00  0.00           O
ATOM   3416  N   LEU   228      39.028  39.851  20.883  1.00  0.00           N
ATOM   3417  H   LEU   228      38.513  38.987  20.972  1.00  0.00           H
ATOM   3418  CA  LEU   228      38.699  41.002  21.741  1.00  0.00           C
ATOM   3419  HA  LEU   228      38.286  40.612  22.671  1.00  0.00           H
ATOM   3420  CB  LEU   228      39.910  41.826  22.110  1.00  0.00           C
ATOM   3421  HB2 LEU   228      40.365  42.394  21.298  1.00  0.00           H
ATOM   3422  HB3 LEU   228      39.543  42.526  22.860  1.00  0.00           H
ATOM   3423  CG  LEU   228      41.086  40.968  22.740  1.00  0.00           C
ATOM   3424  HG  LEU   228      41.411  40.178  22.063  1.00  0.00           H
ATOM   3425  CD1 LEU   228      42.191  41.904  23.161  1.00  0.00           C
ATOM   3426 HD11 LEU   228      43.058  41.445  23.637  1.00  0.00           H
ATOM   3427 HD12 LEU   228      42.597  42.395  22.276  1.00  0.00           H
ATOM   3428 HD13 LEU   228      41.807  42.743  23.740  1.00  0.00           H
ATOM   3429  CD2 LEU   228      40.557  40.416  24.083  1.00  0.00           C
ATOM   3430 HD21 LEU   228      39.830  41.133  24.461  1.00  0.00           H
ATOM   3431 HD22 LEU   228      40.018  39.473  23.986  1.00  0.00           H
ATOM   3432 HD23 LEU   228      41.263  40.269  24.901  1.00  0.00           H
ATOM   3433  C   LEU   228      37.557  41.925  21.224  1.00  0.00           C
ATOM   3434  O   LEU   228      37.354  43.068  21.750  1.00  0.00           O
ATOM   3435  N   GLU   229      36.745  41.438  20.291  1.00  0.00           N
ATOM   3436  H   GLU   229      36.823  40.443  20.141  1.00  0.00           H
ATOM   3437  CA  GLU   229      35.693  42.208  19.824  1.00  0.00           C
ATOM   3438  HA  GLU   229      36.051  43.232  19.717  1.00  0.00           H
ATOM   3439  CB  GLU   229      35.197  41.721  18.532  1.00  0.00           C
ATOM   3440  HB2 GLU   229      35.106  40.636  18.482  1.00  0.00           H
ATOM   3441  HB3 GLU   229      34.234  42.181  18.308  1.00  0.00           H
ATOM   3442  CG  GLU   229      36.221  42.055  17.387  1.00  0.00           C
ATOM   3443  HG2 GLU   229      36.427  43.124  17.335  1.00  0.00           H
ATOM   3444  HG3 GLU   229      37.179  41.584  17.603  1.00  0.00           H
ATOM   3445  CD  GLU   229      35.844  41.579  15.986  1.00  0.00           C
ATOM   3446  OE1 GLU   229      36.753  41.016  15.268  1.00  0.00           O
ATOM   3447  OE2 GLU   229      34.671  41.736  15.541  1.00  0.00           O
ATOM   3448  C   GLU   229      34.535  42.345  20.842  1.00  0.00           C
ATOM   3449  O   GLU   229      33.847  41.321  21.079  1.00  0.00           O
ATOM   3450  N   TYR   230      34.242  43.476  21.461  1.00  0.00           N
ATOM   3451  H   TYR   230      34.685  44.294  21.066  1.00  0.00           H
ATOM   3452  CA  TYR   230      33.595  43.681  22.780  1.00  0.00           C
ATOM   3453  HA  TYR   230      33.346  42.655  23.050  1.00  0.00           H
ATOM   3454  CB  TYR   230      34.511  44.135  23.893  1.00  0.00           C
ATOM   3455  HB2 TYR   230      34.123  43.789  24.852  1.00  0.00           H
ATOM   3456  HB3 TYR   230      35.495  43.707  23.698  1.00  0.00           H
ATOM   3457  CG  TYR   230      34.695  45.637  24.097  1.00  0.00           C
ATOM   3458  CD1 TYR   230      35.665  46.269  23.356  1.00  0.00           C
ATOM   3459  HD1 TYR   230      36.314  45.716  22.693  1.00  0.00           H
ATOM   3460  CE1 TYR   230      35.740  47.701  23.397  1.00  0.00           C
ATOM   3461  HE1 TYR   230      36.526  48.206  22.854  1.00  0.00           H
ATOM   3462  CZ  TYR   230      34.818  48.424  24.220  1.00  0.00           C
ATOM   3463  OH  TYR   230      34.698  49.749  24.179  1.00  0.00           O
ATOM   3464  HH  TYR   230      33.809  49.981  24.457  1.00  0.00           H
ATOM   3465  CE2 TYR   230      33.852  47.697  24.978  1.00  0.00           C
ATOM   3466  HE2 TYR   230      33.049  48.196  25.502  1.00  0.00           H
ATOM   3467  CD2 TYR   230      33.780  46.298  24.916  1.00  0.00           C
ATOM   3468  HD2 TYR   230      32.933  45.798  25.362  1.00  0.00           H
ATOM   3469  C   TYR   230      32.284  44.470  22.859  1.00  0.00           C
ATOM   3470  O   TYR   230      31.981  45.223  21.962  1.00  0.00           O
ATOM   3471  N   GLN   231      31.486  44.215  23.865  1.00  0.00           N
ATOM   3472  H   GLN   231      31.829  43.527  24.520  1.00  0.00           H
ATOM   3473  CA  GLN   231      30.266  45.015  24.218  1.00  0.00           C
ATOM   3474  HA  GLN   231      30.114  45.966  23.708  1.00  0.00           H
ATOM   3475  CB  GLN   231      29.011  44.121  23.925  1.00  0.00           C
ATOM   3476  HB2 GLN   231      28.811  43.222  24.510  1.00  0.00           H
ATOM   3477  HB3 GLN   231      28.162  44.775  24.121  1.00  0.00           H
ATOM   3478  CG  GLN   231      28.938  43.786  22.440  1.00  0.00           C
ATOM   3479  HG2 GLN   231      27.870  43.712  22.234  1.00  0.00           H
ATOM   3480  HG3 GLN   231      29.375  44.549  21.797  1.00  0.00           H
ATOM   3481  CD  GLN   231      29.519  42.353  22.053  1.00  0.00           C
ATOM   3482  OE1 GLN   231      29.279  41.341  22.684  1.00  0.00           O
ATOM   3483  NE2 GLN   231      30.174  42.242  20.975  1.00  0.00           N
ATOM   3484 HE21 GLN   231      30.406  43.073  20.450  1.00  0.00           H
ATOM   3485 HE22 GLN   231      30.590  41.343  20.783  1.00  0.00           H
ATOM   3486  C   GLN   231      30.302  45.239  25.764  1.00  0.00           C
ATOM   3487  O   GLN   231      30.973  44.558  26.480  1.00  0.00           O
ATOM   3488  N   ILE   232      29.522  46.210  26.257  1.00  0.00           N
ATOM   3489  H   ILE   232      28.847  46.539  25.581  1.00  0.00           H
ATOM   3490  CA  ILE   232      29.319  46.576  27.704  1.00  0.00           C
ATOM   3491  HA  ILE   232      29.508  45.759  28.400  1.00  0.00           H
ATOM   3492  CB  ILE   232      30.365  47.671  28.069  1.00  0.00           C
ATOM   3493  HB  ILE   232      30.225  48.025  29.090  1.00  0.00           H
ATOM   3494  CG2 ILE   232      31.753  47.023  28.146  1.00  0.00           C
ATOM   3495 HG21 ILE   232      32.417  47.622  28.768  1.00  0.00           H
ATOM   3496 HG22 ILE   232      31.653  46.143  28.782  1.00  0.00           H
ATOM   3497 HG23 ILE   232      32.193  46.978  27.149  1.00  0.00           H
ATOM   3498  CG1 ILE   232      30.215  48.924  27.162  1.00  0.00           C
ATOM   3499 HG12 ILE   232      30.334  48.706  26.101  1.00  0.00           H
ATOM   3500 HG13 ILE   232      29.250  49.376  27.392  1.00  0.00           H
ATOM   3501  CD1 ILE   232      31.223  50.073  27.475  1.00  0.00           C
ATOM   3502 HD11 ILE   232      31.162  50.427  28.505  1.00  0.00           H
ATOM   3503 HD12 ILE   232      32.193  49.627  27.254  1.00  0.00           H
ATOM   3504 HD13 ILE   232      31.057  50.891  26.775  1.00  0.00           H
ATOM   3505  C   ILE   232      27.892  47.096  28.019  1.00  0.00           C
ATOM   3506  O   ILE   232      27.162  47.498  27.140  1.00  0.00           O
ATOM   3507  N   GLY   233      27.575  47.076  29.323  1.00  0.00           N
ATOM   3508  H   GLY   233      28.338  46.845  29.942  1.00  0.00           H
ATOM   3509  CA  GLY   233      26.265  47.502  29.964  1.00  0.00           C
ATOM   3510  HA2 GLY   233      26.108  48.580  29.911  1.00  0.00           H
ATOM   3511  HA3 GLY   233      25.389  46.990  29.569  1.00  0.00           H
ATOM   3512  C   GLY   233      26.313  47.253  31.504  1.00  0.00           C
ATOM   3513  O   GLY   233      27.291  46.838  32.125  1.00  0.00           O
ATOM   3514  N   TYR   234      25.168  47.389  32.182  1.00  0.00           N
ATOM   3515  H   TYR   234      24.322  47.629  31.687  1.00  0.00           H
ATOM   3516  CA  TYR   234      24.897  47.114  33.582  1.00  0.00           C
ATOM   3517  HA  TYR   234      25.828  46.707  33.977  1.00  0.00           H
ATOM   3518  CB  TYR   234      24.732  48.435  34.353  1.00  0.00           C
ATOM   3519  HB2 TYR   234      24.056  48.953  33.672  1.00  0.00           H
ATOM   3520  HB3 TYR   234      24.189  48.192  35.266  1.00  0.00           H
ATOM   3521  CG  TYR   234      25.939  49.303  34.569  1.00  0.00           C
ATOM   3522  CD1 TYR   234      26.410  50.142  33.528  1.00  0.00           C
ATOM   3523  HD1 TYR   234      25.806  50.373  32.663  1.00  0.00           H
ATOM   3524  CE1 TYR   234      27.466  50.988  33.754  1.00  0.00           C
ATOM   3525  HE1 TYR   234      27.744  51.713  33.003  1.00  0.00           H
ATOM   3526  CZ  TYR   234      28.198  50.848  34.927  1.00  0.00           C
ATOM   3527  OH  TYR   234      29.321  51.564  35.105  1.00  0.00           O
ATOM   3528  HH  TYR   234      29.919  51.312  35.812  1.00  0.00           H
ATOM   3529  CE2 TYR   234      27.825  49.929  35.957  1.00  0.00           C
ATOM   3530  HE2 TYR   234      28.484  49.832  36.806  1.00  0.00           H
ATOM   3531  CD2 TYR   234      26.672  49.192  35.777  1.00  0.00           C
ATOM   3532  HD2 TYR   234      26.340  48.563  36.591  1.00  0.00           H
ATOM   3533  C   TYR   234      23.708  46.109  33.778  1.00  0.00           C
ATOM   3534  O   TYR   234      22.642  46.291  33.240  1.00  0.00           O
ATOM   3535  N   ILE   235      23.881  45.126  34.748  1.00  0.00           N
ATOM   3536  H   ILE   235      24.767  45.083  35.231  1.00  0.00           H
ATOM   3537  CA  ILE   235      22.790  44.241  35.129  1.00  0.00           C
ATOM   3538  HA  ILE   235      22.260  43.871  34.251  1.00  0.00           H
ATOM   3539  CB  ILE   235      23.402  43.058  35.987  1.00  0.00           C
ATOM   3540  HB  ILE   235      23.980  43.459  36.820  1.00  0.00           H
ATOM   3541  CG2 ILE   235      22.386  42.079  36.594  1.00  0.00           C
ATOM   3542 HG21 ILE   235      22.902  41.369  37.241  1.00  0.00           H
ATOM   3543 HG22 ILE   235      21.632  42.607  37.178  1.00  0.00           H
ATOM   3544 HG23 ILE   235      22.019  41.402  35.822  1.00  0.00           H
ATOM   3545  CG1 ILE   235      24.306  42.291  34.917  1.00  0.00           C
ATOM   3546 HG12 ILE   235      23.680  41.877  34.127  1.00  0.00           H
ATOM   3547 HG13 ILE   235      25.176  42.815  34.521  1.00  0.00           H
ATOM   3548  CD1 ILE   235      25.085  41.181  35.671  1.00  0.00           C
ATOM   3549 HD11 ILE   235      26.016  41.091  35.112  1.00  0.00           H
ATOM   3550 HD12 ILE   235      25.291  41.417  36.716  1.00  0.00           H
ATOM   3551 HD13 ILE   235      24.591  40.226  35.497  1.00  0.00           H
ATOM   3552  C   ILE   235      21.744  45.030  35.880  1.00  0.00           C
ATOM   3553  O   ILE   235      21.952  45.564  36.974  1.00  0.00           O
ATOM   3554  N   CYX   236      20.628  45.181  35.197  1.00  0.00           N
ATOM   3555  H   CYX   236      20.572  44.912  34.225  1.00  0.00           H
ATOM   3556  CA  CYX   236      19.447  45.999  35.556  1.00  0.00           C
ATOM   3557  HA  CYX   236      19.721  47.049  35.652  1.00  0.00           H
ATOM   3558  CB  CYX   236      18.470  45.855  34.391  1.00  0.00           C
ATOM   3559  HB2 CYX   236      18.158  44.818  34.262  1.00  0.00           H
ATOM   3560  HB3 CYX   236      17.508  46.256  34.708  1.00  0.00           H
ATOM   3561  SG  CYX   236      18.976  46.393  32.747  1.00  0.00           S
ATOM   3562  C   CYX   236      18.814  45.437  36.883  1.00  0.00           C
ATOM   3563  O   CYX   236      18.121  46.288  37.502  1.00  0.00           O
ATOM   3564  N   SER   237      18.909  44.190  37.294  1.00  0.00           N
ATOM   3565  H   SER   237      19.350  43.506  36.697  1.00  0.00           H
ATOM   3566  CA  SER   237      18.115  43.667  38.486  1.00  0.00           C
ATOM   3567  HA  SER   237      17.048  43.631  38.264  1.00  0.00           H
ATOM   3568  CB  SER   237      18.450  42.203  38.765  1.00  0.00           C
ATOM   3569  HB2 SER   237      18.226  41.591  37.891  1.00  0.00           H
ATOM   3570  HB3 SER   237      19.505  42.149  39.035  1.00  0.00           H
ATOM   3571  OG  SER   237      17.645  41.751  39.782  1.00  0.00           O
ATOM   3572  HG  SER   237      17.059  41.056  39.471  1.00  0.00           H
ATOM   3573  C   SER   237      18.257  44.577  39.739  1.00  0.00           C
ATOM   3574  O   SER   237      19.390  44.962  40.055  1.00  0.00           O
ATOM   3575  N   GLY   238      17.129  44.645  40.487  1.00  0.00           N
ATOM   3576  H   GLY   238      16.358  44.201  40.009  1.00  0.00           H
ATOM   3577  CA  GLY   238      17.004  45.165  41.860  1.00  0.00           C
ATOM   3578  HA2 GLY   238      17.779  45.918  42.000  1.00  0.00           H
ATOM   3579  HA3 GLY   238      16.138  45.722  42.220  1.00  0.00           H
ATOM   3580  C   GLY   238      17.309  44.197  42.932  1.00  0.00           C
ATOM   3581  O   GLY   238      17.113  44.501  44.154  1.00  0.00           O
ATOM   3582  N   VAL   239      17.870  43.009  42.591  1.00  0.00           N
ATOM   3583  H   VAL   239      17.960  42.757  41.617  1.00  0.00           H
ATOM   3584  CA  VAL   239      18.435  42.188  43.673  1.00  0.00           C
ATOM   3585  HA  VAL   239      17.759  42.323  44.516  1.00  0.00           H
ATOM   3586  CB  VAL   239      18.535  40.679  43.220  1.00  0.00           C
ATOM   3587  HB  VAL   239      19.212  40.639  42.366  1.00  0.00           H
ATOM   3588  CG1 VAL   239      19.072  39.717  44.287  1.00  0.00           C
ATOM   3589 HG11 VAL   239      19.158  38.750  43.793  1.00  0.00           H
ATOM   3590 HG12 VAL   239      20.051  40.068  44.614  1.00  0.00           H
ATOM   3591 HG13 VAL   239      18.427  39.573  45.155  1.00  0.00           H
ATOM   3592  CG2 VAL   239      17.139  40.112  42.835  1.00  0.00           C
ATOM   3593 HG21 VAL   239      17.289  39.160  42.326  1.00  0.00           H
ATOM   3594 HG22 VAL   239      16.557  39.950  43.743  1.00  0.00           H
ATOM   3595 HG23 VAL   239      16.571  40.771  42.179  1.00  0.00           H
ATOM   3596  C   VAL   239      19.804  42.810  44.055  1.00  0.00           C
ATOM   3597  O   VAL   239      20.738  42.720  43.244  1.00  0.00           O
ATOM   3598  N   PHE   240      19.832  43.580  45.157  1.00  0.00           N
ATOM   3599  H   PHE   240      18.953  43.791  45.608  1.00  0.00           H
ATOM   3600  CA  PHE   240      20.975  44.260  45.708  1.00  0.00           C
ATOM   3601  HA  PHE   240      21.359  44.871  44.893  1.00  0.00           H
ATOM   3602  CB  PHE   240      20.658  45.248  46.825  1.00  0.00           C
ATOM   3603  HB2 PHE   240      20.160  44.804  47.687  1.00  0.00           H
ATOM   3604  HB3 PHE   240      21.562  45.697  47.238  1.00  0.00           H
ATOM   3605  CG  PHE   240      19.729  46.373  46.315  1.00  0.00           C
ATOM   3606  CD1 PHE   240      19.962  47.254  45.211  1.00  0.00           C
ATOM   3607  HD1 PHE   240      20.921  47.349  44.724  1.00  0.00           H
ATOM   3608  CE1 PHE   240      18.872  48.058  44.716  1.00  0.00           C
ATOM   3609  HE1 PHE   240      19.082  48.735  43.902  1.00  0.00           H
ATOM   3610  CZ  PHE   240      17.573  47.951  45.254  1.00  0.00           C
ATOM   3611  HZ  PHE   240      16.818  48.607  44.846  1.00  0.00           H
ATOM   3612  CE2 PHE   240      17.345  47.078  46.330  1.00  0.00           C
ATOM   3613  HE2 PHE   240      16.355  47.066  46.762  1.00  0.00           H
ATOM   3614  CD2 PHE   240      18.409  46.388  46.863  1.00  0.00           C
ATOM   3615  HD2 PHE   240      18.246  45.641  47.625  1.00  0.00           H
ATOM   3616  C   PHE   240      22.078  43.304  46.168  1.00  0.00           C
ATOM   3617  O   PHE   240      21.834  42.141  46.509  1.00  0.00           O
ATOM   3618  N   GLY   241      23.367  43.694  46.265  1.00  0.00           N
ATOM   3619  H   GLY   241      23.509  44.626  45.904  1.00  0.00           H
ATOM   3620  CA  GLY   241      24.517  42.891  46.615  1.00  0.00           C
ATOM   3621  HA2 GLY   241      24.337  42.204  47.441  1.00  0.00           H
ATOM   3622  HA3 GLY   241      24.913  42.401  45.725  1.00  0.00           H
ATOM   3623  C   GLY   241      25.734  43.742  47.085  1.00  0.00           C
ATOM   3624  O   GLY   241      26.508  43.206  47.873  1.00  0.00           O
ATOM   3625  N   ASH   242      25.869  44.998  46.698  1.00  0.00           N
ATOM   3626  H   ASH   242      25.098  45.421  46.201  1.00  0.00           H
ATOM   3627  CA  ASH   242      26.838  45.967  47.307  1.00  0.00           C
ATOM   3628  HA  ASH   242      27.785  45.482  47.547  1.00  0.00           H
ATOM   3629  CB  ASH   242      27.222  47.071  46.292  1.00  0.00           C
ATOM   3630  HB2 ASH   242      27.415  46.655  45.304  1.00  0.00           H
ATOM   3631  HB3 ASH   242      26.404  47.791  46.296  1.00  0.00           H
ATOM   3632  CG  ASH   242      28.395  47.887  46.726  1.00  0.00           C
ATOM   3633  OD1 ASH   242      28.728  48.007  47.940  1.00  0.00           O
ATOM   3634  OD2 ASH   242      28.979  48.587  45.745  1.00  0.00           O
ATOM   3635  HD2 ASH   242      28.766  48.376  44.833  1.00  0.00           H
ATOM   3636  C   ASH   242      26.238  46.569  48.602  1.00  0.00           C
ATOM   3637  O   ASH   242      25.323  47.366  48.483  1.00  0.00           O
ATOM   3638  N   ASN   243      26.737  46.240  49.743  1.00  0.00           N
ATOM   3639  H   ASN   243      27.581  45.698  49.627  1.00  0.00           H
ATOM   3640  CA  ASN   243      26.449  46.635  51.122  1.00  0.00           C
ATOM   3641  HA  ASN   243      25.363  46.711  51.174  1.00  0.00           H
ATOM   3642  CB  ASN   243      26.950  45.603  52.145  1.00  0.00           C
ATOM   3643  HB2 ASN   243      27.998  45.427  51.905  1.00  0.00           H
ATOM   3644  HB3 ASN   243      26.924  45.977  53.169  1.00  0.00           H
ATOM   3645  CG  ASN   243      26.164  44.291  52.175  1.00  0.00           C
ATOM   3646  OD1 ASN   243      25.130  44.037  51.493  1.00  0.00           O
ATOM   3647  ND2 ASN   243      26.733  43.314  52.815  1.00  0.00           N
ATOM   3648 HD21 ASN   243      26.286  42.409  52.845  1.00  0.00           H
ATOM   3649 HD22 ASN   243      27.482  43.579  53.438  1.00  0.00           H
ATOM   3650  C   ASN   243      27.116  47.956  51.420  1.00  0.00           C
ATOM   3651  O   ASN   243      28.243  48.178  50.892  1.00  0.00           O
ATOM   3652  N   PRO   244      26.557  48.753  52.348  1.00  0.00           N
ATOM   3653  CD  PRO   244      27.294  49.724  53.077  1.00  0.00           C
ATOM   3654  HD2 PRO   244      27.237  50.669  52.536  1.00  0.00           H
ATOM   3655  HD3 PRO   244      28.330  49.393  53.138  1.00  0.00           H
ATOM   3656  CG  PRO   244      26.610  49.942  54.469  1.00  0.00           C
ATOM   3657  HG2 PRO   244      26.777  50.981  54.753  1.00  0.00           H
ATOM   3658  HG3 PRO   244      26.971  49.104  55.066  1.00  0.00           H
ATOM   3659  CB  PRO   244      25.155  49.720  53.961  1.00  0.00           C
ATOM   3660  HB2 PRO   244      24.917  50.645  53.437  1.00  0.00           H
ATOM   3661  HB3 PRO   244      24.465  49.606  54.798  1.00  0.00           H
ATOM   3662  CA  PRO   244      25.155  48.618  52.909  1.00  0.00           C
ATOM   3663  HA  PRO   244      24.941  47.779  53.571  1.00  0.00           H
ATOM   3664  C   PRO   244      23.940  48.766  51.939  1.00  0.00           C
ATOM   3665  O   PRO   244      23.874  49.730  51.202  1.00  0.00           O
ATOM   3666  N   ARG   245      22.964  47.827  51.963  1.00  0.00           N
ATOM   3667  H   ARG   245      22.914  47.264  52.800  1.00  0.00           H
ATOM   3668  CA  ARG   245      21.848  47.768  50.943  1.00  0.00           C
ATOM   3669  HA  ARG   245      22.003  48.598  50.254  1.00  0.00           H
ATOM   3670  CB  ARG   245      22.130  46.561  49.978  1.00  0.00           C
ATOM   3671  HB2 ARG   245      21.506  46.680  49.093  1.00  0.00           H
ATOM   3672  HB3 ARG   245      23.051  46.902  49.505  1.00  0.00           H
ATOM   3673  CG  ARG   245      22.216  45.099  50.680  1.00  0.00           C
ATOM   3674  HG2 ARG   245      22.922  45.130  51.510  1.00  0.00           H
ATOM   3675  HG3 ARG   245      21.226  44.716  50.925  1.00  0.00           H
ATOM   3676  CD  ARG   245      22.731  44.004  49.702  1.00  0.00           C
ATOM   3677  HD2 ARG   245      22.253  44.116  48.729  1.00  0.00           H
ATOM   3678  HD3 ARG   245      23.802  44.026  49.507  1.00  0.00           H
ATOM   3679  NE  ARG   245      22.316  42.668  50.148  1.00  0.00           N
ATOM   3680  HE  ARG   245      21.323  42.483  50.148  1.00  0.00           H
ATOM   3681  CZ  ARG   245      23.009  41.622  50.607  1.00  0.00           C
ATOM   3682  NH1 ARG   245      22.312  40.622  51.108  1.00  0.00           N
ATOM   3683 HH11 ARG   245      21.316  40.712  51.245  1.00  0.00           H
ATOM   3684 HH12 ARG   245      22.835  39.779  51.296  1.00  0.00           H
ATOM   3685  NH2 ARG   245      24.297  41.581  50.489  1.00  0.00           N
ATOM   3686 HH21 ARG   245      24.770  42.455  50.308  1.00  0.00           H
ATOM   3687 HH22 ARG   245      24.673  40.847  51.073  1.00  0.00           H
ATOM   3688  C   ARG   245      20.364  47.636  51.439  1.00  0.00           C
ATOM   3689  O   ARG   245      20.190  47.177  52.523  1.00  0.00           O
ATOM   3690  N   PRO   246      19.363  47.983  50.599  1.00  0.00           N
ATOM   3691  CD  PRO   246      19.582  48.791  49.396  1.00  0.00           C
ATOM   3692  HD2 PRO   246      20.008  48.209  48.579  1.00  0.00           H
ATOM   3693  HD3 PRO   246      20.164  49.688  49.611  1.00  0.00           H
ATOM   3694  CG  PRO   246      18.301  49.521  49.116  1.00  0.00           C
ATOM   3695  HG2 PRO   246      18.260  49.740  48.049  1.00  0.00           H
ATOM   3696  HG3 PRO   246      18.180  50.494  49.591  1.00  0.00           H
ATOM   3697  CB  PRO   246      17.234  48.552  49.709  1.00  0.00           C
ATOM   3698  HB2 PRO   246      16.928  47.753  49.035  1.00  0.00           H
ATOM   3699  HB3 PRO   246      16.325  49.112  49.927  1.00  0.00           H
ATOM   3700  CA  PRO   246      17.897  47.948  50.948  1.00  0.00           C
ATOM   3701  HA  PRO   246      17.652  48.534  51.834  1.00  0.00           H
ATOM   3702  C   PRO   246      17.337  46.560  51.067  1.00  0.00           C
ATOM   3703  O   PRO   246      17.977  45.581  50.720  1.00  0.00           O
ATOM   3704  N   ASN   247      16.045  46.404  51.310  1.00  0.00           N
ATOM   3705  H   ASN   247      15.490  47.230  51.477  1.00  0.00           H
ATOM   3706  CA  ASN   247      15.229  45.222  50.833  1.00  0.00           C
ATOM   3707  HA  ASN   247      15.783  44.311  51.065  1.00  0.00           H
ATOM   3708  CB  ASN   247      13.935  45.244  51.718  1.00  0.00           C
ATOM   3709  HB2 ASN   247      14.250  45.329  52.758  1.00  0.00           H
ATOM   3710  HB3 ASN   247      13.264  46.057  51.443  1.00  0.00           H
ATOM   3711  CG  ASN   247      13.139  44.018  51.564  1.00  0.00           C
ATOM   3712  OD1 ASN   247      13.557  42.944  51.208  1.00  0.00           O
ATOM   3713  ND2 ASN   247      11.877  44.140  51.868  1.00  0.00           N
ATOM   3714 HD21 ASN   247      11.278  43.469  51.409  1.00  0.00           H
ATOM   3715 HD22 ASN   247      11.523  44.984  52.294  1.00  0.00           H
ATOM   3716  C   ASN   247      14.979  45.331  49.310  1.00  0.00           C
ATOM   3717  O   ASN   247      14.915  46.410  48.822  1.00  0.00           O
ATOM   3718  N   ASP   248      15.040  44.190  48.650  1.00  0.00           N
ATOM   3719  H   ASP   248      15.248  43.296  49.071  1.00  0.00           H
ATOM   3720  CA  ASP   248      15.029  44.256  47.138  1.00  0.00           C
ATOM   3721  HA  ASP   248      15.927  44.778  46.811  1.00  0.00           H
ATOM   3722  CB  ASP   248      15.196  42.777  46.578  1.00  0.00           C
ATOM   3723  HB2 ASP   248      14.274  42.264  46.852  1.00  0.00           H
ATOM   3724  HB3 ASP   248      15.545  42.773  45.547  1.00  0.00           H
ATOM   3725  CG  ASP   248      16.299  42.036  47.319  1.00  0.00           C
ATOM   3726  OD1 ASP   248      16.090  40.965  47.934  1.00  0.00           O
ATOM   3727  OD2 ASP   248      17.437  42.557  47.417  1.00  0.00           O
ATOM   3728  C   ASP   248      13.830  44.921  46.555  1.00  0.00           C
ATOM   3729  O   ASP   248      12.707  44.922  47.082  1.00  0.00           O
ATOM   3730  N   GLY   249      13.986  45.537  45.387  1.00  0.00           N
ATOM   3731  H   GLY   249      14.881  45.465  44.926  1.00  0.00           H
ATOM   3732  CA  GLY   249      13.110  46.580  44.844  1.00  0.00           C
ATOM   3733  HA2 GLY   249      12.055  46.333  44.958  1.00  0.00           H
ATOM   3734  HA3 GLY   249      13.322  47.459  45.453  1.00  0.00           H
ATOM   3735  C   GLY   249      13.451  46.830  43.387  1.00  0.00           C
ATOM   3736  O   GLY   249      13.348  45.828  42.588  1.00  0.00           O
ATOM   3737  N   THR   250      13.626  48.084  42.915  1.00  0.00           N
ATOM   3738  H   THR   250      13.438  48.832  43.567  1.00  0.00           H
ATOM   3739  CA  THR   250      13.933  48.497  41.527  1.00  0.00           C
ATOM   3740  HA  THR   250      13.912  47.576  40.944  1.00  0.00           H
ATOM   3741  CB  THR   250      12.691  49.325  40.909  1.00  0.00           C
ATOM   3742  HB  THR   250      12.567  50.285  41.410  1.00  0.00           H
ATOM   3743  CG2 THR   250      12.953  49.607  39.372  1.00  0.00           C
ATOM   3744 HG21 THR   250      13.123  48.732  38.746  1.00  0.00           H
ATOM   3745 HG22 THR   250      11.966  49.984  39.106  1.00  0.00           H
ATOM   3746 HG23 THR   250      13.743  50.346  39.233  1.00  0.00           H
ATOM   3747  OG1 THR   250      11.443  48.627  40.984  1.00  0.00           O
ATOM   3748  HG1 THR   250      11.136  48.583  41.893  1.00  0.00           H
ATOM   3749  C   THR   250      15.307  49.122  41.428  1.00  0.00           C
ATOM   3750  O   THR   250      15.698  50.157  42.018  1.00  0.00           O
ATOM   3751  N   GLY   251      16.151  48.365  40.707  1.00  0.00           N
ATOM   3752  H   GLY   251      15.735  47.495  40.408  1.00  0.00           H
ATOM   3753  CA  GLY   251      17.548  48.532  40.306  1.00  0.00           C
ATOM   3754  HA2 GLY   251      18.145  48.825  41.171  1.00  0.00           H
ATOM   3755  HA3 GLY   251      17.854  47.522  40.036  1.00  0.00           H
ATOM   3756  C   GLY   251      17.666  49.492  39.090  1.00  0.00           C
ATOM   3757  O   GLY   251      16.645  50.137  38.839  1.00  0.00           O
ATOM   3758  N   SER   252      18.832  49.603  38.473  1.00  0.00           N
ATOM   3759  H   SER   252      19.608  49.101  38.880  1.00  0.00           H
ATOM   3760  CA  SER   252      18.888  50.386  37.214  1.00  0.00           C
ATOM   3761  HA  SER   252      17.904  50.626  36.808  1.00  0.00           H
ATOM   3762  CB  SER   252      19.295  51.905  37.547  1.00  0.00           C
ATOM   3763  HB2 SER   252      18.770  52.325  38.405  1.00  0.00           H
ATOM   3764  HB3 SER   252      20.328  51.793  37.874  1.00  0.00           H
ATOM   3765  OG  SER   252      19.177  52.527  36.332  1.00  0.00           O
ATOM   3766  HG  SER   252      19.847  53.202  36.206  1.00  0.00           H
ATOM   3767  C   SER   252      19.738  49.712  36.198  1.00  0.00           C
ATOM   3768  O   SER   252      20.729  49.031  36.395  1.00  0.00           O
ATOM   3769  N   CYX   253      19.239  49.851  34.912  1.00  0.00           N
ATOM   3770  H   CYX   253      18.439  50.444  34.743  1.00  0.00           H
ATOM   3771  CA  CYX   253      20.003  49.447  33.774  1.00  0.00           C
ATOM   3772  HA  CYX   253      20.343  48.432  33.978  1.00  0.00           H
ATOM   3773  CB  CYX   253      19.002  49.314  32.672  1.00  0.00           C
ATOM   3774  HB2 CYX   253      18.477  50.255  32.509  1.00  0.00           H
ATOM   3775  HB3 CYX   253      19.507  49.137  31.722  1.00  0.00           H
ATOM   3776  SG  CYX   253      17.848  47.974  32.654  1.00  0.00           S
ATOM   3777  C   CYX   253      21.292  50.253  33.429  1.00  0.00           C
ATOM   3778  O   CYX   253      21.807  49.970  32.310  1.00  0.00           O
ATOM   3779  N   GLY   254      21.825  51.162  34.237  1.00  0.00           N
ATOM   3780  H   GLY   254      21.428  51.473  35.113  1.00  0.00           H
ATOM   3781  CA  GLY   254      22.927  51.933  33.631  1.00  0.00           C
ATOM   3782  HA2 GLY   254      23.633  51.212  33.218  1.00  0.00           H
ATOM   3783  HA3 GLY   254      22.478  52.551  32.852  1.00  0.00           H
ATOM   3784  C   GLY   254      23.661  52.787  34.698  1.00  0.00           C
ATOM   3785  O   GLY   254      23.482  52.588  35.947  1.00  0.00           O
ATOM   3786  N   PRO   255      24.672  53.559  34.245  1.00  0.00           N
ATOM   3787  CD  PRO   255      24.956  53.877  32.899  1.00  0.00           C
ATOM   3788  HD2 PRO   255      24.194  54.382  32.306  1.00  0.00           H
ATOM   3789  HD3 PRO   255      25.252  53.007  32.313  1.00  0.00           H
ATOM   3790  CG  PRO   255      26.192  54.733  32.878  1.00  0.00           C
ATOM   3791  HG2 PRO   255      25.874  55.734  32.587  1.00  0.00           H
ATOM   3792  HG3 PRO   255      26.902  54.258  32.201  1.00  0.00           H
ATOM   3793  CB  PRO   255      26.678  54.697  34.319  1.00  0.00           C
ATOM   3794  HB2 PRO   255      27.157  55.620  34.645  1.00  0.00           H
ATOM   3795  HB3 PRO   255      27.381  53.877  34.456  1.00  0.00           H
ATOM   3796  CA  PRO   255      25.491  54.338  35.179  1.00  0.00           C
ATOM   3797  HA  PRO   255      25.697  53.635  35.985  1.00  0.00           H
ATOM   3798  C   PRO   255      24.741  55.545  35.557  1.00  0.00           C
ATOM   3799  O   PRO   255      24.350  56.379  34.744  1.00  0.00           O
ATOM   3800  N   VAL   256      24.578  55.746  36.855  1.00  0.00           N
ATOM   3801  H   VAL   256      24.931  55.048  37.495  1.00  0.00           H
ATOM   3802  CA  VAL   256      23.850  56.904  37.538  1.00  0.00           C
ATOM   3803  HA  VAL   256      22.921  57.131  37.016  1.00  0.00           H
ATOM   3804  CB  VAL   256      23.482  56.548  39.003  1.00  0.00           C
ATOM   3805  HB  VAL   256      22.697  57.233  39.321  1.00  0.00           H
ATOM   3806  CG1 VAL   256      22.866  55.171  38.994  1.00  0.00           C
ATOM   3807 HG11 VAL   256      21.981  55.152  38.357  1.00  0.00           H
ATOM   3808 HG12 VAL   256      23.516  54.367  38.645  1.00  0.00           H
ATOM   3809 HG13 VAL   256      22.549  54.841  39.983  1.00  0.00           H
ATOM   3810  CG2 VAL   256      24.683  56.520  39.858  1.00  0.00           C
ATOM   3811 HG21 VAL   256      25.503  55.907  39.487  1.00  0.00           H
ATOM   3812 HG22 VAL   256      25.132  57.504  39.990  1.00  0.00           H
ATOM   3813 HG23 VAL   256      24.362  56.240  40.861  1.00  0.00           H
ATOM   3814  C   VAL   256      24.704  58.203  37.591  1.00  0.00           C
ATOM   3815  O   VAL   256      25.873  58.109  37.328  1.00  0.00           O
ATOM   3816  N   SER   257      24.112  59.396  37.877  1.00  0.00           N
ATOM   3817  H   SER   257      23.125  59.443  38.091  1.00  0.00           H
ATOM   3818  CA  SER   257      24.854  60.642  37.901  1.00  0.00           C
ATOM   3819  HA  SER   257      25.505  60.798  37.042  1.00  0.00           H
ATOM   3820  CB  SER   257      23.992  61.890  37.968  1.00  0.00           C
ATOM   3821  HB2 SER   257      23.656  62.037  38.995  1.00  0.00           H
ATOM   3822  HB3 SER   257      24.634  62.742  37.746  1.00  0.00           H
ATOM   3823  OG  SER   257      22.936  61.911  37.007  1.00  0.00           O
ATOM   3824  HG  SER   257      22.450  62.722  37.175  1.00  0.00           H
ATOM   3825  C   SER   257      25.830  60.635  39.161  1.00  0.00           C
ATOM   3826  O   SER   257      26.906  61.233  39.040  1.00  0.00           O
ATOM   3827  N   SER   258      25.458  60.002  40.277  1.00  0.00           N
ATOM   3828  H   SER   258      24.507  59.664  40.249  1.00  0.00           H
ATOM   3829  CA  SER   258      26.180  59.926  41.608  1.00  0.00           C
ATOM   3830  HA  SER   258      26.364  60.955  41.915  1.00  0.00           H
ATOM   3831  CB  SER   258      25.135  59.374  42.604  1.00  0.00           C
ATOM   3832  HB2 SER   258      24.331  60.080  42.813  1.00  0.00           H
ATOM   3833  HB3 SER   258      24.773  58.395  42.285  1.00  0.00           H
ATOM   3834  OG  SER   258      25.769  59.167  43.847  1.00  0.00           O
ATOM   3835  HG  SER   258      25.506  59.811  44.509  1.00  0.00           H
ATOM   3836  C   SER   258      27.473  59.030  41.539  1.00  0.00           C
ATOM   3837  O   SER   258      27.453  57.966  40.880  1.00  0.00           O
ATOM   3838  N   ASN   259      28.511  59.581  42.150  1.00  0.00           N
ATOM   3839  H   ASN   259      28.333  60.354  42.775  1.00  0.00           H
ATOM   3840  CA  ASN   259      29.825  58.949  42.161  1.00  0.00           C
ATOM   3841  HA  ASN   259      29.847  58.226  41.346  1.00  0.00           H
ATOM   3842  CB  ASN   259      30.912  59.981  41.708  1.00  0.00           C
ATOM   3843  HB2 ASN   259      31.873  59.465  41.719  1.00  0.00           H
ATOM   3844  HB3 ASN   259      30.827  60.350  40.687  1.00  0.00           H
ATOM   3845  CG  ASN   259      30.977  61.197  42.591  1.00  0.00           C
ATOM   3846  OD1 ASN   259      30.317  61.336  43.602  1.00  0.00           O
ATOM   3847  ND2 ASN   259      31.789  62.127  42.252  1.00  0.00           N
ATOM   3848 HD21 ASN   259      31.905  62.889  42.905  1.00  0.00           H
ATOM   3849 HD22 ASN   259      32.536  61.945  41.598  1.00  0.00           H
ATOM   3850  C   ASN   259      30.077  58.234  43.516  1.00  0.00           C
ATOM   3851  O   ASN   259      29.456  58.695  44.462  1.00  0.00           O
ATOM   3852  N   GLY   260      30.650  57.015  43.536  1.00  0.00           N
ATOM   3853  H   GLY   260      30.951  56.752  42.610  1.00  0.00           H
ATOM   3854  CA  GLY   260      30.870  56.200  44.726  1.00  0.00           C
ATOM   3855  HA2 GLY   260      30.971  56.860  45.588  1.00  0.00           H
ATOM   3856  HA3 GLY   260      29.962  55.627  44.908  1.00  0.00           H
ATOM   3857  C   GLY   260      32.109  55.315  44.480  1.00  0.00           C
ATOM   3858  O   GLY   260      32.218  54.576  43.532  1.00  0.00           O
ATOM   3859  N   ALA   261      33.066  55.394  45.374  1.00  0.00           N
ATOM   3860  H   ALA   261      32.959  56.214  45.953  1.00  0.00           H
ATOM   3861  CA  ALA   261      34.428  54.787  45.240  1.00  0.00           C
ATOM   3862  HA  ALA   261      34.674  54.981  44.196  1.00  0.00           H
ATOM   3863  CB  ALA   261      35.297  55.609  46.240  1.00  0.00           C
ATOM   3864  HB1 ALA   261      36.353  55.551  45.975  1.00  0.00           H
ATOM   3865  HB2 ALA   261      34.989  56.655  46.214  1.00  0.00           H
ATOM   3866  HB3 ALA   261      35.148  55.261  47.263  1.00  0.00           H
ATOM   3867  C   ALA   261      34.590  53.245  45.357  1.00  0.00           C
ATOM   3868  O   ALA   261      35.583  52.792  45.821  1.00  0.00           O
ATOM   3869  N   TYR   262      33.541  52.414  45.116  1.00  0.00           N
ATOM   3870  H   TYR   262      32.657  52.811  44.832  1.00  0.00           H
ATOM   3871  CA  TYR   262      33.494  51.050  45.635  1.00  0.00           C
ATOM   3872  HA  TYR   262      34.467  50.630  45.377  1.00  0.00           H
ATOM   3873  CB  TYR   262      33.405  50.953  47.179  1.00  0.00           C
ATOM   3874  HB2 TYR   262      34.185  51.481  47.728  1.00  0.00           H
ATOM   3875  HB3 TYR   262      32.618  51.628  47.516  1.00  0.00           H
ATOM   3876  CG  TYR   262      33.317  49.533  47.823  1.00  0.00           C
ATOM   3877  CD1 TYR   262      34.463  48.788  48.022  1.00  0.00           C
ATOM   3878  HD1 TYR   262      35.465  49.158  47.866  1.00  0.00           H
ATOM   3879  CE1 TYR   262      34.342  47.482  48.552  1.00  0.00           C
ATOM   3880  HE1 TYR   262      35.176  46.816  48.715  1.00  0.00           H
ATOM   3881  CZ  TYR   262      33.055  47.051  48.822  1.00  0.00           C
ATOM   3882  OH  TYR   262      32.895  45.823  49.516  1.00  0.00           O
ATOM   3883  HH  TYR   262      33.610  45.629  50.125  1.00  0.00           H
ATOM   3884  CE2 TYR   262      31.862  47.758  48.483  1.00  0.00           C
ATOM   3885  HE2 TYR   262      30.924  47.245  48.638  1.00  0.00           H
ATOM   3886  CD2 TYR   262      32.018  49.046  48.034  1.00  0.00           C
ATOM   3887  HD2 TYR   262      31.144  49.652  47.845  1.00  0.00           H
ATOM   3888  C   TYR   262      32.530  50.255  44.813  1.00  0.00           C
ATOM   3889  O   TYR   262      31.567  50.814  44.212  1.00  0.00           O
ATOM   3890  N   GLY   263      32.762  48.925  44.787  1.00  0.00           N
ATOM   3891  H   GLY   263      33.393  48.572  45.492  1.00  0.00           H
ATOM   3892  CA  GLY   263      31.926  47.997  44.114  1.00  0.00           C
ATOM   3893  HA2 GLY   263      30.918  48.257  44.436  1.00  0.00           H
ATOM   3894  HA3 GLY   263      32.088  48.206  43.056  1.00  0.00           H
ATOM   3895  C   GLY   263      32.311  46.614  44.629  1.00  0.00           C
ATOM   3896  O   GLY   263      33.422  46.295  44.973  1.00  0.00           O
ATOM   3897  N   VAL   264      31.329  45.778  44.648  1.00  0.00           N
ATOM   3898  H   VAL   264      30.401  46.001  44.320  1.00  0.00           H
ATOM   3899  CA  VAL   264      31.486  44.394  45.133  1.00  0.00           C
ATOM   3900  HA  VAL   264      32.234  44.452  45.924  1.00  0.00           H
ATOM   3901  CB  VAL   264      30.070  44.048  45.768  1.00  0.00           C
ATOM   3902  HB  VAL   264      29.802  44.967  46.289  1.00  0.00           H
ATOM   3903  CG1 VAL   264      28.976  43.607  44.830  1.00  0.00           C
ATOM   3904 HG11 VAL   264      28.766  44.417  44.132  1.00  0.00           H
ATOM   3905 HG12 VAL   264      29.296  42.730  44.267  1.00  0.00           H
ATOM   3906 HG13 VAL   264      28.059  43.495  45.409  1.00  0.00           H
ATOM   3907  CG2 VAL   264      30.200  42.890  46.711  1.00  0.00           C
ATOM   3908 HG21 VAL   264      31.046  43.140  47.352  1.00  0.00           H
ATOM   3909 HG22 VAL   264      29.253  42.868  47.250  1.00  0.00           H
ATOM   3910 HG23 VAL   264      30.438  41.943  46.225  1.00  0.00           H
ATOM   3911  C   VAL   264      31.820  43.364  44.024  1.00  0.00           C
ATOM   3912  O   VAL   264      31.208  43.405  42.982  1.00  0.00           O
ATOM   3913  N   LYS   265      32.652  42.369  44.384  1.00  0.00           N
ATOM   3914  H   LYS   265      32.998  42.374  45.333  1.00  0.00           H
ATOM   3915  CA  LYS   265      32.916  41.185  43.514  1.00  0.00           C
ATOM   3916  HA  LYS   265      33.414  41.591  42.633  1.00  0.00           H
ATOM   3917  CB  LYS   265      33.862  40.178  44.240  1.00  0.00           C
ATOM   3918  HB2 LYS   265      34.644  40.764  44.725  1.00  0.00           H
ATOM   3919  HB3 LYS   265      33.301  39.769  45.081  1.00  0.00           H
ATOM   3920  CG  LYS   265      34.531  39.111  43.518  1.00  0.00           C
ATOM   3921  HG2 LYS   265      35.145  38.563  44.234  1.00  0.00           H
ATOM   3922  HG3 LYS   265      33.720  38.479  43.156  1.00  0.00           H
ATOM   3923  CD  LYS   265      35.446  39.746  42.372  1.00  0.00           C
ATOM   3924  HD2 LYS   265      34.841  40.417  41.762  1.00  0.00           H
ATOM   3925  HD3 LYS   265      36.053  40.472  42.914  1.00  0.00           H
ATOM   3926  CE  LYS   265      36.115  38.661  41.575  1.00  0.00           C
ATOM   3927  HE2 LYS   265      35.349  37.899  41.442  1.00  0.00           H
ATOM   3928  HE3 LYS   265      36.492  39.098  40.651  1.00  0.00           H
ATOM   3929  NZ  LYS   265      37.231  38.101  42.337  1.00  0.00           N
ATOM   3930  HZ1 LYS   265      38.023  37.842  41.767  1.00  0.00           H
ATOM   3931  HZ2 LYS   265      37.554  38.859  42.920  1.00  0.00           H
ATOM   3932  HZ3 LYS   265      37.036  37.256  42.856  1.00  0.00           H
ATOM   3933  C   LYS   265      31.561  40.625  42.951  1.00  0.00           C
ATOM   3934  O   LYS   265      30.668  40.497  43.719  1.00  0.00           O
ATOM   3935  N   GLY   266      31.603  40.171  41.703  1.00  0.00           N
ATOM   3936  H   GLY   266      32.364  40.413  41.086  1.00  0.00           H
ATOM   3937  CA  GLY   266      30.530  39.552  41.004  1.00  0.00           C
ATOM   3938  HA2 GLY   266      29.987  38.958  41.739  1.00  0.00           H
ATOM   3939  HA3 GLY   266      29.908  40.291  40.497  1.00  0.00           H
ATOM   3940  C   GLY   266      30.875  38.587  39.894  1.00  0.00           C
ATOM   3941  O   GLY   266      31.898  38.823  39.211  1.00  0.00           O
ATOM   3942  N   PHE   267      30.039  37.536  39.641  1.00  0.00           N
ATOM   3943  H   PHE   267      29.254  37.432  40.268  1.00  0.00           H
ATOM   3944  CA  PHE   267      30.314  36.539  38.630  1.00  0.00           C
ATOM   3945  HA  PHE   267      30.991  36.964  37.890  1.00  0.00           H
ATOM   3946  CB  PHE   267      31.123  35.401  39.359  1.00  0.00           C
ATOM   3947  HB2 PHE   267      31.345  34.548  38.716  1.00  0.00           H
ATOM   3948  HB3 PHE   267      32.045  35.839  39.744  1.00  0.00           H
ATOM   3949  CG  PHE   267      30.279  34.820  40.512  1.00  0.00           C
ATOM   3950  CD1 PHE   267      30.287  35.384  41.734  1.00  0.00           C
ATOM   3951  HD1 PHE   267      30.885  36.265  41.920  1.00  0.00           H
ATOM   3952  CE1 PHE   267      29.769  34.665  42.853  1.00  0.00           C
ATOM   3953  HE1 PHE   267      29.888  34.974  43.882  1.00  0.00           H
ATOM   3954  CZ  PHE   267      28.888  33.612  42.686  1.00  0.00           C
ATOM   3955  HZ  PHE   267      28.429  33.104  43.522  1.00  0.00           H
ATOM   3956  CE2 PHE   267      28.829  33.038  41.431  1.00  0.00           C
ATOM   3957  HE2 PHE   267      28.249  32.151  41.223  1.00  0.00           H
ATOM   3958  CD2 PHE   267      29.605  33.582  40.395  1.00  0.00           C
ATOM   3959  HD2 PHE   267      29.569  33.075  39.442  1.00  0.00           H
ATOM   3960  C   PHE   267      28.997  36.062  38.007  1.00  0.00           C
ATOM   3961  O   PHE   267      28.917  34.873  37.636  1.00  0.00           O
ATOM   3962  N   SER   268      28.007  36.960  37.860  1.00  0.00           N
ATOM   3963  H   SER   268      28.226  37.921  38.082  1.00  0.00           H
ATOM   3964  CA  SER   268      26.653  36.528  37.493  1.00  0.00           C
ATOM   3965  HA  SER   268      26.511  35.795  38.286  1.00  0.00           H
ATOM   3966  CB  SER   268      25.696  37.661  37.607  1.00  0.00           C
ATOM   3967  HB2 SER   268      25.731  38.276  36.709  1.00  0.00           H
ATOM   3968  HB3 SER   268      24.712  37.253  37.839  1.00  0.00           H
ATOM   3969  OG  SER   268      25.998  38.662  38.651  1.00  0.00           O
ATOM   3970  HG  SER   268      26.040  38.302  39.540  1.00  0.00           H
ATOM   3971  C   SER   268      26.472  35.815  36.193  1.00  0.00           C
ATOM   3972  O   SER   268      26.911  36.157  35.143  1.00  0.00           O
ATOM   3973  N   PHE   269      25.825  34.611  36.247  1.00  0.00           N
ATOM   3974  H   PHE   269      25.579  34.248  37.156  1.00  0.00           H
ATOM   3975  CA  PHE   269      25.695  33.802  35.073  1.00  0.00           C
ATOM   3976  HA  PHE   269      26.604  33.846  34.472  1.00  0.00           H
ATOM   3977  CB  PHE   269      25.539  32.325  35.517  1.00  0.00           C
ATOM   3978  HB2 PHE   269      24.831  32.315  36.345  1.00  0.00           H
ATOM   3979  HB3 PHE   269      25.138  31.788  34.656  1.00  0.00           H
ATOM   3980  CG  PHE   269      26.781  31.728  36.123  1.00  0.00           C
ATOM   3981  CD1 PHE   269      26.794  31.422  37.519  1.00  0.00           C
ATOM   3982  HD1 PHE   269      25.984  31.589  38.213  1.00  0.00           H
ATOM   3983  CE1 PHE   269      27.910  30.706  38.034  1.00  0.00           C
ATOM   3984  HE1 PHE   269      27.889  30.341  39.051  1.00  0.00           H
ATOM   3985  CZ  PHE   269      28.984  30.358  37.216  1.00  0.00           C
ATOM   3986  HZ  PHE   269      29.769  29.818  37.725  1.00  0.00           H
ATOM   3987  CE2 PHE   269      29.028  30.753  35.881  1.00  0.00           C
ATOM   3988  HE2 PHE   269      29.858  30.512  35.234  1.00  0.00           H
ATOM   3989  CD2 PHE   269      27.863  31.335  35.298  1.00  0.00           C
ATOM   3990  HD2 PHE   269      27.910  31.504  34.232  1.00  0.00           H
ATOM   3991  C   PHE   269      24.482  34.197  34.229  1.00  0.00           C
ATOM   3992  O   PHE   269      23.406  34.033  34.769  1.00  0.00           O
ATOM   3993  N   LYS   270      24.719  34.589  32.994  1.00  0.00           N
ATOM   3994  H   LYS   270      25.635  34.334  32.653  1.00  0.00           H
ATOM   3995  CA  LYS   270      23.694  34.881  32.001  1.00  0.00           C
ATOM   3996  HA  LYS   270      22.852  35.377  32.484  1.00  0.00           H
ATOM   3997  CB  LYS   270      24.371  35.677  30.836  1.00  0.00           C
ATOM   3998  HB2 LYS   270      25.022  36.456  31.234  1.00  0.00           H
ATOM   3999  HB3 LYS   270      25.088  35.069  30.284  1.00  0.00           H
ATOM   4000  CG  LYS   270      23.254  36.286  29.865  1.00  0.00           C
ATOM   4001  HG2 LYS   270      22.946  35.513  29.161  1.00  0.00           H
ATOM   4002  HG3 LYS   270      22.451  36.746  30.440  1.00  0.00           H
ATOM   4003  CD  LYS   270      23.894  37.423  29.045  1.00  0.00           C
ATOM   4004  HD2 LYS   270      24.570  37.980  29.695  1.00  0.00           H
ATOM   4005  HD3 LYS   270      24.482  36.998  28.231  1.00  0.00           H
ATOM   4006  CE  LYS   270      22.926  38.524  28.515  1.00  0.00           C
ATOM   4007  HE2 LYS   270      22.234  38.573  29.357  1.00  0.00           H
ATOM   4008  HE3 LYS   270      23.528  39.427  28.411  1.00  0.00           H
ATOM   4009  NZ  LYS   270      22.112  38.173  27.269  1.00  0.00           N
ATOM   4010  HZ1 LYS   270      21.687  37.259  27.308  1.00  0.00           H
ATOM   4011  HZ2 LYS   270      21.338  38.789  27.064  1.00  0.00           H
ATOM   4012  HZ3 LYS   270      22.741  38.142  26.479  1.00  0.00           H
ATOM   4013  C   LYS   270      23.088  33.597  31.354  1.00  0.00           C
ATOM   4014  O   LYS   270      23.850  32.691  31.055  1.00  0.00           O
ATOM   4015  N   TYR   271      21.718  33.523  31.241  1.00  0.00           N
ATOM   4016  H   TYR   271      21.313  34.434  31.406  1.00  0.00           H
ATOM   4017  CA  TYR   271      20.970  32.370  30.685  1.00  0.00           C
ATOM   4018  HA  TYR   271      21.684  31.840  30.055  1.00  0.00           H
ATOM   4019  CB  TYR   271      20.444  31.551  31.894  1.00  0.00           C
ATOM   4020  HB2 TYR   271      20.184  32.341  32.599  1.00  0.00           H
ATOM   4021  HB3 TYR   271      19.632  30.874  31.629  1.00  0.00           H
ATOM   4022  CG  TYR   271      21.546  30.634  32.468  1.00  0.00           C
ATOM   4023  CD1 TYR   271      22.239  30.807  33.661  1.00  0.00           C
ATOM   4024  HD1 TYR   271      22.003  31.644  34.302  1.00  0.00           H
ATOM   4025  CE1 TYR   271      23.154  29.902  34.156  1.00  0.00           C
ATOM   4026  HE1 TYR   271      23.621  30.010  35.124  1.00  0.00           H
ATOM   4027  CZ  TYR   271      23.348  28.651  33.502  1.00  0.00           C
ATOM   4028  OH  TYR   271      24.057  27.624  34.105  1.00  0.00           O
ATOM   4029  HH  TYR   271      23.808  26.817  33.648  1.00  0.00           H
ATOM   4030  CE2 TYR   271      22.698  28.490  32.243  1.00  0.00           C
ATOM   4031  HE2 TYR   271      22.848  27.514  31.808  1.00  0.00           H
ATOM   4032  CD2 TYR   271      21.927  29.532  31.691  1.00  0.00           C
ATOM   4033  HD2 TYR   271      21.485  29.438  30.711  1.00  0.00           H
ATOM   4034  C   TYR   271      19.903  33.005  29.823  1.00  0.00           C
ATOM   4035  O   TYR   271      18.788  33.280  30.300  1.00  0.00           O
ATOM   4036  N   GLY   272      20.291  33.485  28.613  1.00  0.00           N
ATOM   4037  H   GLY   272      21.260  33.495  28.331  1.00  0.00           H
ATOM   4038  CA  GLY   272      19.356  34.311  27.824  1.00  0.00           C
ATOM   4039  HA2 GLY   272      19.713  34.456  26.805  1.00  0.00           H
ATOM   4040  HA3 GLY   272      18.435  33.728  27.801  1.00  0.00           H
ATOM   4041  C   GLY   272      19.268  35.709  28.353  1.00  0.00           C
ATOM   4042  O   GLY   272      20.322  36.340  28.516  1.00  0.00           O
ATOM   4043  N   ASN   273      18.062  36.127  28.652  1.00  0.00           N
ATOM   4044  H   ASN   273      17.307  35.467  28.531  1.00  0.00           H
ATOM   4045  CA  ASN   273      17.813  37.350  29.482  1.00  0.00           C
ATOM   4046  HA  ASN   273      18.660  37.988  29.230  1.00  0.00           H
ATOM   4047  CB  ASN   273      16.478  38.030  29.111  1.00  0.00           C
ATOM   4048  HB2 ASN   273      15.648  37.338  29.250  1.00  0.00           H
ATOM   4049  HB3 ASN   273      16.442  38.840  29.840  1.00  0.00           H
ATOM   4050  CG  ASN   273      16.553  38.589  27.676  1.00  0.00           C
ATOM   4051  OD1 ASN   273      16.599  37.859  26.694  1.00  0.00           O
ATOM   4052  ND2 ASN   273      16.533  39.875  27.505  1.00  0.00           N
ATOM   4053 HD21 ASN   273      16.696  40.179  26.556  1.00  0.00           H
ATOM   4054 HD22 ASN   273      16.617  40.501  28.293  1.00  0.00           H
ATOM   4055  C   ASN   273      17.915  37.207  31.030  1.00  0.00           C
ATOM   4056  O   ASN   273      17.977  38.178  31.775  1.00  0.00           O
ATOM   4057  N   GLY   274      17.964  35.937  31.603  1.00  0.00           N
ATOM   4058  H   GLY   274      17.797  35.163  30.976  1.00  0.00           H
ATOM   4059  CA  GLY   274      17.997  35.612  33.036  1.00  0.00           C
ATOM   4060  HA2 GLY   274      17.323  36.313  33.529  1.00  0.00           H
ATOM   4061  HA3 GLY   274      17.662  34.585  33.181  1.00  0.00           H
ATOM   4062  C   GLY   274      19.414  35.689  33.523  1.00  0.00           C
ATOM   4063  O   GLY   274      20.435  35.656  32.792  1.00  0.00           O
ATOM   4064  N   VAL   275      19.487  35.858  34.829  1.00  0.00           N
ATOM   4065  H   VAL   275      18.711  36.139  35.412  1.00  0.00           H
ATOM   4066  CA  VAL   275      20.746  35.969  35.576  1.00  0.00           C
ATOM   4067  HA  VAL   275      21.594  35.523  35.052  1.00  0.00           H
ATOM   4068  CB  VAL   275      21.018  37.440  35.732  1.00  0.00           C
ATOM   4069  HB  VAL   275      20.935  37.952  34.774  1.00  0.00           H
ATOM   4070  CG1 VAL   275      20.054  38.328  36.613  1.00  0.00           C
ATOM   4071 HG11 VAL   275      20.195  38.100  37.670  1.00  0.00           H
ATOM   4072 HG12 VAL   275      20.219  39.391  36.439  1.00  0.00           H
ATOM   4073 HG13 VAL   275      19.047  38.081  36.278  1.00  0.00           H
ATOM   4074  CG2 VAL   275      22.486  37.592  36.243  1.00  0.00           C
ATOM   4075 HG21 VAL   275      23.181  36.944  35.708  1.00  0.00           H
ATOM   4076 HG22 VAL   275      22.850  38.618  36.316  1.00  0.00           H
ATOM   4077 HG23 VAL   275      22.506  37.261  37.281  1.00  0.00           H
ATOM   4078  C   VAL   275      20.700  35.173  36.930  1.00  0.00           C
ATOM   4079  O   VAL   275      19.718  35.073  37.561  1.00  0.00           O
ATOM   4080  N   TRP   276      21.851  34.521  37.272  1.00  0.00           N
ATOM   4081  H   TRP   276      22.499  34.320  36.522  1.00  0.00           H
ATOM   4082  CA  TRP   276      22.115  34.003  38.656  1.00  0.00           C
ATOM   4083  HA  TRP   276      21.183  33.932  39.218  1.00  0.00           H
ATOM   4084  CB  TRP   276      22.714  32.611  38.499  1.00  0.00           C
ATOM   4085  HB2 TRP   276      23.321  32.500  37.600  1.00  0.00           H
ATOM   4086  HB3 TRP   276      23.355  32.411  39.358  1.00  0.00           H
ATOM   4087  CG  TRP   276      21.778  31.495  38.531  1.00  0.00           C
ATOM   4088  CD1 TRP   276      21.414  30.682  37.444  1.00  0.00           C
ATOM   4089  HD1 TRP   276      21.627  30.854  36.399  1.00  0.00           H
ATOM   4090  NE1 TRP   276      20.517  29.727  37.833  1.00  0.00           N
ATOM   4091  HE1 TRP   276      20.209  28.979  37.229  1.00  0.00           H
ATOM   4092  CE2 TRP   276      20.412  29.703  39.207  1.00  0.00           C
ATOM   4093  CZ2 TRP   276      19.654  28.825  40.053  1.00  0.00           C
ATOM   4094  HZ2 TRP   276      19.162  27.982  39.590  1.00  0.00           H
ATOM   4095  CH2 TRP   276      19.462  29.167  41.395  1.00  0.00           C
ATOM   4096  HH2 TRP   276      18.867  28.512  42.015  1.00  0.00           H
ATOM   4097  CZ3 TRP   276      20.059  30.392  41.890  1.00  0.00           C
ATOM   4098  HZ3 TRP   276      19.923  30.618  42.938  1.00  0.00           H
ATOM   4099  CE3 TRP   276      20.839  31.176  41.090  1.00  0.00           C
ATOM   4100  HE3 TRP   276      21.303  32.108  41.376  1.00  0.00           H
ATOM   4101  CD2 TRP   276      21.117  30.855  39.716  1.00  0.00           C
ATOM   4102  C   TRP   276      23.004  34.991  39.417  1.00  0.00           C
ATOM   4103  O   TRP   276      24.264  34.944  39.387  1.00  0.00           O
ATOM   4104  N   ILE   277      22.351  35.906  40.195  1.00  0.00           N
ATOM   4105  H   ILE   277      21.349  35.903  40.324  1.00  0.00           H
ATOM   4106  CA  ILE   277      23.038  36.773  41.208  1.00  0.00           C
ATOM   4107  HA  ILE   277      23.876  37.221  40.675  1.00  0.00           H
ATOM   4108  CB  ILE   277      21.983  37.854  41.628  1.00  0.00           C
ATOM   4109  HB  ILE   277      21.045  37.467  42.025  1.00  0.00           H
ATOM   4110  CG2 ILE   277      22.594  38.762  42.665  1.00  0.00           C
ATOM   4111 HG21 ILE   277      21.934  39.607  42.861  1.00  0.00           H
ATOM   4112 HG22 ILE   277      22.664  38.209  43.601  1.00  0.00           H
ATOM   4113 HG23 ILE   277      23.545  39.189  42.348  1.00  0.00           H
ATOM   4114  CG1 ILE   277      21.428  38.701  40.470  1.00  0.00           C
ATOM   4115 HG12 ILE   277      21.297  38.024  39.627  1.00  0.00           H
ATOM   4116 HG13 ILE   277      20.526  39.188  40.843  1.00  0.00           H
ATOM   4117  CD1 ILE   277      22.406  39.828  40.010  1.00  0.00           C
ATOM   4118 HD11 ILE   277      22.490  40.663  40.706  1.00  0.00           H
ATOM   4119 HD12 ILE   277      23.412  39.411  39.963  1.00  0.00           H
ATOM   4120 HD13 ILE   277      22.144  40.171  39.009  1.00  0.00           H
ATOM   4121  C   ILE   277      23.680  35.947  42.369  1.00  0.00           C
ATOM   4122  O   ILE   277      23.089  34.916  42.732  1.00  0.00           O
ATOM   4123  N   GLY   278      24.720  36.425  43.034  1.00  0.00           N
ATOM   4124  H   GLY   278      25.118  37.274  42.659  1.00  0.00           H
ATOM   4125  CA  GLY   278      25.333  35.914  44.269  1.00  0.00           C
ATOM   4126  HA2 GLY   278      24.786  35.105  44.755  1.00  0.00           H
ATOM   4127  HA3 GLY   278      26.296  35.483  43.994  1.00  0.00           H
ATOM   4128  C   GLY   278      25.526  37.042  45.248  1.00  0.00           C
ATOM   4129  O   GLY   278      25.778  38.162  44.701  1.00  0.00           O
ATOM   4130  N   ARG   279      25.382  36.880  46.525  1.00  0.00           N
ATOM   4131  H   ARG   279      25.059  35.984  46.860  1.00  0.00           H
ATOM   4132  CA  ARG   279      25.671  37.922  47.565  1.00  0.00           C
ATOM   4133  HA  ARG   279      26.478  38.570  47.224  1.00  0.00           H
ATOM   4134  CB  ARG   279      24.562  38.993  47.651  1.00  0.00           C
ATOM   4135  HB2 ARG   279      24.843  39.762  48.371  1.00  0.00           H
ATOM   4136  HB3 ARG   279      24.575  39.422  46.649  1.00  0.00           H
ATOM   4137  CG  ARG   279      23.138  38.443  47.993  1.00  0.00           C
ATOM   4138  HG2 ARG   279      22.899  37.469  47.565  1.00  0.00           H
ATOM   4139  HG3 ARG   279      23.158  38.412  49.082  1.00  0.00           H
ATOM   4140  CD  ARG   279      22.130  39.512  47.490  1.00  0.00           C
ATOM   4141  HD2 ARG   279      22.519  40.445  47.897  1.00  0.00           H
ATOM   4142  HD3 ARG   279      22.061  39.511  46.403  1.00  0.00           H
ATOM   4143  NE  ARG   279      20.800  39.200  48.154  1.00  0.00           N
ATOM   4144  HE  ARG   279      20.775  38.424  48.801  1.00  0.00           H
ATOM   4145  CZ  ARG   279      19.701  39.858  47.957  1.00  0.00           C
ATOM   4146  NH1 ARG   279      18.582  39.462  48.464  1.00  0.00           N
ATOM   4147 HH11 ARG   279      18.513  38.731  49.157  1.00  0.00           H
ATOM   4148 HH12 ARG   279      17.742  40.016  48.382  1.00  0.00           H
ATOM   4149  NH2 ARG   279      19.602  40.889  47.222  1.00  0.00           N
ATOM   4150 HH21 ARG   279      20.463  41.308  46.903  1.00  0.00           H
ATOM   4151 HH22 ARG   279      18.720  41.373  47.129  1.00  0.00           H
ATOM   4152  C   ARG   279      26.004  37.393  48.942  1.00  0.00           C
ATOM   4153  O   ARG   279      25.786  36.225  49.313  1.00  0.00           O
ATOM   4154  N   THR   280      26.522  38.255  49.828  1.00  0.00           N
ATOM   4155  H   THR   280      26.534  39.222  49.537  1.00  0.00           H
ATOM   4156  CA  THR   280      26.483  38.012  51.312  1.00  0.00           C
ATOM   4157  HA  THR   280      26.923  37.039  51.529  1.00  0.00           H
ATOM   4158  CB  THR   280      27.333  39.029  52.097  1.00  0.00           C
ATOM   4159  HB  THR   280      27.345  38.810  53.164  1.00  0.00           H
ATOM   4160  CG2 THR   280      28.777  38.908  51.526  1.00  0.00           C
ATOM   4161 HG21 THR   280      28.920  38.723  50.461  1.00  0.00           H
ATOM   4162 HG22 THR   280      29.370  39.785  51.784  1.00  0.00           H
ATOM   4163 HG23 THR   280      29.069  38.070  52.159  1.00  0.00           H
ATOM   4164  OG1 THR   280      26.914  40.320  51.961  1.00  0.00           O
ATOM   4165  HG1 THR   280      27.106  40.676  52.832  1.00  0.00           H
ATOM   4166  C   THR   280      25.094  37.950  51.894  1.00  0.00           C
ATOM   4167  O   THR   280      24.257  38.755  51.512  1.00  0.00           O
ATOM   4168  N   LYS   281      24.884  37.122  52.910  1.00  0.00           N
ATOM   4169  H   LYS   281      25.643  36.461  52.995  1.00  0.00           H
ATOM   4170  CA  LYS   281      23.594  37.018  53.553  1.00  0.00           C
ATOM   4171  HA  LYS   281      22.732  37.013  52.885  1.00  0.00           H
ATOM   4172  CB  LYS   281      23.464  35.831  54.518  1.00  0.00           C
ATOM   4173  HB2 LYS   281      24.331  35.713  55.168  1.00  0.00           H
ATOM   4174  HB3 LYS   281      22.645  35.952  55.226  1.00  0.00           H
ATOM   4175  CG  LYS   281      23.055  34.460  53.871  1.00  0.00           C
ATOM   4176  HG2 LYS   281      22.152  34.662  53.296  1.00  0.00           H
ATOM   4177  HG3 LYS   281      23.924  34.169  53.281  1.00  0.00           H
ATOM   4178  CD  LYS   281      22.748  33.320  54.901  1.00  0.00           C
ATOM   4179  HD2 LYS   281      22.661  32.392  54.336  1.00  0.00           H
ATOM   4180  HD3 LYS   281      23.546  33.122  55.617  1.00  0.00           H
ATOM   4181  CE  LYS   281      21.551  33.655  55.795  1.00  0.00           C
ATOM   4182  HE2 LYS   281      21.443  32.811  56.476  1.00  0.00           H
ATOM   4183  HE3 LYS   281      21.620  34.578  56.370  1.00  0.00           H
ATOM   4184  NZ  LYS   281      20.297  33.732  55.055  1.00  0.00           N
ATOM   4185  HZ1 LYS   281      20.273  34.501  54.401  1.00  0.00           H
ATOM   4186  HZ2 LYS   281      20.243  32.831  54.601  1.00  0.00           H
ATOM   4187  HZ3 LYS   281      19.471  33.766  55.635  1.00  0.00           H
ATOM   4188  C   LYS   281      23.261  38.300  54.381  1.00  0.00           C
ATOM   4189  O   LYS   281      22.040  38.568  54.518  1.00  0.00           O
ATOM   4190  N   SER   282      24.248  39.071  54.954  1.00  0.00           N
ATOM   4191  H   SER   282      25.192  38.726  55.052  1.00  0.00           H
ATOM   4192  CA  SER   282      23.976  40.350  55.702  1.00  0.00           C
ATOM   4193  HA  SER   282      23.091  40.179  56.316  1.00  0.00           H
ATOM   4194  CB  SER   282      25.140  40.799  56.601  1.00  0.00           C
ATOM   4195  HB2 SER   282      25.269  40.158  57.473  1.00  0.00           H
ATOM   4196  HB3 SER   282      26.065  40.790  56.025  1.00  0.00           H
ATOM   4197  OG  SER   282      24.885  42.129  57.078  1.00  0.00           O
ATOM   4198  HG  SER   282      24.927  42.188  58.035  1.00  0.00           H
ATOM   4199  C   SER   282      23.821  41.435  54.562  1.00  0.00           C
ATOM   4200  O   SER   282      24.570  41.515  53.583  1.00  0.00           O
ATOM   4201  N   THR   283      22.958  42.406  54.839  1.00  0.00           N
ATOM   4202  H   THR   283      22.465  42.357  55.719  1.00  0.00           H
ATOM   4203  CA  THR   283      22.803  43.667  54.035  1.00  0.00           C
ATOM   4204  HA  THR   283      22.954  43.521  52.966  1.00  0.00           H
ATOM   4205  CB  THR   283      21.376  44.149  53.982  1.00  0.00           C
ATOM   4206  HB  THR   283      21.433  44.995  53.296  1.00  0.00           H
ATOM   4207  CG2 THR   283      20.367  43.096  53.469  1.00  0.00           C
ATOM   4208 HG21 THR   283      20.715  42.592  52.567  1.00  0.00           H
ATOM   4209 HG22 THR   283      20.040  42.421  54.259  1.00  0.00           H
ATOM   4210 HG23 THR   283      19.447  43.623  53.218  1.00  0.00           H
ATOM   4211  OG1 THR   283      20.981  44.586  55.312  1.00  0.00           O
ATOM   4212  HG1 THR   283      21.129  43.777  55.806  1.00  0.00           H
ATOM   4213  C   THR   283      23.644  44.805  54.477  1.00  0.00           C
ATOM   4214  O   THR   283      23.544  45.962  54.000  1.00  0.00           O
ATOM   4215  N   ASN   284      24.530  44.503  55.486  1.00  0.00           N
ATOM   4216  H   ASN   284      24.574  43.537  55.777  1.00  0.00           H
ATOM   4217  CA  ASN   284      25.504  45.405  55.935  1.00  0.00           C
ATOM   4218  HA  ASN   284      25.545  46.274  55.278  1.00  0.00           H
ATOM   4219  CB  ASN   284      24.993  45.965  57.254  1.00  0.00           C
ATOM   4220  HB2 ASN   284      25.084  45.211  58.037  1.00  0.00           H
ATOM   4221  HB3 ASN   284      25.689  46.791  57.399  1.00  0.00           H
ATOM   4222  CG  ASN   284      23.690  46.590  57.330  1.00  0.00           C
ATOM   4223  OD1 ASN   284      23.482  47.673  56.849  1.00  0.00           O
ATOM   4224  ND2 ASN   284      22.675  45.886  57.732  1.00  0.00           N
ATOM   4225 HD21 ASN   284      21.765  46.281  57.544  1.00  0.00           H
ATOM   4226 HD22 ASN   284      22.799  44.891  57.859  1.00  0.00           H
ATOM   4227  C   ASN   284      26.925  44.816  56.124  1.00  0.00           C
ATOM   4228  O   ASN   284      27.807  45.634  56.152  1.00  0.00           O
ATOM   4229  N   SER   285      27.181  43.512  56.015  1.00  0.00           N
ATOM   4230  H   SER   285      26.403  42.882  55.885  1.00  0.00           H
ATOM   4231  CA  SER   285      28.502  42.878  56.151  1.00  0.00           C
ATOM   4232  HA  SER   285      29.291  43.579  55.880  1.00  0.00           H
ATOM   4233  CB  SER   285      28.705  42.548  57.615  1.00  0.00           C
ATOM   4234  HB2 SER   285      29.750  42.405  57.887  1.00  0.00           H
ATOM   4235  HB3 SER   285      28.472  43.417  58.230  1.00  0.00           H
ATOM   4236  OG  SER   285      27.813  41.484  57.990  1.00  0.00           O
ATOM   4237  HG  SER   285      27.105  41.845  58.529  1.00  0.00           H
ATOM   4238  C   SER   285      28.893  41.659  55.295  1.00  0.00           C
ATOM   4239  O   SER   285      28.020  41.071  54.630  1.00  0.00           O
ATOM   4240  N   ARG   286      30.150  41.142  55.343  1.00  0.00           N
ATOM   4241  H   ARG   286      30.867  41.624  55.866  1.00  0.00           H
ATOM   4242  CA  ARG   286      30.704  40.035  54.559  1.00  0.00           C
ATOM   4243  HA  ARG   286      30.499  40.139  53.493  1.00  0.00           H
ATOM   4244  CB  ARG   286      32.291  40.012  54.769  1.00  0.00           C
ATOM   4245  HB2 ARG   286      32.754  39.354  54.033  1.00  0.00           H
ATOM   4246  HB3 ARG   286      32.619  40.994  54.429  1.00  0.00           H
ATOM   4247  CG  ARG   286      32.731  39.610  56.170  1.00  0.00           C
ATOM   4248  HG2 ARG   286      32.204  40.366  56.751  1.00  0.00           H
ATOM   4249  HG3 ARG   286      32.429  38.589  56.403  1.00  0.00           H
ATOM   4250  CD  ARG   286      34.216  39.514  56.516  1.00  0.00           C
ATOM   4251  HD2 ARG   286      34.237  39.428  57.602  1.00  0.00           H
ATOM   4252  HD3 ARG   286      34.529  38.594  56.022  1.00  0.00           H
ATOM   4253  NE  ARG   286      35.069  40.700  56.248  1.00  0.00           N
ATOM   4254  HE  ARG   286      35.093  41.393  56.982  1.00  0.00           H
ATOM   4255  CZ  ARG   286      35.905  40.725  55.187  1.00  0.00           C
ATOM   4256  NH1 ARG   286      36.787  41.659  55.103  1.00  0.00           N
ATOM   4257 HH11 ARG   286      36.643  42.453  55.711  1.00  0.00           H
ATOM   4258 HH12 ARG   286      37.397  41.639  54.299  1.00  0.00           H
ATOM   4259  NH2 ARG   286      36.022  39.750  54.353  1.00  0.00           N
ATOM   4260 HH21 ARG   286      35.413  38.945  54.409  1.00  0.00           H
ATOM   4261 HH22 ARG   286      36.709  39.881  53.626  1.00  0.00           H
ATOM   4262  C   ARG   286      30.071  38.666  54.889  1.00  0.00           C
ATOM   4263  O   ARG   286      30.446  37.599  54.372  1.00  0.00           O
ATOM   4264  N   SER   287      29.144  38.646  55.819  1.00  0.00           N
ATOM   4265  H   SER   287      28.983  39.530  56.280  1.00  0.00           H
ATOM   4266  CA  SER   287      28.794  37.365  56.518  1.00  0.00           C
ATOM   4267  HA  SER   287      29.754  36.851  56.586  1.00  0.00           H
ATOM   4268  CB  SER   287      28.197  37.630  57.793  1.00  0.00           C
ATOM   4269  HB2 SER   287      27.391  38.346  57.639  1.00  0.00           H
ATOM   4270  HB3 SER   287      27.827  36.652  58.104  1.00  0.00           H
ATOM   4271  OG  SER   287      29.027  38.222  58.729  1.00  0.00           O
ATOM   4272  HG  SER   287      28.532  38.616  59.450  1.00  0.00           H
ATOM   4273  C   SER   287      27.758  36.583  55.682  1.00  0.00           C
ATOM   4274  O   SER   287      26.750  37.111  55.236  1.00  0.00           O
ATOM   4275  N   GLY   288      27.944  35.289  55.580  1.00  0.00           N
ATOM   4276  H   GLY   288      28.811  34.998  56.009  1.00  0.00           H
ATOM   4277  CA  GLY   288      27.052  34.357  54.853  1.00  0.00           C
ATOM   4278  HA2 GLY   288      27.352  33.375  55.216  1.00  0.00           H
ATOM   4279  HA3 GLY   288      26.019  34.510  55.167  1.00  0.00           H
ATOM   4280  C   GLY   288      27.173  34.395  53.318  1.00  0.00           C
ATOM   4281  O   GLY   288      27.760  35.307  52.733  1.00  0.00           O
ATOM   4282  N   PHE   289      26.530  33.420  52.685  1.00  0.00           N
ATOM   4283  H   PHE   289      25.910  32.802  53.188  1.00  0.00           H
ATOM   4284  CA  PHE   289      26.495  33.407  51.160  1.00  0.00           C
ATOM   4285  HA  PHE   289      26.525  34.470  50.923  1.00  0.00           H
ATOM   4286  CB  PHE   289      27.675  32.790  50.549  1.00  0.00           C
ATOM   4287  HB2 PHE   289      28.535  32.841  51.216  1.00  0.00           H
ATOM   4288  HB3 PHE   289      27.581  31.717  50.378  1.00  0.00           H
ATOM   4289  CG  PHE   289      28.028  33.520  49.306  1.00  0.00           C
ATOM   4290  CD1 PHE   289      28.730  34.747  49.380  1.00  0.00           C
ATOM   4291  HD1 PHE   289      28.924  35.106  50.380  1.00  0.00           H
ATOM   4292  CE1 PHE   289      29.228  35.421  48.284  1.00  0.00           C
ATOM   4293  HE1 PHE   289      29.956  36.214  48.367  1.00  0.00           H
ATOM   4294  CZ  PHE   289      28.890  34.958  47.029  1.00  0.00           C
ATOM   4295  HZ  PHE   289      29.285  35.460  46.159  1.00  0.00           H
ATOM   4296  CE2 PHE   289      28.051  33.788  46.949  1.00  0.00           C
ATOM   4297  HE2 PHE   289      27.898  33.297  45.999  1.00  0.00           H
ATOM   4298  CD2 PHE   289      27.450  33.203  48.063  1.00  0.00           C
ATOM   4299  HD2 PHE   289      26.858  32.310  47.926  1.00  0.00           H
ATOM   4300  C   PHE   289      25.151  32.871  50.600  1.00  0.00           C
ATOM   4301  O   PHE   289      24.528  31.934  51.162  1.00  0.00           O
ATOM   4302  N   GLU   290      24.629  33.393  49.501  1.00  0.00           N
ATOM   4303  H   GLU   290      25.026  34.211  49.062  1.00  0.00           H
ATOM   4304  CA  GLU   290      23.270  33.119  48.914  1.00  0.00           C
ATOM   4305  HA  GLU   290      23.001  32.068  49.020  1.00  0.00           H
ATOM   4306  CB  GLU   290      22.193  34.002  49.633  1.00  0.00           C
ATOM   4307  HB2 GLU   290      21.266  33.909  49.066  1.00  0.00           H
ATOM   4308  HB3 GLU   290      22.001  33.540  50.602  1.00  0.00           H
ATOM   4309  CG  GLU   290      22.385  35.478  49.959  1.00  0.00           C
ATOM   4310  HG2 GLU   290      23.182  35.616  50.690  1.00  0.00           H
ATOM   4311  HG3 GLU   290      22.678  35.907  49.001  1.00  0.00           H
ATOM   4312  CD  GLU   290      21.023  36.121  50.444  1.00  0.00           C
ATOM   4313  OE1 GLU   290      20.368  35.644  51.356  1.00  0.00           O
ATOM   4314  OE2 GLU   290      20.652  37.204  49.939  1.00  0.00           O
ATOM   4315  C   GLU   290      23.212  33.421  47.404  1.00  0.00           C
ATOM   4316  O   GLU   290      23.945  34.353  47.096  1.00  0.00           O
ATOM   4317  N   MET   291      22.504  32.654  46.589  1.00  0.00           N
ATOM   4318  H   MET   291      21.986  31.887  46.994  1.00  0.00           H
ATOM   4319  CA  MET   291      22.357  33.051  45.195  1.00  0.00           C
ATOM   4320  HA  MET   291      22.881  33.979  44.964  1.00  0.00           H
ATOM   4321  CB  MET   291      22.875  31.849  44.349  1.00  0.00           C
ATOM   4322  HB2 MET   291      22.390  30.909  44.609  1.00  0.00           H
ATOM   4323  HB3 MET   291      22.516  31.951  43.326  1.00  0.00           H
ATOM   4324  CG  MET   291      24.345  31.601  44.406  1.00  0.00           C
ATOM   4325  HG2 MET   291      24.642  31.599  45.455  1.00  0.00           H
ATOM   4326  HG3 MET   291      24.539  30.559  44.154  1.00  0.00           H
ATOM   4327  SD  MET   291      25.565  32.609  43.518  1.00  0.00           S
ATOM   4328  CE  MET   291      25.193  31.917  41.887  1.00  0.00           C
ATOM   4329  HE1 MET   291      25.889  32.274  41.129  1.00  0.00           H
ATOM   4330  HE2 MET   291      25.078  30.842  41.747  1.00  0.00           H
ATOM   4331  HE3 MET   291      24.273  32.404  41.562  1.00  0.00           H
ATOM   4332  C   MET   291      20.887  33.201  44.881  1.00  0.00           C
ATOM   4333  O   MET   291      20.020  32.474  45.368  1.00  0.00           O
ATOM   4334  N   ILE   292      20.689  34.067  43.931  1.00  0.00           N
ATOM   4335  H   ILE   292      21.456  34.595  43.540  1.00  0.00           H
ATOM   4336  CA  ILE   292      19.340  34.515  43.384  1.00  0.00           C
ATOM   4337  HA  ILE   292      18.652  33.873  43.932  1.00  0.00           H
ATOM   4338  CB  ILE   292      18.840  35.929  43.852  1.00  0.00           C
ATOM   4339  HB  ILE   292      19.359  36.692  43.270  1.00  0.00           H
ATOM   4340  CG2 ILE   292      17.352  36.238  43.460  1.00  0.00           C
ATOM   4341 HG21 ILE   292      16.775  35.375  43.794  1.00  0.00           H
ATOM   4342 HG22 ILE   292      16.980  37.145  43.935  1.00  0.00           H
ATOM   4343 HG23 ILE   292      17.386  36.292  42.371  1.00  0.00           H
ATOM   4344  CG1 ILE   292      19.090  36.166  45.360  1.00  0.00           C
ATOM   4345 HG12 ILE   292      18.429  36.937  45.757  1.00  0.00           H
ATOM   4346 HG13 ILE   292      18.960  35.184  45.817  1.00  0.00           H
ATOM   4347  CD1 ILE   292      20.493  36.568  45.776  1.00  0.00           C
ATOM   4348 HD11 ILE   292      20.571  36.672  46.858  1.00  0.00           H
ATOM   4349 HD12 ILE   292      21.138  35.719  45.549  1.00  0.00           H
ATOM   4350 HD13 ILE   292      20.768  37.441  45.183  1.00  0.00           H
ATOM   4351  C   ILE   292      19.177  34.219  41.937  1.00  0.00           C
ATOM   4352  O   ILE   292      19.885  34.799  41.106  1.00  0.00           O
ATOM   4353  N   TRP   293      18.227  33.344  41.555  1.00  0.00           N
ATOM   4354  H   TRP   293      17.778  32.784  42.264  1.00  0.00           H
ATOM   4355  CA  TRP   293      17.797  33.208  40.092  1.00  0.00           C
ATOM   4356  HA  TRP   293      18.609  33.500  39.426  1.00  0.00           H
ATOM   4357  CB  TRP   293      17.404  31.786  39.808  1.00  0.00           C
ATOM   4358  HB2 TRP   293      18.304  31.206  39.610  1.00  0.00           H
ATOM   4359  HB3 TRP   293      16.841  31.394  40.655  1.00  0.00           H
ATOM   4360  CG  TRP   293      16.714  31.514  38.501  1.00  0.00           C
ATOM   4361  CD1 TRP   293      15.466  31.060  38.267  1.00  0.00           C
ATOM   4362  HD1 TRP   293      14.814  30.905  39.114  1.00  0.00           H
ATOM   4363  NE1 TRP   293      15.187  30.969  37.007  1.00  0.00           N
ATOM   4364  HE1 TRP   293      14.266  30.770  36.643  1.00  0.00           H
ATOM   4365  CE2 TRP   293      16.266  31.378  36.252  1.00  0.00           C
ATOM   4366  CZ2 TRP   293      16.428  31.610  34.848  1.00  0.00           C
ATOM   4367  HZ2 TRP   293      15.570  31.470  34.208  1.00  0.00           H
ATOM   4368  CH2 TRP   293      17.739  31.774  34.356  1.00  0.00           C
ATOM   4369  HH2 TRP   293      17.927  31.785  33.293  1.00  0.00           H
ATOM   4370  CZ3 TRP   293      18.787  32.091  35.292  1.00  0.00           C
ATOM   4371  HZ3 TRP   293      19.763  32.323  34.893  1.00  0.00           H
ATOM   4372  CE3 TRP   293      18.535  32.012  36.656  1.00  0.00           C
ATOM   4373  HE3 TRP   293      19.307  32.239  37.376  1.00  0.00           H
ATOM   4374  CD2 TRP   293      17.296  31.673  37.163  1.00  0.00           C
ATOM   4375  C   TRP   293      16.615  34.215  39.693  1.00  0.00           C
ATOM   4376  O   TRP   293      15.538  34.119  40.273  1.00  0.00           O
ATOM   4377  N   ASP   294      16.876  35.138  38.732  1.00  0.00           N
ATOM   4378  H   ASP   294      17.613  34.882  38.090  1.00  0.00           H
ATOM   4379  CA  ASP   294      15.847  36.219  38.430  1.00  0.00           C
ATOM   4380  HA  ASP   294      14.909  35.985  38.933  1.00  0.00           H
ATOM   4381  CB  ASP   294      16.475  37.456  39.090  1.00  0.00           C
ATOM   4382  HB2 ASP   294      16.418  37.226  40.155  1.00  0.00           H
ATOM   4383  HB3 ASP   294      17.515  37.569  38.783  1.00  0.00           H
ATOM   4384  CG  ASP   294      15.554  38.678  38.747  1.00  0.00           C
ATOM   4385  OD1 ASP   294      14.317  38.493  38.606  1.00  0.00           O
ATOM   4386  OD2 ASP   294      16.063  39.825  38.878  1.00  0.00           O
ATOM   4387  C   ASP   294      15.669  36.372  36.947  1.00  0.00           C
ATOM   4388  O   ASP   294      16.554  36.969  36.317  1.00  0.00           O
ATOM   4389  N   PRO   295      14.556  35.821  36.377  1.00  0.00           N
ATOM   4390  CD  PRO   295      13.763  34.703  36.959  1.00  0.00           C
ATOM   4391  HD2 PRO   295      12.992  34.989  37.674  1.00  0.00           H
ATOM   4392  HD3 PRO   295      14.449  34.007  37.440  1.00  0.00           H
ATOM   4393  CG  PRO   295      13.059  33.990  35.837  1.00  0.00           C
ATOM   4394  HG2 PRO   295      12.070  33.687  36.178  1.00  0.00           H
ATOM   4395  HG3 PRO   295      13.639  33.176  35.402  1.00  0.00           H
ATOM   4396  CB  PRO   295      12.963  35.182  34.909  1.00  0.00           C
ATOM   4397  HB2 PRO   295      12.177  35.841  35.277  1.00  0.00           H
ATOM   4398  HB3 PRO   295      12.723  34.885  33.888  1.00  0.00           H
ATOM   4399  CA  PRO   295      14.332  35.891  34.996  1.00  0.00           C
ATOM   4400  HA  PRO   295      15.068  35.298  34.454  1.00  0.00           H
ATOM   4401  C   PRO   295      14.141  37.261  34.432  1.00  0.00           C
ATOM   4402  O   PRO   295      13.643  38.129  35.135  1.00  0.00           O
ATOM   4403  N   ASN   296      14.600  37.542  33.213  1.00  0.00           N
ATOM   4404  H   ASN   296      14.922  36.789  32.622  1.00  0.00           H
ATOM   4405  CA  ASN   296      14.815  38.928  32.653  1.00  0.00           C
ATOM   4406  HA  ASN   296      15.351  38.633  31.752  1.00  0.00           H
ATOM   4407  CB  ASN   296      13.512  39.593  32.291  1.00  0.00           C
ATOM   4408  HB2 ASN   296      13.197  40.015  33.246  1.00  0.00           H
ATOM   4409  HB3 ASN   296      13.741  40.402  31.597  1.00  0.00           H
ATOM   4410  CG  ASN   296      12.466  38.671  31.736  1.00  0.00           C
ATOM   4411  OD1 ASN   296      12.775  37.871  30.818  1.00  0.00           O
ATOM   4412  ND2 ASN   296      11.188  38.805  32.051  1.00  0.00           N
ATOM   4413 HD21 ASN   296      10.603  38.102  31.622  1.00  0.00           H
ATOM   4414 HD22 ASN   296      10.893  39.236  32.916  1.00  0.00           H
ATOM   4415  C   ASN   296      15.749  39.838  33.434  1.00  0.00           C
ATOM   4416  O   ASN   296      16.053  40.948  32.981  1.00  0.00           O
ATOM   4417  N   GLY   297      16.235  39.433  34.607  1.00  0.00           N
ATOM   4418  H   GLY   297      15.886  38.549  34.949  1.00  0.00           H
ATOM   4419  CA  GLY   297      17.054  40.276  35.444  1.00  0.00           C
ATOM   4420  HA2 GLY   297      16.476  41.152  35.741  1.00  0.00           H
ATOM   4421  HA3 GLY   297      17.184  39.813  36.422  1.00  0.00           H
ATOM   4422  C   GLY   297      18.340  40.869  34.884  1.00  0.00           C
ATOM   4423  O   GLY   297      18.937  41.713  35.585  1.00  0.00           O
ATOM   4424  N   TRP   298      18.895  40.362  33.738  1.00  0.00           N
ATOM   4425  H   TRP   298      18.372  39.641  33.262  1.00  0.00           H
ATOM   4426  CA  TRP   298      20.014  41.134  33.096  1.00  0.00           C
ATOM   4427  HA  TRP   298      20.776  41.312  33.855  1.00  0.00           H
ATOM   4428  CB  TRP   298      20.592  40.219  32.013  1.00  0.00           C
ATOM   4429  HB2 TRP   298      20.527  39.149  32.211  1.00  0.00           H
ATOM   4430  HB3 TRP   298      19.930  40.392  31.165  1.00  0.00           H
ATOM   4431  CG  TRP   298      22.008  40.419  31.543  1.00  0.00           C
ATOM   4432  CD1 TRP   298      22.368  41.329  30.611  1.00  0.00           C
ATOM   4433  HD1 TRP   298      21.768  42.017  30.033  1.00  0.00           H
ATOM   4434  NE1 TRP   298      23.769  41.346  30.563  1.00  0.00           N
ATOM   4435  HE1 TRP   298      24.378  41.945  30.024  1.00  0.00           H
ATOM   4436  CE2 TRP   298      24.331  40.411  31.381  1.00  0.00           C
ATOM   4437  CZ2 TRP   298      25.622  40.076  31.633  1.00  0.00           C
ATOM   4438  HZ2 TRP   298      26.421  40.552  31.084  1.00  0.00           H
ATOM   4439  CH2 TRP   298      25.835  39.087  32.594  1.00  0.00           C
ATOM   4440  HH2 TRP   298      26.842  38.905  32.939  1.00  0.00           H
ATOM   4441  CZ3 TRP   298      24.793  38.408  33.249  1.00  0.00           C
ATOM   4442  HZ3 TRP   298      24.925  37.640  33.997  1.00  0.00           H
ATOM   4443  CE3 TRP   298      23.517  38.626  32.825  1.00  0.00           C
ATOM   4444  HE3 TRP   298      22.753  38.010  33.277  1.00  0.00           H
ATOM   4445  CD2 TRP   298      23.216  39.722  31.965  1.00  0.00           C
ATOM   4446  C   TRP   298      19.569  42.409  32.450  1.00  0.00           C
ATOM   4447  O   TRP   298      20.357  43.338  32.280  1.00  0.00           O
ATOM   4448  N   THR   299      18.294  42.482  32.123  1.00  0.00           N
ATOM   4449  H   THR   299      17.748  41.652  32.312  1.00  0.00           H
ATOM   4450  CA  THR   299      17.771  43.481  31.183  1.00  0.00           C
ATOM   4451  HA  THR   299      18.554  44.229  31.057  1.00  0.00           H
ATOM   4452  CB  THR   299      17.498  42.813  29.786  1.00  0.00           C
ATOM   4453  HB  THR   299      17.183  43.620  29.125  1.00  0.00           H
ATOM   4454  CG2 THR   299      18.691  42.165  29.146  1.00  0.00           C
ATOM   4455 HG21 THR   299      18.895  41.212  29.634  1.00  0.00           H
ATOM   4456 HG22 THR   299      18.529  42.010  28.079  1.00  0.00           H
ATOM   4457 HG23 THR   299      19.549  42.829  29.251  1.00  0.00           H
ATOM   4458  OG1 THR   299      16.485  41.806  29.850  1.00  0.00           O
ATOM   4459  HG1 THR   299      15.644  42.257  29.742  1.00  0.00           H
ATOM   4460  C   THR   299      16.462  44.223  31.586  1.00  0.00           C
ATOM   4461  O   THR   299      16.082  45.222  30.987  1.00  0.00           O
ATOM   4462  N   GLU   300      15.778  43.803  32.640  1.00  0.00           N
ATOM   4463  H   GLU   300      15.992  42.904  33.047  1.00  0.00           H
ATOM   4464  CA  GLU   300      14.600  44.415  33.247  1.00  0.00           C
ATOM   4465  HA  GLU   300      14.281  45.257  32.631  1.00  0.00           H
ATOM   4466  CB  GLU   300      13.526  43.319  33.326  1.00  0.00           C
ATOM   4467  HB2 GLU   300      13.365  42.752  32.409  1.00  0.00           H
ATOM   4468  HB3 GLU   300      13.660  42.605  34.139  1.00  0.00           H
ATOM   4469  CG  GLU   300      12.181  43.973  33.858  1.00  0.00           C
ATOM   4470  HG2 GLU   300      11.355  43.261  33.872  1.00  0.00           H
ATOM   4471  HG3 GLU   300      12.349  44.215  34.907  1.00  0.00           H
ATOM   4472  CD  GLU   300      11.582  45.161  33.120  1.00  0.00           C
ATOM   4473  OE1 GLU   300      10.907  45.994  33.788  1.00  0.00           O
ATOM   4474  OE2 GLU   300      11.706  45.277  31.830  1.00  0.00           O
ATOM   4475  C   GLU   300      14.942  44.929  34.647  1.00  0.00           C
ATOM   4476  O   GLU   300      15.707  44.220  35.390  1.00  0.00           O
ATOM   4477  N   THR   301      14.413  46.048  35.089  1.00  0.00           N
ATOM   4478  H   THR   301      13.985  46.693  34.441  1.00  0.00           H
ATOM   4479  CA  THR   301      14.921  46.642  36.299  1.00  0.00           C
ATOM   4480  HA  THR   301      16.001  46.508  36.352  1.00  0.00           H
ATOM   4481  CB  THR   301      14.638  48.207  36.240  1.00  0.00           C
ATOM   4482  HB  THR   301      14.772  48.582  37.255  1.00  0.00           H
ATOM   4483  CG2 THR   301      15.780  48.911  35.496  1.00  0.00           C
ATOM   4484 HG21 THR   301      15.935  48.434  34.529  1.00  0.00           H
ATOM   4485 HG22 THR   301      15.655  49.989  35.398  1.00  0.00           H
ATOM   4486 HG23 THR   301      16.740  48.770  35.993  1.00  0.00           H
ATOM   4487  OG1 THR   301      13.471  48.653  35.641  1.00  0.00           O
ATOM   4488  HG1 THR   301      12.808  47.999  35.875  1.00  0.00           H
ATOM   4489  C   THR   301      14.442  46.083  37.656  1.00  0.00           C
ATOM   4490  O   THR   301      15.021  46.393  38.703  1.00  0.00           O
ATOM   4491  N   ASP   302      13.427  45.243  37.642  1.00  0.00           N
ATOM   4492  H   ASP   302      13.024  44.951  36.762  1.00  0.00           H
ATOM   4493  CA  ASP   302      12.845  44.753  38.910  1.00  0.00           C
ATOM   4494  HA  ASP   302      12.665  45.526  39.657  1.00  0.00           H
ATOM   4495  CB  ASP   302      11.485  44.217  38.586  1.00  0.00           C
ATOM   4496  HB2 ASP   302      10.816  44.213  39.447  1.00  0.00           H
ATOM   4497  HB3 ASP   302      11.054  45.024  37.994  1.00  0.00           H
ATOM   4498  CG  ASP   302      11.361  42.957  37.729  1.00  0.00           C
ATOM   4499  OD1 ASP   302      12.017  41.939  38.115  1.00  0.00           O
ATOM   4500  OD2 ASP   302      10.546  42.943  36.845  1.00  0.00           O
ATOM   4501  C   ASP   302      13.631  43.639  39.607  1.00  0.00           C
ATOM   4502  O   ASP   302      14.626  43.052  39.080  1.00  0.00           O
ATOM   4503  N   SER   303      13.196  43.278  40.759  1.00  0.00           N
ATOM   4504  H   SER   303      12.529  43.932  41.142  1.00  0.00           H
ATOM   4505  CA  SER   303      13.875  42.307  41.722  1.00  0.00           C
ATOM   4506  HA  SER   303      14.781  41.978  41.215  1.00  0.00           H
ATOM   4507  CB  SER   303      14.248  42.992  43.042  1.00  0.00           C
ATOM   4508  HB2 SER   303      14.755  42.224  43.626  1.00  0.00           H
ATOM   4509  HB3 SER   303      14.880  43.809  42.694  1.00  0.00           H
ATOM   4510  OG  SER   303      13.080  43.460  43.604  1.00  0.00           O
ATOM   4511  HG  SER   303      13.121  44.413  43.502  1.00  0.00           H
ATOM   4512  C   SER   303      12.930  41.080  42.066  1.00  0.00           C
ATOM   4513  O   SER   303      13.023  40.443  43.094  1.00  0.00           O
ATOM   4514  N   SER   304      12.089  40.766  41.157  1.00  0.00           N
ATOM   4515  H   SER   304      12.143  41.392  40.365  1.00  0.00           H
ATOM   4516  CA  SER   304      10.973  39.794  41.303  1.00  0.00           C
ATOM   4517  HA  SER   304      10.513  39.785  42.291  1.00  0.00           H
ATOM   4518  CB  SER   304       9.895  40.076  40.310  1.00  0.00           C
ATOM   4519  HB2 SER   304       9.029  39.447  40.517  1.00  0.00           H
ATOM   4520  HB3 SER   304       9.553  41.103  40.439  1.00  0.00           H
ATOM   4521  OG  SER   304      10.224  40.109  38.925  1.00  0.00           O
ATOM   4522  HG  SER   304      10.983  40.689  38.833  1.00  0.00           H
ATOM   4523  C   SER   304      11.453  38.322  41.130  1.00  0.00           C
ATOM   4524  O   SER   304      10.849  37.537  40.425  1.00  0.00           O
ATOM   4525  N   PHE   305      12.550  38.003  41.824  1.00  0.00           N
ATOM   4526  H   PHE   305      12.908  38.658  42.503  1.00  0.00           H
ATOM   4527  CA  PHE   305      13.272  36.773  41.497  1.00  0.00           C
ATOM   4528  HA  PHE   305      13.596  36.951  40.471  1.00  0.00           H
ATOM   4529  CB  PHE   305      14.506  36.622  42.439  1.00  0.00           C
ATOM   4530  HB2 PHE   305      15.154  35.813  42.102  1.00  0.00           H
ATOM   4531  HB3 PHE   305      15.048  37.566  42.364  1.00  0.00           H
ATOM   4532  CG  PHE   305      14.286  36.507  43.920  1.00  0.00           C
ATOM   4533  CD1 PHE   305      14.050  37.684  44.710  1.00  0.00           C
ATOM   4534  HD1 PHE   305      14.301  38.662  44.327  1.00  0.00           H
ATOM   4535  CE1 PHE   305      13.706  37.607  46.114  1.00  0.00           C
ATOM   4536  HE1 PHE   305      13.576  38.543  46.637  1.00  0.00           H
ATOM   4537  CZ  PHE   305      13.572  36.309  46.655  1.00  0.00           C
ATOM   4538  HZ  PHE   305      13.211  36.189  47.665  1.00  0.00           H
ATOM   4539  CE2 PHE   305      13.758  35.141  45.900  1.00  0.00           C
ATOM   4540  HE2 PHE   305      13.483  34.160  46.257  1.00  0.00           H
ATOM   4541  CD2 PHE   305      14.235  35.210  44.552  1.00  0.00           C
ATOM   4542  HD2 PHE   305      14.385  34.297  43.995  1.00  0.00           H
ATOM   4543  C   PHE   305      12.356  35.520  41.550  1.00  0.00           C
ATOM   4544  O   PHE   305      11.366  35.467  42.313  1.00  0.00           O
ATOM   4545  N   SER   306      12.780  34.477  40.804  1.00  0.00           N
ATOM   4546  H   SER   306      13.746  34.577  40.531  1.00  0.00           H
ATOM   4547  CA  SER   306      12.080  33.164  40.720  1.00  0.00           C
ATOM   4548  HA  SER   306      11.002  33.313  40.784  1.00  0.00           H
ATOM   4549  CB  SER   306      12.457  32.584  39.368  1.00  0.00           C
ATOM   4550  HB2 SER   306      11.985  33.182  38.589  1.00  0.00           H
ATOM   4551  HB3 SER   306      13.545  32.640  39.314  1.00  0.00           H
ATOM   4552  OG  SER   306      12.111  31.224  39.428  1.00  0.00           O
ATOM   4553  HG  SER   306      11.167  31.273  39.593  1.00  0.00           H
ATOM   4554  C   SER   306      12.462  32.306  41.942  1.00  0.00           C
ATOM   4555  O   SER   306      11.580  31.797  42.668  1.00  0.00           O
ATOM   4556  N   VAL   307      13.758  32.144  42.242  1.00  0.00           N
ATOM   4557  H   VAL   307      14.460  32.576  41.659  1.00  0.00           H
ATOM   4558  CA  VAL   307      14.388  31.307  43.306  1.00  0.00           C
ATOM   4559  HA  VAL   307      13.678  31.191  44.125  1.00  0.00           H
ATOM   4560  CB  VAL   307      14.762  29.902  42.763  1.00  0.00           C
ATOM   4561  HB  VAL   307      15.267  29.958  41.798  1.00  0.00           H
ATOM   4562  CG1 VAL   307      15.722  29.137  43.691  1.00  0.00           C
ATOM   4563 HG11 VAL   307      16.711  29.587  43.603  1.00  0.00           H
ATOM   4564 HG12 VAL   307      15.407  29.228  44.730  1.00  0.00           H
ATOM   4565 HG13 VAL   307      15.783  28.073  43.462  1.00  0.00           H
ATOM   4566  CG2 VAL   307      13.571  29.031  42.740  1.00  0.00           C
ATOM   4567 HG21 VAL   307      13.866  28.070  42.320  1.00  0.00           H
ATOM   4568 HG22 VAL   307      13.259  28.803  43.760  1.00  0.00           H
ATOM   4569 HG23 VAL   307      12.842  29.417  42.028  1.00  0.00           H
ATOM   4570  C   VAL   307      15.536  31.927  44.089  1.00  0.00           C
ATOM   4571  O   VAL   307      16.614  32.232  43.589  1.00  0.00           O
ATOM   4572  N   LYS   308      15.455  32.139  45.367  1.00  0.00           N
ATOM   4573  H   LYS   308      14.680  31.822  45.930  1.00  0.00           H
ATOM   4574  CA  LYS   308      16.596  32.463  46.226  1.00  0.00           C
ATOM   4575  HA  LYS   308      17.414  32.852  45.621  1.00  0.00           H
ATOM   4576  CB  LYS   308      16.196  33.635  47.141  1.00  0.00           C
ATOM   4577  HB2 LYS   308      16.103  34.563  46.577  1.00  0.00           H
ATOM   4578  HB3 LYS   308      15.287  33.403  47.697  1.00  0.00           H
ATOM   4579  CG  LYS   308      17.251  33.937  48.279  1.00  0.00           C
ATOM   4580  HG2 LYS   308      17.267  33.102  48.979  1.00  0.00           H
ATOM   4581  HG3 LYS   308      18.262  34.036  47.885  1.00  0.00           H
ATOM   4582  CD  LYS   308      16.904  35.246  48.961  1.00  0.00           C
ATOM   4583  HD2 LYS   308      17.755  35.585  49.551  1.00  0.00           H
ATOM   4584  HD3 LYS   308      16.763  36.046  48.233  1.00  0.00           H
ATOM   4585  CE  LYS   308      15.813  35.260  49.975  1.00  0.00           C
ATOM   4586  HE2 LYS   308      14.894  34.758  49.672  1.00  0.00           H
ATOM   4587  HE3 LYS   308      16.159  34.602  50.773  1.00  0.00           H
ATOM   4588  NZ  LYS   308      15.498  36.609  50.556  1.00  0.00           N
ATOM   4589  HZ1 LYS   308      16.267  37.133  50.947  1.00  0.00           H
ATOM   4590  HZ2 LYS   308      15.161  37.275  49.877  1.00  0.00           H
ATOM   4591  HZ3 LYS   308      14.804  36.499  51.281  1.00  0.00           H
ATOM   4592  C   LYS   308      17.045  31.208  46.994  1.00  0.00           C
ATOM   4593  O   LYS   308      16.200  30.520  47.651  1.00  0.00           O
ATOM   4594  N   GLN   309      18.346  30.954  46.997  1.00  0.00           N
ATOM   4595  H   GLN   309      18.970  31.606  46.545  1.00  0.00           H
ATOM   4596  CA  GLN   309      18.962  29.745  47.659  1.00  0.00           C
ATOM   4597  HA  GLN   309      18.185  29.249  48.241  1.00  0.00           H
ATOM   4598  CB  GLN   309      19.420  28.655  46.657  1.00  0.00           C
ATOM   4599  HB2 GLN   309      18.584  28.410  46.002  1.00  0.00           H
ATOM   4600  HB3 GLN   309      20.182  29.117  46.028  1.00  0.00           H
ATOM   4601  CG  GLN   309      20.043  27.398  47.283  1.00  0.00           C
ATOM   4602  HG2 GLN   309      20.977  27.688  47.765  1.00  0.00           H
ATOM   4603  HG3 GLN   309      19.273  27.073  47.983  1.00  0.00           H
ATOM   4604  CD  GLN   309      20.133  26.363  46.240  1.00  0.00           C
ATOM   4605  OE1 GLN   309      19.656  26.454  45.122  1.00  0.00           O
ATOM   4606  NE2 GLN   309      20.853  25.341  46.551  1.00  0.00           N
ATOM   4607 HE21 GLN   309      21.285  25.368  47.463  1.00  0.00           H
ATOM   4608 HE22 GLN   309      20.924  24.619  45.849  1.00  0.00           H
ATOM   4609  C   GLN   309      20.055  30.187  48.647  1.00  0.00           C
ATOM   4610  O   GLN   309      20.855  30.973  48.214  1.00  0.00           O
ATOM   4611  N   ASP   310      19.998  29.764  49.910  1.00  0.00           N
ATOM   4612  H   ASP   310      19.262  29.228  50.348  1.00  0.00           H
ATOM   4613  CA  ASP   310      21.165  29.903  50.805  1.00  0.00           C
ATOM   4614  HA  ASP   310      21.490  30.912  50.553  1.00  0.00           H
ATOM   4615  CB  ASP   310      20.801  29.757  52.279  1.00  0.00           C
ATOM   4616  HB2 ASP   310      20.227  28.831  52.311  1.00  0.00           H
ATOM   4617  HB3 ASP   310      21.690  29.653  52.901  1.00  0.00           H
ATOM   4618  CG  ASP   310      20.082  30.972  52.824  1.00  0.00           C
ATOM   4619  OD1 ASP   310      19.255  31.618  52.094  1.00  0.00           O
ATOM   4620  OD2 ASP   310      20.193  31.208  54.056  1.00  0.00           O
ATOM   4621  C   ASP   310      22.284  28.905  50.454  1.00  0.00           C
ATOM   4622  O   ASP   310      22.069  27.664  50.338  1.00  0.00           O
ATOM   4623  N   ILE   311      23.492  29.368  50.566  1.00  0.00           N
ATOM   4624  H   ILE   311      23.567  30.375  50.565  1.00  0.00           H
ATOM   4625  CA  ILE   311      24.698  28.700  50.263  1.00  0.00           C
ATOM   4626  HA  ILE   311      24.432  27.692  49.946  1.00  0.00           H
ATOM   4627  CB  ILE   311      25.404  29.331  49.030  1.00  0.00           C
ATOM   4628  HB  ILE   311      25.771  30.305  49.356  1.00  0.00           H
ATOM   4629  CG2 ILE   311      26.639  28.583  48.507  1.00  0.00           C
ATOM   4630 HG21 ILE   311      27.520  28.831  49.100  1.00  0.00           H
ATOM   4631 HG22 ILE   311      26.412  27.524  48.620  1.00  0.00           H
ATOM   4632 HG23 ILE   311      26.855  28.920  47.495  1.00  0.00           H
ATOM   4633  CG1 ILE   311      24.373  29.577  47.850  1.00  0.00           C
ATOM   4634 HG12 ILE   311      23.494  30.151  48.141  1.00  0.00           H
ATOM   4635 HG13 ILE   311      24.810  30.131  47.020  1.00  0.00           H
ATOM   4636  CD1 ILE   311      23.983  28.220  47.201  1.00  0.00           C
ATOM   4637 HD11 ILE   311      24.872  27.653  46.926  1.00  0.00           H
ATOM   4638 HD12 ILE   311      23.267  27.794  47.904  1.00  0.00           H
ATOM   4639 HD13 ILE   311      23.439  28.518  46.304  1.00  0.00           H
ATOM   4640  C   ILE   311      25.576  28.513  51.478  1.00  0.00           C
ATOM   4641  O   ILE   311      26.027  27.377  51.761  1.00  0.00           O
ATOM   4642  N   VAL   312      25.791  29.556  52.317  1.00  0.00           N
ATOM   4643  H   VAL   312      25.323  30.414  52.062  1.00  0.00           H
ATOM   4644  CA  VAL   312      26.493  29.531  53.660  1.00  0.00           C
ATOM   4645  HA  VAL   312      26.494  28.502  54.018  1.00  0.00           H
ATOM   4646  CB  VAL   312      27.921  30.056  53.350  1.00  0.00           C
ATOM   4647  HB  VAL   312      27.697  31.011  52.875  1.00  0.00           H
ATOM   4648  CG1 VAL   312      28.718  30.363  54.638  1.00  0.00           C
ATOM   4649 HG11 VAL   312      28.949  29.401  55.097  1.00  0.00           H
ATOM   4650 HG12 VAL   312      29.743  30.672  54.433  1.00  0.00           H
ATOM   4651 HG13 VAL   312      28.258  31.153  55.232  1.00  0.00           H
ATOM   4652  CG2 VAL   312      28.718  29.127  52.450  1.00  0.00           C
ATOM   4653 HG21 VAL   312      28.242  28.946  51.487  1.00  0.00           H
ATOM   4654 HG22 VAL   312      29.650  29.561  52.087  1.00  0.00           H
ATOM   4655 HG23 VAL   312      28.908  28.210  53.008  1.00  0.00           H
ATOM   4656  C   VAL   312      25.872  30.479  54.687  1.00  0.00           C
ATOM   4657  O   VAL   312      25.453  31.582  54.344  1.00  0.00           O
ATOM   4658  N   ALA   313      25.713  30.113  55.965  1.00  0.00           N
ATOM   4659  H   ALA   313      26.173  29.273  56.284  1.00  0.00           H
ATOM   4660  CA  ALA   313      24.891  30.923  56.898  1.00  0.00           C
ATOM   4661  HA  ALA   313      23.955  31.138  56.384  1.00  0.00           H
ATOM   4662  CB  ALA   313      24.630  30.011  58.113  1.00  0.00           C
ATOM   4663  HB1 ALA   313      25.477  29.764  58.755  1.00  0.00           H
ATOM   4664  HB2 ALA   313      24.115  30.657  58.824  1.00  0.00           H
ATOM   4665  HB3 ALA   313      24.098  29.083  57.903  1.00  0.00           H
ATOM   4666  C   ALA   313      25.541  32.273  57.417  1.00  0.00           C
ATOM   4667  O   ALA   313      26.721  32.393  57.353  1.00  0.00           O
ATOM   4668  N   ILE   314      24.761  33.280  57.852  1.00  0.00           N
ATOM   4669  H   ILE   314      23.764  33.123  57.826  1.00  0.00           H
ATOM   4670  CA  ILE   314      25.277  34.628  58.284  1.00  0.00           C
ATOM   4671  HA  ILE   314      25.847  35.117  57.494  1.00  0.00           H
ATOM   4672  CB  ILE   314      24.029  35.529  58.592  1.00  0.00           C
ATOM   4673  HB  ILE   314      23.203  35.473  57.884  1.00  0.00           H
ATOM   4674  CG2 ILE   314      23.385  35.456  60.043  1.00  0.00           C
ATOM   4675 HG21 ILE   314      23.304  34.441  60.431  1.00  0.00           H
ATOM   4676 HG22 ILE   314      24.100  35.875  60.752  1.00  0.00           H
ATOM   4677 HG23 ILE   314      22.439  35.983  60.167  1.00  0.00           H
ATOM   4678  CG1 ILE   314      24.558  36.977  58.411  1.00  0.00           C
ATOM   4679 HG12 ILE   314      25.192  37.324  59.227  1.00  0.00           H
ATOM   4680 HG13 ILE   314      25.054  37.028  57.442  1.00  0.00           H
ATOM   4681  CD1 ILE   314      23.395  37.921  58.480  1.00  0.00           C
ATOM   4682 HD11 ILE   314      23.675  38.951  58.253  1.00  0.00           H
ATOM   4683 HD12 ILE   314      22.645  37.665  57.732  1.00  0.00           H
ATOM   4684 HD13 ILE   314      22.915  38.008  59.455  1.00  0.00           H
ATOM   4685  C   ILE   314      26.277  34.569  59.407  1.00  0.00           C
ATOM   4686  O   ILE   314      26.918  35.591  59.744  1.00  0.00           O
ATOM   4687  N   THR   315      26.448  33.502  60.182  1.00  0.00           N
ATOM   4688  H   THR   315      25.852  32.699  60.043  1.00  0.00           H
ATOM   4689  CA  THR   315      27.447  33.436  61.389  1.00  0.00           C
ATOM   4690  HA  THR   315      27.366  34.320  62.021  1.00  0.00           H
ATOM   4691  CB  THR   315      27.229  32.153  62.267  1.00  0.00           C
ATOM   4692  HB  THR   315      28.046  32.240  62.985  1.00  0.00           H
ATOM   4693  CG2 THR   315      25.849  32.063  62.970  1.00  0.00           C
ATOM   4694 HG21 THR   315      25.947  32.636  63.892  1.00  0.00           H
ATOM   4695 HG22 THR   315      25.110  32.315  62.208  1.00  0.00           H
ATOM   4696 HG23 THR   315      25.547  31.076  63.320  1.00  0.00           H
ATOM   4697  OG1 THR   315      27.312  30.950  61.345  1.00  0.00           O
ATOM   4698  HG1 THR   315      28.191  30.979  60.959  1.00  0.00           H
ATOM   4699  C   THR   315      28.894  33.378  60.857  1.00  0.00           C
ATOM   4700  O   THR   315      29.832  33.601  61.628  1.00  0.00           O
ATOM   4701  N   ASP   316      29.059  33.160  59.544  1.00  0.00           N
ATOM   4702  H   ASP   316      28.184  33.005  59.065  1.00  0.00           H
ATOM   4703  CA  ASP   316      30.342  32.843  58.881  1.00  0.00           C
ATOM   4704  HA  ASP   316      31.085  32.589  59.635  1.00  0.00           H
ATOM   4705  CB  ASP   316      30.090  31.587  58.054  1.00  0.00           C
ATOM   4706  HB2 ASP   316      29.222  31.690  57.402  1.00  0.00           H
ATOM   4707  HB3 ASP   316      31.014  31.362  57.522  1.00  0.00           H
ATOM   4708  CG  ASP   316      29.651  30.367  58.937  1.00  0.00           C
ATOM   4709  OD1 ASP   316      29.798  30.381  60.194  1.00  0.00           O
ATOM   4710  OD2 ASP   316      29.311  29.314  58.401  1.00  0.00           O
ATOM   4711  C   ASP   316      30.849  33.963  57.969  1.00  0.00           C
ATOM   4712  O   ASP   316      30.037  34.527  57.205  1.00  0.00           O
ATOM   4713  N   TRP   317      32.127  34.317  58.115  1.00  0.00           N
ATOM   4714  H   TRP   317      32.740  33.574  58.417  1.00  0.00           H
ATOM   4715  CA  TRP   317      32.695  35.507  57.490  1.00  0.00           C
ATOM   4716  HA  TRP   317      31.832  36.174  57.490  1.00  0.00           H
ATOM   4717  CB  TRP   317      33.791  36.288  58.242  1.00  0.00           C
ATOM   4718  HB2 TRP   317      34.628  35.615  58.430  1.00  0.00           H
ATOM   4719  HB3 TRP   317      34.120  37.119  57.618  1.00  0.00           H
ATOM   4720  CG  TRP   317      33.427  36.805  59.573  1.00  0.00           C
ATOM   4721  CD1 TRP   317      32.244  36.782  60.209  1.00  0.00           C
ATOM   4722  HD1 TRP   317      31.321  36.262  59.995  1.00  0.00           H
ATOM   4723  NE1 TRP   317      32.295  37.503  61.290  1.00  0.00           N
ATOM   4724  HE1 TRP   317      31.602  37.401  62.017  1.00  0.00           H
ATOM   4725  CE2 TRP   317      33.603  38.007  61.610  1.00  0.00           C
ATOM   4726  CZ2 TRP   317      34.187  38.612  62.693  1.00  0.00           C
ATOM   4727  HZ2 TRP   317      33.607  38.707  63.600  1.00  0.00           H
ATOM   4728  CH2 TRP   317      35.510  38.902  62.694  1.00  0.00           C
ATOM   4729  HH2 TRP   317      36.044  39.187  63.588  1.00  0.00           H
ATOM   4730  CZ3 TRP   317      36.283  38.583  61.572  1.00  0.00           C
ATOM   4731  HZ3 TRP   317      37.359  38.667  61.540  1.00  0.00           H
ATOM   4732  CE3 TRP   317      35.689  37.949  60.422  1.00  0.00           C
ATOM   4733  HE3 TRP   317      36.403  37.687  59.655  1.00  0.00           H
ATOM   4734  CD2 TRP   317      34.312  37.617  60.422  1.00  0.00           C
ATOM   4735  C   TRP   317      33.264  35.184  56.096  1.00  0.00           C
ATOM   4736  O   TRP   317      34.434  34.731  55.978  1.00  0.00           O
ATOM   4737  N   SER   318      32.534  35.418  54.980  1.00  0.00           N
ATOM   4738  H   SER   318      31.662  35.886  55.185  1.00  0.00           H
ATOM   4739  CA  SER   318      33.064  35.235  53.594  1.00  0.00           C
ATOM   4740  HA  SER   318      33.644  34.316  53.674  1.00  0.00           H
ATOM   4741  CB  SER   318      31.898  35.139  52.558  1.00  0.00           C
ATOM   4742  HB2 SER   318      32.180  34.598  51.654  1.00  0.00           H
ATOM   4743  HB3 SER   318      31.095  34.671  53.128  1.00  0.00           H
ATOM   4744  OG  SER   318      31.458  36.438  52.302  1.00  0.00           O
ATOM   4745  HG  SER   318      31.019  36.723  53.107  1.00  0.00           H
ATOM   4746  C   SER   318      34.136  36.283  53.260  1.00  0.00           C
ATOM   4747  O   SER   318      34.411  37.199  54.009  1.00  0.00           O
ATOM   4748  N   GLY   319      34.849  36.007  52.152  1.00  0.00           N
ATOM   4749  H   GLY   319      34.685  35.141  51.659  1.00  0.00           H
ATOM   4750  CA  GLY   319      35.925  36.789  51.611  1.00  0.00           C
ATOM   4751  HA2 GLY   319      35.897  37.808  51.996  1.00  0.00           H
ATOM   4752  HA3 GLY   319      36.840  36.304  51.948  1.00  0.00           H
ATOM   4753  C   GLY   319      35.948  36.900  50.092  1.00  0.00           C
ATOM   4754  O   GLY   319      34.860  37.128  49.436  1.00  0.00           O
ATOM   4755  N   TYR   320      37.116  36.584  49.464  1.00  0.00           N
ATOM   4756  H   TYR   320      37.883  36.220  50.011  1.00  0.00           H
ATOM   4757  CA  TYR   320      37.174  36.562  48.051  1.00  0.00           C
ATOM   4758  HA  TYR   320      36.850  37.514  47.633  1.00  0.00           H
ATOM   4759  CB  TYR   320      38.605  36.382  47.688  1.00  0.00           C
ATOM   4760  HB2 TYR   320      38.940  35.566  48.329  1.00  0.00           H
ATOM   4761  HB3 TYR   320      38.658  36.078  46.642  1.00  0.00           H
ATOM   4762  CG  TYR   320      39.593  37.554  47.825  1.00  0.00           C
ATOM   4763  CD1 TYR   320      39.664  38.524  46.816  1.00  0.00           C
ATOM   4764  HD1 TYR   320      39.063  38.353  45.935  1.00  0.00           H
ATOM   4765  CE1 TYR   320      40.615  39.539  46.997  1.00  0.00           C
ATOM   4766  HE1 TYR   320      40.802  40.369  46.333  1.00  0.00           H
ATOM   4767  CZ  TYR   320      41.325  39.743  48.167  1.00  0.00           C
ATOM   4768  OH  TYR   320      42.140  40.835  48.314  1.00  0.00           O
ATOM   4769  HH  TYR   320      41.957  41.566  47.718  1.00  0.00           H
ATOM   4770  CE2 TYR   320      41.243  38.712  49.152  1.00  0.00           C
ATOM   4771  HE2 TYR   320      41.856  38.702  50.041  1.00  0.00           H
ATOM   4772  CD2 TYR   320      40.355  37.611  48.996  1.00  0.00           C
ATOM   4773  HD2 TYR   320      40.433  36.786  49.689  1.00  0.00           H
ATOM   4774  C   TYR   320      36.282  35.545  47.313  1.00  0.00           C
ATOM   4775  O   TYR   320      35.928  34.456  47.859  1.00  0.00           O
ATOM   4776  N   SER   321      35.885  35.782  46.042  1.00  0.00           N
ATOM   4777  H   SER   321      36.336  36.608  45.676  1.00  0.00           H
ATOM   4778  CA  SER   321      35.070  34.843  45.250  1.00  0.00           C
ATOM   4779  HA  SER   321      35.575  33.889  45.393  1.00  0.00           H
ATOM   4780  CB  SER   321      33.624  34.748  45.762  1.00  0.00           C
ATOM   4781  HB2 SER   321      33.164  33.949  45.180  1.00  0.00           H
ATOM   4782  HB3 SER   321      33.603  34.502  46.823  1.00  0.00           H
ATOM   4783  OG  SER   321      32.975  35.968  45.444  1.00  0.00           O
ATOM   4784  HG  SER   321      33.534  36.602  45.897  1.00  0.00           H
ATOM   4785  C   SER   321      35.058  35.081  43.747  1.00  0.00           C
ATOM   4786  O   SER   321      35.579  36.117  43.357  1.00  0.00           O
ATOM   4787  N   GLY   322      34.549  34.140  42.947  1.00  0.00           N
ATOM   4788  H   GLY   322      34.233  33.272  43.355  1.00  0.00           H
ATOM   4789  CA  GLY   322      34.303  34.219  41.498  1.00  0.00           C
ATOM   4790  HA2 GLY   322      33.575  35.002  41.287  1.00  0.00           H
ATOM   4791  HA3 GLY   322      35.232  34.521  41.014  1.00  0.00           H
ATOM   4792  C   GLY   322      33.813  32.904  41.022  1.00  0.00           C
ATOM   4793  O   GLY   322      33.541  32.007  41.810  1.00  0.00           O
ATOM   4794  N   SER   323      33.540  32.850  39.704  1.00  0.00           N
ATOM   4795  H   SER   323      33.677  33.676  39.139  1.00  0.00           H
ATOM   4796  CA  SER   323      33.153  31.636  38.930  1.00  0.00           C
ATOM   4797  HA  SER   323      32.350  31.132  39.471  1.00  0.00           H
ATOM   4798  CB  SER   323      32.593  32.188  37.609  1.00  0.00           C
ATOM   4799  HB2 SER   323      32.181  31.360  37.033  1.00  0.00           H
ATOM   4800  HB3 SER   323      31.695  32.752  37.861  1.00  0.00           H
ATOM   4801  OG  SER   323      33.513  32.865  36.829  1.00  0.00           O
ATOM   4802  HG  SER   323      33.430  33.785  37.089  1.00  0.00           H
ATOM   4803  C   SER   323      34.381  30.703  38.657  1.00  0.00           C
ATOM   4804  O   SER   323      35.519  31.142  38.850  1.00  0.00           O
ATOM   4805  N   PHE   324      34.074  29.541  38.114  1.00  0.00           N
ATOM   4806  H   PHE   324      33.130  29.183  38.159  1.00  0.00           H
ATOM   4807  CA  PHE   324      34.927  28.666  37.267  1.00  0.00           C
ATOM   4808  HA  PHE   324      35.426  29.348  36.578  1.00  0.00           H
ATOM   4809  CB  PHE   324      35.934  27.844  38.139  1.00  0.00           C
ATOM   4810  HB2 PHE   324      36.549  27.239  37.474  1.00  0.00           H
ATOM   4811  HB3 PHE   324      36.570  28.480  38.754  1.00  0.00           H
ATOM   4812  CG  PHE   324      35.343  26.775  39.012  1.00  0.00           C
ATOM   4813  CD1 PHE   324      34.733  27.197  40.205  1.00  0.00           C
ATOM   4814  HD1 PHE   324      34.601  28.223  40.516  1.00  0.00           H
ATOM   4815  CE1 PHE   324      34.500  26.203  41.124  1.00  0.00           C
ATOM   4816  HE1 PHE   324      34.059  26.446  42.079  1.00  0.00           H
ATOM   4817  CZ  PHE   324      34.766  24.829  40.926  1.00  0.00           C
ATOM   4818  HZ  PHE   324      34.404  24.144  41.678  1.00  0.00           H
ATOM   4819  CE2 PHE   324      35.338  24.429  39.719  1.00  0.00           C
ATOM   4820  HE2 PHE   324      35.395  23.380  39.467  1.00  0.00           H
ATOM   4821  CD2 PHE   324      35.618  25.441  38.792  1.00  0.00           C
ATOM   4822  HD2 PHE   324      36.137  25.160  37.888  1.00  0.00           H
ATOM   4823  C   PHE   324      33.888  27.750  36.532  1.00  0.00           C
ATOM   4824  O   PHE   324      32.811  27.406  36.988  1.00  0.00           O
ATOM   4825  N   VAL   325      34.275  27.448  35.316  1.00  0.00           N
ATOM   4826  H   VAL   325      35.131  27.813  34.923  1.00  0.00           H
ATOM   4827  CA  VAL   325      33.587  26.487  34.488  1.00  0.00           C
ATOM   4828  HA  VAL   325      32.752  26.076  35.055  1.00  0.00           H
ATOM   4829  CB  VAL   325      33.067  27.140  33.179  1.00  0.00           C
ATOM   4830  HB  VAL   325      32.661  26.310  32.601  1.00  0.00           H
ATOM   4831  CG1 VAL   325      31.992  28.193  33.347  1.00  0.00           C
ATOM   4832 HG11 VAL   325      31.076  27.667  33.619  1.00  0.00           H
ATOM   4833 HG12 VAL   325      32.229  29.114  33.879  1.00  0.00           H
ATOM   4834 HG13 VAL   325      31.826  28.608  32.353  1.00  0.00           H
ATOM   4835  CG2 VAL   325      34.118  27.809  32.330  1.00  0.00           C
ATOM   4836 HG21 VAL   325      33.778  27.440  31.363  1.00  0.00           H
ATOM   4837 HG22 VAL   325      34.147  28.898  32.364  1.00  0.00           H
ATOM   4838 HG23 VAL   325      35.085  27.373  32.582  1.00  0.00           H
ATOM   4839  C   VAL   325      34.440  25.251  34.160  1.00  0.00           C
ATOM   4840  O   VAL   325      35.702  25.338  34.068  1.00  0.00           O
ATOM   4841  N   GLN   326      33.752  24.130  34.029  1.00  0.00           N
ATOM   4842  H   GLN   326      32.768  24.325  34.143  1.00  0.00           H
ATOM   4843  CA  GLN   326      34.246  22.797  33.537  1.00  0.00           C
ATOM   4844  HA  GLN   326      35.316  22.977  33.437  1.00  0.00           H
ATOM   4845  CB  GLN   326      34.057  21.762  34.525  1.00  0.00           C
ATOM   4846  HB2 GLN   326      33.051  21.574  34.899  1.00  0.00           H
ATOM   4847  HB3 GLN   326      34.392  20.822  34.087  1.00  0.00           H
ATOM   4848  CG  GLN   326      34.894  22.059  35.807  1.00  0.00           C
ATOM   4849  HG2 GLN   326      35.961  22.013  35.589  1.00  0.00           H
ATOM   4850  HG3 GLN   326      34.612  23.005  36.268  1.00  0.00           H
ATOM   4851  CD  GLN   326      34.591  20.946  36.842  1.00  0.00           C
ATOM   4852  OE1 GLN   326      33.621  20.209  36.743  1.00  0.00           O
ATOM   4853  NE2 GLN   326      35.437  20.718  37.810  1.00  0.00           N
ATOM   4854 HE21 GLN   326      36.239  21.323  37.915  1.00  0.00           H
ATOM   4855 HE22 GLN   326      35.097  20.068  38.505  1.00  0.00           H
ATOM   4856  C   GLN   326      33.681  22.371  32.111  1.00  0.00           C
ATOM   4857  O   GLN   326      32.523  22.537  31.682  1.00  0.00           O
ATOM   4858  N   HID   327      34.665  22.009  31.319  1.00  0.00           N
ATOM   4859  H   HID   327      35.590  21.919  31.716  1.00  0.00           H
ATOM   4860  CA  HID   327      34.449  21.857  29.827  1.00  0.00           C
ATOM   4861  HA  HID   327      33.688  22.521  29.420  1.00  0.00           H
ATOM   4862  CB  HID   327      35.646  22.491  29.113  1.00  0.00           C
ATOM   4863  HB2 HID   327      36.566  21.976  29.391  1.00  0.00           H
ATOM   4864  HB3 HID   327      35.506  22.381  28.038  1.00  0.00           H
ATOM   4865  CG  HID   327      35.913  23.982  29.529  1.00  0.00           C
ATOM   4866  ND1 HID   327      36.776  24.442  30.503  1.00  0.00           N
ATOM   4867  HD1 HID   327      37.544  23.928  30.912  1.00  0.00           H
ATOM   4868  CE1 HID   327      36.737  25.764  30.496  1.00  0.00           C
ATOM   4869  HE1 HID   327      37.493  26.319  31.030  1.00  0.00           H
ATOM   4870  NE2 HID   327      35.731  26.264  29.689  1.00  0.00           N
ATOM   4871  CD2 HID   327      35.169  25.115  29.085  1.00  0.00           C
ATOM   4872  HD2 HID   327      34.322  25.061  28.418  1.00  0.00           H
ATOM   4873  C   HID   327      34.214  20.398  29.370  1.00  0.00           C
ATOM   4874  O   HID   327      34.692  19.514  30.092  1.00  0.00           O
ATOM   4875  N   PRO   328      33.625  20.054  28.219  1.00  0.00           N
ATOM   4876  CD  PRO   328      32.875  21.032  27.384  1.00  0.00           C
ATOM   4877  HD2 PRO   328      33.641  21.427  26.717  1.00  0.00           H
ATOM   4878  HD3 PRO   328      32.330  21.829  27.890  1.00  0.00           H
ATOM   4879  CG  PRO   328      31.776  20.310  26.520  1.00  0.00           C
ATOM   4880  HG2 PRO   328      31.733  20.853  25.575  1.00  0.00           H
ATOM   4881  HG3 PRO   328      30.829  20.315  27.060  1.00  0.00           H
ATOM   4882  CB  PRO   328      32.418  18.884  26.459  1.00  0.00           C
ATOM   4883  HB2 PRO   328      33.223  18.988  25.732  1.00  0.00           H
ATOM   4884  HB3 PRO   328      31.622  18.198  26.166  1.00  0.00           H
ATOM   4885  CA  PRO   328      33.000  18.759  27.921  1.00  0.00           C
ATOM   4886  HA  PRO   328      32.189  18.631  28.638  1.00  0.00           H
ATOM   4887  C   PRO   328      33.962  17.592  28.007  1.00  0.00           C
ATOM   4888  O   PRO   328      33.552  16.482  28.205  1.00  0.00           O
ATOM   4889  N   GLU   329      35.288  17.868  27.859  1.00  0.00           N
ATOM   4890  H   GLU   329      35.585  18.797  27.599  1.00  0.00           H
ATOM   4891  CA  GLU   329      36.441  16.953  28.000  1.00  0.00           C
ATOM   4892  HA  GLU   329      36.197  16.116  27.344  1.00  0.00           H
ATOM   4893  CB  GLU   329      37.765  17.501  27.484  1.00  0.00           C
ATOM   4894  HB2 GLU   329      37.829  18.558  27.744  1.00  0.00           H
ATOM   4895  HB3 GLU   329      38.622  17.060  27.993  1.00  0.00           H
ATOM   4896  CG  GLU   329      38.171  17.294  25.959  1.00  0.00           C
ATOM   4897  HG2 GLU   329      39.017  17.973  25.837  1.00  0.00           H
ATOM   4898  HG3 GLU   329      38.487  16.279  25.719  1.00  0.00           H
ATOM   4899  CD  GLU   329      37.018  17.617  25.064  1.00  0.00           C
ATOM   4900  OE1 GLU   329      36.712  18.820  24.901  1.00  0.00           O
ATOM   4901  OE2 GLU   329      36.397  16.707  24.500  1.00  0.00           O
ATOM   4902  C   GLU   329      36.768  16.478  29.401  1.00  0.00           C
ATOM   4903  O   GLU   329      37.263  15.329  29.526  1.00  0.00           O
ATOM   4904  N   LEU   330      36.436  17.269  30.416  1.00  0.00           N
ATOM   4905  H   LEU   330      35.783  18.024  30.271  1.00  0.00           H
ATOM   4906  CA  LEU   330      36.382  16.663  31.789  1.00  0.00           C
ATOM   4907  HA  LEU   330      37.107  15.849  31.744  1.00  0.00           H
ATOM   4908  CB  LEU   330      37.002  17.771  32.655  1.00  0.00           C
ATOM   4909  HB2 LEU   330      37.985  17.936  32.215  1.00  0.00           H
ATOM   4910  HB3 LEU   330      36.331  18.626  32.574  1.00  0.00           H
ATOM   4911  CG  LEU   330      37.271  17.554  34.137  1.00  0.00           C
ATOM   4912  HG  LEU   330      36.292  17.294  34.539  1.00  0.00           H
ATOM   4913  CD1 LEU   330      38.414  16.514  34.248  1.00  0.00           C
ATOM   4914 HD11 LEU   330      38.758  16.334  35.267  1.00  0.00           H
ATOM   4915 HD12 LEU   330      38.116  15.506  33.958  1.00  0.00           H
ATOM   4916 HD13 LEU   330      39.385  16.817  33.856  1.00  0.00           H
ATOM   4917  CD2 LEU   330      37.714  18.846  34.857  1.00  0.00           C
ATOM   4918 HD21 LEU   330      37.571  18.751  35.933  1.00  0.00           H
ATOM   4919 HD22 LEU   330      38.716  19.162  34.568  1.00  0.00           H
ATOM   4920 HD23 LEU   330      37.033  19.669  34.641  1.00  0.00           H
ATOM   4921  C   LEU   330      35.034  16.142  32.300  1.00  0.00           C
ATOM   4922  O   LEU   330      34.981  15.123  33.063  1.00  0.00           O
ATOM   4923  N   THR   331      33.966  16.856  31.933  1.00  0.00           N
ATOM   4924  H   THR   331      34.062  17.529  31.186  1.00  0.00           H
ATOM   4925  CA  THR   331      32.582  16.607  32.544  1.00  0.00           C
ATOM   4926  HA  THR   331      32.741  16.400  33.602  1.00  0.00           H
ATOM   4927  CB  THR   331      31.678  17.827  32.522  1.00  0.00           C
ATOM   4928  HB  THR   331      30.762  17.576  33.057  1.00  0.00           H
ATOM   4929  CG2 THR   331      32.273  19.079  33.173  1.00  0.00           C
ATOM   4930 HG21 THR   331      31.713  19.984  32.934  1.00  0.00           H
ATOM   4931 HG22 THR   331      32.213  19.045  34.261  1.00  0.00           H
ATOM   4932 HG23 THR   331      33.294  19.206  32.814  1.00  0.00           H
ATOM   4933  OG1 THR   331      31.473  18.134  31.227  1.00  0.00           O
ATOM   4934  HG1 THR   331      31.101  19.017  31.177  1.00  0.00           H
ATOM   4935  C   THR   331      31.763  15.541  31.945  1.00  0.00           C
ATOM   4936  O   THR   331      30.941  14.976  32.695  1.00  0.00           O
ATOM   4937  N   GLY   332      31.917  15.300  30.639  1.00  0.00           N
ATOM   4938  H   GLY   332      32.475  15.992  30.160  1.00  0.00           H
ATOM   4939  CA  GLY   332      31.078  14.361  29.924  1.00  0.00           C
ATOM   4940  HA2 GLY   332      31.532  13.878  29.059  1.00  0.00           H
ATOM   4941  HA3 GLY   332      30.883  13.593  30.673  1.00  0.00           H
ATOM   4942  C   GLY   332      29.723  15.061  29.457  1.00  0.00           C
ATOM   4943  O   GLY   332      28.950  14.518  28.692  1.00  0.00           O
ATOM   4944  N   LEU   333      29.480  16.268  29.874  1.00  0.00           N
ATOM   4945  H   LEU   333      30.196  16.529  30.537  1.00  0.00           H
ATOM   4946  CA  LEU   333      28.290  17.057  29.670  1.00  0.00           C
ATOM   4947  HA  LEU   333      27.433  16.399  29.812  1.00  0.00           H
ATOM   4948  CB  LEU   333      28.110  18.212  30.702  1.00  0.00           C
ATOM   4949  HB2 LEU   333      28.884  18.968  30.573  1.00  0.00           H
ATOM   4950  HB3 LEU   333      27.175  18.661  30.370  1.00  0.00           H
ATOM   4951  CG  LEU   333      27.965  17.675  32.153  1.00  0.00           C
ATOM   4952  HG  LEU   333      28.584  16.823  32.432  1.00  0.00           H
ATOM   4953  CD1 LEU   333      28.252  18.927  33.037  1.00  0.00           C
ATOM   4954 HD11 LEU   333      29.214  19.355  32.757  1.00  0.00           H
ATOM   4955 HD12 LEU   333      27.510  19.717  32.929  1.00  0.00           H
ATOM   4956 HD13 LEU   333      28.253  18.613  34.081  1.00  0.00           H
ATOM   4957  CD2 LEU   333      26.526  17.329  32.442  1.00  0.00           C
ATOM   4958 HD21 LEU   333      26.476  17.245  33.528  1.00  0.00           H
ATOM   4959 HD22 LEU   333      25.759  17.989  32.036  1.00  0.00           H
ATOM   4960 HD23 LEU   333      26.305  16.337  32.048  1.00  0.00           H
ATOM   4961  C   LEU   333      28.228  17.532  28.208  1.00  0.00           C
ATOM   4962  O   LEU   333      29.272  18.006  27.704  1.00  0.00           O
ATOM   4963  N   ASP   334      26.978  17.585  27.657  1.00  0.00           N
ATOM   4964  H   ASP   334      26.198  17.176  28.151  1.00  0.00           H
ATOM   4965  CA  ASP   334      26.732  18.347  26.350  1.00  0.00           C
ATOM   4966  HA  ASP   334      27.687  18.437  25.832  1.00  0.00           H
ATOM   4967  CB  ASP   334      25.679  17.713  25.469  1.00  0.00           C
ATOM   4968  HB2 ASP   334      24.780  17.634  26.079  1.00  0.00           H
ATOM   4969  HB3 ASP   334      25.401  18.480  24.747  1.00  0.00           H
ATOM   4970  CG  ASP   334      26.174  16.399  24.812  1.00  0.00           C
ATOM   4971  OD1 ASP   334      25.373  15.916  24.003  1.00  0.00           O
ATOM   4972  OD2 ASP   334      27.321  15.923  25.081  1.00  0.00           O
ATOM   4973  C   ASP   334      26.531  19.837  26.645  1.00  0.00           C
ATOM   4974  O   ASP   334      25.892  20.500  25.837  1.00  0.00           O
ATOM   4975  N   CYX   335      27.190  20.377  27.681  1.00  0.00           N
ATOM   4976  H   CYX   335      27.642  19.837  28.405  1.00  0.00           H
ATOM   4977  CA  CYX   335      27.139  21.755  28.099  1.00  0.00           C
ATOM   4978  HA  CYX   335      27.275  22.364  27.204  1.00  0.00           H
ATOM   4979  CB  CYX   335      25.760  21.905  28.754  1.00  0.00           C
ATOM   4980  HB2 CYX   335      25.501  22.952  28.912  1.00  0.00           H
ATOM   4981  HB3 CYX   335      24.996  21.524  28.077  1.00  0.00           H
ATOM   4982  SG  CYX   335      25.394  20.985  30.352  1.00  0.00           S
ATOM   4983  C   CYX   335      28.256  22.151  29.055  1.00  0.00           C
ATOM   4984  O   CYX   335      28.862  21.396  29.770  1.00  0.00           O
ATOM   4985  N   ILE   336      28.706  23.429  29.014  1.00  0.00           N
ATOM   4986  H   ILE   336      28.236  24.198  28.558  1.00  0.00           H
ATOM   4987  CA  ILE   336      29.723  23.929  29.905  1.00  0.00           C
ATOM   4988  HA  ILE   336      30.499  23.170  30.002  1.00  0.00           H
ATOM   4989  CB  ILE   336      30.380  25.265  29.390  1.00  0.00           C
ATOM   4990  HB  ILE   336      29.598  25.962  29.089  1.00  0.00           H
ATOM   4991  CG2 ILE   336      31.503  25.753  30.362  1.00  0.00           C
ATOM   4992 HG21 ILE   336      30.886  26.139  31.173  1.00  0.00           H
ATOM   4993 HG22 ILE   336      32.079  24.901  30.721  1.00  0.00           H
ATOM   4994 HG23 ILE   336      32.137  26.595  30.089  1.00  0.00           H
ATOM   4995  CG1 ILE   336      31.005  24.795  28.117  1.00  0.00           C
ATOM   4996 HG12 ILE   336      31.777  24.031  28.205  1.00  0.00           H
ATOM   4997 HG13 ILE   336      30.239  24.478  27.410  1.00  0.00           H
ATOM   4998  CD1 ILE   336      31.771  25.927  27.371  1.00  0.00           C
ATOM   4999 HD11 ILE   336      31.136  26.806  27.249  1.00  0.00           H
ATOM   5000 HD12 ILE   336      32.684  26.346  27.794  1.00  0.00           H
ATOM   5001 HD13 ILE   336      32.110  25.519  26.419  1.00  0.00           H
ATOM   5002  C   ILE   336      29.121  24.139  31.318  1.00  0.00           C
ATOM   5003  O   ILE   336      28.193  24.860  31.518  1.00  0.00           O
ATOM   5004  N   ARG   337      29.742  23.370  32.246  1.00  0.00           N
ATOM   5005  H   ARG   337      30.594  22.895  31.986  1.00  0.00           H
ATOM   5006  CA  ARG   337      29.319  23.213  33.648  1.00  0.00           C
ATOM   5007  HA  ARG   337      28.247  23.039  33.566  1.00  0.00           H
ATOM   5008  CB  ARG   337      29.916  21.972  34.306  1.00  0.00           C
ATOM   5009  HB2 ARG   337      29.562  21.089  33.775  1.00  0.00           H
ATOM   5010  HB3 ARG   337      30.988  22.170  34.296  1.00  0.00           H
ATOM   5011  CG  ARG   337      29.484  21.745  35.817  1.00  0.00           C
ATOM   5012  HG2 ARG   337      29.557  22.706  36.327  1.00  0.00           H
ATOM   5013  HG3 ARG   337      28.441  21.426  35.801  1.00  0.00           H
ATOM   5014  CD  ARG   337      30.422  20.762  36.489  1.00  0.00           C
ATOM   5015  HD2 ARG   337      30.717  19.953  35.822  1.00  0.00           H
ATOM   5016  HD3 ARG   337      31.368  21.272  36.674  1.00  0.00           H
ATOM   5017  NE  ARG   337      29.843  20.365  37.768  1.00  0.00           N
ATOM   5018  HE  ARG   337      28.905  20.703  37.926  1.00  0.00           H
ATOM   5019  CZ  ARG   337      30.353  19.676  38.769  1.00  0.00           C
ATOM   5020  NH1 ARG   337      31.549  19.215  38.675  1.00  0.00           N
ATOM   5021 HH11 ARG   337      32.180  19.466  37.928  1.00  0.00           H
ATOM   5022 HH12 ARG   337      31.776  18.389  39.209  1.00  0.00           H
ATOM   5023  NH2 ARG   337      29.590  19.303  39.757  1.00  0.00           N
ATOM   5024 HH21 ARG   337      28.718  19.813  39.748  1.00  0.00           H
ATOM   5025 HH22 ARG   337      29.878  18.589  40.410  1.00  0.00           H
ATOM   5026  C   ARG   337      29.469  24.523  34.508  1.00  0.00           C
ATOM   5027  O   ARG   337      30.628  24.991  34.525  1.00  0.00           O
ATOM   5028  N   PRO   338      28.374  25.039  35.154  1.00  0.00           N
ATOM   5029  CD  PRO   338      26.975  24.667  34.924  1.00  0.00           C
ATOM   5030  HD2 PRO   338      26.892  23.589  35.062  1.00  0.00           H
ATOM   5031  HD3 PRO   338      26.703  24.900  33.894  1.00  0.00           H
ATOM   5032  CG  PRO   338      26.191  25.520  35.955  1.00  0.00           C
ATOM   5033  HG2 PRO   338      26.096  24.940  36.873  1.00  0.00           H
ATOM   5034  HG3 PRO   338      25.204  25.726  35.540  1.00  0.00           H
ATOM   5035  CB  PRO   338      27.070  26.719  36.155  1.00  0.00           C
ATOM   5036  HB2 PRO   338      26.839  27.156  37.126  1.00  0.00           H
ATOM   5037  HB3 PRO   338      26.979  27.366  35.283  1.00  0.00           H
ATOM   5038  CA  PRO   338      28.469  26.235  36.054  1.00  0.00           C
ATOM   5039  HA  PRO   338      29.183  26.924  35.603  1.00  0.00           H
ATOM   5040  C   PRO   338      29.014  25.883  37.429  1.00  0.00           C
ATOM   5041  O   PRO   338      28.335  25.120  38.136  1.00  0.00           O
ATOM   5042  N   CYX   339      30.127  26.478  37.817  1.00  0.00           N
ATOM   5043  H   CYX   339      30.569  27.078  37.135  1.00  0.00           H
ATOM   5044  CA  CYX   339      30.642  26.478  39.167  1.00  0.00           C
ATOM   5045  HA  CYX   339      29.793  26.195  39.790  1.00  0.00           H
ATOM   5046  CB  CYX   339      31.695  25.409  39.270  1.00  0.00           C
ATOM   5047  HB2 CYX   339      32.662  25.589  38.801  1.00  0.00           H
[truncated: 55,806 more chars]
