# Supplementary material for: Worth the Weight: Sub-Pocket EXplorer (SubPEx), a Weighted Ensemble Method to Enhance Binding-Pocket Conformational Sampling
Source: J Chem Theory Comput. 2023 Aug 16;19(17):5677–89. doi: 10.1021/acs.jctc.3c00478 (PMC10500992; doi:10.1021/acs.jctc.3c00478)
Supplement: Supplementary file 2 — ct3c00478_si_002.zip [file ct3c00478_si_002.zip › clustered_structures/NA/brute-force/rep.c21.aligned.pdb]

HELIX    1   1 SER     23  GLY     27  1                                   5
HELIX    2   2 LYS     61  SER     63  1                                   3
HELIX    3   3 PRO    328  THR    331  1                                   4
SHEET    1   1 1 GLY    14  LYS    20  0
SHEET    2   2 1 PHE    39  CYX    42  0
SHEET    3   3 1 CYX    47  THR    53  0
SHEET    4   4 1 THR    75  PRO    80  0
SHEET    5   5 1 ARG    91  VAL    95  0
SHEET    6   6 1 SER    98  HIE   103  0
SHEET    7   7 1 TRP   108  SER   114  0
SHEET    8   8 1 VAL   121  TYR   126  0
SHEET    9   9 1 ILE   129  LYS   135  0
SHEET   10  10 1 ALA   150  VAL   152  0
SHEET   11  11 1 SER   155  ASP   162  0
SHEET   12  12 1 SER   170  GLU   177  0
SHEET   13  13 1 LYS   180  GLU   186  0
SHEET   14  14 1 SER   198  ASN   202  0
SHEET   15  15 1 GLU   205  VAL   209  0
SHEET   16  16 1 PRO   220  PHE   224  0
SHEET   17  17 1 GLN   231  TYR   234  0
SHEET   18  18 1 SER   268  TYR   271  0
SHEET   19  19 1 GLY   274  ARG   279  0
SHEET   20  20 1 PHE   289  ASP   294  0
SHEET   21  21 1 VAL   307  VAL   312  0
SHEET   22  22 1 SER   321  GLN   326  0
SHEET   23  23 1 ARG   337  GLU   343  0
SHEET   24  24 1 SER   360  VAL   366  0
CRYST1  151.985  145.836  152.508   7.14   3.44   7.35               1
ATOM      1  N   VAL     1      47.050  19.555  23.481  1.00  0.00           N
ATOM      2  H1  VAL     1      47.909  20.086  23.511  1.00  0.00           H
ATOM      3  H2  VAL     1      46.792  19.336  24.433  1.00  0.00           H
ATOM      4  H3  VAL     1      47.251  18.687  23.006  1.00  0.00           H
ATOM      5  CA  VAL     1      46.109  20.359  22.698  1.00  0.00           C
ATOM      6  HA  VAL     1      46.142  21.405  23.001  1.00  0.00           H
ATOM      7  CB  VAL     1      46.529  20.328  21.199  1.00  0.00           C
ATOM      8  HB  VAL     1      46.801  19.330  20.855  1.00  0.00           H
ATOM      9  CG1 VAL     1      45.544  21.026  20.195  1.00  0.00           C
ATOM     10 HG11 VAL     1      45.799  21.013  19.136  1.00  0.00           H
ATOM     11 HG12 VAL     1      44.605  20.483  20.304  1.00  0.00           H
ATOM     12 HG13 VAL     1      45.410  22.003  20.660  1.00  0.00           H
ATOM     13  CG2 VAL     1      47.851  21.201  20.906  1.00  0.00           C
ATOM     14 HG21 VAL     1      48.609  21.009  21.666  1.00  0.00           H
ATOM     15 HG22 VAL     1      48.255  20.916  19.935  1.00  0.00           H
ATOM     16 HG23 VAL     1      47.771  22.288  20.876  1.00  0.00           H
ATOM     17  C   VAL     1      44.708  19.872  22.897  1.00  0.00           C
ATOM     18  O   VAL     1      44.360  18.827  22.383  1.00  0.00           O
ATOM     19  N   LYS     2      43.821  20.634  23.564  1.00  0.00           N
ATOM     20  H   LYS     2      44.185  21.502  23.930  1.00  0.00           H
ATOM     21  CA  LYS     2      42.412  20.493  23.280  1.00  0.00           C
ATOM     22  HA  LYS     2      42.220  19.896  22.388  1.00  0.00           H
ATOM     23  CB  LYS     2      41.737  19.830  24.520  1.00  0.00           C
ATOM     24  HB2 LYS     2      41.810  20.509  25.368  1.00  0.00           H
ATOM     25  HB3 LYS     2      40.672  19.700  24.322  1.00  0.00           H
ATOM     26  CG  LYS     2      42.207  18.432  24.860  1.00  0.00           C
ATOM     27  HG2 LYS     2      43.265  18.506  25.112  1.00  0.00           H
ATOM     28  HG3 LYS     2      41.557  18.167  25.693  1.00  0.00           H
ATOM     29  CD  LYS     2      41.918  17.414  23.732  1.00  0.00           C
ATOM     30  HD2 LYS     2      40.848  17.201  23.720  1.00  0.00           H
ATOM     31  HD3 LYS     2      42.306  17.884  22.830  1.00  0.00           H
ATOM     32  CE  LYS     2      42.584  16.031  23.877  1.00  0.00           C
ATOM     33  HE2 LYS     2      42.610  15.515  22.918  1.00  0.00           H
ATOM     34  HE3 LYS     2      43.626  16.213  24.142  1.00  0.00           H
ATOM     35  NZ  LYS     2      41.980  15.089  24.947  1.00  0.00           N
ATOM     36  HZ1 LYS     2      41.722  15.511  25.827  1.00  0.00           H
ATOM     37  HZ2 LYS     2      41.143  14.580  24.704  1.00  0.00           H
ATOM     38  HZ3 LYS     2      42.692  14.432  25.232  1.00  0.00           H
ATOM     39  C   LYS     2      41.796  21.904  23.108  1.00  0.00           C
ATOM     40  O   LYS     2      41.707  22.637  24.043  1.00  0.00           O
ATOM     41  N   LEU     3      41.371  22.155  21.902  1.00  0.00           N
ATOM     42  H   LEU     3      41.410  21.377  21.260  1.00  0.00           H
ATOM     43  CA  LEU     3      40.529  23.322  21.389  1.00  0.00           C
ATOM     44  HA  LEU     3      40.975  24.273  21.684  1.00  0.00           H
ATOM     45  CB  LEU     3      40.645  23.294  19.830  1.00  0.00           C
ATOM     46  HB2 LEU     3      40.104  22.394  19.538  1.00  0.00           H
ATOM     47  HB3 LEU     3      40.111  24.141  19.401  1.00  0.00           H
ATOM     48  CG  LEU     3      42.058  23.295  19.287  1.00  0.00           C
ATOM     49  HG  LEU     3      42.512  22.328  19.497  1.00  0.00           H
ATOM     50  CD1 LEU     3      42.121  23.428  17.758  1.00  0.00           C
ATOM     51 HD11 LEU     3      41.673  24.364  17.425  1.00  0.00           H
ATOM     52 HD12 LEU     3      43.147  23.414  17.393  1.00  0.00           H
ATOM     53 HD13 LEU     3      41.510  22.647  17.304  1.00  0.00           H
ATOM     54  CD2 LEU     3      42.911  24.440  19.915  1.00  0.00           C
ATOM     55 HD21 LEU     3      43.385  24.075  20.827  1.00  0.00           H
ATOM     56 HD22 LEU     3      43.641  24.876  19.233  1.00  0.00           H
ATOM     57 HD23 LEU     3      42.255  25.278  20.147  1.00  0.00           H
ATOM     58  C   LEU     3      39.091  23.232  21.982  1.00  0.00           C
ATOM     59  O   LEU     3      38.180  22.751  21.355  1.00  0.00           O
ATOM     60  N   ALA     4      38.880  23.786  23.183  1.00  0.00           N
ATOM     61  H   ALA     4      39.620  24.223  23.712  1.00  0.00           H
ATOM     62  CA  ALA     4      37.584  23.688  23.930  1.00  0.00           C
ATOM     63  HA  ALA     4      37.294  22.640  23.850  1.00  0.00           H
ATOM     64  CB  ALA     4      37.734  24.093  25.388  1.00  0.00           C
ATOM     65  HB1 ALA     4      36.851  23.851  25.979  1.00  0.00           H
ATOM     66  HB2 ALA     4      38.640  23.633  25.782  1.00  0.00           H
ATOM     67  HB3 ALA     4      37.981  25.155  25.382  1.00  0.00           H
ATOM     68  C   ALA     4      36.521  24.543  23.128  1.00  0.00           C
ATOM     69  O   ALA     4      36.726  25.643  22.741  1.00  0.00           O
ATOM     70  N   GLY     5      35.312  23.955  22.947  1.00  0.00           N
ATOM     71  H   GLY     5      35.165  23.042  23.353  1.00  0.00           H
ATOM     72  CA  GLY     5      34.114  24.561  22.309  1.00  0.00           C
ATOM     73  HA2 GLY     5      34.503  25.064  21.424  1.00  0.00           H
ATOM     74  HA3 GLY     5      33.394  23.790  22.037  1.00  0.00           H
ATOM     75  C   GLY     5      33.461  25.570  23.219  1.00  0.00           C
ATOM     76  O   GLY     5      33.076  25.359  24.372  1.00  0.00           O
ATOM     77  N   ASN     6      33.404  26.818  22.759  1.00  0.00           N
ATOM     78  H   ASN     6      33.886  27.014  21.893  1.00  0.00           H
ATOM     79  CA  ASN     6      32.670  27.915  23.311  1.00  0.00           C
ATOM     80  HA  ASN     6      32.912  27.875  24.373  1.00  0.00           H
ATOM     81  CB  ASN     6      33.168  29.282  22.783  1.00  0.00           C
ATOM     82  HB2 ASN     6      34.199  29.188  22.441  1.00  0.00           H
ATOM     83  HB3 ASN     6      32.589  29.628  21.928  1.00  0.00           H
ATOM     84  CG  ASN     6      33.064  30.462  23.721  1.00  0.00           C
ATOM     85  OD1 ASN     6      32.386  30.373  24.729  1.00  0.00           O
ATOM     86  ND2 ASN     6      33.411  31.623  23.387  1.00  0.00           N
ATOM     87 HD21 ASN     6      34.085  31.796  22.655  1.00  0.00           H
ATOM     88 HD22 ASN     6      33.319  32.320  24.112  1.00  0.00           H
ATOM     89  C   ASN     6      31.139  27.857  23.176  1.00  0.00           C
ATOM     90  O   ASN     6      30.466  28.697  22.568  1.00  0.00           O
ATOM     91  N   SER     7      30.532  26.881  23.870  1.00  0.00           N
ATOM     92  H   SER     7      30.940  26.299  24.587  1.00  0.00           H
ATOM     93  CA  SER     7      29.138  26.474  23.800  1.00  0.00           C
ATOM     94  HA  SER     7      28.699  26.901  22.897  1.00  0.00           H
ATOM     95  CB  SER     7      28.938  25.010  23.708  1.00  0.00           C
ATOM     96  HB2 SER     7      29.342  24.481  24.571  1.00  0.00           H
ATOM     97  HB3 SER     7      27.916  24.736  23.446  1.00  0.00           H
ATOM     98  OG  SER     7      29.672  24.451  22.654  1.00  0.00           O
ATOM     99  HG  SER     7      29.817  23.513  22.800  1.00  0.00           H
ATOM    100  C   SER     7      28.339  27.220  24.922  1.00  0.00           C
ATOM    101  O   SER     7      28.809  27.826  25.865  1.00  0.00           O
ATOM    102  N   SER     8      26.999  27.016  24.887  1.00  0.00           N
ATOM    103  H   SER     8      26.591  26.482  24.133  1.00  0.00           H
ATOM    104  CA  SER     8      26.055  27.298  25.922  1.00  0.00           C
ATOM    105  HA  SER     8      26.047  28.386  25.965  1.00  0.00           H
ATOM    106  CB  SER     8      24.715  26.881  25.440  1.00  0.00           C
ATOM    107  HB2 SER     8      24.479  27.601  24.657  1.00  0.00           H
ATOM    108  HB3 SER     8      24.743  25.824  25.173  1.00  0.00           H
ATOM    109  OG  SER     8      23.718  27.110  26.476  1.00  0.00           O
ATOM    110  HG  SER     8      23.616  28.061  26.549  1.00  0.00           H
ATOM    111  C   SER     8      26.304  26.692  27.292  1.00  0.00           C
ATOM    112  O   SER     8      26.717  25.528  27.494  1.00  0.00           O
ATOM    113  N   LEU     9      26.015  27.512  28.325  1.00  0.00           N
ATOM    114  H   LEU     9      25.467  28.354  28.219  1.00  0.00           H
ATOM    115  CA  LEU     9      26.068  27.030  29.700  1.00  0.00           C
ATOM    116  HA  LEU     9      26.988  26.550  30.033  1.00  0.00           H
ATOM    117  CB  LEU     9      25.868  28.169  30.817  1.00  0.00           C
ATOM    118  HB2 LEU     9      24.858  28.576  30.789  1.00  0.00           H
ATOM    119  HB3 LEU     9      25.831  27.759  31.826  1.00  0.00           H
ATOM    120  CG  LEU     9      26.876  29.317  30.840  1.00  0.00           C
ATOM    121  HG  LEU     9      26.582  29.971  30.020  1.00  0.00           H
ATOM    122  CD1 LEU     9      26.664  30.089  32.054  1.00  0.00           C
ATOM    123 HD11 LEU     9      25.632  30.327  32.308  1.00  0.00           H
ATOM    124 HD12 LEU     9      26.931  29.444  32.893  1.00  0.00           H
ATOM    125 HD13 LEU     9      27.190  31.043  32.048  1.00  0.00           H
ATOM    126  CD2 LEU     9      28.358  28.954  30.634  1.00  0.00           C
ATOM    127 HD21 LEU     9      28.929  29.876  30.517  1.00  0.00           H
ATOM    128 HD22 LEU     9      28.653  28.315  31.466  1.00  0.00           H
ATOM    129 HD23 LEU     9      28.434  28.390  29.705  1.00  0.00           H
ATOM    130  C   LEU     9      24.926  25.946  30.050  1.00  0.00           C
ATOM    131  O   LEU     9      23.782  26.060  29.494  1.00  0.00           O
ATOM    132  N   CYX    10      25.241  24.813  30.661  1.00  0.00           N
ATOM    133  H   CYX    10      26.241  24.741  30.783  1.00  0.00           H
ATOM    134  CA  CYX    10      24.316  23.718  30.831  1.00  0.00           C
ATOM    135  HA  CYX    10      23.935  23.408  29.859  1.00  0.00           H
ATOM    136  CB  CYX    10      25.081  22.603  31.656  1.00  0.00           C
ATOM    137  HB2 CYX    10      25.753  22.971  32.431  1.00  0.00           H
ATOM    138  HB3 CYX    10      24.409  21.901  32.150  1.00  0.00           H
ATOM    139  SG  CYX    10      26.185  21.592  30.711  1.00  0.00           S
ATOM    140  C   CYX    10      23.031  23.918  31.693  1.00  0.00           C
ATOM    141  O   CYX    10      23.106  24.749  32.622  1.00  0.00           O
ATOM    142  N   PRO    11      21.931  23.257  31.354  1.00  0.00           N
ATOM    143  CD  PRO    11      21.664  22.317  30.202  1.00  0.00           C
ATOM    144  HD2 PRO    11      22.277  21.419  30.283  1.00  0.00           H
ATOM    145  HD3 PRO    11      22.022  22.926  29.372  1.00  0.00           H
ATOM    146  CG  PRO    11      20.108  22.138  30.142  1.00  0.00           C
ATOM    147  HG2 PRO    11      19.806  21.160  29.764  1.00  0.00           H
ATOM    148  HG3 PRO    11      19.676  22.973  29.592  1.00  0.00           H
ATOM    149  CB  PRO    11      19.716  22.261  31.612  1.00  0.00           C
ATOM    150  HB2 PRO    11      19.848  21.300  32.110  1.00  0.00           H
ATOM    151  HB3 PRO    11      18.679  22.597  31.606  1.00  0.00           H
ATOM    152  CA  PRO    11      20.680  23.397  32.064  1.00  0.00           C
ATOM    153  HA  PRO    11      20.345  24.423  31.910  1.00  0.00           H
ATOM    154  C   PRO    11      20.821  23.237  33.613  1.00  0.00           C
ATOM    155  O   PRO    11      21.784  22.584  34.000  1.00  0.00           O
ATOM    156  N   ILE    12      19.877  23.816  34.301  1.00  0.00           N
ATOM    157  H   ILE    12      19.133  24.336  33.860  1.00  0.00           H
ATOM    158  CA  ILE    12      19.977  23.895  35.801  1.00  0.00           C
ATOM    159  HA  ILE    12      20.458  23.012  36.221  1.00  0.00           H
ATOM    160  CB  ILE    12      20.883  25.193  35.969  1.00  0.00           C
ATOM    161  HB  ILE    12      21.765  25.133  35.330  1.00  0.00           H
ATOM    162  CG2 ILE    12      20.315  26.556  35.727  1.00  0.00           C
ATOM    163 HG21 ILE    12      19.703  26.882  36.568  1.00  0.00           H
ATOM    164 HG22 ILE    12      21.127  27.282  35.677  1.00  0.00           H
ATOM    165 HG23 ILE    12      19.715  26.560  34.818  1.00  0.00           H
ATOM    166  CG1 ILE    12      21.550  25.185  37.364  1.00  0.00           C
ATOM    167 HG12 ILE    12      20.781  25.370  38.112  1.00  0.00           H
ATOM    168 HG13 ILE    12      21.823  24.141  37.509  1.00  0.00           H
ATOM    169  CD1 ILE    12      22.809  26.025  37.607  1.00  0.00           C
ATOM    170 HD11 ILE    12      23.080  25.939  38.660  1.00  0.00           H
ATOM    171 HD12 ILE    12      23.645  25.713  36.982  1.00  0.00           H
ATOM    172 HD13 ILE    12      22.647  27.092  37.457  1.00  0.00           H
ATOM    173  C   ILE    12      18.611  24.090  36.502  1.00  0.00           C
ATOM    174  O   ILE    12      17.609  24.470  35.933  1.00  0.00           O
ATOM    175  N   ASN    13      18.670  23.699  37.800  1.00  0.00           N
ATOM    176  H   ASN    13      19.531  23.294  38.139  1.00  0.00           H
ATOM    177  CA  ASN    13      17.624  23.955  38.827  1.00  0.00           C
ATOM    178  HA  ASN    13      17.259  24.975  38.715  1.00  0.00           H
ATOM    179  CB  ASN    13      16.472  22.873  38.687  1.00  0.00           C
ATOM    180  HB2 ASN    13      16.334  22.700  37.620  1.00  0.00           H
ATOM    181  HB3 ASN    13      16.826  21.943  39.132  1.00  0.00           H
ATOM    182  CG  ASN    13      15.120  23.194  39.351  1.00  0.00           C
ATOM    183  OD1 ASN    13      14.773  24.319  39.612  1.00  0.00           O
ATOM    184  ND2 ASN    13      14.311  22.184  39.585  1.00  0.00           N
ATOM    185 HD21 ASN    13      13.651  22.414  40.313  1.00  0.00           H
ATOM    186 HD22 ASN    13      14.646  21.248  39.409  1.00  0.00           H
ATOM    187  C   ASN    13      18.182  24.145  40.190  1.00  0.00           C
ATOM    188  O   ASN    13      17.467  24.586  41.098  1.00  0.00           O
ATOM    189  N   GLY    14      19.521  23.985  40.357  1.00  0.00           N
ATOM    190  H   GLY    14      20.048  23.493  39.648  1.00  0.00           H
ATOM    191  CA  GLY    14      20.218  24.411  41.579  1.00  0.00           C
ATOM    192  HA2 GLY    14      19.834  25.360  41.956  1.00  0.00           H
ATOM    193  HA3 GLY    14      20.138  23.655  42.361  1.00  0.00           H
ATOM    194  C   GLY    14      21.752  24.558  41.437  1.00  0.00           C
ATOM    195  O   GLY    14      22.292  24.265  40.404  1.00  0.00           O
ATOM    196  N   TRP    15      22.312  24.596  42.593  1.00  0.00           N
ATOM    197  H   TRP    15      21.666  24.756  43.353  1.00  0.00           H
ATOM    198  CA  TRP    15      23.765  24.596  42.821  1.00  0.00           C
ATOM    199  HA  TRP    15      24.323  24.279  41.940  1.00  0.00           H
ATOM    200  CB  TRP    15      24.222  25.925  43.251  1.00  0.00           C
ATOM    201  HB2 TRP    15      23.803  26.224  44.211  1.00  0.00           H
ATOM    202  HB3 TRP    15      25.298  25.928  43.425  1.00  0.00           H
ATOM    203  CG  TRP    15      23.883  26.998  42.268  1.00  0.00           C
ATOM    204  CD1 TRP    15      22.626  27.613  42.267  1.00  0.00           C
ATOM    205  HD1 TRP    15      21.928  27.523  43.086  1.00  0.00           H
ATOM    206  NE1 TRP    15      22.562  28.419  41.067  1.00  0.00           N
ATOM    207  HE1 TRP    15      21.678  28.764  40.721  1.00  0.00           H
ATOM    208  CE2 TRP    15      23.752  28.333  40.302  1.00  0.00           C
ATOM    209  CZ2 TRP    15      24.151  28.902  39.045  1.00  0.00           C
ATOM    210  HZ2 TRP    15      23.566  29.712  38.634  1.00  0.00           H
ATOM    211  CH2 TRP    15      25.389  28.482  38.473  1.00  0.00           C
ATOM    212  HH2 TRP    15      25.746  28.895  37.540  1.00  0.00           H
ATOM    213  CZ3 TRP    15      26.199  27.555  39.154  1.00  0.00           C
ATOM    214  HZ3 TRP    15      27.010  27.066  38.632  1.00  0.00           H
ATOM    215  CE3 TRP    15      25.668  26.944  40.319  1.00  0.00           C
ATOM    216  HE3 TRP    15      26.258  26.166  40.782  1.00  0.00           H
ATOM    217  CD2 TRP    15      24.508  27.322  40.988  1.00  0.00           C
ATOM    218  C   TRP    15      24.049  23.579  43.929  1.00  0.00           C
ATOM    219  O   TRP    15      23.565  23.671  45.012  1.00  0.00           O
ATOM    220  N   ALA    16      25.047  22.730  43.696  1.00  0.00           N
ATOM    221  H   ALA    16      25.471  22.616  42.786  1.00  0.00           H
ATOM    222  CA  ALA    16      25.539  21.743  44.641  1.00  0.00           C
ATOM    223  HA  ALA    16      24.987  21.755  45.581  1.00  0.00           H
ATOM    224  CB  ALA    16      25.224  20.421  43.959  1.00  0.00           C
ATOM    225  HB1 ALA    16      25.565  20.431  42.924  1.00  0.00           H
ATOM    226  HB2 ALA    16      25.639  19.680  44.641  1.00  0.00           H
ATOM    227  HB3 ALA    16      24.138  20.340  43.920  1.00  0.00           H
ATOM    228  C   ALA    16      27.080  21.904  44.939  1.00  0.00           C
ATOM    229  O   ALA    16      27.796  22.495  44.146  1.00  0.00           O
ATOM    230  N   VAL    17      27.416  21.491  46.108  1.00  0.00           N
ATOM    231  H   VAL    17      26.708  21.085  46.704  1.00  0.00           H
ATOM    232  CA  VAL    17      28.836  21.570  46.511  1.00  0.00           C
ATOM    233  HA  VAL    17      29.220  22.577  46.346  1.00  0.00           H
ATOM    234  CB  VAL    17      29.114  21.184  48.030  1.00  0.00           C
ATOM    235  HB  VAL    17      28.451  21.771  48.664  1.00  0.00           H
ATOM    236  CG1 VAL    17      28.835  19.690  48.288  1.00  0.00           C
ATOM    237 HG11 VAL    17      29.253  18.964  47.591  1.00  0.00           H
ATOM    238 HG12 VAL    17      29.204  19.374  49.264  1.00  0.00           H
ATOM    239 HG13 VAL    17      27.750  19.626  48.356  1.00  0.00           H
ATOM    240  CG2 VAL    17      30.475  21.557  48.591  1.00  0.00           C
ATOM    241 HG21 VAL    17      31.299  21.040  48.098  1.00  0.00           H
ATOM    242 HG22 VAL    17      30.641  22.634  48.576  1.00  0.00           H
ATOM    243 HG23 VAL    17      30.575  21.360  49.658  1.00  0.00           H
ATOM    244  C   VAL    17      29.605  20.620  45.532  1.00  0.00           C
ATOM    245  O   VAL    17      29.054  19.719  44.861  1.00  0.00           O
ATOM    246  N   TYR    18      30.887  20.987  45.439  1.00  0.00           N
ATOM    247  H   TYR    18      31.125  21.899  45.801  1.00  0.00           H
ATOM    248  CA  TYR    18      31.903  20.248  44.600  1.00  0.00           C
ATOM    249  HA  TYR    18      31.588  19.240  44.332  1.00  0.00           H
ATOM    250  CB  TYR    18      32.070  21.130  43.345  1.00  0.00           C
ATOM    251  HB2 TYR    18      31.264  20.939  42.638  1.00  0.00           H
ATOM    252  HB3 TYR    18      32.060  22.166  43.685  1.00  0.00           H
ATOM    253  CG  TYR    18      33.377  20.784  42.614  1.00  0.00           C
ATOM    254  CD1 TYR    18      33.645  19.424  42.230  1.00  0.00           C
ATOM    255  HD1 TYR    18      32.913  18.629  42.223  1.00  0.00           H
ATOM    256  CE1 TYR    18      34.816  19.174  41.502  1.00  0.00           C
ATOM    257  HE1 TYR    18      35.014  18.173  41.146  1.00  0.00           H
ATOM    258  CZ  TYR    18      35.797  20.197  41.221  1.00  0.00           C
ATOM    259  OH  TYR    18      36.853  19.956  40.450  1.00  0.00           O
ATOM    260  HH  TYR    18      37.025  19.025  40.286  1.00  0.00           H
ATOM    261  CE2 TYR    18      35.475  21.542  41.667  1.00  0.00           C
ATOM    262  HE2 TYR    18      36.095  22.377  41.373  1.00  0.00           H
ATOM    263  CD2 TYR    18      34.291  21.809  42.359  1.00  0.00           C
ATOM    264  HD2 TYR    18      34.025  22.812  42.659  1.00  0.00           H
ATOM    265  C   TYR    18      33.090  19.918  45.439  1.00  0.00           C
ATOM    266  O   TYR    18      33.572  18.745  45.422  1.00  0.00           O
ATOM    267  N   SER    19      33.638  20.867  46.153  1.00  0.00           N
ATOM    268  H   SER    19      33.198  21.773  46.220  1.00  0.00           H
ATOM    269  CA  SER    19      34.832  20.606  47.016  1.00  0.00           C
ATOM    270  HA  SER    19      34.705  19.737  47.663  1.00  0.00           H
ATOM    271  CB  SER    19      36.056  20.351  46.171  1.00  0.00           C
ATOM    272  HB2 SER    19      35.856  19.542  45.469  1.00  0.00           H
ATOM    273  HB3 SER    19      36.191  21.271  45.602  1.00  0.00           H
ATOM    274  OG  SER    19      37.277  20.011  46.739  1.00  0.00           O
ATOM    275  HG  SER    19      37.166  19.249  47.312  1.00  0.00           H
ATOM    276  C   SER    19      35.308  21.795  47.931  1.00  0.00           C
ATOM    277  O   SER    19      35.018  22.933  47.589  1.00  0.00           O
ATOM    278  N   LYS    20      35.993  21.518  49.037  1.00  0.00           N
ATOM    279  H   LYS    20      36.125  20.530  49.199  1.00  0.00           H
ATOM    280  CA  LYS    20      36.543  22.406  50.083  1.00  0.00           C
ATOM    281  HA  LYS    20      36.640  23.366  49.576  1.00  0.00           H
ATOM    282  CB  LYS    20      35.588  22.546  51.311  1.00  0.00           C
ATOM    283  HB2 LYS    20      35.933  23.169  52.137  1.00  0.00           H
ATOM    284  HB3 LYS    20      34.609  22.932  51.025  1.00  0.00           H
ATOM    285  CG  LYS    20      35.265  21.188  52.059  1.00  0.00           C
ATOM    286  HG2 LYS    20      34.991  20.433  51.321  1.00  0.00           H
ATOM    287  HG3 LYS    20      36.085  20.912  52.721  1.00  0.00           H
ATOM    288  CD  LYS    20      34.093  21.318  53.040  1.00  0.00           C
ATOM    289  HD2 LYS    20      34.255  22.165  53.706  1.00  0.00           H
ATOM    290  HD3 LYS    20      33.102  21.582  52.667  1.00  0.00           H
ATOM    291  CE  LYS    20      33.681  20.110  53.847  1.00  0.00           C
ATOM    292  HE2 LYS    20      32.646  20.316  54.121  1.00  0.00           H
ATOM    293  HE3 LYS    20      33.723  19.233  53.203  1.00  0.00           H
ATOM    294  NZ  LYS    20      34.542  20.004  55.097  1.00  0.00           N
ATOM    295  HZ1 LYS    20      34.690  20.854  55.623  1.00  0.00           H
ATOM    296  HZ2 LYS    20      34.066  19.316  55.662  1.00  0.00           H
ATOM    297  HZ3 LYS    20      35.356  19.441  54.901  1.00  0.00           H
ATOM    298  C   LYS    20      37.946  21.914  50.462  1.00  0.00           C
ATOM    299  O   LYS    20      38.146  20.731  50.479  1.00  0.00           O
ATOM    300  N   ASP    21      38.873  22.784  50.877  1.00  0.00           N
ATOM    301  H   ASP    21      38.567  23.723  51.089  1.00  0.00           H
ATOM    302  CA  ASP    21      40.254  22.397  51.083  1.00  0.00           C
ATOM    303  HA  ASP    21      40.618  21.616  50.416  1.00  0.00           H
ATOM    304  CB  ASP    21      41.098  23.683  51.038  1.00  0.00           C
ATOM    305  HB2 ASP    21      42.165  23.550  51.220  1.00  0.00           H
ATOM    306  HB3 ASP    21      41.079  24.158  50.058  1.00  0.00           H
ATOM    307  CG  ASP    21      40.642  24.753  52.028  1.00  0.00           C
ATOM    308  OD1 ASP    21      39.634  24.543  52.760  1.00  0.00           O
ATOM    309  OD2 ASP    21      41.238  25.848  52.100  1.00  0.00           O
ATOM    310  C   ASP    21      40.480  21.656  52.458  1.00  0.00           C
ATOM    311  O   ASP    21      41.482  20.999  52.674  1.00  0.00           O
ATOM    312  N   ASN    22      39.655  21.864  53.520  1.00  0.00           N
ATOM    313  H   ASN    22      38.988  22.611  53.384  1.00  0.00           H
ATOM    314  CA  ASN    22      39.958  21.496  54.915  1.00  0.00           C
ATOM    315  HA  ASN    22      39.140  21.933  55.487  1.00  0.00           H
ATOM    316  CB  ASN    22      39.700  20.039  55.271  1.00  0.00           C
ATOM    317  HB2 ASN    22      40.518  19.650  54.663  1.00  0.00           H
ATOM    318  HB3 ASN    22      39.846  19.746  56.311  1.00  0.00           H
ATOM    319  CG  ASN    22      38.409  19.380  54.876  1.00  0.00           C
ATOM    320  OD1 ASN    22      37.325  19.979  54.945  1.00  0.00           O
ATOM    321  ND2 ASN    22      38.366  18.144  54.413  1.00  0.00           N
ATOM    322 HD21 ASN    22      39.169  17.532  54.393  1.00  0.00           H
ATOM    323 HD22 ASN    22      37.421  17.791  54.429  1.00  0.00           H
ATOM    324  C   ASN    22      41.224  22.145  55.481  1.00  0.00           C
ATOM    325  O   ASN    22      41.859  21.606  56.334  1.00  0.00           O
ATOM    326  N   SER    23      41.675  23.311  54.979  1.00  0.00           N
ATOM    327  H   SER    23      41.270  23.765  54.172  1.00  0.00           H
ATOM    328  CA  SER    23      43.009  23.865  55.246  1.00  0.00           C
ATOM    329  HA  SER    23      43.796  23.243  54.821  1.00  0.00           H
ATOM    330  CB  SER    23      43.236  25.267  54.584  1.00  0.00           C
ATOM    331  HB2 SER    23      44.025  25.925  54.946  1.00  0.00           H
ATOM    332  HB3 SER    23      43.425  25.036  53.535  1.00  0.00           H
ATOM    333  OG  SER    23      42.089  26.042  54.602  1.00  0.00           O
ATOM    334  HG  SER    23      41.774  26.064  53.696  1.00  0.00           H
ATOM    335  C   SER    23      43.242  24.008  56.802  1.00  0.00           C
ATOM    336  O   SER    23      44.235  23.554  57.336  1.00  0.00           O
ATOM    337  N   ILE    24      42.307  24.663  57.522  1.00  0.00           N
ATOM    338  H   ILE    24      41.506  25.133  57.126  1.00  0.00           H
ATOM    339  CA  ILE    24      42.410  24.960  58.968  1.00  0.00           C
ATOM    340  HA  ILE    24      43.381  25.412  59.171  1.00  0.00           H
ATOM    341  CB  ILE    24      41.387  26.016  59.444  1.00  0.00           C
ATOM    342  HB  ILE    24      40.415  25.815  58.993  1.00  0.00           H
ATOM    343  CG2 ILE    24      41.300  26.173  60.971  1.00  0.00           C
ATOM    344 HG21 ILE    24      40.612  25.450  61.409  1.00  0.00           H
ATOM    345 HG22 ILE    24      42.260  26.178  61.488  1.00  0.00           H
ATOM    346 HG23 ILE    24      40.856  27.131  61.242  1.00  0.00           H
ATOM    347  CG1 ILE    24      41.843  27.417  58.935  1.00  0.00           C
ATOM    348 HG12 ILE    24      41.176  28.207  59.282  1.00  0.00           H
ATOM    349 HG13 ILE    24      42.727  27.711  59.499  1.00  0.00           H
ATOM    350  CD1 ILE    24      42.023  27.718  57.444  1.00  0.00           C
ATOM    351 HD11 ILE    24      42.069  28.807  57.445  1.00  0.00           H
ATOM    352 HD12 ILE    24      42.887  27.134  57.126  1.00  0.00           H
ATOM    353 HD13 ILE    24      41.152  27.365  56.893  1.00  0.00           H
ATOM    354  C   ILE    24      42.242  23.646  59.765  1.00  0.00           C
ATOM    355  O   ILE    24      42.961  23.481  60.752  1.00  0.00           O
ATOM    356  N   ARG    25      41.466  22.676  59.261  1.00  0.00           N
ATOM    357  H   ARG    25      40.804  23.000  58.570  1.00  0.00           H
ATOM    358  CA  ARG    25      41.393  21.418  59.977  1.00  0.00           C
ATOM    359  HA  ARG    25      41.178  21.593  61.031  1.00  0.00           H
ATOM    360  CB  ARG    25      40.226  20.592  59.442  1.00  0.00           C
ATOM    361  HB2 ARG    25      39.324  21.191  59.317  1.00  0.00           H
ATOM    362  HB3 ARG    25      40.586  20.381  58.434  1.00  0.00           H
ATOM    363  CG  ARG    25      39.866  19.339  60.243  1.00  0.00           C
ATOM    364  HG2 ARG    25      40.773  18.738  60.315  1.00  0.00           H
ATOM    365  HG3 ARG    25      39.523  19.656  61.228  1.00  0.00           H
ATOM    366  CD  ARG    25      38.867  18.468  59.480  1.00  0.00           C
ATOM    367  HD2 ARG    25      39.411  18.188  58.577  1.00  0.00           H
ATOM    368  HD3 ARG    25      38.646  17.564  60.048  1.00  0.00           H
ATOM    369  NE  ARG    25      37.641  19.170  59.064  1.00  0.00           N
ATOM    370  HE  ARG    25      37.364  20.087  59.382  1.00  0.00           H
ATOM    371  CZ  ARG    25      36.687  18.672  58.281  1.00  0.00           C
ATOM    372  NH1 ARG    25      35.485  19.071  58.234  1.00  0.00           N
ATOM    373 HH11 ARG    25      35.339  19.828  58.885  1.00  0.00           H
ATOM    374 HH12 ARG    25      34.756  18.565  57.751  1.00  0.00           H
ATOM    375  NH2 ARG    25      36.838  17.548  57.614  1.00  0.00           N
ATOM    376 HH21 ARG    25      37.687  17.008  57.703  1.00  0.00           H
ATOM    377 HH22 ARG    25      36.059  17.136  57.120  1.00  0.00           H
ATOM    378  C   ARG    25      42.709  20.665  59.932  1.00  0.00           C
ATOM    379  O   ARG    25      43.112  19.938  60.880  1.00  0.00           O
ATOM    380  N   ILE    26      43.404  20.725  58.711  1.00  0.00           N
ATOM    381  H   ILE    26      42.962  21.152  57.909  1.00  0.00           H
ATOM    382  CA  ILE    26      44.724  20.076  58.595  1.00  0.00           C
ATOM    383  HA  ILE    26      44.751  19.142  59.157  1.00  0.00           H
ATOM    384  CB  ILE    26      45.015  19.651  57.106  1.00  0.00           C
ATOM    385  HB  ILE    26      45.177  20.502  56.444  1.00  0.00           H
ATOM    386  CG2 ILE    26      46.206  18.694  57.006  1.00  0.00           C
ATOM    387 HG21 ILE    26      46.257  18.452  55.945  1.00  0.00           H
ATOM    388 HG22 ILE    26      47.128  19.221  57.249  1.00  0.00           H
ATOM    389 HG23 ILE    26      46.146  17.833  57.672  1.00  0.00           H
ATOM    390  CG1 ILE    26      43.787  18.766  56.538  1.00  0.00           C
ATOM    391 HG12 ILE    26      42.860  19.334  56.449  1.00  0.00           H
ATOM    392 HG13 ILE    26      44.094  18.601  55.505  1.00  0.00           H
ATOM    393  CD1 ILE    26      43.419  17.451  57.225  1.00  0.00           C
ATOM    394 HD11 ILE    26      44.252  16.765  57.072  1.00  0.00           H
ATOM    395 HD12 ILE    26      43.316  17.657  58.290  1.00  0.00           H
ATOM    396 HD13 ILE    26      42.452  17.192  56.796  1.00  0.00           H
ATOM    397  C   ILE    26      45.900  20.859  59.269  1.00  0.00           C
ATOM    398  O   ILE    26      46.726  20.283  59.941  1.00  0.00           O
ATOM    399  N   GLY    27      45.817  22.219  59.221  1.00  0.00           N
ATOM    400  H   GLY    27      45.218  22.701  58.567  1.00  0.00           H
ATOM    401  CA  GLY    27      46.902  22.951  59.799  1.00  0.00           C
ATOM    402  HA2 GLY    27      47.863  22.505  59.545  1.00  0.00           H
ATOM    403  HA3 GLY    27      46.755  23.996  59.524  1.00  0.00           H
ATOM    404  C   GLY    27      46.779  22.915  61.338  1.00  0.00           C
ATOM    405  O   GLY    27      47.567  23.480  62.067  1.00  0.00           O
ATOM    406  N   SER    28      45.719  22.291  61.887  1.00  0.00           N
ATOM    407  H   SER    28      44.980  22.077  61.232  1.00  0.00           H
ATOM    408  CA  SER    28      45.588  21.864  63.306  1.00  0.00           C
ATOM    409  HA  SER    28      46.088  22.643  63.883  1.00  0.00           H
ATOM    410  CB  SER    28      44.144  21.758  63.705  1.00  0.00           C
ATOM    411  HB2 SER    28      44.044  21.936  64.776  1.00  0.00           H
ATOM    412  HB3 SER    28      43.515  22.532  63.265  1.00  0.00           H
ATOM    413  OG  SER    28      43.572  20.494  63.441  1.00  0.00           O
ATOM    414  HG  SER    28      43.114  20.599  62.602  1.00  0.00           H
ATOM    415  C   SER    28      46.339  20.606  63.673  1.00  0.00           C
ATOM    416  O   SER    28      46.448  20.231  64.822  1.00  0.00           O
ATOM    417  N   LYS    29      46.909  19.880  62.750  1.00  0.00           N
ATOM    418  H   LYS    29      46.645  20.086  61.797  1.00  0.00           H
ATOM    419  CA  LYS    29      47.557  18.529  62.985  1.00  0.00           C
ATOM    420  HA  LYS    29      47.861  18.514  64.032  1.00  0.00           H
ATOM    421  CB  LYS    29      46.462  17.428  62.927  1.00  0.00           C
ATOM    422  HB2 LYS    29      46.920  16.481  63.214  1.00  0.00           H
ATOM    423  HB3 LYS    29      45.665  17.744  63.600  1.00  0.00           H
ATOM    424  CG  LYS    29      45.718  17.316  61.569  1.00  0.00           C
ATOM    425  HG2 LYS    29      45.219  18.224  61.233  1.00  0.00           H
ATOM    426  HG3 LYS    29      46.463  17.002  60.839  1.00  0.00           H
ATOM    427  CD  LYS    29      44.652  16.234  61.639  1.00  0.00           C
ATOM    428  HD2 LYS    29      44.226  16.094  60.646  1.00  0.00           H
ATOM    429  HD3 LYS    29      45.050  15.297  62.028  1.00  0.00           H
ATOM    430  CE  LYS    29      43.413  16.668  62.435  1.00  0.00           C
ATOM    431  HE2 LYS    29      43.590  16.590  63.508  1.00  0.00           H
ATOM    432  HE3 LYS    29      43.223  17.729  62.274  1.00  0.00           H
ATOM    433  NZ  LYS    29      42.265  15.894  62.013  1.00  0.00           N
ATOM    434  HZ1 LYS    29      41.422  16.142  62.510  1.00  0.00           H
ATOM    435  HZ2 LYS    29      42.262  15.979  61.006  1.00  0.00           H
ATOM    436  HZ3 LYS    29      42.361  14.900  62.167  1.00  0.00           H
ATOM    437  C   LYS    29      48.811  18.252  62.206  1.00  0.00           C
ATOM    438  O   LYS    29      49.509  17.232  62.520  1.00  0.00           O
ATOM    439  N   GLY    30      49.260  19.037  61.245  1.00  0.00           N
ATOM    440  H   GLY    30      48.711  19.794  60.861  1.00  0.00           H
ATOM    441  CA  GLY    30      50.552  19.034  60.586  1.00  0.00           C
ATOM    442  HA2 GLY    30      51.318  19.191  61.346  1.00  0.00           H
ATOM    443  HA3 GLY    30      50.780  18.150  59.991  1.00  0.00           H
ATOM    444  C   GLY    30      50.734  20.298  59.741  1.00  0.00           C
ATOM    445  O   GLY    30      50.017  21.325  59.990  1.00  0.00           O
ATOM    446  N   ASP    31      51.782  20.284  58.912  1.00  0.00           N
ATOM    447  H   ASP    31      52.297  19.442  58.702  1.00  0.00           H
ATOM    448  CA  ASP    31      52.319  21.583  58.369  1.00  0.00           C
ATOM    449  HA  ASP    31      52.262  22.462  59.010  1.00  0.00           H
ATOM    450  CB  ASP    31      53.825  21.390  57.936  1.00  0.00           C
ATOM    451  HB2 ASP    31      53.885  20.612  57.176  1.00  0.00           H
ATOM    452  HB3 ASP    31      54.151  22.352  57.538  1.00  0.00           H
ATOM    453  CG  ASP    31      54.794  21.138  59.122  1.00  0.00           C
ATOM    454  OD1 ASP    31      55.794  20.356  58.915  1.00  0.00           O
ATOM    455  OD2 ASP    31      54.758  21.800  60.117  1.00  0.00           O
ATOM    456  C   ASP    31      51.502  21.989  57.183  1.00  0.00           C
ATOM    457  O   ASP    31      51.585  21.449  56.077  1.00  0.00           O
ATOM    458  N   VAL    32      50.612  22.961  57.310  1.00  0.00           N
ATOM    459  H   VAL    32      50.489  23.354  58.232  1.00  0.00           H
ATOM    460  CA  VAL    32      49.872  23.611  56.180  1.00  0.00           C
ATOM    461  HA  VAL    32      50.193  23.201  55.222  1.00  0.00           H
ATOM    462  CB  VAL    32      48.328  23.137  56.337  1.00  0.00           C
ATOM    463  HB  VAL    32      47.978  23.301  57.356  1.00  0.00           H
ATOM    464  CG1 VAL    32      47.294  23.803  55.531  1.00  0.00           C
ATOM    465 HG11 VAL    32      47.530  23.503  54.510  1.00  0.00           H
ATOM    466 HG12 VAL    32      46.355  23.323  55.803  1.00  0.00           H
ATOM    467 HG13 VAL    32      47.352  24.889  55.593  1.00  0.00           H
ATOM    468  CG2 VAL    32      48.341  21.694  56.001  1.00  0.00           C
ATOM    469 HG21 VAL    32      48.894  21.136  56.757  1.00  0.00           H
ATOM    470 HG22 VAL    32      47.339  21.275  55.911  1.00  0.00           H
ATOM    471 HG23 VAL    32      48.790  21.384  55.057  1.00  0.00           H
ATOM    472  C   VAL    32      49.873  25.110  56.219  1.00  0.00           C
ATOM    473  O   VAL    32      49.809  25.691  57.332  1.00  0.00           O
ATOM    474  N   PHE    33      49.882  25.724  55.049  1.00  0.00           N
ATOM    475  H   PHE    33      49.680  25.139  54.250  1.00  0.00           H
ATOM    476  CA  PHE    33      50.127  27.161  54.813  1.00  0.00           C
ATOM    477  HA  PHE    33      50.993  27.479  55.392  1.00  0.00           H
ATOM    478  CB  PHE    33      50.340  27.551  53.299  1.00  0.00           C
ATOM    479  HB2 PHE    33      49.478  27.308  52.677  1.00  0.00           H
ATOM    480  HB3 PHE    33      50.463  28.634  53.281  1.00  0.00           H
ATOM    481  CG  PHE    33      51.609  26.970  52.707  1.00  0.00           C
ATOM    482  CD1 PHE    33      52.881  27.481  53.140  1.00  0.00           C
ATOM    483  HD1 PHE    33      52.861  28.309  53.834  1.00  0.00           H
ATOM    484  CE1 PHE    33      54.070  27.094  52.531  1.00  0.00           C
ATOM    485  HE1 PHE    33      54.991  27.510  52.912  1.00  0.00           H
ATOM    486  CZ  PHE    33      53.980  26.181  51.466  1.00  0.00           C
ATOM    487  HZ  PHE    33      54.892  25.745  51.085  1.00  0.00           H
ATOM    488  CE2 PHE    33      52.801  25.502  51.073  1.00  0.00           C
ATOM    489  HE2 PHE    33      52.824  24.749  50.300  1.00  0.00           H
ATOM    490  CD2 PHE    33      51.627  25.998  51.690  1.00  0.00           C
ATOM    491  HD2 PHE    33      50.737  25.594  51.229  1.00  0.00           H
ATOM    492  C   PHE    33      48.855  27.999  55.205  1.00  0.00           C
ATOM    493  O   PHE    33      47.709  27.623  54.966  1.00  0.00           O
ATOM    494  N   VAL    34      49.094  29.248  55.699  1.00  0.00           N
ATOM    495  H   VAL    34      50.038  29.476  55.977  1.00  0.00           H
ATOM    496  CA  VAL    34      48.086  30.314  55.810  1.00  0.00           C
ATOM    497  HA  VAL    34      47.193  29.948  56.318  1.00  0.00           H
ATOM    498  CB  VAL    34      48.674  31.414  56.664  1.00  0.00           C
ATOM    499  HB  VAL    34      49.619  31.695  56.202  1.00  0.00           H
ATOM    500  CG1 VAL    34      48.031  32.815  56.612  1.00  0.00           C
ATOM    501 HG11 VAL    34      48.572  33.476  57.287  1.00  0.00           H
ATOM    502 HG12 VAL    34      48.026  33.163  55.579  1.00  0.00           H
ATOM    503 HG13 VAL    34      47.027  32.636  56.997  1.00  0.00           H
ATOM    504  CG2 VAL    34      48.914  30.955  58.087  1.00  0.00           C
ATOM    505 HG21 VAL    34      49.362  31.786  58.633  1.00  0.00           H
ATOM    506 HG22 VAL    34      47.925  30.723  58.482  1.00  0.00           H
ATOM    507 HG23 VAL    34      49.490  30.030  58.056  1.00  0.00           H
ATOM    508  C   VAL    34      47.874  30.855  54.418  1.00  0.00           C
ATOM    509  O   VAL    34      48.860  31.144  53.713  1.00  0.00           O
ATOM    510  N   ILE    35      46.677  30.921  53.976  1.00  0.00           N
ATOM    511  H   ILE    35      45.898  30.821  54.612  1.00  0.00           H
ATOM    512  CA  ILE    35      46.250  31.170  52.578  1.00  0.00           C
ATOM    513  HA  ILE    35      47.168  31.415  52.043  1.00  0.00           H
ATOM    514  CB  ILE    35      45.553  29.984  51.853  1.00  0.00           C
ATOM    515  HB  ILE    35      45.247  30.184  50.826  1.00  0.00           H
ATOM    516  CG2 ILE    35      46.592  28.825  51.795  1.00  0.00           C
ATOM    517 HG21 ILE    35      46.571  28.263  52.729  1.00  0.00           H
ATOM    518 HG22 ILE    35      46.327  28.183  50.956  1.00  0.00           H
ATOM    519 HG23 ILE    35      47.588  29.199  51.555  1.00  0.00           H
ATOM    520  CG1 ILE    35      44.260  29.556  52.652  1.00  0.00           C
ATOM    521 HG12 ILE    35      44.537  29.472  53.703  1.00  0.00           H
ATOM    522 HG13 ILE    35      43.439  30.258  52.512  1.00  0.00           H
ATOM    523  CD1 ILE    35      43.596  28.293  52.137  1.00  0.00           C
ATOM    524 HD11 ILE    35      44.068  27.403  52.555  1.00  0.00           H
ATOM    525 HD12 ILE    35      42.588  28.200  52.541  1.00  0.00           H
ATOM    526 HD13 ILE    35      43.463  28.214  51.058  1.00  0.00           H
ATOM    527  C   ILE    35      45.350  32.399  52.498  1.00  0.00           C
ATOM    528  O   ILE    35      44.516  32.598  53.360  1.00  0.00           O
ATOM    529  N   ARG    36      45.379  33.232  51.467  1.00  0.00           N
ATOM    530  H   ARG    36      46.035  33.108  50.709  1.00  0.00           H
ATOM    531  CA  ARG    36      44.255  34.215  51.232  1.00  0.00           C
ATOM    532  HA  ARG    36      43.379  33.832  51.755  1.00  0.00           H
ATOM    533  CB  ARG    36      44.590  35.669  51.676  1.00  0.00           C
ATOM    534  HB2 ARG    36      45.498  35.963  51.149  1.00  0.00           H
ATOM    535  HB3 ARG    36      43.866  36.364  51.252  1.00  0.00           H
ATOM    536  CG  ARG    36      44.558  35.842  53.197  1.00  0.00           C
ATOM    537  HG2 ARG    36      45.290  35.127  53.573  1.00  0.00           H
ATOM    538  HG3 ARG    36      44.771  36.902  53.336  1.00  0.00           H
ATOM    539  CD  ARG    36      43.247  35.538  53.927  1.00  0.00           C
ATOM    540  HD2 ARG    36      43.141  34.469  54.116  1.00  0.00           H
ATOM    541  HD3 ARG    36      43.360  36.062  54.876  1.00  0.00           H
ATOM    542  NE  ARG    36      42.138  36.108  53.221  1.00  0.00           N
ATOM    543  HE  ARG    36      41.660  35.430  52.644  1.00  0.00           H
ATOM    544  CZ  ARG    36      41.580  37.305  53.371  1.00  0.00           C
ATOM    545  NH1 ARG    36      40.539  37.599  52.595  1.00  0.00           N
ATOM    546 HH11 ARG    36      40.207  36.827  52.035  1.00  0.00           H
ATOM    547 HH12 ARG    36      40.131  38.523  52.612  1.00  0.00           H
ATOM    548  NH2 ARG    36      42.082  38.210  54.132  1.00  0.00           N
ATOM    549 HH21 ARG    36      42.936  38.011  54.633  1.00  0.00           H
ATOM    550 HH22 ARG    36      41.638  39.108  54.264  1.00  0.00           H
ATOM    551  C   ARG    36      43.817  34.113  49.764  1.00  0.00           C
ATOM    552  O   ARG    36      44.538  33.527  48.987  1.00  0.00           O
ATOM    553  N   GLH    37      42.528  34.459  49.409  1.00  0.00           N
ATOM    554  H   GLH    37      41.945  34.675  50.205  1.00  0.00           H
ATOM    555  CA  GLH    37      41.987  34.187  48.049  1.00  0.00           C
ATOM    556  HA  GLH    37      40.928  34.106  48.291  1.00  0.00           H
ATOM    557  CB  GLH    37      41.997  35.387  47.077  1.00  0.00           C
ATOM    558  HB2 GLH    37      41.368  35.007  46.272  1.00  0.00           H
ATOM    559  HB3 GLH    37      41.627  36.262  47.613  1.00  0.00           H
ATOM    560  CG  GLH    37      43.357  35.864  46.494  1.00  0.00           C
ATOM    561  HG2 GLH    37      44.033  35.007  46.482  1.00  0.00           H
ATOM    562  HG3 GLH    37      43.139  36.125  45.459  1.00  0.00           H
ATOM    563  CD  GLH    37      43.927  37.055  47.219  1.00  0.00           C
ATOM    564  OE1 GLH    37      44.232  37.190  48.397  1.00  0.00           O
ATOM    565  OE2 GLH    37      44.257  38.073  46.429  1.00  0.00           O
ATOM    566  HE2 GLH    37      44.363  37.708  45.548  1.00  0.00           H
ATOM    567  C   GLH    37      42.298  32.795  47.429  1.00  0.00           C
ATOM    568  O   GLH    37      42.939  32.707  46.313  1.00  0.00           O
ATOM    569  N   PRO    38      41.929  31.701  48.120  1.00  0.00           N
ATOM    570  CD  PRO    38      41.440  31.681  49.531  1.00  0.00           C
ATOM    571  HD2 PRO    38      40.551  32.306  49.602  1.00  0.00           H
ATOM    572  HD3 PRO    38      42.262  31.955  50.193  1.00  0.00           H
ATOM    573  CG  PRO    38      40.970  30.269  49.683  1.00  0.00           C
ATOM    574  HG2 PRO    38      39.994  30.241  49.199  1.00  0.00           H
ATOM    575  HG3 PRO    38      40.981  29.931  50.720  1.00  0.00           H
ATOM    576  CB  PRO    38      41.980  29.472  48.761  1.00  0.00           C
ATOM    577  HB2 PRO    38      41.547  28.494  48.549  1.00  0.00           H
ATOM    578  HB3 PRO    38      43.004  29.367  49.121  1.00  0.00           H
ATOM    579  CA  PRO    38      41.996  30.368  47.500  1.00  0.00           C
ATOM    580  HA  PRO    38      42.952  30.230  46.993  1.00  0.00           H
ATOM    581  C   PRO    38      40.914  30.081  46.444  1.00  0.00           C
ATOM    582  O   PRO    38      39.869  29.527  46.673  1.00  0.00           O
ATOM    583  N   PHE    39      41.295  30.248  45.168  1.00  0.00           N
ATOM    584  H   PHE    39      42.262  30.515  45.056  1.00  0.00           H
ATOM    585  CA  PHE    39      40.444  30.115  43.991  1.00  0.00           C
ATOM    586  HA  PHE    39      39.398  30.152  44.294  1.00  0.00           H
ATOM    587  CB  PHE    39      40.592  31.275  43.022  1.00  0.00           C
ATOM    588  HB2 PHE    39      39.822  31.347  42.253  1.00  0.00           H
ATOM    589  HB3 PHE    39      40.428  32.177  43.613  1.00  0.00           H
ATOM    590  CG  PHE    39      41.875  31.394  42.205  1.00  0.00           C
ATOM    591  CD1 PHE    39      41.906  31.009  40.833  1.00  0.00           C
ATOM    592  HD1 PHE    39      41.030  30.577  40.374  1.00  0.00           H
ATOM    593  CE1 PHE    39      43.042  31.259  40.035  1.00  0.00           C
ATOM    594  HE1 PHE    39      43.031  30.954  39.000  1.00  0.00           H
ATOM    595  CZ  PHE    39      44.219  31.798  40.558  1.00  0.00           C
ATOM    596  HZ  PHE    39      45.140  32.044  40.049  1.00  0.00           H
ATOM    597  CE2 PHE    39      44.226  32.186  41.958  1.00  0.00           C
ATOM    598  HE2 PHE    39      45.115  32.627  42.383  1.00  0.00           H
ATOM    599  CD2 PHE    39      43.064  32.044  42.758  1.00  0.00           C
ATOM    600  HD2 PHE    39      42.906  32.534  43.707  1.00  0.00           H
ATOM    601  C   PHE    39      40.629  28.785  43.291  1.00  0.00           C
ATOM    602  O   PHE    39      41.775  28.254  43.062  1.00  0.00           O
ATOM    603  N   ILE    40      39.569  28.108  42.999  1.00  0.00           N
ATOM    604  H   ILE    40      38.726  28.641  43.160  1.00  0.00           H
ATOM    605  CA  ILE    40      39.599  26.877  42.124  1.00  0.00           C
ATOM    606  HA  ILE    40      40.511  26.305  42.297  1.00  0.00           H
ATOM    607  CB  ILE    40      38.477  25.922  42.444  1.00  0.00           C
ATOM    608  HB  ILE    40      37.498  26.397  42.507  1.00  0.00           H
ATOM    609  CG2 ILE    40      38.293  24.805  41.438  1.00  0.00           C
ATOM    610 HG21 ILE    40      37.601  24.046  41.800  1.00  0.00           H
ATOM    611 HG22 ILE    40      37.871  25.237  40.531  1.00  0.00           H
ATOM    612 HG23 ILE    40      39.215  24.334  41.096  1.00  0.00           H
ATOM    613  CG1 ILE    40      38.724  25.199  43.803  1.00  0.00           C
ATOM    614 HG12 ILE    40      38.101  24.313  43.921  1.00  0.00           H
ATOM    615 HG13 ILE    40      39.777  24.956  43.950  1.00  0.00           H
ATOM    616  CD1 ILE    40      38.517  25.924  45.139  1.00  0.00           C
ATOM    617 HD11 ILE    40      39.391  26.494  45.452  1.00  0.00           H
ATOM    618 HD12 ILE    40      37.573  26.464  45.058  1.00  0.00           H
ATOM    619 HD13 ILE    40      38.450  25.148  45.901  1.00  0.00           H
ATOM    620  C   ILE    40      39.634  27.154  40.615  1.00  0.00           C
ATOM    621  O   ILE    40      38.921  28.038  40.098  1.00  0.00           O
ATOM    622  N   SER    41      40.476  26.462  39.861  1.00  0.00           N
ATOM    623  H   SER    41      41.068  25.786  40.323  1.00  0.00           H
ATOM    624  CA  SER    41      40.691  26.530  38.381  1.00  0.00           C
ATOM    625  HA  SER    41      39.883  27.053  37.870  1.00  0.00           H
ATOM    626  CB  SER    41      41.936  27.369  38.026  1.00  0.00           C
ATOM    627  HB2 SER    41      41.863  28.371  38.450  1.00  0.00           H
ATOM    628  HB3 SER    41      42.766  26.922  38.572  1.00  0.00           H
ATOM    629  OG  SER    41      42.190  27.497  36.607  1.00  0.00           O
ATOM    630  HG  SER    41      42.277  28.435  36.422  1.00  0.00           H
ATOM    631  C   SER    41      40.884  25.111  37.830  1.00  0.00           C
ATOM    632  O   SER    41      41.778  24.426  38.293  1.00  0.00           O
ATOM    633  N   CYX    42      39.938  24.666  36.945  1.00  0.00           N
ATOM    634  H   CYX    42      39.114  25.227  36.789  1.00  0.00           H
ATOM    635  CA  CYX    42      40.117  23.435  36.243  1.00  0.00           C
ATOM    636  HA  CYX    42      40.494  22.702  36.955  1.00  0.00           H
ATOM    637  CB  CYX    42      38.719  22.966  35.879  1.00  0.00           C
ATOM    638  HB2 CYX    42      38.144  23.699  35.313  1.00  0.00           H
ATOM    639  HB3 CYX    42      38.634  22.074  35.258  1.00  0.00           H
ATOM    640  SG  CYX    42      37.780  22.661  37.425  1.00  0.00           S
ATOM    641  C   CYX    42      41.035  23.568  34.983  1.00  0.00           C
ATOM    642  O   CYX    42      41.130  24.668  34.392  1.00  0.00           O
ATOM    643  N   SER    43      41.470  22.468  34.460  1.00  0.00           N
ATOM    644  H   SER    43      41.388  21.628  35.016  1.00  0.00           H
ATOM    645  CA  SER    43      41.735  22.238  33.027  1.00  0.00           C
ATOM    646  HA  SER    43      41.679  23.189  32.499  1.00  0.00           H
ATOM    647  CB  SER    43      43.218  21.663  32.878  1.00  0.00           C
ATOM    648  HB2 SER    43      43.468  21.597  31.819  1.00  0.00           H
ATOM    649  HB3 SER    43      43.923  22.333  33.369  1.00  0.00           H
ATOM    650  OG  SER    43      43.448  20.371  33.354  1.00  0.00           O
ATOM    651  HG  SER    43      44.362  20.231  33.608  1.00  0.00           H
ATOM    652  C   SER    43      40.693  21.199  32.582  1.00  0.00           C
ATOM    653  O   SER    43      39.744  20.800  33.291  1.00  0.00           O
ATOM    654  N   HID    44      40.891  20.713  31.396  1.00  0.00           N
ATOM    655  H   HID    44      41.484  21.246  30.775  1.00  0.00           H
ATOM    656  CA  HID    44      40.255  19.490  30.798  1.00  0.00           C
ATOM    657  HA  HID    44      39.195  19.645  30.993  1.00  0.00           H
ATOM    658  CB  HID    44      40.518  19.361  29.291  1.00  0.00           C
ATOM    659  HB2 HID    44      39.946  18.487  28.978  1.00  0.00           H
ATOM    660  HB3 HID    44      40.233  20.244  28.719  1.00  0.00           H
ATOM    661  CG  HID    44      41.933  18.946  29.032  1.00  0.00           C
ATOM    662  ND1 HID    44      42.243  17.846  28.265  1.00  0.00           N
ATOM    663  HD1 HID    44      41.591  17.145  27.939  1.00  0.00           H
ATOM    664  CE1 HID    44      43.567  17.923  27.974  1.00  0.00           C
ATOM    665  HE1 HID    44      44.141  17.265  27.338  1.00  0.00           H
ATOM    666  NE2 HID    44      44.090  19.036  28.505  1.00  0.00           N
ATOM    667  CD2 HID    44      43.070  19.666  29.265  1.00  0.00           C
ATOM    668  HD2 HID    44      43.165  20.608  29.786  1.00  0.00           H
ATOM    669  C   HID    44      40.600  18.189  31.603  1.00  0.00           C
ATOM    670  O   HID    44      39.777  17.272  31.488  1.00  0.00           O
ATOM    671  N   LEU    45      41.752  18.056  32.322  1.00  0.00           N
ATOM    672  H   LEU    45      42.319  18.867  32.526  1.00  0.00           H
ATOM    673  CA  LEU    45      42.183  16.790  32.909  1.00  0.00           C
ATOM    674  HA  LEU    45      41.460  16.035  32.598  1.00  0.00           H
ATOM    675  CB  LEU    45      43.596  16.419  32.386  1.00  0.00           C
ATOM    676  HB2 LEU    45      44.106  17.373  32.248  1.00  0.00           H
ATOM    677  HB3 LEU    45      44.184  15.849  33.105  1.00  0.00           H
ATOM    678  CG  LEU    45      43.729  15.739  31.097  1.00  0.00           C
ATOM    679  HG  LEU    45      43.023  16.217  30.416  1.00  0.00           H
ATOM    680  CD1 LEU    45      45.124  15.881  30.474  1.00  0.00           C
ATOM    681 HD11 LEU    45      45.290  16.927  30.216  1.00  0.00           H
ATOM    682 HD12 LEU    45      45.838  15.555  31.230  1.00  0.00           H
ATOM    683 HD13 LEU    45      45.126  15.261  29.577  1.00  0.00           H
ATOM    684  CD2 LEU    45      43.429  14.256  31.416  1.00  0.00           C
ATOM    685 HD21 LEU    45      43.638  13.724  30.489  1.00  0.00           H
ATOM    686 HD22 LEU    45      44.170  13.904  32.134  1.00  0.00           H
ATOM    687 HD23 LEU    45      42.452  13.974  31.808  1.00  0.00           H
ATOM    688  C   LEU    45      42.108  16.845  34.499  1.00  0.00           C
ATOM    689  O   LEU    45      41.904  15.803  35.077  1.00  0.00           O
ATOM    690  N   GLU    46      42.205  17.972  35.181  1.00  0.00           N
ATOM    691  H   GLU    46      42.355  18.825  34.661  1.00  0.00           H
ATOM    692  CA  GLU    46      41.967  18.081  36.624  1.00  0.00           C
ATOM    693  HA  GLU    46      41.209  17.353  36.916  1.00  0.00           H
ATOM    694  CB  GLU    46      43.249  17.624  37.295  1.00  0.00           C
ATOM    695  HB2 GLU    46      42.961  17.388  38.320  1.00  0.00           H
ATOM    696  HB3 GLU    46      43.553  16.660  36.888  1.00  0.00           H
ATOM    697  CG  GLU    46      44.400  18.658  37.147  1.00  0.00           C
ATOM    698  HG2 GLU    46      44.727  18.853  36.125  1.00  0.00           H
ATOM    699  HG3 GLU    46      44.032  19.608  37.535  1.00  0.00           H
ATOM    700  CD  GLU    46      45.685  18.297  38.007  1.00  0.00           C
ATOM    701  OE1 GLU    46      46.279  19.208  38.566  1.00  0.00           O
ATOM    702  OE2 GLU    46      46.100  17.107  38.072  1.00  0.00           O
ATOM    703  C   GLU    46      41.583  19.500  37.039  1.00  0.00           C
ATOM    704  O   GLU    46      41.362  20.411  36.243  1.00  0.00           O
ATOM    705  N   CYX    47      41.412  19.586  38.311  1.00  0.00           N
ATOM    706  H   CYX    47      41.459  18.714  38.820  1.00  0.00           H
ATOM    707  CA  CYX    47      41.169  20.836  39.029  1.00  0.00           C
ATOM    708  HA  CYX    47      41.391  21.588  38.273  1.00  0.00           H
ATOM    709  CB  CYX    47      39.662  21.181  39.332  1.00  0.00           C
ATOM    710  HB2 CYX    47      39.284  20.468  40.066  1.00  0.00           H
ATOM    711  HB3 CYX    47      39.533  22.174  39.763  1.00  0.00           H
ATOM    712  SG  CYX    47      38.569  20.857  37.959  1.00  0.00           S
ATOM    713  C   CYX    47      42.085  21.051  40.247  1.00  0.00           C
ATOM    714  O   CYX    47      42.521  20.173  40.951  1.00  0.00           O
ATOM    715  N   ARG    48      42.356  22.371  40.497  1.00  0.00           N
ATOM    716  H   ARG    48      41.798  23.085  40.053  1.00  0.00           H
ATOM    717  CA  ARG    48      43.249  22.876  41.582  1.00  0.00           C
ATOM    718  HA  ARG    48      43.374  22.085  42.322  1.00  0.00           H
ATOM    719  CB  ARG    48      44.624  23.170  40.915  1.00  0.00           C
ATOM    720  HB2 ARG    48      44.507  24.031  40.256  1.00  0.00           H
ATOM    721  HB3 ARG    48      45.321  23.403  41.720  1.00  0.00           H
ATOM    722  CG  ARG    48      45.245  22.069  40.081  1.00  0.00           C
ATOM    723  HG2 ARG    48      45.266  21.098  40.575  1.00  0.00           H
ATOM    724  HG3 ARG    48      44.647  21.892  39.187  1.00  0.00           H
ATOM    725  CD  ARG    48      46.571  22.448  39.575  1.00  0.00           C
ATOM    726  HD2 ARG    48      46.696  21.809  38.701  1.00  0.00           H
ATOM    727  HD3 ARG    48      46.532  23.396  39.038  1.00  0.00           H
ATOM    728  NE  ARG    48      47.683  22.510  40.469  1.00  0.00           N
ATOM    729  HE  ARG    48      48.092  23.423  40.607  1.00  0.00           H
ATOM    730  CZ  ARG    48      48.412  21.570  41.092  1.00  0.00           C
ATOM    731  NH1 ARG    48      49.382  21.903  41.908  1.00  0.00           N
ATOM    732 HH11 ARG    48      49.543  22.871  42.152  1.00  0.00           H
ATOM    733 HH12 ARG    48      49.937  21.269  42.465  1.00  0.00           H
ATOM    734  NH2 ARG    48      48.297  20.329  40.833  1.00  0.00           N
ATOM    735 HH21 ARG    48      47.563  20.096  40.180  1.00  0.00           H
ATOM    736 HH22 ARG    48      48.889  19.665  41.314  1.00  0.00           H
ATOM    737  C   ARG    48      42.696  24.078  42.377  1.00  0.00           C
ATOM    738  O   ARG    48      42.169  24.971  41.720  1.00  0.00           O
ATOM    739  N   THR    49      43.015  24.261  43.650  1.00  0.00           N
ATOM    740  H   THR    49      43.609  23.582  44.104  1.00  0.00           H
ATOM    741  CA  THR    49      42.943  25.493  44.394  1.00  0.00           C
ATOM    742  HA  THR    49      42.173  26.124  43.951  1.00  0.00           H
ATOM    743  CB  THR    49      42.568  25.197  45.811  1.00  0.00           C
ATOM    744  HB  THR    49      43.361  24.658  46.328  1.00  0.00           H
ATOM    745  CG2 THR    49      42.241  26.516  46.600  1.00  0.00           C
ATOM    746 HG21 THR    49      43.148  27.028  46.924  1.00  0.00           H
ATOM    747 HG22 THR    49      41.765  27.212  45.910  1.00  0.00           H
ATOM    748 HG23 THR    49      41.671  26.265  47.494  1.00  0.00           H
ATOM    749  OG1 THR    49      41.466  24.297  45.840  1.00  0.00           O
ATOM    750  HG1 THR    49      41.782  23.514  46.298  1.00  0.00           H
ATOM    751  C   THR    49      44.307  26.207  44.234  1.00  0.00           C
ATOM    752  O   THR    49      45.244  25.813  44.933  1.00  0.00           O
ATOM    753  N   PHE    50      44.442  27.278  43.430  1.00  0.00           N
ATOM    754  H   PHE    50      43.580  27.509  42.958  1.00  0.00           H
ATOM    755  CA  PHE    50      45.489  28.314  43.353  1.00  0.00           C
ATOM    756  HA  PHE    50      46.405  27.731  43.460  1.00  0.00           H
ATOM    757  CB  PHE    50      45.409  28.982  42.001  1.00  0.00           C
ATOM    758  HB2 PHE    50      44.349  28.955  41.747  1.00  0.00           H
ATOM    759  HB3 PHE    50      45.752  30.013  41.916  1.00  0.00           H
ATOM    760  CG  PHE    50      45.950  28.123  40.870  1.00  0.00           C
ATOM    761  CD1 PHE    50      45.159  27.066  40.323  1.00  0.00           C
ATOM    762  HD1 PHE    50      44.209  26.797  40.760  1.00  0.00           H
ATOM    763  CE1 PHE    50      45.694  26.399  39.202  1.00  0.00           C
ATOM    764  HE1 PHE    50      45.151  25.578  38.758  1.00  0.00           H
ATOM    765  CZ  PHE    50      46.938  26.733  38.682  1.00  0.00           C
ATOM    766  HZ  PHE    50      47.242  26.081  37.877  1.00  0.00           H
ATOM    767  CE2 PHE    50      47.703  27.778  39.232  1.00  0.00           C
ATOM    768  HE2 PHE    50      48.634  28.056  38.760  1.00  0.00           H
ATOM    769  CD2 PHE    50      47.207  28.492  40.360  1.00  0.00           C
ATOM    770  HD2 PHE    50      47.784  29.299  40.786  1.00  0.00           H
ATOM    771  C   PHE    50      45.258  29.386  44.458  1.00  0.00           C
ATOM    772  O   PHE    50      44.149  29.799  44.780  1.00  0.00           O
ATOM    773  N   PHE    51      46.349  29.751  45.151  1.00  0.00           N
ATOM    774  H   PHE    51      47.300  29.536  44.883  1.00  0.00           H
ATOM    775  CA  PHE    51      46.289  30.638  46.326  1.00  0.00           C
ATOM    776  HA  PHE    51      45.436  31.305  46.193  1.00  0.00           H
ATOM    777  CB  PHE    51      45.967  29.817  47.625  1.00  0.00           C
ATOM    778  HB2 PHE    51      45.869  30.597  48.381  1.00  0.00           H
ATOM    779  HB3 PHE    51      45.022  29.295  47.479  1.00  0.00           H
ATOM    780  CG  PHE    51      47.011  28.803  48.029  1.00  0.00           C
ATOM    781  CD1 PHE    51      48.040  29.207  48.918  1.00  0.00           C
ATOM    782  HD1 PHE    51      48.006  30.230  49.264  1.00  0.00           H
ATOM    783  CE1 PHE    51      48.994  28.294  49.368  1.00  0.00           C
ATOM    784  HE1 PHE    51      49.737  28.456  50.134  1.00  0.00           H
ATOM    785  CZ  PHE    51      49.054  26.984  48.761  1.00  0.00           C
ATOM    786  HZ  PHE    51      49.815  26.291  49.090  1.00  0.00           H
ATOM    787  CE2 PHE    51      48.083  26.695  47.782  1.00  0.00           C
ATOM    788  HE2 PHE    51      48.095  25.721  47.317  1.00  0.00           H
ATOM    789  CD2 PHE    51      47.022  27.537  47.444  1.00  0.00           C
ATOM    790  HD2 PHE    51      46.189  27.237  46.824  1.00  0.00           H
ATOM    791  C   PHE    51      47.582  31.484  46.638  1.00  0.00           C
ATOM    792  O   PHE    51      48.658  31.085  46.275  1.00  0.00           O
ATOM    793  N   LEU    52      47.392  32.643  47.328  1.00  0.00           N
ATOM    794  H   LEU    52      46.508  32.817  47.786  1.00  0.00           H
ATOM    795  CA  LEU    52      48.508  33.452  47.811  1.00  0.00           C
ATOM    796  HA  LEU    52      49.351  33.302  47.137  1.00  0.00           H
ATOM    797  CB  LEU    52      48.234  35.006  47.720  1.00  0.00           C
ATOM    798  HB2 LEU    52      47.414  35.211  48.408  1.00  0.00           H
ATOM    799  HB3 LEU    52      49.108  35.533  48.102  1.00  0.00           H
ATOM    800  CG  LEU    52      47.946  35.590  46.267  1.00  0.00           C
ATOM    801  HG  LEU    52      47.047  35.195  45.796  1.00  0.00           H
ATOM    802  CD1 LEU    52      47.774  37.092  46.272  1.00  0.00           C
ATOM    803 HD11 LEU    52      47.490  37.401  45.267  1.00  0.00           H
ATOM    804 HD12 LEU    52      47.024  37.448  46.980  1.00  0.00           H
ATOM    805 HD13 LEU    52      48.642  37.690  46.548  1.00  0.00           H
ATOM    806  CD2 LEU    52      49.235  35.370  45.540  1.00  0.00           C
ATOM    807 HD21 LEU    52      50.103  35.840  46.001  1.00  0.00           H
ATOM    808 HD22 LEU    52      49.534  34.342  45.333  1.00  0.00           H
ATOM    809 HD23 LEU    52      49.085  35.835  44.566  1.00  0.00           H
ATOM    810  C   LEU    52      48.889  33.018  49.205  1.00  0.00           C
ATOM    811  O   LEU    52      48.035  32.768  50.039  1.00  0.00           O
ATOM    812  N   THR    53      50.193  33.058  49.468  1.00  0.00           N
ATOM    813  H   THR    53      50.769  33.245  48.658  1.00  0.00           H
ATOM    814  CA  THR    53      50.733  32.830  50.749  1.00  0.00           C
ATOM    815  HA  THR    53      50.090  33.222  51.537  1.00  0.00           H
ATOM    816  CB  THR    53      50.970  31.311  50.893  1.00  0.00           C
ATOM    817  HB  THR    53      50.035  30.751  50.906  1.00  0.00           H
ATOM    818  CG2 THR    53      51.859  30.636  49.905  1.00  0.00           C
ATOM    819 HG21 THR    53      52.813  31.152  49.795  1.00  0.00           H
ATOM    820 HG22 THR    53      52.114  29.604  50.150  1.00  0.00           H
ATOM    821 HG23 THR    53      51.390  30.683  48.923  1.00  0.00           H
ATOM    822  OG1 THR    53      51.460  31.017  52.154  1.00  0.00           O
ATOM    823  HG1 THR    53      50.779  30.977  52.829  1.00  0.00           H
ATOM    824  C   THR    53      52.076  33.615  50.826  1.00  0.00           C
ATOM    825  O   THR    53      52.730  33.807  49.859  1.00  0.00           O
ATOM    826  N   GLN    54      52.482  34.004  51.994  1.00  0.00           N
ATOM    827  H   GLN    54      51.822  33.822  52.735  1.00  0.00           H
ATOM    828  CA  GLN    54      53.902  34.382  52.316  1.00  0.00           C
ATOM    829  HA  GLN    54      54.143  34.962  51.426  1.00  0.00           H
ATOM    830  CB  GLN    54      53.810  35.295  53.525  1.00  0.00           C
ATOM    831  HB2 GLN    54      53.039  35.014  54.242  1.00  0.00           H
ATOM    832  HB3 GLN    54      54.675  35.044  54.140  1.00  0.00           H
ATOM    833  CG  GLN    54      54.057  36.830  53.244  1.00  0.00           C
ATOM    834  HG2 GLN    54      54.823  37.287  53.872  1.00  0.00           H
ATOM    835  HG3 GLN    54      54.501  36.814  52.248  1.00  0.00           H
ATOM    836  CD  GLN    54      52.832  37.692  53.315  1.00  0.00           C
ATOM    837  OE1 GLN    54      51.752  37.230  52.916  1.00  0.00           O
ATOM    838  NE2 GLN    54      52.790  38.995  53.582  1.00  0.00           N
ATOM    839 HE21 GLN    54      53.508  39.485  54.097  1.00  0.00           H
ATOM    840 HE22 GLN    54      51.912  39.458  53.397  1.00  0.00           H
ATOM    841  C   GLN    54      54.816  33.153  52.532  1.00  0.00           C
ATOM    842  O   GLN    54      56.020  33.228  52.403  1.00  0.00           O
ATOM    843  N   GLY    55      54.318  31.946  52.882  1.00  0.00           N
ATOM    844  H   GLY    55      53.312  31.862  52.932  1.00  0.00           H
ATOM    845  CA  GLY    55      55.056  30.664  52.940  1.00  0.00           C
ATOM    846  HA2 GLY    55      54.552  30.013  52.223  1.00  0.00           H
ATOM    847  HA3 GLY    55      56.108  30.621  52.659  1.00  0.00           H
ATOM    848  C   GLY    55      55.045  29.990  54.301  1.00  0.00           C
ATOM    849  O   GLY    55      55.731  28.978  54.465  1.00  0.00           O
ATOM    850  N   ALA    56      54.283  30.477  55.212  1.00  0.00           N
ATOM    851  H   ALA    56      53.607  31.162  54.904  1.00  0.00           H
ATOM    852  CA  ALA    56      54.226  30.257  56.637  1.00  0.00           C
ATOM    853  HA  ALA    56      55.142  29.707  56.854  1.00  0.00           H
ATOM    854  CB  ALA    56      54.319  31.672  57.335  1.00  0.00           C
ATOM    855  HB1 ALA    56      55.213  32.059  56.846  1.00  0.00           H
ATOM    856  HB2 ALA    56      53.432  32.239  57.049  1.00  0.00           H
ATOM    857  HB3 ALA    56      54.438  31.688  58.418  1.00  0.00           H
ATOM    858  C   ALA    56      53.025  29.418  57.114  1.00  0.00           C
ATOM    859  O   ALA    56      51.941  29.437  56.529  1.00  0.00           O
ATOM    860  N   LEU    57      53.258  28.605  58.096  1.00  0.00           N
ATOM    861  H   LEU    57      54.210  28.601  58.435  1.00  0.00           H
ATOM    862  CA  LEU    57      52.363  27.618  58.546  1.00  0.00           C
ATOM    863  HA  LEU    57      51.767  27.352  57.673  1.00  0.00           H
ATOM    864  CB  LEU    57      53.218  26.416  59.043  1.00  0.00           C
ATOM    865  HB2 LEU    57      53.792  26.797  59.886  1.00  0.00           H
ATOM    866  HB3 LEU    57      52.576  25.603  59.381  1.00  0.00           H
ATOM    867  CG  LEU    57      54.191  25.927  57.903  1.00  0.00           C
ATOM    868  HG  LEU    57      54.735  26.732  57.409  1.00  0.00           H
ATOM    869  CD1 LEU    57      55.199  24.964  58.572  1.00  0.00           C
ATOM    870 HD11 LEU    57      55.903  24.557  57.846  1.00  0.00           H
ATOM    871 HD12 LEU    57      55.685  25.494  59.391  1.00  0.00           H
ATOM    872 HD13 LEU    57      54.670  24.142  59.056  1.00  0.00           H
ATOM    873  CD2 LEU    57      53.396  25.214  56.738  1.00  0.00           C
ATOM    874 HD21 LEU    57      54.023  24.363  56.474  1.00  0.00           H
ATOM    875 HD22 LEU    57      52.376  24.902  56.965  1.00  0.00           H
ATOM    876 HD23 LEU    57      53.381  25.977  55.958  1.00  0.00           H
ATOM    877  C   LEU    57      51.416  28.012  59.717  1.00  0.00           C
ATOM    878  O   LEU    57      51.806  28.776  60.559  1.00  0.00           O
ATOM    879  N   LEU    58      50.224  27.429  59.656  1.00  0.00           N
ATOM    880  H   LEU    58      50.134  26.765  58.901  1.00  0.00           H
ATOM    881  CA  LEU    58      49.112  27.484  60.610  1.00  0.00           C
ATOM    882  HA  LEU    58      48.762  28.489  60.845  1.00  0.00           H
ATOM    883  CB  LEU    58      47.902  26.745  60.052  1.00  0.00           C
ATOM    884  HB2 LEU    58      48.242  25.756  59.744  1.00  0.00           H
ATOM    885  HB3 LEU    58      47.166  26.598  60.841  1.00  0.00           H
ATOM    886  CG  LEU    58      47.227  27.437  58.890  1.00  0.00           C
ATOM    887  HG  LEU    58      47.946  27.926  58.233  1.00  0.00           H
ATOM    888  CD1 LEU    58      46.465  26.470  57.988  1.00  0.00           C
ATOM    889 HD11 LEU    58      46.045  26.953  57.105  1.00  0.00           H
ATOM    890 HD12 LEU    58      47.164  25.756  57.553  1.00  0.00           H
ATOM    891 HD13 LEU    58      45.679  25.871  58.449  1.00  0.00           H
ATOM    892  CD2 LEU    58      46.149  28.410  59.215  1.00  0.00           C
ATOM    893 HD21 LEU    58      45.591  28.687  58.321  1.00  0.00           H
ATOM    894 HD22 LEU    58      45.433  27.889  59.851  1.00  0.00           H
ATOM    895 HD23 LEU    58      46.559  29.351  59.582  1.00  0.00           H
ATOM    896  C   LEU    58      49.537  26.958  62.020  1.00  0.00           C
ATOM    897  O   LEU    58      50.296  26.056  62.058  1.00  0.00           O
ATOM    898  N   ASN    59      49.047  27.541  63.107  1.00  0.00           N
ATOM    899  H   ASN    59      48.353  28.267  62.996  1.00  0.00           H
ATOM    900  CA  ASN    59      49.350  27.311  64.521  1.00  0.00           C
ATOM    901  HA  ASN    59      48.886  28.155  65.031  1.00  0.00           H
ATOM    902  CB  ASN    59      48.568  26.061  65.018  1.00  0.00           C
ATOM    903  HB2 ASN    59      49.057  25.137  64.706  1.00  0.00           H
ATOM    904  HB3 ASN    59      48.720  25.891  66.084  1.00  0.00           H
ATOM    905  CG  ASN    59      47.108  26.168  64.582  1.00  0.00           C
ATOM    906  OD1 ASN    59      46.418  27.173  64.751  1.00  0.00           O
ATOM    907  ND2 ASN    59      46.519  25.090  64.099  1.00  0.00           N
ATOM    908 HD21 ASN    59      45.550  25.152  63.819  1.00  0.00           H
ATOM    909 HD22 ASN    59      47.039  24.301  63.745  1.00  0.00           H
ATOM    910  C   ASN    59      50.864  27.472  64.952  1.00  0.00           C
ATOM    911  O   ASN    59      51.178  27.828  66.109  1.00  0.00           O
ATOM    912  N   ASP    60      51.851  27.247  64.063  1.00  0.00           N
ATOM    913  H   ASP    60      51.569  26.798  63.203  1.00  0.00           H
ATOM    914  CA  ASP    60      53.265  27.578  64.235  1.00  0.00           C
ATOM    915  HA  ASP    60      53.590  27.001  65.100  1.00  0.00           H
ATOM    916  CB  ASP    60      54.115  27.241  62.965  1.00  0.00           C
ATOM    917  HB2 ASP    60      54.298  26.172  62.862  1.00  0.00           H
ATOM    918  HB3 ASP    60      53.576  27.496  62.054  1.00  0.00           H
ATOM    919  CG  ASP    60      55.518  27.812  63.104  1.00  0.00           C
ATOM    920  OD1 ASP    60      56.208  28.040  62.072  1.00  0.00           O
ATOM    921  OD2 ASP    60      56.035  27.859  64.221  1.00  0.00           O
ATOM    922  C   ASP    60      53.499  29.010  64.598  1.00  0.00           C
ATOM    923  O   ASP    60      53.294  29.934  63.782  1.00  0.00           O
ATOM    924  N   LYS    61      54.016  29.243  65.769  1.00  0.00           N
ATOM    925  H   LYS    61      54.053  28.498  66.450  1.00  0.00           H
ATOM    926  CA  LYS    61      54.244  30.646  66.190  1.00  0.00           C
ATOM    927  HA  LYS    61      53.304  31.197  66.157  1.00  0.00           H
ATOM    928  CB  LYS    61      54.808  30.673  67.648  1.00  0.00           C
ATOM    929  HB2 LYS    61      54.072  30.107  68.220  1.00  0.00           H
ATOM    930  HB3 LYS    61      55.816  30.260  67.679  1.00  0.00           H
ATOM    931  CG  LYS    61      54.830  32.122  68.355  1.00  0.00           C
ATOM    932  HG2 LYS    61      55.557  32.802  67.913  1.00  0.00           H
ATOM    933  HG3 LYS    61      53.898  32.630  68.106  1.00  0.00           H
ATOM    934  CD  LYS    61      55.151  31.949  69.857  1.00  0.00           C
ATOM    935  HD2 LYS    61      54.380  31.341  70.331  1.00  0.00           H
ATOM    936  HD3 LYS    61      56.143  31.516  69.987  1.00  0.00           H
ATOM    937  CE  LYS    61      55.257  33.393  70.347  1.00  0.00           C
ATOM    938  HE2 LYS    61      56.133  33.637  69.746  1.00  0.00           H
ATOM    939  HE3 LYS    61      54.397  33.987  70.039  1.00  0.00           H
ATOM    940  NZ  LYS    61      55.502  33.628  71.761  1.00  0.00           N
ATOM    941  HZ1 LYS    61      55.599  34.621  71.915  1.00  0.00           H
ATOM    942  HZ2 LYS    61      54.619  33.508  72.237  1.00  0.00           H
ATOM    943  HZ3 LYS    61      56.314  33.127  72.092  1.00  0.00           H
ATOM    944  C   LYS    61      55.260  31.447  65.272  1.00  0.00           C
ATOM    945  O   LYS    61      55.155  32.664  65.326  1.00  0.00           O
ATOM    946  N   HIP    62      56.229  30.803  64.656  1.00  0.00           N
ATOM    947  H   HIP    62      56.323  29.801  64.752  1.00  0.00           H
ATOM    948  CA  HIP    62      57.117  31.531  63.706  1.00  0.00           C
ATOM    949  HA  HIP    62      57.613  32.316  64.276  1.00  0.00           H
ATOM    950  CB  HIP    62      58.188  30.735  62.952  1.00  0.00           C
ATOM    951  HB2 HIP    62      57.689  30.015  62.303  1.00  0.00           H
ATOM    952  HB3 HIP    62      58.714  31.440  62.307  1.00  0.00           H
ATOM    953  CG  HIP    62      58.995  29.867  63.885  1.00  0.00           C
ATOM    954  ND1 HIP    62      58.629  28.637  64.483  1.00  0.00           N
ATOM    955  HD1 HIP    62      57.712  28.240  64.343  1.00  0.00           H
ATOM    956  CE1 HIP    62      59.554  28.289  65.367  1.00  0.00           C
ATOM    957  HE1 HIP    62      59.445  27.451  66.040  1.00  0.00           H
ATOM    958  NE2 HIP    62      60.544  29.231  65.324  1.00  0.00           N
ATOM    959  HE2 HIP    62      61.315  29.305  65.973  1.00  0.00           H
ATOM    960  CD2 HIP    62      60.177  30.275  64.465  1.00  0.00           C
ATOM    961  HD2 HIP    62      60.700  31.204  64.291  1.00  0.00           H
ATOM    962  C   HIP    62      56.329  32.266  62.580  1.00  0.00           C
ATOM    963  O   HIP    62      56.887  33.090  61.890  1.00  0.00           O
ATOM    964  N   SER    63      54.992  31.971  62.468  1.00  0.00           N
ATOM    965  H   SER    63      54.617  31.191  62.988  1.00  0.00           H
ATOM    966  CA  SER    63      54.147  32.667  61.539  1.00  0.00           C
ATOM    967  HA  SER    63      54.780  32.751  60.655  1.00  0.00           H
ATOM    968  CB  SER    63      52.927  31.804  61.041  1.00  0.00           C
ATOM    969  HB2 SER    63      52.279  31.568  61.885  1.00  0.00           H
ATOM    970  HB3 SER    63      52.441  32.275  60.187  1.00  0.00           H
ATOM    971  OG  SER    63      53.498  30.616  60.541  1.00  0.00           O
ATOM    972  HG  SER    63      52.834  29.937  60.683  1.00  0.00           H
ATOM    973  C   SER    63      53.602  34.053  61.870  1.00  0.00           C
ATOM    974  O   SER    63      52.997  34.728  60.996  1.00  0.00           O
ATOM    975  N   ASN    64      53.774  34.467  63.113  1.00  0.00           N
ATOM    976  H   ASN    64      54.271  33.859  63.747  1.00  0.00           H
ATOM    977  CA  ASN    64      53.120  35.742  63.576  1.00  0.00           C
ATOM    978  HA  ASN    64      52.039  35.636  63.495  1.00  0.00           H
ATOM    979  CB  ASN    64      53.599  35.828  65.015  1.00  0.00           C
ATOM    980  HB2 ASN    64      53.379  34.929  65.589  1.00  0.00           H
ATOM    981  HB3 ASN    64      54.664  36.054  65.075  1.00  0.00           H
ATOM    982  CG  ASN    64      52.790  36.855  65.757  1.00  0.00           C
ATOM    983  OD1 ASN    64      51.576  36.712  65.933  1.00  0.00           O
ATOM    984  ND2 ASN    64      53.427  37.959  66.230  1.00  0.00           N
ATOM    985 HD21 ASN    64      52.872  38.633  66.736  1.00  0.00           H
ATOM    986 HD22 ASN    64      54.430  38.050  66.146  1.00  0.00           H
ATOM    987  C   ASN    64      53.342  37.046  62.740  1.00  0.00           C
ATOM    988  O   ASN    64      54.373  37.344  62.107  1.00  0.00           O
ATOM    989  N   GLY    65      52.346  37.945  62.799  1.00  0.00           N
ATOM    990  H   GLY    65      51.423  37.660  63.097  1.00  0.00           H
ATOM    991  CA  GLY    65      52.492  39.254  62.166  1.00  0.00           C
ATOM    992  HA2 GLY    65      51.570  39.752  62.464  1.00  0.00           H
ATOM    993  HA3 GLY    65      53.262  39.857  62.648  1.00  0.00           H
ATOM    994  C   GLY    65      52.682  39.355  60.671  1.00  0.00           C
ATOM    995  O   GLY    65      52.878  40.473  60.162  1.00  0.00           O
ATOM    996  N   THR    66      52.585  38.232  59.962  1.00  0.00           N
ATOM    997  H   THR    66      52.301  37.416  60.484  1.00  0.00           H
ATOM    998  CA  THR    66      52.965  38.147  58.483  1.00  0.00           C
ATOM    999  HA  THR    66      53.625  38.955  58.167  1.00  0.00           H
ATOM   1000  CB  THR    66      53.643  36.761  58.235  1.00  0.00           C
ATOM   1001  HB  THR    66      52.975  35.935  58.481  1.00  0.00           H
ATOM   1002  CG2 THR    66      54.040  36.559  56.803  1.00  0.00           C
ATOM   1003 HG21 THR    66      54.685  37.346  56.412  1.00  0.00           H
ATOM   1004 HG22 THR    66      54.491  35.566  56.788  1.00  0.00           H
ATOM   1005 HG23 THR    66      53.173  36.511  56.144  1.00  0.00           H
ATOM   1006  OG1 THR    66      54.778  36.625  59.106  1.00  0.00           O
ATOM   1007  HG1 THR    66      54.513  36.243  59.945  1.00  0.00           H
ATOM   1008  C   THR    66      51.645  38.321  57.689  1.00  0.00           C
ATOM   1009  O   THR    66      50.937  37.339  57.418  1.00  0.00           O
ATOM   1010  N   VAL    67      51.196  39.535  57.560  1.00  0.00           N
ATOM   1011  H   VAL    67      51.862  40.253  57.806  1.00  0.00           H
ATOM   1012  CA  VAL    67      49.909  40.008  56.928  1.00  0.00           C
ATOM   1013  HA  VAL    67      49.448  39.097  56.545  1.00  0.00           H
ATOM   1014  CB  VAL    67      48.978  40.545  58.027  1.00  0.00           C
ATOM   1015  HB  VAL    67      48.035  40.622  57.485  1.00  0.00           H
ATOM   1016  CG1 VAL    67      48.743  39.580  59.184  1.00  0.00           C
ATOM   1017 HG11 VAL    67      49.676  39.368  59.707  1.00  0.00           H
ATOM   1018 HG12 VAL    67      47.978  40.061  59.794  1.00  0.00           H
ATOM   1019 HG13 VAL    67      48.278  38.654  58.850  1.00  0.00           H
ATOM   1020  CG2 VAL    67      49.437  41.868  58.639  1.00  0.00           C
ATOM   1021 HG21 VAL    67      48.575  42.301  59.145  1.00  0.00           H
ATOM   1022 HG22 VAL    67      50.274  41.696  59.316  1.00  0.00           H
ATOM   1023 HG23 VAL    67      49.734  42.587  57.875  1.00  0.00           H
ATOM   1024  C   VAL    67      50.005  41.059  55.802  1.00  0.00           C
ATOM   1025  O   VAL    67      48.962  41.400  55.187  1.00  0.00           O
ATOM   1026  N   LYS    68      51.207  41.466  55.332  1.00  0.00           N
ATOM   1027  H   LYS    68      52.013  41.075  55.798  1.00  0.00           H
ATOM   1028  CA  LYS    68      51.424  42.572  54.346  1.00  0.00           C
ATOM   1029  HA  LYS    68      50.740  43.376  54.616  1.00  0.00           H
ATOM   1030  CB  LYS    68      52.893  43.108  54.321  1.00  0.00           C
ATOM   1031  HB2 LYS    68      53.090  43.472  55.330  1.00  0.00           H
ATOM   1032  HB3 LYS    68      53.585  42.267  54.345  1.00  0.00           H
ATOM   1033  CG  LYS    68      53.278  44.110  53.270  1.00  0.00           C
ATOM   1034  HG2 LYS    68      53.069  43.652  52.303  1.00  0.00           H
ATOM   1035  HG3 LYS    68      52.748  45.023  53.540  1.00  0.00           H
ATOM   1036  CD  LYS    68      54.724  44.572  53.190  1.00  0.00           C
ATOM   1037  HD2 LYS    68      54.871  44.926  54.210  1.00  0.00           H
ATOM   1038  HD3 LYS    68      55.318  43.683  52.975  1.00  0.00           H
ATOM   1039  CE  LYS    68      54.915  45.612  52.021  1.00  0.00           C
ATOM   1040  HE2 LYS    68      54.774  45.143  51.047  1.00  0.00           H
ATOM   1041  HE3 LYS    68      54.129  46.363  52.085  1.00  0.00           H
ATOM   1042  NZ  LYS    68      56.304  46.172  52.022  1.00  0.00           N
ATOM   1043  HZ1 LYS    68      56.410  46.954  52.652  1.00  0.00           H
ATOM   1044  HZ2 LYS    68      56.974  45.462  52.278  1.00  0.00           H
ATOM   1045  HZ3 LYS    68      56.520  46.408  51.064  1.00  0.00           H
ATOM   1046  C   LYS    68      50.964  42.089  52.944  1.00  0.00           C
ATOM   1047  O   LYS    68      51.528  41.108  52.456  1.00  0.00           O
ATOM   1048  N   ASP    69      49.908  42.696  52.347  1.00  0.00           N
ATOM   1049  H   ASP    69      49.462  43.456  52.841  1.00  0.00           H
ATOM   1050  CA  ASP    69      49.211  42.165  51.113  1.00  0.00           C
ATOM   1051  HA  ASP    69      49.075  41.094  51.265  1.00  0.00           H
ATOM   1052  CB  ASP    69      47.807  42.737  50.899  1.00  0.00           C
ATOM   1053  HB2 ASP    69      47.479  42.372  49.925  1.00  0.00           H
ATOM   1054  HB3 ASP    69      47.236  42.341  51.739  1.00  0.00           H
ATOM   1055  CG  ASP    69      47.758  44.270  50.895  1.00  0.00           C
ATOM   1056  OD1 ASP    69      46.690  44.839  50.726  1.00  0.00           O
ATOM   1057  OD2 ASP    69      48.821  44.976  51.100  1.00  0.00           O
ATOM   1058  C   ASP    69      50.116  42.356  49.853  1.00  0.00           C
ATOM   1059  O   ASP    69      49.926  41.529  49.019  1.00  0.00           O
ATOM   1060  N   ARG    70      50.936  43.390  49.821  1.00  0.00           N
ATOM   1061  H   ARG    70      50.957  43.916  50.682  1.00  0.00           H
ATOM   1062  CA  ARG    70      51.941  43.682  48.747  1.00  0.00           C
ATOM   1063  HA  ARG    70      51.844  42.935  47.960  1.00  0.00           H
ATOM   1064  CB  ARG    70      51.678  45.040  48.083  1.00  0.00           C
ATOM   1065  HB2 ARG    70      51.826  45.887  48.753  1.00  0.00           H
ATOM   1066  HB3 ARG    70      52.468  45.202  47.349  1.00  0.00           H
ATOM   1067  CG  ARG    70      50.342  44.968  47.380  1.00  0.00           C
ATOM   1068  HG2 ARG    70      50.215  44.038  46.826  1.00  0.00           H
ATOM   1069  HG3 ARG    70      49.664  45.010  48.233  1.00  0.00           H
ATOM   1070  CD  ARG    70      50.102  46.134  46.354  1.00  0.00           C
ATOM   1071  HD2 ARG    70      50.829  46.001  45.553  1.00  0.00           H
ATOM   1072  HD3 ARG    70      49.070  46.057  46.011  1.00  0.00           H
ATOM   1073  NE  ARG    70      50.424  47.342  47.156  1.00  0.00           N
ATOM   1074  HE  ARG    70      51.138  47.969  46.814  1.00  0.00           H
ATOM   1075  CZ  ARG    70      49.647  48.018  47.958  1.00  0.00           C
ATOM   1076  NH1 ARG    70      49.925  49.202  48.473  1.00  0.00           N
ATOM   1077 HH11 ARG    70      50.608  49.713  47.933  1.00  0.00           H
ATOM   1078 HH12 ARG    70      49.099  49.677  48.807  1.00  0.00           H
ATOM   1079  NH2 ARG    70      48.489  47.593  48.261  1.00  0.00           N
ATOM   1080 HH21 ARG    70      48.092  46.886  47.659  1.00  0.00           H
ATOM   1081 HH22 ARG    70      47.958  48.019  49.007  1.00  0.00           H
ATOM   1082  C   ARG    70      53.422  43.395  49.073  1.00  0.00           C
ATOM   1083  O   ARG    70      54.400  44.106  48.689  1.00  0.00           O
ATOM   1084  N   SER    71      53.561  42.412  49.937  1.00  0.00           N
ATOM   1085  H   SER    71      52.687  41.940  50.123  1.00  0.00           H
ATOM   1086  CA  SER    71      54.886  41.926  50.400  1.00  0.00           C
ATOM   1087  HA  SER    71      55.447  42.789  50.757  1.00  0.00           H
ATOM   1088  CB  SER    71      54.734  40.956  51.510  1.00  0.00           C
ATOM   1089  HB2 SER    71      54.321  41.432  52.399  1.00  0.00           H
ATOM   1090  HB3 SER    71      53.971  40.306  51.083  1.00  0.00           H
ATOM   1091  OG  SER    71      55.909  40.113  51.839  1.00  0.00           O
ATOM   1092  HG  SER    71      56.197  40.190  52.752  1.00  0.00           H
ATOM   1093  C   SER    71      55.614  41.333  49.221  1.00  0.00           C
ATOM   1094  O   SER    71      54.988  40.529  48.524  1.00  0.00           O
ATOM   1095  N   PRO    72      56.955  41.551  49.026  1.00  0.00           N
ATOM   1096  CD  PRO    72      57.762  42.640  49.503  1.00  0.00           C
ATOM   1097  HD2 PRO    72      58.206  42.401  50.470  1.00  0.00           H
ATOM   1098  HD3 PRO    72      57.112  43.513  49.556  1.00  0.00           H
ATOM   1099  CG  PRO    72      58.824  42.793  48.402  1.00  0.00           C
ATOM   1100  HG2 PRO    72      59.759  43.242  48.738  1.00  0.00           H
ATOM   1101  HG3 PRO    72      58.432  43.359  47.557  1.00  0.00           H
ATOM   1102  CB  PRO    72      59.109  41.407  47.960  1.00  0.00           C
ATOM   1103  HB2 PRO    72      59.667  40.802  48.675  1.00  0.00           H
ATOM   1104  HB3 PRO    72      59.609  41.285  47.000  1.00  0.00           H
ATOM   1105  CA  PRO    72      57.720  40.796  48.025  1.00  0.00           C
ATOM   1106  HA  PRO    72      57.314  40.926  47.022  1.00  0.00           H
ATOM   1107  C   PRO    72      57.924  39.291  48.331  1.00  0.00           C
ATOM   1108  O   PRO    72      58.104  38.566  47.399  1.00  0.00           O
ATOM   1109  N   HID    73      57.845  38.880  49.563  1.00  0.00           N
ATOM   1110  H   HID    73      57.696  39.522  50.329  1.00  0.00           H
ATOM   1111  CA  HID    73      57.855  37.501  49.840  1.00  0.00           C
ATOM   1112  HA  HID    73      58.568  37.030  49.164  1.00  0.00           H
ATOM   1113  CB  HID    73      58.370  37.323  51.282  1.00  0.00           C
ATOM   1114  HB2 HID    73      57.713  37.707  52.062  1.00  0.00           H
ATOM   1115  HB3 HID    73      58.477  36.248  51.431  1.00  0.00           H
ATOM   1116  CG  HID    73      59.700  37.966  51.497  1.00  0.00           C
ATOM   1117  ND1 HID    73      60.849  37.656  50.766  1.00  0.00           N
ATOM   1118  HD1 HID    73      60.915  37.003  49.998  1.00  0.00           H
ATOM   1119  CE1 HID    73      61.811  38.500  51.169  1.00  0.00           C
ATOM   1120  HE1 HID    73      62.849  38.535  50.875  1.00  0.00           H
ATOM   1121  NE2 HID    73      61.292  39.366  52.020  1.00  0.00           N
ATOM   1122  CD2 HID    73      59.979  39.075  52.238  1.00  0.00           C
ATOM   1123  HD2 HID    73      59.340  39.517  52.988  1.00  0.00           H
ATOM   1124  C   HID    73      56.477  36.795  49.574  1.00  0.00           C
ATOM   1125  O   HID    73      56.315  35.587  49.609  1.00  0.00           O
ATOM   1126  N   ARG    74      55.396  37.524  49.275  1.00  0.00           N
ATOM   1127  H   ARG    74      55.546  38.523  49.323  1.00  0.00           H
ATOM   1128  CA  ARG    74      54.129  36.837  48.831  1.00  0.00           C
ATOM   1129  HA  ARG    74      53.990  35.993  49.507  1.00  0.00           H
ATOM   1130  CB  ARG    74      52.993  37.831  48.949  1.00  0.00           C
ATOM   1131  HB2 ARG    74      53.189  38.517  49.774  1.00  0.00           H
ATOM   1132  HB3 ARG    74      52.939  38.476  48.072  1.00  0.00           H
ATOM   1133  CG  ARG    74      51.535  37.293  49.122  1.00  0.00           C
ATOM   1134  HG2 ARG    74      51.250  36.689  48.262  1.00  0.00           H
ATOM   1135  HG3 ARG    74      51.411  36.597  49.953  1.00  0.00           H
ATOM   1136  CD  ARG    74      50.596  38.449  49.351  1.00  0.00           C
ATOM   1137  HD2 ARG    74      50.999  39.221  50.008  1.00  0.00           H
ATOM   1138  HD3 ARG    74      50.439  39.075  48.473  1.00  0.00           H
ATOM   1139  NE  ARG    74      49.289  37.966  49.805  1.00  0.00           N
ATOM   1140  HE  ARG    74      49.246  37.167  50.420  1.00  0.00           H
ATOM   1141  CZ  ARG    74      48.118  38.540  49.584  1.00  0.00           C
ATOM   1142  NH1 ARG    74      46.987  37.968  50.014  1.00  0.00           N
ATOM   1143 HH11 ARG    74      47.179  37.145  50.569  1.00  0.00           H
ATOM   1144 HH12 ARG    74      46.122  38.476  49.907  1.00  0.00           H
ATOM   1145  NH2 ARG    74      47.879  39.660  48.883  1.00  0.00           N
ATOM   1146 HH21 ARG    74      48.679  40.240  48.673  1.00  0.00           H
ATOM   1147 HH22 ARG    74      47.022  40.089  49.204  1.00  0.00           H
ATOM   1148  C   ARG    74      54.259  36.078  47.497  1.00  0.00           C
ATOM   1149  O   ARG    74      54.873  36.556  46.538  1.00  0.00           O
ATOM   1150  N   THR    75      53.651  34.881  47.474  1.00  0.00           N
ATOM   1151  H   THR    75      53.297  34.486  48.333  1.00  0.00           H
ATOM   1152  CA  THR    75      53.844  33.922  46.394  1.00  0.00           C
ATOM   1153  HA  THR    75      54.279  34.484  45.567  1.00  0.00           H
ATOM   1154  CB  THR    75      54.705  32.753  46.790  1.00  0.00           C
ATOM   1155  HB  THR    75      54.734  31.955  46.048  1.00  0.00           H
ATOM   1156  CG2 THR    75      56.148  33.275  46.926  1.00  0.00           C
ATOM   1157 HG21 THR    75      56.135  34.023  47.718  1.00  0.00           H
ATOM   1158 HG22 THR    75      56.900  32.546  47.229  1.00  0.00           H
ATOM   1159 HG23 THR    75      56.459  33.710  45.976  1.00  0.00           H
ATOM   1160  OG1 THR    75      54.344  32.172  48.045  1.00  0.00           O
ATOM   1161  HG1 THR    75      54.232  32.957  48.587  1.00  0.00           H
ATOM   1162  C   THR    75      52.464  33.174  46.036  1.00  0.00           C
ATOM   1163  O   THR    75      51.707  32.739  46.916  1.00  0.00           O
ATOM   1164  N   LEU    76      52.189  33.147  44.735  1.00  0.00           N
ATOM   1165  H   LEU    76      52.892  33.558  44.138  1.00  0.00           H
ATOM   1166  CA  LEU    76      51.241  32.305  44.055  1.00  0.00           C
ATOM   1167  HA  LEU    76      50.303  32.419  44.598  1.00  0.00           H
ATOM   1168  CB  LEU    76      51.089  32.786  42.595  1.00  0.00           C
ATOM   1169  HB2 LEU    76      50.988  33.865  42.708  1.00  0.00           H
ATOM   1170  HB3 LEU    76      51.978  32.705  41.970  1.00  0.00           H
ATOM   1171  CG  LEU    76      49.825  32.362  41.784  1.00  0.00           C
ATOM   1172  HG  LEU    76      49.814  31.309  41.501  1.00  0.00           H
ATOM   1173  CD1 LEU    76      48.544  32.400  42.528  1.00  0.00           C
ATOM   1174 HD11 LEU    76      48.544  31.542  43.200  1.00  0.00           H
ATOM   1175 HD12 LEU    76      48.513  33.332  43.093  1.00  0.00           H
ATOM   1176 HD13 LEU    76      47.731  32.375  41.802  1.00  0.00           H
ATOM   1177  CD2 LEU    76      49.781  33.328  40.637  1.00  0.00           C
ATOM   1178 HD21 LEU    76      50.716  33.233  40.084  1.00  0.00           H
ATOM   1179 HD22 LEU    76      49.037  32.969  39.927  1.00  0.00           H
ATOM   1180 HD23 LEU    76      49.576  34.318  41.046  1.00  0.00           H
ATOM   1181  C   LEU    76      51.710  30.878  44.038  1.00  0.00           C
ATOM   1182  O   LEU    76      52.820  30.460  43.709  1.00  0.00           O
ATOM   1183  N   MET    77      50.826  29.993  44.560  1.00  0.00           N
ATOM   1184  H   MET    77      49.960  30.273  44.999  1.00  0.00           H
ATOM   1185  CA  MET    77      51.005  28.495  44.647  1.00  0.00           C
ATOM   1186  HA  MET    77      51.851  28.240  44.010  1.00  0.00           H
ATOM   1187  CB  MET    77      51.254  28.078  46.094  1.00  0.00           C
ATOM   1188  HB2 MET    77      50.439  28.430  46.726  1.00  0.00           H
ATOM   1189  HB3 MET    77      51.187  26.996  46.210  1.00  0.00           H
ATOM   1190  CG  MET    77      52.620  28.523  46.588  1.00  0.00           C
ATOM   1191  HG2 MET    77      53.339  28.239  45.818  1.00  0.00           H
ATOM   1192  HG3 MET    77      52.668  29.610  46.646  1.00  0.00           H
ATOM   1193  SD  MET    77      53.104  27.733  48.186  1.00  0.00           S
ATOM   1194  CE  MET    77      53.667  26.103  47.613  1.00  0.00           C
ATOM   1195  HE1 MET    77      54.500  26.188  46.915  1.00  0.00           H
ATOM   1196  HE2 MET    77      53.923  25.707  48.595  1.00  0.00           H
ATOM   1197  HE3 MET    77      52.790  25.619  47.182  1.00  0.00           H
ATOM   1198  C   MET    77      49.742  27.821  44.133  1.00  0.00           C
ATOM   1199  O   MET    77      48.763  28.491  43.809  1.00  0.00           O
ATOM   1200  N   SER    78      49.648  26.493  44.147  1.00  0.00           N
ATOM   1201  H   SER    78      50.442  25.898  44.340  1.00  0.00           H
ATOM   1202  CA  SER    78      48.410  25.724  43.881  1.00  0.00           C
ATOM   1203  HA  SER    78      47.599  26.263  44.370  1.00  0.00           H
ATOM   1204  CB  SER    78      48.074  25.677  42.416  1.00  0.00           C
ATOM   1205  HB2 SER    78      47.013  25.430  42.356  1.00  0.00           H
ATOM   1206  HB3 SER    78      48.244  26.645  41.944  1.00  0.00           H
ATOM   1207  OG  SER    78      48.900  24.768  41.768  1.00  0.00           O
ATOM   1208  HG  SER    78      49.644  25.223  41.366  1.00  0.00           H
ATOM   1209  C   SER    78      48.540  24.312  44.404  1.00  0.00           C
ATOM   1210  O   SER    78      49.603  23.739  44.651  1.00  0.00           O
ATOM   1211  N   CYS    79      47.348  23.706  44.566  1.00  0.00           N
ATOM   1212  H   CYS    79      46.478  24.214  44.642  1.00  0.00           H
ATOM   1213  CA  CYS    79      47.236  22.364  45.103  1.00  0.00           C
ATOM   1214  HA  CYS    79      48.171  21.912  44.774  1.00  0.00           H
ATOM   1215  CB  CYS    79      47.159  22.404  46.670  1.00  0.00           C
ATOM   1216  HB2 CYS    79      47.247  21.426  47.142  1.00  0.00           H
ATOM   1217  HB3 CYS    79      47.943  23.052  47.062  1.00  0.00           H
ATOM   1218  SG  CYS    79      45.534  23.024  47.334  1.00  0.00           S
ATOM   1219  HG  CYS    79      45.648  24.290  46.920  1.00  0.00           H
ATOM   1220  C   CYS    79      46.009  21.752  44.483  1.00  0.00           C
ATOM   1221  O   CYS    79      45.099  22.443  43.999  1.00  0.00           O
ATOM   1222  N   PRO    80      45.877  20.408  44.410  1.00  0.00           N
ATOM   1223  CD  PRO    80      46.737  19.334  44.992  1.00  0.00           C
ATOM   1224  HD2 PRO    80      46.693  19.342  46.081  1.00  0.00           H
ATOM   1225  HD3 PRO    80      47.782  19.615  44.867  1.00  0.00           H
ATOM   1226  CG  PRO    80      46.477  18.088  44.285  1.00  0.00           C
ATOM   1227  HG2 PRO    80      46.592  17.243  44.962  1.00  0.00           H
ATOM   1228  HG3 PRO    80      47.091  17.888  43.408  1.00  0.00           H
ATOM   1229  CB  PRO    80      45.002  18.219  43.808  1.00  0.00           C
ATOM   1230  HB2 PRO    80      44.383  17.609  44.466  1.00  0.00           H
ATOM   1231  HB3 PRO    80      44.862  17.890  42.779  1.00  0.00           H
ATOM   1232  CA  PRO    80      44.691  19.754  43.935  1.00  0.00           C
ATOM   1233  HA  PRO    80      44.462  20.101  42.927  1.00  0.00           H
ATOM   1234  C   PRO    80      43.443  20.083  44.780  1.00  0.00           C
ATOM   1235  O   PRO    80      43.519  20.222  46.011  1.00  0.00           O
ATOM   1236  N   VAL    81      42.298  20.155  44.066  1.00  0.00           N
ATOM   1237  H   VAL    81      42.292  19.985  43.070  1.00  0.00           H
ATOM   1238  CA  VAL    81      41.062  20.515  44.687  1.00  0.00           C
ATOM   1239  HA  VAL    81      41.235  21.462  45.198  1.00  0.00           H
ATOM   1240  CB  VAL    81      39.966  20.713  43.626  1.00  0.00           C
ATOM   1241  HB  VAL    81      40.495  21.162  42.785  1.00  0.00           H
ATOM   1242  CG1 VAL    81      39.238  19.498  42.949  1.00  0.00           C
ATOM   1243 HG11 VAL    81      38.694  19.031  43.769  1.00  0.00           H
ATOM   1244 HG12 VAL    81      38.471  19.763  42.220  1.00  0.00           H
ATOM   1245 HG13 VAL    81      39.984  18.827  42.524  1.00  0.00           H
ATOM   1246  CG2 VAL    81      38.914  21.693  43.986  1.00  0.00           C
ATOM   1247 HG21 VAL    81      39.409  22.615  44.290  1.00  0.00           H
ATOM   1248 HG22 VAL    81      38.209  22.005  43.214  1.00  0.00           H
ATOM   1249 HG23 VAL    81      38.385  21.343  44.872  1.00  0.00           H
ATOM   1250  C   VAL    81      40.763  19.479  45.755  1.00  0.00           C
ATOM   1251  O   VAL    81      40.851  18.270  45.538  1.00  0.00           O
ATOM   1252  N   GLY    82      40.344  19.931  46.940  1.00  0.00           N
ATOM   1253  H   GLY    82      40.369  20.895  47.240  1.00  0.00           H
ATOM   1254  CA  GLY    82      40.026  18.960  48.018  1.00  0.00           C
ATOM   1255  HA2 GLY    82      39.271  19.491  48.598  1.00  0.00           H
ATOM   1256  HA3 GLY    82      39.532  18.039  47.709  1.00  0.00           H
ATOM   1257  C   GLY    82      41.275  18.598  48.955  1.00  0.00           C
ATOM   1258  O   GLY    82      41.154  18.111  50.034  1.00  0.00           O
ATOM   1259  N   GLU    83      42.488  18.791  48.466  1.00  0.00           N
ATOM   1260  H   GLU    83      42.608  19.209  47.554  1.00  0.00           H
ATOM   1261  CA  GLU    83      43.708  18.758  49.287  1.00  0.00           C
ATOM   1262  HA  GLU    83      43.561  17.915  49.961  1.00  0.00           H
ATOM   1263  CB  GLU    83      45.000  18.461  48.472  1.00  0.00           C
ATOM   1264  HB2 GLU    83      45.144  19.329  47.829  1.00  0.00           H
ATOM   1265  HB3 GLU    83      45.849  18.333  49.145  1.00  0.00           H
ATOM   1266  CG  GLU    83      44.926  17.181  47.571  1.00  0.00           C
ATOM   1267  HG2 GLU    83      44.166  17.412  46.822  1.00  0.00           H
ATOM   1268  HG3 GLU    83      45.905  16.932  47.163  1.00  0.00           H
ATOM   1269  CD  GLU    83      44.462  15.906  48.278  1.00  0.00           C
ATOM   1270  OE1 GLU    83      44.933  15.565  49.401  1.00  0.00           O
ATOM   1271  OE2 GLU    83      43.493  15.211  47.906  1.00  0.00           O
ATOM   1272  C   GLU    83      43.934  20.044  50.077  1.00  0.00           C
ATOM   1273  O   GLU    83      43.588  21.189  49.708  1.00  0.00           O
ATOM   1274  N   ALA    84      44.519  19.849  51.254  1.00  0.00           N
ATOM   1275  H   ALA    84      44.691  18.874  51.452  1.00  0.00           H
ATOM   1276  CA  ALA    84      44.960  20.961  52.182  1.00  0.00           C
ATOM   1277  HA  ALA    84      44.246  21.783  52.150  1.00  0.00           H
ATOM   1278  CB  ALA    84      44.903  20.348  53.594  1.00  0.00           C
ATOM   1279  HB1 ALA    84      43.871  20.452  53.927  1.00  0.00           H
ATOM   1280  HB2 ALA    84      45.375  19.366  53.583  1.00  0.00           H
ATOM   1281  HB3 ALA    84      45.454  21.061  54.208  1.00  0.00           H
ATOM   1282  C   ALA    84      46.376  21.418  51.862  1.00  0.00           C
ATOM   1283  O   ALA    84      47.234  20.568  51.662  1.00  0.00           O
ATOM   1284  N   PRO    85      46.595  22.713  51.742  1.00  0.00           N
ATOM   1285  CD  PRO    85      45.597  23.761  52.132  1.00  0.00           C
ATOM   1286  HD2 PRO    85      45.287  23.521  53.149  1.00  0.00           H
ATOM   1287  HD3 PRO    85      44.729  23.780  51.471  1.00  0.00           H
ATOM   1288  CG  PRO    85      46.405  25.043  52.141  1.00  0.00           C
ATOM   1289  HG2 PRO    85      47.064  25.215  52.991  1.00  0.00           H
ATOM   1290  HG3 PRO    85      45.796  25.942  52.046  1.00  0.00           H
ATOM   1291  CB  PRO    85      47.382  24.743  51.038  1.00  0.00           C
ATOM   1292  HB2 PRO    85      48.235  25.407  51.175  1.00  0.00           H
ATOM   1293  HB3 PRO    85      46.991  25.027  50.060  1.00  0.00           H
ATOM   1294  CA  PRO    85      47.794  23.262  51.137  1.00  0.00           C
ATOM   1295  HA  PRO    85      47.915  22.915  50.111  1.00  0.00           H
ATOM   1296  C   PRO    85      49.050  23.080  52.071  1.00  0.00           C
ATOM   1297  O   PRO    85      49.453  23.965  52.873  1.00  0.00           O
ATOM   1298  N   SER    86      49.869  21.972  51.950  1.00  0.00           N
ATOM   1299  H   SER    86      49.710  21.421  51.119  1.00  0.00           H
ATOM   1300  CA  SER    86      51.188  21.673  52.598  1.00  0.00           C
ATOM   1301  HA  SER    86      51.202  22.213  53.546  1.00  0.00           H
ATOM   1302  CB  SER    86      51.282  20.180  52.874  1.00  0.00           C
ATOM   1303  HB2 SER    86      50.352  19.857  53.341  1.00  0.00           H
ATOM   1304  HB3 SER    86      51.409  19.553  51.991  1.00  0.00           H
ATOM   1305  OG  SER    86      52.312  19.903  53.791  1.00  0.00           O
ATOM   1306  HG  SER    86      52.195  20.314  54.651  1.00  0.00           H
ATOM   1307  C   SER    86      52.370  22.111  51.829  1.00  0.00           C
ATOM   1308  O   SER    86      52.404  22.059  50.592  1.00  0.00           O
ATOM   1309  N   PRO    87      53.510  22.450  52.458  1.00  0.00           N
ATOM   1310  CD  PRO    87      53.641  22.674  53.892  1.00  0.00           C
ATOM   1311  HD2 PRO    87      53.707  21.770  54.497  1.00  0.00           H
ATOM   1312  HD3 PRO    87      52.845  23.316  54.272  1.00  0.00           H
ATOM   1313  CG  PRO    87      54.918  23.461  54.028  1.00  0.00           C
ATOM   1314  HG2 PRO    87      55.362  23.305  55.010  1.00  0.00           H
ATOM   1315  HG3 PRO    87      54.624  24.510  53.969  1.00  0.00           H
ATOM   1316  CB  PRO    87      55.787  23.179  52.858  1.00  0.00           C
ATOM   1317  HB2 PRO    87      56.458  22.411  53.242  1.00  0.00           H
ATOM   1318  HB3 PRO    87      56.309  24.014  52.389  1.00  0.00           H
ATOM   1319  CA  PRO    87      54.770  22.731  51.816  1.00  0.00           C
ATOM   1320  HA  PRO    87      54.547  23.553  51.134  1.00  0.00           H
ATOM   1321  C   PRO    87      55.252  21.555  51.041  1.00  0.00           C
ATOM   1322  O   PRO    87      55.915  21.731  50.016  1.00  0.00           O
ATOM   1323  N   TYR    88      55.009  20.346  51.489  1.00  0.00           N
ATOM   1324  H   TYR    88      54.432  20.351  52.317  1.00  0.00           H
ATOM   1325  CA  TYR    88      55.230  19.024  50.882  1.00  0.00           C
ATOM   1326  HA  TYR    88      56.281  19.005  50.597  1.00  0.00           H
ATOM   1327  CB  TYR    88      54.953  17.981  51.995  1.00  0.00           C
ATOM   1328  HB2 TYR    88      53.876  17.884  52.133  1.00  0.00           H
ATOM   1329  HB3 TYR    88      55.287  17.022  51.599  1.00  0.00           H
ATOM   1330  CG  TYR    88      55.755  18.354  53.331  1.00  0.00           C
ATOM   1331  CD1 TYR    88      55.113  18.211  54.569  1.00  0.00           C
ATOM   1332  HD1 TYR    88      54.080  17.894  54.591  1.00  0.00           H
ATOM   1333  CE1 TYR    88      55.655  18.762  55.713  1.00  0.00           C
ATOM   1334  HE1 TYR    88      55.033  18.783  56.595  1.00  0.00           H
ATOM   1335  CZ  TYR    88      56.881  19.468  55.713  1.00  0.00           C
ATOM   1336  OH  TYR    88      57.426  19.938  56.863  1.00  0.00           O
ATOM   1337  HH  TYR    88      56.851  20.122  57.611  1.00  0.00           H
ATOM   1338  CE2 TYR    88      57.564  19.521  54.488  1.00  0.00           C
ATOM   1339  HE2 TYR    88      58.573  19.907  54.522  1.00  0.00           H
ATOM   1340  CD2 TYR    88      57.029  18.922  53.313  1.00  0.00           C
ATOM   1341  HD2 TYR    88      57.569  19.025  52.383  1.00  0.00           H
ATOM   1342  C   TYR    88      54.433  18.737  49.671  1.00  0.00           C
ATOM   1343  O   TYR    88      54.677  17.715  48.959  1.00  0.00           O
ATOM   1344  N   ASN    89      53.362  19.521  49.461  1.00  0.00           N
ATOM   1345  H   ASN    89      53.233  20.403  49.934  1.00  0.00           H
ATOM   1346  CA  ASN    89      52.258  19.040  48.547  1.00  0.00           C
ATOM   1347  HA  ASN    89      52.784  18.349  47.889  1.00  0.00           H
ATOM   1348  CB  ASN    89      51.170  18.323  49.419  1.00  0.00           C
ATOM   1349  HB2 ASN    89      50.924  17.438  48.831  1.00  0.00           H
ATOM   1350  HB3 ASN    89      51.437  18.013  50.429  1.00  0.00           H
ATOM   1351  CG  ASN    89      49.848  19.182  49.576  1.00  0.00           C
ATOM   1352  OD1 ASN    89      49.939  20.393  49.578  1.00  0.00           O
ATOM   1353  ND2 ASN    89      48.715  18.613  49.738  1.00  0.00           N
ATOM   1354 HD21 ASN    89      47.930  19.244  49.663  1.00  0.00           H
ATOM   1355 HD22 ASN    89      48.622  17.608  49.706  1.00  0.00           H
ATOM   1356  C   ASN    89      51.728  20.081  47.535  1.00  0.00           C
ATOM   1357  O   ASN    89      51.199  19.607  46.487  1.00  0.00           O
ATOM   1358  N   SER    90      51.996  21.376  47.781  1.00  0.00           N
ATOM   1359  H   SER    90      52.486  21.591  48.638  1.00  0.00           H
ATOM   1360  CA  SER    90      51.554  22.507  46.911  1.00  0.00           C
ATOM   1361  HA  SER    90      50.763  22.293  46.192  1.00  0.00           H
ATOM   1362  CB  SER    90      51.055  23.560  47.839  1.00  0.00           C
ATOM   1363  HB2 SER    90      51.882  23.985  48.407  1.00  0.00           H
ATOM   1364  HB3 SER    90      50.717  24.424  47.267  1.00  0.00           H
ATOM   1365  OG  SER    90      49.989  23.018  48.595  1.00  0.00           O
ATOM   1366  HG  SER    90      50.256  22.198  49.018  1.00  0.00           H
ATOM   1367  C   SER    90      52.731  22.946  46.039  1.00  0.00           C
ATOM   1368  O   SER    90      53.864  23.014  46.468  1.00  0.00           O
ATOM   1369  N   ARG    91      52.400  23.229  44.787  1.00  0.00           N
ATOM   1370  H   ARG    91      51.415  23.111  44.599  1.00  0.00           H
ATOM   1371  CA  ARG    91      53.222  23.696  43.720  1.00  0.00           C
ATOM   1372  HA  ARG    91      54.161  23.148  43.641  1.00  0.00           H
ATOM   1373  CB  ARG    91      52.429  23.481  42.415  1.00  0.00           C
ATOM   1374  HB2 ARG    91      52.127  22.435  42.451  1.00  0.00           H
ATOM   1375  HB3 ARG    91      51.511  24.061  42.303  1.00  0.00           H
ATOM   1376  CG  ARG    91      53.229  23.542  41.145  1.00  0.00           C
ATOM   1377  HG2 ARG    91      53.429  24.586  40.906  1.00  0.00           H
ATOM   1378  HG3 ARG    91      54.155  23.047  41.436  1.00  0.00           H
ATOM   1379  CD  ARG    91      52.636  22.699  39.984  1.00  0.00           C
ATOM   1380  HD2 ARG    91      53.410  22.686  39.217  1.00  0.00           H
ATOM   1381  HD3 ARG    91      52.445  21.710  40.402  1.00  0.00           H
ATOM   1382  NE  ARG    91      51.350  23.265  39.467  1.00  0.00           N
ATOM   1383  HE  ARG    91      51.175  24.256  39.557  1.00  0.00           H
ATOM   1384  CZ  ARG    91      50.573  22.587  38.679  1.00  0.00           C
ATOM   1385  NH1 ARG    91      49.626  23.169  38.076  1.00  0.00           N
ATOM   1386 HH11 ARG    91      49.831  24.145  37.913  1.00  0.00           H
ATOM   1387 HH12 ARG    91      49.038  22.552  37.536  1.00  0.00           H
ATOM   1388  NH2 ARG    91      50.468  21.298  38.518  1.00  0.00           N
ATOM   1389 HH21 ARG    91      51.103  20.750  39.079  1.00  0.00           H
ATOM   1390 HH22 ARG    91      49.653  20.895  38.081  1.00  0.00           H
ATOM   1391  C   ARG    91      53.570  25.126  43.900  1.00  0.00           C
ATOM   1392  O   ARG    91      52.676  25.870  44.224  1.00  0.00           O
ATOM   1393  N   PHE    92      54.797  25.608  43.703  1.00  0.00           N
ATOM   1394  H   PHE    92      55.545  24.940  43.580  1.00  0.00           H
ATOM   1395  CA  PHE    92      55.072  27.077  43.526  1.00  0.00           C
ATOM   1396  HA  PHE    92      54.425  27.629  44.206  1.00  0.00           H
ATOM   1397  CB  PHE    92      56.532  27.367  43.992  1.00  0.00           C
ATOM   1398  HB2 PHE    92      56.563  27.258  45.077  1.00  0.00           H
ATOM   1399  HB3 PHE    92      57.185  26.591  43.591  1.00  0.00           H
ATOM   1400  CG  PHE    92      56.946  28.775  43.583  1.00  0.00           C
ATOM   1401  CD1 PHE    92      57.453  29.046  42.291  1.00  0.00           C
ATOM   1402  HD1 PHE    92      57.508  28.321  41.492  1.00  0.00           H
ATOM   1403  CE1 PHE    92      57.990  30.354  42.101  1.00  0.00           C
ATOM   1404  HE1 PHE    92      58.397  30.579  41.127  1.00  0.00           H
ATOM   1405  CZ  PHE    92      57.949  31.397  43.066  1.00  0.00           C
ATOM   1406  HZ  PHE    92      58.527  32.307  42.996  1.00  0.00           H
ATOM   1407  CE2 PHE    92      57.244  31.146  44.243  1.00  0.00           C
ATOM   1408  HE2 PHE    92      57.251  31.932  44.983  1.00  0.00           H
ATOM   1409  CD2 PHE    92      56.782  29.828  44.519  1.00  0.00           C
ATOM   1410  HD2 PHE    92      56.509  29.555  45.528  1.00  0.00           H
ATOM   1411  C   PHE    92      54.712  27.430  42.050  1.00  0.00           C
ATOM   1412  O   PHE    92      55.045  26.680  41.154  1.00  0.00           O
ATOM   1413  N   GLU    93      54.007  28.507  41.910  1.00  0.00           N
ATOM   1414  H   GLU    93      53.902  29.000  42.786  1.00  0.00           H
ATOM   1415  CA  GLU    93      53.611  29.008  40.584  1.00  0.00           C
ATOM   1416  HA  GLU    93      53.764  28.250  39.815  1.00  0.00           H
ATOM   1417  CB  GLU    93      52.046  29.265  40.517  1.00  0.00           C
ATOM   1418  HB2 GLU    93      51.872  29.992  41.310  1.00  0.00           H
ATOM   1419  HB3 GLU    93      51.763  29.620  39.526  1.00  0.00           H
ATOM   1420  CG  GLU    93      51.077  28.161  41.017  1.00  0.00           C
ATOM   1421  HG2 GLU    93      51.406  27.766  41.979  1.00  0.00           H
ATOM   1422  HG3 GLU    93      50.045  28.466  40.841  1.00  0.00           H
ATOM   1423  CD  GLU    93      51.140  26.944  40.002  1.00  0.00           C
ATOM   1424  OE1 GLU    93      50.658  25.789  40.182  1.00  0.00           O
ATOM   1425  OE2 GLU    93      51.619  27.283  38.904  1.00  0.00           O
ATOM   1426  C   GLU    93      54.372  30.332  40.285  1.00  0.00           C
ATOM   1427  O   GLU    93      55.077  30.319  39.320  1.00  0.00           O
ATOM   1428  N   SER    94      54.534  31.248  41.219  1.00  0.00           N
ATOM   1429  H   SER    94      54.052  31.018  42.076  1.00  0.00           H
ATOM   1430  CA  SER    94      55.306  32.477  40.989  1.00  0.00           C
ATOM   1431  HA  SER    94      56.359  32.266  40.800  1.00  0.00           H
ATOM   1432  CB  SER    94      54.610  33.284  39.966  1.00  0.00           C
ATOM   1433  HB2 SER    94      54.589  32.701  39.046  1.00  0.00           H
ATOM   1434  HB3 SER    94      53.614  33.563  40.310  1.00  0.00           H
ATOM   1435  OG  SER    94      55.202  34.486  39.671  1.00  0.00           O
ATOM   1436  HG  SER    94      54.676  34.939  39.008  1.00  0.00           H
ATOM   1437  C   SER    94      55.412  33.408  42.286  1.00  0.00           C
ATOM   1438  O   SER    94      54.481  33.401  43.068  1.00  0.00           O
ATOM   1439  N   VAL    95      56.441  34.292  42.495  1.00  0.00           N
ATOM   1440  H   VAL    95      57.186  34.243  41.815  1.00  0.00           H
ATOM   1441  CA  VAL    95      56.362  35.433  43.441  1.00  0.00           C
ATOM   1442  HA  VAL    95      56.084  35.171  44.462  1.00  0.00           H
ATOM   1443  CB  VAL    95      57.678  36.169  43.507  1.00  0.00           C
ATOM   1444  HB  VAL    95      58.055  36.140  42.485  1.00  0.00           H
ATOM   1445  CG1 VAL    95      57.727  37.571  43.961  1.00  0.00           C
ATOM   1446 HG11 VAL    95      57.442  38.175  43.101  1.00  0.00           H
ATOM   1447 HG12 VAL    95      57.098  37.675  44.846  1.00  0.00           H
ATOM   1448 HG13 VAL    95      58.747  37.916  44.130  1.00  0.00           H
ATOM   1449  CG2 VAL    95      58.589  35.367  44.335  1.00  0.00           C
ATOM   1450 HG21 VAL    95      58.577  34.315  44.050  1.00  0.00           H
ATOM   1451 HG22 VAL    95      59.562  35.857  44.321  1.00  0.00           H
ATOM   1452 HG23 VAL    95      58.140  35.441  45.326  1.00  0.00           H
ATOM   1453  C   VAL    95      55.345  36.486  42.890  1.00  0.00           C
ATOM   1454  O   VAL    95      55.530  37.125  41.880  1.00  0.00           O
ATOM   1455  N   ALA    96      54.214  36.583  43.684  1.00  0.00           N
ATOM   1456  H   ALA    96      54.274  36.010  44.513  1.00  0.00           H
ATOM   1457  CA  ALA    96      53.033  37.334  43.425  1.00  0.00           C
ATOM   1458  HA  ALA    96      53.239  38.142  42.725  1.00  0.00           H
ATOM   1459  CB  ALA    96      52.032  36.414  42.712  1.00  0.00           C
ATOM   1460  HB1 ALA    96      52.577  35.909  41.915  1.00  0.00           H
ATOM   1461  HB2 ALA    96      51.721  35.745  43.515  1.00  0.00           H
ATOM   1462  HB3 ALA    96      51.201  36.998  42.317  1.00  0.00           H
ATOM   1463  C   ALA    96      52.319  37.972  44.623  1.00  0.00           C
ATOM   1464  O   ALA    96      52.401  37.498  45.747  1.00  0.00           O
ATOM   1465  N   TRP    97      51.715  39.181  44.387  1.00  0.00           N
ATOM   1466  H   TRP    97      51.895  39.668  43.520  1.00  0.00           H
ATOM   1467  CA  TRP    97      50.784  39.758  45.333  1.00  0.00           C
ATOM   1468  HA  TRP    97      50.611  38.934  46.026  1.00  0.00           H
ATOM   1469  CB  TRP    97      51.455  40.858  46.161  1.00  0.00           C
ATOM   1470  HB2 TRP    97      50.640  41.222  46.786  1.00  0.00           H
ATOM   1471  HB3 TRP    97      52.235  40.351  46.727  1.00  0.00           H
ATOM   1472  CG  TRP    97      52.070  41.970  45.434  1.00  0.00           C
ATOM   1473  CD1 TRP    97      53.318  42.355  45.727  1.00  0.00           C
ATOM   1474  HD1 TRP    97      53.943  41.815  46.422  1.00  0.00           H
ATOM   1475  NE1 TRP    97      53.639  43.518  45.011  1.00  0.00           N
ATOM   1476  HE1 TRP    97      54.541  43.968  44.943  1.00  0.00           H
ATOM   1477  CE2 TRP    97      52.577  44.014  44.272  1.00  0.00           C
ATOM   1478  CZ2 TRP    97      52.370  45.132  43.483  1.00  0.00           C
ATOM   1479  HZ2 TRP    97      53.229  45.770  43.332  1.00  0.00           H
ATOM   1480  CH2 TRP    97      51.139  45.359  42.846  1.00  0.00           C
ATOM   1481  HH2 TRP    97      50.920  46.129  42.122  1.00  0.00           H
ATOM   1482  CZ3 TRP    97      50.074  44.466  43.216  1.00  0.00           C
ATOM   1483  HZ3 TRP    97      49.082  44.647  42.829  1.00  0.00           H
ATOM   1484  CE3 TRP    97      50.227  43.396  44.142  1.00  0.00           C
ATOM   1485  HE3 TRP    97      49.365  42.756  44.253  1.00  0.00           H
ATOM   1486  CD2 TRP    97      51.476  43.083  44.692  1.00  0.00           C
ATOM   1487  C   TRP    97      49.310  40.126  44.763  1.00  0.00           C
ATOM   1488  O   TRP    97      48.520  40.602  45.594  1.00  0.00           O
ATOM   1489  N   SER    98      49.036  39.854  43.507  1.00  0.00           N
ATOM   1490  H   SER    98      49.739  39.273  43.075  1.00  0.00           H
ATOM   1491  CA  SER    98      47.723  39.730  42.822  1.00  0.00           C
ATOM   1492  HA  SER    98      47.062  39.381  43.615  1.00  0.00           H
ATOM   1493  CB  SER    98      47.311  41.086  42.304  1.00  0.00           C
ATOM   1494  HB2 SER    98      47.178  41.701  43.193  1.00  0.00           H
ATOM   1495  HB3 SER    98      48.053  41.575  41.673  1.00  0.00           H
ATOM   1496  OG  SER    98      46.271  40.899  41.412  1.00  0.00           O
ATOM   1497  HG  SER    98      45.535  40.544  41.917  1.00  0.00           H
ATOM   1498  C   SER    98      47.723  38.534  41.850  1.00  0.00           C
ATOM   1499  O   SER    98      48.753  38.249  41.256  1.00  0.00           O
ATOM   1500  N   ALA    99      46.554  37.762  41.645  1.00  0.00           N
ATOM   1501  H   ALA    99      45.734  38.143  42.096  1.00  0.00           H
ATOM   1502  CA  ALA    99      46.625  36.448  40.933  1.00  0.00           C
ATOM   1503  HA  ALA    99      47.523  36.294  40.334  1.00  0.00           H
ATOM   1504  CB  ALA    99      46.783  35.286  41.966  1.00  0.00           C
ATOM   1505  HB1 ALA    99      47.713  35.445  42.513  1.00  0.00           H
ATOM   1506  HB2 ALA    99      45.950  35.277  42.669  1.00  0.00           H
ATOM   1507  HB3 ALA    99      46.759  34.302  41.496  1.00  0.00           H
ATOM   1508  C   ALA    99      45.401  36.141  39.983  1.00  0.00           C
ATOM   1509  O   ALA    99      44.302  36.578  40.136  1.00  0.00           O
ATOM   1510  N   SER   100      45.768  35.382  38.856  1.00  0.00           N
ATOM   1511  H   SER   100      46.748  35.342  38.618  1.00  0.00           H
ATOM   1512  CA  SER   100      44.808  34.551  38.036  1.00  0.00           C
ATOM   1513  HA  SER   100      44.038  34.141  38.690  1.00  0.00           H
ATOM   1514  CB  SER   100      44.132  35.404  36.964  1.00  0.00           C
ATOM   1515  HB2 SER   100      43.583  36.248  37.384  1.00  0.00           H
ATOM   1516  HB3 SER   100      44.861  35.901  36.325  1.00  0.00           H
ATOM   1517  OG  SER   100      43.187  34.722  36.182  1.00  0.00           O
ATOM   1518  HG  SER   100      42.404  34.646  36.734  1.00  0.00           H
ATOM   1519  C   SER   100      45.527  33.320  37.365  1.00  0.00           C
ATOM   1520  O   SER   100      46.735  33.332  37.114  1.00  0.00           O
ATOM   1521  N   ALA   101      44.795  32.280  37.045  1.00  0.00           N
ATOM   1522  H   ALA   101      43.794  32.320  37.181  1.00  0.00           H
ATOM   1523  CA  ALA   101      45.309  31.034  36.431  1.00  0.00           C
ATOM   1524  HA  ALA   101      45.919  31.501  35.656  1.00  0.00           H
ATOM   1525  CB  ALA   101      46.175  30.208  37.384  1.00  0.00           C
ATOM   1526  HB1 ALA   101      46.744  30.866  38.040  1.00  0.00           H
ATOM   1527  HB2 ALA   101      45.627  29.502  38.008  1.00  0.00           H
ATOM   1528  HB3 ALA   101      46.953  29.698  36.816  1.00  0.00           H
ATOM   1529  C   ALA   101      44.294  30.082  35.853  1.00  0.00           C
ATOM   1530  O   ALA   101      43.170  30.033  36.240  1.00  0.00           O
ATOM   1531  N   CYX   102      44.673  29.429  34.777  1.00  0.00           N
ATOM   1532  H   CYX   102      45.629  29.600  34.499  1.00  0.00           H
ATOM   1533  CA  CYX   102      43.863  28.664  33.854  1.00  0.00           C
ATOM   1534  HA  CYX   102      43.167  28.098  34.473  1.00  0.00           H
ATOM   1535  CB  CYX   102      43.000  29.656  33.045  1.00  0.00           C
ATOM   1536  HB2 CYX   102      42.339  29.116  32.368  1.00  0.00           H
ATOM   1537  HB3 CYX   102      42.477  30.264  33.784  1.00  0.00           H
ATOM   1538  SG  CYX   102      43.893  30.815  32.039  1.00  0.00           S
ATOM   1539  C   CYX   102      44.650  27.743  32.841  1.00  0.00           C
ATOM   1540  O   CYX   102      45.857  27.568  33.071  1.00  0.00           O
ATOM   1541  N   HIE   103      43.982  27.094  31.855  1.00  0.00           N
ATOM   1542  H   HIE   103      42.991  27.257  31.740  1.00  0.00           H
ATOM   1543  CA  HIE   103      44.612  26.066  30.989  1.00  0.00           C
ATOM   1544  HA  HIE   103      45.689  26.225  30.945  1.00  0.00           H
ATOM   1545  CB  HIE   103      44.433  24.609  31.547  1.00  0.00           C
ATOM   1546  HB2 HIE   103      44.680  24.728  32.602  1.00  0.00           H
ATOM   1547  HB3 HIE   103      43.440  24.162  31.538  1.00  0.00           H
ATOM   1548  CG  HIE   103      45.284  23.523  30.964  1.00  0.00           C
ATOM   1549  ND1 HIE   103      45.089  22.894  29.730  1.00  0.00           N
ATOM   1550  CE1 HIE   103      45.996  21.906  29.726  1.00  0.00           C
ATOM   1551  HE1 HIE   103      46.173  21.306  28.846  1.00  0.00           H
ATOM   1552  NE2 HIE   103      46.689  21.817  30.826  1.00  0.00           N
ATOM   1553  HE2 HIE   103      47.411  21.123  30.956  1.00  0.00           H
ATOM   1554  CD2 HIE   103      46.234  22.844  31.641  1.00  0.00           C
ATOM   1555  HD2 HIE   103      46.521  22.953  32.676  1.00  0.00           H
ATOM   1556  C   HIE   103      44.083  26.000  29.554  1.00  0.00           C
ATOM   1557  O   HIE   103      42.925  25.726  29.263  1.00  0.00           O
ATOM   1558  N   ASP   104      44.928  26.180  28.524  1.00  0.00           N
ATOM   1559  H   ASP   104      45.868  26.513  28.684  1.00  0.00           H
ATOM   1560  CA  ASP   104      44.510  26.279  27.089  1.00  0.00           C
ATOM   1561  HA  ASP   104      43.567  26.816  26.992  1.00  0.00           H
ATOM   1562  CB  ASP   104      45.679  27.057  26.367  1.00  0.00           C
ATOM   1563  HB2 ASP   104      45.364  27.538  25.441  1.00  0.00           H
ATOM   1564  HB3 ASP   104      45.983  27.870  27.025  1.00  0.00           H
ATOM   1565  CG  ASP   104      46.915  26.160  26.105  1.00  0.00           C
ATOM   1566  OD1 ASP   104      47.306  25.286  26.860  1.00  0.00           O
ATOM   1567  OD2 ASP   104      47.581  26.412  25.073  1.00  0.00           O
ATOM   1568  C   ASP   104      44.184  24.904  26.373  1.00  0.00           C
ATOM   1569  O   ASP   104      44.057  24.929  25.155  1.00  0.00           O
ATOM   1570  N   GLY   105      44.248  23.787  27.134  1.00  0.00           N
ATOM   1571  H   GLY   105      44.434  23.996  28.104  1.00  0.00           H
ATOM   1572  CA  GLY   105      44.293  22.353  26.709  1.00  0.00           C
ATOM   1573  HA2 GLY   105      44.044  21.671  27.522  1.00  0.00           H
ATOM   1574  HA3 GLY   105      43.503  22.171  25.980  1.00  0.00           H
ATOM   1575  C   GLY   105      45.683  21.918  26.280  1.00  0.00           C
ATOM   1576  O   GLY   105      45.774  20.855  25.613  1.00  0.00           O
ATOM   1577  N   THR   106      46.747  22.631  26.704  1.00  0.00           N
ATOM   1578  H   THR   106      46.674  23.543  27.134  1.00  0.00           H
ATOM   1579  CA  THR   106      48.072  22.101  26.512  1.00  0.00           C
ATOM   1580  HA  THR   106      47.889  21.032  26.406  1.00  0.00           H
ATOM   1581  CB  THR   106      48.790  22.879  25.324  1.00  0.00           C
ATOM   1582  HB  THR   106      48.791  23.947  25.546  1.00  0.00           H
ATOM   1583  CG2 THR   106      50.256  22.561  25.196  1.00  0.00           C
ATOM   1584 HG21 THR   106      50.367  21.476  25.188  1.00  0.00           H
ATOM   1585 HG22 THR   106      50.456  23.007  24.223  1.00  0.00           H
ATOM   1586 HG23 THR   106      50.942  22.989  25.926  1.00  0.00           H
ATOM   1587  OG1 THR   106      48.206  22.418  24.145  1.00  0.00           O
ATOM   1588  HG1 THR   106      47.653  23.112  23.781  1.00  0.00           H
ATOM   1589  C   THR   106      48.900  22.304  27.782  1.00  0.00           C
ATOM   1590  O   THR   106      49.660  21.421  28.114  1.00  0.00           O
ATOM   1591  N   SER   107      48.877  23.526  28.357  1.00  0.00           N
ATOM   1592  H   SER   107      48.292  24.266  27.996  1.00  0.00           H
ATOM   1593  CA  SER   107      49.454  23.873  29.637  1.00  0.00           C
ATOM   1594  HA  SER   107      49.406  22.929  30.179  1.00  0.00           H
ATOM   1595  CB  SER   107      50.813  24.397  29.316  1.00  0.00           C
ATOM   1596  HB2 SER   107      51.370  23.707  28.682  1.00  0.00           H
ATOM   1597  HB3 SER   107      50.769  25.370  28.825  1.00  0.00           H
ATOM   1598  OG  SER   107      51.572  24.740  30.491  1.00  0.00           O
ATOM   1599  HG  SER   107      51.581  23.929  31.004  1.00  0.00           H
ATOM   1600  C   SER   107      48.631  24.825  30.423  1.00  0.00           C
ATOM   1601  O   SER   107      47.726  25.489  29.851  1.00  0.00           O
ATOM   1602  N   TRP   108      48.918  24.935  31.742  1.00  0.00           N
ATOM   1603  H   TRP   108      49.601  24.268  32.072  1.00  0.00           H
ATOM   1604  CA  TRP   108      48.511  25.983  32.630  1.00  0.00           C
ATOM   1605  HA  TRP   108      47.425  26.073  32.671  1.00  0.00           H
ATOM   1606  CB  TRP   108      48.988  25.552  34.011  1.00  0.00           C
ATOM   1607  HB2 TRP   108      50.041  25.275  33.944  1.00  0.00           H
ATOM   1608  HB3 TRP   108      48.831  26.287  34.800  1.00  0.00           H
ATOM   1609  CG  TRP   108      48.235  24.335  34.536  1.00  0.00           C
ATOM   1610  CD1 TRP   108      48.677  23.086  34.626  1.00  0.00           C
ATOM   1611  HD1 TRP   108      49.684  22.905  34.280  1.00  0.00           H
ATOM   1612  NE1 TRP   108      47.710  22.324  35.149  1.00  0.00           N
ATOM   1613  HE1 TRP   108      47.942  21.396  35.475  1.00  0.00           H
ATOM   1614  CE2 TRP   108      46.595  22.931  35.523  1.00  0.00           C
ATOM   1615  CZ2 TRP   108      45.426  22.462  36.102  1.00  0.00           C
ATOM   1616  HZ2 TRP   108      45.155  21.434  36.293  1.00  0.00           H
ATOM   1617  CH2 TRP   108      44.383  23.404  36.354  1.00  0.00           C
ATOM   1618  HH2 TRP   108      43.514  23.021  36.867  1.00  0.00           H
ATOM   1619  CZ3 TRP   108      44.640  24.818  36.058  1.00  0.00           C
ATOM   1620  HZ3 TRP   108      43.895  25.561  36.300  1.00  0.00           H
ATOM   1621  CE3 TRP   108      45.908  25.243  35.501  1.00  0.00           C
ATOM   1622  HE3 TRP   108      46.086  26.288  35.295  1.00  0.00           H
ATOM   1623  CD2 TRP   108      46.893  24.278  35.150  1.00  0.00           C
ATOM   1624  C   TRP   108      49.106  27.303  32.212  1.00  0.00           C
ATOM   1625  O   TRP   108      50.286  27.348  32.036  1.00  0.00           O
ATOM   1626  N   LEU   109      48.270  28.339  31.997  1.00  0.00           N
ATOM   1627  H   LEU   109      47.273  28.185  31.955  1.00  0.00           H
ATOM   1628  CA  LEU   109      48.713  29.658  31.939  1.00  0.00           C
ATOM   1629  HA  LEU   109      49.766  29.744  31.674  1.00  0.00           H
ATOM   1630  CB  LEU   109      47.917  30.358  30.833  1.00  0.00           C
ATOM   1631  HB2 LEU   109      48.336  29.965  29.907  1.00  0.00           H
ATOM   1632  HB3 LEU   109      46.870  30.057  30.801  1.00  0.00           H
ATOM   1633  CG  LEU   109      48.138  31.944  30.817  1.00  0.00           C
ATOM   1634  HG  LEU   109      47.700  32.419  31.694  1.00  0.00           H
ATOM   1635  CD1 LEU   109      49.574  32.531  30.782  1.00  0.00           C
ATOM   1636 HD11 LEU   109      50.049  32.209  31.709  1.00  0.00           H
ATOM   1637 HD12 LEU   109      50.118  32.201  29.896  1.00  0.00           H
ATOM   1638 HD13 LEU   109      49.528  33.617  30.852  1.00  0.00           H
ATOM   1639  CD2 LEU   109      47.234  32.571  29.642  1.00  0.00           C
ATOM   1640 HD21 LEU   109      47.269  33.654  29.760  1.00  0.00           H
ATOM   1641 HD22 LEU   109      47.595  32.337  28.641  1.00  0.00           H
ATOM   1642 HD23 LEU   109      46.186  32.283  29.734  1.00  0.00           H
ATOM   1643  C   LEU   109      48.409  30.344  33.292  1.00  0.00           C
ATOM   1644  O   LEU   109      47.218  30.560  33.609  1.00  0.00           O
ATOM   1645  N   THR   110      49.413  31.003  33.786  1.00  0.00           N
ATOM   1646  H   THR   110      50.274  30.911  33.266  1.00  0.00           H
ATOM   1647  CA  THR   110      49.283  31.778  35.023  1.00  0.00           C
ATOM   1648  HA  THR   110      48.274  31.763  35.434  1.00  0.00           H
ATOM   1649  CB  THR   110      50.170  31.186  36.081  1.00  0.00           C
ATOM   1650  HB  THR   110      51.180  30.892  35.798  1.00  0.00           H
ATOM   1651  CG2 THR   110      50.153  31.781  37.498  1.00  0.00           C
ATOM   1652 HG21 THR   110      49.197  32.202  37.809  1.00  0.00           H
ATOM   1653 HG22 THR   110      50.407  30.972  38.184  1.00  0.00           H
ATOM   1654 HG23 THR   110      50.768  32.680  37.543  1.00  0.00           H
ATOM   1655  OG1 THR   110      49.575  29.939  36.338  1.00  0.00           O
ATOM   1656  HG1 THR   110      49.793  29.333  35.626  1.00  0.00           H
ATOM   1657  C   THR   110      49.690  33.288  34.813  1.00  0.00           C
ATOM   1658  O   THR   110      50.722  33.579  34.156  1.00  0.00           O
ATOM   1659  N   ILE   111      48.986  34.213  35.526  1.00  0.00           N
ATOM   1660  H   ILE   111      48.191  33.878  36.051  1.00  0.00           H
ATOM   1661  CA  ILE   111      49.214  35.637  35.647  1.00  0.00           C
ATOM   1662  HA  ILE   111      50.059  35.926  35.024  1.00  0.00           H
ATOM   1663  CB  ILE   111      47.939  36.466  35.228  1.00  0.00           C
ATOM   1664  HB  ILE   111      47.026  35.977  35.568  1.00  0.00           H
ATOM   1665  CG2 ILE   111      47.915  37.912  35.720  1.00  0.00           C
ATOM   1666 HG21 ILE   111      48.717  38.443  35.206  1.00  0.00           H
ATOM   1667 HG22 ILE   111      46.919  38.311  35.532  1.00  0.00           H
ATOM   1668 HG23 ILE   111      48.081  37.914  36.797  1.00  0.00           H
ATOM   1669  CG1 ILE   111      47.934  36.562  33.650  1.00  0.00           C
ATOM   1670 HG12 ILE   111      47.113  37.155  33.249  1.00  0.00           H
ATOM   1671 HG13 ILE   111      48.845  37.001  33.242  1.00  0.00           H
ATOM   1672  CD1 ILE   111      47.681  35.191  32.940  1.00  0.00           C
ATOM   1673 HD11 ILE   111      46.715  34.764  33.206  1.00  0.00           H
ATOM   1674 HD12 ILE   111      47.612  35.388  31.870  1.00  0.00           H
ATOM   1675 HD13 ILE   111      48.538  34.520  32.887  1.00  0.00           H
ATOM   1676  C   ILE   111      49.387  35.884  37.158  1.00  0.00           C
ATOM   1677  O   ILE   111      48.502  35.699  38.015  1.00  0.00           O
ATOM   1678  N   GLY   112      50.575  36.343  37.444  1.00  0.00           N
ATOM   1679  H   GLY   112      51.299  36.256  36.745  1.00  0.00           H
ATOM   1680  CA  GLY   112      51.060  36.794  38.746  1.00  0.00           C
ATOM   1681  HA2 GLY   112      50.360  36.773  39.581  1.00  0.00           H
ATOM   1682  HA3 GLY   112      51.826  36.114  39.121  1.00  0.00           H
ATOM   1683  C   GLY   112      51.693  38.128  38.639  1.00  0.00           C
ATOM   1684  O   GLY   112      52.436  38.345  37.701  1.00  0.00           O
ATOM   1685  N   ILE   113      51.530  38.969  39.650  1.00  0.00           N
ATOM   1686  H   ILE   113      50.902  38.643  40.370  1.00  0.00           H
ATOM   1687  CA  ILE   113      51.918  40.420  39.702  1.00  0.00           C
ATOM   1688  HA  ILE   113      52.597  40.684  38.890  1.00  0.00           H
ATOM   1689  CB  ILE   113      50.666  41.289  39.587  1.00  0.00           C
ATOM   1690  HB  ILE   113      50.234  41.382  40.585  1.00  0.00           H
ATOM   1691  CG2 ILE   113      51.152  42.743  39.250  1.00  0.00           C
ATOM   1692 HG21 ILE   113      50.561  43.536  39.706  1.00  0.00           H
ATOM   1693 HG22 ILE   113      52.090  42.893  39.784  1.00  0.00           H
ATOM   1694 HG23 ILE   113      51.189  42.976  38.186  1.00  0.00           H
ATOM   1695  CG1 ILE   113      49.621  40.799  38.536  1.00  0.00           C
ATOM   1696 HG12 ILE   113      50.242  40.525  37.682  1.00  0.00           H
ATOM   1697 HG13 ILE   113      49.083  39.912  38.869  1.00  0.00           H
ATOM   1698  CD1 ILE   113      48.560  41.839  38.323  1.00  0.00           C
ATOM   1699 HD11 ILE   113      49.031  42.635  37.747  1.00  0.00           H
ATOM   1700 HD12 ILE   113      47.744  41.475  37.698  1.00  0.00           H
ATOM   1701 HD13 ILE   113      48.101  42.128  39.269  1.00  0.00           H
ATOM   1702  C   ILE   113      52.732  40.733  40.965  1.00  0.00           C
ATOM   1703  O   ILE   113      52.190  40.617  42.112  1.00  0.00           O
ATOM   1704  N   SER   114      53.926  41.281  40.886  1.00  0.00           N
ATOM   1705  H   SER   114      54.387  41.260  39.988  1.00  0.00           H
ATOM   1706  CA  SER   114      54.661  41.823  42.054  1.00  0.00           C
ATOM   1707  HA  SER   114      53.980  41.933  42.898  1.00  0.00           H
ATOM   1708  CB  SER   114      55.633  40.673  42.493  1.00  0.00           C
ATOM   1709  HB2 SER   114      55.167  39.703  42.672  1.00  0.00           H
ATOM   1710  HB3 SER   114      56.381  40.473  41.725  1.00  0.00           H
ATOM   1711  OG  SER   114      56.227  40.952  43.754  1.00  0.00           O
ATOM   1712  HG  SER   114      55.687  40.514  44.415  1.00  0.00           H
ATOM   1713  C   SER   114      55.298  43.211  41.838  1.00  0.00           C
ATOM   1714  O   SER   114      55.114  43.813  40.700  1.00  0.00           O
ATOM   1715  N   GLY   115      56.053  43.719  42.786  1.00  0.00           N
ATOM   1716  H   GLY   115      56.081  43.205  43.655  1.00  0.00           H
ATOM   1717  CA  GLY   115      56.807  44.966  42.664  1.00  0.00           C
ATOM   1718  HA2 GLY   115      57.785  44.642  43.019  1.00  0.00           H
ATOM   1719  HA3 GLY   115      56.858  45.201  41.600  1.00  0.00           H
ATOM   1720  C   GLY   115      56.311  46.085  43.536  1.00  0.00           C
ATOM   1721  O   GLY   115      55.303  46.008  44.255  1.00  0.00           O
ATOM   1722  N   PRO   116      56.989  47.229  43.560  1.00  0.00           N
ATOM   1723  CD  PRO   116      58.238  47.489  42.921  1.00  0.00           C
ATOM   1724  HD2 PRO   116      58.341  46.998  41.953  1.00  0.00           H
ATOM   1725  HD3 PRO   116      59.006  47.135  43.610  1.00  0.00           H
ATOM   1726  CG  PRO   116      58.399  48.972  42.898  1.00  0.00           C
ATOM   1727  HG2 PRO   116      57.905  49.526  42.099  1.00  0.00           H
ATOM   1728  HG3 PRO   116      59.441  49.262  42.766  1.00  0.00           H
ATOM   1729  CB  PRO   116      57.819  49.374  44.196  1.00  0.00           C
ATOM   1730  HB2 PRO   116      57.571  50.428  44.317  1.00  0.00           H
ATOM   1731  HB3 PRO   116      58.528  49.106  44.981  1.00  0.00           H
ATOM   1732  CA  PRO   116      56.613  48.491  44.272  1.00  0.00           C
ATOM   1733  HA  PRO   116      56.475  48.305  45.337  1.00  0.00           H
ATOM   1734  C   PRO   116      55.338  49.150  43.831  1.00  0.00           C
ATOM   1735  O   PRO   116      55.039  49.084  42.628  1.00  0.00           O
ATOM   1736  N   ASP   117      54.640  49.878  44.709  1.00  0.00           N
ATOM   1737  H   ASP   117      55.030  49.968  45.637  1.00  0.00           H
ATOM   1738  CA  ASP   117      53.292  50.428  44.517  1.00  0.00           C
ATOM   1739  HA  ASP   117      52.453  49.733  44.482  1.00  0.00           H
ATOM   1740  CB  ASP   117      52.999  51.234  45.767  1.00  0.00           C
ATOM   1741  HB2 ASP   117      53.848  51.812  46.131  1.00  0.00           H
ATOM   1742  HB3 ASP   117      52.223  51.988  45.635  1.00  0.00           H
ATOM   1743  CG  ASP   117      52.460  50.396  46.970  1.00  0.00           C
ATOM   1744  OD1 ASP   117      52.454  49.131  46.917  1.00  0.00           O
ATOM   1745  OD2 ASP   117      51.914  51.080  47.844  1.00  0.00           O
ATOM   1746  C   ASP   117      53.223  51.417  43.328  1.00  0.00           C
ATOM   1747  O   ASP   117      52.163  51.555  42.809  1.00  0.00           O
ATOM   1748  N   ASN   118      54.335  52.076  42.982  1.00  0.00           N
ATOM   1749  H   ASN   118      55.095  52.052  43.646  1.00  0.00           H
ATOM   1750  CA  ASN   118      54.391  52.939  41.809  1.00  0.00           C
ATOM   1751  HA  ASN   118      53.382  53.133  41.448  1.00  0.00           H
ATOM   1752  CB  ASN   118      54.949  54.283  42.165  1.00  0.00           C
ATOM   1753  HB2 ASN   118      55.946  54.250  42.606  1.00  0.00           H
ATOM   1754  HB3 ASN   118      55.020  54.978  41.328  1.00  0.00           H
ATOM   1755  CG  ASN   118      54.084  55.058  43.128  1.00  0.00           C
ATOM   1756  OD1 ASN   118      54.581  55.717  44.009  1.00  0.00           O
ATOM   1757  ND2 ASN   118      52.763  54.823  43.145  1.00  0.00           N
ATOM   1758 HD21 ASN   118      52.212  55.245  43.879  1.00  0.00           H
ATOM   1759 HD22 ASN   118      52.373  54.285  42.385  1.00  0.00           H
ATOM   1760  C   ASN   118      55.180  52.334  40.622  1.00  0.00           C
ATOM   1761  O   ASN   118      55.413  52.881  39.577  1.00  0.00           O
ATOM   1762  N   GLY   119      55.549  51.081  40.780  1.00  0.00           N
ATOM   1763  H   GLY   119      55.356  50.539  41.611  1.00  0.00           H
ATOM   1764  CA  GLY   119      56.283  50.249  39.818  1.00  0.00           C
ATOM   1765  HA2 GLY   119      56.390  50.940  38.982  1.00  0.00           H
ATOM   1766  HA3 GLY   119      57.255  49.992  40.237  1.00  0.00           H
ATOM   1767  C   GLY   119      55.695  48.910  39.385  1.00  0.00           C
ATOM   1768  O   GLY   119      56.387  48.165  38.665  1.00  0.00           O
ATOM   1769  N   ALA   120      54.524  48.508  39.810  1.00  0.00           N
ATOM   1770  H   ALA   120      53.967  49.120  40.390  1.00  0.00           H
ATOM   1771  CA  ALA   120      54.078  47.063  39.675  1.00  0.00           C
ATOM   1772  HA  ALA   120      54.917  46.589  40.183  1.00  0.00           H
ATOM   1773  CB  ALA   120      52.831  46.846  40.456  1.00  0.00           C
ATOM   1774  HB1 ALA   120      52.007  47.447  40.070  1.00  0.00           H
ATOM   1775  HB2 ALA   120      52.502  45.809  40.519  1.00  0.00           H
ATOM   1776  HB3 ALA   120      53.051  47.233  41.452  1.00  0.00           H
ATOM   1777  C   ALA   120      54.090  46.378  38.248  1.00  0.00           C
ATOM   1778  O   ALA   120      54.027  47.103  37.258  1.00  0.00           O
ATOM   1779  N   VAL   121      54.208  45.017  38.204  1.00  0.00           N
ATOM   1780  H   VAL   121      54.403  44.521  39.061  1.00  0.00           H
ATOM   1781  CA  VAL   121      54.568  44.334  36.945  1.00  0.00           C
ATOM   1782  HA  VAL   121      54.123  44.958  36.170  1.00  0.00           H
ATOM   1783  CB  VAL   121      56.049  44.451  36.611  1.00  0.00           C
ATOM   1784  HB  VAL   121      56.146  45.506  36.352  1.00  0.00           H
ATOM   1785  CG1 VAL   121      57.001  44.208  37.842  1.00  0.00           C
ATOM   1786 HG11 VAL   121      56.853  43.247  38.335  1.00  0.00           H
ATOM   1787 HG12 VAL   121      58.062  44.163  37.595  1.00  0.00           H
ATOM   1788 HG13 VAL   121      56.862  44.939  38.640  1.00  0.00           H
ATOM   1789  CG2 VAL   121      56.453  43.570  35.384  1.00  0.00           C
ATOM   1790 HG21 VAL   121      56.654  42.549  35.709  1.00  0.00           H
ATOM   1791 HG22 VAL   121      55.653  43.696  34.655  1.00  0.00           H
ATOM   1792 HG23 VAL   121      57.329  44.020  34.916  1.00  0.00           H
ATOM   1793  C   VAL   121      54.043  42.884  36.944  1.00  0.00           C
ATOM   1794  O   VAL   121      54.341  42.148  37.815  1.00  0.00           O
ATOM   1795  N   ALA   122      53.302  42.576  35.912  1.00  0.00           N
ATOM   1796  H   ALA   122      53.352  43.175  35.101  1.00  0.00           H
ATOM   1797  CA  ALA   122      52.875  41.176  35.767  1.00  0.00           C
ATOM   1798  HA  ALA   122      52.747  40.752  36.763  1.00  0.00           H
ATOM   1799  CB  ALA   122      51.459  41.123  35.216  1.00  0.00           C
ATOM   1800  HB1 ALA   122      51.114  40.093  35.300  1.00  0.00           H
ATOM   1801  HB2 ALA   122      50.834  41.813  35.784  1.00  0.00           H
ATOM   1802  HB3 ALA   122      51.553  41.500  34.198  1.00  0.00           H
ATOM   1803  C   ALA   122      53.794  40.229  34.965  1.00  0.00           C
ATOM   1804  O   ALA   122      54.371  40.578  33.876  1.00  0.00           O
ATOM   1805  N   VAL   123      53.793  38.939  35.339  1.00  0.00           N
ATOM   1806  H   VAL   123      53.433  38.757  36.265  1.00  0.00           H
ATOM   1807  CA  VAL   123      54.425  37.813  34.586  1.00  0.00           C
ATOM   1808  HA  VAL   123      54.761  38.240  33.641  1.00  0.00           H
ATOM   1809  CB  VAL   123      55.686  37.242  35.251  1.00  0.00           C
ATOM   1810  HB  VAL   123      55.484  37.041  36.303  1.00  0.00           H
ATOM   1811  CG1 VAL   123      56.227  35.933  34.721  1.00  0.00           C
ATOM   1812 HG11 VAL   123      56.371  35.959  33.640  1.00  0.00           H
ATOM   1813 HG12 VAL   123      57.097  35.731  35.345  1.00  0.00           H
ATOM   1814 HG13 VAL   123      55.487  35.159  34.917  1.00  0.00           H
ATOM   1815  CG2 VAL   123      56.752  38.302  35.202  1.00  0.00           C
ATOM   1816 HG21 VAL   123      56.917  38.635  34.177  1.00  0.00           H
ATOM   1817 HG22 VAL   123      56.358  39.129  35.792  1.00  0.00           H
ATOM   1818 HG23 VAL   123      57.652  37.914  35.678  1.00  0.00           H
ATOM   1819  C   VAL   123      53.444  36.663  34.151  1.00  0.00           C
ATOM   1820  O   VAL   123      52.622  36.171  34.908  1.00  0.00           O
ATOM   1821  N   LEU   124      53.520  36.322  32.908  1.00  0.00           N
ATOM   1822  H   LEU   124      54.139  36.818  32.282  1.00  0.00           H
ATOM   1823  CA  LEU   124      52.747  35.259  32.231  1.00  0.00           C
ATOM   1824  HA  LEU   124      51.900  35.232  32.916  1.00  0.00           H
ATOM   1825  CB  LEU   124      52.256  35.729  30.837  1.00  0.00           C
ATOM   1826  HB2 LEU   124      53.125  36.007  30.241  1.00  0.00           H
ATOM   1827  HB3 LEU   124      51.683  34.909  30.403  1.00  0.00           H
ATOM   1828  CG  LEU   124      51.230  36.930  30.997  1.00  0.00           C
ATOM   1829  HG  LEU   124      50.736  36.911  31.968  1.00  0.00           H
ATOM   1830  CD1 LEU   124      51.877  38.327  30.908  1.00  0.00           C
ATOM   1831 HD11 LEU   124      52.162  38.424  29.860  1.00  0.00           H
ATOM   1832 HD12 LEU   124      51.135  39.063  31.221  1.00  0.00           H
ATOM   1833 HD13 LEU   124      52.758  38.406  31.546  1.00  0.00           H
ATOM   1834  CD2 LEU   124      50.016  36.737  30.047  1.00  0.00           C
ATOM   1835 HD21 LEU   124      49.291  37.547  30.134  1.00  0.00           H
ATOM   1836 HD22 LEU   124      50.292  36.752  28.992  1.00  0.00           H
ATOM   1837 HD23 LEU   124      49.494  35.842  30.387  1.00  0.00           H
ATOM   1838  C   LEU   124      53.512  33.949  32.061  1.00  0.00           C
ATOM   1839  O   LEU   124      54.487  33.898  31.293  1.00  0.00           O
ATOM   1840  N   LYS   125      53.296  32.944  32.914  1.00  0.00           N
ATOM   1841  H   LYS   125      52.554  33.077  33.587  1.00  0.00           H
ATOM   1842  CA  LYS   125      54.057  31.724  32.963  1.00  0.00           C
ATOM   1843  HA  LYS   125      55.085  31.766  32.604  1.00  0.00           H
ATOM   1844  CB  LYS   125      54.240  31.391  34.415  1.00  0.00           C
ATOM   1845  HB2 LYS   125      53.277  31.141  34.859  1.00  0.00           H
ATOM   1846  HB3 LYS   125      54.795  30.454  34.345  1.00  0.00           H
ATOM   1847  CG  LYS   125      54.987  32.462  35.250  1.00  0.00           C
ATOM   1848  HG2 LYS   125      55.776  32.971  34.695  1.00  0.00           H
ATOM   1849  HG3 LYS   125      54.288  33.249  35.528  1.00  0.00           H
ATOM   1850  CD  LYS   125      55.582  31.823  36.581  1.00  0.00           C
ATOM   1851  HD2 LYS   125      55.878  32.628  37.255  1.00  0.00           H
ATOM   1852  HD3 LYS   125      54.830  31.251  37.124  1.00  0.00           H
ATOM   1853  CE  LYS   125      56.786  30.990  36.259  1.00  0.00           C
ATOM   1854  HE2 LYS   125      56.365  30.341  35.492  1.00  0.00           H
ATOM   1855  HE3 LYS   125      57.640  31.522  35.840  1.00  0.00           H
ATOM   1856  NZ  LYS   125      57.287  30.130  37.326  1.00  0.00           N
ATOM   1857  HZ1 LYS   125      57.801  30.670  38.008  1.00  0.00           H
ATOM   1858  HZ2 LYS   125      56.517  29.741  37.852  1.00  0.00           H
ATOM   1859  HZ3 LYS   125      57.956  29.401  37.124  1.00  0.00           H
ATOM   1860  C   LYS   125      53.360  30.613  32.319  1.00  0.00           C
ATOM   1861  O   LYS   125      52.173  30.349  32.526  1.00  0.00           O
ATOM   1862  N   TYR   126      54.182  29.845  31.628  1.00  0.00           N
ATOM   1863  H   TYR   126      55.158  30.108  31.596  1.00  0.00           H
ATOM   1864  CA  TYR   126      53.697  28.770  30.761  1.00  0.00           C
ATOM   1865  HA  TYR   126      52.958  28.149  31.267  1.00  0.00           H
ATOM   1866  CB  TYR   126      53.057  29.483  29.538  1.00  0.00           C
ATOM   1867  HB2 TYR   126      52.270  30.136  29.914  1.00  0.00           H
ATOM   1868  HB3 TYR   126      53.821  30.030  28.984  1.00  0.00           H
ATOM   1869  CG  TYR   126      52.250  28.588  28.544  1.00  0.00           C
ATOM   1870  CD1 TYR   126      52.865  28.168  27.356  1.00  0.00           C
ATOM   1871  HD1 TYR   126      53.820  28.515  26.991  1.00  0.00           H
ATOM   1872  CE1 TYR   126      52.102  27.478  26.425  1.00  0.00           C
ATOM   1873  HE1 TYR   126      52.552  27.119  25.511  1.00  0.00           H
ATOM   1874  CZ  TYR   126      50.681  27.310  26.546  1.00  0.00           C
ATOM   1875  OH  TYR   126      50.015  26.624  25.584  1.00  0.00           O
ATOM   1876  HH  TYR   126      49.071  26.491  25.694  1.00  0.00           H
ATOM   1877  CE2 TYR   126      50.094  27.688  27.806  1.00  0.00           C
ATOM   1878  HE2 TYR   126      49.026  27.586  27.933  1.00  0.00           H
ATOM   1879  CD2 TYR   126      50.883  28.303  28.766  1.00  0.00           C
ATOM   1880  HD2 TYR   126      50.433  28.753  29.638  1.00  0.00           H
ATOM   1881  C   TYR   126      54.893  27.952  30.304  1.00  0.00           C
ATOM   1882  O   TYR   126      56.026  28.407  30.202  1.00  0.00           O
ATOM   1883  N   ASN   127      54.682  26.623  30.359  1.00  0.00           N
ATOM   1884  H   ASN   127      53.722  26.309  30.381  1.00  0.00           H
ATOM   1885  CA  ASN   127      55.705  25.579  30.428  1.00  0.00           C
ATOM   1886  HA  ASN   127      55.103  24.697  30.649  1.00  0.00           H
ATOM   1887  CB  ASN   127      56.414  25.486  29.107  1.00  0.00           C
ATOM   1888  HB2 ASN   127      55.758  24.990  28.392  1.00  0.00           H
ATOM   1889  HB3 ASN   127      56.811  26.404  28.674  1.00  0.00           H
ATOM   1890  CG  ASN   127      57.498  24.388  29.117  1.00  0.00           C
ATOM   1891  OD1 ASN   127      57.382  23.439  29.878  1.00  0.00           O
ATOM   1892  ND2 ASN   127      58.499  24.420  28.298  1.00  0.00           N
ATOM   1893 HD21 ASN   127      59.227  23.734  28.443  1.00  0.00           H
ATOM   1894 HD22 ASN   127      58.593  25.087  27.546  1.00  0.00           H
ATOM   1895  C   ASN   127      56.552  25.741  31.723  1.00  0.00           C
ATOM   1896  O   ASN   127      57.668  25.259  31.848  1.00  0.00           O
ATOM   1897  N   GLY   128      55.995  26.369  32.777  1.00  0.00           N
ATOM   1898  H   GLY   128      55.030  26.658  32.712  1.00  0.00           H
ATOM   1899  CA  GLY   128      56.610  26.501  34.099  1.00  0.00           C
ATOM   1900  HA2 GLY   128      55.800  26.663  34.809  1.00  0.00           H
ATOM   1901  HA3 GLY   128      57.168  25.581  34.279  1.00  0.00           H
ATOM   1902  C   GLY   128      57.622  27.675  34.326  1.00  0.00           C
ATOM   1903  O   GLY   128      58.275  27.738  35.403  1.00  0.00           O
ATOM   1904  N   ILE   129      57.685  28.587  33.362  1.00  0.00           N
ATOM   1905  H   ILE   129      57.051  28.486  32.582  1.00  0.00           H
ATOM   1906  CA  ILE   129      58.732  29.632  33.311  1.00  0.00           C
ATOM   1907  HA  ILE   129      59.092  29.751  34.333  1.00  0.00           H
ATOM   1908  CB  ILE   129      60.004  29.132  32.610  1.00  0.00           C
ATOM   1909  HB  ILE   129      60.343  28.251  33.156  1.00  0.00           H
ATOM   1910  CG2 ILE   129      59.675  28.749  31.177  1.00  0.00           C
ATOM   1911 HG21 ILE   129      60.586  28.292  30.791  1.00  0.00           H
ATOM   1912 HG22 ILE   129      58.997  27.901  31.271  1.00  0.00           H
ATOM   1913 HG23 ILE   129      59.426  29.657  30.628  1.00  0.00           H
ATOM   1914  CG1 ILE   129      61.147  30.195  32.684  1.00  0.00           C
ATOM   1915 HG12 ILE   129      61.017  31.017  31.980  1.00  0.00           H
ATOM   1916 HG13 ILE   129      61.106  30.630  33.683  1.00  0.00           H
ATOM   1917  CD1 ILE   129      62.593  29.640  32.632  1.00  0.00           C
ATOM   1918 HD11 ILE   129      62.621  28.850  33.382  1.00  0.00           H
ATOM   1919 HD12 ILE   129      62.843  29.183  31.675  1.00  0.00           H
ATOM   1920 HD13 ILE   129      63.309  30.432  32.852  1.00  0.00           H
ATOM   1921  C   ILE   129      58.183  30.943  32.716  1.00  0.00           C
ATOM   1922  O   ILE   129      57.283  30.839  31.872  1.00  0.00           O
ATOM   1923  N   ILE   130      58.795  32.100  32.972  1.00  0.00           N
ATOM   1924  H   ILE   130      59.497  31.972  33.687  1.00  0.00           H
ATOM   1925  CA  ILE   130      58.495  33.387  32.323  1.00  0.00           C
ATOM   1926  HA  ILE   130      57.460  33.506  32.644  1.00  0.00           H
ATOM   1927  CB  ILE   130      59.465  34.522  32.769  1.00  0.00           C
ATOM   1928  HB  ILE   130      59.300  34.599  33.844  1.00  0.00           H
ATOM   1929  CG2 ILE   130      60.956  34.207  32.621  1.00  0.00           C
ATOM   1930 HG21 ILE   130      61.177  34.251  31.555  1.00  0.00           H
ATOM   1931 HG22 ILE   130      61.629  34.939  33.069  1.00  0.00           H
ATOM   1932 HG23 ILE   130      61.202  33.220  33.012  1.00  0.00           H
ATOM   1933  CG1 ILE   130      59.153  35.959  32.181  1.00  0.00           C
ATOM   1934 HG12 ILE   130      59.604  36.067  31.193  1.00  0.00           H
ATOM   1935 HG13 ILE   130      58.101  36.204  32.044  1.00  0.00           H
ATOM   1936  CD1 ILE   130      59.685  37.035  33.144  1.00  0.00           C
ATOM   1937 HD11 ILE   130      60.770  37.059  33.047  1.00  0.00           H
ATOM   1938 HD12 ILE   130      59.313  38.008  32.821  1.00  0.00           H
ATOM   1939 HD13 ILE   130      59.436  36.803  34.179  1.00  0.00           H
ATOM   1940  C   ILE   130      58.546  33.296  30.770  1.00  0.00           C
ATOM   1941  O   ILE   130      59.459  32.667  30.163  1.00  0.00           O
ATOM   1942  N   THR   131      57.437  33.746  30.146  1.00  0.00           N
ATOM   1943  H   THR   131      56.645  34.068  30.685  1.00  0.00           H
ATOM   1944  CA  THR   131      57.190  33.635  28.728  1.00  0.00           C
ATOM   1945  HA  THR   131      58.102  33.262  28.261  1.00  0.00           H
ATOM   1946  CB  THR   131      56.209  32.527  28.446  1.00  0.00           C
ATOM   1947  HB  THR   131      55.494  32.575  29.267  1.00  0.00           H
ATOM   1948  CG2 THR   131      55.486  32.566  27.081  1.00  0.00           C
ATOM   1949 HG21 THR   131      54.776  31.746  26.967  1.00  0.00           H
ATOM   1950 HG22 THR   131      55.052  33.540  26.856  1.00  0.00           H
ATOM   1951 HG23 THR   131      56.181  32.482  26.246  1.00  0.00           H
ATOM   1952  OG1 THR   131      56.856  31.309  28.577  1.00  0.00           O
ATOM   1953  HG1 THR   131      57.081  31.126  29.492  1.00  0.00           H
ATOM   1954  C   THR   131      56.855  35.018  28.165  1.00  0.00           C
ATOM   1955  O   THR   131      57.390  35.393  27.139  1.00  0.00           O
ATOM   1956  N   ASP   132      56.105  35.871  28.845  1.00  0.00           N
ATOM   1957  H   ASP   132      55.746  35.533  29.726  1.00  0.00           H
ATOM   1958  CA  ASP   132      55.661  37.205  28.519  1.00  0.00           C
ATOM   1959  HA  ASP   132      56.548  37.574  28.006  1.00  0.00           H
ATOM   1960  CB  ASP   132      54.366  37.134  27.675  1.00  0.00           C
ATOM   1961  HB2 ASP   132      54.328  36.263  27.020  1.00  0.00           H
ATOM   1962  HB3 ASP   132      53.503  37.075  28.338  1.00  0.00           H
ATOM   1963  CG  ASP   132      54.367  38.406  26.799  1.00  0.00           C
ATOM   1964  OD1 ASP   132      53.260  38.767  26.312  1.00  0.00           O
ATOM   1965  OD2 ASP   132      55.398  38.964  26.337  1.00  0.00           O
ATOM   1966  C   ASP   132      55.477  38.048  29.771  1.00  0.00           C
ATOM   1967  O   ASP   132      55.582  37.649  30.909  1.00  0.00           O
ATOM   1968  N   THR   133      55.433  39.373  29.628  1.00  0.00           N
ATOM   1969  H   THR   133      55.514  39.795  28.713  1.00  0.00           H
ATOM   1970  CA  THR   133      55.208  40.314  30.814  1.00  0.00           C
ATOM   1971  HA  THR   133      54.549  39.859  31.553  1.00  0.00           H
ATOM   1972  CB  THR   133      56.579  40.680  31.367  1.00  0.00           C
ATOM   1973  HB  THR   133      57.008  39.697  31.563  1.00  0.00           H
ATOM   1974  CG2 THR   133      57.526  41.419  30.398  1.00  0.00           C
ATOM   1975 HG21 THR   133      57.247  42.443  30.149  1.00  0.00           H
ATOM   1976 HG22 THR   133      58.543  41.475  30.785  1.00  0.00           H
ATOM   1977 HG23 THR   133      57.606  40.863  29.464  1.00  0.00           H
ATOM   1978  OG1 THR   133      56.634  41.447  32.599  1.00  0.00           O
ATOM   1979  HG1 THR   133      56.030  40.933  33.141  1.00  0.00           H
ATOM   1980  C   THR   133      54.645  41.667  30.370  1.00  0.00           C
ATOM   1981  O   THR   133      54.581  42.003  29.193  1.00  0.00           O
ATOM   1982  N   ILE   134      53.872  42.249  31.346  1.00  0.00           N
ATOM   1983  H   ILE   134      53.897  41.656  32.164  1.00  0.00           H
ATOM   1984  CA  ILE   134      53.051  43.457  31.337  1.00  0.00           C
ATOM   1985  HA  ILE   134      53.440  43.776  30.371  1.00  0.00           H
ATOM   1986  CB  ILE   134      51.569  43.312  31.101  1.00  0.00           C
ATOM   1987  HB  ILE   134      51.136  43.253  32.099  1.00  0.00           H
ATOM   1988  CG2 ILE   134      50.936  44.622  30.587  1.00  0.00           C
ATOM   1989 HG21 ILE   134      51.396  44.918  29.644  1.00  0.00           H
ATOM   1990 HG22 ILE   134      49.874  44.409  30.462  1.00  0.00           H
ATOM   1991 HG23 ILE   134      51.159  45.385  31.331  1.00  0.00           H
ATOM   1992  CG1 ILE   134      51.163  42.035  30.333  1.00  0.00           C
ATOM   1993 HG12 ILE   134      51.225  42.107  29.248  1.00  0.00           H
ATOM   1994 HG13 ILE   134      51.807  41.188  30.570  1.00  0.00           H
ATOM   1995  CD1 ILE   134      49.766  41.471  30.617  1.00  0.00           C
ATOM   1996 HD11 ILE   134      49.636  41.008  31.595  1.00  0.00           H
ATOM   1997 HD12 ILE   134      49.077  42.266  30.334  1.00  0.00           H
ATOM   1998 HD13 ILE   134      49.638  40.614  29.956  1.00  0.00           H
ATOM   1999  C   ILE   134      53.395  44.473  32.412  1.00  0.00           C
ATOM   2000  O   ILE   134      53.219  44.199  33.602  1.00  0.00           O
ATOM   2001  N   LYS   135      53.920  45.625  32.012  1.00  0.00           N
ATOM   2002  H   LYS   135      53.956  45.717  31.007  1.00  0.00           H
ATOM   2003  CA  LYS   135      54.334  46.719  32.937  1.00  0.00           C
ATOM   2004  HA  LYS   135      54.756  46.295  33.849  1.00  0.00           H
ATOM   2005  CB  LYS   135      55.441  47.628  32.376  1.00  0.00           C
ATOM   2006  HB2 LYS   135      55.408  47.729  31.291  1.00  0.00           H
ATOM   2007  HB3 LYS   135      55.299  48.659  32.701  1.00  0.00           H
ATOM   2008  CG  LYS   135      56.795  47.153  32.815  1.00  0.00           C
ATOM   2009  HG2 LYS   135      56.760  46.803  33.846  1.00  0.00           H
ATOM   2010  HG3 LYS   135      57.071  46.285  32.217  1.00  0.00           H
ATOM   2011  CD  LYS   135      57.874  48.149  32.725  1.00  0.00           C
ATOM   2012  HD2 LYS   135      57.877  48.414  31.669  1.00  0.00           H
ATOM   2013  HD3 LYS   135      57.672  49.101  33.216  1.00  0.00           H
ATOM   2014  CE  LYS   135      59.271  47.675  33.270  1.00  0.00           C
ATOM   2015  HE2 LYS   135      59.957  48.480  33.008  1.00  0.00           H
ATOM   2016  HE3 LYS   135      59.074  47.592  34.338  1.00  0.00           H
ATOM   2017  NZ  LYS   135      59.738  46.410  32.755  1.00  0.00           N
ATOM   2018  HZ1 LYS   135      58.940  45.843  32.503  1.00  0.00           H
ATOM   2019  HZ2 LYS   135      60.387  46.596  32.004  1.00  0.00           H
ATOM   2020  HZ3 LYS   135      60.297  45.824  33.357  1.00  0.00           H
ATOM   2021  C   LYS   135      53.118  47.574  33.283  1.00  0.00           C
ATOM   2022  O   LYS   135      52.046  47.562  32.608  1.00  0.00           O
ATOM   2023  N   SER   136      53.177  48.378  34.338  1.00  0.00           N
ATOM   2024  H   SER   136      53.985  48.295  34.937  1.00  0.00           H
ATOM   2025  CA  SER   136      52.134  49.239  34.765  1.00  0.00           C
ATOM   2026  HA  SER   136      51.202  48.673  34.733  1.00  0.00           H
ATOM   2027  CB  SER   136      52.467  49.742  36.207  1.00  0.00           C
ATOM   2028  HB2 SER   136      53.522  49.921  36.410  1.00  0.00           H
ATOM   2029  HB3 SER   136      51.901  50.640  36.459  1.00  0.00           H
ATOM   2030  OG  SER   136      52.048  48.695  37.098  1.00  0.00           O
ATOM   2031  HG  SER   136      52.754  48.070  37.279  1.00  0.00           H
ATOM   2032  C   SER   136      51.887  50.405  33.812  1.00  0.00           C
ATOM   2033  O   SER   136      52.782  50.734  33.008  1.00  0.00           O
ATOM   2034  N   TRP   137      50.701  51.046  33.778  1.00  0.00           N
ATOM   2035  H   TRP   137      49.974  50.728  34.403  1.00  0.00           H
ATOM   2036  CA  TRP   137      50.344  52.165  32.941  1.00  0.00           C
ATOM   2037  HA  TRP   137      51.245  52.487  32.420  1.00  0.00           H
ATOM   2038  CB  TRP   137      49.405  51.741  31.858  1.00  0.00           C
ATOM   2039  HB2 TRP   137      49.109  52.522  31.157  1.00  0.00           H
ATOM   2040  HB3 TRP   137      49.994  51.111  31.192  1.00  0.00           H
ATOM   2041  CG  TRP   137      48.123  51.093  32.373  1.00  0.00           C
ATOM   2042  CD1 TRP   137      46.933  51.684  32.550  1.00  0.00           C
ATOM   2043  HD1 TRP   137      46.696  52.724  32.378  1.00  0.00           H
ATOM   2044  NE1 TRP   137      46.012  50.790  32.877  1.00  0.00           N
ATOM   2045  HE1 TRP   137      45.101  51.068  33.212  1.00  0.00           H
ATOM   2046  CE2 TRP   137      46.441  49.461  32.796  1.00  0.00           C
ATOM   2047  CZ2 TRP   137      45.775  48.208  32.854  1.00  0.00           C
ATOM   2048  HZ2 TRP   137      44.742  48.057  33.131  1.00  0.00           H
ATOM   2049  CH2 TRP   137      46.582  47.048  32.664  1.00  0.00           C
ATOM   2050  HH2 TRP   137      46.165  46.056  32.761  1.00  0.00           H
ATOM   2051  CZ3 TRP   137      47.889  47.188  32.324  1.00  0.00           C
ATOM   2052  HZ3 TRP   137      48.453  46.274  32.211  1.00  0.00           H
ATOM   2053  CE3 TRP   137      48.554  48.391  32.352  1.00  0.00           C
ATOM   2054  HE3 TRP   137      49.580  48.318  32.023  1.00  0.00           H
ATOM   2055  CD2 TRP   137      47.830  49.657  32.510  1.00  0.00           C
ATOM   2056  C   TRP   137      49.617  53.442  33.623  1.00  0.00           C
ATOM   2057  O   TRP   137      49.636  54.563  33.006  1.00  0.00           O
ATOM   2058  N   ARG   138      49.026  53.203  34.770  1.00  0.00           N
ATOM   2059  H   ARG   138      49.136  52.285  35.177  1.00  0.00           H
ATOM   2060  CA  ARG   138      48.474  54.288  35.624  1.00  0.00           C
ATOM   2061  HA  ARG   138      48.676  55.188  35.043  1.00  0.00           H
ATOM   2062  CB  ARG   138      46.918  54.057  35.825  1.00  0.00           C
ATOM   2063  HB2 ARG   138      46.448  54.221  34.855  1.00  0.00           H
ATOM   2064  HB3 ARG   138      46.730  53.044  36.178  1.00  0.00           H
ATOM   2065  CG  ARG   138      46.208  54.994  36.774  1.00  0.00           C
ATOM   2066  HG2 ARG   138      45.144  54.760  36.738  1.00  0.00           H
ATOM   2067  HG3 ARG   138      46.453  54.895  37.830  1.00  0.00           H
ATOM   2068  CD  ARG   138      46.383  56.465  36.501  1.00  0.00           C
ATOM   2069  HD2 ARG   138      47.436  56.587  36.246  1.00  0.00           H
ATOM   2070  HD3 ARG   138      45.776  56.758  35.644  1.00  0.00           H
ATOM   2071  NE  ARG   138      46.161  57.365  37.637  1.00  0.00           N
ATOM   2072  HE  ARG   138      46.962  57.939  37.857  1.00  0.00           H
ATOM   2073  CZ  ARG   138      45.030  57.725  38.172  1.00  0.00           C
ATOM   2074  NH1 ARG   138      43.875  57.399  37.699  1.00  0.00           N
ATOM   2075 HH11 ARG   138      43.907  56.939  36.800  1.00  0.00           H
ATOM   2076 HH12 ARG   138      43.000  57.768  38.040  1.00  0.00           H
ATOM   2077  NH2 ARG   138      44.983  58.440  39.211  1.00  0.00           N
ATOM   2078 HH21 ARG   138      45.884  58.591  39.641  1.00  0.00           H
ATOM   2079 HH22 ARG   138      44.149  58.786  39.664  1.00  0.00           H
ATOM   2080  C   ARG   138      49.255  54.422  36.914  1.00  0.00           C
ATOM   2081  O   ARG   138      49.227  55.411  37.530  1.00  0.00           O
ATOM   2082  N   ASN   139      50.115  53.401  37.225  1.00  0.00           N
ATOM   2083  H   ASN   139      50.009  52.543  36.702  1.00  0.00           H
ATOM   2084  CA  ASN   139      51.188  53.425  38.243  1.00  0.00           C
ATOM   2085  HA  ASN   139      51.648  52.438  38.187  1.00  0.00           H
ATOM   2086  CB  ASN   139      52.292  54.492  37.781  1.00  0.00           C
ATOM   2087  HB2 ASN   139      51.853  55.482  37.662  1.00  0.00           H
ATOM   2088  HB3 ASN   139      53.161  54.535  38.436  1.00  0.00           H
ATOM   2089  CG  ASN   139      52.793  54.119  36.425  1.00  0.00           C
ATOM   2090  OD1 ASN   139      53.139  52.943  36.200  1.00  0.00           O
ATOM   2091  ND2 ASN   139      52.742  54.896  35.420  1.00  0.00           N
ATOM   2092 HD21 ASN   139      53.033  54.465  34.553  1.00  0.00           H
ATOM   2093 HD22 ASN   139      52.441  55.859  35.443  1.00  0.00           H
ATOM   2094  C   ASN   139      50.680  53.585  39.694  1.00  0.00           C
ATOM   2095  O   ASN   139      51.226  54.356  40.556  1.00  0.00           O
ATOM   2096  N   ASN   140      49.564  52.896  39.926  1.00  0.00           N
ATOM   2097  H   ASN   140      49.132  52.363  39.183  1.00  0.00           H
ATOM   2098  CA  ASN   140      48.670  53.015  41.093  1.00  0.00           C
ATOM   2099  HA  ASN   140      49.215  53.097  42.032  1.00  0.00           H
ATOM   2100  CB  ASN   140      47.736  54.200  40.895  1.00  0.00           C
ATOM   2101  HB2 ASN   140      48.310  55.124  40.957  1.00  0.00           H
ATOM   2102  HB3 ASN   140      47.187  53.999  39.974  1.00  0.00           H
ATOM   2103  CG  ASN   140      46.816  54.335  42.147  1.00  0.00           C
ATOM   2104  OD1 ASN   140      46.929  55.215  42.944  1.00  0.00           O
ATOM   2105  ND2 ASN   140      45.825  53.530  42.367  1.00  0.00           N
ATOM   2106 HD21 ASN   140      45.427  53.631  43.289  1.00  0.00           H
ATOM   2107 HD22 ASN   140      45.722  52.697  41.805  1.00  0.00           H
ATOM   2108  C   ASN   140      47.983  51.569  41.242  1.00  0.00           C
ATOM   2109  O   ASN   140      46.801  51.317  41.055  1.00  0.00           O
ATOM   2110  N   ILE   141      48.813  50.617  41.517  1.00  0.00           N
ATOM   2111  H   ILE   141      49.708  50.940  41.857  1.00  0.00           H
ATOM   2112  CA  ILE   141      48.485  49.145  41.768  1.00  0.00           C
ATOM   2113  HA  ILE   141      49.431  48.616  41.883  1.00  0.00           H
ATOM   2114  CB  ILE   141      47.805  48.879  43.128  1.00  0.00           C
ATOM   2115  HB  ILE   141      46.725  49.014  43.087  1.00  0.00           H
ATOM   2116  CG2 ILE   141      48.022  47.441  43.590  1.00  0.00           C
ATOM   2117 HG21 ILE   141      47.654  46.672  42.910  1.00  0.00           H
ATOM   2118 HG22 ILE   141      49.086  47.426  43.829  1.00  0.00           H
ATOM   2119 HG23 ILE   141      47.567  47.183  44.546  1.00  0.00           H
ATOM   2120  CG1 ILE   141      48.089  49.812  44.342  1.00  0.00           C
ATOM   2121 HG12 ILE   141      47.712  50.786  44.032  1.00  0.00           H
ATOM   2122 HG13 ILE   141      47.414  49.486  45.133  1.00  0.00           H
ATOM   2123  CD1 ILE   141      49.512  49.936  44.669  1.00  0.00           C
ATOM   2124 HD11 ILE   141      49.764  50.654  45.448  1.00  0.00           H
ATOM   2125 HD12 ILE   141      49.875  48.999  45.094  1.00  0.00           H
ATOM   2126 HD13 ILE   141      50.083  50.197  43.778  1.00  0.00           H
ATOM   2127  C   ILE   141      47.733  48.419  40.589  1.00  0.00           C
ATOM   2128  O   ILE   141      46.542  48.471  40.471  1.00  0.00           O
ATOM   2129  N   LEU   142      48.516  47.707  39.803  1.00  0.00           N
ATOM   2130  H   LEU   142      49.514  47.770  39.949  1.00  0.00           H
ATOM   2131  CA  LEU   142      48.148  46.708  38.830  1.00  0.00           C
ATOM   2132  HA  LEU   142      47.415  47.097  38.125  1.00  0.00           H
ATOM   2133  CB  LEU   142      49.345  46.675  37.886  1.00  0.00           C
ATOM   2134  HB2 LEU   142      49.473  47.665  37.450  1.00  0.00           H
ATOM   2135  HB3 LEU   142      50.253  46.489  38.460  1.00  0.00           H
ATOM   2136  CG  LEU   142      49.260  45.635  36.768  1.00  0.00           C
ATOM   2137  HG  LEU   142      49.100  44.679  37.265  1.00  0.00           H
ATOM   2138  CD1 LEU   142      48.070  45.731  35.765  1.00  0.00           C
ATOM   2139 HD11 LEU   142      48.152  46.620  35.140  1.00  0.00           H
ATOM   2140 HD12 LEU   142      48.115  44.936  35.021  1.00  0.00           H
ATOM   2141 HD13 LEU   142      47.106  45.746  36.276  1.00  0.00           H
ATOM   2142  CD2 LEU   142      50.584  45.556  35.999  1.00  0.00           C
ATOM   2143 HD21 LEU   142      50.743  46.576  35.648  1.00  0.00           H
ATOM   2144 HD22 LEU   142      51.444  45.389  36.647  1.00  0.00           H
ATOM   2145 HD23 LEU   142      50.544  44.796  35.219  1.00  0.00           H
ATOM   2146  C   LEU   142      47.638  45.483  39.578  1.00  0.00           C
ATOM   2147  O   LEU   142      48.382  44.819  40.239  1.00  0.00           O
ATOM   2148  N   ARG   143      46.368  45.155  39.338  1.00  0.00           N
ATOM   2149  H   ARG   143      45.861  45.809  38.761  1.00  0.00           H
ATOM   2150  CA  ARG   143      45.626  43.993  39.927  1.00  0.00           C
ATOM   2151  HA  ARG   143      46.343  43.247  40.269  1.00  0.00           H
ATOM   2152  CB  ARG   143      44.860  44.271  41.243  1.00  0.00           C
ATOM   2153  HB2 ARG   143      44.466  43.322  41.606  1.00  0.00           H
ATOM   2154  HB3 ARG   143      45.601  44.648  41.949  1.00  0.00           H
ATOM   2155  CG  ARG   143      43.745  45.332  41.310  1.00  0.00           C
ATOM   2156  HG2 ARG   143      42.948  45.178  40.582  1.00  0.00           H
ATOM   2157  HG3 ARG   143      43.218  45.059  42.224  1.00  0.00           H
ATOM   2158  CD  ARG   143      44.133  46.738  41.276  1.00  0.00           C
ATOM   2159  HD2 ARG   143      44.784  46.852  42.143  1.00  0.00           H
ATOM   2160  HD3 ARG   143      44.664  46.817  40.327  1.00  0.00           H
ATOM   2161  NE  ARG   143      43.042  47.603  41.402  1.00  0.00           N
ATOM   2162  HE  ARG   143      42.166  47.102  41.431  1.00  0.00           H
ATOM   2163  CZ  ARG   143      42.945  48.923  41.364  1.00  0.00           C
ATOM   2164  NH1 ARG   143      41.840  49.580  41.554  1.00  0.00           N
ATOM   2165 HH11 ARG   143      40.963  49.085  41.622  1.00  0.00           H
ATOM   2166 HH12 ARG   143      41.792  50.589  41.559  1.00  0.00           H
ATOM   2167  NH2 ARG   143      44.026  49.537  41.089  1.00  0.00           N
ATOM   2168 HH21 ARG   143      44.897  49.033  41.002  1.00  0.00           H
ATOM   2169 HH22 ARG   143      44.013  50.531  40.905  1.00  0.00           H
ATOM   2170  C   ARG   143      44.752  43.296  38.919  1.00  0.00           C
ATOM   2171  O   ARG   143      43.971  43.904  38.191  1.00  0.00           O
ATOM   2172  N   THR   144      44.872  41.958  38.882  1.00  0.00           N
ATOM   2173  H   THR   144      45.475  41.529  39.570  1.00  0.00           H
ATOM   2174  CA  THR   144      44.156  41.174  37.843  1.00  0.00           C
ATOM   2175  HA  THR   144      43.814  41.808  37.025  1.00  0.00           H
ATOM   2176  CB  THR   144      45.061  40.034  37.351  1.00  0.00           C
ATOM   2177  HB  THR   144      45.821  40.415  36.668  1.00  0.00           H
ATOM   2178  CG2 THR   144      45.764  39.175  38.424  1.00  0.00           C
ATOM   2179 HG21 THR   144      46.257  38.345  37.920  1.00  0.00           H
ATOM   2180 HG22 THR   144      46.414  39.785  39.052  1.00  0.00           H
ATOM   2181 HG23 THR   144      45.058  38.740  39.130  1.00  0.00           H
ATOM   2182  OG1 THR   144      44.392  39.102  36.570  1.00  0.00           O
ATOM   2183  HG1 THR   144      44.235  39.562  35.743  1.00  0.00           H
ATOM   2184  C   THR   144      42.847  40.651  38.601  1.00  0.00           C
ATOM   2185  O   THR   144      42.202  41.420  39.336  1.00  0.00           O
ATOM   2186  N   GLN   145      42.375  39.510  38.234  1.00  0.00           N
ATOM   2187  H   GLN   145      42.777  38.961  37.487  1.00  0.00           H
ATOM   2188  CA  GLN   145      41.031  38.949  38.669  1.00  0.00           C
ATOM   2189  HA  GLN   145      40.391  39.768  38.339  1.00  0.00           H
ATOM   2190  CB  GLN   145      40.829  37.672  37.888  1.00  0.00           C
ATOM   2191  HB2 GLN   145      41.604  36.912  37.994  1.00  0.00           H
ATOM   2192  HB3 GLN   145      39.974  37.153  38.322  1.00  0.00           H
ATOM   2193  CG  GLN   145      40.382  37.947  36.442  1.00  0.00           C
ATOM   2194  HG2 GLN   145      39.536  38.616  36.284  1.00  0.00           H
ATOM   2195  HG3 GLN   145      41.147  38.469  35.867  1.00  0.00           H
ATOM   2196  CD  GLN   145      40.075  36.801  35.604  1.00  0.00           C
ATOM   2197  OE1 GLN   145      40.721  36.607  34.591  1.00  0.00           O
ATOM   2198  NE2 GLN   145      39.052  36.051  35.924  1.00  0.00           N
ATOM   2199 HE21 GLN   145      38.589  36.351  36.770  1.00  0.00           H
ATOM   2200 HE22 GLN   145      38.729  35.257  35.389  1.00  0.00           H
ATOM   2201  C   GLN   145      40.873  38.669  40.167  1.00  0.00           C
ATOM   2202  O   GLN   145      39.729  38.746  40.657  1.00  0.00           O
ATOM   2203  N   GLU   146      41.920  38.064  40.774  1.00  0.00           N
ATOM   2204  H   GLU   146      42.710  37.825  40.191  1.00  0.00           H
ATOM   2205  CA  GLU   146      41.713  37.133  41.922  1.00  0.00           C
ATOM   2206  HA  GLU   146      42.703  36.703  42.073  1.00  0.00           H
ATOM   2207  CB  GLU   146      41.435  37.956  43.214  1.00  0.00           C
ATOM   2208  HB2 GLU   146      40.435  38.369  43.081  1.00  0.00           H
ATOM   2209  HB3 GLU   146      41.328  37.258  44.045  1.00  0.00           H
ATOM   2210  CG  GLU   146      42.341  39.074  43.458  1.00  0.00           C
ATOM   2211  HG2 GLU   146      42.119  39.855  42.730  1.00  0.00           H
ATOM   2212  HG3 GLU   146      42.175  39.594  44.402  1.00  0.00           H
ATOM   2213  CD  GLU   146      43.837  38.746  43.352  1.00  0.00           C
ATOM   2214  OE1 GLU   146      44.393  37.721  43.772  1.00  0.00           O
ATOM   2215  OE2 GLU   146      44.609  39.675  43.036  1.00  0.00           O
ATOM   2216  C   GLU   146      40.739  35.916  41.657  1.00  0.00           C
ATOM   2217  O   GLU   146      40.048  35.452  42.527  1.00  0.00           O
ATOM   2218  N   SER   147      40.698  35.440  40.362  1.00  0.00           N
ATOM   2219  H   SER   147      41.338  35.879  39.714  1.00  0.00           H
ATOM   2220  CA  SER   147      39.955  34.207  39.963  1.00  0.00           C
ATOM   2221  HA  SER   147      40.071  33.420  40.708  1.00  0.00           H
ATOM   2222  CB  SER   147      38.414  34.331  39.925  1.00  0.00           C
ATOM   2223  HB2 SER   147      37.902  33.396  39.695  1.00  0.00           H
ATOM   2224  HB3 SER   147      37.990  34.788  40.819  1.00  0.00           H
ATOM   2225  OG  SER   147      38.027  35.166  38.854  1.00  0.00           O
ATOM   2226  HG  SER   147      37.619  34.652  38.154  1.00  0.00           H
ATOM   2227  C   SER   147      40.332  33.685  38.572  1.00  0.00           C
ATOM   2228  O   SER   147      41.031  34.354  37.822  1.00  0.00           O
ATOM   2229  N   GLH   148      39.950  32.502  38.174  1.00  0.00           N
ATOM   2230  H   GLH   148      39.500  31.825  38.773  1.00  0.00           H
ATOM   2231  CA  GLH   148      40.361  31.870  36.943  1.00  0.00           C
ATOM   2232  HA  GLH   148      41.447  31.787  36.905  1.00  0.00           H
ATOM   2233  CB  GLH   148      39.776  30.377  36.932  1.00  0.00           C
ATOM   2234  HB2 GLH   148      40.401  29.888  37.680  1.00  0.00           H
ATOM   2235  HB3 GLH   148      38.763  30.442  37.328  1.00  0.00           H
ATOM   2236  CG  GLH   148      39.776  29.532  35.658  1.00  0.00           C
ATOM   2237  HG2 GLH   148      40.621  29.909  35.082  1.00  0.00           H
ATOM   2238  HG3 GLH   148      39.918  28.462  35.812  1.00  0.00           H
ATOM   2239  CD  GLH   148      38.444  29.564  34.822  1.00  0.00           C
ATOM   2240  OE1 GLH   148      37.407  30.069  35.198  1.00  0.00           O
ATOM   2241  OE2 GLH   148      38.490  28.903  33.671  1.00  0.00           O
ATOM   2242  HE2 GLH   148      39.357  28.531  33.490  1.00  0.00           H
ATOM   2243  C   GLH   148      40.024  32.689  35.665  1.00  0.00           C
ATOM   2244  O   GLH   148      38.918  33.080  35.349  1.00  0.00           O
ATOM   2245  N   CYX   149      41.075  32.676  34.804  1.00  0.00           N
ATOM   2246  H   CYX   149      41.939  32.288  35.154  1.00  0.00           H
ATOM   2247  CA  CYX   149      41.082  33.172  33.341  1.00  0.00           C
ATOM   2248  HA  CYX   149      40.548  34.122  33.348  1.00  0.00           H
ATOM   2249  CB  CYX   149      42.508  33.486  32.824  1.00  0.00           C
ATOM   2250  HB2 CYX   149      42.361  33.553  31.746  1.00  0.00           H
ATOM   2251  HB3 CYX   149      42.825  34.464  33.186  1.00  0.00           H
ATOM   2252  SG  CYX   149      43.957  32.529  33.149  1.00  0.00           S
ATOM   2253  C   CYX   149      40.315  32.275  32.450  1.00  0.00           C
ATOM   2254  O   CYX   149      40.324  31.056  32.620  1.00  0.00           O
ATOM   2255  N   ALA   150      39.675  32.902  31.478  1.00  0.00           N
ATOM   2256  H   ALA   150      39.839  33.898  31.515  1.00  0.00           H
ATOM   2257  CA  ALA   150      38.820  32.233  30.539  1.00  0.00           C
ATOM   2258  HA  ALA   150      38.361  31.449  31.141  1.00  0.00           H
ATOM   2259  CB  ALA   150      37.678  33.178  30.088  1.00  0.00           C
ATOM   2260  HB1 ALA   150      36.893  32.521  29.712  1.00  0.00           H
ATOM   2261  HB2 ALA   150      37.259  33.423  31.064  1.00  0.00           H
ATOM   2262  HB3 ALA   150      38.000  33.943  29.381  1.00  0.00           H
ATOM   2263  C   ALA   150      39.555  31.675  29.372  1.00  0.00           C
ATOM   2264  O   ALA   150      40.365  32.403  28.762  1.00  0.00           O
ATOM   2265  N   CYX   151      39.339  30.402  29.003  1.00  0.00           N
ATOM   2266  H   CYX   151      38.602  29.924  29.500  1.00  0.00           H
ATOM   2267  CA  CYX   151      40.033  29.789  27.795  1.00  0.00           C
ATOM   2268  HA  CYX   151      40.406  30.631  27.213  1.00  0.00           H
ATOM   2269  CB  CYX   151      41.164  28.865  28.177  1.00  0.00           C
ATOM   2270  HB2 CYX   151      40.742  28.040  28.751  1.00  0.00           H
ATOM   2271  HB3 CYX   151      41.507  28.367  27.270  1.00  0.00           H
ATOM   2272  SG  CYX   151      42.577  29.611  29.048  1.00  0.00           S
ATOM   2273  C   CYX   151      39.141  28.918  26.928  1.00  0.00           C
ATOM   2274  O   CYX   151      38.484  28.006  27.465  1.00  0.00           O
ATOM   2275  N   VAL   152      39.231  29.074  25.624  1.00  0.00           N
ATOM   2276  H   VAL   152      39.812  29.837  25.308  1.00  0.00           H
ATOM   2277  CA  VAL   152      38.538  28.350  24.560  1.00  0.00           C
ATOM   2278  HA  VAL   152      38.597  27.305  24.867  1.00  0.00           H
ATOM   2279  CB  VAL   152      36.989  28.646  24.472  1.00  0.00           C
ATOM   2280  HB  VAL   152      36.495  28.169  23.624  1.00  0.00           H
ATOM   2281  CG1 VAL   152      36.121  28.315  25.656  1.00  0.00           C
ATOM   2282 HG11 VAL   152      36.475  27.364  26.052  1.00  0.00           H
ATOM   2283 HG12 VAL   152      36.132  29.043  26.466  1.00  0.00           H
ATOM   2284 HG13 VAL   152      35.163  28.027  25.222  1.00  0.00           H
ATOM   2285  CG2 VAL   152      36.806  30.098  24.153  1.00  0.00           C
ATOM   2286 HG21 VAL   152      35.897  30.222  23.565  1.00  0.00           H
ATOM   2287 HG22 VAL   152      36.556  30.697  25.029  1.00  0.00           H
ATOM   2288 HG23 VAL   152      37.665  30.541  23.650  1.00  0.00           H
ATOM   2289  C   VAL   152      39.122  28.457  23.144  1.00  0.00           C
ATOM   2290  O   VAL   152      39.845  29.459  22.801  1.00  0.00           O
ATOM   2291  N   ASN   153      38.857  27.421  22.389  1.00  0.00           N
ATOM   2292  H   ASN   153      38.183  26.740  22.709  1.00  0.00           H
ATOM   2293  CA  ASN   153      39.601  27.221  21.094  1.00  0.00           C
ATOM   2294  HA  ASN   153      39.376  26.165  20.938  1.00  0.00           H
ATOM   2295  CB  ASN   153      38.953  28.049  20.015  1.00  0.00           C
ATOM   2296  HB2 ASN   153      39.206  29.108  19.951  1.00  0.00           H
ATOM   2297  HB3 ASN   153      39.286  27.704  19.036  1.00  0.00           H
ATOM   2298  CG  ASN   153      37.418  27.906  19.822  1.00  0.00           C
ATOM   2299  OD1 ASN   153      36.919  26.890  19.299  1.00  0.00           O
ATOM   2300  ND2 ASN   153      36.630  28.784  20.415  1.00  0.00           N
ATOM   2301 HD21 ASN   153      35.635  28.617  20.394  1.00  0.00           H
ATOM   2302 HD22 ASN   153      36.983  29.691  20.686  1.00  0.00           H
ATOM   2303  C   ASN   153      41.147  27.421  21.176  1.00  0.00           C
ATOM   2304  O   ASN   153      41.779  28.085  20.245  1.00  0.00           O
ATOM   2305  N   GLY   154      41.838  27.071  22.271  1.00  0.00           N
ATOM   2306  H   GLY   154      41.321  26.507  22.930  1.00  0.00           H
ATOM   2307  CA  GLY   154      43.285  27.279  22.445  1.00  0.00           C
ATOM   2308  HA2 GLY   154      43.712  26.631  23.210  1.00  0.00           H
ATOM   2309  HA3 GLY   154      43.641  26.920  21.478  1.00  0.00           H
ATOM   2310  C   GLY   154      43.795  28.712  22.904  1.00  0.00           C
ATOM   2311  O   GLY   154      44.947  28.869  23.353  1.00  0.00           O
ATOM   2312  N   SER   155      42.950  29.749  22.837  1.00  0.00           N
ATOM   2313  H   SER   155      41.992  29.571  22.571  1.00  0.00           H
ATOM   2314  CA  SER   155      43.076  31.157  23.078  1.00  0.00           C
ATOM   2315  HA  SER   155      44.141  31.384  23.125  1.00  0.00           H
ATOM   2316  CB  SER   155      42.456  31.992  21.965  1.00  0.00           C
ATOM   2317  HB2 SER   155      41.370  31.904  21.927  1.00  0.00           H
ATOM   2318  HB3 SER   155      42.572  33.063  22.132  1.00  0.00           H
ATOM   2319  OG  SER   155      42.910  31.600  20.603  1.00  0.00           O
ATOM   2320  HG  SER   155      43.644  32.112  20.256  1.00  0.00           H
ATOM   2321  C   SER   155      42.535  31.561  24.436  1.00  0.00           C
ATOM   2322  O   SER   155      41.587  30.929  24.894  1.00  0.00           O
ATOM   2323  N   CYX   156      43.140  32.473  25.176  1.00  0.00           N
ATOM   2324  H   CYX   156      44.000  32.836  24.789  1.00  0.00           H
ATOM   2325  CA  CYX   156      42.772  32.781  26.577  1.00  0.00           C
ATOM   2326  HA  CYX   156      41.779  32.348  26.700  1.00  0.00           H
ATOM   2327  CB  CYX   156      43.771  32.133  27.627  1.00  0.00           C
ATOM   2328  HB2 CYX   156      44.721  32.487  27.229  1.00  0.00           H
ATOM   2329  HB3 CYX   156      43.517  32.339  28.666  1.00  0.00           H
ATOM   2330  SG  CYX   156      43.907  30.330  27.548  1.00  0.00           S
ATOM   2331  C   CYX   156      42.536  34.315  26.877  1.00  0.00           C
ATOM   2332  O   CYX   156      42.848  35.142  26.010  1.00  0.00           O
ATOM   2333  N   PHE   157      41.842  34.653  27.938  1.00  0.00           N
ATOM   2334  H   PHE   157      41.521  33.866  28.484  1.00  0.00           H
ATOM   2335  CA  PHE   157      41.205  35.987  28.253  1.00  0.00           C
ATOM   2336  HA  PHE   157      41.863  36.716  27.778  1.00  0.00           H
ATOM   2337  CB  PHE   157      39.727  36.062  27.684  1.00  0.00           C
ATOM   2338  HB2 PHE   157      39.015  35.648  28.398  1.00  0.00           H
ATOM   2339  HB3 PHE   157      39.467  37.120  27.688  1.00  0.00           H
ATOM   2340  CG  PHE   157      39.584  35.377  26.350  1.00  0.00           C
ATOM   2341  CD1 PHE   157      39.137  34.063  26.283  1.00  0.00           C
ATOM   2342  HD1 PHE   157      38.880  33.576  27.212  1.00  0.00           H
ATOM   2343  CE1 PHE   157      38.939  33.456  25.041  1.00  0.00           C
ATOM   2344  HE1 PHE   157      38.670  32.417  24.917  1.00  0.00           H
ATOM   2345  CZ  PHE   157      39.202  34.139  23.894  1.00  0.00           C
ATOM   2346  HZ  PHE   157      39.096  33.676  22.925  1.00  0.00           H
ATOM   2347  CE2 PHE   157      39.788  35.451  23.952  1.00  0.00           C
ATOM   2348  HE2 PHE   157      40.003  36.082  23.102  1.00  0.00           H
ATOM   2349  CD2 PHE   157      40.013  36.054  25.222  1.00  0.00           C
ATOM   2350  HD2 PHE   157      40.307  37.093  25.194  1.00  0.00           H
ATOM   2351  C   PHE   157      41.195  36.311  29.791  1.00  0.00           C
ATOM   2352  O   PHE   157      40.850  35.359  30.486  1.00  0.00           O
ATOM   2353  N   THR   158      41.514  37.572  30.120  1.00  0.00           N
ATOM   2354  H   THR   158      41.923  38.163  29.410  1.00  0.00           H
ATOM   2355  CA  THR   158      41.619  38.096  31.512  1.00  0.00           C
ATOM   2356  HA  THR   158      40.956  37.492  32.131  1.00  0.00           H
ATOM   2357  CB  THR   158      43.057  37.842  32.097  1.00  0.00           C
ATOM   2358  HB  THR   158      43.336  36.829  31.807  1.00  0.00           H
ATOM   2359  CG2 THR   158      44.140  38.694  31.491  1.00  0.00           C
ATOM   2360 HG21 THR   158      45.092  38.182  31.630  1.00  0.00           H
ATOM   2361 HG22 THR   158      44.093  38.820  30.409  1.00  0.00           H
ATOM   2362 HG23 THR   158      44.135  39.693  31.927  1.00  0.00           H
ATOM   2363  OG1 THR   158      43.134  38.085  33.494  1.00  0.00           O
ATOM   2364  HG1 THR   158      42.833  37.294  33.948  1.00  0.00           H
ATOM   2365  C   THR   158      41.207  39.642  31.538  1.00  0.00           C
ATOM   2366  O   THR   158      41.261  40.269  30.420  1.00  0.00           O
ATOM   2367  N   VAL   159      41.008  40.290  32.711  1.00  0.00           N
ATOM   2368  H   VAL   159      41.158  39.794  33.578  1.00  0.00           H
ATOM   2369  CA  VAL   159      40.740  41.725  32.809  1.00  0.00           C
ATOM   2370  HA  VAL   159      41.146  42.132  31.883  1.00  0.00           H
ATOM   2371  CB  VAL   159      39.251  42.010  32.952  1.00  0.00           C
ATOM   2372  HB  VAL   159      38.905  41.395  33.783  1.00  0.00           H
ATOM   2373  CG1 VAL   159      38.946  43.538  33.196  1.00  0.00           C
ATOM   2374 HG11 VAL   159      39.170  44.157  32.328  1.00  0.00           H
ATOM   2375 HG12 VAL   159      37.869  43.623  33.340  1.00  0.00           H
ATOM   2376 HG13 VAL   159      39.265  43.781  34.210  1.00  0.00           H
ATOM   2377  CG2 VAL   159      38.408  41.570  31.676  1.00  0.00           C
ATOM   2378 HG21 VAL   159      38.938  41.842  30.763  1.00  0.00           H
ATOM   2379 HG22 VAL   159      38.318  40.485  31.745  1.00  0.00           H
ATOM   2380 HG23 VAL   159      37.461  42.109  31.695  1.00  0.00           H
ATOM   2381  C   VAL   159      41.563  42.268  34.001  1.00  0.00           C
ATOM   2382  O   VAL   159      41.525  41.672  35.048  1.00  0.00           O
ATOM   2383  N   MET   160      42.337  43.366  33.858  1.00  0.00           N
ATOM   2384  H   MET   160      42.233  43.859  32.983  1.00  0.00           H
ATOM   2385  CA  MET   160      43.258  43.985  34.817  1.00  0.00           C
ATOM   2386  HA  MET   160      42.998  43.511  35.763  1.00  0.00           H
ATOM   2387  CB  MET   160      44.703  43.605  34.596  1.00  0.00           C
ATOM   2388  HB2 MET   160      45.226  44.231  33.873  1.00  0.00           H
ATOM   2389  HB3 MET   160      45.337  43.715  35.475  1.00  0.00           H
ATOM   2390  CG  MET   160      45.038  42.188  34.192  1.00  0.00           C
ATOM   2391  HG2 MET   160      44.559  41.443  34.828  1.00  0.00           H
ATOM   2392  HG3 MET   160      44.773  41.972  33.158  1.00  0.00           H
ATOM   2393  SD  MET   160      46.794  41.723  34.286  1.00  0.00           S
ATOM   2394  CE  MET   160      47.511  42.816  33.075  1.00  0.00           C
ATOM   2395  HE1 MET   160      47.233  42.503  32.069  1.00  0.00           H
ATOM   2396  HE2 MET   160      47.325  43.858  33.334  1.00  0.00           H
ATOM   2397  HE3 MET   160      48.573  42.625  33.228  1.00  0.00           H
ATOM   2398  C   MET   160      43.160  45.544  35.024  1.00  0.00           C
ATOM   2399  O   MET   160      42.850  46.241  34.052  1.00  0.00           O
ATOM   2400  N   THR   161      43.277  46.013  36.279  1.00  0.00           N
ATOM   2401  H   THR   161      43.337  45.252  36.940  1.00  0.00           H
ATOM   2402  CA  THR   161      43.104  47.478  36.580  1.00  0.00           C
ATOM   2403  HA  THR   161      42.796  48.037  35.696  1.00  0.00           H
ATOM   2404  CB  THR   161      41.997  47.588  37.622  1.00  0.00           C
ATOM   2405  HB  THR   161      42.426  47.137  38.518  1.00  0.00           H
ATOM   2406  CG2 THR   161      41.450  48.954  38.030  1.00  0.00           C
ATOM   2407 HG21 THR   161      42.302  49.435  38.511  1.00  0.00           H
ATOM   2408 HG22 THR   161      41.175  49.567  37.173  1.00  0.00           H
ATOM   2409 HG23 THR   161      40.621  48.799  38.723  1.00  0.00           H
ATOM   2410  OG1 THR   161      40.921  46.754  37.246  1.00  0.00           O
ATOM   2411  HG1 THR   161      40.273  47.408  36.976  1.00  0.00           H
ATOM   2412  C   THR   161      44.341  48.112  37.157  1.00  0.00           C
ATOM   2413  O   THR   161      45.024  47.513  37.947  1.00  0.00           O
ATOM   2414  N   ASP   162      44.584  49.385  36.774  1.00  0.00           N
ATOM   2415  H   ASP   162      44.067  49.745  35.986  1.00  0.00           H
ATOM   2416  CA  ASP   162      45.608  50.215  37.332  1.00  0.00           C
ATOM   2417  HA  ASP   162      45.953  49.765  38.262  1.00  0.00           H
ATOM   2418  CB  ASP   162      46.720  50.126  36.301  1.00  0.00           C
ATOM   2419  HB2 ASP   162      46.955  49.068  36.181  1.00  0.00           H
ATOM   2420  HB3 ASP   162      46.445  50.686  35.408  1.00  0.00           H
ATOM   2421  CG  ASP   162      47.981  50.753  36.822  1.00  0.00           C
ATOM   2422  OD1 ASP   162      49.034  50.863  36.178  1.00  0.00           O
ATOM   2423  OD2 ASP   162      47.992  51.133  38.088  1.00  0.00           O
ATOM   2424  C   ASP   162      44.987  51.613  37.623  1.00  0.00           C
ATOM   2425  O   ASP   162      44.251  52.129  36.809  1.00  0.00           O
ATOM   2426  N   GLY   163      45.150  52.196  38.820  1.00  0.00           N
ATOM   2427  H   GLY   163      45.712  51.735  39.521  1.00  0.00           H
ATOM   2428  CA  GLY   163      44.385  53.373  39.252  1.00  0.00           C
ATOM   2429  HA2 GLY   163      45.139  54.041  39.667  1.00  0.00           H
ATOM   2430  HA3 GLY   163      43.782  53.804  38.453  1.00  0.00           H
ATOM   2431  C   GLY   163      43.307  53.068  40.365  1.00  0.00           C
ATOM   2432  O   GLY   163      42.923  51.895  40.415  1.00  0.00           O
ATOM   2433  N   PRO   164      42.902  53.991  41.256  1.00  0.00           N
ATOM   2434  CD  PRO   164      43.260  55.384  41.152  1.00  0.00           C
ATOM   2435  HD2 PRO   164      43.039  55.661  40.121  1.00  0.00           H
ATOM   2436  HD3 PRO   164      44.270  55.604  41.497  1.00  0.00           H
ATOM   2437  CG  PRO   164      42.393  56.020  42.226  1.00  0.00           C
ATOM   2438  HG2 PRO   164      41.532  56.404  41.678  1.00  0.00           H
ATOM   2439  HG3 PRO   164      42.840  56.877  42.731  1.00  0.00           H
ATOM   2440  CB  PRO   164      41.961  54.962  43.237  1.00  0.00           C
ATOM   2441  HB2 PRO   164      41.011  55.244  43.689  1.00  0.00           H
ATOM   2442  HB3 PRO   164      42.761  54.944  43.977  1.00  0.00           H
ATOM   2443  CA  PRO   164      42.022  53.645  42.402  1.00  0.00           C
ATOM   2444  HA  PRO   164      42.430  52.815  42.981  1.00  0.00           H
ATOM   2445  C   PRO   164      40.651  53.176  41.934  1.00  0.00           C
ATOM   2446  O   PRO   164      40.178  53.493  40.871  1.00  0.00           O
ATOM   2447  N   SER   165      39.941  52.572  42.901  1.00  0.00           N
ATOM   2448  H   SER   165      40.403  52.375  43.778  1.00  0.00           H
ATOM   2449  CA  SER   165      38.674  51.870  42.858  1.00  0.00           C
ATOM   2450  HA  SER   165      38.626  51.247  41.965  1.00  0.00           H
ATOM   2451  CB  SER   165      38.614  50.850  43.984  1.00  0.00           C
ATOM   2452  HB2 SER   165      38.737  51.376  44.931  1.00  0.00           H
ATOM   2453  HB3 SER   165      37.697  50.262  43.956  1.00  0.00           H
ATOM   2454  OG  SER   165      39.712  50.034  43.846  1.00  0.00           O
ATOM   2455  HG  SER   165      39.579  49.367  43.168  1.00  0.00           H
ATOM   2456  C   SER   165      37.522  52.881  42.890  1.00  0.00           C
ATOM   2457  O   SER   165      36.359  52.444  42.861  1.00  0.00           O
ATOM   2458  N   ASN   166      37.806  54.221  42.905  1.00  0.00           N
ATOM   2459  H   ASN   166      38.787  54.455  42.969  1.00  0.00           H
ATOM   2460  CA  ASN   166      36.877  55.345  42.822  1.00  0.00           C
ATOM   2461  HA  ASN   166      35.967  54.956  42.365  1.00  0.00           H
ATOM   2462  CB  ASN   166      36.666  55.848  44.293  1.00  0.00           C
ATOM   2463  HB2 ASN   166      37.604  56.222  44.704  1.00  0.00           H
ATOM   2464  HB3 ASN   166      35.989  56.694  44.180  1.00  0.00           H
ATOM   2465  CG  ASN   166      36.068  54.881  45.321  1.00  0.00           C
ATOM   2466  OD1 ASN   166      34.872  54.623  45.329  1.00  0.00           O
ATOM   2467  ND2 ASN   166      36.959  54.184  45.977  1.00  0.00           N
ATOM   2468 HD21 ASN   166      36.758  53.524  46.715  1.00  0.00           H
ATOM   2469 HD22 ASN   166      37.927  54.375  45.761  1.00  0.00           H
ATOM   2470  C   ASN   166      37.408  56.424  41.912  1.00  0.00           C
ATOM   2471  O   ASN   166      38.628  56.458  41.607  1.00  0.00           O
ATOM   2472  N   GLY   167      36.527  57.251  41.483  1.00  0.00           N
ATOM   2473  H   GLY   167      35.569  57.127  41.779  1.00  0.00           H
ATOM   2474  CA  GLY   167      36.887  58.313  40.519  1.00  0.00           C
ATOM   2475  HA2 GLY   167      36.106  59.037  40.289  1.00  0.00           H
ATOM   2476  HA3 GLY   167      37.713  58.900  40.920  1.00  0.00           H
ATOM   2477  C   GLY   167      37.352  57.624  39.193  1.00  0.00           C
ATOM   2478  O   GLY   167      36.893  56.518  38.834  1.00  0.00           O
ATOM   2479  N   GLN   168      38.341  58.238  38.539  1.00  0.00           N
ATOM   2480  H   GLN   168      38.683  59.169  38.735  1.00  0.00           H
ATOM   2481  CA  GLN   168      39.102  57.842  37.295  1.00  0.00           C
ATOM   2482  HA  GLN   168      38.408  57.468  36.542  1.00  0.00           H
ATOM   2483  CB  GLN   168      39.769  59.147  36.818  1.00  0.00           C
ATOM   2484  HB2 GLN   168      39.053  59.953  36.656  1.00  0.00           H
ATOM   2485  HB3 GLN   168      40.631  59.430  37.421  1.00  0.00           H
ATOM   2486  CG  GLN   168      40.306  58.793  35.401  1.00  0.00           C
ATOM   2487  HG2 GLN   168      41.166  58.159  35.611  1.00  0.00           H
ATOM   2488  HG3 GLN   168      39.596  58.188  34.837  1.00  0.00           H
ATOM   2489  CD  GLN   168      40.776  59.976  34.608  1.00  0.00           C
ATOM   2490  OE1 GLN   168      40.909  61.056  35.149  1.00  0.00           O
ATOM   2491  NE2 GLN   168      41.324  59.786  33.403  1.00  0.00           N
ATOM   2492 HE21 GLN   168      41.385  58.864  32.997  1.00  0.00           H
ATOM   2493 HE22 GLN   168      41.730  60.594  32.952  1.00  0.00           H
ATOM   2494  C   GLN   168      40.169  56.800  37.679  1.00  0.00           C
ATOM   2495  O   GLN   168      40.985  57.030  38.595  1.00  0.00           O
ATOM   2496  N   ALA   169      40.151  55.702  36.830  1.00  0.00           N
ATOM   2497  H   ALA   169      39.493  55.745  36.064  1.00  0.00           H
ATOM   2498  CA  ALA   169      41.203  54.669  36.720  1.00  0.00           C
ATOM   2499  HA  ALA   169      42.184  54.997  37.062  1.00  0.00           H
ATOM   2500  CB  ALA   169      40.830  53.521  37.537  1.00  0.00           C
ATOM   2501  HB1 ALA   169      41.068  53.662  38.592  1.00  0.00           H
ATOM   2502  HB2 ALA   169      39.748  53.392  37.503  1.00  0.00           H
ATOM   2503  HB3 ALA   169      41.292  52.597  37.190  1.00  0.00           H
ATOM   2504  C   ALA   169      41.350  54.301  35.221  1.00  0.00           C
ATOM   2505  O   ALA   169      40.639  54.802  34.389  1.00  0.00           O
ATOM   2506  N   SER   170      42.205  53.305  34.871  1.00  0.00           N
ATOM   2507  H   SER   170      42.544  52.814  35.686  1.00  0.00           H
ATOM   2508  CA  SER   170      42.460  52.673  33.568  1.00  0.00           C
ATOM   2509  HA  SER   170      41.652  52.961  32.894  1.00  0.00           H
ATOM   2510  CB  SER   170      43.699  53.307  33.053  1.00  0.00           C
ATOM   2511  HB2 SER   170      43.512  54.375  32.944  1.00  0.00           H
ATOM   2512  HB3 SER   170      44.515  53.166  33.763  1.00  0.00           H
ATOM   2513  OG  SER   170      44.166  52.939  31.800  1.00  0.00           O
ATOM   2514  HG  SER   170      43.658  53.314  31.077  1.00  0.00           H
ATOM   2515  C   SER   170      42.567  51.155  33.612  1.00  0.00           C
ATOM   2516  O   SER   170      43.195  50.547  34.508  1.00  0.00           O
ATOM   2517  N   TYR   171      41.859  50.475  32.762  1.00  0.00           N
ATOM   2518  H   TYR   171      41.461  50.948  31.964  1.00  0.00           H
ATOM   2519  CA  TYR   171      41.381  49.120  32.928  1.00  0.00           C
ATOM   2520  HA  TYR   171      42.196  48.620  33.450  1.00  0.00           H
ATOM   2521  CB  TYR   171      40.070  48.999  33.772  1.00  0.00           C
ATOM   2522  HB2 TYR   171      39.451  48.227  33.313  1.00  0.00           H
ATOM   2523  HB3 TYR   171      40.343  48.564  34.734  1.00  0.00           H
ATOM   2524  CG  TYR   171      39.228  50.294  34.016  1.00  0.00           C
ATOM   2525  CD1 TYR   171      38.708  50.953  32.905  1.00  0.00           C
ATOM   2526  HD1 TYR   171      38.916  50.612  31.902  1.00  0.00           H
ATOM   2527  CE1 TYR   171      37.724  51.962  33.041  1.00  0.00           C
ATOM   2528  HE1 TYR   171      37.316  52.435  32.161  1.00  0.00           H
ATOM   2529  CZ  TYR   171      37.348  52.454  34.312  1.00  0.00           C
ATOM   2530  OH  TYR   171      36.504  53.535  34.404  1.00  0.00           O
ATOM   2531  HH  TYR   171      36.465  53.900  35.292  1.00  0.00           H
ATOM   2532  CE2 TYR   171      37.923  51.830  35.454  1.00  0.00           C
ATOM   2533  HE2 TYR   171      37.773  52.239  36.442  1.00  0.00           H
ATOM   2534  CD2 TYR   171      38.844  50.793  35.281  1.00  0.00           C
ATOM   2535  HD2 TYR   171      39.139  50.263  36.175  1.00  0.00           H
ATOM   2536  C   TYR   171      41.320  48.469  31.562  1.00  0.00           C
ATOM   2537  O   TYR   171      40.838  49.002  30.571  1.00  0.00           O
ATOM   2538  N   LYS   172      42.025  47.299  31.508  1.00  0.00           N
ATOM   2539  H   LYS   172      42.437  46.843  32.310  1.00  0.00           H
ATOM   2540  CA  LYS   172      42.419  46.673  30.278  1.00  0.00           C
ATOM   2541  HA  LYS   172      41.886  47.109  29.433  1.00  0.00           H
ATOM   2542  CB  LYS   172      43.893  46.995  30.150  1.00  0.00           C
ATOM   2543  HB2 LYS   172      44.494  46.625  30.981  1.00  0.00           H
ATOM   2544  HB3 LYS   172      44.291  46.427  29.309  1.00  0.00           H
ATOM   2545  CG  LYS   172      44.157  48.538  29.878  1.00  0.00           C
ATOM   2546  HG2 LYS   172      43.421  48.947  29.187  1.00  0.00           H
ATOM   2547  HG3 LYS   172      44.007  49.083  30.810  1.00  0.00           H
ATOM   2548  CD  LYS   172      45.471  48.784  29.224  1.00  0.00           C
ATOM   2549  HD2 LYS   172      46.189  48.148  29.744  1.00  0.00           H
ATOM   2550  HD3 LYS   172      45.385  48.561  28.160  1.00  0.00           H
ATOM   2551  CE  LYS   172      45.948  50.212  29.339  1.00  0.00           C
ATOM   2552  HE2 LYS   172      45.174  50.899  28.997  1.00  0.00           H
ATOM   2553  HE3 LYS   172      46.065  50.516  30.380  1.00  0.00           H
ATOM   2554  NZ  LYS   172      47.166  50.427  28.532  1.00  0.00           N
ATOM   2555  HZ1 LYS   172      47.966  50.056  29.024  1.00  0.00           H
ATOM   2556  HZ2 LYS   172      47.098  49.855  27.703  1.00  0.00           H
ATOM   2557  HZ3 LYS   172      47.342  51.371  28.218  1.00  0.00           H
ATOM   2558  C   LYS   172      42.016  45.241  30.179  1.00  0.00           C
ATOM   2559  O   LYS   172      42.390  44.479  31.024  1.00  0.00           O
ATOM   2560  N   ILE   173      41.259  44.824  29.065  1.00  0.00           N
ATOM   2561  H   ILE   173      40.897  45.519  28.427  1.00  0.00           H
ATOM   2562  CA  ILE   173      41.054  43.438  28.700  1.00  0.00           C
ATOM   2563  HA  ILE   173      40.858  42.850  29.595  1.00  0.00           H
ATOM   2564  CB  ILE   173      39.834  43.235  27.831  1.00  0.00           C
ATOM   2565  HB  ILE   173      40.066  43.495  26.798  1.00  0.00           H
ATOM   2566  CG2 ILE   173      39.513  41.717  27.747  1.00  0.00           C
ATOM   2567 HG21 ILE   173      39.477  41.244  28.728  1.00  0.00           H
ATOM   2568 HG22 ILE   173      38.645  41.442  27.148  1.00  0.00           H
ATOM   2569 HG23 ILE   173      40.368  41.214  27.296  1.00  0.00           H
ATOM   2570  CG1 ILE   173      38.566  43.980  28.378  1.00  0.00           C
ATOM   2571 HG12 ILE   173      38.143  43.699  29.343  1.00  0.00           H
ATOM   2572 HG13 ILE   173      38.909  44.996  28.565  1.00  0.00           H
ATOM   2573  CD1 ILE   173      37.384  43.992  27.367  1.00  0.00           C
ATOM   2574 HD11 ILE   173      36.953  42.997  27.484  1.00  0.00           H
ATOM   2575 HD12 ILE   173      36.614  44.651  27.765  1.00  0.00           H
ATOM   2576 HD13 ILE   173      37.706  44.181  26.343  1.00  0.00           H
ATOM   2577  C   ILE   173      42.387  42.927  28.064  1.00  0.00           C
ATOM   2578  O   ILE   173      42.920  43.705  27.295  1.00  0.00           O
ATOM   2579  N   PHE   174      42.798  41.649  28.326  1.00  0.00           N
ATOM   2580  H   PHE   174      42.332  41.067  29.008  1.00  0.00           H
ATOM   2581  CA  PHE   174      43.873  41.053  27.465  1.00  0.00           C
ATOM   2582  HA  PHE   174      43.990  41.708  26.602  1.00  0.00           H
ATOM   2583  CB  PHE   174      45.224  41.009  28.183  1.00  0.00           C
ATOM   2584  HB2 PHE   174      45.059  40.356  29.040  1.00  0.00           H
ATOM   2585  HB3 PHE   174      46.002  40.496  27.619  1.00  0.00           H
ATOM   2586  CG  PHE   174      45.829  42.322  28.653  1.00  0.00           C
ATOM   2587  CD1 PHE   174      45.316  42.958  29.772  1.00  0.00           C
ATOM   2588  HD1 PHE   174      44.409  42.552  30.193  1.00  0.00           H
ATOM   2589  CE1 PHE   174      45.936  44.169  30.278  1.00  0.00           C
ATOM   2590  HE1 PHE   174      45.501  44.575  31.179  1.00  0.00           H
ATOM   2591  CZ  PHE   174      47.021  44.779  29.649  1.00  0.00           C
ATOM   2592  HZ  PHE   174      47.435  45.696  30.043  1.00  0.00           H
ATOM   2593  CE2 PHE   174      47.608  43.986  28.588  1.00  0.00           C
ATOM   2594  HE2 PHE   174      48.560  44.363  28.245  1.00  0.00           H
ATOM   2595  CD2 PHE   174      46.968  42.840  28.030  1.00  0.00           C
ATOM   2596  HD2 PHE   174      47.544  42.327  27.274  1.00  0.00           H
ATOM   2597  C   PHE   174      43.420  39.689  26.941  1.00  0.00           C
ATOM   2598  O   PHE   174      42.846  38.787  27.607  1.00  0.00           O
ATOM   2599  N   LYS   175      43.886  39.416  25.679  1.00  0.00           N
ATOM   2600  H   LYS   175      44.375  40.121  25.148  1.00  0.00           H
ATOM   2601  CA  LYS   175      43.910  38.064  25.077  1.00  0.00           C
ATOM   2602  HA  LYS   175      43.147  37.370  25.431  1.00  0.00           H
ATOM   2603  CB  LYS   175      43.554  38.277  23.579  1.00  0.00           C
ATOM   2604  HB2 LYS   175      42.660  38.899  23.544  1.00  0.00           H
ATOM   2605  HB3 LYS   175      44.422  38.742  23.110  1.00  0.00           H
ATOM   2606  CG  LYS   175      43.418  36.927  22.819  1.00  0.00           C
ATOM   2607  HG2 LYS   175      44.253  36.229  22.761  1.00  0.00           H
ATOM   2608  HG3 LYS   175      42.659  36.303  23.291  1.00  0.00           H
ATOM   2609  CD  LYS   175      42.975  37.303  21.399  1.00  0.00           C
ATOM   2610  HD2 LYS   175      41.914  37.546  21.451  1.00  0.00           H
ATOM   2611  HD3 LYS   175      43.507  38.173  21.015  1.00  0.00           H
ATOM   2612  CE  LYS   175      42.954  36.081  20.417  1.00  0.00           C
ATOM   2613  HE2 LYS   175      44.002  35.813  20.280  1.00  0.00           H
ATOM   2614  HE3 LYS   175      42.629  35.142  20.864  1.00  0.00           H
ATOM   2615  NZ  LYS   175      42.146  36.275  19.211  1.00  0.00           N
ATOM   2616  HZ1 LYS   175      42.667  36.835  18.552  1.00  0.00           H
ATOM   2617  HZ2 LYS   175      41.817  35.435  18.756  1.00  0.00           H
ATOM   2618  HZ3 LYS   175      41.213  36.586  19.440  1.00  0.00           H
ATOM   2619  C   LYS   175      45.371  37.474  25.132  1.00  0.00           C
ATOM   2620  O   LYS   175      46.304  38.189  24.838  1.00  0.00           O
ATOM   2621  N   MET   176      45.529  36.148  25.406  1.00  0.00           N
ATOM   2622  H   MET   176      44.779  35.558  25.733  1.00  0.00           H
ATOM   2623  CA  MET   176      46.776  35.404  25.345  1.00  0.00           C
ATOM   2624  HA  MET   176      47.596  36.014  24.967  1.00  0.00           H
ATOM   2625  CB  MET   176      47.172  34.833  26.742  1.00  0.00           C
ATOM   2626  HB2 MET   176      46.468  34.203  27.287  1.00  0.00           H
ATOM   2627  HB3 MET   176      47.993  34.132  26.593  1.00  0.00           H
ATOM   2628  CG  MET   176      47.438  35.905  27.795  1.00  0.00           C
ATOM   2629  HG2 MET   176      47.643  35.489  28.782  1.00  0.00           H
ATOM   2630  HG3 MET   176      48.284  36.515  27.479  1.00  0.00           H
ATOM   2631  SD  MET   176      46.156  37.101  28.262  1.00  0.00           S
ATOM   2632  CE  MET   176      44.882  36.062  29.024  1.00  0.00           C
ATOM   2633  HE1 MET   176      44.261  36.764  29.581  1.00  0.00           H
ATOM   2634  HE2 MET   176      44.470  35.476  28.202  1.00  0.00           H
ATOM   2635  HE3 MET   176      45.327  35.408  29.774  1.00  0.00           H
ATOM   2636  C   MET   176      46.668  34.155  24.439  1.00  0.00           C
ATOM   2637  O   MET   176      45.601  33.633  24.288  1.00  0.00           O
ATOM   2638  N   GLU   177      47.781  33.753  23.885  1.00  0.00           N
ATOM   2639  H   GLU   177      48.570  34.380  23.955  1.00  0.00           H
ATOM   2640  CA  GLU   177      48.005  32.413  23.161  1.00  0.00           C
ATOM   2641  HA  GLU   177      47.300  31.826  23.749  1.00  0.00           H
ATOM   2642  CB  GLU   177      47.588  32.545  21.717  1.00  0.00           C
ATOM   2643  HB2 GLU   177      48.303  33.205  21.226  1.00  0.00           H
ATOM   2644  HB3 GLU   177      47.657  31.532  21.318  1.00  0.00           H
ATOM   2645  CG  GLU   177      46.099  32.877  21.329  1.00  0.00           C
ATOM   2646  HG2 GLU   177      45.502  32.030  21.670  1.00  0.00           H
ATOM   2647  HG3 GLU   177      45.772  33.790  21.826  1.00  0.00           H
ATOM   2648  CD  GLU   177      45.859  33.033  19.796  1.00  0.00           C
ATOM   2649  OE1 GLU   177      46.854  33.240  19.044  1.00  0.00           O
ATOM   2650  OE2 GLU   177      44.674  33.066  19.370  1.00  0.00           O
ATOM   2651  C   GLU   177      49.418  31.869  23.335  1.00  0.00           C
ATOM   2652  O   GLU   177      50.340  32.749  23.345  1.00  0.00           O
ATOM   2653  N   LYS   178      49.720  30.544  23.441  1.00  0.00           N
ATOM   2654  H   LYS   178      48.943  29.917  23.283  1.00  0.00           H
ATOM   2655  CA  LYS   178      51.076  29.972  23.610  1.00  0.00           C
ATOM   2656  HA  LYS   178      50.935  29.013  24.109  1.00  0.00           H
ATOM   2657  CB  LYS   178      51.922  29.549  22.456  1.00  0.00           C
ATOM   2658  HB2 LYS   178      51.195  29.413  21.656  1.00  0.00           H
ATOM   2659  HB3 LYS   178      52.613  30.356  22.212  1.00  0.00           H
ATOM   2660  CG  LYS   178      52.844  28.287  22.664  1.00  0.00           C
ATOM   2661  HG2 LYS   178      53.439  28.386  23.571  1.00  0.00           H
ATOM   2662  HG3 LYS   178      52.093  27.500  22.753  1.00  0.00           H
ATOM   2663  CD  LYS   178      53.661  27.925  21.385  1.00  0.00           C
ATOM   2664  HD2 LYS   178      52.862  27.873  20.647  1.00  0.00           H
ATOM   2665  HD3 LYS   178      54.484  28.633  21.276  1.00  0.00           H
ATOM   2666  CE  LYS   178      54.343  26.530  21.414  1.00  0.00           C
ATOM   2667  HE2 LYS   178      53.590  25.748  21.507  1.00  0.00           H
ATOM   2668  HE3 LYS   178      54.795  26.355  20.438  1.00  0.00           H
ATOM   2669  NZ  LYS   178      55.423  26.333  22.400  1.00  0.00           N
ATOM   2670  HZ1 LYS   178      56.218  26.880  22.102  1.00  0.00           H
ATOM   2671  HZ2 LYS   178      55.119  26.526  23.343  1.00  0.00           H
ATOM   2672  HZ3 LYS   178      55.705  25.371  22.281  1.00  0.00           H
ATOM   2673  C   LYS   178      51.761  30.766  24.747  1.00  0.00           C
ATOM   2674  O   LYS   178      52.932  31.165  24.610  1.00  0.00           O
ATOM   2675  N   GLY   179      51.073  31.075  25.867  1.00  0.00           N
ATOM   2676  H   GLY   179      50.138  30.701  25.946  1.00  0.00           H
ATOM   2677  CA  GLY   179      51.625  31.833  26.995  1.00  0.00           C
ATOM   2678  HA2 GLY   179      51.106  31.663  27.938  1.00  0.00           H
ATOM   2679  HA3 GLY   179      52.633  31.426  27.081  1.00  0.00           H
ATOM   2680  C   GLY   179      51.776  33.413  26.731  1.00  0.00           C
ATOM   2681  O   GLY   179      52.073  34.098  27.698  1.00  0.00           O
ATOM   2682  N   LYS   180      51.566  33.985  25.547  1.00  0.00           N
ATOM   2683  H   LYS   180      51.181  33.344  24.868  1.00  0.00           H
ATOM   2684  CA  LYS   180      51.929  35.254  25.025  1.00  0.00           C
ATOM   2685  HA  LYS   180      52.525  35.826  25.735  1.00  0.00           H
ATOM   2686  CB  LYS   180      52.678  35.118  23.673  1.00  0.00           C
ATOM   2687  HB2 LYS   180      52.104  34.534  22.953  1.00  0.00           H
ATOM   2688  HB3 LYS   180      52.826  36.119  23.268  1.00  0.00           H
ATOM   2689  CG  LYS   180      54.087  34.624  23.951  1.00  0.00           C
ATOM   2690  HG2 LYS   180      54.466  35.353  24.668  1.00  0.00           H
ATOM   2691  HG3 LYS   180      54.132  33.658  24.455  1.00  0.00           H
ATOM   2692  CD  LYS   180      54.885  34.618  22.701  1.00  0.00           C
ATOM   2693  HD2 LYS   180      54.487  33.825  22.069  1.00  0.00           H
ATOM   2694  HD3 LYS   180      54.874  35.610  22.247  1.00  0.00           H
ATOM   2695  CE  LYS   180      56.307  34.264  23.010  1.00  0.00           C
ATOM   2696  HE2 LYS   180      56.793  34.920  23.733  1.00  0.00           H
ATOM   2697  HE3 LYS   180      56.298  33.274  23.467  1.00  0.00           H
ATOM   2698  NZ  LYS   180      57.100  34.223  21.776  1.00  0.00           N
ATOM   2699  HZ1 LYS   180      58.062  33.983  21.968  1.00  0.00           H
ATOM   2700  HZ2 LYS   180      56.662  33.578  21.134  1.00  0.00           H
ATOM   2701  HZ3 LYS   180      57.211  35.094  21.276  1.00  0.00           H
ATOM   2702  C   LYS   180      50.713  36.056  24.763  1.00  0.00           C
ATOM   2703  O   LYS   180      49.782  35.620  24.047  1.00  0.00           O
ATOM   2704  N   VAL   181      50.759  37.288  25.249  1.00  0.00           N
ATOM   2705  H   VAL   181      51.574  37.572  25.774  1.00  0.00           H
ATOM   2706  CA  VAL   181      49.725  38.249  24.835  1.00  0.00           C
ATOM   2707  HA  VAL   181      48.745  37.891  25.152  1.00  0.00           H
ATOM   2708  CB  VAL   181      49.826  39.568  25.566  1.00  0.00           C
ATOM   2709  HB  VAL   181      50.840  39.943  25.432  1.00  0.00           H
ATOM   2710  CG1 VAL   181      48.755  40.698  25.315  1.00  0.00           C
ATOM   2711 HG11 VAL   181      47.760  40.344  25.585  1.00  0.00           H
ATOM   2712 HG12 VAL   181      48.983  41.610  25.867  1.00  0.00           H
ATOM   2713 HG13 VAL   181      48.540  40.989  24.288  1.00  0.00           H
ATOM   2714  CG2 VAL   181      49.873  39.394  27.139  1.00  0.00           C
ATOM   2715 HG21 VAL   181      50.045  40.363  27.608  1.00  0.00           H
ATOM   2716 HG22 VAL   181      48.955  38.933  27.502  1.00  0.00           H
ATOM   2717 HG23 VAL   181      50.675  38.698  27.384  1.00  0.00           H
ATOM   2718  C   VAL   181      49.538  38.433  23.338  1.00  0.00           C
ATOM   2719  O   VAL   181      50.545  38.594  22.640  1.00  0.00           O
ATOM   2720  N   VAL   182      48.332  38.654  22.904  1.00  0.00           N
ATOM   2721  H   VAL   182      47.521  38.464  23.474  1.00  0.00           H
ATOM   2722  CA  VAL   182      48.152  38.928  21.445  1.00  0.00           C
ATOM   2723  HA  VAL   182      49.134  39.041  20.986  1.00  0.00           H
ATOM   2724  CB  VAL   182      47.431  37.683  20.815  1.00  0.00           C
ATOM   2725  HB  VAL   182      46.763  37.252  21.561  1.00  0.00           H
ATOM   2726  CG1 VAL   182      46.686  37.895  19.471  1.00  0.00           C
ATOM   2727 HG11 VAL   182      47.385  38.196  18.692  1.00  0.00           H
ATOM   2728 HG12 VAL   182      46.167  36.994  19.144  1.00  0.00           H
ATOM   2729 HG13 VAL   182      45.947  38.694  19.533  1.00  0.00           H
ATOM   2730  CG2 VAL   182      48.415  36.586  20.524  1.00  0.00           C
ATOM   2731 HG21 VAL   182      48.952  36.338  21.439  1.00  0.00           H
ATOM   2732 HG22 VAL   182      47.947  35.695  20.107  1.00  0.00           H
ATOM   2733 HG23 VAL   182      49.132  36.989  19.809  1.00  0.00           H
ATOM   2734  C   VAL   182      47.361  40.202  21.125  1.00  0.00           C
ATOM   2735  O   VAL   182      47.593  40.688  20.036  1.00  0.00           O
ATOM   2736  N   LYS   183      46.572  40.711  22.012  1.00  0.00           N
ATOM   2737  H   LYS   183      46.480  40.171  22.861  1.00  0.00           H
ATOM   2738  CA  LYS   183      45.843  42.038  21.799  1.00  0.00           C
ATOM   2739  HA  LYS   183      46.493  42.734  21.269  1.00  0.00           H
ATOM   2740  CB  LYS   183      44.624  41.829  20.960  1.00  0.00           C
ATOM   2741  HB2 LYS   183      44.882  41.220  20.094  1.00  0.00           H
ATOM   2742  HB3 LYS   183      44.061  41.027  21.437  1.00  0.00           H
ATOM   2743  CG  LYS   183      43.828  43.076  20.521  1.00  0.00           C
ATOM   2744  HG2 LYS   183      43.399  43.658  21.337  1.00  0.00           H
ATOM   2745  HG3 LYS   183      44.507  43.732  19.978  1.00  0.00           H
ATOM   2746  CD  LYS   183      42.783  42.716  19.470  1.00  0.00           C
ATOM   2747  HD2 LYS   183      43.237  42.271  18.584  1.00  0.00           H
ATOM   2748  HD3 LYS   183      42.103  41.975  19.890  1.00  0.00           H
ATOM   2749  CE  LYS   183      42.052  44.019  19.072  1.00  0.00           C
ATOM   2750  HE2 LYS   183      41.829  44.684  19.907  1.00  0.00           H
ATOM   2751  HE3 LYS   183      42.706  44.557  18.385  1.00  0.00           H
ATOM   2752  NZ  LYS   183      40.793  43.655  18.308  1.00  0.00           N
ATOM   2753  HZ1 LYS   183      40.116  43.197  18.900  1.00  0.00           H
ATOM   2754  HZ2 LYS   183      40.251  44.464  18.039  1.00  0.00           H
ATOM   2755  HZ3 LYS   183      40.891  43.022  17.527  1.00  0.00           H
ATOM   2756  C   LYS   183      45.455  42.571  23.238  1.00  0.00           C
ATOM   2757  O   LYS   183      44.893  41.784  24.014  1.00  0.00           O
ATOM   2758  N   SER   184      45.581  43.884  23.545  1.00  0.00           N
ATOM   2759  H   SER   184      46.185  44.400  22.920  1.00  0.00           H
ATOM   2760  CA  SER   184      44.966  44.568  24.642  1.00  0.00           C
ATOM   2761  HA  SER   184      44.246  43.877  25.081  1.00  0.00           H
ATOM   2762  CB  SER   184      45.984  44.924  25.726  1.00  0.00           C
ATOM   2763  HB2 SER   184      46.690  44.132  25.980  1.00  0.00           H
ATOM   2764  HB3 SER   184      46.550  45.702  25.214  1.00  0.00           H
ATOM   2765  OG  SER   184      45.317  45.543  26.867  1.00  0.00           O
ATOM   2766  HG  SER   184      45.333  44.948  27.621  1.00  0.00           H
ATOM   2767  C   SER   184      44.093  45.706  24.141  1.00  0.00           C
ATOM   2768  O   SER   184      44.371  46.376  23.175  1.00  0.00           O
ATOM   2769  N   VAL   185      43.078  45.944  24.974  1.00  0.00           N
ATOM   2770  H   VAL   185      42.905  45.309  25.740  1.00  0.00           H
ATOM   2771  CA  VAL   185      42.113  47.075  24.816  1.00  0.00           C
ATOM   2772  HA  VAL   185      42.589  47.885  24.265  1.00  0.00           H
ATOM   2773  CB  VAL   185      40.921  46.664  23.959  1.00  0.00           C
ATOM   2774  HB  VAL   185      41.310  46.283  23.014  1.00  0.00           H
ATOM   2775  CG1 VAL   185      40.245  45.401  24.491  1.00  0.00           C
ATOM   2776 HG11 VAL   185      39.436  45.175  23.797  1.00  0.00           H
ATOM   2777 HG12 VAL   185      40.988  44.603  24.491  1.00  0.00           H
ATOM   2778 HG13 VAL   185      39.828  45.652  25.467  1.00  0.00           H
ATOM   2779  CG2 VAL   185      39.962  47.806  23.639  1.00  0.00           C
ATOM   2780 HG21 VAL   185      39.405  47.545  22.738  1.00  0.00           H
ATOM   2781 HG22 VAL   185      39.239  47.971  24.437  1.00  0.00           H
ATOM   2782 HG23 VAL   185      40.528  48.718  23.453  1.00  0.00           H
ATOM   2783  C   VAL   185      41.562  47.687  26.116  1.00  0.00           C
ATOM   2784  O   VAL   185      41.125  47.061  27.075  1.00  0.00           O
ATOM   2785  N   GLU   186      41.669  48.974  26.240  1.00  0.00           N
ATOM   2786  H   GLU   186      42.149  49.496  25.521  1.00  0.00           H
ATOM   2787  CA  GLU   186      41.259  49.786  27.395  1.00  0.00           C
ATOM   2788  HA  GLU   186      41.199  49.110  28.247  1.00  0.00           H
ATOM   2789  CB  GLU   186      42.108  51.007  27.637  1.00  0.00           C
ATOM   2790  HB2 GLU   186      43.162  50.737  27.558  1.00  0.00           H
ATOM   2791  HB3 GLU   186      41.887  51.778  26.898  1.00  0.00           H
ATOM   2792  CG  GLU   186      42.030  51.763  28.962  1.00  0.00           C
ATOM   2793  HG2 GLU   186      41.050  52.191  29.173  1.00  0.00           H
ATOM   2794  HG3 GLU   186      42.232  51.070  29.779  1.00  0.00           H
ATOM   2795  CD  GLU   186      42.931  52.991  28.936  1.00  0.00           C
ATOM   2796  OE1 GLU   186      43.997  53.021  28.250  1.00  0.00           O
ATOM   2797  OE2 GLU   186      42.617  53.917  29.723  1.00  0.00           O
ATOM   2798  C   GLU   186      39.778  50.177  27.248  1.00  0.00           C
ATOM   2799  O   GLU   186      39.200  50.423  26.174  1.00  0.00           O
ATOM   2800  N   LEU   187      39.155  50.260  28.464  1.00  0.00           N
ATOM   2801  H   LEU   187      39.615  50.288  29.363  1.00  0.00           H
ATOM   2802  CA  LEU   187      37.709  50.562  28.519  1.00  0.00           C
ATOM   2803  HA  LEU   187      37.323  50.400  27.513  1.00  0.00           H
ATOM   2804  CB  LEU   187      36.992  49.548  29.437  1.00  0.00           C
ATOM   2805  HB2 LEU   187      37.373  49.623  30.455  1.00  0.00           H
ATOM   2806  HB3 LEU   187      35.912  49.691  29.408  1.00  0.00           H
ATOM   2807  CG  LEU   187      37.289  48.055  29.126  1.00  0.00           C
ATOM   2808  HG  LEU   187      38.337  47.985  29.416  1.00  0.00           H
ATOM   2809  CD1 LEU   187      36.551  47.189  30.197  1.00  0.00           C
ATOM   2810 HD11 LEU   187      37.049  47.398  31.144  1.00  0.00           H
ATOM   2811 HD12 LEU   187      35.520  47.495  30.371  1.00  0.00           H
ATOM   2812 HD13 LEU   187      36.697  46.119  30.045  1.00  0.00           H
ATOM   2813  CD2 LEU   187      37.123  47.532  27.667  1.00  0.00           C
ATOM   2814 HD21 LEU   187      38.082  47.144  27.321  1.00  0.00           H
ATOM   2815 HD22 LEU   187      36.341  46.773  27.658  1.00  0.00           H
ATOM   2816 HD23 LEU   187      36.805  48.279  26.940  1.00  0.00           H
ATOM   2817  C   LEU   187      37.632  52.011  29.033  1.00  0.00           C
ATOM   2818  O   LEU   187      38.388  52.312  29.948  1.00  0.00           O
ATOM   2819  N   ASP   188      36.893  52.863  28.440  1.00  0.00           N
ATOM   2820  H   ASP   188      36.225  52.497  27.777  1.00  0.00           H
ATOM   2821  CA  ASP   188      37.115  54.300  28.345  1.00  0.00           C
ATOM   2822  HA  ASP   188      37.560  54.606  29.291  1.00  0.00           H
ATOM   2823  CB  ASP   188      38.018  54.638  27.198  1.00  0.00           C
ATOM   2824  HB2 ASP   188      38.314  55.684  27.124  1.00  0.00           H
ATOM   2825  HB3 ASP   188      38.993  54.183  27.370  1.00  0.00           H
ATOM   2826  CG  ASP   188      37.486  54.140  25.850  1.00  0.00           C
ATOM   2827  OD1 ASP   188      38.277  54.082  24.884  1.00  0.00           O
ATOM   2828  OD2 ASP   188      36.317  53.926  25.618  1.00  0.00           O
ATOM   2829  C   ASP   188      35.822  55.110  28.252  1.00  0.00           C
ATOM   2830  O   ASP   188      35.900  56.332  28.193  1.00  0.00           O
ATOM   2831  N   ALA   189      34.646  54.406  28.262  1.00  0.00           N
ATOM   2832  H   ALA   189      34.703  53.404  28.370  1.00  0.00           H
ATOM   2833  CA  ALA   189      33.303  55.042  28.239  1.00  0.00           C
ATOM   2834  HA  ALA   189      33.223  55.739  27.405  1.00  0.00           H
ATOM   2835  CB  ALA   189      32.314  53.964  28.039  1.00  0.00           C
ATOM   2836  HB1 ALA   189      32.335  53.204  28.821  1.00  0.00           H
ATOM   2837  HB2 ALA   189      31.358  54.477  28.131  1.00  0.00           H
ATOM   2838  HB3 ALA   189      32.427  53.548  27.037  1.00  0.00           H
ATOM   2839  C   ALA   189      32.927  55.842  29.539  1.00  0.00           C
ATOM   2840  O   ALA   189      33.317  55.311  30.592  1.00  0.00           O
ATOM   2841  N   PRO   190      32.227  57.039  29.527  1.00  0.00           N
ATOM   2842  CD  PRO   190      31.690  57.680  28.346  1.00  0.00           C
ATOM   2843  HD2 PRO   190      31.156  56.967  27.718  1.00  0.00           H
ATOM   2844  HD3 PRO   190      32.525  58.054  27.755  1.00  0.00           H
ATOM   2845  CG  PRO   190      30.723  58.758  28.862  1.00  0.00           C
ATOM   2846  HG2 PRO   190      29.756  58.351  29.154  1.00  0.00           H
ATOM   2847  HG3 PRO   190      30.645  59.642  28.230  1.00  0.00           H
ATOM   2848  CB  PRO   190      31.362  59.150  30.261  1.00  0.00           C
ATOM   2849  HB2 PRO   190      30.550  59.397  30.945  1.00  0.00           H
ATOM   2850  HB3 PRO   190      32.068  59.979  30.222  1.00  0.00           H
ATOM   2851  CA  PRO   190      32.043  57.891  30.728  1.00  0.00           C
ATOM   2852  HA  PRO   190      33.061  58.112  31.048  1.00  0.00           H
ATOM   2853  C   PRO   190      31.279  57.178  31.876  1.00  0.00           C
ATOM   2854  O   PRO   190      30.271  56.496  31.733  1.00  0.00           O
ATOM   2855  N   ASN   191      31.638  57.522  33.151  1.00  0.00           N
ATOM   2856  H   ASN   191      32.281  58.300  33.164  1.00  0.00           H
ATOM   2857  CA  ASN   191      31.023  57.129  34.398  1.00  0.00           C
ATOM   2858  HA  ASN   191      31.652  57.559  35.177  1.00  0.00           H
ATOM   2859  CB  ASN   191      29.663  57.792  34.621  1.00  0.00           C
ATOM   2860  HB2 ASN   191      28.833  57.366  34.056  1.00  0.00           H
ATOM   2861  HB3 ASN   191      29.330  57.808  35.659  1.00  0.00           H
ATOM   2862  CG  ASN   191      29.776  59.292  34.404  1.00  0.00           C
ATOM   2863  OD1 ASN   191      30.644  59.925  35.013  1.00  0.00           O
ATOM   2864  ND2 ASN   191      28.756  59.821  33.767  1.00  0.00           N
ATOM   2865 HD21 ASN   191      28.838  60.798  33.527  1.00  0.00           H
ATOM   2866 HD22 ASN   191      28.068  59.352  33.197  1.00  0.00           H
ATOM   2867  C   ASN   191      31.092  55.593  34.734  1.00  0.00           C
ATOM   2868  O   ASN   191      30.901  55.317  35.923  1.00  0.00           O
ATOM   2869  N   TYR   192      31.442  54.651  33.899  1.00  0.00           N
ATOM   2870  H   TYR   192      31.412  54.900  32.921  1.00  0.00           H
ATOM   2871  CA  TYR   192      31.755  53.318  34.348  1.00  0.00           C
ATOM   2872  HA  TYR   192      30.821  52.935  34.758  1.00  0.00           H
ATOM   2873  CB  TYR   192      31.941  52.486  33.133  1.00  0.00           C
ATOM   2874  HB2 TYR   192      32.680  52.877  32.434  1.00  0.00           H
ATOM   2875  HB3 TYR   192      32.217  51.472  33.421  1.00  0.00           H
ATOM   2876  CG  TYR   192      30.723  52.222  32.328  1.00  0.00           C
ATOM   2877  CD1 TYR   192      30.447  53.142  31.324  1.00  0.00           C
ATOM   2878  HD1 TYR   192      30.995  54.068  31.228  1.00  0.00           H
ATOM   2879  CE1 TYR   192      29.244  52.994  30.569  1.00  0.00           C
ATOM   2880  HE1 TYR   192      28.982  53.747  29.840  1.00  0.00           H
ATOM   2881  CZ  TYR   192      28.294  52.018  30.887  1.00  0.00           C
ATOM   2882  OH  TYR   192      27.107  52.028  30.235  1.00  0.00           O
ATOM   2883  HH  TYR   192      27.144  52.636  29.493  1.00  0.00           H
ATOM   2884  CE2 TYR   192      28.581  51.121  31.888  1.00  0.00           C
ATOM   2885  HE2 TYR   192      27.830  50.349  31.960  1.00  0.00           H
ATOM   2886  CD2 TYR   192      29.831  51.173  32.626  1.00  0.00           C
ATOM   2887  HD2 TYR   192      29.999  50.547  33.490  1.00  0.00           H
ATOM   2888  C   TYR   192      32.977  53.180  35.272  1.00  0.00           C
ATOM   2889  O   TYR   192      33.816  54.082  35.400  1.00  0.00           O
ATOM   2890  N   HIE   193      33.156  51.932  35.922  1.00  0.00           N
ATOM   2891  H   HIE   193      32.307  51.386  35.952  1.00  0.00           H
ATOM   2892  CA  HIE   193      34.361  51.385  36.544  1.00  0.00           C
ATOM   2893  HA  HIE   193      35.211  51.828  36.027  1.00  0.00           H
ATOM   2894  CB  HIE   193      34.553  51.967  37.911  1.00  0.00           C
ATOM   2895  HB2 HIE   193      34.289  53.018  38.024  1.00  0.00           H
ATOM   2896  HB3 HIE   193      33.801  51.553  38.583  1.00  0.00           H
ATOM   2897  CG  HIE   193      35.866  51.857  38.595  1.00  0.00           C
ATOM   2898  ND1 HIE   193      36.676  50.731  38.699  1.00  0.00           N
ATOM   2899  CE1 HIE   193      37.819  51.231  39.155  1.00  0.00           C
ATOM   2900  HE1 HIE   193      38.770  50.742  39.305  1.00  0.00           H
ATOM   2901  NE2 HIE   193      37.755  52.548  39.449  1.00  0.00           N
ATOM   2902  HE2 HIE   193      38.490  53.087  39.883  1.00  0.00           H
ATOM   2903  CD2 HIE   193      36.496  53.001  39.065  1.00  0.00           C
ATOM   2904  HD2 HIE   193      36.122  54.008  39.179  1.00  0.00           H
ATOM   2905  C   HIE   193      34.576  49.856  36.562  1.00  0.00           C
ATOM   2906  O   HIE   193      33.741  49.092  37.115  1.00  0.00           O
ATOM   2907  N   TYR   194      35.794  49.365  36.198  1.00  0.00           N
ATOM   2908  H   TYR   194      36.511  50.020  35.917  1.00  0.00           H
ATOM   2909  CA  TYR   194      36.076  47.958  35.899  1.00  0.00           C
ATOM   2910  HA  TYR   194      35.215  47.315  36.086  1.00  0.00           H
ATOM   2911  CB  TYR   194      36.243  47.853  34.390  1.00  0.00           C
ATOM   2912  HB2 TYR   194      36.894  48.651  34.035  1.00  0.00           H
ATOM   2913  HB3 TYR   194      36.696  46.880  34.200  1.00  0.00           H
ATOM   2914  CG  TYR   194      34.837  47.893  33.698  1.00  0.00           C
ATOM   2915  CD1 TYR   194      34.436  49.022  32.852  1.00  0.00           C
ATOM   2916  HD1 TYR   194      35.153  49.824  32.756  1.00  0.00           H
ATOM   2917  CE1 TYR   194      33.209  49.012  32.252  1.00  0.00           C
ATOM   2918  HE1 TYR   194      32.831  49.964  31.911  1.00  0.00           H
ATOM   2919  CZ  TYR   194      32.314  47.900  32.491  1.00  0.00           C
ATOM   2920  OH  TYR   194      31.023  48.081  32.138  1.00  0.00           O
ATOM   2921  HH  TYR   194      30.548  47.268  31.949  1.00  0.00           H
ATOM   2922  CE2 TYR   194      32.700  46.813  33.357  1.00  0.00           C
ATOM   2923  HE2 TYR   194      32.065  45.983  33.624  1.00  0.00           H
ATOM   2924  CD2 TYR   194      33.937  46.878  33.976  1.00  0.00           C
ATOM   2925  HD2 TYR   194      34.381  46.023  34.461  1.00  0.00           H
ATOM   2926  C   TYR   194      37.217  47.334  36.718  1.00  0.00           C
ATOM   2927  O   TYR   194      38.422  47.735  36.650  1.00  0.00           O
ATOM   2928  N   GLU   195      36.983  46.266  37.473  1.00  0.00           N
ATOM   2929  H   GLU   195      36.037  46.088  37.775  1.00  0.00           H
ATOM   2930  CA  GLU   195      37.933  45.729  38.429  1.00  0.00           C
ATOM   2931  HA  GLU   195      38.905  45.702  37.936  1.00  0.00           H
ATOM   2932  CB  GLU   195      38.097  46.761  39.492  1.00  0.00           C
ATOM   2933  HB2 GLU   195      38.620  47.630  39.096  1.00  0.00           H
ATOM   2934  HB3 GLU   195      37.140  47.172  39.818  1.00  0.00           H
ATOM   2935  CG  GLU   195      38.858  46.238  40.740  1.00  0.00           C
ATOM   2936  HG2 GLU   195      38.151  45.563  41.224  1.00  0.00           H
ATOM   2937  HG3 GLU   195      39.610  45.563  40.332  1.00  0.00           H
ATOM   2938  CD  GLU   195      39.596  47.257  41.656  1.00  0.00           C
ATOM   2939  OE1 GLU   195      39.261  48.436  41.660  1.00  0.00           O
ATOM   2940  OE2 GLU   195      40.576  46.865  42.344  1.00  0.00           O
ATOM   2941  C   GLU   195      37.638  44.286  38.918  1.00  0.00           C
ATOM   2942  O   GLU   195      36.505  43.983  39.274  1.00  0.00           O
ATOM   2943  N   GLU   196      38.636  43.374  39.166  1.00  0.00           N
ATOM   2944  H   GLU   196      39.584  43.602  38.901  1.00  0.00           H
ATOM   2945  CA  GLU   196      38.490  42.072  39.893  1.00  0.00           C
ATOM   2946  HA  GLU   196      39.348  41.413  39.766  1.00  0.00           H
ATOM   2947  CB  GLU   196      38.569  42.155  41.436  1.00  0.00           C
ATOM   2948  HB2 GLU   196      37.749  42.806  41.741  1.00  0.00           H
ATOM   2949  HB3 GLU   196      38.362  41.182  41.882  1.00  0.00           H
ATOM   2950  CG  GLU   196      39.961  42.528  41.925  1.00  0.00           C
ATOM   2951  HG2 GLU   196      40.529  41.598  41.959  1.00  0.00           H
ATOM   2952  HG3 GLU   196      40.270  43.302  41.223  1.00  0.00           H
ATOM   2953  CD  GLU   196      40.047  43.053  43.379  1.00  0.00           C
ATOM   2954  OE1 GLU   196      39.031  43.529  43.933  1.00  0.00           O
ATOM   2955  OE2 GLU   196      41.155  43.156  43.973  1.00  0.00           O
ATOM   2956  C   GLU   196      37.248  41.204  39.311  1.00  0.00           C
ATOM   2957  O   GLU   196      36.384  40.664  40.032  1.00  0.00           O
ATOM   2958  N   CYX   197      37.310  41.159  37.964  1.00  0.00           N
ATOM   2959  H   CYX   197      38.093  41.513  37.433  1.00  0.00           H
ATOM   2960  CA  CYX   197      36.332  40.454  37.250  1.00  0.00           C
ATOM   2961  HA  CYX   197      35.334  40.746  37.578  1.00  0.00           H
ATOM   2962  CB  CYX   197      36.334  40.918  35.784  1.00  0.00           C
ATOM   2963  HB2 CYX   197      37.276  40.699  35.280  1.00  0.00           H
ATOM   2964  HB3 CYX   197      35.548  40.459  35.184  1.00  0.00           H
ATOM   2965  SG  CYX   197      36.147  42.676  35.595  1.00  0.00           S
ATOM   2966  C   CYX   197      36.434  38.936  37.393  1.00  0.00           C
ATOM   2967  O   CYX   197      37.456  38.316  37.486  1.00  0.00           O
ATOM   2968  N   SER   198      35.253  38.323  37.449  1.00  0.00           N
ATOM   2969  H   SER   198      34.458  38.944  37.389  1.00  0.00           H
ATOM   2970  CA  SER   198      34.998  36.956  37.333  1.00  0.00           C
ATOM   2971  HA  SER   198      35.928  36.389  37.324  1.00  0.00           H
ATOM   2972  CB  SER   198      34.086  36.563  38.529  1.00  0.00           C
ATOM   2973  HB2 SER   198      33.070  36.902  38.325  1.00  0.00           H
ATOM   2974  HB3 SER   198      34.069  35.475  38.584  1.00  0.00           H
ATOM   2975  OG  SER   198      34.470  37.072  39.757  1.00  0.00           O
ATOM   2976  HG  SER   198      33.731  37.644  39.980  1.00  0.00           H
ATOM   2977  C   SER   198      34.358  36.639  35.962  1.00  0.00           C
ATOM   2978  O   SER   198      33.332  37.228  35.665  1.00  0.00           O
ATOM   2979  N   CYX   199      35.113  35.944  35.090  1.00  0.00           N
ATOM   2980  H   CYX   199      35.956  35.526  35.458  1.00  0.00           H
ATOM   2981  CA  CYX   199      34.880  35.829  33.673  1.00  0.00           C
ATOM   2982  HA  CYX   199      34.023  36.461  33.440  1.00  0.00           H
ATOM   2983  CB  CYX   199      36.151  36.461  33.083  1.00  0.00           C
ATOM   2984  HB2 CYX   199      36.955  35.804  33.414  1.00  0.00           H
ATOM   2985  HB3 CYX   199      36.002  36.352  32.009  1.00  0.00           H
ATOM   2986  SG  CYX   199      36.578  38.194  33.505  1.00  0.00           S
ATOM   2987  C   CYX   199      34.723  34.401  33.215  1.00  0.00           C
ATOM   2988  O   CYX   199      35.309  33.537  33.804  1.00  0.00           O
ATOM   2989  N   TYR   200      33.789  34.188  32.271  1.00  0.00           N
ATOM   2990  H   TYR   200      33.331  34.972  31.828  1.00  0.00           H
ATOM   2991  CA  TYR   200      33.520  32.819  31.759  1.00  0.00           C
ATOM   2992  HA  TYR   200      34.387  32.190  31.960  1.00  0.00           H
ATOM   2993  CB  TYR   200      32.257  32.256  32.447  1.00  0.00           C
ATOM   2994  HB2 TYR   200      31.996  31.362  31.881  1.00  0.00           H
ATOM   2995  HB3 TYR   200      32.459  31.891  33.454  1.00  0.00           H
ATOM   2996  CG  TYR   200      31.014  33.139  32.420  1.00  0.00           C
ATOM   2997  CD1 TYR   200      30.879  34.020  33.512  1.00  0.00           C
ATOM   2998  HD1 TYR   200      31.633  33.960  34.282  1.00  0.00           H
ATOM   2999  CE1 TYR   200      29.717  34.837  33.588  1.00  0.00           C
ATOM   3000  HE1 TYR   200      29.576  35.450  34.466  1.00  0.00           H
ATOM   3001  CZ  TYR   200      28.712  34.652  32.678  1.00  0.00           C
ATOM   3002  OH  TYR   200      27.462  35.153  32.984  1.00  0.00           O
ATOM   3003  HH  TYR   200      27.671  35.699  33.746  1.00  0.00           H
ATOM   3004  CE2 TYR   200      28.864  33.751  31.629  1.00  0.00           C
ATOM   3005  HE2 TYR   200      27.958  33.506  31.095  1.00  0.00           H
ATOM   3006  CD2 TYR   200      29.987  32.840  31.537  1.00  0.00           C
ATOM   3007  HD2 TYR   200      29.997  32.016  30.839  1.00  0.00           H
ATOM   3008  C   TYR   200      33.343  32.733  30.220  1.00  0.00           C
ATOM   3009  O   TYR   200      32.931  33.725  29.606  1.00  0.00           O
ATOM   3010  N   PRO   201      33.642  31.613  29.559  1.00  0.00           N
ATOM   3011  CD  PRO   201      34.367  30.415  30.125  1.00  0.00           C
ATOM   3012  HD2 PRO   201      33.896  29.955  30.993  1.00  0.00           H
ATOM   3013  HD3 PRO   201      35.342  30.853  30.344  1.00  0.00           H
ATOM   3014  CG  PRO   201      34.639  29.355  29.008  1.00  0.00           C
ATOM   3015  HG2 PRO   201      33.876  28.591  29.162  1.00  0.00           H
ATOM   3016  HG3 PRO   201      35.676  29.047  28.879  1.00  0.00           H
ATOM   3017  CB  PRO   201      34.211  30.228  27.806  1.00  0.00           C
ATOM   3018  HB2 PRO   201      33.876  29.573  27.001  1.00  0.00           H
ATOM   3019  HB3 PRO   201      35.107  30.721  27.431  1.00  0.00           H
ATOM   3020  CA  PRO   201      33.218  31.288  28.230  1.00  0.00           C
ATOM   3021  HA  PRO   201      33.399  32.134  27.568  1.00  0.00           H
ATOM   3022  C   PRO   201      31.804  30.836  28.105  1.00  0.00           C
ATOM   3023  O   PRO   201      31.426  30.027  28.861  1.00  0.00           O
ATOM   3024  N   ASN   202      30.998  31.384  27.200  1.00  0.00           N
ATOM   3025  H   ASN   202      31.486  31.900  26.482  1.00  0.00           H
ATOM   3026  CA  ASN   202      29.600  31.004  26.895  1.00  0.00           C
ATOM   3027  HA  ASN   202      29.403  29.935  26.975  1.00  0.00           H
ATOM   3028  CB  ASN   202      28.702  31.764  27.900  1.00  0.00           C
ATOM   3029  HB2 ASN   202      29.054  31.380  28.858  1.00  0.00           H
ATOM   3030  HB3 ASN   202      28.855  32.843  27.884  1.00  0.00           H
ATOM   3031  CG  ASN   202      27.210  31.464  27.741  1.00  0.00           C
ATOM   3032  OD1 ASN   202      26.875  30.471  27.121  1.00  0.00           O
ATOM   3033  ND2 ASN   202      26.347  32.314  28.164  1.00  0.00           N
ATOM   3034 HD21 ASN   202      25.405  31.951  28.116  1.00  0.00           H
ATOM   3035 HD22 ASN   202      26.466  33.199  28.636  1.00  0.00           H
ATOM   3036  C   ASN   202      29.121  31.304  25.459  1.00  0.00           C
ATOM   3037  O   ASN   202      29.279  32.477  25.112  1.00  0.00           O
ATOM   3038  N   ALA   203      28.602  30.326  24.745  1.00  0.00           N
ATOM   3039  H   ALA   203      28.534  29.452  25.246  1.00  0.00           H
ATOM   3040  CA  ALA   203      27.760  30.473  23.523  1.00  0.00           C
ATOM   3041  HA  ALA   203      27.718  29.465  23.110  1.00  0.00           H
ATOM   3042  CB  ALA   203      26.369  30.975  23.838  1.00  0.00           C
ATOM   3043  HB1 ALA   203      25.682  30.515  23.128  1.00  0.00           H
ATOM   3044  HB2 ALA   203      26.108  30.694  24.858  1.00  0.00           H
ATOM   3045  HB3 ALA   203      26.218  32.053  23.794  1.00  0.00           H
ATOM   3046  C   ALA   203      28.500  31.382  22.381  1.00  0.00           C
ATOM   3047  O   ALA   203      27.865  32.258  21.807  1.00  0.00           O
ATOM   3048  N   GLY   204      29.783  31.273  22.196  1.00  0.00           N
ATOM   3049  H   GLY   204      30.162  30.439  22.618  1.00  0.00           H
ATOM   3050  CA  GLY   204      30.586  32.043  21.227  1.00  0.00           C
ATOM   3051  HA2 GLY   204      31.378  31.307  21.093  1.00  0.00           H
ATOM   3052  HA3 GLY   204      30.066  32.215  20.285  1.00  0.00           H
ATOM   3053  C   GLY   204      31.122  33.371  21.727  1.00  0.00           C
ATOM   3054  O   GLY   204      31.750  34.119  20.952  1.00  0.00           O
ATOM   3055  N   GLU   205      30.846  33.683  22.967  1.00  0.00           N
ATOM   3056  H   GLU   205      30.324  32.973  23.462  1.00  0.00           H
ATOM   3057  CA  GLU   205      31.218  34.883  23.703  1.00  0.00           C
ATOM   3058  HA  GLU   205      31.850  35.530  23.095  1.00  0.00           H
ATOM   3059  CB  GLU   205      29.944  35.660  24.047  1.00  0.00           C
ATOM   3060  HB2 GLU   205      29.240  35.159  24.711  1.00  0.00           H
ATOM   3061  HB3 GLU   205      30.233  36.625  24.463  1.00  0.00           H
ATOM   3062  CG  GLU   205      29.133  35.941  22.773  1.00  0.00           C
ATOM   3063  HG2 GLU   205      29.822  36.543  22.179  1.00  0.00           H
ATOM   3064  HG3 GLU   205      28.898  34.939  22.414  1.00  0.00           H
ATOM   3065  CD  GLU   205      27.897  36.801  22.969  1.00  0.00           C
ATOM   3066  OE1 GLU   205      27.273  36.626  24.016  1.00  0.00           O
ATOM   3067  OE2 GLU   205      27.648  37.742  22.184  1.00  0.00           O
ATOM   3068  C   GLU   205      32.116  34.599  24.892  1.00  0.00           C
ATOM   3069  O   GLU   205      32.269  33.503  25.346  1.00  0.00           O
ATOM   3070  N   ILE   206      32.645  35.696  25.499  1.00  0.00           N
ATOM   3071  H   ILE   206      32.477  36.575  25.031  1.00  0.00           H
ATOM   3072  CA  ILE   206      33.239  35.634  26.802  1.00  0.00           C
ATOM   3073  HA  ILE   206      32.970  34.677  27.248  1.00  0.00           H
ATOM   3074  CB  ILE   206      34.759  35.767  26.668  1.00  0.00           C
ATOM   3075  HB  ILE   206      34.960  36.768  26.285  1.00  0.00           H
ATOM   3076  CG2 ILE   206      35.356  35.783  28.079  1.00  0.00           C
ATOM   3077 HG21 ILE   206      34.804  36.510  28.675  1.00  0.00           H
ATOM   3078 HG22 ILE   206      35.166  34.795  28.499  1.00  0.00           H
ATOM   3079 HG23 ILE   206      36.429  35.974  28.034  1.00  0.00           H
ATOM   3080  CG1 ILE   206      35.436  34.789  25.784  1.00  0.00           C
ATOM   3081 HG12 ILE   206      36.421  34.582  26.203  1.00  0.00           H
ATOM   3082 HG13 ILE   206      34.970  33.809  25.679  1.00  0.00           H
ATOM   3083  CD1 ILE   206      35.772  35.269  24.332  1.00  0.00           C
ATOM   3084 HD11 ILE   206      34.914  35.692  23.810  1.00  0.00           H
ATOM   3085 HD12 ILE   206      36.638  35.927  24.402  1.00  0.00           H
ATOM   3086 HD13 ILE   206      36.153  34.397  23.802  1.00  0.00           H
ATOM   3087  C   ILE   206      32.594  36.716  27.625  1.00  0.00           C
ATOM   3088  O   ILE   206      32.718  37.864  27.163  1.00  0.00           O
ATOM   3089  N   THR   207      32.015  36.498  28.835  1.00  0.00           N
ATOM   3090  H   THR   207      31.919  35.559  29.192  1.00  0.00           H
ATOM   3091  CA  THR   207      31.430  37.570  29.665  1.00  0.00           C
ATOM   3092  HA  THR   207      31.467  38.570  29.233  1.00  0.00           H
ATOM   3093  CB  THR   207      29.950  37.323  29.997  1.00  0.00           C
ATOM   3094  HB  THR   207      29.913  36.418  30.604  1.00  0.00           H
ATOM   3095  CG2 THR   207      29.255  38.436  30.830  1.00  0.00           C
ATOM   3096 HG21 THR   207      29.152  39.296  30.169  1.00  0.00           H
ATOM   3097 HG22 THR   207      28.333  38.054  31.270  1.00  0.00           H
ATOM   3098 HG23 THR   207      29.827  38.816  31.678  1.00  0.00           H
ATOM   3099  OG1 THR   207      29.142  37.310  28.826  1.00  0.00           O
ATOM   3100  HG1 THR   207      29.442  36.670  28.178  1.00  0.00           H
ATOM   3101  C   THR   207      32.207  37.671  30.951  1.00  0.00           C
ATOM   3102  O   THR   207      32.607  36.655  31.511  1.00  0.00           O
ATOM   3103  N   CYX   208      32.554  38.878  31.378  1.00  0.00           N
ATOM   3104  H   CYX   208      32.302  39.630  30.753  1.00  0.00           H
ATOM   3105  CA  CYX   208      33.027  39.205  32.747  1.00  0.00           C
ATOM   3106  HA  CYX   208      33.312  38.287  33.262  1.00  0.00           H
ATOM   3107  CB  CYX   208      34.325  40.033  32.521  1.00  0.00           C
ATOM   3108  HB2 CYX   208      34.094  40.926  31.942  1.00  0.00           H
ATOM   3109  HB3 CYX   208      34.521  40.494  33.490  1.00  0.00           H
ATOM   3110  SG  CYX   208      35.758  39.096  31.877  1.00  0.00           S
ATOM   3111  C   CYX   208      32.070  39.992  33.585  1.00  0.00           C
ATOM   3112  O   CYX   208      31.399  40.894  33.121  1.00  0.00           O
ATOM   3113  N   VAL   209      32.023  39.703  34.890  1.00  0.00           N
ATOM   3114  H   VAL   209      32.483  38.846  35.163  1.00  0.00           H
ATOM   3115  CA  VAL   209      31.318  40.517  35.904  1.00  0.00           C
ATOM   3116  HA  VAL   209      31.083  41.488  35.468  1.00  0.00           H
ATOM   3117  CB  VAL   209      30.013  39.839  36.236  1.00  0.00           C
ATOM   3118  HB  VAL   209      30.260  38.791  36.404  1.00  0.00           H
ATOM   3119  CG1 VAL   209      29.227  40.266  37.583  1.00  0.00           C
ATOM   3120 HG11 VAL   209      28.887  41.272  37.338  1.00  0.00           H
ATOM   3121 HG12 VAL   209      28.407  39.570  37.759  1.00  0.00           H
ATOM   3122 HG13 VAL   209      29.830  40.234  38.490  1.00  0.00           H
ATOM   3123  CG2 VAL   209      28.976  39.756  35.120  1.00  0.00           C
ATOM   3124 HG21 VAL   209      28.934  40.795  34.797  1.00  0.00           H
ATOM   3125 HG22 VAL   209      29.169  39.098  34.271  1.00  0.00           H
ATOM   3126 HG23 VAL   209      27.966  39.442  35.383  1.00  0.00           H
ATOM   3127  C   VAL   209      32.209  40.847  37.056  1.00  0.00           C
ATOM   3128  O   VAL   209      32.916  40.012  37.540  1.00  0.00           O
ATOM   3129  N   CYX   210      32.081  42.081  37.521  1.00  0.00           N
ATOM   3130  H   CYX   210      31.431  42.707  37.067  1.00  0.00           H
ATOM   3131  CA  CYX   210      33.141  42.823  38.207  1.00  0.00           C
ATOM   3132  HA  CYX   210      33.968  42.169  38.478  1.00  0.00           H
ATOM   3133  CB  CYX   210      33.620  43.727  37.102  1.00  0.00           C
ATOM   3134  HB2 CYX   210      32.868  44.503  36.958  1.00  0.00           H
ATOM   3135  HB3 CYX   210      34.435  44.336  37.492  1.00  0.00           H
ATOM   3136  SG  CYX   210      34.153  43.157  35.403  1.00  0.00           S
ATOM   3137  C   CYX   210      32.674  43.526  39.444  1.00  0.00           C
ATOM   3138  O   CYX   210      31.527  43.430  39.936  1.00  0.00           O
ATOM   3139  N   ARG   211      33.738  44.091  40.151  1.00  0.00           N
ATOM   3140  H   ARG   211      34.447  44.388  39.497  1.00  0.00           H
ATOM   3141  CA  ARG   211      33.629  44.621  41.466  1.00  0.00           C
ATOM   3142  HA  ARG   211      33.237  43.836  42.112  1.00  0.00           H
ATOM   3143  CB  ARG   211      35.010  45.035  41.952  1.00  0.00           C
ATOM   3144  HB2 ARG   211      35.586  44.135  42.166  1.00  0.00           H
ATOM   3145  HB3 ARG   211      35.449  45.802  41.315  1.00  0.00           H
ATOM   3146  CG  ARG   211      35.063  45.766  43.345  1.00  0.00           C
ATOM   3147  HG2 ARG   211      34.778  46.811  43.214  1.00  0.00           H
ATOM   3148  HG3 ARG   211      34.374  45.392  44.102  1.00  0.00           H
ATOM   3149  CD  ARG   211      36.501  45.574  43.943  1.00  0.00           C
ATOM   3150  HD2 ARG   211      36.667  44.587  44.377  1.00  0.00           H
ATOM   3151  HD3 ARG   211      37.224  45.696  43.137  1.00  0.00           H
ATOM   3152  NE  ARG   211      36.771  46.631  44.926  1.00  0.00           N
ATOM   3153  HE  ARG   211      36.224  47.456  44.724  1.00  0.00           H
ATOM   3154  CZ  ARG   211      37.819  46.755  45.684  1.00  0.00           C
ATOM   3155  NH1 ARG   211      37.943  47.874  46.349  1.00  0.00           N
ATOM   3156 HH11 ARG   211      37.205  48.564  46.353  1.00  0.00           H
ATOM   3157 HH12 ARG   211      38.688  48.000  47.019  1.00  0.00           H
ATOM   3158  NH2 ARG   211      38.835  45.912  45.667  1.00  0.00           N
ATOM   3159 HH21 ARG   211      38.864  45.093  45.076  1.00  0.00           H
ATOM   3160 HH22 ARG   211      39.576  46.033  46.343  1.00  0.00           H
ATOM   3161  C   ARG   211      32.661  45.861  41.485  1.00  0.00           C
ATOM   3162  O   ARG   211      32.712  46.625  40.542  1.00  0.00           O
ATOM   3163  N   ASP   212      31.782  45.900  42.459  1.00  0.00           N
ATOM   3164  H   ASP   212      31.651  45.042  42.976  1.00  0.00           H
ATOM   3165  CA  ASP   212      30.735  46.862  42.470  1.00  0.00           C
ATOM   3166  HA  ASP   212      30.318  46.894  41.463  1.00  0.00           H
ATOM   3167  CB  ASP   212      29.666  46.313  43.383  1.00  0.00           C
ATOM   3168  HB2 ASP   212      28.705  46.813  43.267  1.00  0.00           H
ATOM   3169  HB3 ASP   212      29.524  45.235  43.313  1.00  0.00           H
ATOM   3170  CG  ASP   212      29.984  46.462  44.834  1.00  0.00           C
ATOM   3171  OD1 ASP   212      29.572  47.438  45.513  1.00  0.00           O
ATOM   3172  OD2 ASP   212      30.666  45.609  45.450  1.00  0.00           O
ATOM   3173  C   ASP   212      31.220  48.335  42.745  1.00  0.00           C
ATOM   3174  O   ASP   212      30.495  49.078  43.392  1.00  0.00           O
ATOM   3175  N   ASN   213      32.369  48.746  42.151  1.00  0.00           N
ATOM   3176  H   ASN   213      32.969  48.051  41.731  1.00  0.00           H
ATOM   3177  CA  ASN   213      32.977  50.102  42.326  1.00  0.00           C
ATOM   3178  HA  ASN   213      33.221  50.205  43.383  1.00  0.00           H
ATOM   3179  CB  ASN   213      34.345  50.241  41.532  1.00  0.00           C
ATOM   3180  HB2 ASN   213      34.325  49.987  40.472  1.00  0.00           H
ATOM   3181  HB3 ASN   213      34.556  51.310  41.547  1.00  0.00           H
ATOM   3182  CG  ASN   213      35.469  49.488  42.210  1.00  0.00           C
ATOM   3183  OD1 ASN   213      35.397  49.103  43.375  1.00  0.00           O
ATOM   3184  ND2 ASN   213      36.554  49.211  41.485  1.00  0.00           N
ATOM   3185 HD21 ASN   213      37.405  48.788  41.826  1.00  0.00           H
ATOM   3186 HD22 ASN   213      36.636  49.619  40.565  1.00  0.00           H
ATOM   3187  C   ASN   213      32.081  51.244  41.908  1.00  0.00           C
ATOM   3188  O   ASN   213      31.492  51.135  40.838  1.00  0.00           O
ATOM   3189  N   TRP   214      32.140  52.377  42.655  1.00  0.00           N
ATOM   3190  H   TRP   214      32.694  52.317  43.497  1.00  0.00           H
ATOM   3191  CA  TRP   214      31.896  53.704  42.231  1.00  0.00           C
ATOM   3192  HA  TRP   214      31.811  54.189  43.202  1.00  0.00           H
ATOM   3193  CB  TRP   214      33.092  54.231  41.354  1.00  0.00           C
ATOM   3194  HB2 TRP   214      33.983  53.795  41.806  1.00  0.00           H
ATOM   3195  HB3 TRP   214      33.009  53.831  40.343  1.00  0.00           H
ATOM   3196  CG  TRP   214      33.210  55.725  41.356  1.00  0.00           C
ATOM   3197  CD1 TRP   214      33.009  56.627  42.381  1.00  0.00           C
ATOM   3198  HD1 TRP   214      32.709  56.277  43.358  1.00  0.00           H
ATOM   3199  NE1 TRP   214      33.191  57.825  41.843  1.00  0.00           N
ATOM   3200  HE1 TRP   214      33.143  58.642  42.435  1.00  0.00           H
ATOM   3201  CE2 TRP   214      33.406  57.888  40.523  1.00  0.00           C
ATOM   3202  CZ2 TRP   214      33.590  58.923  39.620  1.00  0.00           C
ATOM   3203  HZ2 TRP   214      33.447  59.973  39.831  1.00  0.00           H
ATOM   3204  CH2 TRP   214      33.884  58.589  38.297  1.00  0.00           C
ATOM   3205  HH2 TRP   214      34.070  59.380  37.586  1.00  0.00           H
ATOM   3206  CZ3 TRP   214      33.863  57.251  37.910  1.00  0.00           C
ATOM   3207  HZ3 TRP   214      34.123  56.984  36.896  1.00  0.00           H
ATOM   3208  CE3 TRP   214      33.691  56.234  38.828  1.00  0.00           C
ATOM   3209  HE3 TRP   214      33.746  55.193  38.546  1.00  0.00           H
ATOM   3210  CD2 TRP   214      33.473  56.515  40.156  1.00  0.00           C
ATOM   3211  C   TRP   214      30.543  54.203  41.655  1.00  0.00           C
ATOM   3212  O   TRP   214      30.148  55.329  41.991  1.00  0.00           O
ATOM   3213  N   HID   215      29.785  53.360  40.899  1.00  0.00           N
ATOM   3214  H   HID   215      30.225  52.483  40.658  1.00  0.00           H
ATOM   3215  CA  HID   215      28.427  53.575  40.432  1.00  0.00           C
ATOM   3216  HA  HID   215      27.926  54.300  41.071  1.00  0.00           H
ATOM   3217  CB  HID   215      28.412  54.218  39.026  1.00  0.00           C
ATOM   3218  HB2 HID   215      29.013  53.689  38.286  1.00  0.00           H
ATOM   3219  HB3 HID   215      27.394  54.278  38.643  1.00  0.00           H
ATOM   3220  CG  HID   215      28.958  55.662  39.090  1.00  0.00           C
ATOM   3221  ND1 HID   215      30.223  55.976  38.732  1.00  0.00           N
ATOM   3222  HD1 HID   215      30.917  55.298  38.452  1.00  0.00           H
ATOM   3223  CE1 HID   215      30.265  57.273  38.456  1.00  0.00           C
ATOM   3224  HE1 HID   215      31.089  57.805  38.003  1.00  0.00           H
ATOM   3225  NE2 HID   215      29.065  57.881  38.716  1.00  0.00           N
ATOM   3226  CD2 HID   215      28.265  56.784  39.092  1.00  0.00           C
ATOM   3227  HD2 HID   215      27.185  56.794  39.141  1.00  0.00           H
ATOM   3228  C   HID   215      27.563  52.283  40.392  1.00  0.00           C
ATOM   3229  O   HID   215      28.107  51.146  40.598  1.00  0.00           O
ATOM   3230  N   GLY   216      26.200  52.431  40.334  1.00  0.00           N
ATOM   3231  H   GLY   216      25.798  53.342  40.164  1.00  0.00           H
ATOM   3232  CA  GLY   216      25.246  51.391  40.480  1.00  0.00           C
ATOM   3233  HA2 GLY   216      24.274  51.809  40.221  1.00  0.00           H
ATOM   3234  HA3 GLY   216      25.448  50.592  39.766  1.00  0.00           H
ATOM   3235  C   GLY   216      25.070  50.736  41.878  1.00  0.00           C
ATOM   3236  O   GLY   216      25.891  50.894  42.763  1.00  0.00           O
ATOM   3237  N   SER   217      23.936  50.026  41.944  1.00  0.00           N
ATOM   3238  H   SER   217      23.236  50.086  41.219  1.00  0.00           H
ATOM   3239  CA  SER   217      23.557  49.128  43.060  1.00  0.00           C
ATOM   3240  HA  SER   217      24.170  49.407  43.917  1.00  0.00           H
ATOM   3241  CB  SER   217      22.096  49.323  43.543  1.00  0.00           C
ATOM   3242  HB2 SER   217      21.457  49.053  42.703  1.00  0.00           H
ATOM   3243  HB3 SER   217      21.944  48.632  44.373  1.00  0.00           H
ATOM   3244  OG  SER   217      21.753  50.657  43.944  1.00  0.00           O
ATOM   3245  HG  SER   217      22.096  51.339  43.364  1.00  0.00           H
ATOM   3246  C   SER   217      23.871  47.698  42.666  1.00  0.00           C
ATOM   3247  O   SER   217      24.722  47.098  43.344  1.00  0.00           O
ATOM   3248  N   ASN   218      23.426  47.265  41.476  1.00  0.00           N
ATOM   3249  H   ASN   218      22.833  47.872  40.929  1.00  0.00           H
ATOM   3250  CA  ASN   218      23.904  45.953  40.881  1.00  0.00           C
ATOM   3251  HA  ASN   218      24.096  45.293  41.727  1.00  0.00           H
ATOM   3252  CB  ASN   218      22.664  45.369  40.071  1.00  0.00           C
ATOM   3253  HB2 ASN   218      21.732  45.690  40.538  1.00  0.00           H
ATOM   3254  HB3 ASN   218      22.723  45.742  39.049  1.00  0.00           H
ATOM   3255  CG  ASN   218      22.617  43.849  40.023  1.00  0.00           C
ATOM   3256  OD1 ASN   218      23.663  43.139  40.054  1.00  0.00           O
ATOM   3257  ND2 ASN   218      21.390  43.292  40.056  1.00  0.00           N
ATOM   3258 HD21 ASN   218      21.262  42.308  40.239  1.00  0.00           H
ATOM   3259 HD22 ASN   218      20.628  43.953  40.002  1.00  0.00           H
ATOM   3260  C   ASN   218      25.197  46.203  40.112  1.00  0.00           C
ATOM   3261  O   ASN   218      25.745  47.262  40.051  1.00  0.00           O
ATOM   3262  N   ARG   219      25.778  45.080  39.562  1.00  0.00           N
ATOM   3263  H   ARG   219      25.383  44.166  39.724  1.00  0.00           H
ATOM   3264  CA  ARG   219      27.108  45.046  39.141  1.00  0.00           C
ATOM   3265  HA  ARG   219      27.690  45.666  39.823  1.00  0.00           H
ATOM   3266  CB  ARG   219      27.747  43.632  39.135  1.00  0.00           C
ATOM   3267  HB2 ARG   219      27.171  42.946  38.513  1.00  0.00           H
ATOM   3268  HB3 ARG   219      28.704  43.716  38.621  1.00  0.00           H
ATOM   3269  CG  ARG   219      27.866  43.039  40.587  1.00  0.00           C
ATOM   3270  HG2 ARG   219      28.297  43.847  41.179  1.00  0.00           H
ATOM   3271  HG3 ARG   219      26.934  42.830  41.111  1.00  0.00           H
ATOM   3272  CD  ARG   219      28.652  41.719  40.676  1.00  0.00           C
ATOM   3273  HD2 ARG   219      28.073  40.935  40.189  1.00  0.00           H
ATOM   3274  HD3 ARG   219      29.626  41.778  40.193  1.00  0.00           H
ATOM   3275  NE  ARG   219      28.980  41.402  42.069  1.00  0.00           N
ATOM   3276  HE  ARG   219      28.264  40.884  42.558  1.00  0.00           H
ATOM   3277  CZ  ARG   219      30.002  41.668  42.848  1.00  0.00           C
ATOM   3278  NH1 ARG   219      30.025  41.220  44.036  1.00  0.00           N
ATOM   3279 HH11 ARG   219      29.296  40.643  44.431  1.00  0.00           H
ATOM   3280 HH12 ARG   219      30.746  41.507  44.681  1.00  0.00           H
ATOM   3281  NH2 ARG   219      30.929  42.478  42.456  1.00  0.00           N
ATOM   3282 HH21 ARG   219      31.067  42.594  41.462  1.00  0.00           H
ATOM   3283 HH22 ARG   219      31.657  42.774  43.091  1.00  0.00           H
ATOM   3284  C   ARG   219      27.363  45.724  37.740  1.00  0.00           C
ATOM   3285  O   ARG   219      26.467  45.611  36.885  1.00  0.00           O
ATOM   3286  N   PRO   220      28.535  46.282  37.402  1.00  0.00           N
ATOM   3287  CD  PRO   220      29.464  46.889  38.286  1.00  0.00           C
ATOM   3288  HD2 PRO   220      29.657  46.270  39.161  1.00  0.00           H
ATOM   3289  HD3 PRO   220      29.154  47.874  38.634  1.00  0.00           H
ATOM   3290  CG  PRO   220      30.786  47.062  37.552  1.00  0.00           C
ATOM   3291  HG2 PRO   220      31.304  46.103  37.564  1.00  0.00           H
ATOM   3292  HG3 PRO   220      31.311  47.887  38.035  1.00  0.00           H
ATOM   3293  CB  PRO   220      30.275  47.398  36.164  1.00  0.00           C
ATOM   3294  HB2 PRO   220      30.975  47.275  35.337  1.00  0.00           H
ATOM   3295  HB3 PRO   220      29.914  48.426  36.109  1.00  0.00           H
ATOM   3296  CA  PRO   220      29.087  46.398  36.025  1.00  0.00           C
ATOM   3297  HA  PRO   220      28.315  46.921  35.461  1.00  0.00           H
ATOM   3298  C   PRO   220      29.346  45.080  35.405  1.00  0.00           C
ATOM   3299  O   PRO   220      29.800  44.137  36.160  1.00  0.00           O
ATOM   3300  N   TRP   221      29.297  45.052  34.114  1.00  0.00           N
ATOM   3301  H   TRP   221      29.101  45.902  33.605  1.00  0.00           H
ATOM   3302  CA  TRP   221      29.785  43.958  33.316  1.00  0.00           C
ATOM   3303  HA  TRP   221      30.482  43.339  33.879  1.00  0.00           H
ATOM   3304  CB  TRP   221      28.614  43.004  33.043  1.00  0.00           C
ATOM   3305  HB2 TRP   221      28.977  42.124  32.512  1.00  0.00           H
ATOM   3306  HB3 TRP   221      28.106  42.752  33.974  1.00  0.00           H
ATOM   3307  CG  TRP   221      27.574  43.590  32.169  1.00  0.00           C
ATOM   3308  CD1 TRP   221      26.498  44.284  32.579  1.00  0.00           C
ATOM   3309  HD1 TRP   221      26.155  44.476  33.585  1.00  0.00           H
ATOM   3310  NE1 TRP   221      25.770  44.699  31.499  1.00  0.00           N
ATOM   3311  HE1 TRP   221      24.892  45.196  31.562  1.00  0.00           H
ATOM   3312  CE2 TRP   221      26.447  44.442  30.303  1.00  0.00           C
ATOM   3313  CZ2 TRP   221      26.145  44.703  29.017  1.00  0.00           C
ATOM   3314  HZ2 TRP   221      25.308  45.364  28.847  1.00  0.00           H
ATOM   3315  CH2 TRP   221      26.940  44.163  27.966  1.00  0.00           C
ATOM   3316  HH2 TRP   221      26.733  44.382  26.929  1.00  0.00           H
ATOM   3317  CZ3 TRP   221      28.060  43.414  28.296  1.00  0.00           C
ATOM   3318  HZ3 TRP   221      28.742  43.075  27.529  1.00  0.00           H
ATOM   3319  CE3 TRP   221      28.288  43.091  29.618  1.00  0.00           C
ATOM   3320  HE3 TRP   221      29.041  42.351  29.847  1.00  0.00           H
ATOM   3321  CD2 TRP   221      27.539  43.630  30.724  1.00  0.00           C
ATOM   3322  C   TRP   221      30.386  44.437  31.997  1.00  0.00           C
ATOM   3323  O   TRP   221      30.270  45.571  31.580  1.00  0.00           O
ATOM   3324  N   VAL   222      31.089  43.517  31.415  1.00  0.00           N
ATOM   3325  H   VAL   222      31.185  42.618  31.865  1.00  0.00           H
ATOM   3326  CA  VAL   222      31.703  43.476  30.085  1.00  0.00           C
ATOM   3327  HA  VAL   222      31.075  44.034  29.391  1.00  0.00           H
ATOM   3328  CB  VAL   222      33.069  44.218  30.022  1.00  0.00           C
ATOM   3329  HB  VAL   222      33.020  45.221  30.449  1.00  0.00           H
ATOM   3330  CG1 VAL   222      34.196  43.590  30.989  1.00  0.00           C
ATOM   3331 HG11 VAL   222      34.532  42.596  30.694  1.00  0.00           H
ATOM   3332 HG12 VAL   222      35.069  44.243  30.967  1.00  0.00           H
ATOM   3333 HG13 VAL   222      33.769  43.441  31.982  1.00  0.00           H
ATOM   3334  CG2 VAL   222      33.687  44.387  28.599  1.00  0.00           C
ATOM   3335 HG21 VAL   222      32.989  44.841  27.895  1.00  0.00           H
ATOM   3336 HG22 VAL   222      34.550  45.045  28.700  1.00  0.00           H
ATOM   3337 HG23 VAL   222      33.949  43.425  28.157  1.00  0.00           H
ATOM   3338  C   VAL   222      31.672  42.119  29.399  1.00  0.00           C
ATOM   3339  O   VAL   222      31.805  41.109  30.101  1.00  0.00           O
ATOM   3340  N   SER   223      31.415  42.057  28.042  1.00  0.00           N
ATOM   3341  H   SER   223      31.174  42.906  27.552  1.00  0.00           H
ATOM   3342  CA  SER   223      31.383  40.841  27.199  1.00  0.00           C
ATOM   3343  HA  SER   223      32.033  40.074  27.619  1.00  0.00           H
ATOM   3344  CB  SER   223      29.936  40.221  27.335  1.00  0.00           C
ATOM   3345  HB2 SER   223      30.067  39.253  26.851  1.00  0.00           H
ATOM   3346  HB3 SER   223      29.585  40.185  28.366  1.00  0.00           H
ATOM   3347  OG  SER   223      29.092  40.961  26.447  1.00  0.00           O
ATOM   3348  HG  SER   223      28.555  40.385  25.898  1.00  0.00           H
ATOM   3349  C   SER   223      31.859  41.128  25.834  1.00  0.00           C
ATOM   3350  O   SER   223      31.697  42.274  25.404  1.00  0.00           O
ATOM   3351  N   PHE   224      32.422  40.096  25.214  1.00  0.00           N
ATOM   3352  H   PHE   224      32.422  39.152  25.573  1.00  0.00           H
ATOM   3353  CA  PHE   224      33.216  40.290  23.987  1.00  0.00           C
ATOM   3354  HA  PHE   224      32.693  40.981  23.325  1.00  0.00           H
ATOM   3355  CB  PHE   224      34.628  40.925  24.406  1.00  0.00           C
ATOM   3356  HB2 PHE   224      35.399  40.770  23.650  1.00  0.00           H
ATOM   3357  HB3 PHE   224      34.524  41.991  24.608  1.00  0.00           H
ATOM   3358  CG  PHE   224      35.264  40.306  25.639  1.00  0.00           C
ATOM   3359  CD1 PHE   224      36.171  39.311  25.510  1.00  0.00           C
ATOM   3360  HD1 PHE   224      36.471  38.892  24.561  1.00  0.00           H
ATOM   3361  CE1 PHE   224      36.843  38.841  26.653  1.00  0.00           C
ATOM   3362  HE1 PHE   224      37.622  38.101  26.550  1.00  0.00           H
ATOM   3363  CZ  PHE   224      36.686  39.457  27.950  1.00  0.00           C
ATOM   3364  HZ  PHE   224      37.286  39.258  28.826  1.00  0.00           H
ATOM   3365  CE2 PHE   224      35.783  40.503  28.095  1.00  0.00           C
ATOM   3366  HE2 PHE   224      35.639  41.054  29.012  1.00  0.00           H
ATOM   3367  CD2 PHE   224      35.030  40.810  26.960  1.00  0.00           C
ATOM   3368  HD2 PHE   224      34.337  41.628  27.089  1.00  0.00           H
ATOM   3369  C   PHE   224      33.413  38.893  23.288  1.00  0.00           C
ATOM   3370  O   PHE   224      33.024  37.839  23.781  1.00  0.00           O
ATOM   3371  N   ASN   225      33.936  38.975  22.049  1.00  0.00           N
ATOM   3372  H   ASN   225      34.179  39.868  21.643  1.00  0.00           H
ATOM   3373  CA  ASN   225      34.335  37.811  21.322  1.00  0.00           C
ATOM   3374  HA  ASN   225      33.869  36.962  21.824  1.00  0.00           H
ATOM   3375  CB  ASN   225      33.692  37.877  19.898  1.00  0.00           C
ATOM   3376  HB2 ASN   225      33.686  36.850  19.536  1.00  0.00           H
ATOM   3377  HB3 ASN   225      32.720  38.370  19.905  1.00  0.00           H
ATOM   3378  CG  ASN   225      34.601  38.670  18.919  1.00  0.00           C
ATOM   3379  OD1 ASN   225      35.337  39.564  19.278  1.00  0.00           O
ATOM   3380  ND2 ASN   225      34.700  38.243  17.657  1.00  0.00           N
ATOM   3381 HD21 ASN   225      35.373  38.665  17.032  1.00  0.00           H
ATOM   3382 HD22 ASN   225      34.023  37.652  17.197  1.00  0.00           H
ATOM   3383  C   ASN   225      35.870  37.633  21.410  1.00  0.00           C
ATOM   3384  O   ASN   225      36.597  38.446  21.977  1.00  0.00           O
ATOM   3385  N   GLN   226      36.360  36.519  20.862  1.00  0.00           N
ATOM   3386  H   GLN   226      35.698  35.843  20.508  1.00  0.00           H
ATOM   3387  CA  GLN   226      37.722  36.162  20.907  1.00  0.00           C
ATOM   3388  HA  GLN   226      38.028  36.255  21.949  1.00  0.00           H
ATOM   3389  CB  GLN   226      37.943  34.682  20.401  1.00  0.00           C
ATOM   3390  HB2 GLN   226      38.930  34.347  20.721  1.00  0.00           H
ATOM   3391  HB3 GLN   226      37.455  33.996  21.094  1.00  0.00           H
ATOM   3392  CG  GLN   226      37.611  34.259  18.935  1.00  0.00           C
ATOM   3393  HG2 GLN   226      37.399  33.190  18.976  1.00  0.00           H
ATOM   3394  HG3 GLN   226      36.780  34.888  18.618  1.00  0.00           H
ATOM   3395  CD  GLN   226      38.743  34.437  17.893  1.00  0.00           C
ATOM   3396  OE1 GLN   226      39.909  34.740  18.220  1.00  0.00           O
ATOM   3397  NE2 GLN   226      38.360  34.161  16.667  1.00  0.00           N
ATOM   3398 HE21 GLN   226      37.406  34.242  16.349  1.00  0.00           H
ATOM   3399 HE22 GLN   226      39.058  33.900  15.985  1.00  0.00           H
ATOM   3400  C   GLN   226      38.753  37.131  20.319  1.00  0.00           C
ATOM   3401  O   GLN   226      39.887  37.110  20.722  1.00  0.00           O
ATOM   3402  N   ASN   227      38.339  38.074  19.495  1.00  0.00           N
ATOM   3403  H   ASN   227      37.341  38.156  19.359  1.00  0.00           H
ATOM   3404  CA  ASN   227      39.070  39.314  19.050  1.00  0.00           C
ATOM   3405  HA  ASN   227      40.128  39.094  19.190  1.00  0.00           H
ATOM   3406  CB  ASN   227      38.789  39.505  17.499  1.00  0.00           C
ATOM   3407  HB2 ASN   227      37.732  39.759  17.412  1.00  0.00           H
ATOM   3408  HB3 ASN   227      39.358  40.384  17.197  1.00  0.00           H
ATOM   3409  CG  ASN   227      39.150  38.332  16.649  1.00  0.00           C
ATOM   3410  OD1 ASN   227      40.167  37.698  16.686  1.00  0.00           O
ATOM   3411  ND2 ASN   227      38.336  38.090  15.661  1.00  0.00           N
ATOM   3412 HD21 ASN   227      38.411  37.251  15.103  1.00  0.00           H
ATOM   3413 HD22 ASN   227      37.484  38.608  15.501  1.00  0.00           H
ATOM   3414  C   ASN   227      38.881  40.574  19.965  1.00  0.00           C
ATOM   3415  O   ASN   227      39.201  41.734  19.648  1.00  0.00           O
ATOM   3416  N   LEU   228      38.303  40.410  21.172  1.00  0.00           N
ATOM   3417  H   LEU   228      37.926  39.512  21.440  1.00  0.00           H
ATOM   3418  CA  LEU   228      38.068  41.512  22.136  1.00  0.00           C
ATOM   3419  HA  LEU   228      37.649  40.976  22.988  1.00  0.00           H
ATOM   3420  CB  LEU   228      39.376  42.046  22.686  1.00  0.00           C
ATOM   3421  HB2 LEU   228      39.781  42.715  21.925  1.00  0.00           H
ATOM   3422  HB3 LEU   228      39.090  42.683  23.522  1.00  0.00           H
ATOM   3423  CG  LEU   228      40.436  41.058  23.304  1.00  0.00           C
ATOM   3424  HG  LEU   228      40.838  40.539  22.435  1.00  0.00           H
ATOM   3425  CD1 LEU   228      41.615  41.882  23.839  1.00  0.00           C
ATOM   3426 HD11 LEU   228      41.779  42.712  23.151  1.00  0.00           H
ATOM   3427 HD12 LEU   228      41.332  42.331  24.791  1.00  0.00           H
ATOM   3428 HD13 LEU   228      42.513  41.273  23.943  1.00  0.00           H
ATOM   3429  CD2 LEU   228      39.881  40.028  24.258  1.00  0.00           C
ATOM   3430 HD21 LEU   228      39.239  40.427  25.043  1.00  0.00           H
ATOM   3431 HD22 LEU   228      39.244  39.307  23.746  1.00  0.00           H
ATOM   3432 HD23 LEU   228      40.777  39.505  24.592  1.00  0.00           H
ATOM   3433  C   LEU   228      37.048  42.603  21.770  1.00  0.00           C
ATOM   3434  O   LEU   228      37.097  43.652  22.412  1.00  0.00           O
ATOM   3435  N   GLU   229      36.213  42.355  20.763  1.00  0.00           N
ATOM   3436  H   GLU   229      36.312  41.452  20.322  1.00  0.00           H
ATOM   3437  CA  GLU   229      35.157  43.228  20.278  1.00  0.00           C
ATOM   3438  HA  GLU   229      35.506  44.251  20.142  1.00  0.00           H
ATOM   3439  CB  GLU   229      34.411  42.721  18.982  1.00  0.00           C
ATOM   3440  HB2 GLU   229      34.026  41.735  19.241  1.00  0.00           H
ATOM   3441  HB3 GLU   229      33.642  43.457  18.744  1.00  0.00           H
ATOM   3442  CG  GLU   229      35.370  42.695  17.738  1.00  0.00           C
ATOM   3443  HG2 GLU   229      36.285  42.153  17.976  1.00  0.00           H
ATOM   3444  HG3 GLU   229      34.858  42.161  16.937  1.00  0.00           H
ATOM   3445  CD  GLU   229      35.659  44.138  17.113  1.00  0.00           C
ATOM   3446  OE1 GLU   229      34.675  44.890  16.888  1.00  0.00           O
ATOM   3447  OE2 GLU   229      36.782  44.430  16.635  1.00  0.00           O
ATOM   3448  C   GLU   229      34.136  43.534  21.405  1.00  0.00           C
ATOM   3449  O   GLU   229      33.122  42.885  21.465  1.00  0.00           O
ATOM   3450  N   TYR   230      34.370  44.452  22.350  1.00  0.00           N
ATOM   3451  H   TYR   230      35.291  44.859  22.285  1.00  0.00           H
ATOM   3452  CA  TYR   230      33.688  44.527  23.621  1.00  0.00           C
ATOM   3453  HA  TYR   230      33.274  43.534  23.798  1.00  0.00           H
ATOM   3454  CB  TYR   230      34.712  44.816  24.729  1.00  0.00           C
ATOM   3455  HB2 TYR   230      34.265  44.526  25.680  1.00  0.00           H
ATOM   3456  HB3 TYR   230      35.455  44.037  24.566  1.00  0.00           H
ATOM   3457  CG  TYR   230      35.183  46.258  24.754  1.00  0.00           C
ATOM   3458  CD1 TYR   230      34.428  47.072  25.555  1.00  0.00           C
ATOM   3459  HD1 TYR   230      33.822  46.598  26.313  1.00  0.00           H
ATOM   3460  CE1 TYR   230      34.639  48.421  25.569  1.00  0.00           C
ATOM   3461  HE1 TYR   230      34.105  49.045  26.271  1.00  0.00           H
ATOM   3462  CZ  TYR   230      35.688  48.959  24.745  1.00  0.00           C
ATOM   3463  OH  TYR   230      36.024  50.321  24.752  1.00  0.00           O
ATOM   3464  HH  TYR   230      36.840  50.440  24.261  1.00  0.00           H
ATOM   3465  CE2 TYR   230      36.498  48.122  24.019  1.00  0.00           C
ATOM   3466  HE2 TYR   230      37.277  48.670  23.510  1.00  0.00           H
ATOM   3467  CD2 TYR   230      36.198  46.764  23.957  1.00  0.00           C
ATOM   3468  HD2 TYR   230      36.914  46.129  23.456  1.00  0.00           H
ATOM   3469  C   TYR   230      32.523  45.538  23.620  1.00  0.00           C
ATOM   3470  O   TYR   230      32.500  46.676  23.073  1.00  0.00           O
ATOM   3471  N   GLN   231      31.525  45.131  24.375  1.00  0.00           N
ATOM   3472  H   GLN   231      31.652  44.234  24.821  1.00  0.00           H
ATOM   3473  CA  GLN   231      30.250  45.772  24.658  1.00  0.00           C
ATOM   3474  HA  GLN   231      30.349  46.777  24.247  1.00  0.00           H
ATOM   3475  CB  GLN   231      29.105  44.993  24.012  1.00  0.00           C
ATOM   3476  HB2 GLN   231      28.978  44.089  24.608  1.00  0.00           H
ATOM   3477  HB3 GLN   231      28.190  45.537  24.245  1.00  0.00           H
ATOM   3478  CG  GLN   231      29.331  44.623  22.520  1.00  0.00           C
ATOM   3479  HG2 GLN   231      29.435  45.605  22.061  1.00  0.00           H
ATOM   3480  HG3 GLN   231      30.274  44.082  22.436  1.00  0.00           H
ATOM   3481  CD  GLN   231      28.303  43.747  21.841  1.00  0.00           C
ATOM   3482  OE1 GLN   231      27.131  43.759  22.294  1.00  0.00           O
ATOM   3483  NE2 GLN   231      28.687  42.910  20.857  1.00  0.00           N
ATOM   3484 HE21 GLN   231      29.646  42.810  20.557  1.00  0.00           H
ATOM   3485 HE22 GLN   231      27.990  42.338  20.402  1.00  0.00           H
ATOM   3486  C   GLN   231      30.102  45.690  26.221  1.00  0.00           C
ATOM   3487  O   GLN   231      30.625  44.756  26.941  1.00  0.00           O
ATOM   3488  N   ILE   232      29.378  46.676  26.769  1.00  0.00           N
ATOM   3489  H   ILE   232      28.940  47.411  26.232  1.00  0.00           H
ATOM   3490  CA  ILE   232      29.476  46.963  28.188  1.00  0.00           C
ATOM   3491  HA  ILE   232      29.811  46.123  28.795  1.00  0.00           H
ATOM   3492  CB  ILE   232      30.523  48.137  28.480  1.00  0.00           C
ATOM   3493  HB  ILE   232      30.642  48.242  29.558  1.00  0.00           H
ATOM   3494  CG2 ILE   232      31.874  47.742  27.911  1.00  0.00           C
ATOM   3495 HG21 ILE   232      31.827  47.655  26.826  1.00  0.00           H
ATOM   3496 HG22 ILE   232      32.607  48.520  28.125  1.00  0.00           H
ATOM   3497 HG23 ILE   232      32.177  46.824  28.413  1.00  0.00           H
ATOM   3498  CG1 ILE   232      30.089  49.524  28.029  1.00  0.00           C
ATOM   3499 HG12 ILE   232      30.150  49.667  26.950  1.00  0.00           H
ATOM   3500 HG13 ILE   232      29.061  49.830  28.226  1.00  0.00           H
ATOM   3501  CD1 ILE   232      30.776  50.676  28.693  1.00  0.00           C
ATOM   3502 HD11 ILE   232      30.690  50.545  29.772  1.00  0.00           H
ATOM   3503 HD12 ILE   232      31.833  50.707  28.431  1.00  0.00           H
ATOM   3504 HD13 ILE   232      30.245  51.585  28.406  1.00  0.00           H
ATOM   3505  C   ILE   232      28.071  47.316  28.743  1.00  0.00           C
ATOM   3506  O   ILE   232      27.198  47.786  28.026  1.00  0.00           O
ATOM   3507  N   GLY   233      27.977  47.206  30.045  1.00  0.00           N
ATOM   3508  H   GLY   233      28.741  46.770  30.540  1.00  0.00           H
ATOM   3509  CA  GLY   233      26.880  47.853  30.849  1.00  0.00           C
ATOM   3510  HA2 GLY   233      27.011  48.924  30.687  1.00  0.00           H
ATOM   3511  HA3 GLY   233      25.908  47.631  30.408  1.00  0.00           H
ATOM   3512  C   GLY   233      26.858  47.568  32.374  1.00  0.00           C
ATOM   3513  O   GLY   233      27.812  47.053  32.926  1.00  0.00           O
ATOM   3514  N   TYR   234      25.706  47.803  32.999  1.00  0.00           N
ATOM   3515  H   TYR   234      25.014  48.375  32.538  1.00  0.00           H
ATOM   3516  CA  TYR   234      25.274  47.305  34.305  1.00  0.00           C
ATOM   3517  HA  TYR   234      26.088  46.720  34.733  1.00  0.00           H
ATOM   3518  CB  TYR   234      25.013  48.387  35.393  1.00  0.00           C
ATOM   3519  HB2 TYR   234      24.156  49.008  35.130  1.00  0.00           H
ATOM   3520  HB3 TYR   234      24.645  47.858  36.271  1.00  0.00           H
ATOM   3521  CG  TYR   234      26.163  49.234  35.764  1.00  0.00           C
ATOM   3522  CD1 TYR   234      26.553  50.146  34.853  1.00  0.00           C
ATOM   3523  HD1 TYR   234      26.076  50.206  33.885  1.00  0.00           H
ATOM   3524  CE1 TYR   234      27.604  50.941  35.084  1.00  0.00           C
ATOM   3525  HE1 TYR   234      27.952  51.663  34.360  1.00  0.00           H
ATOM   3526  CZ  TYR   234      28.352  50.762  36.231  1.00  0.00           C
ATOM   3527  OH  TYR   234      29.402  51.565  36.442  1.00  0.00           O
ATOM   3528  HH  TYR   234      29.944  51.558  37.235  1.00  0.00           H
ATOM   3529  CE2 TYR   234      27.956  49.899  37.284  1.00  0.00           C
ATOM   3530  HE2 TYR   234      28.549  49.852  38.186  1.00  0.00           H
ATOM   3531  CD2 TYR   234      26.839  49.138  37.003  1.00  0.00           C
ATOM   3532  HD2 TYR   234      26.434  48.449  37.728  1.00  0.00           H
ATOM   3533  C   TYR   234      24.087  46.354  34.071  1.00  0.00           C
ATOM   3534  O   TYR   234      23.274  46.449  33.160  1.00  0.00           O
ATOM   3535  N   ILE   235      24.055  45.362  34.926  1.00  0.00           N
ATOM   3536  H   ILE   235      24.568  45.432  35.794  1.00  0.00           H
ATOM   3537  CA  ILE   235      22.942  44.270  34.915  1.00  0.00           C
ATOM   3538  HA  ILE   235      22.867  43.795  33.936  1.00  0.00           H
ATOM   3539  CB  ILE   235      23.194  43.143  35.851  1.00  0.00           C
ATOM   3540  HB  ILE   235      23.451  43.556  36.827  1.00  0.00           H
ATOM   3541  CG2 ILE   235      21.910  42.292  36.011  1.00  0.00           C
ATOM   3542 HG21 ILE   235      21.074  42.809  36.482  1.00  0.00           H
ATOM   3543 HG22 ILE   235      21.547  41.993  35.027  1.00  0.00           H
ATOM   3544 HG23 ILE   235      22.187  41.366  36.514  1.00  0.00           H
ATOM   3545  CG1 ILE   235      24.332  42.373  35.209  1.00  0.00           C
ATOM   3546 HG12 ILE   235      24.136  41.966  34.216  1.00  0.00           H
ATOM   3547 HG13 ILE   235      25.193  43.038  35.126  1.00  0.00           H
ATOM   3548  CD1 ILE   235      24.801  41.262  36.156  1.00  0.00           C
ATOM   3549 HD11 ILE   235      24.967  41.569  37.189  1.00  0.00           H
ATOM   3550 HD12 ILE   235      24.012  40.511  36.187  1.00  0.00           H
ATOM   3551 HD13 ILE   235      25.708  40.825  35.737  1.00  0.00           H
ATOM   3552  C   ILE   235      21.697  45.077  35.315  1.00  0.00           C
ATOM   3553  O   ILE   235      21.650  45.707  36.450  1.00  0.00           O
ATOM   3554  N   CYX   236      20.758  45.202  34.366  1.00  0.00           N
ATOM   3555  H   CYX   236      20.929  44.830  33.443  1.00  0.00           H
ATOM   3556  CA  CYX   236      19.601  45.996  34.609  1.00  0.00           C
ATOM   3557  HA  CYX   236      19.897  47.046  34.622  1.00  0.00           H
ATOM   3558  CB  CYX   236      18.822  45.788  33.311  1.00  0.00           C
ATOM   3559  HB2 CYX   236      18.687  44.723  33.123  1.00  0.00           H
ATOM   3560  HB3 CYX   236      17.865  46.254  33.547  1.00  0.00           H
ATOM   3561  SG  CYX   236      19.465  46.508  31.663  1.00  0.00           S
ATOM   3562  C   CYX   236      18.821  45.742  35.936  1.00  0.00           C
ATOM   3563  O   CYX   236      18.111  46.608  36.470  1.00  0.00           O
ATOM   3564  N   SER   237      18.796  44.532  36.444  1.00  0.00           N
ATOM   3565  H   SER   237      19.316  43.806  35.972  1.00  0.00           H
ATOM   3566  CA  SER   237      17.830  44.146  37.454  1.00  0.00           C
ATOM   3567  HA  SER   237      16.831  44.379  37.086  1.00  0.00           H
ATOM   3568  CB  SER   237      17.768  42.641  37.755  1.00  0.00           C
ATOM   3569  HB2 SER   237      17.645  42.103  36.815  1.00  0.00           H
ATOM   3570  HB3 SER   237      18.736  42.379  38.182  1.00  0.00           H
ATOM   3571  OG  SER   237      16.742  42.329  38.612  1.00  0.00           O
ATOM   3572  HG  SER   237      16.642  41.399  38.398  1.00  0.00           H
ATOM   3573  C   SER   237      18.062  44.971  38.767  1.00  0.00           C
ATOM   3574  O   SER   237      19.109  44.944  39.406  1.00  0.00           O
ATOM   3575  N   GLY   238      16.939  45.527  39.276  1.00  0.00           N
ATOM   3576  H   GLY   238      16.067  45.542  38.766  1.00  0.00           H
ATOM   3577  CA  GLY   238      16.953  46.037  40.634  1.00  0.00           C
ATOM   3578  HA2 GLY   238      17.926  46.494  40.813  1.00  0.00           H
ATOM   3579  HA3 GLY   238      16.190  46.816  40.673  1.00  0.00           H
ATOM   3580  C   GLY   238      16.680  45.002  41.742  1.00  0.00           C
ATOM   3581  O   GLY   238      16.316  45.328  42.869  1.00  0.00           O
ATOM   3582  N   VAL   239      16.879  43.678  41.436  1.00  0.00           N
ATOM   3583  H   VAL   239      17.270  43.492  40.523  1.00  0.00           H
ATOM   3584  CA  VAL   239      17.166  42.672  42.515  1.00  0.00           C
ATOM   3585  HA  VAL   239      16.350  42.731  43.234  1.00  0.00           H
ATOM   3586  CB  VAL   239      17.132  41.222  42.012  1.00  0.00           C
ATOM   3587  HB  VAL   239      17.658  41.215  41.057  1.00  0.00           H
ATOM   3588  CG1 VAL   239      17.550  40.066  42.940  1.00  0.00           C
ATOM   3589 HG11 VAL   239      18.582  40.208  43.259  1.00  0.00           H
ATOM   3590 HG12 VAL   239      16.886  40.125  43.803  1.00  0.00           H
ATOM   3591 HG13 VAL   239      17.431  39.117  42.417  1.00  0.00           H
ATOM   3592  CG2 VAL   239      15.626  40.982  41.628  1.00  0.00           C
ATOM   3593 HG21 VAL   239      15.359  41.628  40.792  1.00  0.00           H
ATOM   3594 HG22 VAL   239      15.559  39.958  41.262  1.00  0.00           H
ATOM   3595 HG23 VAL   239      15.053  41.186  42.533  1.00  0.00           H
ATOM   3596  C   VAL   239      18.423  43.122  43.252  1.00  0.00           C
ATOM   3597  O   VAL   239      19.430  43.788  42.762  1.00  0.00           O
ATOM   3598  N   PHE   240      18.513  42.781  44.504  1.00  0.00           N
ATOM   3599  H   PHE   240      17.738  42.233  44.846  1.00  0.00           H
ATOM   3600  CA  PHE   240      19.657  43.257  45.343  1.00  0.00           C
ATOM   3601  HA  PHE   240      19.875  44.301  45.117  1.00  0.00           H
ATOM   3602  CB  PHE   240      19.305  43.391  46.809  1.00  0.00           C
ATOM   3603  HB2 PHE   240      19.035  42.367  47.070  1.00  0.00           H
ATOM   3604  HB3 PHE   240      20.032  43.750  47.537  1.00  0.00           H
ATOM   3605  CG  PHE   240      18.097  44.190  47.170  1.00  0.00           C
ATOM   3606  CD1 PHE   240      17.557  43.973  48.455  1.00  0.00           C
ATOM   3607  HD1 PHE   240      18.141  43.300  49.067  1.00  0.00           H
ATOM   3608  CE1 PHE   240      16.449  44.768  48.885  1.00  0.00           C
ATOM   3609  HE1 PHE   240      16.133  44.685  49.913  1.00  0.00           H
ATOM   3610  CZ  PHE   240      15.954  45.815  48.069  1.00  0.00           C
ATOM   3611  HZ  PHE   240      15.114  46.367  48.463  1.00  0.00           H
ATOM   3612  CE2 PHE   240      16.447  46.014  46.701  1.00  0.00           C
ATOM   3613  HE2 PHE   240      15.991  46.736  46.040  1.00  0.00           H
ATOM   3614  CD2 PHE   240      17.517  45.188  46.353  1.00  0.00           C
ATOM   3615  HD2 PHE   240      18.011  45.299  45.399  1.00  0.00           H
ATOM   3616  C   PHE   240      20.857  42.325  45.242  1.00  0.00           C
ATOM   3617  O   PHE   240      20.619  41.109  45.101  1.00  0.00           O
ATOM   3618  N   GLY   241      22.082  42.876  45.306  1.00  0.00           N
ATOM   3619  H   GLY   241      22.117  43.865  45.507  1.00  0.00           H
ATOM   3620  CA  GLY   241      23.257  42.068  44.989  1.00  0.00           C
ATOM   3621  HA2 GLY   241      23.179  41.057  45.391  1.00  0.00           H
ATOM   3622  HA3 GLY   241      23.406  42.044  43.910  1.00  0.00           H
ATOM   3623  C   GLY   241      24.559  42.509  45.612  1.00  0.00           C
ATOM   3624  O   GLY   241      25.453  41.586  45.773  1.00  0.00           O
ATOM   3625  N   ASH   242      24.678  43.780  46.055  1.00  0.00           N
ATOM   3626  H   ASH   242      23.900  44.415  45.953  1.00  0.00           H
ATOM   3627  CA  ASH   242      25.896  44.364  46.632  1.00  0.00           C
ATOM   3628  HA  ASH   242      26.564  43.576  46.980  1.00  0.00           H
ATOM   3629  CB  ASH   242      26.642  45.211  45.589  1.00  0.00           C
ATOM   3630  HB2 ASH   242      26.127  46.159  45.433  1.00  0.00           H
ATOM   3631  HB3 ASH   242      27.636  45.508  45.919  1.00  0.00           H
ATOM   3632  CG  ASH   242      26.850  44.456  44.248  1.00  0.00           C
ATOM   3633  OD1 ASH   242      27.434  43.392  44.124  1.00  0.00           O
ATOM   3634  OD2 ASH   242      26.200  44.997  43.161  1.00  0.00           O
ATOM   3635  HD2 ASH   242      25.699  45.770  43.429  1.00  0.00           H
ATOM   3636  C   ASH   242      25.421  45.138  47.839  1.00  0.00           C
ATOM   3637  O   ASH   242      24.198  45.539  47.978  1.00  0.00           O
ATOM   3638  N   ASN   243      26.344  45.412  48.779  1.00  0.00           N
ATOM   3639  H   ASN   243      27.251  45.017  48.573  1.00  0.00           H
ATOM   3640  CA  ASN   243      26.143  45.998  50.080  1.00  0.00           C
ATOM   3641  HA  ASN   243      25.105  46.000  50.412  1.00  0.00           H
ATOM   3642  CB  ASN   243      26.928  45.158  51.118  1.00  0.00           C
ATOM   3643  HB2 ASN   243      27.964  45.144  50.776  1.00  0.00           H
ATOM   3644  HB3 ASN   243      26.857  45.693  52.066  1.00  0.00           H
ATOM   3645  CG  ASN   243      26.345  43.759  51.184  1.00  0.00           C
ATOM   3646  OD1 ASN   243      25.462  43.339  50.449  1.00  0.00           O
ATOM   3647  ND2 ASN   243      26.765  43.108  52.263  1.00  0.00           N
ATOM   3648 HD21 ASN   243      26.362  42.191  52.395  1.00  0.00           H
ATOM   3649 HD22 ASN   243      27.522  43.538  52.776  1.00  0.00           H
ATOM   3650  C   ASN   243      26.590  47.533  50.157  1.00  0.00           C
ATOM   3651  O   ASN   243      27.432  47.928  49.351  1.00  0.00           O
ATOM   3652  N   PRO   244      26.013  48.380  51.019  1.00  0.00           N
ATOM   3653  CD  PRO   244      26.447  49.681  51.268  1.00  0.00           C
ATOM   3654  HD2 PRO   244      26.340  50.391  50.447  1.00  0.00           H
ATOM   3655  HD3 PRO   244      27.450  49.672  51.696  1.00  0.00           H
ATOM   3656  CG  PRO   244      25.495  50.233  52.347  1.00  0.00           C
ATOM   3657  HG2 PRO   244      24.894  51.045  51.935  1.00  0.00           H
ATOM   3658  HG3 PRO   244      26.107  50.649  53.146  1.00  0.00           H
ATOM   3659  CB  PRO   244      24.667  49.060  52.943  1.00  0.00           C
ATOM   3660  HB2 PRO   244      23.591  49.236  52.979  1.00  0.00           H
ATOM   3661  HB3 PRO   244      25.115  48.631  53.839  1.00  0.00           H
ATOM   3662  CA  PRO   244      24.866  47.982  51.851  1.00  0.00           C
ATOM   3663  HA  PRO   244      24.990  46.986  52.278  1.00  0.00           H
ATOM   3664  C   PRO   244      23.588  47.884  50.946  1.00  0.00           C
ATOM   3665  O   PRO   244      23.596  48.235  49.784  1.00  0.00           O
ATOM   3666  N   ARG   245      22.396  47.571  51.488  1.00  0.00           N
ATOM   3667  H   ARG   245      22.398  47.510  52.496  1.00  0.00           H
ATOM   3668  CA  ARG   245      21.112  47.270  50.851  1.00  0.00           C
ATOM   3669  HA  ARG   245      21.174  46.471  50.113  1.00  0.00           H
ATOM   3670  CB  ARG   245      20.109  46.783  51.949  1.00  0.00           C
ATOM   3671  HB2 ARG   245      20.602  45.900  52.357  1.00  0.00           H
ATOM   3672  HB3 ARG   245      19.998  47.512  52.752  1.00  0.00           H
ATOM   3673  CG  ARG   245      18.703  46.222  51.549  1.00  0.00           C
ATOM   3674  HG2 ARG   245      18.857  45.534  50.717  1.00  0.00           H
ATOM   3675  HG3 ARG   245      18.295  45.564  52.317  1.00  0.00           H
ATOM   3676  CD  ARG   245      17.784  47.406  51.118  1.00  0.00           C
ATOM   3677  HD2 ARG   245      18.078  48.355  51.567  1.00  0.00           H
ATOM   3678  HD3 ARG   245      17.753  47.529  50.035  1.00  0.00           H
ATOM   3679  NE  ARG   245      16.376  47.265  51.573  1.00  0.00           N
ATOM   3680  HE  ARG   245      16.177  46.650  52.349  1.00  0.00           H
ATOM   3681  CZ  ARG   245      15.315  47.924  51.169  1.00  0.00           C
ATOM   3682  NH1 ARG   245      14.129  47.573  51.569  1.00  0.00           N
ATOM   3683 HH11 ARG   245      13.950  46.786  52.176  1.00  0.00           H
ATOM   3684 HH12 ARG   245      13.327  48.101  51.256  1.00  0.00           H
ATOM   3685  NH2 ARG   245      15.373  48.940  50.400  1.00  0.00           N
ATOM   3686 HH21 ARG   245      16.303  49.258  50.169  1.00  0.00           H
ATOM   3687 HH22 ARG   245      14.581  49.566  50.366  1.00  0.00           H
ATOM   3688  C   ARG   245      20.629  48.498  50.077  1.00  0.00           C
ATOM   3689  O   ARG   245      20.535  49.534  50.804  1.00  0.00           O
ATOM   3690  N   PRO   246      20.179  48.396  48.806  1.00  0.00           N
ATOM   3691  CD  PRO   246      19.754  47.182  48.103  1.00  0.00           C
ATOM   3692  HD2 PRO   246      18.930  46.681  48.610  1.00  0.00           H
ATOM   3693  HD3 PRO   246      20.643  46.552  48.076  1.00  0.00           H
ATOM   3694  CG  PRO   246      19.309  47.731  46.817  1.00  0.00           C
ATOM   3695  HG2 PRO   246      18.232  47.885  46.879  1.00  0.00           H
ATOM   3696  HG3 PRO   246      19.698  47.045  46.066  1.00  0.00           H
ATOM   3697  CB  PRO   246      19.989  49.111  46.583  1.00  0.00           C
ATOM   3698  HB2 PRO   246      19.540  49.774  45.844  1.00  0.00           H
ATOM   3699  HB3 PRO   246      21.014  48.970  46.238  1.00  0.00           H
ATOM   3700  CA  PRO   246      20.021  49.619  48.014  1.00  0.00           C
ATOM   3701  HA  PRO   246      20.940  50.144  48.271  1.00  0.00           H
ATOM   3702  C   PRO   246      18.775  50.421  48.384  1.00  0.00           C
ATOM   3703  O   PRO   246      17.854  49.887  49.053  1.00  0.00           O
ATOM   3704  N   ASN   247      18.744  51.683  47.896  1.00  0.00           N
ATOM   3705  H   ASN   247      19.466  52.028  47.280  1.00  0.00           H
ATOM   3706  CA  ASN   247      17.526  52.465  48.026  1.00  0.00           C
ATOM   3707  HA  ASN   247      17.213  52.435  49.070  1.00  0.00           H
ATOM   3708  CB  ASN   247      17.876  53.854  47.487  1.00  0.00           C
ATOM   3709  HB2 ASN   247      18.517  53.846  46.607  1.00  0.00           H
ATOM   3710  HB3 ASN   247      16.958  54.378  47.223  1.00  0.00           H
ATOM   3711  CG  ASN   247      18.598  54.651  48.567  1.00  0.00           C
ATOM   3712  OD1 ASN   247      19.796  54.876  48.594  1.00  0.00           O
ATOM   3713  ND2 ASN   247      17.909  55.026  49.666  1.00  0.00           N
ATOM   3714 HD21 ASN   247      18.464  55.465  50.387  1.00  0.00           H
ATOM   3715 HD22 ASN   247      16.910  54.882  49.623  1.00  0.00           H
ATOM   3716  C   ASN   247      16.476  51.701  47.236  1.00  0.00           C
ATOM   3717  O   ASN   247      16.723  51.120  46.199  1.00  0.00           O
ATOM   3718  N   ASP   248      15.214  51.847  47.703  1.00  0.00           N
ATOM   3719  H   ASP   248      14.994  52.520  48.424  1.00  0.00           H
ATOM   3720  CA  ASP   248      14.045  51.237  47.088  1.00  0.00           C
ATOM   3721  HA  ASP   248      14.235  50.164  47.060  1.00  0.00           H
ATOM   3722  CB  ASP   248      12.838  51.475  47.957  1.00  0.00           C
ATOM   3723  HB2 ASP   248      12.506  52.492  47.747  1.00  0.00           H
ATOM   3724  HB3 ASP   248      11.996  50.902  47.568  1.00  0.00           H
ATOM   3725  CG  ASP   248      13.000  51.196  49.475  1.00  0.00           C
ATOM   3726  OD1 ASP   248      13.030  52.213  50.251  1.00  0.00           O
ATOM   3727  OD2 ASP   248      12.996  50.020  49.862  1.00  0.00           O
ATOM   3728  C   ASP   248      13.809  51.658  45.620  1.00  0.00           C
ATOM   3729  O   ASP   248      14.145  52.846  45.339  1.00  0.00           O
ATOM   3730  N   GLY   249      13.187  50.829  44.791  1.00  0.00           N
ATOM   3731  H   GLY   249      13.037  49.892  45.138  1.00  0.00           H
ATOM   3732  CA  GLY   249      12.751  51.088  43.431  1.00  0.00           C
ATOM   3733  HA2 GLY   249      11.667  51.122  43.542  1.00  0.00           H
ATOM   3734  HA3 GLY   249      13.012  52.090  43.091  1.00  0.00           H
ATOM   3735  C   GLY   249      13.172  50.021  42.424  1.00  0.00           C
ATOM   3736  O   GLY   249      13.818  48.998  42.774  1.00  0.00           O
ATOM   3737  N   THR   250      12.857  50.246  41.141  1.00  0.00           N
ATOM   3738  H   THR   250      12.355  51.089  40.902  1.00  0.00           H
ATOM   3739  CA  THR   250      13.482  49.551  39.966  1.00  0.00           C
ATOM   3740  HA  THR   250      13.283  48.485  40.080  1.00  0.00           H
ATOM   3741  CB  THR   250      12.894  50.010  38.619  1.00  0.00           C
ATOM   3742  HB  THR   250      13.370  49.537  37.760  1.00  0.00           H
ATOM   3743  CG2 THR   250      11.455  49.486  38.439  1.00  0.00           C
ATOM   3744 HG21 THR   250      11.452  48.398  38.509  1.00  0.00           H
ATOM   3745 HG22 THR   250      10.759  49.950  39.138  1.00  0.00           H
ATOM   3746 HG23 THR   250      11.144  49.801  37.442  1.00  0.00           H
ATOM   3747  OG1 THR   250      12.993  51.438  38.400  1.00  0.00           O
ATOM   3748  HG1 THR   250      12.494  51.824  39.124  1.00  0.00           H
ATOM   3749  C   THR   250      15.005  49.853  39.873  1.00  0.00           C
ATOM   3750  O   THR   250      15.460  50.846  40.423  1.00  0.00           O
ATOM   3751  N   GLY   251      15.736  49.030  39.149  1.00  0.00           N
ATOM   3752  H   GLY   251      15.245  48.240  38.755  1.00  0.00           H
ATOM   3753  CA  GLY   251      17.169  49.084  38.945  1.00  0.00           C
ATOM   3754  HA2 GLY   251      17.609  49.316  39.915  1.00  0.00           H
ATOM   3755  HA3 GLY   251      17.501  48.074  38.701  1.00  0.00           H
ATOM   3756  C   GLY   251      17.662  50.072  37.877  1.00  0.00           C
ATOM   3757  O   GLY   251      17.029  51.020  37.474  1.00  0.00           O
ATOM   3758  N   SER   252      18.866  49.840  37.330  1.00  0.00           N
ATOM   3759  H   SER   252      19.439  49.131  37.765  1.00  0.00           H
ATOM   3760  CA  SER   252      19.422  50.687  36.211  1.00  0.00           C
ATOM   3761  HA  SER   252      18.633  51.010  35.530  1.00  0.00           H
ATOM   3762  CB  SER   252      20.127  51.946  36.698  1.00  0.00           C
ATOM   3763  HB2 SER   252      19.470  52.478  37.387  1.00  0.00           H
ATOM   3764  HB3 SER   252      20.976  51.597  37.286  1.00  0.00           H
ATOM   3765  OG  SER   252      20.508  52.755  35.616  1.00  0.00           O
ATOM   3766  HG  SER   252      19.936  53.499  35.415  1.00  0.00           H
ATOM   3767  C   SER   252      20.466  49.804  35.493  1.00  0.00           C
ATOM   3768  O   SER   252      21.397  49.241  36.030  1.00  0.00           O
ATOM   3769  N   CYX   253      20.321  49.746  34.195  1.00  0.00           N
ATOM   3770  H   CYX   253      19.438  50.117  33.872  1.00  0.00           H
ATOM   3771  CA  CYX   253      21.226  49.238  33.187  1.00  0.00           C
ATOM   3772  HA  CYX   253      21.545  48.230  33.453  1.00  0.00           H
ATOM   3773  CB  CYX   253      20.460  49.217  31.857  1.00  0.00           C
ATOM   3774  HB2 CYX   253      20.166  50.201  31.495  1.00  0.00           H
ATOM   3775  HB3 CYX   253      21.211  48.825  31.170  1.00  0.00           H
ATOM   3776  SG  CYX   253      18.891  48.413  31.579  1.00  0.00           S
ATOM   3777  C   CYX   253      22.503  50.058  33.085  1.00  0.00           C
ATOM   3778  O   CYX   253      23.435  49.606  32.350  1.00  0.00           O
ATOM   3779  N   GLY   254      22.745  51.145  33.867  1.00  0.00           N
ATOM   3780  H   GLY   254      21.957  51.294  34.480  1.00  0.00           H
ATOM   3781  CA  GLY   254      23.791  52.185  33.716  1.00  0.00           C
ATOM   3782  HA2 GLY   254      24.634  51.848  33.114  1.00  0.00           H
ATOM   3783  HA3 GLY   254      23.411  53.014  33.120  1.00  0.00           H
ATOM   3784  C   GLY   254      24.414  52.843  34.984  1.00  0.00           C
ATOM   3785  O   GLY   254      23.963  52.556  36.067  1.00  0.00           O
ATOM   3786  N   PRO   255      25.487  53.635  34.887  1.00  0.00           N
ATOM   3787  CD  PRO   255      26.147  53.902  33.559  1.00  0.00           C
ATOM   3788  HD2 PRO   255      25.377  54.299  32.897  1.00  0.00           H
ATOM   3789  HD3 PRO   255      26.547  53.017  33.064  1.00  0.00           H
ATOM   3790  CG  PRO   255      27.217  54.989  33.843  1.00  0.00           C
ATOM   3791  HG2 PRO   255      26.740  55.947  33.639  1.00  0.00           H
ATOM   3792  HG3 PRO   255      28.058  54.936  33.152  1.00  0.00           H
ATOM   3793  CB  PRO   255      27.659  54.766  35.271  1.00  0.00           C
ATOM   3794  HB2 PRO   255      28.105  55.637  35.752  1.00  0.00           H
ATOM   3795  HB3 PRO   255      28.313  53.895  35.259  1.00  0.00           H
ATOM   3796  CA  PRO   255      26.344  54.287  35.965  1.00  0.00           C
ATOM   3797  HA  PRO   255      26.640  53.618  36.774  1.00  0.00           H
ATOM   3798  C   PRO   255      25.503  55.402  36.704  1.00  0.00           C
ATOM   3799  O   PRO   255      25.812  56.618  36.783  1.00  0.00           O
ATOM   3800  N   VAL   256      24.391  54.978  37.308  1.00  0.00           N
ATOM   3801  H   VAL   256      24.067  54.027  37.212  1.00  0.00           H
ATOM   3802  CA  VAL   256      23.723  55.899  38.235  1.00  0.00           C
ATOM   3803  HA  VAL   256      23.683  56.871  37.745  1.00  0.00           H
ATOM   3804  CB  VAL   256      22.292  55.403  38.555  1.00  0.00           C
ATOM   3805  HB  VAL   256      21.886  55.874  39.450  1.00  0.00           H
ATOM   3806  CG1 VAL   256      21.301  55.939  37.489  1.00  0.00           C
ATOM   3807 HG11 VAL   256      21.609  55.628  36.490  1.00  0.00           H
ATOM   3808 HG12 VAL   256      20.302  55.539  37.667  1.00  0.00           H
ATOM   3809 HG13 VAL   256      21.193  57.019  37.585  1.00  0.00           H
ATOM   3810  CG2 VAL   256      22.130  53.895  38.728  1.00  0.00           C
ATOM   3811 HG21 VAL   256      21.197  53.489  39.121  1.00  0.00           H
ATOM   3812 HG22 VAL   256      22.239  53.417  37.755  1.00  0.00           H
ATOM   3813 HG23 VAL   256      22.917  53.557  39.402  1.00  0.00           H
ATOM   3814  C   VAL   256      24.543  56.022  39.504  1.00  0.00           C
ATOM   3815  O   VAL   256      25.379  55.141  39.823  1.00  0.00           O
ATOM   3816  N   SER   257      24.343  57.036  40.315  1.00  0.00           N
ATOM   3817  H   SER   257      23.708  57.790  40.097  1.00  0.00           H
ATOM   3818  CA  SER   257      24.805  57.076  41.738  1.00  0.00           C
ATOM   3819  HA  SER   257      25.887  57.177  41.836  1.00  0.00           H
ATOM   3820  CB  SER   257      24.248  58.390  42.425  1.00  0.00           C
ATOM   3821  HB2 SER   257      24.533  58.352  43.476  1.00  0.00           H
ATOM   3822  HB3 SER   257      24.700  59.256  41.941  1.00  0.00           H
ATOM   3823  OG  SER   257      22.835  58.550  42.499  1.00  0.00           O
ATOM   3824  HG  SER   257      22.404  58.024  43.176  1.00  0.00           H
ATOM   3825  C   SER   257      24.417  55.807  42.581  1.00  0.00           C
ATOM   3826  O   SER   257      23.408  55.245  42.340  1.00  0.00           O
ATOM   3827  N   SER   258      25.288  55.598  43.557  1.00  0.00           N
ATOM   3828  H   SER   258      26.141  56.137  43.562  1.00  0.00           H
ATOM   3829  CA  SER   258      24.819  54.956  44.771  1.00  0.00           C
ATOM   3830  HA  SER   258      23.774  55.247  44.885  1.00  0.00           H
ATOM   3831  CB  SER   258      25.123  53.482  44.570  1.00  0.00           C
ATOM   3832  HB2 SER   258      24.477  53.057  43.802  1.00  0.00           H
ATOM   3833  HB3 SER   258      26.183  53.312  44.384  1.00  0.00           H
ATOM   3834  OG  SER   258      24.811  52.718  45.752  1.00  0.00           O
ATOM   3835  HG  SER   258      24.119  52.088  45.539  1.00  0.00           H
ATOM   3836  C   SER   258      25.513  55.408  46.034  1.00  0.00           C
ATOM   3837  O   SER   258      26.723  55.498  46.023  1.00  0.00           O
ATOM   3838  N   ASN   259      24.788  55.678  47.105  1.00  0.00           N
ATOM   3839  H   ASN   259      23.779  55.699  47.071  1.00  0.00           H
ATOM   3840  CA  ASN   259      25.400  55.891  48.487  1.00  0.00           C
ATOM   3841  HA  ASN   259      26.103  56.718  48.373  1.00  0.00           H
ATOM   3842  CB  ASN   259      24.342  56.178  49.496  1.00  0.00           C
ATOM   3843  HB2 ASN   259      23.667  55.341  49.671  1.00  0.00           H
ATOM   3844  HB3 ASN   259      24.919  56.375  50.400  1.00  0.00           H
ATOM   3845  CG  ASN   259      23.578  57.488  49.155  1.00  0.00           C
ATOM   3846  OD1 ASN   259      22.520  57.548  48.595  1.00  0.00           O
ATOM   3847  ND2 ASN   259      24.347  58.579  49.346  1.00  0.00           N
ATOM   3848 HD21 ASN   259      23.860  59.462  49.273  1.00  0.00           H
ATOM   3849 HD22 ASN   259      25.313  58.562  49.639  1.00  0.00           H
ATOM   3850  C   ASN   259      26.165  54.649  49.076  1.00  0.00           C
ATOM   3851  O   ASN   259      27.122  54.800  49.888  1.00  0.00           O
ATOM   3852  N   GLY   260      26.012  53.492  48.417  1.00  0.00           N
ATOM   3853  H   GLY   260      25.242  53.408  47.770  1.00  0.00           H
ATOM   3854  CA  GLY   260      26.877  52.345  48.580  1.00  0.00           C
ATOM   3855  HA2 GLY   260      26.927  52.127  49.646  1.00  0.00           H
ATOM   3856  HA3 GLY   260      26.598  51.479  47.980  1.00  0.00           H
ATOM   3857  C   GLY   260      28.261  52.449  47.987  1.00  0.00           C
ATOM   3858  O   GLY   260      28.581  51.824  46.935  1.00  0.00           O
ATOM   3859  N   ALA   261      29.113  53.344  48.536  1.00  0.00           N
ATOM   3860  H   ALA   261      28.660  54.086  49.050  1.00  0.00           H
ATOM   3861  CA  ALA   261      30.520  53.593  48.255  1.00  0.00           C
ATOM   3862  HA  ALA   261      30.622  53.758  47.183  1.00  0.00           H
ATOM   3863  CB  ALA   261      30.936  54.788  49.169  1.00  0.00           C
ATOM   3864  HB1 ALA   261      31.950  55.132  48.965  1.00  0.00           H
ATOM   3865  HB2 ALA   261      30.246  55.623  49.045  1.00  0.00           H
ATOM   3866  HB3 ALA   261      30.806  54.420  50.187  1.00  0.00           H
ATOM   3867  C   ALA   261      31.486  52.417  48.480  1.00  0.00           C
ATOM   3868  O   ALA   261      32.548  52.297  47.857  1.00  0.00           O
ATOM   3869  N   TYR   262      31.126  51.423  49.335  1.00  0.00           N
ATOM   3870  H   TYR   262      30.308  51.538  49.917  1.00  0.00           H
ATOM   3871  CA  TYR   262      31.814  50.215  49.556  1.00  0.00           C
ATOM   3872  HA  TYR   262      32.896  50.350  49.545  1.00  0.00           H
ATOM   3873  CB  TYR   262      31.403  49.601  50.904  1.00  0.00           C
ATOM   3874  HB2 TYR   262      31.729  50.198  51.755  1.00  0.00           H
ATOM   3875  HB3 TYR   262      30.315  49.646  50.936  1.00  0.00           H
ATOM   3876  CG  TYR   262      31.801  48.204  51.162  1.00  0.00           C
ATOM   3877  CD1 TYR   262      30.849  47.089  51.010  1.00  0.00           C
ATOM   3878  HD1 TYR   262      29.835  47.318  50.719  1.00  0.00           H
ATOM   3879  CE1 TYR   262      31.226  45.793  51.202  1.00  0.00           C
ATOM   3880  HE1 TYR   262      30.582  44.928  51.152  1.00  0.00           H
ATOM   3881  CZ  TYR   262      32.594  45.556  51.449  1.00  0.00           C
ATOM   3882  OH  TYR   262      32.988  44.344  51.709  1.00  0.00           O
ATOM   3883  HH  TYR   262      33.940  44.291  51.601  1.00  0.00           H
ATOM   3884  CE2 TYR   262      33.554  46.597  51.554  1.00  0.00           C
ATOM   3885  HE2 TYR   262      34.573  46.364  51.825  1.00  0.00           H
ATOM   3886  CD2 TYR   262      33.125  47.952  51.443  1.00  0.00           C
ATOM   3887  HD2 TYR   262      33.883  48.696  51.642  1.00  0.00           H
ATOM   3888  C   TYR   262      31.726  49.301  48.363  1.00  0.00           C
ATOM   3889  O   TYR   262      30.713  49.323  47.618  1.00  0.00           O
ATOM   3890  N   GLY   263      32.660  48.385  48.232  1.00  0.00           N
ATOM   3891  H   GLY   263      33.553  48.535  48.679  1.00  0.00           H
ATOM   3892  CA  GLY   263      32.580  47.427  47.187  1.00  0.00           C
ATOM   3893  HA2 GLY   263      31.566  47.043  47.089  1.00  0.00           H
ATOM   3894  HA3 GLY   263      32.878  47.983  46.298  1.00  0.00           H
ATOM   3895  C   GLY   263      33.663  46.313  47.160  1.00  0.00           C
ATOM   3896  O   GLY   263      34.843  46.359  47.644  1.00  0.00           O
ATOM   3897  N   VAL   264      33.317  45.200  46.565  1.00  0.00           N
ATOM   3898  H   VAL   264      32.397  45.006  46.195  1.00  0.00           H
ATOM   3899  CA  VAL   264      34.037  43.842  46.506  1.00  0.00           C
ATOM   3900  HA  VAL   264      35.091  44.106  46.427  1.00  0.00           H
ATOM   3901  CB  VAL   264      33.838  43.165  47.817  1.00  0.00           C
ATOM   3902  HB  VAL   264      33.974  42.102  47.617  1.00  0.00           H
ATOM   3903  CG1 VAL   264      34.735  43.612  48.920  1.00  0.00           C
ATOM   3904 HG11 VAL   264      34.342  44.590  49.196  1.00  0.00           H
ATOM   3905 HG12 VAL   264      34.552  43.025  49.820  1.00  0.00           H
ATOM   3906 HG13 VAL   264      35.772  43.593  48.585  1.00  0.00           H
ATOM   3907  CG2 VAL   264      32.385  43.285  48.458  1.00  0.00           C
ATOM   3908 HG21 VAL   264      32.128  44.259  48.872  1.00  0.00           H
ATOM   3909 HG22 VAL   264      31.600  43.034  47.744  1.00  0.00           H
ATOM   3910 HG23 VAL   264      32.258  42.505  49.210  1.00  0.00           H
ATOM   3911  C   VAL   264      33.756  42.874  45.321  1.00  0.00           C
ATOM   3912  O   VAL   264      32.844  43.048  44.549  1.00  0.00           O
ATOM   3913  N   LYS   265      34.599  41.876  45.172  1.00  0.00           N
ATOM   3914  H   LYS   265      35.386  41.732  45.789  1.00  0.00           H
ATOM   3915  CA  LYS   265      34.462  40.816  44.193  1.00  0.00           C
ATOM   3916  HA  LYS   265      34.415  41.279  43.208  1.00  0.00           H
ATOM   3917  CB  LYS   265      35.805  39.896  44.218  1.00  0.00           C
ATOM   3918  HB2 LYS   265      36.708  40.478  44.411  1.00  0.00           H
ATOM   3919  HB3 LYS   265      35.720  39.238  45.083  1.00  0.00           H
ATOM   3920  CG  LYS   265      35.896  39.009  42.959  1.00  0.00           C
ATOM   3921  HG2 LYS   265      35.011  38.391  42.809  1.00  0.00           H
ATOM   3922  HG3 LYS   265      35.998  39.666  42.096  1.00  0.00           H
ATOM   3923  CD  LYS   265      37.143  38.158  43.089  1.00  0.00           C
ATOM   3924  HD2 LYS   265      38.068  38.732  43.040  1.00  0.00           H
ATOM   3925  HD3 LYS   265      37.122  37.572  44.007  1.00  0.00           H
ATOM   3926  CE  LYS   265      37.210  37.088  42.010  1.00  0.00           C
ATOM   3927  HE2 LYS   265      37.989  36.355  42.222  1.00  0.00           H
ATOM   3928  HE3 LYS   265      36.314  36.516  42.248  1.00  0.00           H
ATOM   3929  NZ  LYS   265      37.213  37.507  40.547  1.00  0.00           N
ATOM   3930  HZ1 LYS   265      36.610  38.289  40.334  1.00  0.00           H
ATOM   3931  HZ2 LYS   265      38.094  37.981  40.413  1.00  0.00           H
ATOM   3932  HZ3 LYS   265      37.116  36.779  39.854  1.00  0.00           H
ATOM   3933  C   LYS   265      33.153  40.043  44.266  1.00  0.00           C
ATOM   3934  O   LYS   265      32.591  39.891  45.342  1.00  0.00           O
ATOM   3935  N   GLY   266      32.723  39.500  43.110  1.00  0.00           N
ATOM   3936  H   GLY   266      33.211  39.766  42.266  1.00  0.00           H
ATOM   3937  CA  GLY   266      31.682  38.495  43.000  1.00  0.00           C
ATOM   3938  HA2 GLY   266      31.869  37.548  43.505  1.00  0.00           H
ATOM   3939  HA3 GLY   266      30.751  38.823  43.462  1.00  0.00           H
ATOM   3940  C   GLY   266      31.382  38.058  41.501  1.00  0.00           C
ATOM   3941  O   GLY   266      32.248  38.032  40.682  1.00  0.00           O
ATOM   3942  N   PHE   267      30.146  37.544  41.259  1.00  0.00           N
ATOM   3943  H   PHE   267      29.426  37.615  41.965  1.00  0.00           H
ATOM   3944  CA  PHE   267      29.784  37.141  39.910  1.00  0.00           C
ATOM   3945  HA  PHE   267      30.156  37.901  39.224  1.00  0.00           H
ATOM   3946  CB  PHE   267      30.379  35.782  39.436  1.00  0.00           C
ATOM   3947  HB2 PHE   267      30.160  35.700  38.371  1.00  0.00           H
ATOM   3948  HB3 PHE   267      31.465  35.722  39.507  1.00  0.00           H
ATOM   3949  CG  PHE   267      29.770  34.572  40.157  1.00  0.00           C
ATOM   3950  CD1 PHE   267      30.051  34.258  41.488  1.00  0.00           C
ATOM   3951  HD1 PHE   267      30.812  34.869  41.951  1.00  0.00           H
ATOM   3952  CE1 PHE   267      29.259  33.339  42.181  1.00  0.00           C
ATOM   3953  HE1 PHE   267      29.535  33.177  43.213  1.00  0.00           H
ATOM   3954  CZ  PHE   267      28.242  32.625  41.550  1.00  0.00           C
ATOM   3955  HZ  PHE   267      27.622  31.871  42.012  1.00  0.00           H
ATOM   3956  CE2 PHE   267      28.043  32.886  40.167  1.00  0.00           C
ATOM   3957  HE2 PHE   267      27.234  32.389  39.652  1.00  0.00           H
ATOM   3958  CD2 PHE   267      28.782  33.880  39.486  1.00  0.00           C
ATOM   3959  HD2 PHE   267      28.445  34.163  38.498  1.00  0.00           H
ATOM   3960  C   PHE   267      28.237  36.997  39.673  1.00  0.00           C
ATOM   3961  O   PHE   267      27.420  36.946  40.673  1.00  0.00           O
ATOM   3962  N   SER   268      27.832  36.954  38.361  1.00  0.00           N
ATOM   3963  H   SER   268      28.485  37.193  37.628  1.00  0.00           H
ATOM   3964  CA  SER   268      26.470  36.589  37.959  1.00  0.00           C
ATOM   3965  HA  SER   268      25.958  36.066  38.769  1.00  0.00           H
ATOM   3966  CB  SER   268      25.558  37.773  37.614  1.00  0.00           C
ATOM   3967  HB2 SER   268      26.217  38.562  37.250  1.00  0.00           H
ATOM   3968  HB3 SER   268      24.910  37.582  36.759  1.00  0.00           H
ATOM   3969  OG  SER   268      24.796  38.193  38.731  1.00  0.00           O
ATOM   3970  HG  SER   268      25.308  38.971  38.968  1.00  0.00           H
ATOM   3971  C   SER   268      26.620  35.720  36.707  1.00  0.00           C
ATOM   3972  O   SER   268      27.406  36.101  35.777  1.00  0.00           O
ATOM   3973  N   PHE   269      25.906  34.563  36.713  1.00  0.00           N
ATOM   3974  H   PHE   269      25.266  34.286  37.444  1.00  0.00           H
ATOM   3975  CA  PHE   269      25.661  33.806  35.418  1.00  0.00           C
ATOM   3976  HA  PHE   269      26.539  34.040  34.816  1.00  0.00           H
ATOM   3977  CB  PHE   269      25.726  32.289  35.590  1.00  0.00           C
ATOM   3978  HB2 PHE   269      25.087  32.041  36.438  1.00  0.00           H
ATOM   3979  HB3 PHE   269      25.380  31.908  34.629  1.00  0.00           H
ATOM   3980  CG  PHE   269      27.109  31.670  35.766  1.00  0.00           C
ATOM   3981  CD1 PHE   269      27.435  31.231  37.068  1.00  0.00           C
ATOM   3982  HD1 PHE   269      26.668  31.195  37.827  1.00  0.00           H
ATOM   3983  CE1 PHE   269      28.699  30.662  37.290  1.00  0.00           C
ATOM   3984  HE1 PHE   269      28.864  30.245  38.273  1.00  0.00           H
ATOM   3985  CZ  PHE   269      29.711  30.646  36.339  1.00  0.00           C
ATOM   3986  HZ  PHE   269      30.668  30.153  36.425  1.00  0.00           H
ATOM   3987  CE2 PHE   269      29.389  31.093  35.032  1.00  0.00           C
ATOM   3988  HE2 PHE   269      30.029  31.037  34.164  1.00  0.00           H
ATOM   3989  CD2 PHE   269      28.100  31.673  34.798  1.00  0.00           C
ATOM   3990  HD2 PHE   269      27.879  32.022  33.801  1.00  0.00           H
ATOM   3991  C   PHE   269      24.353  34.122  34.751  1.00  0.00           C
ATOM   3992  O   PHE   269      23.218  34.110  35.273  1.00  0.00           O
ATOM   3993  N   LYS   270      24.417  34.372  33.423  1.00  0.00           N
ATOM   3994  H   LYS   270      25.366  34.467  33.091  1.00  0.00           H
ATOM   3995  CA  LYS   270      23.336  34.484  32.445  1.00  0.00           C
ATOM   3996  HA  LYS   270      22.575  35.161  32.836  1.00  0.00           H
ATOM   3997  CB  LYS   270      23.946  35.249  31.258  1.00  0.00           C
ATOM   3998  HB2 LYS   270      24.601  35.960  31.761  1.00  0.00           H
ATOM   3999  HB3 LYS   270      24.611  34.598  30.689  1.00  0.00           H
ATOM   4000  CG  LYS   270      22.948  35.974  30.395  1.00  0.00           C
ATOM   4001  HG2 LYS   270      22.158  35.314  30.037  1.00  0.00           H
ATOM   4002  HG3 LYS   270      22.399  36.702  30.993  1.00  0.00           H
ATOM   4003  CD  LYS   270      23.643  36.839  29.289  1.00  0.00           C
ATOM   4004  HD2 LYS   270      24.408  37.495  29.701  1.00  0.00           H
ATOM   4005  HD3 LYS   270      24.217  36.138  28.683  1.00  0.00           H
ATOM   4006  CE  LYS   270      22.875  37.687  28.287  1.00  0.00           C
ATOM   4007  HE2 LYS   270      22.145  37.095  27.734  1.00  0.00           H
ATOM   4008  HE3 LYS   270      22.262  38.454  28.761  1.00  0.00           H
ATOM   4009  NZ  LYS   270      23.818  38.337  27.275  1.00  0.00           N
ATOM   4010  HZ1 LYS   270      24.056  37.705  26.524  1.00  0.00           H
ATOM   4011  HZ2 LYS   270      23.510  39.237  26.937  1.00  0.00           H
ATOM   4012  HZ3 LYS   270      24.703  38.602  27.683  1.00  0.00           H
ATOM   4013  C   LYS   270      22.693  33.157  32.020  1.00  0.00           C
ATOM   4014  O   LYS   270      23.351  32.212  31.783  1.00  0.00           O
ATOM   4015  N   TYR   271      21.395  33.152  31.820  1.00  0.00           N
ATOM   4016  H   TYR   271      20.833  33.967  32.018  1.00  0.00           H
ATOM   4017  CA  TYR   271      20.671  32.028  31.305  1.00  0.00           C
ATOM   4018  HA  TYR   271      21.329  31.423  30.681  1.00  0.00           H
ATOM   4019  CB  TYR   271      20.237  31.164  32.518  1.00  0.00           C
ATOM   4020  HB2 TYR   271      19.966  31.810  33.354  1.00  0.00           H
ATOM   4021  HB3 TYR   271      19.330  30.709  32.123  1.00  0.00           H
ATOM   4022  CG  TYR   271      21.106  29.996  32.904  1.00  0.00           C
ATOM   4023  CD1 TYR   271      21.989  30.200  33.974  1.00  0.00           C
ATOM   4024  HD1 TYR   271      22.235  31.185  34.340  1.00  0.00           H
ATOM   4025  CE1 TYR   271      22.771  29.132  34.387  1.00  0.00           C
ATOM   4026  HE1 TYR   271      23.283  29.249  35.330  1.00  0.00           H
ATOM   4027  CZ  TYR   271      22.768  27.893  33.753  1.00  0.00           C
ATOM   4028  OH  TYR   271      23.431  26.832  34.261  1.00  0.00           O
ATOM   4029  HH  TYR   271      23.359  26.085  33.662  1.00  0.00           H
ATOM   4030  CE2 TYR   271      21.883  27.742  32.614  1.00  0.00           C
ATOM   4031  HE2 TYR   271      21.745  26.842  32.033  1.00  0.00           H
ATOM   4032  CD2 TYR   271      21.040  28.751  32.255  1.00  0.00           C
ATOM   4033  HD2 TYR   271      20.324  28.572  31.466  1.00  0.00           H
ATOM   4034  C   TYR   271      19.426  32.590  30.491  1.00  0.00           C
ATOM   4035  O   TYR   271      18.360  32.807  31.078  1.00  0.00           O
ATOM   4036  N   GLY   272      19.546  32.822  29.164  1.00  0.00           N
ATOM   4037  H   GLY   272      20.456  32.617  28.778  1.00  0.00           H
ATOM   4038  CA  GLY   272      18.579  33.721  28.550  1.00  0.00           C
ATOM   4039  HA2 GLY   272      18.536  33.605  27.467  1.00  0.00           H
ATOM   4040  HA3 GLY   272      17.653  33.328  28.970  1.00  0.00           H
ATOM   4041  C   GLY   272      18.780  35.202  28.873  1.00  0.00           C
ATOM   4042  O   GLY   272      19.875  35.598  28.997  1.00  0.00           O
ATOM   4043  N   ASN   273      17.672  35.947  28.975  1.00  0.00           N
ATOM   4044  H   ASN   273      16.770  35.568  28.723  1.00  0.00           H
ATOM   4045  CA  ASN   273      17.641  37.318  29.456  1.00  0.00           C
ATOM   4046  HA  ASN   273      18.477  37.841  28.992  1.00  0.00           H
ATOM   4047  CB  ASN   273      16.406  38.048  28.989  1.00  0.00           C
ATOM   4048  HB2 ASN   273      15.568  37.383  29.196  1.00  0.00           H
ATOM   4049  HB3 ASN   273      16.300  38.953  29.586  1.00  0.00           H
ATOM   4050  CG  ASN   273      16.447  38.389  27.463  1.00  0.00           C
ATOM   4051  OD1 ASN   273      16.750  37.535  26.645  1.00  0.00           O
ATOM   4052  ND2 ASN   273      16.318  39.565  26.976  1.00  0.00           N
ATOM   4053 HD21 ASN   273      16.364  39.769  25.989  1.00  0.00           H
ATOM   4054 HD22 ASN   273      16.195  40.280  27.678  1.00  0.00           H
ATOM   4055  C   ASN   273      17.862  37.321  31.031  1.00  0.00           C
ATOM   4056  O   ASN   273      18.295  38.327  31.550  1.00  0.00           O
ATOM   4057  N   GLY   274      17.520  36.265  31.724  1.00  0.00           N
ATOM   4058  H   GLY   274      16.934  35.656  31.172  1.00  0.00           H
ATOM   4059  CA  GLY   274      17.572  36.046  33.174  1.00  0.00           C
ATOM   4060  HA2 GLY   274      17.364  37.019  33.619  1.00  0.00           H
ATOM   4061  HA3 GLY   274      16.866  35.280  33.498  1.00  0.00           H
ATOM   4062  C   GLY   274      18.852  35.660  33.773  1.00  0.00           C
ATOM   4063  O   GLY   274      19.729  35.039  33.146  1.00  0.00           O
ATOM   4064  N   VAL   275      19.033  36.120  35.011  1.00  0.00           N
ATOM   4065  H   VAL   275      18.360  36.676  35.520  1.00  0.00           H
ATOM   4066  CA  VAL   275      20.400  36.139  35.661  1.00  0.00           C
ATOM   4067  HA  VAL   275      21.094  35.549  35.063  1.00  0.00           H
ATOM   4068  CB  VAL   275      20.926  37.607  35.728  1.00  0.00           C
ATOM   4069  HB  VAL   275      20.996  37.991  34.711  1.00  0.00           H
ATOM   4070  CG1 VAL   275      19.995  38.523  36.465  1.00  0.00           C
ATOM   4071 HG11 VAL   275      19.857  38.171  37.488  1.00  0.00           H
ATOM   4072 HG12 VAL   275      20.365  39.542  36.583  1.00  0.00           H
ATOM   4073 HG13 VAL   275      19.016  38.505  35.986  1.00  0.00           H
ATOM   4074  CG2 VAL   275      22.352  37.618  36.343  1.00  0.00           C
ATOM   4075 HG21 VAL   275      22.152  37.468  37.403  1.00  0.00           H
ATOM   4076 HG22 VAL   275      22.808  36.714  35.938  1.00  0.00           H
ATOM   4077 HG23 VAL   275      22.903  38.534  36.123  1.00  0.00           H
ATOM   4078  C   VAL   275      20.355  35.470  37.033  1.00  0.00           C
ATOM   4079  O   VAL   275      19.431  35.712  37.869  1.00  0.00           O
ATOM   4080  N   TRP   276      21.343  34.568  37.228  1.00  0.00           N
ATOM   4081  H   TRP   276      22.124  34.435  36.602  1.00  0.00           H
ATOM   4082  CA  TRP   276      21.553  33.937  38.550  1.00  0.00           C
ATOM   4083  HA  TRP   276      20.668  33.892  39.185  1.00  0.00           H
ATOM   4084  CB  TRP   276      21.990  32.463  38.424  1.00  0.00           C
ATOM   4085  HB2 TRP   276      22.632  32.217  37.579  1.00  0.00           H
ATOM   4086  HB3 TRP   276      22.632  32.256  39.282  1.00  0.00           H
ATOM   4087  CG  TRP   276      20.975  31.368  38.411  1.00  0.00           C
ATOM   4088  CD1 TRP   276      20.414  30.900  37.317  1.00  0.00           C
ATOM   4089  HD1 TRP   276      20.638  31.246  36.319  1.00  0.00           H
ATOM   4090  NE1 TRP   276      19.508  29.913  37.732  1.00  0.00           N
ATOM   4091  HE1 TRP   276      18.804  29.508  37.132  1.00  0.00           H
ATOM   4092  CE2 TRP   276      19.526  29.657  39.071  1.00  0.00           C
ATOM   4093  CZ2 TRP   276      18.761  28.862  39.941  1.00  0.00           C
ATOM   4094  HZ2 TRP   276      18.026  28.196  39.512  1.00  0.00           H
ATOM   4095  CH2 TRP   276      18.954  28.928  41.319  1.00  0.00           C
ATOM   4096  HH2 TRP   276      18.433  28.309  42.035  1.00  0.00           H
ATOM   4097  CZ3 TRP   276      19.843  29.925  41.845  1.00  0.00           C
ATOM   4098  HZ3 TRP   276      19.962  29.972  42.917  1.00  0.00           H
ATOM   4099  CE3 TRP   276      20.506  30.848  40.985  1.00  0.00           C
ATOM   4100  HE3 TRP   276      21.087  31.661  41.396  1.00  0.00           H
ATOM   4101  CD2 TRP   276      20.375  30.736  39.573  1.00  0.00           C
ATOM   4102  C   TRP   276      22.613  34.815  39.299  1.00  0.00           C
ATOM   4103  O   TRP   276      23.806  34.810  38.980  1.00  0.00           O
ATOM   4104  N   ILE   277      22.179  35.700  40.279  1.00  0.00           N
ATOM   4105  H   ILE   277      21.183  35.697  40.449  1.00  0.00           H
ATOM   4106  CA  ILE   277      23.068  36.560  41.007  1.00  0.00           C
ATOM   4107  HA  ILE   277      23.941  36.806  40.403  1.00  0.00           H
ATOM   4108  CB  ILE   277      22.283  37.902  41.427  1.00  0.00           C
ATOM   4109  HB  ILE   277      21.547  37.608  42.175  1.00  0.00           H
ATOM   4110  CG2 ILE   277      23.366  38.742  42.240  1.00  0.00           C
ATOM   4111 HG21 ILE   277      23.060  39.780  42.368  1.00  0.00           H
ATOM   4112 HG22 ILE   277      23.520  38.275  43.213  1.00  0.00           H
ATOM   4113 HG23 ILE   277      24.216  38.724  41.558  1.00  0.00           H
ATOM   4114  CG1 ILE   277      21.612  38.660  40.303  1.00  0.00           C
ATOM   4115 HG12 ILE   277      22.484  39.058  39.783  1.00  0.00           H
ATOM   4116 HG13 ILE   277      20.998  37.984  39.708  1.00  0.00           H
ATOM   4117  CD1 ILE   277      20.757  39.828  40.739  1.00  0.00           C
ATOM   4118 HD11 ILE   277      20.473  40.285  39.790  1.00  0.00           H
ATOM   4119 HD12 ILE   277      19.980  39.395  41.369  1.00  0.00           H
ATOM   4120 HD13 ILE   277      21.250  40.589  41.344  1.00  0.00           H
ATOM   4121  C   ILE   277      23.673  35.900  42.297  1.00  0.00           C
ATOM   4122  O   ILE   277      22.952  35.328  43.133  1.00  0.00           O
ATOM   4123  N   GLY   278      24.972  35.885  42.488  1.00  0.00           N
ATOM   4124  H   GLY   278      25.613  36.390  41.892  1.00  0.00           H
ATOM   4125  CA  GLY   278      25.655  35.492  43.757  1.00  0.00           C
ATOM   4126  HA2 GLY   278      25.053  34.785  44.326  1.00  0.00           H
ATOM   4127  HA3 GLY   278      26.624  35.001  43.664  1.00  0.00           H
ATOM   4128  C   GLY   278      25.829  36.680  44.754  1.00  0.00           C
ATOM   4129  O   GLY   278      26.224  37.767  44.320  1.00  0.00           O
ATOM   4130  N   ARG   279      25.402  36.469  45.998  1.00  0.00           N
ATOM   4131  H   ARG   279      25.116  35.567  46.353  1.00  0.00           H
ATOM   4132  CA  ARG   279      25.379  37.612  46.949  1.00  0.00           C
ATOM   4133  HA  ARG   279      26.247  38.257  46.805  1.00  0.00           H
ATOM   4134  CB  ARG   279      24.121  38.492  46.713  1.00  0.00           C
ATOM   4135  HB2 ARG   279      24.146  39.422  47.281  1.00  0.00           H
ATOM   4136  HB3 ARG   279      24.033  38.846  45.685  1.00  0.00           H
ATOM   4137  CG  ARG   279      22.761  37.706  47.009  1.00  0.00           C
ATOM   4138  HG2 ARG   279      22.671  36.722  46.548  1.00  0.00           H
ATOM   4139  HG3 ARG   279      22.713  37.538  48.084  1.00  0.00           H
ATOM   4140  CD  ARG   279      21.550  38.578  46.730  1.00  0.00           C
ATOM   4141  HD2 ARG   279      21.754  39.608  47.026  1.00  0.00           H
ATOM   4142  HD3 ARG   279      21.312  38.524  45.668  1.00  0.00           H
ATOM   4143  NE  ARG   279      20.436  38.078  47.536  1.00  0.00           N
ATOM   4144  HE  ARG   279      20.582  37.375  48.245  1.00  0.00           H
ATOM   4145  CZ  ARG   279      19.140  38.447  47.501  1.00  0.00           C
ATOM   4146  NH1 ARG   279      18.219  37.897  48.269  1.00  0.00           N
ATOM   4147 HH11 ARG   279      18.566  37.158  48.864  1.00  0.00           H
ATOM   4148 HH12 ARG   279      17.250  38.129  48.100  1.00  0.00           H
ATOM   4149  NH2 ARG   279      18.633  39.313  46.611  1.00  0.00           N
ATOM   4150 HH21 ARG   279      19.205  39.968  46.098  1.00  0.00           H
ATOM   4151 HH22 ARG   279      17.644  39.516  46.648  1.00  0.00           H
ATOM   4152  C   ARG   279      25.524  37.137  48.410  1.00  0.00           C
ATOM   4153  O   ARG   279      25.058  36.072  48.715  1.00  0.00           O
ATOM   4154  N   THR   280      26.005  37.966  49.353  1.00  0.00           N
ATOM   4155  H   THR   280      26.236  38.910  49.076  1.00  0.00           H
ATOM   4156  CA  THR   280      26.051  37.587  50.775  1.00  0.00           C
ATOM   4157  HA  THR   280      26.445  36.575  50.860  1.00  0.00           H
ATOM   4158  CB  THR   280      27.016  38.468  51.561  1.00  0.00           C
ATOM   4159  HB  THR   280      26.843  38.153  52.591  1.00  0.00           H
ATOM   4160  CG2 THR   280      28.468  38.133  51.249  1.00  0.00           C
ATOM   4161 HG21 THR   280      29.062  38.554  52.059  1.00  0.00           H
ATOM   4162 HG22 THR   280      28.726  37.076  51.192  1.00  0.00           H
ATOM   4163 HG23 THR   280      28.887  38.583  50.349  1.00  0.00           H
ATOM   4164  OG1 THR   280      26.633  39.825  51.462  1.00  0.00           O
ATOM   4165  HG1 THR   280      25.903  40.042  52.047  1.00  0.00           H
ATOM   4166  C   THR   280      24.634  37.499  51.370  1.00  0.00           C
ATOM   4167  O   THR   280      23.795  38.392  51.160  1.00  0.00           O
ATOM   4168  N   LYS   281      24.450  36.501  52.255  1.00  0.00           N
ATOM   4169  H   LYS   281      25.279  36.021  52.577  1.00  0.00           H
ATOM   4170  CA  LYS   281      23.239  36.365  53.151  1.00  0.00           C
ATOM   4171  HA  LYS   281      22.310  36.235  52.595  1.00  0.00           H
ATOM   4172  CB  LYS   281      23.509  35.113  54.071  1.00  0.00           C
ATOM   4173  HB2 LYS   281      23.889  34.237  53.543  1.00  0.00           H
ATOM   4174  HB3 LYS   281      24.308  35.311  54.785  1.00  0.00           H
ATOM   4175  CG  LYS   281      22.183  34.665  54.678  1.00  0.00           C
ATOM   4176  HG2 LYS   281      22.403  33.968  55.487  1.00  0.00           H
ATOM   4177  HG3 LYS   281      21.606  35.470  55.133  1.00  0.00           H
ATOM   4178  CD  LYS   281      21.389  33.881  53.698  1.00  0.00           C
ATOM   4179  HD2 LYS   281      21.339  34.276  52.684  1.00  0.00           H
ATOM   4180  HD3 LYS   281      21.752  32.863  53.562  1.00  0.00           H
ATOM   4181  CE  LYS   281      19.939  33.907  54.298  1.00  0.00           C
ATOM   4182  HE2 LYS   281      19.941  33.199  55.127  1.00  0.00           H
ATOM   4183  HE3 LYS   281      19.606  34.897  54.605  1.00  0.00           H
ATOM   4184  NZ  LYS   281      19.028  33.507  53.253  1.00  0.00           N
ATOM   4185  HZ1 LYS   281      19.198  32.553  52.969  1.00  0.00           H
ATOM   4186  HZ2 LYS   281      18.046  33.561  53.485  1.00  0.00           H
ATOM   4187  HZ3 LYS   281      19.251  33.957  52.377  1.00  0.00           H
ATOM   4188  C   LYS   281      22.893  37.611  53.930  1.00  0.00           C
ATOM   4189  O   LYS   281      21.705  38.007  53.922  1.00  0.00           O
ATOM   4190  N   SER   282      23.847  38.264  54.593  1.00  0.00           N
ATOM   4191  H   SER   282      24.795  37.927  54.508  1.00  0.00           H
ATOM   4192  CA  SER   282      23.630  39.680  54.999  1.00  0.00           C
ATOM   4193  HA  SER   282      22.589  39.724  55.316  1.00  0.00           H
ATOM   4194  CB  SER   282      24.461  40.091  56.162  1.00  0.00           C
ATOM   4195  HB2 SER   282      24.221  39.663  57.135  1.00  0.00           H
ATOM   4196  HB3 SER   282      25.463  39.751  55.898  1.00  0.00           H
ATOM   4197  OG  SER   282      24.307  41.469  56.283  1.00  0.00           O
ATOM   4198  HG  SER   282      25.140  41.821  56.605  1.00  0.00           H
ATOM   4199  C   SER   282      23.707  40.675  53.818  1.00  0.00           C
ATOM   4200  O   SER   282      24.496  40.567  52.847  1.00  0.00           O
ATOM   4201  N   THR   283      22.746  41.593  53.754  1.00  0.00           N
ATOM   4202  H   THR   283      22.027  41.596  54.463  1.00  0.00           H
ATOM   4203  CA  THR   283      22.719  42.722  52.798  1.00  0.00           C
ATOM   4204  HA  THR   283      23.092  42.315  51.858  1.00  0.00           H
ATOM   4205  CB  THR   283      21.244  43.244  52.677  1.00  0.00           C
ATOM   4206  HB  THR   283      21.237  44.060  51.953  1.00  0.00           H
ATOM   4207  CG2 THR   283      20.281  42.226  52.215  1.00  0.00           C
ATOM   4208 HG21 THR   283      20.162  41.498  53.018  1.00  0.00           H
ATOM   4209 HG22 THR   283      19.321  42.715  52.051  1.00  0.00           H
ATOM   4210 HG23 THR   283      20.776  41.694  51.402  1.00  0.00           H
ATOM   4211  OG1 THR   283      20.704  43.890  53.875  1.00  0.00           O
ATOM   4212  HG1 THR   283      21.255  44.651  54.071  1.00  0.00           H
ATOM   4213  C   THR   283      23.582  43.946  53.160  1.00  0.00           C
ATOM   4214  O   THR   283      23.721  44.853  52.307  1.00  0.00           O
ATOM   4215  N   ASN   284      24.111  43.933  54.407  1.00  0.00           N
ATOM   4216  H   ASN   284      23.849  43.202  55.053  1.00  0.00           H
ATOM   4217  CA  ASN   284      24.869  45.112  54.956  1.00  0.00           C
ATOM   4218  HA  ASN   284      25.187  45.858  54.227  1.00  0.00           H
ATOM   4219  CB  ASN   284      23.974  45.872  55.900  1.00  0.00           C
ATOM   4220  HB2 ASN   284      23.752  45.245  56.764  1.00  0.00           H
ATOM   4221  HB3 ASN   284      24.427  46.834  56.141  1.00  0.00           H
ATOM   4222  CG  ASN   284      22.693  46.377  55.294  1.00  0.00           C
ATOM   4223  OD1 ASN   284      22.568  46.613  54.124  1.00  0.00           O
ATOM   4224  ND2 ASN   284      21.645  46.456  56.097  1.00  0.00           N
ATOM   4225 HD21 ASN   284      20.821  46.927  55.754  1.00  0.00           H
ATOM   4226 HD22 ASN   284      21.870  46.172  57.040  1.00  0.00           H
ATOM   4227  C   ASN   284      26.188  44.588  55.650  1.00  0.00           C
ATOM   4228  O   ASN   284      26.854  45.306  56.371  1.00  0.00           O
ATOM   4229  N   SER   285      26.515  43.352  55.398  1.00  0.00           N
ATOM   4230  H   SER   285      25.920  42.801  54.795  1.00  0.00           H
ATOM   4231  CA  SER   285      27.748  42.695  55.923  1.00  0.00           C
ATOM   4232  HA  SER   285      28.586  43.382  55.807  1.00  0.00           H
ATOM   4233  CB  SER   285      27.549  42.487  57.429  1.00  0.00           C
ATOM   4234  HB2 SER   285      28.485  42.175  57.895  1.00  0.00           H
ATOM   4235  HB3 SER   285      27.325  43.395  57.987  1.00  0.00           H
ATOM   4236  OG  SER   285      26.610  41.520  57.659  1.00  0.00           O
ATOM   4237  HG  SER   285      26.526  41.291  58.588  1.00  0.00           H
ATOM   4238  C   SER   285      28.220  41.437  55.190  1.00  0.00           C
ATOM   4239  O   SER   285      27.336  40.837  54.533  1.00  0.00           O
ATOM   4240  N   ARG   286      29.545  41.172  55.064  1.00  0.00           N
ATOM   4241  H   ARG   286      30.182  41.775  55.566  1.00  0.00           H
ATOM   4242  CA  ARG   286      30.173  39.935  54.561  1.00  0.00           C
ATOM   4243  HA  ARG   286      29.849  39.902  53.521  1.00  0.00           H
ATOM   4244  CB  ARG   286      31.708  40.015  54.653  1.00  0.00           C
ATOM   4245  HB2 ARG   286      31.973  40.329  55.662  1.00  0.00           H
ATOM   4246  HB3 ARG   286      32.233  39.061  54.599  1.00  0.00           H
ATOM   4247  CG  ARG   286      32.368  40.963  53.623  1.00  0.00           C
ATOM   4248  HG2 ARG   286      32.162  42.003  53.878  1.00  0.00           H
ATOM   4249  HG3 ARG   286      33.457  40.995  53.601  1.00  0.00           H
ATOM   4250  CD  ARG   286      31.874  40.684  52.177  1.00  0.00           C
ATOM   4251  HD2 ARG   286      30.789  40.692  52.069  1.00  0.00           H
ATOM   4252  HD3 ARG   286      32.223  41.406  51.440  1.00  0.00           H
ATOM   4253  NE  ARG   286      32.343  39.400  51.547  1.00  0.00           N
ATOM   4254  HE  ARG   286      33.054  38.868  52.030  1.00  0.00           H
ATOM   4255  CZ  ARG   286      31.935  39.079  50.319  1.00  0.00           C
ATOM   4256  NH1 ARG   286      32.533  38.144  49.722  1.00  0.00           N
ATOM   4257 HH11 ARG   286      33.378  37.753  50.113  1.00  0.00           H
ATOM   4258 HH12 ARG   286      32.545  38.217  48.714  1.00  0.00           H
ATOM   4259  NH2 ARG   286      31.025  39.690  49.671  1.00  0.00           N
ATOM   4260 HH21 ARG   286      30.376  40.307  50.137  1.00  0.00           H
ATOM   4261 HH22 ARG   286      30.933  39.616  48.668  1.00  0.00           H
ATOM   4262  C   ARG   286      29.649  38.600  55.192  1.00  0.00           C
ATOM   4263  O   ARG   286      30.272  37.535  54.917  1.00  0.00           O
ATOM   4264  N   SER   287      28.574  38.584  55.990  1.00  0.00           N
ATOM   4265  H   SER   287      28.140  39.454  56.263  1.00  0.00           H
ATOM   4266  CA  SER   287      28.021  37.314  56.613  1.00  0.00           C
ATOM   4267  HA  SER   287      28.854  36.714  56.976  1.00  0.00           H
ATOM   4268  CB  SER   287      27.111  37.727  57.790  1.00  0.00           C
ATOM   4269  HB2 SER   287      26.202  38.149  57.363  1.00  0.00           H
ATOM   4270  HB3 SER   287      26.783  36.813  58.285  1.00  0.00           H
ATOM   4271  OG  SER   287      27.896  38.494  58.765  1.00  0.00           O
ATOM   4272  HG  SER   287      28.368  37.881  59.333  1.00  0.00           H
ATOM   4273  C   SER   287      27.238  36.365  55.639  1.00  0.00           C
ATOM   4274  O   SER   287      26.358  36.738  54.883  1.00  0.00           O
ATOM   4275  N   GLY   288      27.524  35.071  55.663  1.00  0.00           N
ATOM   4276  H   GLY   288      28.268  34.725  56.252  1.00  0.00           H
ATOM   4277  CA  GLY   288      26.982  33.988  54.799  1.00  0.00           C
ATOM   4278  HA2 GLY   288      27.493  33.070  55.091  1.00  0.00           H
ATOM   4279  HA3 GLY   288      25.935  33.777  55.011  1.00  0.00           H
ATOM   4280  C   GLY   288      27.121  34.173  53.243  1.00  0.00           C
ATOM   4281  O   GLY   288      27.786  35.054  52.737  1.00  0.00           O
ATOM   4282  N   PHE   289      26.469  33.297  52.443  1.00  0.00           N
ATOM   4283  H   PHE   289      25.921  32.571  52.881  1.00  0.00           H
ATOM   4284  CA  PHE   289      26.287  33.469  50.994  1.00  0.00           C
ATOM   4285  HA  PHE   289      26.127  34.528  50.794  1.00  0.00           H
ATOM   4286  CB  PHE   289      27.568  32.981  50.213  1.00  0.00           C
ATOM   4287  HB2 PHE   289      28.417  33.299  50.818  1.00  0.00           H
ATOM   4288  HB3 PHE   289      27.672  31.913  50.026  1.00  0.00           H
ATOM   4289  CG  PHE   289      27.825  33.698  48.883  1.00  0.00           C
ATOM   4290  CD1 PHE   289      28.849  34.730  48.838  1.00  0.00           C
ATOM   4291  HD1 PHE   289      29.360  35.084  49.721  1.00  0.00           H
ATOM   4292  CE1 PHE   289      29.017  35.445  47.654  1.00  0.00           C
ATOM   4293  HE1 PHE   289      29.781  36.208  47.651  1.00  0.00           H
ATOM   4294  CZ  PHE   289      28.239  35.159  46.500  1.00  0.00           C
ATOM   4295  HZ  PHE   289      28.413  35.744  45.608  1.00  0.00           H
ATOM   4296  CE2 PHE   289      27.368  34.013  46.558  1.00  0.00           C
ATOM   4297  HE2 PHE   289      26.894  33.724  45.631  1.00  0.00           H
ATOM   4298  CD2 PHE   289      27.069  33.351  47.739  1.00  0.00           C
ATOM   4299  HD2 PHE   289      26.394  32.509  47.699  1.00  0.00           H
ATOM   4300  C   PHE   289      25.062  32.784  50.462  1.00  0.00           C
ATOM   4301  O   PHE   289      24.720  31.680  50.899  1.00  0.00           O
ATOM   4302  N   GLU   290      24.335  33.342  49.473  1.00  0.00           N
ATOM   4303  H   GLU   290      24.661  34.202  49.057  1.00  0.00           H
ATOM   4304  CA  GLU   290      23.210  32.803  48.715  1.00  0.00           C
ATOM   4305  HA  GLU   290      23.122  31.725  48.856  1.00  0.00           H
ATOM   4306  CB  GLU   290      21.871  33.223  49.409  1.00  0.00           C
ATOM   4307  HB2 GLU   290      21.139  32.495  49.063  1.00  0.00           H
ATOM   4308  HB3 GLU   290      22.002  32.953  50.455  1.00  0.00           H
ATOM   4309  CG  GLU   290      21.533  34.693  49.171  1.00  0.00           C
ATOM   4310  HG2 GLU   290      22.405  35.322  49.350  1.00  0.00           H
ATOM   4311  HG3 GLU   290      21.266  34.839  48.124  1.00  0.00           H
ATOM   4312  CD  GLU   290      20.318  35.257  50.008  1.00  0.00           C
ATOM   4313  OE1 GLU   290      19.884  36.363  49.726  1.00  0.00           O
ATOM   4314  OE2 GLU   290      19.768  34.609  50.923  1.00  0.00           O
ATOM   4315  C   GLU   290      23.242  33.144  47.191  1.00  0.00           C
ATOM   4316  O   GLU   290      23.839  34.076  46.750  1.00  0.00           O
ATOM   4317  N   MET   291      22.573  32.297  46.466  1.00  0.00           N
ATOM   4318  H   MET   291      22.097  31.599  47.021  1.00  0.00           H
ATOM   4319  CA  MET   291      22.354  32.489  45.049  1.00  0.00           C
ATOM   4320  HA  MET   291      22.858  33.370  44.653  1.00  0.00           H
ATOM   4321  CB  MET   291      22.722  31.159  44.269  1.00  0.00           C
ATOM   4322  HB2 MET   291      21.985  30.370  44.424  1.00  0.00           H
ATOM   4323  HB3 MET   291      22.627  31.259  43.187  1.00  0.00           H
ATOM   4324  CG  MET   291      24.183  30.777  44.554  1.00  0.00           C
ATOM   4325  HG2 MET   291      24.302  30.986  45.617  1.00  0.00           H
ATOM   4326  HG3 MET   291      24.320  29.728  44.289  1.00  0.00           H
ATOM   4327  SD  MET   291      25.256  31.863  43.522  1.00  0.00           S
ATOM   4328  CE  MET   291      24.952  31.142  41.892  1.00  0.00           C
ATOM   4329  HE1 MET   291      23.913  31.202  41.569  1.00  0.00           H
ATOM   4330  HE2 MET   291      25.506  31.849  41.273  1.00  0.00           H
ATOM   4331  HE3 MET   291      25.332  30.121  41.911  1.00  0.00           H
ATOM   4332  C   MET   291      20.849  32.720  44.832  1.00  0.00           C
ATOM   4333  O   MET   291      20.059  32.093  45.530  1.00  0.00           O
ATOM   4334  N   ILE   292      20.448  33.562  43.874  1.00  0.00           N
ATOM   4335  H   ILE   292      21.147  34.035  43.318  1.00  0.00           H
ATOM   4336  CA  ILE   292      19.015  34.006  43.599  1.00  0.00           C
ATOM   4337  HA  ILE   292      18.382  33.289  44.122  1.00  0.00           H
ATOM   4338  CB  ILE   292      18.705  35.356  44.198  1.00  0.00           C
ATOM   4339  HB  ILE   292      18.722  35.264  45.284  1.00  0.00           H
ATOM   4340  CG2 ILE   292      19.835  36.359  43.972  1.00  0.00           C
ATOM   4341 HG21 ILE   292      19.497  36.811  43.040  1.00  0.00           H
ATOM   4342 HG22 ILE   292      19.805  37.106  44.765  1.00  0.00           H
ATOM   4343 HG23 ILE   292      20.848  35.979  43.841  1.00  0.00           H
ATOM   4344  CG1 ILE   292      17.301  35.823  43.815  1.00  0.00           C
ATOM   4345 HG12 ILE   292      17.312  36.114  42.764  1.00  0.00           H
ATOM   4346 HG13 ILE   292      16.650  34.958  43.947  1.00  0.00           H
ATOM   4347  CD1 ILE   292      16.880  37.012  44.616  1.00  0.00           C
ATOM   4348 HD11 ILE   292      16.230  37.613  43.980  1.00  0.00           H
ATOM   4349 HD12 ILE   292      16.455  36.633  45.546  1.00  0.00           H
ATOM   4350 HD13 ILE   292      17.788  37.556  44.875  1.00  0.00           H
ATOM   4351  C   ILE   292      18.820  34.132  42.049  1.00  0.00           C
ATOM   4352  O   ILE   292      19.744  34.610  41.328  1.00  0.00           O
ATOM   4353  N   TRP   293      17.715  33.635  41.590  1.00  0.00           N
ATOM   4354  H   TRP   293      16.995  33.348  42.237  1.00  0.00           H
ATOM   4355  CA  TRP   293      17.374  33.666  40.145  1.00  0.00           C
ATOM   4356  HA  TRP   293      18.300  33.779  39.580  1.00  0.00           H
ATOM   4357  CB  TRP   293      16.810  32.289  39.857  1.00  0.00           C
ATOM   4358  HB2 TRP   293      17.653  31.601  39.794  1.00  0.00           H
ATOM   4359  HB3 TRP   293      16.087  32.019  40.625  1.00  0.00           H
ATOM   4360  CG  TRP   293      16.085  32.069  38.509  1.00  0.00           C
ATOM   4361  CD1 TRP   293      14.897  31.454  38.377  1.00  0.00           C
ATOM   4362  HD1 TRP   293      14.255  31.151  39.191  1.00  0.00           H
ATOM   4363  NE1 TRP   293      14.533  31.441  37.009  1.00  0.00           N
ATOM   4364  HE1 TRP   293      13.691  31.040  36.622  1.00  0.00           H
ATOM   4365  CE2 TRP   293      15.543  31.974  36.308  1.00  0.00           C
ATOM   4366  CZ2 TRP   293      15.707  32.132  34.925  1.00  0.00           C
ATOM   4367  HZ2 TRP   293      14.959  31.824  34.209  1.00  0.00           H
ATOM   4368  CH2 TRP   293      16.942  32.589  34.439  1.00  0.00           C
ATOM   4369  HH2 TRP   293      17.198  32.448  33.399  1.00  0.00           H
ATOM   4370  CZ3 TRP   293      18.014  32.892  35.327  1.00  0.00           C
ATOM   4371  HZ3 TRP   293      18.954  33.231  34.917  1.00  0.00           H
ATOM   4372  CE3 TRP   293      17.794  32.801  36.738  1.00  0.00           C
ATOM   4373  HE3 TRP   293      18.626  33.071  37.373  1.00  0.00           H
ATOM   4374  CD2 TRP   293      16.567  32.352  37.213  1.00  0.00           C
ATOM   4375  C   TRP   293      16.259  34.675  39.808  1.00  0.00           C
ATOM   4376  O   TRP   293      15.155  34.693  40.424  1.00  0.00           O
ATOM   4377  N   ASP   294      16.597  35.487  38.823  1.00  0.00           N
ATOM   4378  H   ASP   294      17.556  35.551  38.510  1.00  0.00           H
ATOM   4379  CA  ASP   294      15.678  36.528  38.436  1.00  0.00           C
ATOM   4380  HA  ASP   294      14.683  36.382  38.855  1.00  0.00           H
ATOM   4381  CB  ASP   294      16.181  37.846  38.848  1.00  0.00           C
ATOM   4382  HB2 ASP   294      16.482  37.918  39.893  1.00  0.00           H
ATOM   4383  HB3 ASP   294      17.077  37.966  38.239  1.00  0.00           H
ATOM   4384  CG  ASP   294      15.284  38.970  38.383  1.00  0.00           C
ATOM   4385  OD1 ASP   294      14.059  38.820  38.552  1.00  0.00           O
ATOM   4386  OD2 ASP   294      15.729  40.033  37.931  1.00  0.00           O
ATOM   4387  C   ASP   294      15.440  36.549  36.882  1.00  0.00           C
ATOM   4388  O   ASP   294      16.363  36.894  36.091  1.00  0.00           O
ATOM   4389  N   PRO   295      14.280  36.073  36.302  1.00  0.00           N
ATOM   4390  CD  PRO   295      13.166  35.552  36.990  1.00  0.00           C
ATOM   4391  HD2 PRO   295      12.453  36.367  37.117  1.00  0.00           H
ATOM   4392  HD3 PRO   295      13.536  35.123  37.922  1.00  0.00           H
ATOM   4393  CG  PRO   295      12.706  34.455  36.003  1.00  0.00           C
ATOM   4394  HG2 PRO   295      11.678  34.153  36.202  1.00  0.00           H
ATOM   4395  HG3 PRO   295      13.221  33.509  36.168  1.00  0.00           H
ATOM   4396  CB  PRO   295      12.912  35.125  34.668  1.00  0.00           C
ATOM   4397  HB2 PRO   295      12.103  35.834  34.490  1.00  0.00           H
ATOM   4398  HB3 PRO   295      12.946  34.496  33.779  1.00  0.00           H
ATOM   4399  CA  PRO   295      14.201  35.961  34.884  1.00  0.00           C
ATOM   4400  HA  PRO   295      14.997  35.379  34.417  1.00  0.00           H
ATOM   4401  C   PRO   295      14.176  37.347  34.215  1.00  0.00           C
ATOM   4402  O   PRO   295      13.624  38.337  34.776  1.00  0.00           O
ATOM   4403  N   ASN   296      14.619  37.383  32.936  1.00  0.00           N
ATOM   4404  H   ASN   296      14.766  36.457  32.560  1.00  0.00           H
ATOM   4405  CA  ASN   296      14.779  38.600  32.209  1.00  0.00           C
ATOM   4406  HA  ASN   296      15.289  38.296  31.295  1.00  0.00           H
ATOM   4407  CB  ASN   296      13.487  39.294  31.831  1.00  0.00           C
ATOM   4408  HB2 ASN   296      12.908  39.525  32.725  1.00  0.00           H
ATOM   4409  HB3 ASN   296      13.647  40.259  31.350  1.00  0.00           H
ATOM   4410  CG  ASN   296      12.687  38.461  30.809  1.00  0.00           C
ATOM   4411  OD1 ASN   296      12.553  37.229  30.872  1.00  0.00           O
ATOM   4412  ND2 ASN   296      12.216  39.003  29.732  1.00  0.00           N
ATOM   4413 HD21 ASN   296      12.021  38.485  28.888  1.00  0.00           H
ATOM   4414 HD22 ASN   296      12.216  39.983  29.488  1.00  0.00           H
ATOM   4415  C   ASN   296      15.841  39.688  32.814  1.00  0.00           C
ATOM   4416  O   ASN   296      16.148  40.697  32.157  1.00  0.00           O
ATOM   4417  N   GLY   297      16.284  39.489  34.056  1.00  0.00           N
ATOM   4418  H   GLY   297      15.936  38.635  34.466  1.00  0.00           H
ATOM   4419  CA  GLY   297      16.998  40.561  34.796  1.00  0.00           C
ATOM   4420  HA2 GLY   297      16.462  41.504  34.895  1.00  0.00           H
ATOM   4421  HA3 GLY   297      17.122  40.199  35.817  1.00  0.00           H
ATOM   4422  C   GLY   297      18.359  41.088  34.222  1.00  0.00           C
ATOM   4423  O   GLY   297      18.914  41.941  34.846  1.00  0.00           O
ATOM   4424  N   TRP   298      18.857  40.596  33.037  1.00  0.00           N
ATOM   4425  H   TRP   298      18.367  39.871  32.532  1.00  0.00           H
ATOM   4426  CA  TRP   298      20.016  41.176  32.333  1.00  0.00           C
ATOM   4427  HA  TRP   298      20.811  41.480  33.015  1.00  0.00           H
ATOM   4428  CB  TRP   298      20.604  40.153  31.443  1.00  0.00           C
ATOM   4429  HB2 TRP   298      20.561  39.126  31.805  1.00  0.00           H
ATOM   4430  HB3 TRP   298      19.936  40.245  30.586  1.00  0.00           H
ATOM   4431  CG  TRP   298      22.012  40.362  30.969  1.00  0.00           C
ATOM   4432  CD1 TRP   298      22.394  40.988  29.805  1.00  0.00           C
ATOM   4433  HD1 TRP   298      21.715  41.441  29.098  1.00  0.00           H
ATOM   4434  NE1 TRP   298      23.759  41.038  29.724  1.00  0.00           N
ATOM   4435  HE1 TRP   298      24.213  41.385  28.891  1.00  0.00           H
ATOM   4436  CE2 TRP   298      24.333  40.608  30.893  1.00  0.00           C
ATOM   4437  CZ2 TRP   298      25.669  40.575  31.375  1.00  0.00           C
ATOM   4438  HZ2 TRP   298      26.499  40.989  30.821  1.00  0.00           H
ATOM   4439  CH2 TRP   298      25.934  39.936  32.575  1.00  0.00           C
ATOM   4440  HH2 TRP   298      26.970  39.883  32.878  1.00  0.00           H
ATOM   4441  CZ3 TRP   298      24.882  39.325  33.321  1.00  0.00           C
ATOM   4442  HZ3 TRP   298      25.194  38.754  34.182  1.00  0.00           H
ATOM   4443  CE3 TRP   298      23.526  39.387  32.887  1.00  0.00           C
ATOM   4444  HE3 TRP   298      22.813  38.938  33.564  1.00  0.00           H
ATOM   4445  CD2 TRP   298      23.235  40.049  31.655  1.00  0.00           C
ATOM   4446  C   TRP   298      19.511  42.369  31.549  1.00  0.00           C
ATOM   4447  O   TRP   298      20.319  43.298  31.434  1.00  0.00           O
ATOM   4448  N   THR   299      18.270  42.507  31.131  1.00  0.00           N
ATOM   4449  H   THR   299      17.643  41.723  31.244  1.00  0.00           H
ATOM   4450  CA  THR   299      17.570  43.598  30.431  1.00  0.00           C
ATOM   4451  HA  THR   299      18.258  44.421  30.239  1.00  0.00           H
ATOM   4452  CB  THR   299      17.097  43.097  29.097  1.00  0.00           C
ATOM   4453  HB  THR   299      16.502  43.969  28.826  1.00  0.00           H
ATOM   4454  CG2 THR   299      18.245  42.868  28.042  1.00  0.00           C
ATOM   4455 HG21 THR   299      17.831  42.602  27.068  1.00  0.00           H
ATOM   4456 HG22 THR   299      18.973  43.679  28.026  1.00  0.00           H
ATOM   4457 HG23 THR   299      18.754  41.954  28.347  1.00  0.00           H
ATOM   4458  OG1 THR   299      16.314  41.920  29.126  1.00  0.00           O
ATOM   4459  HG1 THR   299      15.430  42.195  29.375  1.00  0.00           H
ATOM   4460  C   THR   299      16.468  44.246  31.312  1.00  0.00           C
ATOM   4461  O   THR   299      16.300  45.469  31.162  1.00  0.00           O
ATOM   4462  N   GLU   300      15.687  43.513  32.159  1.00  0.00           N
ATOM   4463  H   GLU   300      15.866  42.520  32.197  1.00  0.00           H
ATOM   4464  CA  GLU   300      14.417  43.957  32.897  1.00  0.00           C
ATOM   4465  HA  GLU   300      13.965  44.683  32.221  1.00  0.00           H
ATOM   4466  CB  GLU   300      13.382  42.795  33.021  1.00  0.00           C
ATOM   4467  HB2 GLU   300      13.100  42.490  32.014  1.00  0.00           H
ATOM   4468  HB3 GLU   300      13.891  41.921  33.428  1.00  0.00           H
ATOM   4469  CG  GLU   300      11.982  43.031  33.751  1.00  0.00           C
ATOM   4470  HG2 GLU   300      11.238  42.237  33.691  1.00  0.00           H
ATOM   4471  HG3 GLU   300      12.202  43.152  34.812  1.00  0.00           H
ATOM   4472  CD  GLU   300      11.352  44.323  33.321  1.00  0.00           C
ATOM   4473  OE1 GLU   300      10.909  44.377  32.131  1.00  0.00           O
ATOM   4474  OE2 GLU   300      11.157  45.143  34.177  1.00  0.00           O
ATOM   4475  C   GLU   300      14.881  44.521  34.270  1.00  0.00           C
ATOM   4476  O   GLU   300      15.534  43.838  35.073  1.00  0.00           O
ATOM   4477  N   THR   301      14.440  45.762  34.650  1.00  0.00           N
ATOM   4478  H   THR   301      13.755  46.253  34.093  1.00  0.00           H
ATOM   4479  CA  THR   301      14.876  46.440  35.828  1.00  0.00           C
ATOM   4480  HA  THR   301      15.880  46.108  36.093  1.00  0.00           H
ATOM   4481  CB  THR   301      14.944  48.004  35.601  1.00  0.00           C
ATOM   4482  HB  THR   301      15.264  48.418  36.557  1.00  0.00           H
ATOM   4483  CG2 THR   301      15.933  48.523  34.465  1.00  0.00           C
ATOM   4484 HG21 THR   301      15.745  48.065  33.494  1.00  0.00           H
ATOM   4485 HG22 THR   301      15.790  49.604  34.488  1.00  0.00           H
ATOM   4486 HG23 THR   301      16.965  48.379  34.782  1.00  0.00           H
ATOM   4487  OG1 THR   301      13.620  48.406  35.310  1.00  0.00           O
ATOM   4488  HG1 THR   301      13.682  49.354  35.178  1.00  0.00           H
ATOM   4489  C   THR   301      14.091  46.152  37.082  1.00  0.00           C
ATOM   4490  O   THR   301      14.560  46.545  38.167  1.00  0.00           O
ATOM   4491  N   ASP   302      13.096  45.304  37.067  1.00  0.00           N
ATOM   4492  H   ASP   302      12.825  44.897  36.184  1.00  0.00           H
ATOM   4493  CA  ASP   302      12.214  45.079  38.227  1.00  0.00           C
ATOM   4494  HA  ASP   302      11.808  46.033  38.564  1.00  0.00           H
ATOM   4495  CB  ASP   302      10.993  44.158  37.747  1.00  0.00           C
ATOM   4496  HB2 ASP   302      10.373  44.733  37.061  1.00  0.00           H
ATOM   4497  HB3 ASP   302      11.461  43.307  37.253  1.00  0.00           H
ATOM   4498  CG  ASP   302       9.904  43.759  38.740  1.00  0.00           C
ATOM   4499  OD1 ASP   302       9.845  44.331  39.812  1.00  0.00           O
ATOM   4500  OD2 ASP   302       8.987  43.040  38.263  1.00  0.00           O
ATOM   4501  C   ASP   302      12.939  44.403  39.451  1.00  0.00           C
ATOM   4502  O   ASP   302      13.620  43.411  39.310  1.00  0.00           O
ATOM   4503  N   SER   303      12.656  44.935  40.685  1.00  0.00           N
ATOM   4504  H   SER   303      11.992  45.691  40.596  1.00  0.00           H
ATOM   4505  CA  SER   303      12.945  44.518  42.111  1.00  0.00           C
ATOM   4506  HA  SER   303      13.999  44.256  42.215  1.00  0.00           H
ATOM   4507  CB  SER   303      12.851  45.750  43.047  1.00  0.00           C
ATOM   4508  HB2 SER   303      13.264  45.582  44.041  1.00  0.00           H
ATOM   4509  HB3 SER   303      13.518  46.572  42.788  1.00  0.00           H
ATOM   4510  OG  SER   303      11.546  46.260  43.121  1.00  0.00           O
ATOM   4511  HG  SER   303      11.046  45.551  43.531  1.00  0.00           H
ATOM   4512  C   SER   303      12.152  43.257  42.592  1.00  0.00           C
ATOM   4513  O   SER   303      12.483  42.703  43.612  1.00  0.00           O
ATOM   4514  N   SER   304      11.301  42.649  41.823  1.00  0.00           N
ATOM   4515  H   SER   304      10.954  43.169  41.029  1.00  0.00           H
ATOM   4516  CA  SER   304      10.763  41.300  42.160  1.00  0.00           C
ATOM   4517  HA  SER   304      10.667  41.142  43.235  1.00  0.00           H
ATOM   4518  CB  SER   304       9.291  41.203  41.564  1.00  0.00           C
ATOM   4519  HB2 SER   304       9.428  41.090  40.489  1.00  0.00           H
ATOM   4520  HB3 SER   304       8.878  40.292  41.999  1.00  0.00           H
ATOM   4521  OG  SER   304       8.480  42.328  41.860  1.00  0.00           O
ATOM   4522  HG  SER   304       8.799  43.049  41.312  1.00  0.00           H
ATOM   4523  C   SER   304      11.600  40.128  41.575  1.00  0.00           C
ATOM   4524  O   SER   304      12.409  40.448  40.718  1.00  0.00           O
ATOM   4525  N   PHE   305      11.533  38.956  42.155  1.00  0.00           N
ATOM   4526  H   PHE   305      10.927  38.918  42.962  1.00  0.00           H
ATOM   4527  CA  PHE   305      12.361  37.820  41.691  1.00  0.00           C
ATOM   4528  HA  PHE   305      12.711  37.935  40.666  1.00  0.00           H
ATOM   4529  CB  PHE   305      13.600  37.692  42.567  1.00  0.00           C
ATOM   4530  HB2 PHE   305      14.222  36.961  42.050  1.00  0.00           H
ATOM   4531  HB3 PHE   305      14.183  38.611  42.613  1.00  0.00           H
ATOM   4532  CG  PHE   305      13.404  37.097  44.022  1.00  0.00           C
ATOM   4533  CD1 PHE   305      13.657  35.711  44.327  1.00  0.00           C
ATOM   4534  HD1 PHE   305      14.002  35.115  43.494  1.00  0.00           H
ATOM   4535  CE1 PHE   305      13.372  35.173  45.595  1.00  0.00           C
ATOM   4536  HE1 PHE   305      13.366  34.121  45.837  1.00  0.00           H
ATOM   4537  CZ  PHE   305      13.020  36.084  46.673  1.00  0.00           C
ATOM   4538  HZ  PHE   305      12.734  35.628  47.609  1.00  0.00           H
ATOM   4539  CE2 PHE   305      12.568  37.362  46.394  1.00  0.00           C
ATOM   4540  HE2 PHE   305      12.279  38.055  47.171  1.00  0.00           H
ATOM   4541  CD2 PHE   305      12.785  37.849  45.034  1.00  0.00           C
ATOM   4542  HD2 PHE   305      12.494  38.869  44.830  1.00  0.00           H
ATOM   4543  C   PHE   305      11.543  36.499  41.688  1.00  0.00           C
ATOM   4544  O   PHE   305      10.393  36.356  42.144  1.00  0.00           O
ATOM   4545  N   SER   306      12.136  35.357  41.276  1.00  0.00           N
ATOM   4546  H   SER   306      13.087  35.516  40.976  1.00  0.00           H
ATOM   4547  CA  SER   306      11.644  33.989  41.205  1.00  0.00           C
ATOM   4548  HA  SER   306      10.576  34.201  41.225  1.00  0.00           H
ATOM   4549  CB  SER   306      12.083  33.356  39.863  1.00  0.00           C
ATOM   4550  HB2 SER   306      11.783  34.077  39.101  1.00  0.00           H
ATOM   4551  HB3 SER   306      13.161  33.278  40.005  1.00  0.00           H
ATOM   4552  OG  SER   306      11.446  32.069  39.592  1.00  0.00           O
ATOM   4553  HG  SER   306      10.743  32.311  38.986  1.00  0.00           H
ATOM   4554  C   SER   306      12.042  33.074  42.402  1.00  0.00           C
ATOM   4555  O   SER   306      11.254  32.789  43.319  1.00  0.00           O
ATOM   4556  N   VAL   307      13.267  32.642  42.459  1.00  0.00           N
ATOM   4557  H   VAL   307      13.891  32.954  41.729  1.00  0.00           H
ATOM   4558  CA  VAL   307      13.762  31.608  43.482  1.00  0.00           C
ATOM   4559  HA  VAL   307      13.155  31.831  44.360  1.00  0.00           H
ATOM   4560  CB  VAL   307      13.492  30.167  43.025  1.00  0.00           C
ATOM   4561  HB  VAL   307      12.581  30.087  42.433  1.00  0.00           H
ATOM   4562  CG1 VAL   307      14.549  29.735  42.036  1.00  0.00           C
ATOM   4563 HG11 VAL   307      14.563  30.406  41.177  1.00  0.00           H
ATOM   4564 HG12 VAL   307      15.548  29.645  42.463  1.00  0.00           H
ATOM   4565 HG13 VAL   307      14.392  28.702  41.727  1.00  0.00           H
ATOM   4566  CG2 VAL   307      13.317  29.111  44.069  1.00  0.00           C
ATOM   4567 HG21 VAL   307      12.930  28.213  43.585  1.00  0.00           H
ATOM   4568 HG22 VAL   307      14.227  29.053  44.667  1.00  0.00           H
ATOM   4569 HG23 VAL   307      12.468  29.361  44.704  1.00  0.00           H
ATOM   4570  C   VAL   307      15.163  31.795  44.021  1.00  0.00           C
ATOM   4571  O   VAL   307      16.039  32.335  43.379  1.00  0.00           O
ATOM   4572  N   LYS   308      15.443  31.345  45.248  1.00  0.00           N
ATOM   4573  H   LYS   308      14.677  30.804  45.622  1.00  0.00           H
ATOM   4574  CA  LYS   308      16.830  31.413  45.769  1.00  0.00           C
ATOM   4575  HA  LYS   308      17.675  31.470  45.084  1.00  0.00           H
ATOM   4576  CB  LYS   308      16.815  32.751  46.512  1.00  0.00           C
ATOM   4577  HB2 LYS   308      17.823  32.976  46.859  1.00  0.00           H
ATOM   4578  HB3 LYS   308      16.542  33.516  45.786  1.00  0.00           H
ATOM   4579  CG  LYS   308      15.798  32.842  47.788  1.00  0.00           C
ATOM   4580  HG2 LYS   308      14.818  32.606  47.375  1.00  0.00           H
ATOM   4581  HG3 LYS   308      16.014  31.984  48.425  1.00  0.00           H
ATOM   4582  CD  LYS   308      15.866  34.191  48.514  1.00  0.00           C
ATOM   4583  HD2 LYS   308      16.850  34.460  48.898  1.00  0.00           H
ATOM   4584  HD3 LYS   308      15.643  35.050  47.881  1.00  0.00           H
ATOM   4585  CE  LYS   308      15.026  34.114  49.776  1.00  0.00           C
ATOM   4586  HE2 LYS   308      15.234  34.977  50.410  1.00  0.00           H
ATOM   4587  HE3 LYS   308      13.989  34.322  49.513  1.00  0.00           H
ATOM   4588  NZ  LYS   308      14.954  32.848  50.573  1.00  0.00           N
ATOM   4589  HZ1 LYS   308      14.580  33.047  51.491  1.00  0.00           H
ATOM   4590  HZ2 LYS   308      14.459  32.073  50.153  1.00  0.00           H
ATOM   4591  HZ3 LYS   308      15.873  32.496  50.798  1.00  0.00           H
ATOM   4592  C   LYS   308      17.271  30.402  46.805  1.00  0.00           C
ATOM   4593  O   LYS   308      16.441  29.807  47.514  1.00  0.00           O
ATOM   4594  N   GLN   309      18.584  30.211  46.949  1.00  0.00           N
ATOM   4595  H   GLN   309      19.114  30.798  46.321  1.00  0.00           H
ATOM   4596  CA  GLN   309      19.265  29.080  47.478  1.00  0.00           C
ATOM   4597  HA  GLN   309      18.491  28.508  47.989  1.00  0.00           H
ATOM   4598  CB  GLN   309      19.965  28.287  46.441  1.00  0.00           C
ATOM   4599  HB2 GLN   309      19.405  28.354  45.509  1.00  0.00           H
ATOM   4600  HB3 GLN   309      20.998  28.571  46.239  1.00  0.00           H
ATOM   4601  CG  GLN   309      19.884  26.781  46.729  1.00  0.00           C
ATOM   4602  HG2 GLN   309      20.260  26.674  47.746  1.00  0.00           H
ATOM   4603  HG3 GLN   309      18.860  26.411  46.669  1.00  0.00           H
ATOM   4604  CD  GLN   309      20.867  25.952  45.881  1.00  0.00           C
ATOM   4605  OE1 GLN   309      20.947  25.924  44.628  1.00  0.00           O
ATOM   4606  NE2 GLN   309      21.499  24.985  46.518  1.00  0.00           N
ATOM   4607 HE21 GLN   309      21.437  24.887  47.520  1.00  0.00           H
ATOM   4608 HE22 GLN   309      22.229  24.538  45.981  1.00  0.00           H
ATOM   4609  C   GLN   309      20.301  29.476  48.494  1.00  0.00           C
ATOM   4610  O   GLN   309      21.327  30.017  48.170  1.00  0.00           O
ATOM   4611  N   ASP   310      20.151  29.136  49.822  1.00  0.00           N
ATOM   4612  H   ASP   310      19.327  28.631  50.118  1.00  0.00           H
ATOM   4613  CA  ASP   310      21.234  29.269  50.829  1.00  0.00           C
ATOM   4614  HA  ASP   310      21.588  30.282  50.641  1.00  0.00           H
ATOM   4615  CB  ASP   310      20.837  29.299  52.280  1.00  0.00           C
ATOM   4616  HB2 ASP   310      20.898  28.282  52.666  1.00  0.00           H
ATOM   4617  HB3 ASP   310      21.525  29.921  52.852  1.00  0.00           H
ATOM   4618  CG  ASP   310      19.419  29.825  52.539  1.00  0.00           C
ATOM   4619  OD1 ASP   310      18.708  29.042  53.181  1.00  0.00           O
ATOM   4620  OD2 ASP   310      19.101  30.984  52.103  1.00  0.00           O
ATOM   4621  C   ASP   310      22.423  28.331  50.524  1.00  0.00           C
ATOM   4622  O   ASP   310      22.176  27.137  50.355  1.00  0.00           O
ATOM   4623  N   ILE   311      23.628  28.918  50.543  1.00  0.00           N
ATOM   4624  H   ILE   311      23.695  29.925  50.567  1.00  0.00           H
ATOM   4625  CA  ILE   311      25.031  28.312  50.327  1.00  0.00           C
ATOM   4626  HA  ILE   311      24.978  27.282  49.976  1.00  0.00           H
ATOM   4627  CB  ILE   311      25.695  29.025  49.060  1.00  0.00           C
ATOM   4628  HB  ILE   311      25.873  30.089  49.213  1.00  0.00           H
ATOM   4629  CG2 ILE   311      27.074  28.479  48.746  1.00  0.00           C
ATOM   4630 HG21 ILE   311      27.701  28.693  49.612  1.00  0.00           H
ATOM   4631 HG22 ILE   311      27.075  27.391  48.684  1.00  0.00           H
ATOM   4632 HG23 ILE   311      27.372  28.817  47.753  1.00  0.00           H
ATOM   4633  CG1 ILE   311      24.864  28.926  47.766  1.00  0.00           C
ATOM   4634 HG12 ILE   311      23.895  29.411  47.882  1.00  0.00           H
ATOM   4635 HG13 ILE   311      25.473  29.432  47.017  1.00  0.00           H
ATOM   4636  CD1 ILE   311      24.431  27.478  47.318  1.00  0.00           C
ATOM   4637 HD11 ILE   311      23.520  27.198  47.849  1.00  0.00           H
ATOM   4638 HD12 ILE   311      24.162  27.360  46.269  1.00  0.00           H
ATOM   4639 HD13 ILE   311      25.222  26.764  47.548  1.00  0.00           H
ATOM   4640  C   ILE   311      25.882  28.300  51.608  1.00  0.00           C
ATOM   4641  O   ILE   311      26.388  27.227  51.921  1.00  0.00           O
ATOM   4642  N   VAL   312      26.048  29.438  52.217  1.00  0.00           N
ATOM   4643  H   VAL   312      25.643  30.273  51.817  1.00  0.00           H
ATOM   4644  CA  VAL   312      26.646  29.523  53.600  1.00  0.00           C
ATOM   4645  HA  VAL   312      26.605  28.523  54.032  1.00  0.00           H
ATOM   4646  CB  VAL   312      28.071  30.034  53.680  1.00  0.00           C
ATOM   4647  HB  VAL   312      28.042  31.080  53.378  1.00  0.00           H
ATOM   4648  CG1 VAL   312      28.648  29.764  55.102  1.00  0.00           C
ATOM   4649 HG11 VAL   312      28.083  30.178  55.937  1.00  0.00           H
ATOM   4650 HG12 VAL   312      28.585  28.687  55.262  1.00  0.00           H
ATOM   4651 HG13 VAL   312      29.654  30.175  55.176  1.00  0.00           H
ATOM   4652  CG2 VAL   312      28.968  29.233  52.783  1.00  0.00           C
ATOM   4653 HG21 VAL   312      28.883  29.599  51.760  1.00  0.00           H
ATOM   4654 HG22 VAL   312      30.005  29.306  53.111  1.00  0.00           H
ATOM   4655 HG23 VAL   312      28.639  28.195  52.832  1.00  0.00           H
ATOM   4656  C   VAL   312      25.628  30.336  54.537  1.00  0.00           C
ATOM   4657  O   VAL   312      25.197  31.372  54.067  1.00  0.00           O
ATOM   4658  N   ALA   313      25.471  29.968  55.786  1.00  0.00           N
ATOM   4659  H   ALA   313      25.935  29.197  56.245  1.00  0.00           H
ATOM   4660  CA  ALA   313      24.636  30.766  56.682  1.00  0.00           C
ATOM   4661  HA  ALA   313      23.704  31.011  56.173  1.00  0.00           H
ATOM   4662  CB  ALA   313      24.311  29.960  57.954  1.00  0.00           C
ATOM   4663  HB1 ALA   313      25.218  29.846  58.547  1.00  0.00           H
ATOM   4664  HB2 ALA   313      23.513  30.427  58.533  1.00  0.00           H
ATOM   4665  HB3 ALA   313      24.051  28.919  57.764  1.00  0.00           H
ATOM   4666  C   ALA   313      25.292  32.117  57.156  1.00  0.00           C
ATOM   4667  O   ALA   313      26.499  32.300  57.226  1.00  0.00           O
ATOM   4668  N   ILE   314      24.388  32.995  57.513  1.00  0.00           N
ATOM   4669  H   ILE   314      23.410  32.748  57.463  1.00  0.00           H
ATOM   4670  CA  ILE   314      24.703  34.287  58.098  1.00  0.00           C
ATOM   4671  HA  ILE   314      25.264  34.846  57.349  1.00  0.00           H
ATOM   4672  CB  ILE   314      23.387  35.135  58.427  1.00  0.00           C
ATOM   4673  HB  ILE   314      22.649  34.968  57.643  1.00  0.00           H
ATOM   4674  CG2 ILE   314      22.679  34.674  59.743  1.00  0.00           C
ATOM   4675 HG21 ILE   314      23.180  34.998  60.656  1.00  0.00           H
ATOM   4676 HG22 ILE   314      21.729  35.201  59.826  1.00  0.00           H
ATOM   4677 HG23 ILE   314      22.555  33.594  59.661  1.00  0.00           H
ATOM   4678  CG1 ILE   314      23.675  36.595  58.541  1.00  0.00           C
ATOM   4679 HG12 ILE   314      24.066  36.827  59.532  1.00  0.00           H
ATOM   4680 HG13 ILE   314      24.486  36.856  57.862  1.00  0.00           H
ATOM   4681  CD1 ILE   314      22.388  37.379  58.121  1.00  0.00           C
ATOM   4682 HD11 ILE   314      22.669  38.428  58.034  1.00  0.00           H
ATOM   4683 HD12 ILE   314      22.020  37.142  57.123  1.00  0.00           H
ATOM   4684 HD13 ILE   314      21.676  37.347  58.946  1.00  0.00           H
ATOM   4685  C   ILE   314      25.638  34.165  59.468  1.00  0.00           C
ATOM   4686  O   ILE   314      26.237  35.165  59.828  1.00  0.00           O
ATOM   4687  N   THR   315      25.806  32.927  60.012  1.00  0.00           N
ATOM   4688  H   THR   315      25.446  32.105  59.549  1.00  0.00           H
ATOM   4689  CA  THR   315      26.710  32.611  61.121  1.00  0.00           C
ATOM   4690  HA  THR   315      26.745  33.536  61.697  1.00  0.00           H
ATOM   4691  CB  THR   315      25.958  31.510  61.936  1.00  0.00           C
ATOM   4692  HB  THR   315      26.591  31.124  62.734  1.00  0.00           H
ATOM   4693  CG2 THR   315      24.596  31.905  62.495  1.00  0.00           C
ATOM   4694 HG21 THR   315      23.878  32.117  61.705  1.00  0.00           H
ATOM   4695 HG22 THR   315      24.235  31.042  63.055  1.00  0.00           H
ATOM   4696 HG23 THR   315      24.697  32.855  63.019  1.00  0.00           H
ATOM   4697  OG1 THR   315      25.679  30.466  61.115  1.00  0.00           O
ATOM   4698  HG1 THR   315      26.420  29.886  61.298  1.00  0.00           H
ATOM   4699  C   THR   315      28.099  32.215  60.712  1.00  0.00           C
ATOM   4700  O   THR   315      28.722  31.531  61.530  1.00  0.00           O
ATOM   4701  N   ASP   316      28.569  32.639  59.511  1.00  0.00           N
ATOM   4702  H   ASP   316      27.960  33.005  58.793  1.00  0.00           H
ATOM   4703  CA  ASP   316      29.947  32.616  59.130  1.00  0.00           C
ATOM   4704  HA  ASP   316      30.644  32.602  59.969  1.00  0.00           H
ATOM   4705  CB  ASP   316      30.198  31.293  58.413  1.00  0.00           C
ATOM   4706  HB2 ASP   316      29.563  30.492  58.793  1.00  0.00           H
ATOM   4707  HB3 ASP   316      29.928  31.279  57.357  1.00  0.00           H
ATOM   4708  CG  ASP   316      31.598  30.832  58.601  1.00  0.00           C
ATOM   4709  OD1 ASP   316      31.858  29.629  58.551  1.00  0.00           O
ATOM   4710  OD2 ASP   316      32.458  31.667  58.853  1.00  0.00           O
ATOM   4711  C   ASP   316      30.299  33.788  58.194  1.00  0.00           C
ATOM   4712  O   ASP   316      29.449  34.456  57.678  1.00  0.00           O
ATOM   4713  N   TRP   317      31.577  34.195  58.092  1.00  0.00           N
ATOM   4714  H   TRP   317      32.320  33.540  58.295  1.00  0.00           H
ATOM   4715  CA  TRP   317      32.043  35.443  57.493  1.00  0.00           C
ATOM   4716  HA  TRP   317      31.183  35.989  57.105  1.00  0.00           H
ATOM   4717  CB  TRP   317      32.870  36.401  58.377  1.00  0.00           C
ATOM   4718  HB2 TRP   317      32.542  36.330  59.414  1.00  0.00           H
ATOM   4719  HB3 TRP   317      33.879  35.992  58.437  1.00  0.00           H
ATOM   4720  CG  TRP   317      33.045  37.820  57.952  1.00  0.00           C
ATOM   4721  CD1 TRP   317      34.003  38.287  57.180  1.00  0.00           C
ATOM   4722  HD1 TRP   317      34.699  37.646  56.660  1.00  0.00           H
ATOM   4723  NE1 TRP   317      34.014  39.666  57.146  1.00  0.00           N
ATOM   4724  HE1 TRP   317      34.574  40.261  56.552  1.00  0.00           H
ATOM   4725  CE2 TRP   317      33.109  40.155  57.969  1.00  0.00           C
ATOM   4726  CZ2 TRP   317      32.849  41.470  58.298  1.00  0.00           C
ATOM   4727  HZ2 TRP   317      33.365  42.347  57.934  1.00  0.00           H
ATOM   4728  CH2 TRP   317      31.639  41.678  59.008  1.00  0.00           C
ATOM   4729  HH2 TRP   317      31.429  42.735  59.066  1.00  0.00           H
ATOM   4730  CZ3 TRP   317      30.832  40.641  59.407  1.00  0.00           C
ATOM   4731  HZ3 TRP   317      29.886  40.923  59.845  1.00  0.00           H
ATOM   4732  CE3 TRP   317      31.263  39.312  59.224  1.00  0.00           C
ATOM   4733  HE3 TRP   317      30.574  38.547  59.546  1.00  0.00           H
ATOM   4734  CD2 TRP   317      32.383  39.043  58.428  1.00  0.00           C
ATOM   4735  C   TRP   317      32.915  35.187  56.263  1.00  0.00           C
ATOM   4736  O   TRP   317      33.781  34.291  56.167  1.00  0.00           O
ATOM   4737  N   SER   318      32.617  35.894  55.218  1.00  0.00           N
ATOM   4738  H   SER   318      31.841  36.540  55.248  1.00  0.00           H
ATOM   4739  CA  SER   318      33.066  35.669  53.854  1.00  0.00           C
ATOM   4740  HA  SER   318      33.450  34.649  53.829  1.00  0.00           H
ATOM   4741  CB  SER   318      31.903  35.699  52.759  1.00  0.00           C
ATOM   4742  HB2 SER   318      32.316  35.414  51.791  1.00  0.00           H
ATOM   4743  HB3 SER   318      31.105  34.965  52.870  1.00  0.00           H
ATOM   4744  OG  SER   318      31.424  37.030  52.672  1.00  0.00           O
ATOM   4745  HG  SER   318      30.957  37.183  53.497  1.00  0.00           H
ATOM   4746  C   SER   318      34.285  36.633  53.639  1.00  0.00           C
ATOM   4747  O   SER   318      34.300  37.854  53.941  1.00  0.00           O
ATOM   4748  N   GLY   319      35.291  36.094  52.925  1.00  0.00           N
ATOM   4749  H   GLY   319      35.217  35.107  52.725  1.00  0.00           H
ATOM   4750  CA  GLY   319      36.443  36.821  52.326  1.00  0.00           C
ATOM   4751  HA2 GLY   319      36.565  37.749  52.884  1.00  0.00           H
ATOM   4752  HA3 GLY   319      37.395  36.304  52.444  1.00  0.00           H
ATOM   4753  C   GLY   319      36.098  37.260  50.877  1.00  0.00           C
ATOM   4754  O   GLY   319      35.123  37.943  50.723  1.00  0.00           O
ATOM   4755  N   TYR   320      36.883  36.734  49.878  1.00  0.00           N
ATOM   4756  H   TYR   320      37.754  36.357  50.225  1.00  0.00           H
ATOM   4757  CA  TYR   320      36.617  36.747  48.431  1.00  0.00           C
ATOM   4758  HA  TYR   320      36.342  37.766  48.160  1.00  0.00           H
ATOM   4759  CB  TYR   320      37.918  36.468  47.662  1.00  0.00           C
ATOM   4760  HB2 TYR   320      38.485  35.607  48.016  1.00  0.00           H
ATOM   4761  HB3 TYR   320      37.772  36.307  46.594  1.00  0.00           H
ATOM   4762  CG  TYR   320      38.905  37.625  47.658  1.00  0.00           C
ATOM   4763  CD1 TYR   320      39.072  38.372  46.476  1.00  0.00           C
ATOM   4764  HD1 TYR   320      38.353  38.197  45.689  1.00  0.00           H
ATOM   4765  CE1 TYR   320      40.114  39.368  46.428  1.00  0.00           C
ATOM   4766  HE1 TYR   320      40.110  40.027  45.573  1.00  0.00           H
ATOM   4767  CZ  TYR   320      40.978  39.528  47.510  1.00  0.00           C
ATOM   4768  OH  TYR   320      41.995  40.382  47.440  1.00  0.00           O
ATOM   4769  HH  TYR   320      42.007  40.826  46.588  1.00  0.00           H
ATOM   4770  CE2 TYR   320      40.884  38.689  48.661  1.00  0.00           C
ATOM   4771  HE2 TYR   320      41.543  38.784  49.511  1.00  0.00           H
ATOM   4772  CD2 TYR   320      39.855  37.734  48.725  1.00  0.00           C
ATOM   4773  HD2 TYR   320      39.763  37.061  49.566  1.00  0.00           H
ATOM   4774  C   TYR   320      35.383  35.874  48.098  1.00  0.00           C
ATOM   4775  O   TYR   320      35.135  34.860  48.754  1.00  0.00           O
ATOM   4776  N   SER   321      34.776  36.056  46.932  1.00  0.00           N
ATOM   4777  H   SER   321      34.878  36.958  46.491  1.00  0.00           H
ATOM   4778  CA  SER   321      33.966  35.086  46.132  1.00  0.00           C
ATOM   4779  HA  SER   321      34.284  34.090  46.440  1.00  0.00           H
ATOM   4780  CB  SER   321      32.542  35.157  46.570  1.00  0.00           C
ATOM   4781  HB2 SER   321      32.242  34.242  46.060  1.00  0.00           H
ATOM   4782  HB3 SER   321      32.488  35.097  47.657  1.00  0.00           H
ATOM   4783  OG  SER   321      31.945  36.248  46.027  1.00  0.00           O
ATOM   4784  HG  SER   321      32.056  36.994  46.621  1.00  0.00           H
ATOM   4785  C   SER   321      34.300  35.224  44.638  1.00  0.00           C
ATOM   4786  O   SER   321      34.524  36.380  44.229  1.00  0.00           O
ATOM   4787  N   GLY   322      34.251  34.139  43.847  1.00  0.00           N
ATOM   4788  H   GLY   322      34.256  33.221  44.269  1.00  0.00           H
ATOM   4789  CA  GLY   322      34.474  34.199  42.420  1.00  0.00           C
ATOM   4790  HA2 GLY   322      34.061  35.091  41.951  1.00  0.00           H
ATOM   4791  HA3 GLY   322      35.556  34.107  42.323  1.00  0.00           H
ATOM   4792  C   GLY   322      34.027  33.052  41.597  1.00  0.00           C
ATOM   4793  O   GLY   322      33.769  31.956  42.112  1.00  0.00           O
ATOM   4794  N   SER   323      33.977  33.172  40.263  1.00  0.00           N
ATOM   4795  H   SER   323      34.437  33.960  39.830  1.00  0.00           H
ATOM   4796  CA  SER   323      33.593  32.072  39.375  1.00  0.00           C
ATOM   4797  HA  SER   323      32.881  31.417  39.876  1.00  0.00           H
ATOM   4798  CB  SER   323      32.821  32.764  38.223  1.00  0.00           C
ATOM   4799  HB2 SER   323      32.197  32.061  37.672  1.00  0.00           H
ATOM   4800  HB3 SER   323      32.181  33.460  38.765  1.00  0.00           H
ATOM   4801  OG  SER   323      33.714  33.444  37.393  1.00  0.00           O
ATOM   4802  HG  SER   323      34.179  32.822  36.828  1.00  0.00           H
ATOM   4803  C   SER   323      34.674  31.128  38.872  1.00  0.00           C
ATOM   4804  O   SER   323      35.791  31.601  38.884  1.00  0.00           O
ATOM   4805  N   PHE   324      34.243  29.936  38.402  1.00  0.00           N
ATOM   4806  H   PHE   324      33.258  29.745  38.508  1.00  0.00           H
ATOM   4807  CA  PHE   324      34.853  29.072  37.465  1.00  0.00           C
ATOM   4808  HA  PHE   324      35.149  29.667  36.602  1.00  0.00           H
ATOM   4809  CB  PHE   324      36.039  28.347  38.121  1.00  0.00           C
ATOM   4810  HB2 PHE   324      36.734  27.979  37.366  1.00  0.00           H
ATOM   4811  HB3 PHE   324      36.532  29.020  38.821  1.00  0.00           H
ATOM   4812  CG  PHE   324      35.656  27.061  38.885  1.00  0.00           C
ATOM   4813  CD1 PHE   324      35.230  27.148  40.212  1.00  0.00           C
ATOM   4814  HD1 PHE   324      35.348  28.099  40.710  1.00  0.00           H
ATOM   4815  CE1 PHE   324      34.735  26.007  40.890  1.00  0.00           C
ATOM   4816  HE1 PHE   324      34.480  26.069  41.938  1.00  0.00           H
ATOM   4817  CZ  PHE   324      34.632  24.768  40.241  1.00  0.00           C
ATOM   4818  HZ  PHE   324      34.293  23.887  40.767  1.00  0.00           H
ATOM   4819  CE2 PHE   324      35.189  24.662  38.969  1.00  0.00           C
ATOM   4820  HE2 PHE   324      35.269  23.677  38.533  1.00  0.00           H
ATOM   4821  CD2 PHE   324      35.722  25.790  38.296  1.00  0.00           C
ATOM   4822  HD2 PHE   324      36.116  25.709  37.293  1.00  0.00           H
ATOM   4823  C   PHE   324      33.877  28.181  36.628  1.00  0.00           C
ATOM   4824  O   PHE   324      32.648  28.469  36.574  1.00  0.00           O
ATOM   4825  N   VAL   325      34.398  27.272  35.809  1.00  0.00           N
ATOM   4826  H   VAL   325      35.407  27.293  35.791  1.00  0.00           H
ATOM   4827  CA  VAL   325      33.780  26.431  34.826  1.00  0.00           C
ATOM   4828  HA  VAL   325      32.755  26.202  35.119  1.00  0.00           H
ATOM   4829  CB  VAL   325      33.694  27.157  33.447  1.00  0.00           C
ATOM   4830  HB  VAL   325      33.230  26.439  32.770  1.00  0.00           H
ATOM   4831  CG1 VAL   325      32.665  28.305  33.419  1.00  0.00           C
ATOM   4832 HG11 VAL   325      32.500  28.563  32.373  1.00  0.00           H
ATOM   4833 HG12 VAL   325      31.705  27.927  33.770  1.00  0.00           H
ATOM   4834 HG13 VAL   325      32.984  29.180  33.984  1.00  0.00           H
ATOM   4835  CG2 VAL   325      35.004  27.699  32.951  1.00  0.00           C
ATOM   4836 HG21 VAL   325      34.903  28.093  31.940  1.00  0.00           H
ATOM   4837 HG22 VAL   325      35.352  28.552  33.532  1.00  0.00           H
ATOM   4838 HG23 VAL   325      35.755  26.914  33.048  1.00  0.00           H
ATOM   4839  C   VAL   325      34.426  25.020  34.661  1.00  0.00           C
ATOM   4840  O   VAL   325      35.584  24.723  35.060  1.00  0.00           O
ATOM   4841  N   GLN   326      33.657  24.122  34.031  1.00  0.00           N
ATOM   4842  H   GLN   326      32.761  24.472  33.723  1.00  0.00           H
ATOM   4843  CA  GLN   326      34.110  22.786  33.707  1.00  0.00           C
ATOM   4844  HA  GLN   326      35.198  22.744  33.664  1.00  0.00           H
ATOM   4845  CB  GLN   326      33.660  21.827  34.818  1.00  0.00           C
ATOM   4846  HB2 GLN   326      32.745  22.103  35.342  1.00  0.00           H
ATOM   4847  HB3 GLN   326      33.595  20.826  34.393  1.00  0.00           H
ATOM   4848  CG  GLN   326      34.653  21.790  35.976  1.00  0.00           C
ATOM   4849  HG2 GLN   326      35.650  21.572  35.596  1.00  0.00           H
ATOM   4850  HG3 GLN   326      34.871  22.701  36.535  1.00  0.00           H
ATOM   4851  CD  GLN   326      34.247  20.783  37.014  1.00  0.00           C
ATOM   4852  OE1 GLN   326      33.228  20.144  37.006  1.00  0.00           O
ATOM   4853  NE2 GLN   326      35.093  20.369  37.939  1.00  0.00           N
ATOM   4854 HE21 GLN   326      35.999  20.801  38.043  1.00  0.00           H
ATOM   4855 HE22 GLN   326      34.844  19.530  38.444  1.00  0.00           H
ATOM   4856  C   GLN   326      33.567  22.380  32.366  1.00  0.00           C
ATOM   4857  O   GLN   326      32.439  22.688  32.005  1.00  0.00           O
ATOM   4858  N   HID   327      34.439  21.707  31.547  1.00  0.00           N
ATOM   4859  H   HID   327      35.319  21.405  31.942  1.00  0.00           H
ATOM   4860  CA  HID   327      34.331  21.446  30.151  1.00  0.00           C
ATOM   4861  HA  HID   327      33.556  22.111  29.769  1.00  0.00           H
ATOM   4862  CB  HID   327      35.644  21.901  29.497  1.00  0.00           C
ATOM   4863  HB2 HID   327      36.482  21.380  29.960  1.00  0.00           H
ATOM   4864  HB3 HID   327      35.584  21.657  28.436  1.00  0.00           H
ATOM   4865  CG  HID   327      35.800  23.415  29.668  1.00  0.00           C
ATOM   4866  ND1 HID   327      35.221  24.445  28.935  1.00  0.00           N
ATOM   4867  HD1 HID   327      34.667  24.389  28.093  1.00  0.00           H
ATOM   4868  CE1 HID   327      35.401  25.599  29.609  1.00  0.00           C
ATOM   4869  HE1 HID   327      35.065  26.578  29.304  1.00  0.00           H
ATOM   4870  NE2 HID   327      36.153  25.405  30.762  1.00  0.00           N
ATOM   4871  CD2 HID   327      36.336  24.010  30.794  1.00  0.00           C
ATOM   4872  HD2 HID   327      36.844  23.493  31.594  1.00  0.00           H
ATOM   4873  C   HID   327      34.027  20.002  29.725  1.00  0.00           C
ATOM   4874  O   HID   327      34.467  19.092  30.461  1.00  0.00           O
ATOM   4875  N   PRO   328      33.368  19.777  28.561  1.00  0.00           N
ATOM   4876  CD  PRO   328      32.883  20.839  27.683  1.00  0.00           C
ATOM   4877  HD2 PRO   328      33.804  21.083  27.154  1.00  0.00           H
ATOM   4878  HD3 PRO   328      32.436  21.684  28.205  1.00  0.00           H
ATOM   4879  CG  PRO   328      31.865  20.143  26.761  1.00  0.00           C
ATOM   4880  HG2 PRO   328      31.845  20.539  25.746  1.00  0.00           H
ATOM   4881  HG3 PRO   328      30.908  20.079  27.278  1.00  0.00           H
ATOM   4882  CB  PRO   328      32.390  18.674  26.759  1.00  0.00           C
ATOM   4883  HB2 PRO   328      33.239  18.603  26.080  1.00  0.00           H
ATOM   4884  HB3 PRO   328      31.613  17.957  26.494  1.00  0.00           H
ATOM   4885  CA  PRO   328      32.755  18.495  28.180  1.00  0.00           C
ATOM   4886  HA  PRO   328      31.830  18.273  28.712  1.00  0.00           H
ATOM   4887  C   PRO   328      33.606  17.262  28.390  1.00  0.00           C
ATOM   4888  O   PRO   328      33.124  16.210  28.799  1.00  0.00           O
ATOM   4889  N   GLU   329      34.834  17.307  27.944  1.00  0.00           N
ATOM   4890  H   GLU   329      35.205  18.213  27.693  1.00  0.00           H
ATOM   4891  CA  GLU   329      35.806  16.195  28.150  1.00  0.00           C
ATOM   4892  HA  GLU   329      35.484  15.340  27.554  1.00  0.00           H
ATOM   4893  CB  GLU   329      37.143  16.667  27.592  1.00  0.00           C
ATOM   4894  HB2 GLU   329      37.042  17.005  26.560  1.00  0.00           H
ATOM   4895  HB3 GLU   329      37.397  17.558  28.166  1.00  0.00           H
ATOM   4896  CG  GLU   329      38.254  15.674  27.724  1.00  0.00           C
ATOM   4897  HG2 GLU   329      38.637  15.539  28.734  1.00  0.00           H
ATOM   4898  HG3 GLU   329      37.932  14.668  27.456  1.00  0.00           H
ATOM   4899  CD  GLU   329      39.420  16.101  26.789  1.00  0.00           C
ATOM   4900  OE1 GLU   329      39.195  16.326  25.562  1.00  0.00           O
ATOM   4901  OE2 GLU   329      40.576  16.064  27.225  1.00  0.00           O
ATOM   4902  C   GLU   329      35.964  15.692  29.660  1.00  0.00           C
ATOM   4903  O   GLU   329      36.243  14.535  29.857  1.00  0.00           O
ATOM   4904  N   LEU   330      35.862  16.592  30.650  1.00  0.00           N
ATOM   4905  H   LEU   330      35.787  17.567  30.402  1.00  0.00           H
ATOM   4906  CA  LEU   330      35.895  16.263  32.063  1.00  0.00           C
ATOM   4907  HA  LEU   330      36.515  15.366  32.073  1.00  0.00           H
ATOM   4908  CB  LEU   330      36.460  17.424  32.950  1.00  0.00           C
ATOM   4909  HB2 LEU   330      37.510  17.578  32.705  1.00  0.00           H
ATOM   4910  HB3 LEU   330      35.922  18.344  32.716  1.00  0.00           H
ATOM   4911  CG  LEU   330      36.513  17.212  34.496  1.00  0.00           C
ATOM   4912  HG  LEU   330      35.534  16.874  34.833  1.00  0.00           H
ATOM   4913  CD1 LEU   330      37.538  16.292  35.116  1.00  0.00           C
ATOM   4914 HD11 LEU   330      37.216  15.299  34.804  1.00  0.00           H
ATOM   4915 HD12 LEU   330      38.556  16.432  34.753  1.00  0.00           H
ATOM   4916 HD13 LEU   330      37.524  16.364  36.204  1.00  0.00           H
ATOM   4917  CD2 LEU   330      36.625  18.583  35.106  1.00  0.00           C
ATOM   4918 HD21 LEU   330      37.487  19.156  34.767  1.00  0.00           H
ATOM   4919 HD22 LEU   330      35.753  19.163  34.801  1.00  0.00           H
ATOM   4920 HD23 LEU   330      36.604  18.578  36.195  1.00  0.00           H
ATOM   4921  C   LEU   330      34.528  15.907  32.511  1.00  0.00           C
ATOM   4922  O   LEU   330      34.454  14.978  33.335  1.00  0.00           O
ATOM   4923  N   THR   331      33.456  16.494  31.991  1.00  0.00           N
ATOM   4924  H   THR   331      33.559  17.147  31.227  1.00  0.00           H
ATOM   4925  CA  THR   331      32.055  16.252  32.460  1.00  0.00           C
ATOM   4926  HA  THR   331      31.954  16.111  33.537  1.00  0.00           H
ATOM   4927  CB  THR   331      31.306  17.605  32.283  1.00  0.00           C
ATOM   4928  HB  THR   331      30.264  17.460  32.569  1.00  0.00           H
ATOM   4929  CG2 THR   331      31.936  18.813  33.005  1.00  0.00           C
ATOM   4930 HG21 THR   331      32.348  18.501  33.965  1.00  0.00           H
ATOM   4931 HG22 THR   331      32.812  19.141  32.443  1.00  0.00           H
ATOM   4932 HG23 THR   331      31.126  19.539  33.079  1.00  0.00           H
ATOM   4933  OG1 THR   331      31.226  17.953  30.945  1.00  0.00           O
ATOM   4934  HG1 THR   331      30.779  18.786  30.776  1.00  0.00           H
ATOM   4935  C   THR   331      31.117  15.252  31.785  1.00  0.00           C
ATOM   4936  O   THR   331      30.139  14.805  32.386  1.00  0.00           O
ATOM   4937  N   GLY   332      31.328  14.886  30.493  1.00  0.00           N
ATOM   4938  H   GLY   332      32.133  15.280  30.028  1.00  0.00           H
ATOM   4939  CA  GLY   332      30.356  14.197  29.612  1.00  0.00           C
ATOM   4940  HA2 GLY   332      30.763  14.066  28.610  1.00  0.00           H
ATOM   4941  HA3 GLY   332      29.857  13.290  29.953  1.00  0.00           H
ATOM   4942  C   GLY   332      29.084  15.059  29.323  1.00  0.00           C
ATOM   4943  O   GLY   332      28.148  14.571  28.671  1.00  0.00           O
ATOM   4944  N   LEU   333      29.031  16.322  29.798  1.00  0.00           N
ATOM   4945  H   LEU   333      29.794  16.732  30.317  1.00  0.00           H
ATOM   4946  CA  LEU   333      27.875  17.236  29.512  1.00  0.00           C
ATOM   4947  HA  LEU   333      26.985  16.610  29.573  1.00  0.00           H
ATOM   4948  CB  LEU   333      27.724  18.251  30.604  1.00  0.00           C
ATOM   4949  HB2 LEU   333      28.740  18.484  30.926  1.00  0.00           H
ATOM   4950  HB3 LEU   333      27.223  19.103  30.144  1.00  0.00           H
ATOM   4951  CG  LEU   333      26.960  17.865  31.929  1.00  0.00           C
ATOM   4952  HG  LEU   333      27.204  16.829  32.163  1.00  0.00           H
ATOM   4953  CD1 LEU   333      27.351  18.602  33.208  1.00  0.00           C
ATOM   4954 HD11 LEU   333      28.196  18.154  33.731  1.00  0.00           H
ATOM   4955 HD12 LEU   333      27.505  19.661  33.002  1.00  0.00           H
ATOM   4956 HD13 LEU   333      26.517  18.461  33.894  1.00  0.00           H
ATOM   4957  CD2 LEU   333      25.517  17.931  31.691  1.00  0.00           C
ATOM   4958 HD21 LEU   333      25.293  17.423  30.754  1.00  0.00           H
ATOM   4959 HD22 LEU   333      24.796  17.574  32.427  1.00  0.00           H
ATOM   4960 HD23 LEU   333      25.300  18.994  31.579  1.00  0.00           H
ATOM   4961  C   LEU   333      27.972  17.824  28.091  1.00  0.00           C
ATOM   4962  O   LEU   333      29.018  18.202  27.610  1.00  0.00           O
ATOM   4963  N   ASP   334      26.764  18.015  27.396  1.00  0.00           N
ATOM   4964  H   ASP   334      25.902  17.673  27.795  1.00  0.00           H
ATOM   4965  CA  ASP   334      26.691  18.512  26.017  1.00  0.00           C
ATOM   4966  HA  ASP   334      27.506  18.001  25.502  1.00  0.00           H
ATOM   4967  CB  ASP   334      25.322  18.203  25.334  1.00  0.00           C
ATOM   4968  HB2 ASP   334      24.553  18.638  25.970  1.00  0.00           H
ATOM   4969  HB3 ASP   334      25.299  18.773  24.405  1.00  0.00           H
ATOM   4970  CG  ASP   334      25.044  16.771  25.103  1.00  0.00           C
ATOM   4971  OD1 ASP   334      23.848  16.492  25.260  1.00  0.00           O
ATOM   4972  OD2 ASP   334      25.960  15.945  24.865  1.00  0.00           O
ATOM   4973  C   ASP   334      26.945  20.070  25.967  1.00  0.00           C
ATOM   4974  O   ASP   334      26.539  20.791  24.987  1.00  0.00           O
ATOM   4975  N   CYX   335      27.523  20.560  27.012  1.00  0.00           N
ATOM   4976  H   CYX   335      27.963  19.946  27.682  1.00  0.00           H
ATOM   4977  CA  CYX   335      27.382  22.040  27.344  1.00  0.00           C
ATOM   4978  HA  CYX   335      27.663  22.624  26.468  1.00  0.00           H
ATOM   4979  CB  CYX   335      25.908  22.329  27.720  1.00  0.00           C
ATOM   4980  HB2 CYX   335      25.727  23.301  28.180  1.00  0.00           H
ATOM   4981  HB3 CYX   335      25.235  22.158  26.880  1.00  0.00           H
ATOM   4982  SG  CYX   335      25.341  21.167  29.006  1.00  0.00           S
ATOM   4983  C   CYX   335      28.441  22.343  28.410  1.00  0.00           C
ATOM   4984  O   CYX   335      28.924  21.454  29.129  1.00  0.00           O
ATOM   4985  N   ILE   336      28.722  23.626  28.678  1.00  0.00           N
ATOM   4986  H   ILE   336      28.181  24.391  28.303  1.00  0.00           H
ATOM   4987  CA  ILE   336      29.664  24.039  29.770  1.00  0.00           C
ATOM   4988  HA  ILE   336      30.488  23.329  29.707  1.00  0.00           H
ATOM   4989  CB  ILE   336      30.338  25.432  29.504  1.00  0.00           C
ATOM   4990  HB  ILE   336      29.584  26.219  29.474  1.00  0.00           H
ATOM   4991  CG2 ILE   336      31.240  25.807  30.608  1.00  0.00           C
ATOM   4992 HG21 ILE   336      31.660  26.798  30.436  1.00  0.00           H
ATOM   4993 HG22 ILE   336      30.770  25.812  31.591  1.00  0.00           H
ATOM   4994 HG23 ILE   336      32.156  25.240  30.780  1.00  0.00           H
ATOM   4995  CG1 ILE   336      31.109  25.398  28.225  1.00  0.00           C
ATOM   4996 HG12 ILE   336      31.977  24.753  28.364  1.00  0.00           H
ATOM   4997 HG13 ILE   336      30.455  24.952  27.478  1.00  0.00           H
ATOM   4998  CD1 ILE   336      31.594  26.747  27.643  1.00  0.00           C
ATOM   4999 HD11 ILE   336      32.336  27.165  28.325  1.00  0.00           H
ATOM   5000 HD12 ILE   336      32.063  26.567  26.676  1.00  0.00           H
ATOM   5001 HD13 ILE   336      30.730  27.338  27.336  1.00  0.00           H
ATOM   5002  C   ILE   336      29.035  23.963  31.171  1.00  0.00           C
ATOM   5003  O   ILE   336      28.018  24.631  31.335  1.00  0.00           O
ATOM   5004  N   ARG   337      29.602  23.353  32.197  1.00  0.00           N
ATOM   5005  H   ARG   337      30.560  23.033  32.189  1.00  0.00           H
ATOM   5006  CA  ARG   337      28.969  23.406  33.561  1.00  0.00           C
ATOM   5007  HA  ARG   337      27.892  23.416  33.394  1.00  0.00           H
ATOM   5008  CB  ARG   337      29.452  22.107  34.328  1.00  0.00           C
ATOM   5009  HB2 ARG   337      29.372  21.214  33.707  1.00  0.00           H
ATOM   5010  HB3 ARG   337      30.493  22.286  34.596  1.00  0.00           H
ATOM   5011  CG  ARG   337      28.712  21.893  35.683  1.00  0.00           C
ATOM   5012  HG2 ARG   337      29.067  22.598  36.434  1.00  0.00           H
ATOM   5013  HG3 ARG   337      27.633  21.991  35.558  1.00  0.00           H
ATOM   5014  CD  ARG   337      28.807  20.481  36.297  1.00  0.00           C
ATOM   5015  HD2 ARG   337      28.485  19.766  35.540  1.00  0.00           H
ATOM   5016  HD3 ARG   337      29.845  20.200  36.477  1.00  0.00           H
ATOM   5017  NE  ARG   337      27.947  20.442  37.457  1.00  0.00           N
ATOM   5018  HE  ARG   337      27.055  20.889  37.302  1.00  0.00           H
ATOM   5019  CZ  ARG   337      28.209  20.034  38.703  1.00  0.00           C
ATOM   5020  NH1 ARG   337      29.308  19.422  39.067  1.00  0.00           N
ATOM   5021 HH11 ARG   337      29.914  19.088  38.331  1.00  0.00           H
ATOM   5022 HH12 ARG   337      29.479  19.000  39.968  1.00  0.00           H
ATOM   5023  NH2 ARG   337      27.359  20.060  39.621  1.00  0.00           N
ATOM   5024 HH21 ARG   337      26.541  20.608  39.398  1.00  0.00           H
ATOM   5025 HH22 ARG   337      27.705  19.716  40.505  1.00  0.00           H
ATOM   5026  C   ARG   337      29.427  24.680  34.362  1.00  0.00           C
ATOM   5027  O   ARG   337      30.643  24.747  34.623  1.00  0.00           O
ATOM   5028  N   PRO   338      28.589  25.695  34.689  1.00  0.00           N
ATOM   5029  CD  PRO   338      27.216  25.844  34.276  1.00  0.00           C
ATOM   5030  HD2 PRO   338      26.583  24.962  34.364  1.00  0.00           H
ATOM   5031  HD3 PRO   338      27.194  26.168  33.235  1.00  0.00           H
ATOM   5032  CG  PRO   338      26.679  26.895  35.161  1.00  0.00           C
ATOM   5033  HG2 PRO   338      26.404  26.493  36.135  1.00  0.00           H
ATOM   5034  HG3 PRO   338      25.759  27.353  34.799  1.00  0.00           H
ATOM   5035  CB  PRO   338      27.830  27.900  35.270  1.00  0.00           C
ATOM   5036  HB2 PRO   338      27.693  28.660  36.039  1.00  0.00           H
ATOM   5037  HB3 PRO   338      28.030  28.330  34.288  1.00  0.00           H
ATOM   5038  CA  PRO   338      28.994  26.904  35.537  1.00  0.00           C
ATOM   5039  HA  PRO   338      29.946  27.327  35.215  1.00  0.00           H
ATOM   5040  C   PRO   338      29.157  26.531  37.032  1.00  0.00           C
ATOM   5041  O   PRO   338      28.525  25.567  37.519  1.00  0.00           O
ATOM   5042  N   CYX   339      30.071  27.231  37.703  1.00  0.00           N
ATOM   5043  H   CYX   339      30.616  27.864  37.134  1.00  0.00           H
ATOM   5044  CA  CYX   339      30.733  26.973  38.970  1.00  0.00           C
ATOM   5045  HA  CYX   339      29.947  26.499  39.557  1.00  0.00           H
ATOM   5046  CB  CYX   339      31.891  25.999  38.702  1.00  0.00           C
ATOM   5047  HB2 CYX   339      32.651  26.403  38.033  1.00  0.00           H
[truncated: 55,806 more chars]
