# Supplementary material for: Worth the Weight: Sub-Pocket EXplorer (SubPEx), a Weighted Ensemble Method to Enhance Binding-Pocket Conformational Sampling
Source: J Chem Theory Comput. 2023 Aug 16;19(17):5677–89. doi: 10.1021/acs.jctc.3c00478 (PMC10500992; doi:10.1021/acs.jctc.3c00478)
Supplement: Supplementary file 2 — ct3c00478_si_002.zip [file ct3c00478_si_002.zip › clustered_structures/NA/brute-force/rep.c13.aligned.pdb]

HELIX    1   1 SER     23  SER     28  1                                   6
HELIX    2   2 PRO    328  THR    331  1                                   4
SHEET    1   1 1 GLY    14  LYS    20  0
SHEET    2   2 1 PHE    39  CYX    42  0
SHEET    3   3 1 CYX    47  THR    53  0
SHEET    4   4 1 THR    75  PRO    80  0
SHEET    5   5 1 ARG    91  VAL    95  0
SHEET    6   6 1 SER    98  HIE   103  0
SHEET    7   7 1 TRP   108  SER   114  0
SHEET    8   8 1 VAL   121  TYR   126  0
SHEET    9   9 1 ILE   129  ILE   134  0
SHEET   10  10 1 ALA   150  VAL   152  0
SHEET   11  11 1 SER   155  ASP   162  0
SHEET   12  12 1 SER   170  GLU   177  0
SHEET   13  13 1 LYS   180  LEU   187  0
SHEET   14  14 1 SER   198  ASN   202  0
SHEET   15  15 1 GLU   205  VAL   209  0
SHEET   16  16 1 PRO   220  PHE   224  0
SHEET   17  17 1 TYR   230  TYR   234  0
SHEET   18  18 1 SER   268  TYR   271  0
SHEET   19  19 1 GLY   274  ARG   279  0
SHEET   20  20 1 PHE   289  ASP   294  0
SHEET   21  21 1 VAL   307  VAL   312  0
SHEET   22  22 1 SER   321  GLN   326  0
SHEET   23  23 1 ARG   337  GLU   343  0
SHEET   24  24 1 SER   360  VAL   366  0
CRYST1  151.975  145.827  152.497   7.15   3.45   7.36               1
ATOM      1  N   VAL     1      46.047  16.419  25.830  1.00  0.00           N
ATOM      2  H1  VAL     1      46.860  16.389  26.428  1.00  0.00           H
ATOM      3  H2  VAL     1      45.270  16.429  26.476  1.00  0.00           H
ATOM      4  H3  VAL     1      46.006  15.684  25.139  1.00  0.00           H
ATOM      5  CA  VAL     1      45.970  17.766  25.191  1.00  0.00           C
ATOM      6  HA  VAL     1      45.898  18.580  25.913  1.00  0.00           H
ATOM      7  CB  VAL     1      47.219  18.008  24.345  1.00  0.00           C
ATOM      8  HB  VAL     1      47.357  17.101  23.757  1.00  0.00           H
ATOM      9  CG1 VAL     1      47.316  19.155  23.330  1.00  0.00           C
ATOM     10 HG11 VAL     1      46.395  19.297  22.766  1.00  0.00           H
ATOM     11 HG12 VAL     1      47.586  20.134  23.725  1.00  0.00           H
ATOM     12 HG13 VAL     1      48.066  18.947  22.567  1.00  0.00           H
ATOM     13  CG2 VAL     1      48.500  18.239  25.205  1.00  0.00           C
ATOM     14 HG21 VAL     1      49.347  18.303  24.523  1.00  0.00           H
ATOM     15 HG22 VAL     1      48.395  19.048  25.929  1.00  0.00           H
ATOM     16 HG23 VAL     1      48.708  17.456  25.934  1.00  0.00           H
ATOM     17  C   VAL     1      44.765  17.885  24.265  1.00  0.00           C
ATOM     18  O   VAL     1      44.567  17.188  23.268  1.00  0.00           O
ATOM     19  N   LYS     2      43.805  18.750  24.660  1.00  0.00           N
ATOM     20  H   LYS     2      43.976  19.249  25.522  1.00  0.00           H
ATOM     21  CA  LYS     2      42.630  19.135  23.887  1.00  0.00           C
ATOM     22  HA  LYS     2      42.875  18.942  22.843  1.00  0.00           H
ATOM     23  CB  LYS     2      41.529  18.149  24.336  1.00  0.00           C
ATOM     24  HB2 LYS     2      41.213  18.330  25.364  1.00  0.00           H
ATOM     25  HB3 LYS     2      40.636  18.459  23.793  1.00  0.00           H
ATOM     26  CG  LYS     2      41.741  16.676  23.932  1.00  0.00           C
ATOM     27  HG2 LYS     2      41.993  16.555  22.879  1.00  0.00           H
ATOM     28  HG3 LYS     2      42.536  16.267  24.555  1.00  0.00           H
ATOM     29  CD  LYS     2      40.399  15.869  24.193  1.00  0.00           C
ATOM     30  HD2 LYS     2      40.428  15.520  25.226  1.00  0.00           H
ATOM     31  HD3 LYS     2      39.473  16.409  23.989  1.00  0.00           H
ATOM     32  CE  LYS     2      40.358  14.577  23.373  1.00  0.00           C
ATOM     33  HE2 LYS     2      40.866  14.620  22.410  1.00  0.00           H
ATOM     34  HE3 LYS     2      41.010  13.818  23.803  1.00  0.00           H
ATOM     35  NZ  LYS     2      38.977  13.962  23.348  1.00  0.00           N
ATOM     36  HZ1 LYS     2      38.233  14.381  22.809  1.00  0.00           H
ATOM     37  HZ2 LYS     2      38.972  12.992  23.065  1.00  0.00           H
ATOM     38  HZ3 LYS     2      38.669  13.889  24.307  1.00  0.00           H
ATOM     39  C   LYS     2      42.190  20.599  24.038  1.00  0.00           C
ATOM     40  O   LYS     2      41.797  21.047  25.129  1.00  0.00           O
ATOM     41  N   LEU     3      42.178  21.322  22.926  1.00  0.00           N
ATOM     42  H   LEU     3      42.438  20.925  22.034  1.00  0.00           H
ATOM     43  CA  LEU     3      41.446  22.598  22.872  1.00  0.00           C
ATOM     44  HA  LEU     3      41.687  23.292  23.677  1.00  0.00           H
ATOM     45  CB  LEU     3      41.720  23.208  21.468  1.00  0.00           C
ATOM     46  HB2 LEU     3      41.693  22.357  20.787  1.00  0.00           H
ATOM     47  HB3 LEU     3      40.879  23.884  21.319  1.00  0.00           H
ATOM     48  CG  LEU     3      43.063  23.966  21.143  1.00  0.00           C
ATOM     49  HG  LEU     3      43.118  24.786  21.860  1.00  0.00           H
ATOM     50  CD1 LEU     3      44.300  23.154  21.335  1.00  0.00           C
ATOM     51 HD11 LEU     3      44.455  22.931  22.391  1.00  0.00           H
ATOM     52 HD12 LEU     3      44.183  22.222  20.780  1.00  0.00           H
ATOM     53 HD13 LEU     3      45.188  23.640  20.932  1.00  0.00           H
ATOM     54  CD2 LEU     3      43.019  24.557  19.731  1.00  0.00           C
ATOM     55 HD21 LEU     3      43.809  25.303  19.651  1.00  0.00           H
ATOM     56 HD22 LEU     3      43.085  23.865  18.891  1.00  0.00           H
ATOM     57 HD23 LEU     3      42.052  25.059  19.705  1.00  0.00           H
ATOM     58  C   LEU     3      39.906  22.429  23.040  1.00  0.00           C
ATOM     59  O   LEU     3      39.371  21.340  22.765  1.00  0.00           O
ATOM     60  N   ALA     4      39.189  23.589  23.269  1.00  0.00           N
ATOM     61  H   ALA     4      39.806  24.374  23.421  1.00  0.00           H
ATOM     62  CA  ALA     4      37.772  23.669  23.371  1.00  0.00           C
ATOM     63  HA  ALA     4      37.400  22.648  23.285  1.00  0.00           H
ATOM     64  CB  ALA     4      37.305  24.333  24.675  1.00  0.00           C
ATOM     65  HB1 ALA     4      37.840  23.840  25.486  1.00  0.00           H
ATOM     66  HB2 ALA     4      37.614  25.377  24.614  1.00  0.00           H
ATOM     67  HB3 ALA     4      36.225  24.223  24.765  1.00  0.00           H
ATOM     68  C   ALA     4      37.090  24.557  22.295  1.00  0.00           C
ATOM     69  O   ALA     4      37.598  25.713  22.068  1.00  0.00           O
ATOM     70  N   GLY     5      35.913  24.128  21.774  1.00  0.00           N
ATOM     71  H   GLY     5      35.544  23.207  21.964  1.00  0.00           H
ATOM     72  CA  GLY     5      34.877  25.016  21.111  1.00  0.00           C
ATOM     73  HA2 GLY     5      35.418  25.785  20.557  1.00  0.00           H
ATOM     74  HA3 GLY     5      34.198  24.553  20.394  1.00  0.00           H
ATOM     75  C   GLY     5      33.939  25.568  22.172  1.00  0.00           C
ATOM     76  O   GLY     5      33.571  24.856  23.079  1.00  0.00           O
ATOM     77  N   ASN     6      33.555  26.855  22.067  1.00  0.00           N
ATOM     78  H   ASN     6      33.856  27.336  21.231  1.00  0.00           H
ATOM     79  CA  ASN     6      32.601  27.538  22.955  1.00  0.00           C
ATOM     80  HA  ASN     6      33.120  27.658  23.905  1.00  0.00           H
ATOM     81  CB  ASN     6      32.398  28.930  22.451  1.00  0.00           C
ATOM     82  HB2 ASN     6      33.187  29.104  21.719  1.00  0.00           H
ATOM     83  HB3 ASN     6      31.457  28.970  21.901  1.00  0.00           H
ATOM     84  CG  ASN     6      32.395  29.956  23.578  1.00  0.00           C
ATOM     85  OD1 ASN     6      31.513  29.912  24.405  1.00  0.00           O
ATOM     86  ND2 ASN     6      33.326  30.855  23.552  1.00  0.00           N
ATOM     87 HD21 ASN     6      33.921  30.833  22.737  1.00  0.00           H
ATOM     88 HD22 ASN     6      33.206  31.724  24.053  1.00  0.00           H
ATOM     89  C   ASN     6      31.290  26.760  23.091  1.00  0.00           C
ATOM     90  O   ASN     6      30.795  26.119  22.142  1.00  0.00           O
ATOM     91  N   SER     7      30.587  26.741  24.214  1.00  0.00           N
ATOM     92  H   SER     7      30.922  27.171  25.065  1.00  0.00           H
ATOM     93  CA  SER     7      29.393  25.880  24.400  1.00  0.00           C
ATOM     94  HA  SER     7      28.830  25.938  23.469  1.00  0.00           H
ATOM     95  CB  SER     7      29.747  24.417  24.748  1.00  0.00           C
ATOM     96  HB2 SER     7      30.397  24.076  23.942  1.00  0.00           H
ATOM     97  HB3 SER     7      30.310  24.402  25.681  1.00  0.00           H
ATOM     98  OG  SER     7      28.533  23.667  24.913  1.00  0.00           O
ATOM     99  HG  SER     7      28.440  23.488  23.975  1.00  0.00           H
ATOM    100  C   SER     7      28.457  26.506  25.496  1.00  0.00           C
ATOM    101  O   SER     7      28.931  27.365  26.302  1.00  0.00           O
ATOM    102  N   SER     8      27.170  26.208  25.368  1.00  0.00           N
ATOM    103  H   SER     8      26.862  25.715  24.542  1.00  0.00           H
ATOM    104  CA  SER     8      26.170  26.710  26.239  1.00  0.00           C
ATOM    105  HA  SER     8      26.194  27.800  26.216  1.00  0.00           H
ATOM    106  CB  SER     8      24.773  26.343  25.838  1.00  0.00           C
ATOM    107  HB2 SER     8      24.737  25.254  25.881  1.00  0.00           H
ATOM    108  HB3 SER     8      24.076  26.672  26.608  1.00  0.00           H
ATOM    109  OG  SER     8      24.419  26.866  24.561  1.00  0.00           O
ATOM    110  HG  SER     8      25.001  26.584  23.852  1.00  0.00           H
ATOM    111  C   SER     8      26.381  26.227  27.727  1.00  0.00           C
ATOM    112  O   SER     8      26.754  25.079  28.010  1.00  0.00           O
ATOM    113  N   LEU     9      26.144  27.160  28.685  1.00  0.00           N
ATOM    114  H   LEU     9      25.725  28.019  28.361  1.00  0.00           H
ATOM    115  CA  LEU     9      26.188  26.802  30.097  1.00  0.00           C
ATOM    116  HA  LEU     9      27.113  26.237  30.210  1.00  0.00           H
ATOM    117  CB  LEU     9      26.240  28.079  30.978  1.00  0.00           C
ATOM    118  HB2 LEU     9      25.251  28.535  31.003  1.00  0.00           H
ATOM    119  HB3 LEU     9      26.455  27.802  32.011  1.00  0.00           H
ATOM    120  CG  LEU     9      27.121  29.268  30.511  1.00  0.00           C
ATOM    121  HG  LEU     9      26.871  29.596  29.503  1.00  0.00           H
ATOM    122  CD1 LEU     9      26.746  30.445  31.463  1.00  0.00           C
ATOM    123 HD11 LEU     9      25.713  30.667  31.196  1.00  0.00           H
ATOM    124 HD12 LEU     9      27.014  30.166  32.482  1.00  0.00           H
ATOM    125 HD13 LEU     9      27.283  31.375  31.275  1.00  0.00           H
ATOM    126  CD2 LEU     9      28.656  28.908  30.637  1.00  0.00           C
ATOM    127 HD21 LEU     9      29.313  29.774  30.558  1.00  0.00           H
ATOM    128 HD22 LEU     9      28.824  28.535  31.648  1.00  0.00           H
ATOM    129 HD23 LEU     9      28.859  28.111  29.923  1.00  0.00           H
ATOM    130  C   LEU     9      25.082  25.906  30.643  1.00  0.00           C
ATOM    131  O   LEU     9      23.926  26.003  30.193  1.00  0.00           O
ATOM    132  N   CYX    10      25.390  24.874  31.408  1.00  0.00           N
ATOM    133  H   CYX    10      26.381  24.716  31.526  1.00  0.00           H
ATOM    134  CA  CYX    10      24.434  23.774  31.685  1.00  0.00           C
ATOM    135  HA  CYX    10      24.210  23.422  30.678  1.00  0.00           H
ATOM    136  CB  CYX    10      25.131  22.565  32.372  1.00  0.00           C
ATOM    137  HB2 CYX    10      25.435  22.862  33.376  1.00  0.00           H
ATOM    138  HB3 CYX    10      24.340  21.828  32.504  1.00  0.00           H
ATOM    139  SG  CYX    10      26.519  21.683  31.700  1.00  0.00           S
ATOM    140  C   CYX    10      23.147  24.268  32.353  1.00  0.00           C
ATOM    141  O   CYX    10      23.127  25.291  33.000  1.00  0.00           O
ATOM    142  N   PRO    11      21.991  23.520  32.226  1.00  0.00           N
ATOM    143  CD  PRO    11      21.846  22.412  31.304  1.00  0.00           C
ATOM    144  HD2 PRO    11      22.660  21.689  31.257  1.00  0.00           H
ATOM    145  HD3 PRO    11      21.798  22.762  30.273  1.00  0.00           H
ATOM    146  CG  PRO    11      20.605  21.812  31.734  1.00  0.00           C
ATOM    147  HG2 PRO    11      20.868  21.289  32.654  1.00  0.00           H
ATOM    148  HG3 PRO    11      20.130  21.223  30.950  1.00  0.00           H
ATOM    149  CB  PRO    11      19.656  23.041  32.026  1.00  0.00           C
ATOM    150  HB2 PRO    11      18.845  22.819  32.720  1.00  0.00           H
ATOM    151  HB3 PRO    11      19.237  23.453  31.107  1.00  0.00           H
ATOM    152  CA  PRO    11      20.632  24.015  32.610  1.00  0.00           C
ATOM    153  HA  PRO    11      20.512  24.998  32.154  1.00  0.00           H
ATOM    154  C   PRO    11      20.488  23.990  34.182  1.00  0.00           C
ATOM    155  O   PRO    11      20.772  23.009  34.854  1.00  0.00           O
ATOM    156  N   ILE    12      20.037  25.122  34.756  1.00  0.00           N
ATOM    157  H   ILE    12      19.854  25.972  34.244  1.00  0.00           H
ATOM    158  CA  ILE    12      20.085  25.262  36.262  1.00  0.00           C
ATOM    159  HA  ILE    12      20.656  24.465  36.736  1.00  0.00           H
ATOM    160  CB  ILE    12      20.745  26.571  36.713  1.00  0.00           C
ATOM    161  HB  ILE    12      20.105  27.385  36.374  1.00  0.00           H
ATOM    162  CG2 ILE    12      20.680  26.794  38.216  1.00  0.00           C
ATOM    163 HG21 ILE    12      21.353  26.100  38.719  1.00  0.00           H
ATOM    164 HG22 ILE    12      21.107  27.782  38.384  1.00  0.00           H
ATOM    165 HG23 ILE    12      19.647  26.767  38.562  1.00  0.00           H
ATOM    166  CG1 ILE    12      22.134  26.675  36.048  1.00  0.00           C
ATOM    167 HG12 ILE    12      22.123  26.277  35.034  1.00  0.00           H
ATOM    168 HG13 ILE    12      22.423  27.711  35.868  1.00  0.00           H
ATOM    169  CD1 ILE    12      23.309  25.845  36.826  1.00  0.00           C
ATOM    170 HD11 ILE    12      24.187  25.841  36.181  1.00  0.00           H
ATOM    171 HD12 ILE    12      23.722  26.422  37.654  1.00  0.00           H
ATOM    172 HD13 ILE    12      22.885  24.922  37.222  1.00  0.00           H
ATOM    173  C   ILE    12      18.742  25.222  36.917  1.00  0.00           C
ATOM    174  O   ILE    12      17.817  25.861  36.394  1.00  0.00           O
ATOM    175  N   ASN    13      18.456  24.479  37.997  1.00  0.00           N
ATOM    176  H   ASN    13      19.217  23.886  38.298  1.00  0.00           H
ATOM    177  CA  ASN    13      17.425  24.807  39.003  1.00  0.00           C
ATOM    178  HA  ASN    13      16.947  25.775  38.849  1.00  0.00           H
ATOM    179  CB  ASN    13      16.356  23.721  38.964  1.00  0.00           C
ATOM    180  HB2 ASN    13      16.779  22.719  39.035  1.00  0.00           H
ATOM    181  HB3 ASN    13      15.741  23.755  39.863  1.00  0.00           H
ATOM    182  CG  ASN    13      15.543  23.912  37.717  1.00  0.00           C
ATOM    183  OD1 ASN    13      14.538  24.508  37.699  1.00  0.00           O
ATOM    184  ND2 ASN    13      15.886  23.266  36.618  1.00  0.00           N
ATOM    185 HD21 ASN    13      15.257  23.239  35.828  1.00  0.00           H
ATOM    186 HD22 ASN    13      16.788  22.811  36.622  1.00  0.00           H
ATOM    187  C   ASN    13      18.102  24.987  40.381  1.00  0.00           C
ATOM    188  O   ASN    13      17.428  25.418  41.315  1.00  0.00           O
ATOM    189  N   GLY    14      19.349  24.673  40.598  1.00  0.00           N
ATOM    190  H   GLY    14      19.878  24.169  39.901  1.00  0.00           H
ATOM    191  CA  GLY    14      20.009  24.872  41.811  1.00  0.00           C
ATOM    192  HA2 GLY    14      20.055  25.907  42.147  1.00  0.00           H
ATOM    193  HA3 GLY    14      19.439  24.206  42.460  1.00  0.00           H
ATOM    194  C   GLY    14      21.497  24.579  41.815  1.00  0.00           C
ATOM    195  O   GLY    14      22.141  24.470  40.779  1.00  0.00           O
ATOM    196  N   TRP    15      22.199  24.442  42.953  1.00  0.00           N
ATOM    197  H   TRP    15      21.680  24.653  43.794  1.00  0.00           H
ATOM    198  CA  TRP    15      23.668  24.356  43.167  1.00  0.00           C
ATOM    199  HA  TRP    15      24.220  24.016  42.292  1.00  0.00           H
ATOM    200  CB  TRP    15      24.270  25.701  43.430  1.00  0.00           C
ATOM    201  HB2 TRP    15      23.940  25.989  44.428  1.00  0.00           H
ATOM    202  HB3 TRP    15      25.352  25.647  43.555  1.00  0.00           H
ATOM    203  CG  TRP    15      23.815  26.766  42.503  1.00  0.00           C
ATOM    204  CD1 TRP    15      22.632  27.418  42.580  1.00  0.00           C
ATOM    205  HD1 TRP    15      21.807  27.260  43.257  1.00  0.00           H
ATOM    206  NE1 TRP    15      22.482  28.305  41.512  1.00  0.00           N
ATOM    207  HE1 TRP    15      21.633  28.777  41.236  1.00  0.00           H
ATOM    208  CE2 TRP    15      23.533  28.161  40.637  1.00  0.00           C
ATOM    209  CZ2 TRP    15      23.819  28.745  39.405  1.00  0.00           C
ATOM    210  HZ2 TRP    15      23.019  29.324  38.968  1.00  0.00           H
ATOM    211  CH2 TRP    15      25.095  28.640  38.781  1.00  0.00           C
ATOM    212  HH2 TRP    15      25.301  28.983  37.779  1.00  0.00           H
ATOM    213  CZ3 TRP    15      26.065  27.856  39.467  1.00  0.00           C
ATOM    214  HZ3 TRP    15      27.063  27.793  39.060  1.00  0.00           H
ATOM    215  CE3 TRP    15      25.774  27.196  40.719  1.00  0.00           C
ATOM    216  HE3 TRP    15      26.521  26.596  41.218  1.00  0.00           H
ATOM    217  CD2 TRP    15      24.502  27.335  41.318  1.00  0.00           C
ATOM    218  C   TRP    15      24.001  23.343  44.257  1.00  0.00           C
ATOM    219  O   TRP    15      23.478  23.371  45.396  1.00  0.00           O
ATOM    220  N   ALA    16      24.930  22.403  43.917  1.00  0.00           N
ATOM    221  H   ALA    16      25.372  22.550  43.020  1.00  0.00           H
ATOM    222  CA  ALA    16      25.387  21.353  44.781  1.00  0.00           C
ATOM    223  HA  ALA    16      24.938  21.526  45.759  1.00  0.00           H
ATOM    224  CB  ALA    16      24.866  20.008  44.203  1.00  0.00           C
ATOM    225  HB1 ALA    16      25.081  19.242  44.947  1.00  0.00           H
ATOM    226  HB2 ALA    16      23.781  19.965  44.109  1.00  0.00           H
ATOM    227  HB3 ALA    16      25.415  19.697  43.315  1.00  0.00           H
ATOM    228  C   ALA    16      26.889  21.471  45.085  1.00  0.00           C
ATOM    229  O   ALA    16      27.646  21.797  44.207  1.00  0.00           O
ATOM    230  N   VAL    17      27.274  21.151  46.321  1.00  0.00           N
ATOM    231  H   VAL    17      26.655  20.716  46.990  1.00  0.00           H
ATOM    232  CA  VAL    17      28.710  21.242  46.840  1.00  0.00           C
ATOM    233  HA  VAL    17      28.941  22.284  46.615  1.00  0.00           H
ATOM    234  CB  VAL    17      28.795  21.136  48.406  1.00  0.00           C
ATOM    235  HB  VAL    17      28.098  21.862  48.826  1.00  0.00           H
ATOM    236  CG1 VAL    17      28.415  19.756  48.966  1.00  0.00           C
ATOM    237 HG11 VAL    17      27.419  19.479  48.622  1.00  0.00           H
ATOM    238 HG12 VAL    17      29.020  18.868  48.779  1.00  0.00           H
ATOM    239 HG13 VAL    17      28.370  19.752  50.056  1.00  0.00           H
ATOM    240  CG2 VAL    17      30.218  21.560  48.889  1.00  0.00           C
ATOM    241 HG21 VAL    17      31.032  20.978  48.458  1.00  0.00           H
ATOM    242 HG22 VAL    17      30.461  22.551  48.507  1.00  0.00           H
ATOM    243 HG23 VAL    17      30.229  21.587  49.979  1.00  0.00           H
ATOM    244  C   VAL    17      29.616  20.280  46.115  1.00  0.00           C
ATOM    245  O   VAL    17      29.373  19.126  45.964  1.00  0.00           O
ATOM    246  N   TYR    18      30.692  20.851  45.461  1.00  0.00           N
ATOM    247  H   TYR    18      30.918  21.805  45.699  1.00  0.00           H
ATOM    248  CA  TYR    18      31.665  20.029  44.657  1.00  0.00           C
ATOM    249  HA  TYR    18      31.265  19.039  44.439  1.00  0.00           H
ATOM    250  CB  TYR    18      32.013  20.710  43.338  1.00  0.00           C
ATOM    251  HB2 TYR    18      31.038  20.868  42.875  1.00  0.00           H
ATOM    252  HB3 TYR    18      32.357  21.737  43.471  1.00  0.00           H
ATOM    253  CG  TYR    18      33.042  20.061  42.478  1.00  0.00           C
ATOM    254  CD1 TYR    18      32.669  19.009  41.599  1.00  0.00           C
ATOM    255  HD1 TYR    18      31.692  18.557  41.687  1.00  0.00           H
ATOM    256  CE1 TYR    18      33.475  18.482  40.589  1.00  0.00           C
ATOM    257  HE1 TYR    18      33.103  17.759  39.877  1.00  0.00           H
ATOM    258  CZ  TYR    18      34.815  18.933  40.549  1.00  0.00           C
ATOM    259  OH  TYR    18      35.720  18.478  39.609  1.00  0.00           O
ATOM    260  HH  TYR    18      35.519  17.603  39.271  1.00  0.00           H
ATOM    261  CE2 TYR    18      35.263  19.818  41.484  1.00  0.00           C
ATOM    262  HE2 TYR    18      36.327  20.008  41.485  1.00  0.00           H
ATOM    263  CD2 TYR    18      34.371  20.509  42.350  1.00  0.00           C
ATOM    264  HD2 TYR    18      34.721  21.292  43.007  1.00  0.00           H
ATOM    265  C   TYR    18      32.940  19.752  45.406  1.00  0.00           C
ATOM    266  O   TYR    18      33.390  18.608  45.450  1.00  0.00           O
ATOM    267  N   SER    19      33.485  20.809  46.124  1.00  0.00           N
ATOM    268  H   SER    19      33.084  21.737  46.119  1.00  0.00           H
ATOM    269  CA  SER    19      34.683  20.585  47.062  1.00  0.00           C
ATOM    270  HA  SER    19      34.556  19.628  47.568  1.00  0.00           H
ATOM    271  CB  SER    19      35.810  20.457  46.102  1.00  0.00           C
ATOM    272  HB2 SER    19      35.648  19.764  45.277  1.00  0.00           H
ATOM    273  HB3 SER    19      36.073  21.341  45.519  1.00  0.00           H
ATOM    274  OG  SER    19      36.999  20.075  46.748  1.00  0.00           O
ATOM    275  HG  SER    19      36.995  19.115  46.774  1.00  0.00           H
ATOM    276  C   SER    19      34.939  21.610  48.170  1.00  0.00           C
ATOM    277  O   SER    19      34.739  22.806  47.850  1.00  0.00           O
ATOM    278  N   LYS    20      35.532  21.103  49.266  1.00  0.00           N
ATOM    279  H   LYS    20      35.651  20.099  49.286  1.00  0.00           H
ATOM    280  CA  LYS    20      36.060  21.968  50.417  1.00  0.00           C
ATOM    281  HA  LYS    20      36.222  22.950  49.973  1.00  0.00           H
ATOM    282  CB  LYS    20      35.142  22.078  51.608  1.00  0.00           C
ATOM    283  HB2 LYS    20      35.479  22.839  52.311  1.00  0.00           H
ATOM    284  HB3 LYS    20      34.162  22.397  51.255  1.00  0.00           H
ATOM    285  CG  LYS    20      34.931  20.768  52.283  1.00  0.00           C
ATOM    286  HG2 LYS    20      34.789  19.990  51.532  1.00  0.00           H
ATOM    287  HG3 LYS    20      35.744  20.479  52.949  1.00  0.00           H
ATOM    288  CD  LYS    20      33.639  20.815  53.127  1.00  0.00           C
ATOM    289  HD2 LYS    20      33.729  21.619  53.857  1.00  0.00           H
ATOM    290  HD3 LYS    20      32.748  20.933  52.510  1.00  0.00           H
ATOM    291  CE  LYS    20      33.629  19.486  53.907  1.00  0.00           C
ATOM    292  HE2 LYS    20      33.663  18.738  53.116  1.00  0.00           H
ATOM    293  HE3 LYS    20      34.518  19.317  54.516  1.00  0.00           H
ATOM    294  NZ  LYS    20      32.496  19.324  54.819  1.00  0.00           N
ATOM    295  HZ1 LYS    20      31.596  19.490  54.392  1.00  0.00           H
ATOM    296  HZ2 LYS    20      32.405  18.402  55.223  1.00  0.00           H
ATOM    297  HZ3 LYS    20      32.540  20.035  55.535  1.00  0.00           H
ATOM    298  C   LYS    20      37.477  21.590  50.940  1.00  0.00           C
ATOM    299  O   LYS    20      37.927  20.451  50.950  1.00  0.00           O
ATOM    300  N   ASP    21      38.255  22.598  51.332  1.00  0.00           N
ATOM    301  H   ASP    21      37.889  23.526  51.486  1.00  0.00           H
ATOM    302  CA  ASP    21      39.716  22.467  51.629  1.00  0.00           C
ATOM    303  HA  ASP    21      40.015  21.780  50.837  1.00  0.00           H
ATOM    304  CB  ASP    21      40.544  23.754  51.541  1.00  0.00           C
ATOM    305  HB2 ASP    21      41.614  23.547  51.573  1.00  0.00           H
ATOM    306  HB3 ASP    21      40.424  24.147  50.532  1.00  0.00           H
ATOM    307  CG  ASP    21      40.303  24.858  52.573  1.00  0.00           C
ATOM    308  OD1 ASP    21      40.871  25.910  52.517  1.00  0.00           O
ATOM    309  OD2 ASP    21      39.562  24.752  53.589  1.00  0.00           O
ATOM    310  C   ASP    21      40.059  21.737  52.924  1.00  0.00           C
ATOM    311  O   ASP    21      41.141  21.118  53.046  1.00  0.00           O
ATOM    312  N   ASN    22      39.173  21.809  53.876  1.00  0.00           N
ATOM    313  H   ASN    22      38.354  22.397  53.815  1.00  0.00           H
ATOM    314  CA  ASN    22      39.374  21.516  55.333  1.00  0.00           C
ATOM    315  HA  ASN    22      38.577  22.095  55.802  1.00  0.00           H
ATOM    316  CB  ASN    22      39.029  20.034  55.511  1.00  0.00           C
ATOM    317  HB2 ASN    22      39.663  19.504  54.799  1.00  0.00           H
ATOM    318  HB3 ASN    22      39.239  19.694  56.524  1.00  0.00           H
ATOM    319  CG  ASN    22      37.515  19.803  55.397  1.00  0.00           C
ATOM    320  OD1 ASN    22      36.653  20.598  55.711  1.00  0.00           O
ATOM    321  ND2 ASN    22      37.141  18.637  54.989  1.00  0.00           N
ATOM    322 HD21 ASN    22      37.777  17.936  54.635  1.00  0.00           H
ATOM    323 HD22 ASN    22      36.214  18.334  55.253  1.00  0.00           H
ATOM    324  C   ASN    22      40.771  21.950  55.920  1.00  0.00           C
ATOM    325  O   ASN    22      41.407  21.282  56.782  1.00  0.00           O
ATOM    326  N   SER    23      41.261  23.127  55.395  1.00  0.00           N
ATOM    327  H   SER    23      40.753  23.594  54.656  1.00  0.00           H
ATOM    328  CA  SER    23      42.628  23.598  55.639  1.00  0.00           C
ATOM    329  HA  SER    23      43.292  22.816  55.270  1.00  0.00           H
ATOM    330  CB  SER    23      42.997  24.845  54.744  1.00  0.00           C
ATOM    331  HB2 SER    23      43.924  25.335  55.045  1.00  0.00           H
ATOM    332  HB3 SER    23      43.059  24.541  53.699  1.00  0.00           H
ATOM    333  OG  SER    23      42.068  25.918  54.854  1.00  0.00           O
ATOM    334  HG  SER    23      41.835  26.056  53.932  1.00  0.00           H
ATOM    335  C   SER    23      42.916  23.951  57.085  1.00  0.00           C
ATOM    336  O   SER    23      43.882  23.416  57.571  1.00  0.00           O
ATOM    337  N   ILE    24      42.094  24.819  57.688  1.00  0.00           N
ATOM    338  H   ILE    24      41.410  25.266  57.094  1.00  0.00           H
ATOM    339  CA  ILE    24      42.198  25.087  59.164  1.00  0.00           C
ATOM    340  HA  ILE    24      43.206  25.370  59.468  1.00  0.00           H
ATOM    341  CB  ILE    24      41.224  26.169  59.717  1.00  0.00           C
ATOM    342  HB  ILE    24      40.249  25.967  59.275  1.00  0.00           H
ATOM    343  CG2 ILE    24      41.126  26.306  61.284  1.00  0.00           C
ATOM    344 HG21 ILE    24      40.612  25.409  61.631  1.00  0.00           H
ATOM    345 HG22 ILE    24      42.069  26.399  61.821  1.00  0.00           H
ATOM    346 HG23 ILE    24      40.410  27.111  61.450  1.00  0.00           H
ATOM    347  CG1 ILE    24      41.576  27.656  59.296  1.00  0.00           C
ATOM    348 HG12 ILE    24      40.930  28.410  59.745  1.00  0.00           H
ATOM    349 HG13 ILE    24      42.599  27.837  59.625  1.00  0.00           H
ATOM    350  CD1 ILE    24      41.596  27.956  57.782  1.00  0.00           C
ATOM    351 HD11 ILE    24      41.614  29.030  57.592  1.00  0.00           H
ATOM    352 HD12 ILE    24      42.573  27.612  57.442  1.00  0.00           H
ATOM    353 HD13 ILE    24      40.811  27.374  57.299  1.00  0.00           H
ATOM    354  C   ILE    24      41.927  23.769  59.956  1.00  0.00           C
ATOM    355  O   ILE    24      42.691  23.530  60.914  1.00  0.00           O
ATOM    356  N   ARG    25      40.925  22.929  59.607  1.00  0.00           N
ATOM    357  H   ARG    25      40.228  23.212  58.934  1.00  0.00           H
ATOM    358  CA  ARG    25      40.628  21.658  60.309  1.00  0.00           C
ATOM    359  HA  ARG    25      40.234  21.960  61.281  1.00  0.00           H
ATOM    360  CB  ARG    25      39.470  21.080  59.573  1.00  0.00           C
ATOM    361  HB2 ARG    25      38.704  21.824  59.352  1.00  0.00           H
ATOM    362  HB3 ARG    25      39.780  20.743  58.583  1.00  0.00           H
ATOM    363  CG  ARG    25      38.912  19.761  60.235  1.00  0.00           C
ATOM    364  HG2 ARG    25      39.762  19.115  60.455  1.00  0.00           H
ATOM    365  HG3 ARG    25      38.504  20.175  61.158  1.00  0.00           H
ATOM    366  CD  ARG    25      37.823  19.079  59.484  1.00  0.00           C
ATOM    367  HD2 ARG    25      38.163  18.757  58.500  1.00  0.00           H
ATOM    368  HD3 ARG    25      37.637  18.158  60.036  1.00  0.00           H
ATOM    369  NE  ARG    25      36.583  19.840  59.363  1.00  0.00           N
ATOM    370  HE  ARG    25      36.588  20.799  59.678  1.00  0.00           H
ATOM    371  CZ  ARG    25      35.452  19.519  58.753  1.00  0.00           C
ATOM    372  NH1 ARG    25      34.543  20.443  58.661  1.00  0.00           N
ATOM    373 HH11 ARG    25      34.787  21.411  58.813  1.00  0.00           H
ATOM    374 HH12 ARG    25      33.732  20.171  58.124  1.00  0.00           H
ATOM    375  NH2 ARG    25      35.184  18.319  58.333  1.00  0.00           N
ATOM    376 HH21 ARG    25      35.785  17.630  58.761  1.00  0.00           H
ATOM    377 HH22 ARG    25      34.380  18.022  57.797  1.00  0.00           H
ATOM    378  C   ARG    25      41.862  20.683  60.368  1.00  0.00           C
ATOM    379  O   ARG    25      42.560  20.558  61.447  1.00  0.00           O
ATOM    380  N   ILE    26      42.468  20.282  59.239  1.00  0.00           N
ATOM    381  H   ILE    26      41.991  20.644  58.426  1.00  0.00           H
ATOM    382  CA  ILE    26      43.675  19.442  59.076  1.00  0.00           C
ATOM    383  HA  ILE    26      43.519  18.567  59.706  1.00  0.00           H
ATOM    384  CB  ILE    26      43.810  18.963  57.712  1.00  0.00           C
ATOM    385  HB  ILE    26      43.781  19.761  56.969  1.00  0.00           H
ATOM    386  CG2 ILE    26      45.200  18.291  57.379  1.00  0.00           C
ATOM    387 HG21 ILE    26      45.493  17.684  58.236  1.00  0.00           H
ATOM    388 HG22 ILE    26      45.198  17.588  56.545  1.00  0.00           H
ATOM    389 HG23 ILE    26      45.948  19.057  57.174  1.00  0.00           H
ATOM    390  CG1 ILE    26      42.648  17.993  57.338  1.00  0.00           C
ATOM    391 HG12 ILE    26      42.819  16.944  57.574  1.00  0.00           H
ATOM    392 HG13 ILE    26      41.726  18.397  57.758  1.00  0.00           H
ATOM    393  CD1 ILE    26      42.458  17.980  55.797  1.00  0.00           C
ATOM    394 HD11 ILE    26      41.837  17.136  55.492  1.00  0.00           H
ATOM    395 HD12 ILE    26      42.079  18.983  55.604  1.00  0.00           H
ATOM    396 HD13 ILE    26      43.438  17.814  55.349  1.00  0.00           H
ATOM    397  C   ILE    26      44.958  20.158  59.616  1.00  0.00           C
ATOM    398  O   ILE    26      45.869  19.553  60.142  1.00  0.00           O
ATOM    399  N   GLY    27      45.095  21.467  59.508  1.00  0.00           N
ATOM    400  H   GLY    27      44.376  21.984  59.023  1.00  0.00           H
ATOM    401  CA  GLY    27      46.311  22.228  59.965  1.00  0.00           C
ATOM    402  HA2 GLY    27      47.121  21.715  59.446  1.00  0.00           H
ATOM    403  HA3 GLY    27      46.220  23.248  59.589  1.00  0.00           H
ATOM    404  C   GLY    27      46.507  22.181  61.493  1.00  0.00           C
ATOM    405  O   GLY    27      47.478  22.682  62.093  1.00  0.00           O
ATOM    406  N   SER    28      45.536  21.629  62.198  1.00  0.00           N
ATOM    407  H   SER    28      44.697  21.366  61.702  1.00  0.00           H
ATOM    408  CA  SER    28      45.640  21.279  63.586  1.00  0.00           C
ATOM    409  HA  SER    28      45.975  22.202  64.061  1.00  0.00           H
ATOM    410  CB  SER    28      44.247  20.950  64.136  1.00  0.00           C
ATOM    411  HB2 SER    28      43.639  21.768  63.749  1.00  0.00           H
ATOM    412  HB3 SER    28      43.968  19.932  63.862  1.00  0.00           H
ATOM    413  OG  SER    28      44.103  20.926  65.514  1.00  0.00           O
ATOM    414  HG  SER    28      44.345  21.841  65.673  1.00  0.00           H
ATOM    415  C   SER    28      46.580  20.089  63.875  1.00  0.00           C
ATOM    416  O   SER    28      47.134  20.002  64.959  1.00  0.00           O
ATOM    417  N   LYS    29      46.752  19.137  62.902  1.00  0.00           N
ATOM    418  H   LYS    29      46.243  19.347  62.055  1.00  0.00           H
ATOM    419  CA  LYS    29      47.642  17.994  63.093  1.00  0.00           C
ATOM    420  HA  LYS    29      48.237  18.135  63.995  1.00  0.00           H
ATOM    421  CB  LYS    29      46.840  16.747  63.451  1.00  0.00           C
ATOM    422  HB2 LYS    29      46.281  16.420  62.574  1.00  0.00           H
ATOM    423  HB3 LYS    29      47.437  15.916  63.827  1.00  0.00           H
ATOM    424  CG  LYS    29      45.868  16.893  64.653  1.00  0.00           C
ATOM    425  HG2 LYS    29      46.442  17.463  65.384  1.00  0.00           H
ATOM    426  HG3 LYS    29      44.935  17.403  64.412  1.00  0.00           H
ATOM    427  CD  LYS    29      45.501  15.545  65.209  1.00  0.00           C
ATOM    428  HD2 LYS    29      44.990  14.970  64.436  1.00  0.00           H
ATOM    429  HD3 LYS    29      46.430  15.049  65.486  1.00  0.00           H
ATOM    430  CE  LYS    29      44.529  15.540  66.312  1.00  0.00           C
ATOM    431  HE2 LYS    29      43.619  15.984  65.910  1.00  0.00           H
ATOM    432  HE3 LYS    29      44.148  14.520  66.364  1.00  0.00           H
ATOM    433  NZ  LYS    29      45.038  16.179  67.568  1.00  0.00           N
ATOM    434  HZ1 LYS    29      44.574  15.998  68.446  1.00  0.00           H
ATOM    435  HZ2 LYS    29      45.985  15.893  67.772  1.00  0.00           H
ATOM    436  HZ3 LYS    29      45.047  17.183  67.451  1.00  0.00           H
ATOM    437  C   LYS    29      48.743  17.841  62.078  1.00  0.00           C
ATOM    438  O   LYS    29      49.636  17.032  62.249  1.00  0.00           O
ATOM    439  N   GLY    30      48.672  18.680  61.008  1.00  0.00           N
ATOM    440  H   GLY    30      48.020  19.443  61.119  1.00  0.00           H
ATOM    441  CA  GLY    30      49.437  18.634  59.743  1.00  0.00           C
ATOM    442  HA2 GLY    30      50.137  17.815  59.911  1.00  0.00           H
ATOM    443  HA3 GLY    30      48.864  18.211  58.919  1.00  0.00           H
ATOM    444  C   GLY    30      50.040  19.970  59.439  1.00  0.00           C
ATOM    445  O   GLY    30      49.437  20.929  59.801  1.00  0.00           O
ATOM    446  N   ASP    31      51.149  19.987  58.652  1.00  0.00           N
ATOM    447  H   ASP    31      51.522  19.199  58.140  1.00  0.00           H
ATOM    448  CA  ASP    31      51.632  21.216  58.003  1.00  0.00           C
ATOM    449  HA  ASP    31      51.671  21.915  58.839  1.00  0.00           H
ATOM    450  CB  ASP    31      53.086  20.925  57.510  1.00  0.00           C
ATOM    451  HB2 ASP    31      53.136  20.374  56.571  1.00  0.00           H
ATOM    452  HB3 ASP    31      53.531  21.908  57.353  1.00  0.00           H
ATOM    453  CG  ASP    31      53.908  20.127  58.567  1.00  0.00           C
ATOM    454  OD1 ASP    31      53.999  20.562  59.724  1.00  0.00           O
ATOM    455  OD2 ASP    31      54.466  19.049  58.204  1.00  0.00           O
ATOM    456  C   ASP    31      50.623  21.632  56.946  1.00  0.00           C
ATOM    457  O   ASP    31      50.428  20.900  55.926  1.00  0.00           O
ATOM    458  N   VAL    32      49.942  22.802  57.027  1.00  0.00           N
ATOM    459  H   VAL    32      50.030  23.374  57.855  1.00  0.00           H
ATOM    460  CA  VAL    32      49.119  23.439  56.037  1.00  0.00           C
ATOM    461  HA  VAL    32      49.224  22.933  55.077  1.00  0.00           H
ATOM    462  CB  VAL    32      47.649  23.167  56.453  1.00  0.00           C
ATOM    463  HB  VAL    32      47.576  23.611  57.445  1.00  0.00           H
ATOM    464  CG1 VAL    32      46.669  23.888  55.521  1.00  0.00           C
ATOM    465 HG11 VAL    32      45.674  23.789  55.956  1.00  0.00           H
ATOM    466 HG12 VAL    32      46.884  24.954  55.578  1.00  0.00           H
ATOM    467 HG13 VAL    32      46.570  23.468  54.519  1.00  0.00           H
ATOM    468  CG2 VAL    32      47.270  21.666  56.577  1.00  0.00           C
ATOM    469 HG21 VAL    32      46.222  21.603  56.872  1.00  0.00           H
ATOM    470 HG22 VAL    32      47.323  21.162  55.612  1.00  0.00           H
ATOM    471 HG23 VAL    32      47.935  21.176  57.289  1.00  0.00           H
ATOM    472  C   VAL    32      49.411  24.970  56.105  1.00  0.00           C
ATOM    473  O   VAL    32      49.516  25.536  57.170  1.00  0.00           O
ATOM    474  N   PHE    33      49.478  25.609  54.909  1.00  0.00           N
ATOM    475  H   PHE    33      49.320  25.047  54.085  1.00  0.00           H
ATOM    476  CA  PHE    33      49.724  27.064  54.751  1.00  0.00           C
ATOM    477  HA  PHE    33      50.518  27.389  55.425  1.00  0.00           H
ATOM    478  CB  PHE    33      50.179  27.472  53.317  1.00  0.00           C
ATOM    479  HB2 PHE    33      49.288  27.321  52.708  1.00  0.00           H
ATOM    480  HB3 PHE    33      50.442  28.530  53.342  1.00  0.00           H
ATOM    481  CG  PHE    33      51.272  26.608  52.807  1.00  0.00           C
ATOM    482  CD1 PHE    33      52.614  26.877  53.277  1.00  0.00           C
ATOM    483  HD1 PHE    33      52.750  27.644  54.026  1.00  0.00           H
ATOM    484  CE1 PHE    33      53.697  26.184  52.813  1.00  0.00           C
ATOM    485  HE1 PHE    33      54.637  26.389  53.301  1.00  0.00           H
ATOM    486  CZ  PHE    33      53.546  25.252  51.819  1.00  0.00           C
ATOM    487  HZ  PHE    33      54.405  24.725  51.433  1.00  0.00           H
ATOM    488  CE2 PHE    33      52.251  24.993  51.298  1.00  0.00           C
ATOM    489  HE2 PHE    33      52.041  24.316  50.484  1.00  0.00           H
ATOM    490  CD2 PHE    33      51.071  25.671  51.789  1.00  0.00           C
ATOM    491  HD2 PHE    33      50.111  25.402  51.375  1.00  0.00           H
ATOM    492  C   PHE    33      48.596  27.936  55.185  1.00  0.00           C
ATOM    493  O   PHE    33      47.442  27.678  54.863  1.00  0.00           O
ATOM    494  N   VAL    34      48.854  29.159  55.710  1.00  0.00           N
ATOM    495  H   VAL    34      49.815  29.318  55.979  1.00  0.00           H
ATOM    496  CA  VAL    34      47.849  30.259  55.741  1.00  0.00           C
ATOM    497  HA  VAL    34      46.936  29.832  56.157  1.00  0.00           H
ATOM    498  CB  VAL    34      48.297  31.405  56.780  1.00  0.00           C
ATOM    499  HB  VAL    34      49.183  31.898  56.379  1.00  0.00           H
ATOM    500  CG1 VAL    34      47.134  32.397  56.861  1.00  0.00           C
ATOM    501 HG11 VAL    34      46.205  31.976  57.247  1.00  0.00           H
ATOM    502 HG12 VAL    34      47.398  33.111  57.640  1.00  0.00           H
ATOM    503 HG13 VAL    34      46.995  32.947  55.930  1.00  0.00           H
ATOM    504  CG2 VAL    34      48.564  30.722  58.164  1.00  0.00           C
ATOM    505 HG21 VAL    34      47.711  30.881  58.824  1.00  0.00           H
ATOM    506 HG22 VAL    34      48.849  29.672  58.112  1.00  0.00           H
ATOM    507 HG23 VAL    34      49.465  31.141  58.612  1.00  0.00           H
ATOM    508  C   VAL    34      47.688  30.817  54.316  1.00  0.00           C
ATOM    509  O   VAL    34      48.649  31.287  53.707  1.00  0.00           O
ATOM    510  N   ILE    35      46.384  30.850  53.941  1.00  0.00           N
ATOM    511  H   ILE    35      45.682  30.685  54.648  1.00  0.00           H
ATOM    512  CA  ILE    35      45.937  31.051  52.562  1.00  0.00           C
ATOM    513  HA  ILE    35      46.855  31.257  52.011  1.00  0.00           H
ATOM    514  CB  ILE    35      45.427  29.812  51.907  1.00  0.00           C
ATOM    515  HB  ILE    35      44.885  30.066  50.997  1.00  0.00           H
ATOM    516  CG2 ILE    35      46.447  28.774  51.721  1.00  0.00           C
ATOM    517 HG21 ILE    35      46.811  28.336  52.650  1.00  0.00           H
ATOM    518 HG22 ILE    35      46.068  27.988  51.068  1.00  0.00           H
ATOM    519 HG23 ILE    35      47.383  29.153  51.308  1.00  0.00           H
ATOM    520  CG1 ILE    35      44.332  29.131  52.826  1.00  0.00           C
ATOM    521 HG12 ILE    35      44.703  28.739  53.773  1.00  0.00           H
ATOM    522 HG13 ILE    35      43.644  29.918  53.136  1.00  0.00           H
ATOM    523  CD1 ILE    35      43.411  28.119  52.202  1.00  0.00           C
ATOM    524 HD11 ILE    35      42.797  28.584  51.430  1.00  0.00           H
ATOM    525 HD12 ILE    35      43.952  27.298  51.732  1.00  0.00           H
ATOM    526 HD13 ILE    35      42.708  27.739  52.943  1.00  0.00           H
ATOM    527  C   ILE    35      44.941  32.148  52.400  1.00  0.00           C
ATOM    528  O   ILE    35      44.142  32.421  53.347  1.00  0.00           O
ATOM    529  N   ARG    36      44.929  32.812  51.280  1.00  0.00           N
ATOM    530  H   ARG    36      45.721  32.583  50.696  1.00  0.00           H
ATOM    531  CA  ARG    36      43.909  33.740  50.891  1.00  0.00           C
ATOM    532  HA  ARG    36      42.981  33.450  51.383  1.00  0.00           H
ATOM    533  CB  ARG    36      44.264  35.213  51.243  1.00  0.00           C
ATOM    534  HB2 ARG    36      45.198  35.432  50.726  1.00  0.00           H
ATOM    535  HB3 ARG    36      43.462  35.817  50.819  1.00  0.00           H
ATOM    536  CG  ARG    36      44.394  35.568  52.695  1.00  0.00           C
ATOM    537  HG2 ARG    36      45.145  34.948  53.186  1.00  0.00           H
ATOM    538  HG3 ARG    36      44.803  36.572  52.809  1.00  0.00           H
ATOM    539  CD  ARG    36      43.002  35.298  53.407  1.00  0.00           C
ATOM    540  HD2 ARG    36      42.737  34.258  53.225  1.00  0.00           H
ATOM    541  HD3 ARG    36      43.146  35.682  54.418  1.00  0.00           H
ATOM    542  NE  ARG    36      41.885  36.025  52.843  1.00  0.00           N
ATOM    543  HE  ARG    36      41.283  35.481  52.242  1.00  0.00           H
ATOM    544  CZ  ARG    36      41.413  37.234  53.097  1.00  0.00           C
ATOM    545  NH1 ARG    36      40.377  37.726  52.575  1.00  0.00           N
ATOM    546 HH11 ARG    36      39.688  37.135  52.131  1.00  0.00           H
ATOM    547 HH12 ARG    36      40.220  38.722  52.640  1.00  0.00           H
ATOM    548  NH2 ARG    36      41.910  37.997  54.049  1.00  0.00           N
ATOM    549 HH21 ARG    36      42.568  37.556  54.676  1.00  0.00           H
ATOM    550 HH22 ARG    36      41.376  38.788  54.378  1.00  0.00           H
ATOM    551  C   ARG    36      43.669  33.666  49.379  1.00  0.00           C
ATOM    552  O   ARG    36      44.539  33.235  48.603  1.00  0.00           O
ATOM    553  N   GLH    37      42.472  34.093  48.923  1.00  0.00           N
ATOM    554  H   GLH    37      41.999  34.709  49.569  1.00  0.00           H
ATOM    555  CA  GLH    37      41.843  33.943  47.611  1.00  0.00           C
ATOM    556  HA  GLH    37      40.800  33.955  47.928  1.00  0.00           H
ATOM    557  CB  GLH    37      42.112  35.296  46.783  1.00  0.00           C
ATOM    558  HB2 GLH    37      41.577  35.162  45.842  1.00  0.00           H
ATOM    559  HB3 GLH    37      41.740  36.090  47.430  1.00  0.00           H
ATOM    560  CG  GLH    37      43.566  35.685  46.491  1.00  0.00           C
ATOM    561  HG2 GLH    37      44.302  35.006  46.921  1.00  0.00           H
ATOM    562  HG3 GLH    37      43.644  35.807  45.410  1.00  0.00           H
ATOM    563  CD  GLH    37      43.961  37.004  47.170  1.00  0.00           C
ATOM    564  OE1 GLH    37      44.227  37.061  48.428  1.00  0.00           O
ATOM    565  OE2 GLH    37      44.210  38.050  46.344  1.00  0.00           O
ATOM    566  HE2 GLH    37      44.298  37.782  45.426  1.00  0.00           H
ATOM    567  C   GLH    37      42.228  32.603  47.025  1.00  0.00           C
ATOM    568  O   GLH    37      42.883  32.642  45.986  1.00  0.00           O
ATOM    569  N   PRO    38      41.750  31.518  47.685  1.00  0.00           N
ATOM    570  CD  PRO    38      40.735  31.486  48.819  1.00  0.00           C
ATOM    571  HD2 PRO    38      39.796  32.005  48.624  1.00  0.00           H
ATOM    572  HD3 PRO    38      41.108  31.965  49.724  1.00  0.00           H
ATOM    573  CG  PRO    38      40.452  30.006  49.152  1.00  0.00           C
ATOM    574  HG2 PRO    38      39.539  29.746  48.615  1.00  0.00           H
ATOM    575  HG3 PRO    38      40.353  29.854  50.227  1.00  0.00           H
ATOM    576  CB  PRO    38      41.683  29.315  48.565  1.00  0.00           C
ATOM    577  HB2 PRO    38      41.397  28.278  48.386  1.00  0.00           H
ATOM    578  HB3 PRO    38      42.468  29.455  49.307  1.00  0.00           H
ATOM    579  CA  PRO    38      42.068  30.084  47.285  1.00  0.00           C
ATOM    580  HA  PRO    38      43.137  30.012  47.080  1.00  0.00           H
ATOM    581  C   PRO    38      41.290  29.650  45.963  1.00  0.00           C
ATOM    582  O   PRO    38      40.503  28.691  45.992  1.00  0.00           O
ATOM    583  N   PHE    39      41.432  30.394  44.856  1.00  0.00           N
ATOM    584  H   PHE    39      42.272  30.953  44.830  1.00  0.00           H
ATOM    585  CA  PHE    39      40.621  30.236  43.683  1.00  0.00           C
ATOM    586  HA  PHE    39      39.574  30.168  43.977  1.00  0.00           H
ATOM    587  CB  PHE    39      40.820  31.453  42.730  1.00  0.00           C
ATOM    588  HB2 PHE    39      40.042  31.447  41.966  1.00  0.00           H
ATOM    589  HB3 PHE    39      40.830  32.393  43.280  1.00  0.00           H
ATOM    590  CG  PHE    39      42.133  31.571  41.986  1.00  0.00           C
ATOM    591  CD1 PHE    39      42.244  31.099  40.637  1.00  0.00           C
ATOM    592  HD1 PHE    39      41.485  30.423  40.270  1.00  0.00           H
ATOM    593  CE1 PHE    39      43.326  31.434  39.850  1.00  0.00           C
ATOM    594  HE1 PHE    39      43.476  31.117  38.828  1.00  0.00           H
ATOM    595  CZ  PHE    39      44.385  32.145  40.439  1.00  0.00           C
ATOM    596  HZ  PHE    39      45.282  32.374  39.883  1.00  0.00           H
ATOM    597  CE2 PHE    39      44.318  32.594  41.786  1.00  0.00           C
ATOM    598  HE2 PHE    39      45.171  33.131  42.172  1.00  0.00           H
ATOM    599  CD2 PHE    39      43.224  32.255  42.560  1.00  0.00           C
ATOM    600  HD2 PHE    39      43.115  32.584  43.582  1.00  0.00           H
ATOM    601  C   PHE    39      40.809  28.913  42.990  1.00  0.00           C
ATOM    602  O   PHE    39      41.946  28.413  42.887  1.00  0.00           O
ATOM    603  N   ILE    40      39.703  28.330  42.573  1.00  0.00           N
ATOM    604  H   ILE    40      38.856  28.775  42.896  1.00  0.00           H
ATOM    605  CA  ILE    40      39.654  27.153  41.825  1.00  0.00           C
ATOM    606  HA  ILE    40      40.427  26.523  42.265  1.00  0.00           H
ATOM    607  CB  ILE    40      38.213  26.517  41.984  1.00  0.00           C
ATOM    608  HB  ILE    40      37.533  27.252  41.557  1.00  0.00           H
ATOM    609  CG2 ILE    40      38.130  25.291  41.118  1.00  0.00           C
ATOM    610 HG21 ILE    40      39.021  24.716  41.371  1.00  0.00           H
ATOM    611 HG22 ILE    40      37.332  24.590  41.367  1.00  0.00           H
ATOM    612 HG23 ILE    40      38.213  25.666  40.098  1.00  0.00           H
ATOM    613  CG1 ILE    40      37.858  26.209  43.458  1.00  0.00           C
ATOM    614 HG12 ILE    40      37.513  27.116  43.954  1.00  0.00           H
ATOM    615 HG13 ILE    40      36.966  25.583  43.474  1.00  0.00           H
ATOM    616  CD1 ILE    40      39.061  25.688  44.340  1.00  0.00           C
ATOM    617 HD11 ILE    40      39.639  24.947  43.788  1.00  0.00           H
ATOM    618 HD12 ILE    40      39.691  26.532  44.624  1.00  0.00           H
ATOM    619 HD13 ILE    40      38.689  25.252  45.266  1.00  0.00           H
ATOM    620  C   ILE    40      39.954  27.552  40.382  1.00  0.00           C
ATOM    621  O   ILE    40      39.416  28.494  39.782  1.00  0.00           O
ATOM    622  N   SER    41      40.896  26.835  39.792  1.00  0.00           N
ATOM    623  H   SER    41      41.210  26.112  40.424  1.00  0.00           H
ATOM    624  CA  SER    41      41.045  26.675  38.326  1.00  0.00           C
ATOM    625  HA  SER    41      40.142  27.063  37.854  1.00  0.00           H
ATOM    626  CB  SER    41      42.238  27.501  37.908  1.00  0.00           C
ATOM    627  HB2 SER    41      42.325  28.452  38.434  1.00  0.00           H
ATOM    628  HB3 SER    41      43.199  27.005  38.049  1.00  0.00           H
ATOM    629  OG  SER    41      42.163  27.831  36.505  1.00  0.00           O
ATOM    630  HG  SER    41      42.390  28.753  36.363  1.00  0.00           H
ATOM    631  C   SER    41      41.192  25.215  37.808  1.00  0.00           C
ATOM    632  O   SER    41      41.707  24.356  38.448  1.00  0.00           O
ATOM    633  N   CYX    42      40.524  24.933  36.627  1.00  0.00           N
ATOM    634  H   CYX    42      40.075  25.761  36.261  1.00  0.00           H
ATOM    635  CA  CYX    42      40.183  23.659  36.027  1.00  0.00           C
ATOM    636  HA  CYX    42      40.634  22.806  36.534  1.00  0.00           H
ATOM    637  CB  CYX    42      38.662  23.401  36.019  1.00  0.00           C
ATOM    638  HB2 CYX    42      38.194  24.129  35.356  1.00  0.00           H
ATOM    639  HB3 CYX    42      38.529  22.472  35.465  1.00  0.00           H
ATOM    640  SG  CYX    42      37.853  23.274  37.660  1.00  0.00           S
ATOM    641  C   CYX    42      40.797  23.703  34.613  1.00  0.00           C
ATOM    642  O   CYX    42      40.534  24.607  33.829  1.00  0.00           O
ATOM    643  N   SER    43      41.611  22.680  34.285  1.00  0.00           N
ATOM    644  H   SER    43      41.793  21.986  34.994  1.00  0.00           H
ATOM    645  CA  SER    43      41.933  22.247  32.954  1.00  0.00           C
ATOM    646  HA  SER    43      41.905  23.112  32.292  1.00  0.00           H
ATOM    647  CB  SER    43      43.438  21.777  32.974  1.00  0.00           C
ATOM    648  HB2 SER    43      43.770  21.854  31.939  1.00  0.00           H
ATOM    649  HB3 SER    43      44.012  22.462  33.597  1.00  0.00           H
ATOM    650  OG  SER    43      43.511  20.407  33.413  1.00  0.00           O
ATOM    651  HG  SER    43      44.430  20.131  33.387  1.00  0.00           H
ATOM    652  C   SER    43      40.958  21.131  32.405  1.00  0.00           C
ATOM    653  O   SER    43      39.892  20.831  32.942  1.00  0.00           O
ATOM    654  N   HID    44      41.311  20.572  31.234  1.00  0.00           N
ATOM    655  H   HID    44      41.918  21.104  30.626  1.00  0.00           H
ATOM    656  CA  HID    44      40.822  19.291  30.744  1.00  0.00           C
ATOM    657  HA  HID    44      39.769  19.387  31.009  1.00  0.00           H
ATOM    658  CB  HID    44      40.943  19.213  29.198  1.00  0.00           C
ATOM    659  HB2 HID    44      40.271  18.494  28.729  1.00  0.00           H
ATOM    660  HB3 HID    44      40.681  20.202  28.821  1.00  0.00           H
ATOM    661  CG  HID    44      42.322  18.868  28.724  1.00  0.00           C
ATOM    662  ND1 HID    44      43.420  19.799  28.660  1.00  0.00           N
ATOM    663  HD1 HID    44      43.474  20.769  28.936  1.00  0.00           H
ATOM    664  CE1 HID    44      44.472  19.279  28.079  1.00  0.00           C
ATOM    665  HE1 HID    44      45.288  19.847  27.657  1.00  0.00           H
ATOM    666  NE2 HID    44      44.094  18.043  27.692  1.00  0.00           N
ATOM    667  CD2 HID    44      42.814  17.713  28.204  1.00  0.00           C
ATOM    668  HD2 HID    44      42.263  16.804  28.013  1.00  0.00           H
ATOM    669  C   HID    44      41.310  18.032  31.395  1.00  0.00           C
ATOM    670  O   HID    44      40.740  16.952  31.099  1.00  0.00           O
ATOM    671  N   LEU    45      42.233  18.061  32.318  1.00  0.00           N
ATOM    672  H   LEU    45      42.755  18.907  32.497  1.00  0.00           H
ATOM    673  CA  LEU    45      42.884  16.861  32.993  1.00  0.00           C
ATOM    674  HA  LEU    45      42.478  15.904  32.668  1.00  0.00           H
ATOM    675  CB  LEU    45      44.407  16.890  32.724  1.00  0.00           C
ATOM    676  HB2 LEU    45      44.917  17.764  33.127  1.00  0.00           H
ATOM    677  HB3 LEU    45      44.801  16.043  33.286  1.00  0.00           H
ATOM    678  CG  LEU    45      44.774  16.840  31.229  1.00  0.00           C
ATOM    679  HG  LEU    45      44.491  17.793  30.781  1.00  0.00           H
ATOM    680  CD1 LEU    45      46.252  16.547  31.057  1.00  0.00           C
ATOM    681 HD11 LEU    45      46.876  17.273  31.578  1.00  0.00           H
ATOM    682 HD12 LEU    45      46.508  15.551  31.420  1.00  0.00           H
ATOM    683 HD13 LEU    45      46.493  16.593  29.996  1.00  0.00           H
ATOM    684  CD2 LEU    45      44.046  15.712  30.464  1.00  0.00           C
ATOM    685 HD21 LEU    45      44.262  14.839  31.081  1.00  0.00           H
ATOM    686 HD22 LEU    45      42.982  15.941  30.400  1.00  0.00           H
ATOM    687 HD23 LEU    45      44.540  15.544  29.507  1.00  0.00           H
ATOM    688  C   LEU    45      42.536  16.798  34.463  1.00  0.00           C
ATOM    689  O   LEU    45      42.513  15.685  34.916  1.00  0.00           O
ATOM    690  N   GLU    46      42.258  17.906  35.201  1.00  0.00           N
ATOM    691  H   GLU    46      42.197  18.707  34.589  1.00  0.00           H
ATOM    692  CA  GLU    46      42.162  18.118  36.636  1.00  0.00           C
ATOM    693  HA  GLU    46      41.440  17.385  36.995  1.00  0.00           H
ATOM    694  CB  GLU    46      43.570  17.928  37.273  1.00  0.00           C
ATOM    695  HB2 GLU    46      43.385  18.062  38.338  1.00  0.00           H
ATOM    696  HB3 GLU    46      43.795  16.874  37.102  1.00  0.00           H
ATOM    697  CG  GLU    46      44.655  18.878  36.791  1.00  0.00           C
ATOM    698  HG2 GLU    46      44.754  18.659  35.728  1.00  0.00           H
ATOM    699  HG3 GLU    46      44.404  19.897  37.086  1.00  0.00           H
ATOM    700  CD  GLU    46      45.937  18.549  37.478  1.00  0.00           C
ATOM    701  OE1 GLU    46      46.698  17.629  37.074  1.00  0.00           O
ATOM    702  OE2 GLU    46      46.276  19.415  38.300  1.00  0.00           O
ATOM    703  C   GLU    46      41.637  19.506  36.999  1.00  0.00           C
ATOM    704  O   GLU    46      41.822  20.370  36.097  1.00  0.00           O
ATOM    705  N   CYX    47      41.105  19.709  38.189  1.00  0.00           N
ATOM    706  H   CYX    47      40.939  18.891  38.759  1.00  0.00           H
ATOM    707  CA  CYX    47      41.102  21.042  38.822  1.00  0.00           C
ATOM    708  HA  CYX    47      41.272  21.799  38.057  1.00  0.00           H
ATOM    709  CB  CYX    47      39.658  21.466  39.108  1.00  0.00           C
ATOM    710  HB2 CYX    47      39.330  20.960  40.016  1.00  0.00           H
ATOM    711  HB3 CYX    47      39.717  22.532  39.325  1.00  0.00           H
ATOM    712  SG  CYX    47      38.313  21.312  37.985  1.00  0.00           S
ATOM    713  C   CYX    47      42.054  21.157  40.034  1.00  0.00           C
ATOM    714  O   CYX    47      42.643  20.211  40.601  1.00  0.00           O
ATOM    715  N   ARG    48      42.333  22.372  40.394  1.00  0.00           N
ATOM    716  H   ARG    48      42.034  23.162  39.839  1.00  0.00           H
ATOM    717  CA  ARG    48      43.311  22.741  41.390  1.00  0.00           C
ATOM    718  HA  ARG    48      43.611  21.940  42.066  1.00  0.00           H
ATOM    719  CB  ARG    48      44.533  23.177  40.565  1.00  0.00           C
ATOM    720  HB2 ARG    48      44.270  24.068  39.995  1.00  0.00           H
ATOM    721  HB3 ARG    48      45.306  23.507  41.258  1.00  0.00           H
ATOM    722  CG  ARG    48      45.217  22.163  39.629  1.00  0.00           C
ATOM    723  HG2 ARG    48      45.253  21.130  39.978  1.00  0.00           H
ATOM    724  HG3 ARG    48      44.604  22.123  38.728  1.00  0.00           H
ATOM    725  CD  ARG    48      46.605  22.485  39.186  1.00  0.00           C
ATOM    726  HD2 ARG    48      47.040  21.740  38.518  1.00  0.00           H
ATOM    727  HD3 ARG    48      46.649  23.443  38.670  1.00  0.00           H
ATOM    728  NE  ARG    48      47.668  22.533  40.299  1.00  0.00           N
ATOM    729  HE  ARG    48      47.963  23.465  40.553  1.00  0.00           H
ATOM    730  CZ  ARG    48      48.299  21.546  40.858  1.00  0.00           C
ATOM    731  NH1 ARG    48      49.180  21.847  41.743  1.00  0.00           N
ATOM    732 HH11 ARG    48      49.301  22.782  42.105  1.00  0.00           H
ATOM    733 HH12 ARG    48      49.679  21.098  42.200  1.00  0.00           H
ATOM    734  NH2 ARG    48      48.137  20.273  40.571  1.00  0.00           N
ATOM    735 HH21 ARG    48      47.514  19.977  39.833  1.00  0.00           H
ATOM    736 HH22 ARG    48      48.769  19.620  41.011  1.00  0.00           H
ATOM    737  C   ARG    48      42.884  23.977  42.233  1.00  0.00           C
ATOM    738  O   ARG    48      42.375  24.964  41.681  1.00  0.00           O
ATOM    739  N   THR    49      43.084  23.969  43.586  1.00  0.00           N
ATOM    740  H   THR    49      43.511  23.115  43.915  1.00  0.00           H
ATOM    741  CA  THR    49      42.918  25.112  44.576  1.00  0.00           C
ATOM    742  HA  THR    49      41.994  25.662  44.395  1.00  0.00           H
ATOM    743  CB  THR    49      42.809  24.446  45.938  1.00  0.00           C
ATOM    744  HB  THR    49      43.719  23.864  46.084  1.00  0.00           H
ATOM    745  CG2 THR    49      42.634  25.520  47.023  1.00  0.00           C
ATOM    746 HG21 THR    49      41.915  26.284  46.726  1.00  0.00           H
ATOM    747 HG22 THR    49      42.315  25.053  47.955  1.00  0.00           H
ATOM    748 HG23 THR    49      43.581  26.032  47.193  1.00  0.00           H
ATOM    749  OG1 THR    49      41.717  23.605  46.079  1.00  0.00           O
ATOM    750  HG1 THR    49      41.516  23.571  47.018  1.00  0.00           H
ATOM    751  C   THR    49      44.164  26.033  44.519  1.00  0.00           C
ATOM    752  O   THR    49      45.284  25.678  44.983  1.00  0.00           O
ATOM    753  N   PHE    50      44.231  27.187  43.790  1.00  0.00           N
ATOM    754  H   PHE    50      43.341  27.515  43.444  1.00  0.00           H
ATOM    755  CA  PHE    50      45.357  28.136  43.743  1.00  0.00           C
ATOM    756  HA  PHE    50      46.274  27.547  43.752  1.00  0.00           H
ATOM    757  CB  PHE    50      45.232  28.945  42.417  1.00  0.00           C
ATOM    758  HB2 PHE    50      44.187  29.112  42.154  1.00  0.00           H
ATOM    759  HB3 PHE    50      45.763  29.890  42.528  1.00  0.00           H
ATOM    760  CG  PHE    50      45.852  28.246  41.269  1.00  0.00           C
ATOM    761  CD1 PHE    50      45.288  27.206  40.578  1.00  0.00           C
ATOM    762  HD1 PHE    50      44.357  26.765  40.899  1.00  0.00           H
ATOM    763  CE1 PHE    50      45.795  26.715  39.354  1.00  0.00           C
ATOM    764  HE1 PHE    50      45.218  26.014  38.769  1.00  0.00           H
ATOM    765  CZ  PHE    50      47.063  27.150  38.889  1.00  0.00           C
ATOM    766  HZ  PHE    50      47.404  26.793  37.928  1.00  0.00           H
ATOM    767  CE2 PHE    50      47.748  28.062  39.659  1.00  0.00           C
ATOM    768  HE2 PHE    50      48.713  28.403  39.315  1.00  0.00           H
ATOM    769  CD2 PHE    50      47.161  28.534  40.887  1.00  0.00           C
ATOM    770  HD2 PHE    50      47.764  29.264  41.407  1.00  0.00           H
ATOM    771  C   PHE    50      45.247  29.126  44.878  1.00  0.00           C
ATOM    772  O   PHE    50      44.145  29.678  45.095  1.00  0.00           O
ATOM    773  N   PHE    51      46.333  29.423  45.525  1.00  0.00           N
ATOM    774  H   PHE    51      47.204  29.092  45.136  1.00  0.00           H
ATOM    775  CA  PHE    51      46.309  30.212  46.767  1.00  0.00           C
ATOM    776  HA  PHE    51      45.384  30.786  46.804  1.00  0.00           H
ATOM    777  CB  PHE    51      46.225  29.302  47.993  1.00  0.00           C
ATOM    778  HB2 PHE    51      46.154  29.909  48.896  1.00  0.00           H
ATOM    779  HB3 PHE    51      45.356  28.667  47.819  1.00  0.00           H
ATOM    780  CG  PHE    51      47.288  28.229  48.106  1.00  0.00           C
ATOM    781  CD1 PHE    51      48.516  28.530  48.762  1.00  0.00           C
ATOM    782  HD1 PHE    51      48.717  29.570  48.973  1.00  0.00           H
ATOM    783  CE1 PHE    51      49.474  27.536  48.876  1.00  0.00           C
ATOM    784  HE1 PHE    51      50.367  27.757  49.442  1.00  0.00           H
ATOM    785  CZ  PHE    51      49.317  26.282  48.314  1.00  0.00           C
ATOM    786  HZ  PHE    51      50.203  25.664  48.336  1.00  0.00           H
ATOM    787  CE2 PHE    51      48.093  25.912  47.683  1.00  0.00           C
ATOM    788  HE2 PHE    51      48.009  24.915  47.276  1.00  0.00           H
ATOM    789  CD2 PHE    51      47.104  26.903  47.597  1.00  0.00           C
ATOM    790  HD2 PHE    51      46.168  26.652  47.120  1.00  0.00           H
ATOM    791  C   PHE    51      47.447  31.245  46.863  1.00  0.00           C
ATOM    792  O   PHE    51      48.551  31.022  46.346  1.00  0.00           O
ATOM    793  N   LEU    52      47.112  32.450  47.297  1.00  0.00           N
ATOM    794  H   LEU    52      46.150  32.702  47.473  1.00  0.00           H
ATOM    795  CA  LEU    52      48.173  33.370  47.680  1.00  0.00           C
ATOM    796  HA  LEU    52      49.102  33.175  47.145  1.00  0.00           H
ATOM    797  CB  LEU    52      47.820  34.846  47.503  1.00  0.00           C
ATOM    798  HB2 LEU    52      46.905  35.148  48.013  1.00  0.00           H
ATOM    799  HB3 LEU    52      48.566  35.418  48.054  1.00  0.00           H
ATOM    800  CG  LEU    52      47.678  35.342  46.057  1.00  0.00           C
ATOM    801  HG  LEU    52      46.895  34.846  45.485  1.00  0.00           H
ATOM    802  CD1 LEU    52      47.356  36.774  46.016  1.00  0.00           C
ATOM    803 HD11 LEU    52      47.037  37.093  45.024  1.00  0.00           H
ATOM    804 HD12 LEU    52      46.633  37.167  46.731  1.00  0.00           H
ATOM    805 HD13 LEU    52      48.293  37.317  46.147  1.00  0.00           H
ATOM    806  CD2 LEU    52      48.844  35.148  45.073  1.00  0.00           C
ATOM    807 HD21 LEU    52      48.553  35.437  44.062  1.00  0.00           H
ATOM    808 HD22 LEU    52      49.740  35.687  45.382  1.00  0.00           H
ATOM    809 HD23 LEU    52      49.175  34.109  45.074  1.00  0.00           H
ATOM    810  C   LEU    52      48.386  33.178  49.182  1.00  0.00           C
ATOM    811  O   LEU    52      47.523  33.169  50.100  1.00  0.00           O
ATOM    812  N   THR    53      49.729  32.787  49.379  1.00  0.00           N
ATOM    813  H   THR    53      50.355  32.923  48.598  1.00  0.00           H
ATOM    814  CA  THR    53      50.348  32.697  50.737  1.00  0.00           C
ATOM    815  HA  THR    53      49.580  33.096  51.399  1.00  0.00           H
ATOM    816  CB  THR    53      50.523  31.225  51.194  1.00  0.00           C
ATOM    817  HB  THR    53      49.528  30.783  51.240  1.00  0.00           H
ATOM    818  CG2 THR    53      51.472  30.349  50.328  1.00  0.00           C
ATOM    819 HG21 THR    53      51.057  30.135  49.343  1.00  0.00           H
ATOM    820 HG22 THR    53      52.455  30.791  50.168  1.00  0.00           H
ATOM    821 HG23 THR    53      51.498  29.350  50.763  1.00  0.00           H
ATOM    822  OG1 THR    53      51.080  31.194  52.484  1.00  0.00           O
ATOM    823  HG1 THR    53      50.311  31.085  53.048  1.00  0.00           H
ATOM    824  C   THR    53      51.579  33.593  50.987  1.00  0.00           C
ATOM    825  O   THR    53      52.426  33.673  50.076  1.00  0.00           O
ATOM    826  N   GLN    54      51.867  34.200  52.156  1.00  0.00           N
ATOM    827  H   GLN    54      51.293  34.027  52.968  1.00  0.00           H
ATOM    828  CA  GLN    54      53.162  34.774  52.508  1.00  0.00           C
ATOM    829  HA  GLN    54      53.648  35.223  51.641  1.00  0.00           H
ATOM    830  CB  GLN    54      52.926  36.000  53.452  1.00  0.00           C
ATOM    831  HB2 GLN    54      52.109  36.601  53.055  1.00  0.00           H
ATOM    832  HB3 GLN    54      52.664  35.595  54.429  1.00  0.00           H
ATOM    833  CG  GLN    54      54.151  36.889  53.512  1.00  0.00           C
ATOM    834  HG2 GLN    54      54.997  36.216  53.653  1.00  0.00           H
ATOM    835  HG3 GLN    54      54.077  37.433  52.571  1.00  0.00           H
ATOM    836  CD  GLN    54      54.114  37.864  54.664  1.00  0.00           C
ATOM    837  OE1 GLN    54      54.951  37.787  55.502  1.00  0.00           O
ATOM    838  NE2 GLN    54      53.036  38.632  54.901  1.00  0.00           N
ATOM    839 HE21 GLN    54      52.242  38.596  54.278  1.00  0.00           H
ATOM    840 HE22 GLN    54      53.224  39.295  55.640  1.00  0.00           H
ATOM    841  C   GLN    54      54.225  33.729  53.106  1.00  0.00           C
ATOM    842  O   GLN    54      55.356  34.028  53.323  1.00  0.00           O
ATOM    843  N   GLY    55      53.844  32.442  53.127  1.00  0.00           N
ATOM    844  H   GLY    55      52.859  32.237  53.045  1.00  0.00           H
ATOM    845  CA  GLY    55      54.676  31.281  53.351  1.00  0.00           C
ATOM    846  HA2 GLY    55      54.339  30.542  52.623  1.00  0.00           H
ATOM    847  HA3 GLY    55      55.716  31.422  53.051  1.00  0.00           H
ATOM    848  C   GLY    55      54.739  30.675  54.718  1.00  0.00           C
ATOM    849  O   GLY    55      55.627  29.921  55.138  1.00  0.00           O
ATOM    850  N   ALA    56      53.775  31.196  55.529  1.00  0.00           N
ATOM    851  H   ALA    56      53.120  31.880  55.178  1.00  0.00           H
ATOM    852  CA  ALA    56      53.547  30.899  56.981  1.00  0.00           C
ATOM    853  HA  ALA    56      54.464  30.468  57.383  1.00  0.00           H
ATOM    854  CB  ALA    56      53.239  32.172  57.782  1.00  0.00           C
ATOM    855  HB1 ALA    56      53.302  32.070  58.865  1.00  0.00           H
ATOM    856  HB2 ALA    56      53.851  32.994  57.413  1.00  0.00           H
ATOM    857  HB3 ALA    56      52.199  32.365  57.521  1.00  0.00           H
ATOM    858  C   ALA    56      52.418  29.814  57.193  1.00  0.00           C
ATOM    859  O   ALA    56      51.521  29.592  56.324  1.00  0.00           O
ATOM    860  N   LEU    57      52.572  28.957  58.209  1.00  0.00           N
ATOM    861  H   LEU    57      53.202  29.307  58.918  1.00  0.00           H
ATOM    862  CA  LEU    57      51.858  27.750  58.533  1.00  0.00           C
ATOM    863  HA  LEU    57      51.287  27.362  57.689  1.00  0.00           H
ATOM    864  CB  LEU    57      52.895  26.656  59.046  1.00  0.00           C
ATOM    865  HB2 LEU    57      53.409  27.101  59.899  1.00  0.00           H
ATOM    866  HB3 LEU    57      52.360  25.741  59.299  1.00  0.00           H
ATOM    867  CG  LEU    57      54.054  26.248  58.171  1.00  0.00           C
ATOM    868  HG  LEU    57      54.714  27.098  58.002  1.00  0.00           H
ATOM    869  CD1 LEU    57      54.820  25.039  58.599  1.00  0.00           C
ATOM    870 HD11 LEU    57      55.350  25.323  59.508  1.00  0.00           H
ATOM    871 HD12 LEU    57      54.081  24.272  58.830  1.00  0.00           H
ATOM    872 HD13 LEU    57      55.598  24.753  57.891  1.00  0.00           H
ATOM    873  CD2 LEU    57      53.412  25.760  56.880  1.00  0.00           C
ATOM    874 HD21 LEU    57      52.618  25.044  57.090  1.00  0.00           H
ATOM    875 HD22 LEU    57      52.999  26.632  56.375  1.00  0.00           H
ATOM    876 HD23 LEU    57      54.141  25.400  56.154  1.00  0.00           H
ATOM    877  C   LEU    57      50.840  28.028  59.688  1.00  0.00           C
ATOM    878  O   LEU    57      51.171  28.678  60.687  1.00  0.00           O
ATOM    879  N   LEU    58      49.618  27.587  59.485  1.00  0.00           N
ATOM    880  H   LEU    58      49.371  27.237  58.570  1.00  0.00           H
ATOM    881  CA  LEU    58      48.600  27.407  60.483  1.00  0.00           C
ATOM    882  HA  LEU    58      48.158  28.354  60.787  1.00  0.00           H
ATOM    883  CB  LEU    58      47.479  26.578  59.802  1.00  0.00           C
ATOM    884  HB2 LEU    58      47.983  25.908  59.105  1.00  0.00           H
ATOM    885  HB3 LEU    58      47.088  25.930  60.586  1.00  0.00           H
ATOM    886  CG  LEU    58      46.348  27.428  59.253  1.00  0.00           C
ATOM    887  HG  LEU    58      46.762  28.216  58.623  1.00  0.00           H
ATOM    888  CD1 LEU    58      45.643  26.542  58.222  1.00  0.00           C
ATOM    889 HD11 LEU    58      45.308  25.595  58.645  1.00  0.00           H
ATOM    890 HD12 LEU    58      44.848  27.152  57.794  1.00  0.00           H
ATOM    891 HD13 LEU    58      46.326  26.293  57.409  1.00  0.00           H
ATOM    892  CD2 LEU    58      45.299  27.959  60.205  1.00  0.00           C
ATOM    893 HD21 LEU    58      44.675  27.112  60.490  1.00  0.00           H
ATOM    894 HD22 LEU    58      45.677  28.365  61.144  1.00  0.00           H
ATOM    895 HD23 LEU    58      44.663  28.694  59.714  1.00  0.00           H
ATOM    896  C   LEU    58      49.175  26.621  61.675  1.00  0.00           C
ATOM    897  O   LEU    58      49.850  25.558  61.551  1.00  0.00           O
ATOM    898  N   ASN    59      48.816  27.099  62.816  1.00  0.00           N
ATOM    899  H   ASN    59      48.244  27.931  62.806  1.00  0.00           H
ATOM    900  CA  ASN    59      49.279  26.585  64.149  1.00  0.00           C
ATOM    901  HA  ASN    59      48.892  27.222  64.945  1.00  0.00           H
ATOM    902  CB  ASN    59      48.575  25.267  64.477  1.00  0.00           C
ATOM    903  HB2 ASN    59      48.872  24.554  63.709  1.00  0.00           H
ATOM    904  HB3 ASN    59      48.872  24.950  65.477  1.00  0.00           H
ATOM    905  CG  ASN    59      47.058  25.390  64.332  1.00  0.00           C
ATOM    906  OD1 ASN    59      46.268  25.877  65.102  1.00  0.00           O
ATOM    907  ND2 ASN    59      46.382  24.848  63.330  1.00  0.00           N
ATOM    908 HD21 ASN    59      45.379  24.839  63.452  1.00  0.00           H
ATOM    909 HD22 ASN    59      46.860  24.432  62.543  1.00  0.00           H
ATOM    910  C   ASN    59      50.847  26.616  64.435  1.00  0.00           C
ATOM    911  O   ASN    59      51.245  26.144  65.516  1.00  0.00           O
ATOM    912  N   ASP    60      51.636  27.256  63.569  1.00  0.00           N
ATOM    913  H   ASP    60      51.184  27.693  62.778  1.00  0.00           H
ATOM    914  CA  ASP    60      52.956  27.490  63.943  1.00  0.00           C
ATOM    915  HA  ASP    60      53.348  26.604  64.443  1.00  0.00           H
ATOM    916  CB  ASP    60      53.817  27.640  62.654  1.00  0.00           C
ATOM    917  HB2 ASP    60      53.591  26.779  62.026  1.00  0.00           H
ATOM    918  HB3 ASP    60      53.585  28.526  62.064  1.00  0.00           H
ATOM    919  CG  ASP    60      55.330  27.554  63.005  1.00  0.00           C
ATOM    920  OD1 ASP    60      55.754  27.484  64.160  1.00  0.00           O
ATOM    921  OD2 ASP    60      56.144  27.644  62.063  1.00  0.00           O
ATOM    922  C   ASP    60      53.045  28.802  64.860  1.00  0.00           C
ATOM    923  O   ASP    60      52.586  29.893  64.529  1.00  0.00           O
ATOM    924  N   LYS    61      53.641  28.584  66.091  1.00  0.00           N
ATOM    925  H   LYS    61      53.994  27.647  66.216  1.00  0.00           H
ATOM    926  CA  LYS    61      54.008  29.626  67.040  1.00  0.00           C
ATOM    927  HA  LYS    61      53.072  30.157  67.212  1.00  0.00           H
ATOM    928  CB  LYS    61      54.322  29.010  68.431  1.00  0.00           C
ATOM    929  HB2 LYS    61      53.685  28.135  68.561  1.00  0.00           H
ATOM    930  HB3 LYS    61      55.348  28.657  68.331  1.00  0.00           H
ATOM    931  CG  LYS    61      54.260  29.908  69.687  1.00  0.00           C
ATOM    932  HG2 LYS    61      54.946  30.736  69.508  1.00  0.00           H
ATOM    933  HG3 LYS    61      53.282  30.391  69.687  1.00  0.00           H
ATOM    934  CD  LYS    61      54.403  29.237  71.069  1.00  0.00           C
ATOM    935  HD2 LYS    61      54.352  30.036  71.809  1.00  0.00           H
ATOM    936  HD3 LYS    61      53.458  28.707  71.186  1.00  0.00           H
ATOM    937  CE  LYS    61      55.730  28.471  71.211  1.00  0.00           C
ATOM    938  HE2 LYS    61      55.643  27.866  72.114  1.00  0.00           H
ATOM    939  HE3 LYS    61      55.855  27.683  70.469  1.00  0.00           H
ATOM    940  NZ  LYS    61      56.949  29.266  71.107  1.00  0.00           N
ATOM    941  HZ1 LYS    61      57.760  28.745  71.406  1.00  0.00           H
ATOM    942  HZ2 LYS    61      57.182  29.403  70.133  1.00  0.00           H
ATOM    943  HZ3 LYS    61      56.774  30.163  71.536  1.00  0.00           H
ATOM    944  C   LYS    61      55.112  30.647  66.655  1.00  0.00           C
ATOM    945  O   LYS    61      55.334  31.641  67.278  1.00  0.00           O
ATOM    946  N   HIP    62      55.758  30.511  65.489  1.00  0.00           N
ATOM    947  H   HIP    62      55.570  29.708  64.906  1.00  0.00           H
ATOM    948  CA  HIP    62      56.752  31.495  64.934  1.00  0.00           C
ATOM    949  HA  HIP    62      57.285  31.938  65.775  1.00  0.00           H
ATOM    950  CB  HIP    62      57.724  30.760  63.899  1.00  0.00           C
ATOM    951  HB2 HIP    62      57.068  30.332  63.141  1.00  0.00           H
ATOM    952  HB3 HIP    62      58.457  31.455  63.491  1.00  0.00           H
ATOM    953  CG  HIP    62      58.570  29.758  64.587  1.00  0.00           C
ATOM    954  ND1 HIP    62      58.302  28.401  64.712  1.00  0.00           N
ATOM    955  HD1 HIP    62      57.467  27.931  64.392  1.00  0.00           H
ATOM    956  CE1 HIP    62      59.275  27.834  65.423  1.00  0.00           C
ATOM    957  HE1 HIP    62      59.298  26.787  65.685  1.00  0.00           H
ATOM    958  NE2 HIP    62      60.137  28.812  65.804  1.00  0.00           N
ATOM    959  HE2 HIP    62      60.887  28.651  66.462  1.00  0.00           H
ATOM    960  CD2 HIP    62      59.701  30.017  65.314  1.00  0.00           C
ATOM    961  HD2 HIP    62      60.182  30.979  65.419  1.00  0.00           H
ATOM    962  C   HIP    62      55.972  32.677  64.359  1.00  0.00           C
ATOM    963  O   HIP    62      54.949  32.474  63.792  1.00  0.00           O
ATOM    964  N   SER    63      56.537  33.887  64.497  1.00  0.00           N
ATOM    965  H   SER    63      57.524  33.920  64.709  1.00  0.00           H
ATOM    966  CA  SER    63      55.886  35.148  64.168  1.00  0.00           C
ATOM    967  HA  SER    63      54.880  35.304  64.557  1.00  0.00           H
ATOM    968  CB  SER    63      56.773  36.171  64.804  1.00  0.00           C
ATOM    969  HB2 SER    63      57.806  36.036  64.483  1.00  0.00           H
ATOM    970  HB3 SER    63      56.428  37.178  64.565  1.00  0.00           H
ATOM    971  OG  SER    63      56.887  36.002  66.279  1.00  0.00           O
ATOM    972  HG  SER    63      57.531  35.304  66.421  1.00  0.00           H
ATOM    973  C   SER    63      55.856  35.511  62.737  1.00  0.00           C
ATOM    974  O   SER    63      55.000  36.357  62.310  1.00  0.00           O
ATOM    975  N   ASN    64      56.759  35.017  61.884  1.00  0.00           N
ATOM    976  H   ASN    64      57.522  34.470  62.258  1.00  0.00           H
ATOM    977  CA  ASN    64      56.911  35.307  60.378  1.00  0.00           C
ATOM    978  HA  ASN    64      57.903  34.959  60.092  1.00  0.00           H
ATOM    979  CB  ASN    64      55.997  34.354  59.638  1.00  0.00           C
ATOM    980  HB2 ASN    64      54.995  34.733  59.440  1.00  0.00           H
ATOM    981  HB3 ASN    64      56.478  34.303  58.660  1.00  0.00           H
ATOM    982  CG  ASN    64      55.992  33.040  60.303  1.00  0.00           C
ATOM    983  OD1 ASN    64      56.909  32.313  60.243  1.00  0.00           O
ATOM    984  ND2 ASN    64      54.917  32.644  60.855  1.00  0.00           N
ATOM    985 HD21 ASN    64      54.908  31.735  61.298  1.00  0.00           H
ATOM    986 HD22 ASN    64      54.175  33.289  61.084  1.00  0.00           H
ATOM    987  C   ASN    64      56.823  36.773  60.007  1.00  0.00           C
ATOM    988  O   ASN    64      57.018  37.652  60.879  1.00  0.00           O
ATOM    989  N   GLY    65      56.733  37.121  58.711  1.00  0.00           N
ATOM    990  H   GLY    65      56.707  36.300  58.125  1.00  0.00           H
ATOM    991  CA  GLY    65      56.698  38.497  58.141  1.00  0.00           C
ATOM    992  HA2 GLY    65      57.539  38.982  58.636  1.00  0.00           H
ATOM    993  HA3 GLY    65      56.808  38.509  57.056  1.00  0.00           H
ATOM    994  C   GLY    65      55.438  39.216  58.484  1.00  0.00           C
ATOM    995  O   GLY    65      54.423  38.673  59.003  1.00  0.00           O
ATOM    996  N   THR    66      55.497  40.526  58.137  1.00  0.00           N
ATOM    997  H   THR    66      56.273  40.962  57.661  1.00  0.00           H
ATOM    998  CA  THR    66      54.434  41.481  58.466  1.00  0.00           C
ATOM    999  HA  THR    66      54.335  41.477  59.551  1.00  0.00           H
ATOM   1000  CB  THR    66      54.903  42.903  58.048  1.00  0.00           C
ATOM   1001  HB  THR    66      55.193  42.731  57.011  1.00  0.00           H
ATOM   1002  CG2 THR    66      53.927  44.037  58.265  1.00  0.00           C
ATOM   1003 HG21 THR    66      54.481  44.974  58.211  1.00  0.00           H
ATOM   1004 HG22 THR    66      53.205  43.915  57.458  1.00  0.00           H
ATOM   1005 HG23 THR    66      53.567  43.997  59.293  1.00  0.00           H
ATOM   1006  OG1 THR    66      56.001  43.402  58.766  1.00  0.00           O
ATOM   1007  HG1 THR    66      56.570  43.899  58.174  1.00  0.00           H
ATOM   1008  C   THR    66      53.115  41.056  57.755  1.00  0.00           C
ATOM   1009  O   THR    66      53.192  40.955  56.504  1.00  0.00           O
ATOM   1010  N   VAL    67      52.014  40.794  58.370  1.00  0.00           N
ATOM   1011  H   VAL    67      52.172  40.733  59.366  1.00  0.00           H
ATOM   1012  CA  VAL    67      50.778  40.328  57.818  1.00  0.00           C
ATOM   1013  HA  VAL    67      51.095  39.603  57.069  1.00  0.00           H
ATOM   1014  CB  VAL    67      49.928  39.451  58.778  1.00  0.00           C
ATOM   1015  HB  VAL    67      49.657  40.109  59.604  1.00  0.00           H
ATOM   1016  CG1 VAL    67      48.679  38.881  58.106  1.00  0.00           C
ATOM   1017 HG11 VAL    67      48.104  39.657  57.600  1.00  0.00           H
ATOM   1018 HG12 VAL    67      48.886  38.134  57.340  1.00  0.00           H
ATOM   1019 HG13 VAL    67      48.085  38.350  58.850  1.00  0.00           H
ATOM   1020  CG2 VAL    67      50.639  38.366  59.532  1.00  0.00           C
ATOM   1021 HG21 VAL    67      49.911  37.814  60.124  1.00  0.00           H
ATOM   1022 HG22 VAL    67      51.209  37.726  58.858  1.00  0.00           H
ATOM   1023 HG23 VAL    67      51.317  38.808  60.262  1.00  0.00           H
ATOM   1024  C   VAL    67      50.055  41.434  57.092  1.00  0.00           C
ATOM   1025  O   VAL    67      49.104  42.057  57.623  1.00  0.00           O
ATOM   1026  N   LYS    68      50.448  41.640  55.777  1.00  0.00           N
ATOM   1027  H   LYS    68      51.276  41.157  55.461  1.00  0.00           H
ATOM   1028  CA  LYS    68      49.922  42.714  54.873  1.00  0.00           C
ATOM   1029  HA  LYS    68      48.876  42.820  55.160  1.00  0.00           H
ATOM   1030  CB  LYS    68      50.719  44.034  55.090  1.00  0.00           C
ATOM   1031  HB2 LYS    68      50.171  44.783  54.517  1.00  0.00           H
ATOM   1032  HB3 LYS    68      50.711  44.356  56.132  1.00  0.00           H
ATOM   1033  CG  LYS    68      52.226  43.953  54.765  1.00  0.00           C
ATOM   1034  HG2 LYS    68      52.659  43.043  55.180  1.00  0.00           H
ATOM   1035  HG3 LYS    68      52.300  43.856  53.681  1.00  0.00           H
ATOM   1036  CD  LYS    68      52.915  45.250  55.072  1.00  0.00           C
ATOM   1037  HD2 LYS    68      52.477  46.128  54.597  1.00  0.00           H
ATOM   1038  HD3 LYS    68      52.886  45.350  56.156  1.00  0.00           H
ATOM   1039  CE  LYS    68      54.370  45.197  54.554  1.00  0.00           C
ATOM   1040  HE2 LYS    68      54.937  44.404  55.043  1.00  0.00           H
ATOM   1041  HE3 LYS    68      54.229  45.013  53.489  1.00  0.00           H
ATOM   1042  NZ  LYS    68      55.071  46.449  54.719  1.00  0.00           N
ATOM   1043  HZ1 LYS    68      55.332  46.600  55.683  1.00  0.00           H
ATOM   1044  HZ2 LYS    68      55.879  46.550  54.121  1.00  0.00           H
ATOM   1045  HZ3 LYS    68      54.566  47.221  54.307  1.00  0.00           H
ATOM   1046  C   LYS    68      49.983  42.239  53.415  1.00  0.00           C
ATOM   1047  O   LYS    68      50.926  41.497  52.993  1.00  0.00           O
ATOM   1048  N   ASP    69      49.014  42.734  52.587  1.00  0.00           N
ATOM   1049  H   ASP    69      48.373  43.446  52.909  1.00  0.00           H
ATOM   1050  CA  ASP    69      48.597  41.999  51.421  1.00  0.00           C
ATOM   1051  HA  ASP    69      48.671  40.935  51.649  1.00  0.00           H
ATOM   1052  CB  ASP    69      47.163  42.330  50.973  1.00  0.00           C
ATOM   1053  HB2 ASP    69      46.941  41.848  50.020  1.00  0.00           H
ATOM   1054  HB3 ASP    69      46.473  42.036  51.763  1.00  0.00           H
ATOM   1055  CG  ASP    69      46.858  43.780  50.732  1.00  0.00           C
ATOM   1056  OD1 ASP    69      45.708  44.015  50.216  1.00  0.00           O
ATOM   1057  OD2 ASP    69      47.615  44.718  51.138  1.00  0.00           O
ATOM   1058  C   ASP    69      49.537  42.183  50.183  1.00  0.00           C
ATOM   1059  O   ASP    69      49.625  41.256  49.376  1.00  0.00           O
ATOM   1060  N   ARG    70      50.291  43.325  50.099  1.00  0.00           N
ATOM   1061  H   ARG    70      50.213  43.927  50.907  1.00  0.00           H
ATOM   1062  CA  ARG    70      51.269  43.551  49.062  1.00  0.00           C
ATOM   1063  HA  ARG    70      51.025  42.904  48.220  1.00  0.00           H
ATOM   1064  CB  ARG    70      51.159  44.890  48.326  1.00  0.00           C
ATOM   1065  HB2 ARG    70      51.155  45.612  49.142  1.00  0.00           H
ATOM   1066  HB3 ARG    70      51.969  45.064  47.618  1.00  0.00           H
ATOM   1067  CG  ARG    70      49.806  45.014  47.621  1.00  0.00           C
ATOM   1068  HG2 ARG    70      49.610  44.190  46.935  1.00  0.00           H
ATOM   1069  HG3 ARG    70      49.037  45.000  48.393  1.00  0.00           H
ATOM   1070  CD  ARG    70      49.688  46.315  46.812  1.00  0.00           C
ATOM   1071  HD2 ARG    70      50.528  46.383  46.120  1.00  0.00           H
ATOM   1072  HD3 ARG    70      48.751  46.291  46.257  1.00  0.00           H
ATOM   1073  NE  ARG    70      49.732  47.625  47.558  1.00  0.00           N
ATOM   1074  HE  ARG    70      50.581  48.171  47.534  1.00  0.00           H
ATOM   1075  CZ  ARG    70      48.764  48.164  48.269  1.00  0.00           C
ATOM   1076  NH1 ARG    70      49.076  49.217  48.982  1.00  0.00           N
ATOM   1077 HH11 ARG    70      49.921  49.740  48.805  1.00  0.00           H
ATOM   1078 HH12 ARG    70      48.477  49.567  49.716  1.00  0.00           H
ATOM   1079  NH2 ARG    70      47.584  47.627  48.171  1.00  0.00           N
ATOM   1080 HH21 ARG    70      47.395  46.854  47.548  1.00  0.00           H
ATOM   1081 HH22 ARG    70      46.808  48.155  48.543  1.00  0.00           H
ATOM   1082  C   ARG    70      52.704  43.187  49.460  1.00  0.00           C
ATOM   1083  O   ARG    70      53.661  43.735  48.957  1.00  0.00           O
ATOM   1084  N   SER    71      52.889  42.305  50.467  1.00  0.00           N
ATOM   1085  H   SER    71      52.018  41.928  50.814  1.00  0.00           H
ATOM   1086  CA  SER    71      54.160  41.634  50.824  1.00  0.00           C
ATOM   1087  HA  SER    71      54.758  42.437  51.257  1.00  0.00           H
ATOM   1088  CB  SER    71      53.856  40.583  51.938  1.00  0.00           C
ATOM   1089  HB2 SER    71      53.417  41.094  52.794  1.00  0.00           H
ATOM   1090  HB3 SER    71      53.084  39.905  51.573  1.00  0.00           H
ATOM   1091  OG  SER    71      54.986  39.878  52.234  1.00  0.00           O
ATOM   1092  HG  SER    71      55.130  40.031  53.171  1.00  0.00           H
ATOM   1093  C   SER    71      54.998  41.093  49.596  1.00  0.00           C
ATOM   1094  O   SER    71      54.441  40.348  48.769  1.00  0.00           O
ATOM   1095  N   PRO    72      56.238  41.441  49.438  1.00  0.00           N
ATOM   1096  CD  PRO    72      56.921  42.505  50.201  1.00  0.00           C
ATOM   1097  HD2 PRO    72      56.808  42.368  51.277  1.00  0.00           H
ATOM   1098  HD3 PRO    72      56.495  43.458  49.885  1.00  0.00           H
ATOM   1099  CG  PRO    72      58.378  42.336  49.902  1.00  0.00           C
ATOM   1100  HG2 PRO    72      58.713  41.561  50.590  1.00  0.00           H
ATOM   1101  HG3 PRO    72      58.984  43.241  49.920  1.00  0.00           H
ATOM   1102  CB  PRO    72      58.454  41.633  48.554  1.00  0.00           C
ATOM   1103  HB2 PRO    72      59.351  41.022  48.451  1.00  0.00           H
ATOM   1104  HB3 PRO    72      58.397  42.413  47.795  1.00  0.00           H
ATOM   1105  CA  PRO    72      57.175  40.823  48.486  1.00  0.00           C
ATOM   1106  HA  PRO    72      56.704  40.888  47.505  1.00  0.00           H
ATOM   1107  C   PRO    72      57.478  39.347  48.783  1.00  0.00           C
ATOM   1108  O   PRO    72      58.020  38.605  47.908  1.00  0.00           O
ATOM   1109  N   HID    73      57.216  38.848  49.932  1.00  0.00           N
ATOM   1110  H   HID    73      57.076  39.561  50.635  1.00  0.00           H
ATOM   1111  CA  HID    73      57.309  37.440  50.306  1.00  0.00           C
ATOM   1112  HA  HID    73      58.095  36.969  49.715  1.00  0.00           H
ATOM   1113  CB  HID    73      57.523  37.246  51.817  1.00  0.00           C
ATOM   1114  HB2 HID    73      56.626  37.686  52.252  1.00  0.00           H
ATOM   1115  HB3 HID    73      57.660  36.196  52.076  1.00  0.00           H
ATOM   1116  CG  HID    73      58.612  38.114  52.364  1.00  0.00           C
ATOM   1117  ND1 HID    73      59.924  38.421  51.900  1.00  0.00           N
ATOM   1118  HD1 HID    73      60.504  37.922  51.240  1.00  0.00           H
ATOM   1119  CE1 HID    73      60.401  39.382  52.711  1.00  0.00           C
ATOM   1120  HE1 HID    73      61.385  39.826  52.679  1.00  0.00           H
ATOM   1121  NE2 HID    73      59.515  39.746  53.690  1.00  0.00           N
ATOM   1122  CD2 HID    73      58.338  39.026  53.381  1.00  0.00           C
ATOM   1123  HD2 HID    73      57.404  39.179  53.903  1.00  0.00           H
ATOM   1124  C   HID    73      56.037  36.648  49.976  1.00  0.00           C
ATOM   1125  O   HID    73      55.920  35.479  50.153  1.00  0.00           O
ATOM   1126  N   ARG    74      54.928  37.299  49.501  1.00  0.00           N
ATOM   1127  H   ARG    74      54.890  38.306  49.558  1.00  0.00           H
ATOM   1128  CA  ARG    74      53.721  36.714  48.962  1.00  0.00           C
ATOM   1129  HA  ARG    74      53.376  36.023  49.730  1.00  0.00           H
ATOM   1130  CB  ARG    74      52.626  37.734  49.012  1.00  0.00           C
ATOM   1131  HB2 ARG    74      52.800  38.278  49.939  1.00  0.00           H
ATOM   1132  HB3 ARG    74      52.752  38.468  48.217  1.00  0.00           H
ATOM   1133  CG  ARG    74      51.220  37.126  49.053  1.00  0.00           C
ATOM   1134  HG2 ARG    74      51.084  36.905  47.994  1.00  0.00           H
ATOM   1135  HG3 ARG    74      51.191  36.236  49.679  1.00  0.00           H
ATOM   1136  CD  ARG    74      50.235  38.214  49.407  1.00  0.00           C
ATOM   1137  HD2 ARG    74      50.562  38.876  50.208  1.00  0.00           H
ATOM   1138  HD3 ARG    74      50.169  38.919  48.579  1.00  0.00           H
ATOM   1139  NE  ARG    74      48.943  37.661  49.837  1.00  0.00           N
ATOM   1140  HE  ARG    74      48.906  37.053  50.643  1.00  0.00           H
ATOM   1141  CZ  ARG    74      47.749  38.154  49.648  1.00  0.00           C
ATOM   1142  NH1 ARG    74      46.712  37.575  50.101  1.00  0.00           N
ATOM   1143 HH11 ARG    74      46.811  36.758  50.686  1.00  0.00           H
ATOM   1144 HH12 ARG    74      45.850  37.953  49.734  1.00  0.00           H
ATOM   1145  NH2 ARG    74      47.634  39.242  48.979  1.00  0.00           N
ATOM   1146 HH21 ARG    74      48.405  39.791  48.628  1.00  0.00           H
ATOM   1147 HH22 ARG    74      46.742  39.713  48.938  1.00  0.00           H
ATOM   1148  C   ARG    74      53.932  36.019  47.682  1.00  0.00           C
ATOM   1149  O   ARG    74      54.524  36.490  46.703  1.00  0.00           O
ATOM   1150  N   THR    75      53.340  34.891  47.584  1.00  0.00           N
ATOM   1151  H   THR    75      52.895  34.470  48.388  1.00  0.00           H
ATOM   1152  CA  THR    75      53.581  34.046  46.388  1.00  0.00           C
ATOM   1153  HA  THR    75      54.046  34.574  45.556  1.00  0.00           H
ATOM   1154  CB  THR    75      54.527  32.835  46.693  1.00  0.00           C
ATOM   1155  HB  THR    75      54.656  32.239  45.790  1.00  0.00           H
ATOM   1156  CG2 THR    75      55.955  33.351  47.030  1.00  0.00           C
ATOM   1157 HG21 THR    75      56.103  33.798  48.013  1.00  0.00           H
ATOM   1158 HG22 THR    75      56.630  32.495  47.008  1.00  0.00           H
ATOM   1159 HG23 THR    75      56.236  34.092  46.282  1.00  0.00           H
ATOM   1160  OG1 THR    75      54.068  32.123  47.764  1.00  0.00           O
ATOM   1161  HG1 THR    75      53.139  31.991  47.559  1.00  0.00           H
ATOM   1162  C   THR    75      52.227  33.472  45.926  1.00  0.00           C
ATOM   1163  O   THR    75      51.390  33.148  46.767  1.00  0.00           O
ATOM   1164  N   LEU    76      52.053  33.318  44.658  1.00  0.00           N
ATOM   1165  H   LEU    76      52.844  33.579  44.088  1.00  0.00           H
ATOM   1166  CA  LEU    76      51.186  32.214  44.100  1.00  0.00           C
ATOM   1167  HA  LEU    76      50.306  32.207  44.741  1.00  0.00           H
ATOM   1168  CB  LEU    76      50.661  32.594  42.722  1.00  0.00           C
ATOM   1169  HB2 LEU    76      50.317  33.626  42.770  1.00  0.00           H
ATOM   1170  HB3 LEU    76      51.445  32.530  41.966  1.00  0.00           H
ATOM   1171  CG  LEU    76      49.431  31.738  42.262  1.00  0.00           C
ATOM   1172  HG  LEU    76      49.671  30.698  42.479  1.00  0.00           H
ATOM   1173  CD1 LEU    76      48.130  32.058  42.976  1.00  0.00           C
ATOM   1174 HD11 LEU    76      47.299  31.756  42.339  1.00  0.00           H
ATOM   1175 HD12 LEU    76      48.111  31.547  43.938  1.00  0.00           H
ATOM   1176 HD13 LEU    76      48.059  33.095  43.305  1.00  0.00           H
ATOM   1177  CD2 LEU    76      49.188  32.013  40.794  1.00  0.00           C
ATOM   1178 HD21 LEU    76      50.083  31.709  40.252  1.00  0.00           H
ATOM   1179 HD22 LEU    76      48.373  31.387  40.433  1.00  0.00           H
ATOM   1180 HD23 LEU    76      48.997  33.056  40.540  1.00  0.00           H
ATOM   1181  C   LEU    76      51.751  30.805  44.312  1.00  0.00           C
ATOM   1182  O   LEU    76      52.968  30.614  44.084  1.00  0.00           O
ATOM   1183  N   MET    77      50.941  29.826  44.728  1.00  0.00           N
ATOM   1184  H   MET    77      50.048  30.139  45.081  1.00  0.00           H
ATOM   1185  CA  MET    77      51.148  28.344  44.809  1.00  0.00           C
ATOM   1186  HA  MET    77      51.807  28.008  44.010  1.00  0.00           H
ATOM   1187  CB  MET    77      51.738  27.930  46.200  1.00  0.00           C
ATOM   1188  HB2 MET    77      51.173  28.357  47.028  1.00  0.00           H
ATOM   1189  HB3 MET    77      51.691  26.844  46.290  1.00  0.00           H
ATOM   1190  CG  MET    77      53.180  28.505  46.396  1.00  0.00           C
ATOM   1191  HG2 MET    77      53.836  28.317  45.546  1.00  0.00           H
ATOM   1192  HG3 MET    77      53.017  29.574  46.532  1.00  0.00           H
ATOM   1193  SD  MET    77      53.976  27.694  47.788  1.00  0.00           S
ATOM   1194  CE  MET    77      54.393  26.013  47.237  1.00  0.00           C
ATOM   1195  HE1 MET    77      53.505  25.504  46.863  1.00  0.00           H
ATOM   1196  HE2 MET    77      55.109  26.041  46.416  1.00  0.00           H
ATOM   1197  HE3 MET    77      54.817  25.502  48.103  1.00  0.00           H
ATOM   1198  C   MET    77      49.814  27.622  44.453  1.00  0.00           C
ATOM   1199  O   MET    77      48.826  28.275  44.224  1.00  0.00           O
ATOM   1200  N   SER    78      49.852  26.334  44.213  1.00  0.00           N
ATOM   1201  H   SER    78      50.745  25.900  44.401  1.00  0.00           H
ATOM   1202  CA  SER    78      48.649  25.557  43.909  1.00  0.00           C
ATOM   1203  HA  SER    78      47.812  25.981  44.464  1.00  0.00           H
ATOM   1204  CB  SER    78      48.468  25.498  42.373  1.00  0.00           C
ATOM   1205  HB2 SER    78      47.408  25.284  42.231  1.00  0.00           H
ATOM   1206  HB3 SER    78      48.547  26.455  41.855  1.00  0.00           H
ATOM   1207  OG  SER    78      49.311  24.490  41.765  1.00  0.00           O
ATOM   1208  HG  SER    78      49.774  24.994  41.091  1.00  0.00           H
ATOM   1209  C   SER    78      48.696  24.108  44.368  1.00  0.00           C
ATOM   1210  O   SER    78      49.802  23.575  44.342  1.00  0.00           O
ATOM   1211  N   CYS    79      47.536  23.517  44.652  1.00  0.00           N
ATOM   1212  H   CYS    79      46.667  24.026  44.580  1.00  0.00           H
ATOM   1213  CA  CYS    79      47.375  22.040  45.041  1.00  0.00           C
ATOM   1214  HA  CYS    79      48.230  21.440  44.726  1.00  0.00           H
ATOM   1215  CB  CYS    79      47.293  21.951  46.552  1.00  0.00           C
ATOM   1216  HB2 CYS    79      47.337  20.890  46.798  1.00  0.00           H
ATOM   1217  HB3 CYS    79      48.144  22.479  46.985  1.00  0.00           H
ATOM   1218  SG  CYS    79      45.829  22.819  47.211  1.00  0.00           S
ATOM   1219  HG  CYS    79      44.781  22.049  46.901  1.00  0.00           H
ATOM   1220  C   CYS    79      46.137  21.444  44.325  1.00  0.00           C
ATOM   1221  O   CYS    79      45.409  22.224  43.717  1.00  0.00           O
ATOM   1222  N   PRO    80      45.909  20.118  44.237  1.00  0.00           N
ATOM   1223  CD  PRO    80      46.887  19.077  44.491  1.00  0.00           C
ATOM   1224  HD2 PRO    80      46.871  18.988  45.578  1.00  0.00           H
ATOM   1225  HD3 PRO    80      47.851  19.324  44.047  1.00  0.00           H
ATOM   1226  CG  PRO    80      46.282  17.761  43.968  1.00  0.00           C
ATOM   1227  HG2 PRO    80      46.428  16.897  44.617  1.00  0.00           H
ATOM   1228  HG3 PRO    80      46.641  17.574  42.955  1.00  0.00           H
ATOM   1229  CB  PRO    80      44.813  18.056  43.776  1.00  0.00           C
ATOM   1230  HB2 PRO    80      44.113  17.653  44.508  1.00  0.00           H
ATOM   1231  HB3 PRO    80      44.510  17.644  42.814  1.00  0.00           H
ATOM   1232  CA  PRO    80      44.643  19.606  43.653  1.00  0.00           C
ATOM   1233  HA  PRO    80      44.584  19.893  42.603  1.00  0.00           H
ATOM   1234  C   PRO    80      43.311  19.967  44.396  1.00  0.00           C
ATOM   1235  O   PRO    80      43.310  20.221  45.601  1.00  0.00           O
ATOM   1236  N   VAL    81      42.193  20.083  43.648  1.00  0.00           N
ATOM   1237  H   VAL    81      42.155  19.493  42.829  1.00  0.00           H
ATOM   1238  CA  VAL    81      40.972  20.670  44.159  1.00  0.00           C
ATOM   1239  HA  VAL    81      41.287  21.683  44.411  1.00  0.00           H
ATOM   1240  CB  VAL    81      39.873  20.716  43.054  1.00  0.00           C
ATOM   1241  HB  VAL    81      40.241  21.291  42.205  1.00  0.00           H
ATOM   1242  CG1 VAL    81      39.254  19.346  42.577  1.00  0.00           C
ATOM   1243 HG11 VAL    81      38.712  18.793  43.344  1.00  0.00           H
ATOM   1244 HG12 VAL    81      38.498  19.452  41.800  1.00  0.00           H
ATOM   1245 HG13 VAL    81      39.983  18.637  42.185  1.00  0.00           H
ATOM   1246  CG2 VAL    81      38.660  21.479  43.585  1.00  0.00           C
ATOM   1247 HG21 VAL    81      38.929  22.437  44.029  1.00  0.00           H
ATOM   1248 HG22 VAL    81      37.901  21.724  42.841  1.00  0.00           H
ATOM   1249 HG23 VAL    81      38.167  20.818  44.297  1.00  0.00           H
ATOM   1250  C   VAL    81      40.537  19.989  45.467  1.00  0.00           C
ATOM   1251  O   VAL    81      40.388  18.758  45.593  1.00  0.00           O
ATOM   1252  N   GLY    82      40.345  20.889  46.493  1.00  0.00           N
ATOM   1253  H   GLY    82      40.536  21.867  46.331  1.00  0.00           H
ATOM   1254  CA  GLY    82      39.915  20.528  47.824  1.00  0.00           C
ATOM   1255  HA2 GLY    82      39.571  21.421  48.347  1.00  0.00           H
ATOM   1256  HA3 GLY    82      39.109  19.807  47.687  1.00  0.00           H
ATOM   1257  C   GLY    82      40.918  19.684  48.692  1.00  0.00           C
ATOM   1258  O   GLY    82      40.515  19.283  49.763  1.00  0.00           O
ATOM   1259  N   GLU    83      42.175  19.423  48.322  1.00  0.00           N
ATOM   1260  H   GLU    83      42.505  19.898  47.494  1.00  0.00           H
ATOM   1261  CA  GLU    83      43.213  18.891  49.241  1.00  0.00           C
ATOM   1262  HA  GLU    83      42.677  18.142  49.823  1.00  0.00           H
ATOM   1263  CB  GLU    83      44.354  18.380  48.466  1.00  0.00           C
ATOM   1264  HB2 GLU    83      44.794  19.109  47.785  1.00  0.00           H
ATOM   1265  HB3 GLU    83      45.147  18.004  49.111  1.00  0.00           H
ATOM   1266  CG  GLU    83      44.062  17.141  47.667  1.00  0.00           C
ATOM   1267  HG2 GLU    83      43.437  17.425  46.821  1.00  0.00           H
ATOM   1268  HG3 GLU    83      45.017  16.763  47.300  1.00  0.00           H
ATOM   1269  CD  GLU    83      43.456  16.011  48.486  1.00  0.00           C
ATOM   1270  OE1 GLU    83      42.423  15.431  48.103  1.00  0.00           O
ATOM   1271  OE2 GLU    83      44.037  15.559  49.510  1.00  0.00           O
ATOM   1272  C   GLU    83      43.657  19.981  50.188  1.00  0.00           C
ATOM   1273  O   GLU    83      44.108  21.010  49.748  1.00  0.00           O
ATOM   1274  N   ALA    84      43.853  19.692  51.469  1.00  0.00           N
ATOM   1275  H   ALA    84      43.743  18.752  51.822  1.00  0.00           H
ATOM   1276  CA  ALA    84      44.535  20.641  52.334  1.00  0.00           C
ATOM   1277  HA  ALA    84      43.971  21.571  52.255  1.00  0.00           H
ATOM   1278  CB  ALA    84      44.559  20.065  53.712  1.00  0.00           C
ATOM   1279  HB1 ALA    84      44.903  19.032  53.697  1.00  0.00           H
ATOM   1280  HB2 ALA    84      45.182  20.651  54.387  1.00  0.00           H
ATOM   1281  HB3 ALA    84      43.523  20.051  54.052  1.00  0.00           H
ATOM   1282  C   ALA    84      45.955  21.123  51.841  1.00  0.00           C
ATOM   1283  O   ALA    84      46.844  20.291  51.799  1.00  0.00           O
ATOM   1284  N   PRO    85      46.190  22.468  51.512  1.00  0.00           N
ATOM   1285  CD  PRO    85      45.226  23.547  51.535  1.00  0.00           C
ATOM   1286  HD2 PRO    85      44.789  23.568  52.533  1.00  0.00           H
ATOM   1287  HD3 PRO    85      44.442  23.368  50.798  1.00  0.00           H
ATOM   1288  CG  PRO    85      45.923  24.859  51.205  1.00  0.00           C
ATOM   1289  HG2 PRO    85      46.255  25.374  52.107  1.00  0.00           H
ATOM   1290  HG3 PRO    85      45.251  25.411  50.548  1.00  0.00           H
ATOM   1291  CB  PRO    85      47.131  24.426  50.434  1.00  0.00           C
ATOM   1292  HB2 PRO    85      47.959  25.111  50.252  1.00  0.00           H
ATOM   1293  HB3 PRO    85      46.817  24.166  49.423  1.00  0.00           H
ATOM   1294  CA  PRO    85      47.427  23.012  50.933  1.00  0.00           C
ATOM   1295  HA  PRO    85      47.553  22.454  50.006  1.00  0.00           H
ATOM   1296  C   PRO    85      48.613  22.970  51.829  1.00  0.00           C
ATOM   1297  O   PRO    85      48.775  23.679  52.801  1.00  0.00           O
ATOM   1298  N   SER    86      49.492  21.994  51.589  1.00  0.00           N
ATOM   1299  H   SER    86      49.120  21.404  50.859  1.00  0.00           H
ATOM   1300  CA  SER    86      50.551  21.522  52.520  1.00  0.00           C
ATOM   1301  HA  SER    86      50.613  22.203  53.368  1.00  0.00           H
ATOM   1302  CB  SER    86      50.337  20.104  53.056  1.00  0.00           C
ATOM   1303  HB2 SER    86      51.036  19.943  53.878  1.00  0.00           H
ATOM   1304  HB3 SER    86      49.307  20.064  53.408  1.00  0.00           H
ATOM   1305  OG  SER    86      50.515  19.149  52.102  1.00  0.00           O
ATOM   1306  HG  SER    86      49.750  19.153  51.522  1.00  0.00           H
ATOM   1307  C   SER    86      51.899  21.504  51.809  1.00  0.00           C
ATOM   1308  O   SER    86      51.935  21.330  50.612  1.00  0.00           O
ATOM   1309  N   PRO    87      52.983  21.581  52.517  1.00  0.00           N
ATOM   1310  CD  PRO    87      53.098  21.983  53.898  1.00  0.00           C
ATOM   1311  HD2 PRO    87      52.683  21.327  54.662  1.00  0.00           H
ATOM   1312  HD3 PRO    87      52.666  22.973  54.048  1.00  0.00           H
ATOM   1313  CG  PRO    87      54.609  22.255  54.118  1.00  0.00           C
ATOM   1314  HG2 PRO    87      54.964  22.121  55.140  1.00  0.00           H
ATOM   1315  HG3 PRO    87      54.862  23.254  53.765  1.00  0.00           H
ATOM   1316  CB  PRO    87      55.315  21.238  53.225  1.00  0.00           C
ATOM   1317  HB2 PRO    87      55.370  20.277  53.734  1.00  0.00           H
ATOM   1318  HB3 PRO    87      56.335  21.539  52.987  1.00  0.00           H
ATOM   1319  CA  PRO    87      54.344  21.149  51.999  1.00  0.00           C
ATOM   1320  HA  PRO    87      54.595  21.883  51.234  1.00  0.00           H
ATOM   1321  C   PRO    87      54.484  19.805  51.276  1.00  0.00           C
ATOM   1322  O   PRO    87      55.551  19.573  50.669  1.00  0.00           O
ATOM   1323  N   TYR    88      53.553  18.874  51.333  1.00  0.00           N
ATOM   1324  H   TYR    88      52.664  19.252  51.628  1.00  0.00           H
ATOM   1325  CA  TYR    88      53.596  17.517  50.714  1.00  0.00           C
ATOM   1326  HA  TYR    88      54.641  17.314  50.478  1.00  0.00           H
ATOM   1327  CB  TYR    88      53.195  16.542  51.778  1.00  0.00           C
ATOM   1328  HB2 TYR    88      52.149  16.737  52.014  1.00  0.00           H
ATOM   1329  HB3 TYR    88      53.376  15.527  51.422  1.00  0.00           H
ATOM   1330  CG  TYR    88      53.909  16.896  53.030  1.00  0.00           C
ATOM   1331  CD1 TYR    88      53.259  17.340  54.191  1.00  0.00           C
ATOM   1332  HD1 TYR    88      52.194  17.229  54.339  1.00  0.00           H
ATOM   1333  CE1 TYR    88      54.018  17.830  55.303  1.00  0.00           C
ATOM   1334  HE1 TYR    88      53.494  18.273  56.137  1.00  0.00           H
ATOM   1335  CZ  TYR    88      55.417  17.916  55.222  1.00  0.00           C
ATOM   1336  OH  TYR    88      56.037  18.342  56.355  1.00  0.00           O
ATOM   1337  HH  TYR    88      55.415  18.592  57.043  1.00  0.00           H
ATOM   1338  CE2 TYR    88      56.117  17.391  54.095  1.00  0.00           C
ATOM   1339  HE2 TYR    88      57.183  17.467  53.942  1.00  0.00           H
ATOM   1340  CD2 TYR    88      55.346  16.949  53.026  1.00  0.00           C
ATOM   1341  HD2 TYR    88      55.883  16.733  52.115  1.00  0.00           H
ATOM   1342  C   TYR    88      52.879  17.364  49.349  1.00  0.00           C
ATOM   1343  O   TYR    88      53.049  16.391  48.675  1.00  0.00           O
ATOM   1344  N   ASN    89      52.001  18.368  49.000  1.00  0.00           N
ATOM   1345  H   ASN    89      51.835  19.128  49.644  1.00  0.00           H
ATOM   1346  CA  ASN    89      51.079  18.374  47.784  1.00  0.00           C
ATOM   1347  HA  ASN    89      51.432  17.641  47.058  1.00  0.00           H
ATOM   1348  CB  ASN    89      49.562  18.045  48.216  1.00  0.00           C
ATOM   1349  HB2 ASN    89      48.940  17.903  47.332  1.00  0.00           H
ATOM   1350  HB3 ASN    89      49.570  17.048  48.654  1.00  0.00           H
ATOM   1351  CG  ASN    89      48.766  18.866  49.286  1.00  0.00           C
ATOM   1352  OD1 ASN    89      49.300  19.853  49.745  1.00  0.00           O
ATOM   1353  ND2 ASN    89      47.592  18.402  49.663  1.00  0.00           N
ATOM   1354 HD21 ASN    89      47.168  19.074  50.287  1.00  0.00           H
ATOM   1355 HD22 ASN    89      47.058  17.655  49.240  1.00  0.00           H
ATOM   1356  C   ASN    89      50.997  19.665  46.940  1.00  0.00           C
ATOM   1357  O   ASN    89      50.311  19.598  45.936  1.00  0.00           O
ATOM   1358  N   SER    90      51.655  20.725  47.384  1.00  0.00           N
ATOM   1359  H   SER    90      52.209  20.674  48.227  1.00  0.00           H
ATOM   1360  CA  SER    90      51.404  22.049  46.705  1.00  0.00           C
ATOM   1361  HA  SER    90      50.552  21.841  46.058  1.00  0.00           H
ATOM   1362  CB  SER    90      50.969  23.057  47.759  1.00  0.00           C
ATOM   1363  HB2 SER    90      51.840  23.464  48.273  1.00  0.00           H
ATOM   1364  HB3 SER    90      50.442  23.869  47.257  1.00  0.00           H
ATOM   1365  OG  SER    90      50.065  22.456  48.814  1.00  0.00           O
ATOM   1366  HG  SER    90      50.519  21.692  49.177  1.00  0.00           H
ATOM   1367  C   SER    90      52.713  22.590  46.055  1.00  0.00           C
ATOM   1368  O   SER    90      53.683  22.802  46.764  1.00  0.00           O
ATOM   1369  N   ARG    91      52.670  22.730  44.713  1.00  0.00           N
ATOM   1370  H   ARG    91      51.774  22.588  44.268  1.00  0.00           H
ATOM   1371  CA  ARG    91      53.725  23.319  43.894  1.00  0.00           C
ATOM   1372  HA  ARG    91      54.653  22.982  44.354  1.00  0.00           H
ATOM   1373  CB  ARG    91      53.633  22.776  42.434  1.00  0.00           C
ATOM   1374  HB2 ARG    91      54.563  23.021  41.920  1.00  0.00           H
ATOM   1375  HB3 ARG    91      53.643  21.713  42.673  1.00  0.00           H
ATOM   1376  CG  ARG    91      52.507  23.263  41.607  1.00  0.00           C
ATOM   1377  HG2 ARG    91      51.544  23.134  42.099  1.00  0.00           H
ATOM   1378  HG3 ARG    91      52.662  24.308  41.342  1.00  0.00           H
ATOM   1379  CD  ARG    91      52.468  22.393  40.294  1.00  0.00           C
ATOM   1380  HD2 ARG    91      53.468  22.218  39.896  1.00  0.00           H
ATOM   1381  HD3 ARG    91      52.211  21.392  40.640  1.00  0.00           H
ATOM   1382  NE  ARG    91      51.469  22.902  39.241  1.00  0.00           N
ATOM   1383  HE  ARG    91      51.195  23.873  39.216  1.00  0.00           H
ATOM   1384  CZ  ARG    91      50.870  22.133  38.387  1.00  0.00           C
ATOM   1385  NH1 ARG    91      50.051  22.595  37.462  1.00  0.00           N
ATOM   1386 HH11 ARG    91      50.018  23.604  37.488  1.00  0.00           H
ATOM   1387 HH12 ARG    91      49.614  21.965  36.803  1.00  0.00           H
ATOM   1388  NH2 ARG    91      51.084  20.799  38.456  1.00  0.00           N
ATOM   1389 HH21 ARG    91      51.629  20.282  39.132  1.00  0.00           H
ATOM   1390 HH22 ARG    91      50.533  20.239  37.821  1.00  0.00           H
ATOM   1391  C   ARG    91      53.817  24.782  43.986  1.00  0.00           C
ATOM   1392  O   ARG    91      52.879  25.541  44.199  1.00  0.00           O
ATOM   1393  N   PHE    92      55.033  25.298  43.673  1.00  0.00           N
ATOM   1394  H   PHE    92      55.740  24.621  43.428  1.00  0.00           H
ATOM   1395  CA  PHE    92      55.240  26.771  43.418  1.00  0.00           C
ATOM   1396  HA  PHE    92      54.871  27.302  44.297  1.00  0.00           H
ATOM   1397  CB  PHE    92      56.720  27.080  43.262  1.00  0.00           C
ATOM   1398  HB2 PHE    92      57.151  26.748  44.206  1.00  0.00           H
ATOM   1399  HB3 PHE    92      57.068  26.519  42.394  1.00  0.00           H
ATOM   1400  CG  PHE    92      57.215  28.498  42.972  1.00  0.00           C
ATOM   1401  CD1 PHE    92      57.864  28.804  41.742  1.00  0.00           C
ATOM   1402  HD1 PHE    92      57.948  27.997  41.030  1.00  0.00           H
ATOM   1403  CE1 PHE    92      58.405  30.112  41.480  1.00  0.00           C
ATOM   1404  HE1 PHE    92      58.988  30.253  40.581  1.00  0.00           H
ATOM   1405  CZ  PHE    92      58.243  31.103  42.456  1.00  0.00           C
ATOM   1406  HZ  PHE    92      58.555  32.115  42.248  1.00  0.00           H
ATOM   1407  CE2 PHE    92      57.604  30.801  43.738  1.00  0.00           C
ATOM   1408  HE2 PHE    92      57.561  31.557  44.508  1.00  0.00           H
ATOM   1409  CD2 PHE    92      57.061  29.450  43.975  1.00  0.00           C
ATOM   1410  HD2 PHE    92      56.644  29.138  44.922  1.00  0.00           H
ATOM   1411  C   PHE    92      54.540  27.266  42.131  1.00  0.00           C
ATOM   1412  O   PHE    92      54.523  26.463  41.143  1.00  0.00           O
ATOM   1413  N   GLU    93      53.953  28.475  42.078  1.00  0.00           N
ATOM   1414  H   GLU    93      54.027  29.095  42.872  1.00  0.00           H
ATOM   1415  CA  GLU    93      53.391  28.989  40.781  1.00  0.00           C
ATOM   1416  HA  GLU    93      53.613  28.395  39.895  1.00  0.00           H
ATOM   1417  CB  GLU    93      51.878  29.188  40.905  1.00  0.00           C
ATOM   1418  HB2 GLU    93      51.656  29.832  41.755  1.00  0.00           H
ATOM   1419  HB3 GLU    93      51.471  29.566  39.967  1.00  0.00           H
ATOM   1420  CG  GLU    93      51.213  27.766  41.080  1.00  0.00           C
ATOM   1421  HG2 GLU    93      51.671  27.274  41.938  1.00  0.00           H
ATOM   1422  HG3 GLU    93      50.150  27.989  41.166  1.00  0.00           H
ATOM   1423  CD  GLU    93      51.329  26.859  39.878  1.00  0.00           C
ATOM   1424  OE1 GLU    93      50.675  25.779  39.933  1.00  0.00           O
ATOM   1425  OE2 GLU    93      51.951  27.167  38.882  1.00  0.00           O
ATOM   1426  C   GLU    93      53.991  30.397  40.421  1.00  0.00           C
ATOM   1427  O   GLU    93      54.402  30.510  39.286  1.00  0.00           O
ATOM   1428  N   SER    94      54.037  31.410  41.293  1.00  0.00           N
ATOM   1429  H   SER    94      53.828  31.248  42.268  1.00  0.00           H
ATOM   1430  CA  SER    94      54.689  32.725  40.977  1.00  0.00           C
ATOM   1431  HA  SER    94      55.570  32.514  40.370  1.00  0.00           H
ATOM   1432  CB  SER    94      53.732  33.531  40.038  1.00  0.00           C
ATOM   1433  HB2 SER    94      53.575  32.955  39.125  1.00  0.00           H
ATOM   1434  HB3 SER    94      52.728  33.669  40.439  1.00  0.00           H
ATOM   1435  OG  SER    94      54.277  34.789  39.717  1.00  0.00           O
ATOM   1436  HG  SER    94      54.495  34.887  38.788  1.00  0.00           H
ATOM   1437  C   SER    94      55.073  33.612  42.180  1.00  0.00           C
ATOM   1438  O   SER    94      54.541  33.450  43.296  1.00  0.00           O
ATOM   1439  N   VAL    95      55.952  34.593  41.970  1.00  0.00           N
ATOM   1440  H   VAL    95      56.283  34.687  41.020  1.00  0.00           H
ATOM   1441  CA  VAL    95      56.186  35.697  42.863  1.00  0.00           C
ATOM   1442  HA  VAL    95      56.164  35.340  43.892  1.00  0.00           H
ATOM   1443  CB  VAL    95      57.586  36.317  42.781  1.00  0.00           C
ATOM   1444  HB  VAL    95      57.872  36.574  41.760  1.00  0.00           H
ATOM   1445  CG1 VAL    95      57.751  37.566  43.646  1.00  0.00           C
ATOM   1446 HG11 VAL    95      58.812  37.686  43.869  1.00  0.00           H
ATOM   1447 HG12 VAL    95      57.325  38.417  43.115  1.00  0.00           H
ATOM   1448 HG13 VAL    95      57.215  37.337  44.568  1.00  0.00           H
ATOM   1449  CG2 VAL    95      58.614  35.277  43.300  1.00  0.00           C
ATOM   1450 HG21 VAL    95      58.453  35.122  44.367  1.00  0.00           H
ATOM   1451 HG22 VAL    95      58.548  34.353  42.726  1.00  0.00           H
ATOM   1452 HG23 VAL    95      59.626  35.575  43.025  1.00  0.00           H
ATOM   1453  C   VAL    95      55.075  36.621  42.595  1.00  0.00           C
ATOM   1454  O   VAL    95      55.199  37.350  41.602  1.00  0.00           O
ATOM   1455  N   ALA    96      54.054  36.686  43.365  1.00  0.00           N
ATOM   1456  H   ALA    96      53.951  36.043  44.136  1.00  0.00           H
ATOM   1457  CA  ALA    96      52.888  37.475  43.132  1.00  0.00           C
ATOM   1458  HA  ALA    96      53.132  38.406  42.620  1.00  0.00           H
ATOM   1459  CB  ALA    96      51.937  36.677  42.229  1.00  0.00           C
ATOM   1460  HB1 ALA    96      51.750  35.668  42.595  1.00  0.00           H
ATOM   1461  HB2 ALA    96      50.946  37.131  42.187  1.00  0.00           H
ATOM   1462  HB3 ALA    96      52.346  36.542  41.228  1.00  0.00           H
ATOM   1463  C   ALA    96      52.046  37.765  44.401  1.00  0.00           C
ATOM   1464  O   ALA    96      51.912  36.902  45.310  1.00  0.00           O
ATOM   1465  N   TRP    97      51.501  39.001  44.498  1.00  0.00           N
ATOM   1466  H   TRP    97      51.760  39.637  43.756  1.00  0.00           H
ATOM   1467  CA  TRP    97      50.519  39.406  45.451  1.00  0.00           C
ATOM   1468  HA  TRP    97      50.243  38.604  46.135  1.00  0.00           H
ATOM   1469  CB  TRP    97      50.977  40.601  46.314  1.00  0.00           C
ATOM   1470  HB2 TRP    97      50.108  41.004  46.832  1.00  0.00           H
ATOM   1471  HB3 TRP    97      51.655  40.251  47.093  1.00  0.00           H
ATOM   1472  CG  TRP    97      51.617  41.818  45.541  1.00  0.00           C
ATOM   1473  CD1 TRP    97      52.872  42.225  45.804  1.00  0.00           C
ATOM   1474  HD1 TRP    97      53.524  41.760  46.527  1.00  0.00           H
ATOM   1475  NE1 TRP    97      53.041  43.454  45.101  1.00  0.00           N
ATOM   1476  HE1 TRP    97      53.837  43.989  45.417  1.00  0.00           H
ATOM   1477  CE2 TRP    97      51.945  43.880  44.407  1.00  0.00           C
ATOM   1478  CZ2 TRP    97      51.614  45.019  43.625  1.00  0.00           C
ATOM   1479  HZ2 TRP    97      52.320  45.836  43.651  1.00  0.00           H
ATOM   1480  CH2 TRP    97      50.334  45.190  43.072  1.00  0.00           C
ATOM   1481  HH2 TRP    97      50.120  46.128  42.582  1.00  0.00           H
ATOM   1482  CZ3 TRP    97      49.457  44.126  43.177  1.00  0.00           C
ATOM   1483  HZ3 TRP    97      48.459  44.199  42.768  1.00  0.00           H
ATOM   1484  CE3 TRP    97      49.822  43.013  43.984  1.00  0.00           C
ATOM   1485  HE3 TRP    97      49.089  42.227  44.107  1.00  0.00           H
ATOM   1486  CD2 TRP    97      51.019  42.852  44.675  1.00  0.00           C
ATOM   1487  C   TRP    97      49.187  39.795  44.714  1.00  0.00           C
ATOM   1488  O   TRP    97      48.182  39.943  45.344  1.00  0.00           O
ATOM   1489  N   SER    98      49.152  39.811  43.376  1.00  0.00           N
ATOM   1490  H   SER    98      50.033  39.614  42.924  1.00  0.00           H
ATOM   1491  CA  SER    98      47.944  39.735  42.541  1.00  0.00           C
ATOM   1492  HA  SER    98      47.144  39.303  43.143  1.00  0.00           H
ATOM   1493  CB  SER    98      47.524  41.114  42.135  1.00  0.00           C
ATOM   1494  HB2 SER    98      47.148  41.704  42.971  1.00  0.00           H
ATOM   1495  HB3 SER    98      48.355  41.687  41.724  1.00  0.00           H
ATOM   1496  OG  SER    98      46.590  40.899  41.058  1.00  0.00           O
ATOM   1497  HG  SER    98      45.870  40.402  41.455  1.00  0.00           H
ATOM   1498  C   SER    98      48.052  38.681  41.446  1.00  0.00           C
ATOM   1499  O   SER    98      49.068  38.592  40.773  1.00  0.00           O
ATOM   1500  N   ALA    99      47.053  37.771  41.274  1.00  0.00           N
ATOM   1501  H   ALA    99      46.177  37.985  41.729  1.00  0.00           H
ATOM   1502  CA  ALA    99      47.097  36.548  40.463  1.00  0.00           C
ATOM   1503  HA  ALA    99      47.931  36.621  39.765  1.00  0.00           H
ATOM   1504  CB  ALA    99      47.541  35.359  41.401  1.00  0.00           C
ATOM   1505  HB1 ALA    99      46.889  35.390  42.274  1.00  0.00           H
ATOM   1506  HB2 ALA    99      47.673  34.410  40.881  1.00  0.00           H
ATOM   1507  HB3 ALA    99      48.486  35.674  41.844  1.00  0.00           H
ATOM   1508  C   ALA    99      45.862  36.155  39.553  1.00  0.00           C
ATOM   1509  O   ALA    99      44.708  36.440  39.910  1.00  0.00           O
ATOM   1510  N   SER   100      46.106  35.347  38.478  1.00  0.00           N
ATOM   1511  H   SER   100      47.075  35.177  38.254  1.00  0.00           H
ATOM   1512  CA  SER   100      45.063  34.576  37.760  1.00  0.00           C
ATOM   1513  HA  SER   100      44.222  34.143  38.302  1.00  0.00           H
ATOM   1514  CB  SER   100      44.439  35.514  36.746  1.00  0.00           C
ATOM   1515  HB2 SER   100      44.241  36.516  37.131  1.00  0.00           H
ATOM   1516  HB3 SER   100      45.175  35.653  35.954  1.00  0.00           H
ATOM   1517  OG  SER   100      43.285  34.999  36.050  1.00  0.00           O
ATOM   1518  HG  SER   100      42.532  35.074  36.641  1.00  0.00           H
ATOM   1519  C   SER   100      45.656  33.312  36.991  1.00  0.00           C
ATOM   1520  O   SER   100      46.809  33.356  36.628  1.00  0.00           O
ATOM   1521  N   ALA   101      44.886  32.247  36.745  1.00  0.00           N
ATOM   1522  H   ALA   101      43.911  32.085  36.957  1.00  0.00           H
ATOM   1523  CA  ALA   101      45.520  31.057  36.196  1.00  0.00           C
ATOM   1524  HA  ALA   101      46.190  31.446  35.429  1.00  0.00           H
ATOM   1525  CB  ALA   101      46.232  30.191  37.203  1.00  0.00           C
ATOM   1526  HB1 ALA   101      46.793  30.803  37.909  1.00  0.00           H
ATOM   1527  HB2 ALA   101      45.545  29.699  37.890  1.00  0.00           H
ATOM   1528  HB3 ALA   101      46.862  29.444  36.719  1.00  0.00           H
ATOM   1529  C   ALA   101      44.437  30.212  35.407  1.00  0.00           C
ATOM   1530  O   ALA   101      43.232  30.316  35.746  1.00  0.00           O
ATOM   1531  N   CYX   102      44.860  29.645  34.260  1.00  0.00           N
ATOM   1532  H   CYX   102      45.852  29.625  34.073  1.00  0.00           H
ATOM   1533  CA  CYX   102      43.979  28.946  33.301  1.00  0.00           C
ATOM   1534  HA  CYX   102      43.283  28.342  33.883  1.00  0.00           H
ATOM   1535  CB  CYX   102      43.030  29.885  32.586  1.00  0.00           C
ATOM   1536  HB2 CYX   102      42.281  29.335  32.017  1.00  0.00           H
ATOM   1537  HB3 CYX   102      42.268  30.344  33.217  1.00  0.00           H
ATOM   1538  SG  CYX   102      43.689  31.205  31.489  1.00  0.00           S
ATOM   1539  C   CYX   102      44.794  28.022  32.261  1.00  0.00           C
ATOM   1540  O   CYX   102      45.973  28.178  32.189  1.00  0.00           O
ATOM   1541  N   HIE   103      44.115  27.039  31.692  1.00  0.00           N
ATOM   1542  H   HIE   103      43.105  27.034  31.720  1.00  0.00           H
ATOM   1543  CA  HIE   103      44.791  26.013  30.815  1.00  0.00           C
ATOM   1544  HA  HIE   103      45.830  26.335  30.740  1.00  0.00           H
ATOM   1545  CB  HIE   103      44.642  24.720  31.494  1.00  0.00           C
ATOM   1546  HB2 HIE   103      44.947  24.850  32.533  1.00  0.00           H
ATOM   1547  HB3 HIE   103      43.627  24.327  31.538  1.00  0.00           H
ATOM   1548  CG  HIE   103      45.553  23.606  30.887  1.00  0.00           C
ATOM   1549  ND1 HIE   103      45.535  23.147  29.582  1.00  0.00           N
ATOM   1550  CE1 HIE   103      46.535  22.240  29.503  1.00  0.00           C
ATOM   1551  HE1 HIE   103      46.775  21.708  28.594  1.00  0.00           H
ATOM   1552  NE2 HIE   103      47.135  22.080  30.637  1.00  0.00           N
ATOM   1553  HE2 HIE   103      47.845  21.372  30.757  1.00  0.00           H
ATOM   1554  CD2 HIE   103      46.519  22.952  31.562  1.00  0.00           C
ATOM   1555  HD2 HIE   103      46.649  23.062  32.628  1.00  0.00           H
ATOM   1556  C   HIE   103      44.230  26.103  29.388  1.00  0.00           C
ATOM   1557  O   HIE   103      43.031  25.920  29.201  1.00  0.00           O
ATOM   1558  N   ASP   104      45.083  26.290  28.374  1.00  0.00           N
ATOM   1559  H   ASP   104      46.060  26.429  28.590  1.00  0.00           H
ATOM   1560  CA  ASP   104      44.722  26.612  27.054  1.00  0.00           C
ATOM   1561  HA  ASP   104      43.794  27.185  27.054  1.00  0.00           H
ATOM   1562  CB  ASP   104      45.724  27.452  26.402  1.00  0.00           C
ATOM   1563  HB2 ASP   104      45.286  27.737  25.446  1.00  0.00           H
ATOM   1564  HB3 ASP   104      45.777  28.399  26.940  1.00  0.00           H
ATOM   1565  CG  ASP   104      47.134  26.787  26.125  1.00  0.00           C
ATOM   1566  OD1 ASP   104      47.204  25.578  26.225  1.00  0.00           O
ATOM   1567  OD2 ASP   104      47.982  27.518  25.649  1.00  0.00           O
ATOM   1568  C   ASP   104      44.408  25.320  26.198  1.00  0.00           C
ATOM   1569  O   ASP   104      44.018  25.427  25.029  1.00  0.00           O
ATOM   1570  N   GLY   105      44.494  24.157  26.746  1.00  0.00           N
ATOM   1571  H   GLY   105      45.027  24.195  27.604  1.00  0.00           H
ATOM   1572  CA  GLY   105      44.263  22.876  26.037  1.00  0.00           C
ATOM   1573  HA2 GLY   105      43.702  22.169  26.649  1.00  0.00           H
ATOM   1574  HA3 GLY   105      43.724  22.914  25.089  1.00  0.00           H
ATOM   1575  C   GLY   105      45.583  22.150  25.715  1.00  0.00           C
ATOM   1576  O   GLY   105      45.623  20.949  25.351  1.00  0.00           O
ATOM   1577  N   THR   106      46.723  22.837  25.835  1.00  0.00           N
ATOM   1578  H   THR   106      46.663  23.843  25.890  1.00  0.00           H
ATOM   1579  CA  THR   106      48.063  22.185  25.818  1.00  0.00           C
ATOM   1580  HA  THR   106      48.038  21.117  25.604  1.00  0.00           H
ATOM   1581  CB  THR   106      48.694  22.855  24.606  1.00  0.00           C
ATOM   1582  HB  THR   106      48.898  23.863  24.970  1.00  0.00           H
ATOM   1583  CG2 THR   106      50.031  22.208  24.208  1.00  0.00           C
ATOM   1584 HG21 THR   106      50.409  22.614  23.270  1.00  0.00           H
ATOM   1585 HG22 THR   106      50.800  22.264  24.980  1.00  0.00           H
ATOM   1586 HG23 THR   106      49.791  21.149  24.113  1.00  0.00           H
ATOM   1587  OG1 THR   106      47.863  22.836  23.446  1.00  0.00           O
ATOM   1588  HG1 THR   106      47.290  23.601  23.360  1.00  0.00           H
ATOM   1589  C   THR   106      48.795  22.391  27.110  1.00  0.00           C
ATOM   1590  O   THR   106      49.122  21.406  27.742  1.00  0.00           O
ATOM   1591  N   SER   107      49.043  23.655  27.500  1.00  0.00           N
ATOM   1592  H   SER   107      48.727  24.355  26.844  1.00  0.00           H
ATOM   1593  CA  SER   107      49.781  24.045  28.743  1.00  0.00           C
ATOM   1594  HA  SER   107      49.730  23.137  29.343  1.00  0.00           H
ATOM   1595  CB  SER   107      51.301  24.353  28.558  1.00  0.00           C
ATOM   1596  HB2 SER   107      51.459  25.350  28.144  1.00  0.00           H
ATOM   1597  HB3 SER   107      51.725  24.318  29.560  1.00  0.00           H
ATOM   1598  OG  SER   107      51.885  23.395  27.716  1.00  0.00           O
ATOM   1599  HG  SER   107      51.803  22.553  28.169  1.00  0.00           H
ATOM   1600  C   SER   107      49.129  25.036  29.754  1.00  0.00           C
ATOM   1601  O   SER   107      48.196  25.806  29.438  1.00  0.00           O
ATOM   1602  N   TRP   108      49.590  24.877  31.000  1.00  0.00           N
ATOM   1603  H   TRP   108      50.247  24.161  31.275  1.00  0.00           H
ATOM   1604  CA  TRP   108      49.138  25.847  32.023  1.00  0.00           C
ATOM   1605  HA  TRP   108      48.051  25.790  31.975  1.00  0.00           H
ATOM   1606  CB  TRP   108      49.425  25.366  33.437  1.00  0.00           C
ATOM   1607  HB2 TRP   108      50.474  25.167  33.654  1.00  0.00           H
ATOM   1608  HB3 TRP   108      49.231  26.262  34.028  1.00  0.00           H
ATOM   1609  CG  TRP   108      48.498  24.322  34.126  1.00  0.00           C
ATOM   1610  CD1 TRP   108      48.805  23.028  34.306  1.00  0.00           C
ATOM   1611  HD1 TRP   108      49.707  22.669  33.832  1.00  0.00           H
ATOM   1612  NE1 TRP   108      47.780  22.409  34.899  1.00  0.00           N
ATOM   1613  HE1 TRP   108      47.684  21.403  34.937  1.00  0.00           H
ATOM   1614  CE2 TRP   108      46.784  23.267  35.301  1.00  0.00           C
ATOM   1615  CZ2 TRP   108      45.517  23.043  35.950  1.00  0.00           C
ATOM   1616  HZ2 TRP   108      45.244  22.014  36.136  1.00  0.00           H
ATOM   1617  CH2 TRP   108      44.715  24.091  36.239  1.00  0.00           C
ATOM   1618  HH2 TRP   108      43.890  23.998  36.930  1.00  0.00           H
ATOM   1619  CZ3 TRP   108      45.000  25.357  35.662  1.00  0.00           C
ATOM   1620  HZ3 TRP   108      44.295  26.167  35.768  1.00  0.00           H
ATOM   1621  CE3 TRP   108      46.182  25.576  34.916  1.00  0.00           C
ATOM   1622  HE3 TRP   108      46.418  26.505  34.420  1.00  0.00           H
ATOM   1623  CD2 TRP   108      47.189  24.522  34.721  1.00  0.00           C
ATOM   1624  C   TRP   108      49.590  27.294  31.750  1.00  0.00           C
ATOM   1625  O   TRP   108      50.776  27.444  31.713  1.00  0.00           O
ATOM   1626  N   LEU   109      48.733  28.274  31.801  1.00  0.00           N
ATOM   1627  H   LEU   109      47.732  28.135  31.822  1.00  0.00           H
ATOM   1628  CA  LEU   109      49.066  29.698  31.758  1.00  0.00           C
ATOM   1629  HA  LEU   109      50.031  29.816  31.266  1.00  0.00           H
ATOM   1630  CB  LEU   109      48.123  30.421  30.724  1.00  0.00           C
ATOM   1631  HB2 LEU   109      48.124  29.815  29.818  1.00  0.00           H
ATOM   1632  HB3 LEU   109      47.105  30.469  31.111  1.00  0.00           H
ATOM   1633  CG  LEU   109      48.411  31.842  30.405  1.00  0.00           C
ATOM   1634  HG  LEU   109      48.166  32.532  31.213  1.00  0.00           H
ATOM   1635  CD1 LEU   109      49.759  32.058  29.781  1.00  0.00           C
ATOM   1636 HD11 LEU   109      49.792  33.105  29.479  1.00  0.00           H
ATOM   1637 HD12 LEU   109      50.556  31.932  30.514  1.00  0.00           H
ATOM   1638 HD13 LEU   109      49.903  31.578  28.812  1.00  0.00           H
ATOM   1639  CD2 LEU   109      47.498  32.334  29.254  1.00  0.00           C
ATOM   1640 HD21 LEU   109      46.486  32.169  29.623  1.00  0.00           H
ATOM   1641 HD22 LEU   109      47.681  33.368  28.963  1.00  0.00           H
ATOM   1642 HD23 LEU   109      47.581  31.732  28.349  1.00  0.00           H
ATOM   1643  C   LEU   109      48.823  30.351  33.175  1.00  0.00           C
ATOM   1644  O   LEU   109      47.855  30.104  33.860  1.00  0.00           O
ATOM   1645  N   THR   110      49.702  31.264  33.555  1.00  0.00           N
ATOM   1646  H   THR   110      50.371  31.598  32.876  1.00  0.00           H
ATOM   1647  CA  THR   110      49.543  31.988  34.874  1.00  0.00           C
ATOM   1648  HA  THR   110      48.493  32.020  35.163  1.00  0.00           H
ATOM   1649  CB  THR   110      50.162  31.262  36.012  1.00  0.00           C
ATOM   1650  HB  THR   110      51.174  30.921  35.796  1.00  0.00           H
ATOM   1651  CG2 THR   110      50.238  32.038  37.354  1.00  0.00           C
ATOM   1652 HG21 THR   110      49.353  32.047  37.989  1.00  0.00           H
ATOM   1653 HG22 THR   110      50.945  31.392  37.876  1.00  0.00           H
ATOM   1654 HG23 THR   110      50.704  33.010  37.189  1.00  0.00           H
ATOM   1655  OG1 THR   110      49.331  30.067  36.185  1.00  0.00           O
ATOM   1656  HG1 THR   110      48.680  30.087  35.479  1.00  0.00           H
ATOM   1657  C   THR   110      49.974  33.466  34.693  1.00  0.00           C
ATOM   1658  O   THR   110      50.914  33.764  33.991  1.00  0.00           O
ATOM   1659  N   ILE   111      49.159  34.360  35.286  1.00  0.00           N
ATOM   1660  H   ILE   111      48.315  34.134  35.793  1.00  0.00           H
ATOM   1661  CA  ILE   111      49.650  35.808  35.459  1.00  0.00           C
ATOM   1662  HA  ILE   111      50.503  35.980  34.803  1.00  0.00           H
ATOM   1663  CB  ILE   111      48.485  36.759  35.073  1.00  0.00           C
ATOM   1664  HB  ILE   111      47.537  36.519  35.556  1.00  0.00           H
ATOM   1665  CG2 ILE   111      48.959  38.172  35.507  1.00  0.00           C
ATOM   1666 HG21 ILE   111      49.949  38.358  35.093  1.00  0.00           H
ATOM   1667 HG22 ILE   111      48.336  38.919  35.015  1.00  0.00           H
ATOM   1668 HG23 ILE   111      48.894  38.345  36.582  1.00  0.00           H
ATOM   1669  CG1 ILE   111      48.046  36.597  33.535  1.00  0.00           C
ATOM   1670 HG12 ILE   111      48.043  37.602  33.110  1.00  0.00           H
ATOM   1671 HG13 ILE   111      48.714  36.022  32.895  1.00  0.00           H
ATOM   1672  CD1 ILE   111      46.663  35.980  33.367  1.00  0.00           C
ATOM   1673 HD11 ILE   111      46.631  34.995  33.831  1.00  0.00           H
ATOM   1674 HD12 ILE   111      46.051  36.692  33.919  1.00  0.00           H
ATOM   1675 HD13 ILE   111      46.322  35.844  32.340  1.00  0.00           H
ATOM   1676  C   ILE   111      50.032  35.894  36.989  1.00  0.00           C
ATOM   1677  O   ILE   111      49.295  35.374  37.831  1.00  0.00           O
ATOM   1678  N   GLY   112      51.179  36.503  37.223  1.00  0.00           N
ATOM   1679  H   GLY   112      51.782  36.799  36.469  1.00  0.00           H
ATOM   1680  CA  GLY   112      51.606  36.874  38.581  1.00  0.00           C
ATOM   1681  HA2 GLY   112      50.837  36.778  39.347  1.00  0.00           H
ATOM   1682  HA3 GLY   112      52.417  36.194  38.838  1.00  0.00           H
ATOM   1683  C   GLY   112      52.149  38.306  38.584  1.00  0.00           C
ATOM   1684  O   GLY   112      53.189  38.657  37.992  1.00  0.00           O
ATOM   1685  N   ILE   113      51.484  39.134  39.353  1.00  0.00           N
ATOM   1686  H   ILE   113      50.572  38.805  39.635  1.00  0.00           H
ATOM   1687  CA  ILE   113      51.898  40.554  39.591  1.00  0.00           C
ATOM   1688  HA  ILE   113      52.605  40.888  38.832  1.00  0.00           H
ATOM   1689  CB  ILE   113      50.696  41.504  39.602  1.00  0.00           C
ATOM   1690  HB  ILE   113      49.906  41.007  40.165  1.00  0.00           H
ATOM   1691  CG2 ILE   113      50.822  42.878  40.262  1.00  0.00           C
ATOM   1692 HG21 ILE   113      50.987  42.819  41.338  1.00  0.00           H
ATOM   1693 HG22 ILE   113      51.497  43.504  39.681  1.00  0.00           H
ATOM   1694 HG23 ILE   113      49.800  43.233  40.135  1.00  0.00           H
ATOM   1695  CG1 ILE   113      50.153  41.660  38.161  1.00  0.00           C
ATOM   1696 HG12 ILE   113      50.712  42.496  37.740  1.00  0.00           H
ATOM   1697 HG13 ILE   113      50.224  40.771  37.535  1.00  0.00           H
ATOM   1698  CD1 ILE   113      48.618  41.984  38.013  1.00  0.00           C
ATOM   1699 HD11 ILE   113      47.975  41.375  38.648  1.00  0.00           H
ATOM   1700 HD12 ILE   113      48.499  42.956  38.493  1.00  0.00           H
ATOM   1701 HD13 ILE   113      48.298  41.906  36.973  1.00  0.00           H
ATOM   1702  C   ILE   113      52.630  40.769  40.908  1.00  0.00           C
ATOM   1703  O   ILE   113      52.125  40.320  41.882  1.00  0.00           O
ATOM   1704  N   SER   114      53.781  41.434  40.926  1.00  0.00           N
ATOM   1705  H   SER   114      54.200  41.700  40.047  1.00  0.00           H
ATOM   1706  CA  SER   114      54.426  41.855  42.183  1.00  0.00           C
ATOM   1707  HA  SER   114      53.768  42.063  43.027  1.00  0.00           H
ATOM   1708  CB  SER   114      55.330  40.732  42.792  1.00  0.00           C
ATOM   1709  HB2 SER   114      54.769  39.799  42.813  1.00  0.00           H
ATOM   1710  HB3 SER   114      56.255  40.586  42.234  1.00  0.00           H
ATOM   1711  OG  SER   114      55.839  40.985  44.082  1.00  0.00           O
ATOM   1712  HG  SER   114      55.442  40.412  44.741  1.00  0.00           H
ATOM   1713  C   SER   114      55.189  43.145  41.883  1.00  0.00           C
ATOM   1714  O   SER   114      55.651  43.339  40.808  1.00  0.00           O
ATOM   1715  N   GLY   115      55.360  43.934  42.961  1.00  0.00           N
ATOM   1716  H   GLY   115      55.066  43.546  43.846  1.00  0.00           H
ATOM   1717  CA  GLY   115      56.303  45.014  42.993  1.00  0.00           C
ATOM   1718  HA2 GLY   115      57.289  44.634  43.258  1.00  0.00           H
ATOM   1719  HA3 GLY   115      56.340  45.414  41.979  1.00  0.00           H
ATOM   1720  C   GLY   115      55.780  46.128  43.935  1.00  0.00           C
ATOM   1721  O   GLY   115      54.835  45.792  44.663  1.00  0.00           O
ATOM   1722  N   PRO   116      56.343  47.353  43.927  1.00  0.00           N
ATOM   1723  CD  PRO   116      57.596  47.735  43.292  1.00  0.00           C
ATOM   1724  HD2 PRO   116      57.697  47.378  42.268  1.00  0.00           H
ATOM   1725  HD3 PRO   116      58.469  47.261  43.740  1.00  0.00           H
ATOM   1726  CG  PRO   116      57.639  49.264  43.195  1.00  0.00           C
ATOM   1727  HG2 PRO   116      57.036  49.670  42.383  1.00  0.00           H
ATOM   1728  HG3 PRO   116      58.676  49.587  43.283  1.00  0.00           H
ATOM   1729  CB  PRO   116      56.839  49.562  44.465  1.00  0.00           C
ATOM   1730  HB2 PRO   116      56.386  50.547  44.348  1.00  0.00           H
ATOM   1731  HB3 PRO   116      57.476  49.529  45.349  1.00  0.00           H
ATOM   1732  CA  PRO   116      55.765  48.474  44.580  1.00  0.00           C
ATOM   1733  HA  PRO   116      55.544  48.207  45.613  1.00  0.00           H
ATOM   1734  C   PRO   116      54.352  48.958  44.125  1.00  0.00           C
ATOM   1735  O   PRO   116      53.930  48.633  43.036  1.00  0.00           O
ATOM   1736  N   ASP   117      53.612  49.755  44.933  1.00  0.00           N
ATOM   1737  H   ASP   117      54.040  50.039  45.803  1.00  0.00           H
ATOM   1738  CA  ASP   117      52.236  50.203  44.684  1.00  0.00           C
ATOM   1739  HA  ASP   117      51.558  49.360  44.556  1.00  0.00           H
ATOM   1740  CB  ASP   117      51.644  51.107  45.807  1.00  0.00           C
ATOM   1741  HB2 ASP   117      52.321  51.956  45.911  1.00  0.00           H
ATOM   1742  HB3 ASP   117      50.623  51.448  45.632  1.00  0.00           H
ATOM   1743  CG  ASP   117      51.593  50.471  47.188  1.00  0.00           C
ATOM   1744  OD1 ASP   117      52.047  49.277  47.320  1.00  0.00           O
ATOM   1745  OD2 ASP   117      51.016  51.040  48.178  1.00  0.00           O
ATOM   1746  C   ASP   117      52.246  50.926  43.326  1.00  0.00           C
ATOM   1747  O   ASP   117      51.348  50.652  42.505  1.00  0.00           O
ATOM   1748  N   ASN   118      53.156  51.894  43.120  1.00  0.00           N
ATOM   1749  H   ASN   118      53.920  51.893  43.781  1.00  0.00           H
ATOM   1750  CA  ASN   118      53.204  52.801  41.972  1.00  0.00           C
ATOM   1751  HA  ASN   118      52.173  52.882  41.627  1.00  0.00           H
ATOM   1752  CB  ASN   118      53.661  54.223  42.439  1.00  0.00           C
ATOM   1753  HB2 ASN   118      54.648  54.095  42.883  1.00  0.00           H
ATOM   1754  HB3 ASN   118      53.841  54.893  41.598  1.00  0.00           H
ATOM   1755  CG  ASN   118      52.772  54.824  43.460  1.00  0.00           C
ATOM   1756  OD1 ASN   118      51.547  55.184  43.309  1.00  0.00           O
ATOM   1757  ND2 ASN   118      53.370  54.759  44.566  1.00  0.00           N
ATOM   1758 HD21 ASN   118      52.835  55.085  45.358  1.00  0.00           H
ATOM   1759 HD22 ASN   118      54.353  54.675  44.782  1.00  0.00           H
ATOM   1760  C   ASN   118      54.036  52.231  40.780  1.00  0.00           C
ATOM   1761  O   ASN   118      54.560  52.906  39.844  1.00  0.00           O
ATOM   1762  N   GLY   119      54.290  50.893  40.746  1.00  0.00           N
ATOM   1763  H   GLY   119      53.996  50.279  41.492  1.00  0.00           H
ATOM   1764  CA  GLY   119      55.285  50.279  39.834  1.00  0.00           C
ATOM   1765  HA2 GLY   119      54.941  50.503  38.823  1.00  0.00           H
ATOM   1766  HA3 GLY   119      56.234  50.786  40.008  1.00  0.00           H
ATOM   1767  C   GLY   119      55.468  48.727  39.841  1.00  0.00           C
ATOM   1768  O   GLY   119      56.529  48.292  39.544  1.00  0.00           O
ATOM   1769  N   ALA   120      54.477  47.998  40.249  1.00  0.00           N
ATOM   1770  H   ALA   120      53.757  48.506  40.743  1.00  0.00           H
ATOM   1771  CA  ALA   120      54.472  46.563  40.096  1.00  0.00           C
ATOM   1772  HA  ALA   120      55.470  46.282  40.433  1.00  0.00           H
ATOM   1773  CB  ALA   120      53.306  45.973  40.903  1.00  0.00           C
ATOM   1774  HB1 ALA   120      53.230  44.888  40.969  1.00  0.00           H
ATOM   1775  HB2 ALA   120      53.410  46.308  41.935  1.00  0.00           H
ATOM   1776  HB3 ALA   120      52.344  46.375  40.588  1.00  0.00           H
ATOM   1777  C   ALA   120      54.306  46.254  38.617  1.00  0.00           C
ATOM   1778  O   ALA   120      53.897  47.010  37.807  1.00  0.00           O
ATOM   1779  N   VAL   121      54.714  45.068  38.153  1.00  0.00           N
ATOM   1780  H   VAL   121      54.985  44.369  38.829  1.00  0.00           H
ATOM   1781  CA  VAL   121      54.564  44.544  36.752  1.00  0.00           C
ATOM   1782  HA  VAL   121      53.948  45.248  36.193  1.00  0.00           H
ATOM   1783  CB  VAL   121      55.908  44.424  35.977  1.00  0.00           C
ATOM   1784  HB  VAL   121      56.389  43.528  36.369  1.00  0.00           H
ATOM   1785  CG1 VAL   121      55.693  44.166  34.488  1.00  0.00           C
ATOM   1786 HG11 VAL   121      56.678  43.976  34.060  1.00  0.00           H
ATOM   1787 HG12 VAL   121      55.076  43.292  34.283  1.00  0.00           H
ATOM   1788 HG13 VAL   121      55.195  44.974  33.954  1.00  0.00           H
ATOM   1789  CG2 VAL   121      56.901  45.537  36.332  1.00  0.00           C
ATOM   1790 HG21 VAL   121      57.840  45.311  35.826  1.00  0.00           H
ATOM   1791 HG22 VAL   121      56.501  46.527  36.114  1.00  0.00           H
ATOM   1792 HG23 VAL   121      57.140  45.488  37.395  1.00  0.00           H
ATOM   1793  C   VAL   121      53.865  43.099  36.773  1.00  0.00           C
ATOM   1794  O   VAL   121      54.207  42.264  37.594  1.00  0.00           O
ATOM   1795  N   ALA   122      52.998  42.768  35.735  1.00  0.00           N
ATOM   1796  H   ALA   122      52.620  43.354  35.005  1.00  0.00           H
ATOM   1797  CA  ALA   122      52.547  41.410  35.531  1.00  0.00           C
ATOM   1798  HA  ALA   122      52.352  40.852  36.447  1.00  0.00           H
ATOM   1799  CB  ALA   122      51.303  41.547  34.623  1.00  0.00           C
ATOM   1800  HB1 ALA   122      50.494  41.985  35.208  1.00  0.00           H
ATOM   1801  HB2 ALA   122      51.523  42.144  33.738  1.00  0.00           H
ATOM   1802  HB3 ALA   122      50.999  40.558  34.281  1.00  0.00           H
ATOM   1803  C   ALA   122      53.726  40.659  34.763  1.00  0.00           C
ATOM   1804  O   ALA   122      53.908  40.990  33.583  1.00  0.00           O
ATOM   1805  N   VAL   123      54.268  39.591  35.300  1.00  0.00           N
ATOM   1806  H   VAL   123      53.992  39.401  36.252  1.00  0.00           H
ATOM   1807  CA  VAL   123      54.980  38.538  34.558  1.00  0.00           C
ATOM   1808  HA  VAL   123      55.436  38.988  33.676  1.00  0.00           H
ATOM   1809  CB  VAL   123      56.076  37.985  35.447  1.00  0.00           C
ATOM   1810  HB  VAL   123      55.728  37.294  36.215  1.00  0.00           H
ATOM   1811  CG1 VAL   123      56.937  37.011  34.644  1.00  0.00           C
ATOM   1812 HG11 VAL   123      56.399  36.078  34.480  1.00  0.00           H
ATOM   1813 HG12 VAL   123      57.237  37.399  33.670  1.00  0.00           H
ATOM   1814 HG13 VAL   123      57.837  36.642  35.135  1.00  0.00           H
ATOM   1815  CG2 VAL   123      57.017  39.120  36.071  1.00  0.00           C
ATOM   1816 HG21 VAL   123      56.426  39.507  36.901  1.00  0.00           H
ATOM   1817 HG22 VAL   123      57.977  38.778  36.459  1.00  0.00           H
ATOM   1818 HG23 VAL   123      57.172  39.919  35.347  1.00  0.00           H
ATOM   1819  C   VAL   123      53.969  37.393  34.238  1.00  0.00           C
ATOM   1820  O   VAL   123      53.256  36.933  35.164  1.00  0.00           O
ATOM   1821  N   LEU   124      53.788  37.084  32.950  1.00  0.00           N
ATOM   1822  H   LEU   124      54.443  37.536  32.328  1.00  0.00           H
ATOM   1823  CA  LEU   124      53.048  35.949  32.588  1.00  0.00           C
ATOM   1824  HA  LEU   124      52.286  35.704  33.328  1.00  0.00           H
ATOM   1825  CB  LEU   124      52.274  36.328  31.379  1.00  0.00           C
ATOM   1826  HB2 LEU   124      52.881  36.723  30.563  1.00  0.00           H
ATOM   1827  HB3 LEU   124      51.942  35.409  30.897  1.00  0.00           H
ATOM   1828  CG  LEU   124      51.094  37.356  31.652  1.00  0.00           C
ATOM   1829  HG  LEU   124      50.697  37.155  32.646  1.00  0.00           H
ATOM   1830  CD1 LEU   124      51.447  38.847  31.531  1.00  0.00           C
ATOM   1831 HD11 LEU   124      52.079  39.040  30.664  1.00  0.00           H
ATOM   1832 HD12 LEU   124      50.597  39.516  31.400  1.00  0.00           H
ATOM   1833 HD13 LEU   124      52.042  39.080  32.414  1.00  0.00           H
ATOM   1834  CD2 LEU   124      50.071  36.992  30.594  1.00  0.00           C
ATOM   1835 HD21 LEU   124      49.775  35.944  30.560  1.00  0.00           H
ATOM   1836 HD22 LEU   124      49.184  37.601  30.761  1.00  0.00           H
ATOM   1837 HD23 LEU   124      50.534  37.179  29.625  1.00  0.00           H
ATOM   1838  C   LEU   124      53.927  34.655  32.415  1.00  0.00           C
ATOM   1839  O   LEU   124      54.927  34.661  31.674  1.00  0.00           O
ATOM   1840  N   LYS   125      53.642  33.485  32.972  1.00  0.00           N
ATOM   1841  H   LYS   125      52.709  33.518  33.356  1.00  0.00           H
ATOM   1842  CA  LYS   125      54.276  32.148  32.899  1.00  0.00           C
ATOM   1843  HA  LYS   125      55.246  32.318  32.434  1.00  0.00           H
ATOM   1844  CB  LYS   125      54.455  31.426  34.323  1.00  0.00           C
ATOM   1845  HB2 LYS   125      53.513  31.079  34.747  1.00  0.00           H
ATOM   1846  HB3 LYS   125      55.152  30.616  34.109  1.00  0.00           H
ATOM   1847  CG  LYS   125      55.163  32.403  35.309  1.00  0.00           C
ATOM   1848  HG2 LYS   125      56.022  32.879  34.837  1.00  0.00           H
ATOM   1849  HG3 LYS   125      54.444  33.195  35.517  1.00  0.00           H
ATOM   1850  CD  LYS   125      55.582  31.991  36.692  1.00  0.00           C
ATOM   1851  HD2 LYS   125      55.944  32.905  37.162  1.00  0.00           H
ATOM   1852  HD3 LYS   125      54.622  31.712  37.125  1.00  0.00           H
ATOM   1853  CE  LYS   125      56.580  30.725  36.632  1.00  0.00           C
ATOM   1854  HE2 LYS   125      56.126  29.875  36.122  1.00  0.00           H
ATOM   1855  HE3 LYS   125      57.434  30.944  35.993  1.00  0.00           H
ATOM   1856  NZ  LYS   125      57.041  30.456  37.962  1.00  0.00           N
ATOM   1857  HZ1 LYS   125      56.235  30.230  38.527  1.00  0.00           H
ATOM   1858  HZ2 LYS   125      57.519  29.566  37.937  1.00  0.00           H
ATOM   1859  HZ3 LYS   125      57.615  31.169  38.389  1.00  0.00           H
ATOM   1860  C   LYS   125      53.411  31.196  31.991  1.00  0.00           C
ATOM   1861  O   LYS   125      52.177  31.385  32.009  1.00  0.00           O
ATOM   1862  N   TYR   126      54.150  30.277  31.408  1.00  0.00           N
ATOM   1863  H   TYR   126      55.156  30.336  31.341  1.00  0.00           H
ATOM   1864  CA  TYR   126      53.590  29.288  30.503  1.00  0.00           C
ATOM   1865  HA  TYR   126      52.606  28.995  30.867  1.00  0.00           H
ATOM   1866  CB  TYR   126      53.451  29.746  29.048  1.00  0.00           C
ATOM   1867  HB2 TYR   126      52.947  30.713  29.071  1.00  0.00           H
ATOM   1868  HB3 TYR   126      54.458  29.919  28.668  1.00  0.00           H
ATOM   1869  CG  TYR   126      52.763  28.794  28.104  1.00  0.00           C
ATOM   1870  CD1 TYR   126      53.367  28.065  27.028  1.00  0.00           C
ATOM   1871  HD1 TYR   126      54.420  28.234  26.860  1.00  0.00           H
ATOM   1872  CE1 TYR   126      52.620  27.329  26.117  1.00  0.00           C
ATOM   1873  HE1 TYR   126      53.096  26.803  25.303  1.00  0.00           H
ATOM   1874  CZ  TYR   126      51.246  27.161  26.336  1.00  0.00           C
ATOM   1875  OH  TYR   126      50.476  26.430  25.495  1.00  0.00           O
ATOM   1876  HH  TYR   126      49.536  26.473  25.685  1.00  0.00           H
ATOM   1877  CE2 TYR   126      50.626  27.788  27.481  1.00  0.00           C
ATOM   1878  HE2 TYR   126      49.593  27.690  27.784  1.00  0.00           H
ATOM   1879  CD2 TYR   126      51.419  28.531  28.393  1.00  0.00           C
ATOM   1880  HD2 TYR   126      51.028  29.115  29.214  1.00  0.00           H
ATOM   1881  C   TYR   126      54.390  28.002  30.549  1.00  0.00           C
ATOM   1882  O   TYR   126      55.605  27.938  30.252  1.00  0.00           O
ATOM   1883  N   ASN   127      53.674  27.002  30.962  1.00  0.00           N
ATOM   1884  H   ASN   127      52.678  27.142  30.881  1.00  0.00           H
ATOM   1885  CA  ASN   127      54.145  25.653  31.288  1.00  0.00           C
ATOM   1886  HA  ASN   127      53.395  24.987  31.714  1.00  0.00           H
ATOM   1887  CB  ASN   127      54.609  24.960  30.011  1.00  0.00           C
ATOM   1888  HB2 ASN   127      53.874  25.068  29.213  1.00  0.00           H
ATOM   1889  HB3 ASN   127      55.545  25.414  29.684  1.00  0.00           H
ATOM   1890  CG  ASN   127      54.818  23.461  30.168  1.00  0.00           C
ATOM   1891  OD1 ASN   127      54.073  22.704  30.774  1.00  0.00           O
ATOM   1892  ND2 ASN   127      55.834  22.934  29.467  1.00  0.00           N
ATOM   1893 HD21 ASN   127      55.960  21.933  29.463  1.00  0.00           H
ATOM   1894 HD22 ASN   127      56.470  23.598  29.050  1.00  0.00           H
ATOM   1895  C   ASN   127      55.233  25.670  32.411  1.00  0.00           C
ATOM   1896  O   ASN   127      56.185  24.819  32.521  1.00  0.00           O
ATOM   1897  N   GLY   128      55.136  26.648  33.317  1.00  0.00           N
ATOM   1898  H   GLY   128      54.226  27.087  33.333  1.00  0.00           H
ATOM   1899  CA  GLY   128      56.091  26.958  34.342  1.00  0.00           C
ATOM   1900  HA2 GLY   128      55.458  27.401  35.111  1.00  0.00           H
ATOM   1901  HA3 GLY   128      56.370  25.963  34.691  1.00  0.00           H
ATOM   1902  C   GLY   128      57.441  27.688  33.907  1.00  0.00           C
ATOM   1903  O   GLY   128      58.305  27.945  34.740  1.00  0.00           O
ATOM   1904  N   ILE   129      57.502  27.971  32.651  1.00  0.00           N
ATOM   1905  H   ILE   129      56.627  27.844  32.164  1.00  0.00           H
ATOM   1906  CA  ILE   129      58.546  28.814  32.045  1.00  0.00           C
ATOM   1907  HA  ILE   129      59.442  28.865  32.664  1.00  0.00           H
ATOM   1908  CB  ILE   129      58.988  28.185  30.663  1.00  0.00           C
ATOM   1909  HB  ILE   129      58.055  28.179  30.099  1.00  0.00           H
ATOM   1910  CG2 ILE   129      60.038  29.168  30.119  1.00  0.00           C
ATOM   1911 HG21 ILE   129      59.665  30.188  30.018  1.00  0.00           H
ATOM   1912 HG22 ILE   129      60.913  29.178  30.770  1.00  0.00           H
ATOM   1913 HG23 ILE   129      60.437  28.744  29.198  1.00  0.00           H
ATOM   1914  CG1 ILE   129      59.640  26.746  30.656  1.00  0.00           C
ATOM   1915 HG12 ILE   129      59.911  26.575  29.614  1.00  0.00           H
ATOM   1916 HG13 ILE   129      60.540  26.890  31.256  1.00  0.00           H
ATOM   1917  CD1 ILE   129      58.755  25.536  31.088  1.00  0.00           C
ATOM   1918 HD11 ILE   129      59.267  24.614  30.816  1.00  0.00           H
ATOM   1919 HD12 ILE   129      58.618  25.597  32.168  1.00  0.00           H
ATOM   1920 HD13 ILE   129      57.761  25.542  30.640  1.00  0.00           H
ATOM   1921  C   ILE   129      57.985  30.236  32.004  1.00  0.00           C
ATOM   1922  O   ILE   129      56.905  30.520  31.544  1.00  0.00           O
ATOM   1923  N   ILE   130      58.798  31.309  32.387  1.00  0.00           N
ATOM   1924  H   ILE   130      59.771  31.107  32.568  1.00  0.00           H
ATOM   1925  CA  ILE   130      58.525  32.744  32.191  1.00  0.00           C
ATOM   1926  HA  ILE   130      57.540  32.970  32.599  1.00  0.00           H
ATOM   1927  CB  ILE   130      59.490  33.577  33.053  1.00  0.00           C
ATOM   1928  HB  ILE   130      60.499  33.267  32.778  1.00  0.00           H
ATOM   1929  CG2 ILE   130      59.223  35.022  32.715  1.00  0.00           C
ATOM   1930 HG21 ILE   130      59.834  35.684  33.329  1.00  0.00           H
ATOM   1931 HG22 ILE   130      59.504  35.258  31.689  1.00  0.00           H
ATOM   1932 HG23 ILE   130      58.209  35.373  32.907  1.00  0.00           H
ATOM   1933  CG1 ILE   130      59.314  33.320  34.611  1.00  0.00           C
ATOM   1934 HG12 ILE   130      58.295  33.561  34.916  1.00  0.00           H
ATOM   1935 HG13 ILE   130      59.437  32.246  34.754  1.00  0.00           H
ATOM   1936  CD1 ILE   130      60.340  34.128  35.404  1.00  0.00           C
ATOM   1937 HD11 ILE   130      61.296  33.834  34.972  1.00  0.00           H
ATOM   1938 HD12 ILE   130      60.134  35.194  35.313  1.00  0.00           H
ATOM   1939 HD13 ILE   130      60.278  33.966  36.480  1.00  0.00           H
ATOM   1940  C   ILE   130      58.484  33.103  30.734  1.00  0.00           C
ATOM   1941  O   ILE   130      59.455  32.758  30.026  1.00  0.00           O
ATOM   1942  N   THR   131      57.330  33.762  30.291  1.00  0.00           N
ATOM   1943  H   THR   131      56.608  34.070  30.926  1.00  0.00           H
ATOM   1944  CA  THR   131      57.149  33.745  28.815  1.00  0.00           C
ATOM   1945  HA  THR   131      58.084  33.480  28.322  1.00  0.00           H
ATOM   1946  CB  THR   131      56.158  32.594  28.398  1.00  0.00           C
ATOM   1947  HB  THR   131      55.214  32.595  28.943  1.00  0.00           H
ATOM   1948  CG2 THR   131      55.930  32.408  26.888  1.00  0.00           C
ATOM   1949 HG21 THR   131      55.491  31.430  26.689  1.00  0.00           H
ATOM   1950 HG22 THR   131      55.208  33.082  26.427  1.00  0.00           H
ATOM   1951 HG23 THR   131      56.912  32.485  26.420  1.00  0.00           H
ATOM   1952  OG1 THR   131      56.835  31.393  28.819  1.00  0.00           O
ATOM   1953  HG1 THR   131      56.987  31.307  29.763  1.00  0.00           H
ATOM   1954  C   THR   131      56.644  35.172  28.361  1.00  0.00           C
ATOM   1955  O   THR   131      56.868  35.519  27.208  1.00  0.00           O
ATOM   1956  N   ASP   132      56.016  36.032  29.197  1.00  0.00           N
ATOM   1957  H   ASP   132      55.810  35.711  30.132  1.00  0.00           H
ATOM   1958  CA  ASP   132      55.711  37.427  28.832  1.00  0.00           C
ATOM   1959  HA  ASP   132      56.464  37.882  28.188  1.00  0.00           H
ATOM   1960  CB  ASP   132      54.426  37.408  27.997  1.00  0.00           C
ATOM   1961  HB2 ASP   132      54.317  36.398  27.601  1.00  0.00           H
ATOM   1962  HB3 ASP   132      53.533  37.611  28.590  1.00  0.00           H
ATOM   1963  CG  ASP   132      54.388  38.420  26.790  1.00  0.00           C
ATOM   1964  OD1 ASP   132      54.106  37.996  25.652  1.00  0.00           O
ATOM   1965  OD2 ASP   132      54.698  39.635  26.971  1.00  0.00           O
ATOM   1966  C   ASP   132      55.624  38.444  30.059  1.00  0.00           C
ATOM   1967  O   ASP   132      55.617  37.954  31.196  1.00  0.00           O
ATOM   1968  N   THR   133      55.460  39.733  29.769  1.00  0.00           N
ATOM   1969  H   THR   133      55.467  39.936  28.779  1.00  0.00           H
ATOM   1970  CA  THR   133      55.315  40.836  30.684  1.00  0.00           C
ATOM   1971  HA  THR   133      54.872  40.326  31.540  1.00  0.00           H
ATOM   1972  CB  THR   133      56.663  41.421  31.197  1.00  0.00           C
ATOM   1973  HB  THR   133      56.529  42.050  32.077  1.00  0.00           H
ATOM   1974  CG2 THR   133      57.718  40.377  31.639  1.00  0.00           C
ATOM   1975 HG21 THR   133      58.616  40.936  31.906  1.00  0.00           H
ATOM   1976 HG22 THR   133      57.381  39.880  32.547  1.00  0.00           H
ATOM   1977 HG23 THR   133      57.875  39.665  30.830  1.00  0.00           H
ATOM   1978  OG1 THR   133      57.283  42.185  30.218  1.00  0.00           O
ATOM   1979  HG1 THR   133      56.924  41.802  29.414  1.00  0.00           H
ATOM   1980  C   THR   133      54.298  41.973  30.197  1.00  0.00           C
ATOM   1981  O   THR   133      54.254  42.341  29.065  1.00  0.00           O
ATOM   1982  N   ILE   134      53.518  42.571  31.072  1.00  0.00           N
ATOM   1983  H   ILE   134      53.628  42.340  32.050  1.00  0.00           H
ATOM   1984  CA  ILE   134      52.742  43.815  30.816  1.00  0.00           C
ATOM   1985  HA  ILE   134      53.020  44.259  29.860  1.00  0.00           H
ATOM   1986  CB  ILE   134      51.217  43.444  30.717  1.00  0.00           C
ATOM   1987  HB  ILE   134      50.896  43.221  31.735  1.00  0.00           H
ATOM   1988  CG2 ILE   134      50.292  44.727  30.409  1.00  0.00           C
ATOM   1989 HG21 ILE   134      49.234  44.567  30.615  1.00  0.00           H
ATOM   1990 HG22 ILE   134      50.668  45.523  31.052  1.00  0.00           H
ATOM   1991 HG23 ILE   134      50.495  45.024  29.381  1.00  0.00           H
ATOM   1992  CG1 ILE   134      50.998  42.290  29.792  1.00  0.00           C
ATOM   1993 HG12 ILE   134      51.295  42.493  28.763  1.00  0.00           H
ATOM   1994 HG13 ILE   134      51.492  41.394  30.171  1.00  0.00           H
ATOM   1995  CD1 ILE   134      49.508  41.910  29.826  1.00  0.00           C
ATOM   1996 HD11 ILE   134      48.870  42.582  29.252  1.00  0.00           H
ATOM   1997 HD12 ILE   134      49.569  40.914  29.387  1.00  0.00           H
ATOM   1998 HD13 ILE   134      49.132  41.903  30.849  1.00  0.00           H
ATOM   1999  C   ILE   134      53.011  44.767  31.979  1.00  0.00           C
ATOM   2000  O   ILE   134      52.736  44.383  33.138  1.00  0.00           O
ATOM   2001  N   LYS   135      53.532  45.929  31.673  1.00  0.00           N
ATOM   2002  H   LYS   135      53.724  46.191  30.716  1.00  0.00           H
ATOM   2003  CA  LYS   135      53.764  47.051  32.669  1.00  0.00           C
ATOM   2004  HA  LYS   135      54.073  46.550  33.587  1.00  0.00           H
ATOM   2005  CB  LYS   135      54.946  47.968  32.225  1.00  0.00           C
ATOM   2006  HB2 LYS   135      54.803  48.231  31.177  1.00  0.00           H
ATOM   2007  HB3 LYS   135      54.903  48.918  32.757  1.00  0.00           H
ATOM   2008  CG  LYS   135      56.268  47.175  32.329  1.00  0.00           C
ATOM   2009  HG2 LYS   135      56.388  47.005  33.399  1.00  0.00           H
ATOM   2010  HG3 LYS   135      56.196  46.191  31.864  1.00  0.00           H
ATOM   2011  CD  LYS   135      57.495  47.866  31.607  1.00  0.00           C
ATOM   2012  HD2 LYS   135      58.367  47.300  31.935  1.00  0.00           H
ATOM   2013  HD3 LYS   135      57.405  47.790  30.524  1.00  0.00           H
ATOM   2014  CE  LYS   135      57.819  49.299  32.005  1.00  0.00           C
ATOM   2015  HE2 LYS   135      56.996  49.973  31.772  1.00  0.00           H
ATOM   2016  HE3 LYS   135      58.073  49.337  33.064  1.00  0.00           H
ATOM   2017  NZ  LYS   135      59.072  49.723  31.312  1.00  0.00           N
ATOM   2018  HZ1 LYS   135      59.851  49.153  31.607  1.00  0.00           H
ATOM   2019  HZ2 LYS   135      58.834  49.616  30.336  1.00  0.00           H
ATOM   2020  HZ3 LYS   135      59.275  50.699  31.476  1.00  0.00           H
ATOM   2021  C   LYS   135      52.509  47.822  32.974  1.00  0.00           C
ATOM   2022  O   LYS   135      51.541  47.785  32.209  1.00  0.00           O
ATOM   2023  N   SER   136      52.656  48.651  34.036  1.00  0.00           N
ATOM   2024  H   SER   136      53.548  48.596  34.507  1.00  0.00           H
ATOM   2025  CA  SER   136      51.726  49.705  34.421  1.00  0.00           C
ATOM   2026  HA  SER   136      50.764  49.191  34.416  1.00  0.00           H
ATOM   2027  CB  SER   136      52.087  50.174  35.808  1.00  0.00           C
ATOM   2028  HB2 SER   136      53.143  50.393  35.968  1.00  0.00           H
ATOM   2029  HB3 SER   136      51.471  51.049  36.014  1.00  0.00           H
ATOM   2030  OG  SER   136      51.759  49.214  36.764  1.00  0.00           O
ATOM   2031  HG  SER   136      52.403  48.502  36.763  1.00  0.00           H
ATOM   2032  C   SER   136      51.665  50.867  33.401  1.00  0.00           C
ATOM   2033  O   SER   136      52.605  51.079  32.610  1.00  0.00           O
ATOM   2034  N   TRP   137      50.550  51.620  33.453  1.00  0.00           N
ATOM   2035  H   TRP   137      49.935  51.426  34.229  1.00  0.00           H
ATOM   2036  CA  TRP   137      50.296  52.711  32.498  1.00  0.00           C
ATOM   2037  HA  TRP   137      51.203  52.994  31.963  1.00  0.00           H
ATOM   2038  CB  TRP   137      49.347  52.136  31.403  1.00  0.00           C
ATOM   2039  HB2 TRP   137      49.245  52.942  30.677  1.00  0.00           H
ATOM   2040  HB3 TRP   137      49.868  51.462  30.723  1.00  0.00           H
ATOM   2041  CG  TRP   137      48.038  51.648  31.809  1.00  0.00           C
ATOM   2042  CD1 TRP   137      47.048  52.510  32.001  1.00  0.00           C
ATOM   2043  HD1 TRP   137      46.963  53.582  31.883  1.00  0.00           H
ATOM   2044  NE1 TRP   137      45.991  51.731  32.389  1.00  0.00           N
ATOM   2045  HE1 TRP   137      45.058  52.113  32.448  1.00  0.00           H
ATOM   2046  CE2 TRP   137      46.296  50.481  32.713  1.00  0.00           C
ATOM   2047  CZ2 TRP   137      45.560  49.392  33.082  1.00  0.00           C
ATOM   2048  HZ2 TRP   137      44.493  49.451  33.243  1.00  0.00           H
ATOM   2049  CH2 TRP   137      46.071  48.113  32.966  1.00  0.00           C
ATOM   2050  HH2 TRP   137      45.573  47.192  33.230  1.00  0.00           H
ATOM   2051  CZ3 TRP   137      47.400  47.894  32.451  1.00  0.00           C
ATOM   2052  HZ3 TRP   137      47.780  46.916  32.195  1.00  0.00           H
ATOM   2053  CE3 TRP   137      48.187  49.026  32.125  1.00  0.00           C
ATOM   2054  HE3 TRP   137      49.195  48.948  31.745  1.00  0.00           H
ATOM   2055  CD2 TRP   137      47.646  50.328  32.192  1.00  0.00           C
ATOM   2056  C   TRP   137      49.619  53.965  33.146  1.00  0.00           C
ATOM   2057  O   TRP   137      49.841  55.084  32.707  1.00  0.00           O
ATOM   2058  N   ARG   138      48.837  53.791  34.173  1.00  0.00           N
ATOM   2059  H   ARG   138      48.767  52.842  34.511  1.00  0.00           H
ATOM   2060  CA  ARG   138      48.438  54.811  35.039  1.00  0.00           C
ATOM   2061  HA  ARG   138      48.274  55.699  34.429  1.00  0.00           H
ATOM   2062  CB  ARG   138      46.927  54.486  35.421  1.00  0.00           C
ATOM   2063  HB2 ARG   138      46.315  54.275  34.543  1.00  0.00           H
ATOM   2064  HB3 ARG   138      47.005  53.621  36.079  1.00  0.00           H
ATOM   2065  CG  ARG   138      46.104  55.493  36.204  1.00  0.00           C
ATOM   2066  HG2 ARG   138      45.076  55.171  36.372  1.00  0.00           H
ATOM   2067  HG3 ARG   138      46.538  55.577  37.200  1.00  0.00           H
ATOM   2068  CD  ARG   138      46.049  56.896  35.482  1.00  0.00           C
ATOM   2069  HD2 ARG   138      47.042  57.319  35.324  1.00  0.00           H
ATOM   2070  HD3 ARG   138      45.608  56.664  34.512  1.00  0.00           H
ATOM   2071  NE  ARG   138      45.150  57.863  36.146  1.00  0.00           N
ATOM   2072  HE  ARG   138      44.153  57.763  36.013  1.00  0.00           H
ATOM   2073  CZ  ARG   138      45.498  58.787  37.054  1.00  0.00           C
ATOM   2074  NH1 ARG   138      46.692  58.977  37.491  1.00  0.00           N
ATOM   2075 HH11 ARG   138      47.454  58.470  37.065  1.00  0.00           H
ATOM   2076 HH12 ARG   138      46.854  59.705  38.171  1.00  0.00           H
ATOM   2077  NH2 ARG   138      44.710  59.678  37.534  1.00  0.00           N
ATOM   2078 HH21 ARG   138      43.759  59.765  37.207  1.00  0.00           H
ATOM   2079 HH22 ARG   138      45.042  60.445  38.101  1.00  0.00           H
ATOM   2080  C   ARG   138      49.342  54.959  36.263  1.00  0.00           C
ATOM   2081  O   ARG   138      49.373  56.018  36.910  1.00  0.00           O
ATOM   2082  N   ASN   139      50.130  53.920  36.516  1.00  0.00           N
ATOM   2083  H   ASN   139      49.854  53.023  36.144  1.00  0.00           H
ATOM   2084  CA  ASN   139      51.051  53.791  37.668  1.00  0.00           C
ATOM   2085  HA  ASN   139      51.310  52.733  37.623  1.00  0.00           H
ATOM   2086  CB  ASN   139      52.360  54.607  37.370  1.00  0.00           C
ATOM   2087  HB2 ASN   139      52.140  55.669  37.256  1.00  0.00           H
ATOM   2088  HB3 ASN   139      53.005  54.605  38.248  1.00  0.00           H
ATOM   2089  CG  ASN   139      53.129  54.227  36.160  1.00  0.00           C
ATOM   2090  OD1 ASN   139      53.108  53.114  35.670  1.00  0.00           O
ATOM   2091  ND2 ASN   139      53.797  55.160  35.627  1.00  0.00           N
ATOM   2092 HD21 ASN   139      54.355  54.879  34.835  1.00  0.00           H
ATOM   2093 HD22 ASN   139      53.913  56.017  36.147  1.00  0.00           H
ATOM   2094  C   ASN   139      50.420  54.191  39.085  1.00  0.00           C
ATOM   2095  O   ASN   139      50.902  54.972  39.894  1.00  0.00           O
ATOM   2096  N   ASN   140      49.228  53.647  39.293  1.00  0.00           N
ATOM   2097  H   ASN   140      48.805  53.103  38.556  1.00  0.00           H
ATOM   2098  CA  ASN   140      48.461  53.613  40.551  1.00  0.00           C
ATOM   2099  HA  ASN   140      49.100  53.830  41.405  1.00  0.00           H
ATOM   2100  CB  ASN   140      47.455  54.687  40.649  1.00  0.00           C
ATOM   2101  HB2 ASN   140      48.003  55.563  40.302  1.00  0.00           H
ATOM   2102  HB3 ASN   140      46.641  54.413  39.977  1.00  0.00           H
ATOM   2103  CG  ASN   140      46.806  54.817  42.010  1.00  0.00           C
ATOM   2104  OD1 ASN   140      47.189  54.147  43.002  1.00  0.00           O
ATOM   2105  ND2 ASN   140      45.818  55.739  42.060  1.00  0.00           N
ATOM   2106 HD21 ASN   140      45.400  56.072  42.917  1.00  0.00           H
ATOM   2107 HD22 ASN   140      45.697  56.364  41.276  1.00  0.00           H
ATOM   2108  C   ASN   140      47.904  52.234  40.865  1.00  0.00           C
ATOM   2109  O   ASN   140      46.749  52.010  40.934  1.00  0.00           O
ATOM   2110  N   ILE   141      48.735  51.267  41.169  1.00  0.00           N
ATOM   2111  H   ILE   141      49.721  51.365  40.976  1.00  0.00           H
ATOM   2112  CA  ILE   141      48.491  49.934  41.594  1.00  0.00           C
ATOM   2113  HA  ILE   141      49.370  49.327  41.806  1.00  0.00           H
ATOM   2114  CB  ILE   141      47.592  49.764  42.860  1.00  0.00           C
ATOM   2115  HB  ILE   141      46.624  50.177  42.579  1.00  0.00           H
ATOM   2116  CG2 ILE   141      47.481  48.271  43.151  1.00  0.00           C
ATOM   2117 HG21 ILE   141      48.466  47.882  43.409  1.00  0.00           H
ATOM   2118 HG22 ILE   141      46.979  48.080  44.100  1.00  0.00           H
ATOM   2119 HG23 ILE   141      46.896  47.826  42.346  1.00  0.00           H
ATOM   2120  CG1 ILE   141      48.214  50.465  44.042  1.00  0.00           C
ATOM   2121 HG12 ILE   141      49.265  50.181  44.009  1.00  0.00           H
ATOM   2122 HG13 ILE   141      48.100  51.486  43.676  1.00  0.00           H
ATOM   2123  CD1 ILE   141      47.597  50.338  45.437  1.00  0.00           C
ATOM   2124 HD11 ILE   141      48.137  50.899  46.200  1.00  0.00           H
ATOM   2125 HD12 ILE   141      46.605  50.786  45.507  1.00  0.00           H
ATOM   2126 HD13 ILE   141      47.613  49.322  45.830  1.00  0.00           H
ATOM   2127  C   ILE   141      47.908  49.128  40.337  1.00  0.00           C
ATOM   2128  O   ILE   141      46.713  49.144  40.185  1.00  0.00           O
ATOM   2129  N   LEU   142      48.747  48.343  39.651  1.00  0.00           N
ATOM   2130  H   LEU   142      49.728  48.519  39.811  1.00  0.00           H
ATOM   2131  CA  LEU   142      48.266  47.313  38.730  1.00  0.00           C
ATOM   2132  HA  LEU   142      47.587  47.809  38.037  1.00  0.00           H
ATOM   2133  CB  LEU   142      49.481  46.972  37.856  1.00  0.00           C
ATOM   2134  HB2 LEU   142      49.599  47.883  37.270  1.00  0.00           H
ATOM   2135  HB3 LEU   142      50.395  46.847  38.436  1.00  0.00           H
ATOM   2136  CG  LEU   142      49.330  45.765  36.908  1.00  0.00           C
ATOM   2137  HG  LEU   142      48.834  44.939  37.420  1.00  0.00           H
ATOM   2138  CD1 LEU   142      48.417  46.132  35.667  1.00  0.00           C
ATOM   2139 HD11 LEU   142      47.463  46.507  36.038  1.00  0.00           H
ATOM   2140 HD12 LEU   142      48.915  46.896  35.069  1.00  0.00           H
ATOM   2141 HD13 LEU   142      48.226  45.203  35.130  1.00  0.00           H
ATOM   2142  CD2 LEU   142      50.657  45.282  36.453  1.00  0.00           C
ATOM   2143 HD21 LEU   142      51.025  44.911  37.410  1.00  0.00           H
ATOM   2144 HD22 LEU   142      50.609  44.500  35.695  1.00  0.00           H
ATOM   2145 HD23 LEU   142      51.259  46.091  36.043  1.00  0.00           H
ATOM   2146  C   LEU   142      47.701  46.072  39.528  1.00  0.00           C
ATOM   2147  O   LEU   142      48.381  45.506  40.389  1.00  0.00           O
ATOM   2148  N   ARG   143      46.590  45.545  38.974  1.00  0.00           N
ATOM   2149  H   ARG   143      46.045  46.115  38.343  1.00  0.00           H
ATOM   2150  CA  ARG   143      46.091  44.276  39.467  1.00  0.00           C
ATOM   2151  HA  ARG   143      46.985  43.664  39.583  1.00  0.00           H
ATOM   2152  CB  ARG   143      45.448  44.566  40.805  1.00  0.00           C
ATOM   2153  HB2 ARG   143      45.199  43.607  41.260  1.00  0.00           H
ATOM   2154  HB3 ARG   143      46.153  45.020  41.503  1.00  0.00           H
ATOM   2155  CG  ARG   143      44.152  45.421  40.926  1.00  0.00           C
ATOM   2156  HG2 ARG   143      43.407  44.929  40.303  1.00  0.00           H
ATOM   2157  HG3 ARG   143      43.985  45.318  41.998  1.00  0.00           H
ATOM   2158  CD  ARG   143      44.385  46.936  40.745  1.00  0.00           C
ATOM   2159  HD2 ARG   143      45.279  47.172  41.322  1.00  0.00           H
ATOM   2160  HD3 ARG   143      44.563  47.125  39.686  1.00  0.00           H
ATOM   2161  NE  ARG   143      43.252  47.681  41.161  1.00  0.00           N
ATOM   2162  HE  ARG   143      42.442  47.135  41.418  1.00  0.00           H
ATOM   2163  CZ  ARG   143      43.055  48.960  40.898  1.00  0.00           C
ATOM   2164  NH1 ARG   143      41.928  49.515  41.077  1.00  0.00           N
ATOM   2165 HH11 ARG   143      41.191  48.966  41.498  1.00  0.00           H
ATOM   2166 HH12 ARG   143      41.735  50.406  40.641  1.00  0.00           H
ATOM   2167  NH2 ARG   143      43.972  49.680  40.281  1.00  0.00           N
ATOM   2168 HH21 ARG   143      44.936  49.411  40.149  1.00  0.00           H
ATOM   2169 HH22 ARG   143      43.738  50.663  40.269  1.00  0.00           H
ATOM   2170  C   ARG   143      45.220  43.450  38.432  1.00  0.00           C
ATOM   2171  O   ARG   143      44.562  44.009  37.532  1.00  0.00           O
ATOM   2172  N   THR   144      45.158  42.127  38.638  1.00  0.00           N
ATOM   2173  H   THR   144      45.657  41.812  39.459  1.00  0.00           H
ATOM   2174  CA  THR   144      44.275  41.249  37.848  1.00  0.00           C
ATOM   2175  HA  THR   144      43.896  41.799  36.987  1.00  0.00           H
ATOM   2176  CB  THR   144      45.087  40.161  37.063  1.00  0.00           C
ATOM   2177  HB  THR   144      45.942  40.525  36.492  1.00  0.00           H
ATOM   2178  CG2 THR   144      45.805  39.177  37.982  1.00  0.00           C
ATOM   2179 HG21 THR   144      46.781  39.484  38.358  1.00  0.00           H
ATOM   2180 HG22 THR   144      45.123  38.841  38.762  1.00  0.00           H
ATOM   2181 HG23 THR   144      46.152  38.325  37.396  1.00  0.00           H
ATOM   2182  OG1 THR   144      44.297  39.445  36.137  1.00  0.00           O
ATOM   2183  HG1 THR   144      44.031  40.086  35.474  1.00  0.00           H
ATOM   2184  C   THR   144      43.057  40.710  38.622  1.00  0.00           C
ATOM   2185  O   THR   144      42.733  41.360  39.578  1.00  0.00           O
ATOM   2186  N   GLN   145      42.505  39.589  38.196  1.00  0.00           N
ATOM   2187  H   GLN   145      42.910  39.186  37.364  1.00  0.00           H
ATOM   2188  CA  GLN   145      41.193  39.024  38.539  1.00  0.00           C
ATOM   2189  HA  GLN   145      40.547  39.896  38.442  1.00  0.00           H
ATOM   2190  CB  GLN   145      40.821  37.929  37.539  1.00  0.00           C
ATOM   2191  HB2 GLN   145      41.606  37.179  37.634  1.00  0.00           H
ATOM   2192  HB3 GLN   145      39.893  37.443  37.842  1.00  0.00           H
ATOM   2193  CG  GLN   145      40.597  38.199  35.965  1.00  0.00           C
ATOM   2194  HG2 GLN   145      39.813  38.946  35.834  1.00  0.00           H
ATOM   2195  HG3 GLN   145      41.529  38.586  35.554  1.00  0.00           H
ATOM   2196  CD  GLN   145      40.134  36.991  35.143  1.00  0.00           C
ATOM   2197  OE1 GLN   145      40.538  36.740  33.978  1.00  0.00           O
ATOM   2198  NE2 GLN   145      39.299  36.183  35.652  1.00  0.00           N
ATOM   2199 HE21 GLN   145      38.755  36.450  36.460  1.00  0.00           H
ATOM   2200 HE22 GLN   145      39.202  35.226  35.340  1.00  0.00           H
ATOM   2201  C   GLN   145      41.002  38.490  39.952  1.00  0.00           C
ATOM   2202  O   GLN   145      39.850  38.360  40.351  1.00  0.00           O
ATOM   2203  N   GLU   146      41.997  37.905  40.569  1.00  0.00           N
ATOM   2204  H   GLU   146      42.944  37.860  40.223  1.00  0.00           H
ATOM   2205  CA  GLU   146      41.897  37.061  41.773  1.00  0.00           C
ATOM   2206  HA  GLU   146      42.888  36.630  41.919  1.00  0.00           H
ATOM   2207  CB  GLU   146      41.526  37.878  42.986  1.00  0.00           C
ATOM   2208  HB2 GLU   146      40.488  38.191  42.874  1.00  0.00           H
ATOM   2209  HB3 GLU   146      41.449  37.201  43.836  1.00  0.00           H
ATOM   2210  CG  GLU   146      42.393  39.068  43.419  1.00  0.00           C
ATOM   2211  HG2 GLU   146      42.082  39.984  42.916  1.00  0.00           H
ATOM   2212  HG3 GLU   146      42.222  39.332  44.462  1.00  0.00           H
ATOM   2213  CD  GLU   146      43.853  38.761  43.090  1.00  0.00           C
ATOM   2214  OE1 GLU   146      44.278  37.777  43.746  1.00  0.00           O
ATOM   2215  OE2 GLU   146      44.525  39.391  42.274  1.00  0.00           O
ATOM   2216  C   GLU   146      41.031  35.793  41.646  1.00  0.00           C
ATOM   2217  O   GLU   146      40.573  35.286  42.658  1.00  0.00           O
ATOM   2218  N   SER   147      40.946  35.294  40.382  1.00  0.00           N
ATOM   2219  H   SER   147      41.447  35.701  39.607  1.00  0.00           H
ATOM   2220  CA  SER   147      40.228  34.142  39.901  1.00  0.00           C
ATOM   2221  HA  SER   147      40.428  33.336  40.607  1.00  0.00           H
ATOM   2222  CB  SER   147      38.727  34.322  39.958  1.00  0.00           C
ATOM   2223  HB2 SER   147      38.233  33.355  39.866  1.00  0.00           H
ATOM   2224  HB3 SER   147      38.529  34.869  40.881  1.00  0.00           H
ATOM   2225  OG  SER   147      38.226  35.147  38.920  1.00  0.00           O
ATOM   2226  HG  SER   147      37.839  34.685  38.173  1.00  0.00           H
ATOM   2227  C   SER   147      40.658  33.795  38.450  1.00  0.00           C
ATOM   2228  O   SER   147      41.435  34.480  37.807  1.00  0.00           O
ATOM   2229  N   GLH   148      40.112  32.652  37.991  1.00  0.00           N
ATOM   2230  H   GLH   148      39.426  32.109  38.496  1.00  0.00           H
ATOM   2231  CA  GLH   148      40.587  32.011  36.751  1.00  0.00           C
ATOM   2232  HA  GLH   148      41.668  31.937  36.876  1.00  0.00           H
ATOM   2233  CB  GLH   148      39.974  30.552  36.911  1.00  0.00           C
ATOM   2234  HB2 GLH   148      40.742  29.931  37.372  1.00  0.00           H
ATOM   2235  HB3 GLH   148      39.110  30.539  37.575  1.00  0.00           H
ATOM   2236  CG  GLH   148      39.510  29.822  35.639  1.00  0.00           C
ATOM   2237  HG2 GLH   148      40.195  30.069  34.827  1.00  0.00           H
ATOM   2238  HG3 GLH   148      39.533  28.740  35.764  1.00  0.00           H
ATOM   2239  CD  GLH   148      38.107  30.231  35.292  1.00  0.00           C
ATOM   2240  OE1 GLH   148      37.476  31.062  35.952  1.00  0.00           O
ATOM   2241  OE2 GLH   148      37.503  29.441  34.338  1.00  0.00           O
ATOM   2242  HE2 GLH   148      38.150  28.826  33.984  1.00  0.00           H
ATOM   2243  C   GLH   148      40.240  32.759  35.457  1.00  0.00           C
ATOM   2244  O   GLH   148      39.195  33.354  35.343  1.00  0.00           O
ATOM   2245  N   CYX   149      41.200  32.843  34.599  1.00  0.00           N
ATOM   2246  H   CYX   149      42.100  32.428  34.793  1.00  0.00           H
ATOM   2247  CA  CYX   149      41.074  33.429  33.221  1.00  0.00           C
ATOM   2248  HA  CYX   149      40.501  34.344  33.376  1.00  0.00           H
ATOM   2249  CB  CYX   149      42.470  33.748  32.557  1.00  0.00           C
ATOM   2250  HB2 CYX   149      42.375  34.138  31.544  1.00  0.00           H
ATOM   2251  HB3 CYX   149      42.648  34.596  33.219  1.00  0.00           H
ATOM   2252  SG  CYX   149      43.975  32.778  32.775  1.00  0.00           S
ATOM   2253  C   CYX   149      40.228  32.478  32.341  1.00  0.00           C
ATOM   2254  O   CYX   149      40.160  31.299  32.596  1.00  0.00           O
ATOM   2255  N   ALA   150      39.628  32.988  31.270  1.00  0.00           N
ATOM   2256  H   ALA   150      39.874  33.929  30.994  1.00  0.00           H
ATOM   2257  CA  ALA   150      38.881  32.256  30.314  1.00  0.00           C
ATOM   2258  HA  ALA   150      38.449  31.457  30.919  1.00  0.00           H
ATOM   2259  CB  ALA   150      37.745  33.196  29.757  1.00  0.00           C
ATOM   2260  HB1 ALA   150      37.240  32.742  28.905  1.00  0.00           H
ATOM   2261  HB2 ALA   150      37.125  33.248  30.653  1.00  0.00           H
ATOM   2262  HB3 ALA   150      38.085  34.221  29.612  1.00  0.00           H
ATOM   2263  C   ALA   150      39.783  31.673  29.215  1.00  0.00           C
ATOM   2264  O   ALA   150      40.811  32.325  28.925  1.00  0.00           O
ATOM   2265  N   CYX   151      39.411  30.529  28.608  1.00  0.00           N
ATOM   2266  H   CYX   151      38.524  30.129  28.879  1.00  0.00           H
ATOM   2267  CA  CYX   151      40.066  29.899  27.483  1.00  0.00           C
ATOM   2268  HA  CYX   151      40.536  30.716  26.935  1.00  0.00           H
ATOM   2269  CB  CYX   151      41.144  28.917  27.933  1.00  0.00           C
ATOM   2270  HB2 CYX   151      40.621  28.122  28.466  1.00  0.00           H
ATOM   2271  HB3 CYX   151      41.590  28.448  27.056  1.00  0.00           H
ATOM   2272  SG  CYX   151      42.393  29.664  29.028  1.00  0.00           S
ATOM   2273  C   CYX   151      39.091  29.118  26.446  1.00  0.00           C
ATOM   2274  O   CYX   151      38.158  28.435  26.887  1.00  0.00           O
ATOM   2275  N   VAL   152      39.431  29.173  25.164  1.00  0.00           N
ATOM   2276  H   VAL   152      40.135  29.881  25.011  1.00  0.00           H
ATOM   2277  CA  VAL   152      38.692  28.556  23.999  1.00  0.00           C
ATOM   2278  HA  VAL   152      38.417  27.523  24.217  1.00  0.00           H
ATOM   2279  CB  VAL   152      37.321  29.286  23.669  1.00  0.00           C
ATOM   2280  HB  VAL   152      37.265  29.491  22.599  1.00  0.00           H
ATOM   2281  CG1 VAL   152      36.168  28.347  23.982  1.00  0.00           C
ATOM   2282 HG11 VAL   152      35.157  28.749  23.907  1.00  0.00           H
ATOM   2283 HG12 VAL   152      36.245  27.454  23.363  1.00  0.00           H
ATOM   2284 HG13 VAL   152      36.189  28.081  25.039  1.00  0.00           H
ATOM   2285  CG2 VAL   152      36.956  30.606  24.347  1.00  0.00           C
ATOM   2286 HG21 VAL   152      36.791  30.352  25.394  1.00  0.00           H
ATOM   2287 HG22 VAL   152      37.730  31.325  24.075  1.00  0.00           H
ATOM   2288 HG23 VAL   152      36.052  30.962  23.851  1.00  0.00           H
ATOM   2289  C   VAL   152      39.639  28.609  22.769  1.00  0.00           C
ATOM   2290  O   VAL   152      40.250  29.637  22.498  1.00  0.00           O
ATOM   2291  N   ASN   153      39.519  27.643  21.838  1.00  0.00           N
ATOM   2292  H   ASN   153      38.887  26.879  22.033  1.00  0.00           H
ATOM   2293  CA  ASN   153      40.107  27.540  20.522  1.00  0.00           C
ATOM   2294  HA  ASN   153      40.151  26.505  20.184  1.00  0.00           H
ATOM   2295  CB  ASN   153      39.393  28.455  19.483  1.00  0.00           C
ATOM   2296  HB2 ASN   153      39.854  29.405  19.756  1.00  0.00           H
ATOM   2297  HB3 ASN   153      39.722  28.195  18.477  1.00  0.00           H
ATOM   2298  CG  ASN   153      37.825  28.514  19.527  1.00  0.00           C
ATOM   2299  OD1 ASN   153      37.240  29.495  20.012  1.00  0.00           O
ATOM   2300  ND2 ASN   153      37.122  27.538  19.004  1.00  0.00           N
ATOM   2301 HD21 ASN   153      36.131  27.689  18.881  1.00  0.00           H
ATOM   2302 HD22 ASN   153      37.589  26.725  18.630  1.00  0.00           H
ATOM   2303  C   ASN   153      41.649  27.842  20.616  1.00  0.00           C
ATOM   2304  O   ASN   153      42.213  28.445  19.698  1.00  0.00           O
ATOM   2305  N   GLY   154      42.346  27.357  21.652  1.00  0.00           N
ATOM   2306  H   GLY   154      41.847  26.686  22.216  1.00  0.00           H
ATOM   2307  CA  GLY   154      43.822  27.451  21.889  1.00  0.00           C
ATOM   2308  HA2 GLY   154      44.037  26.592  22.524  1.00  0.00           H
ATOM   2309  HA3 GLY   154      44.340  27.320  20.939  1.00  0.00           H
ATOM   2310  C   GLY   154      44.311  28.769  22.485  1.00  0.00           C
ATOM   2311  O   GLY   154      45.474  28.946  22.618  1.00  0.00           O
ATOM   2312  N   SER   155      43.348  29.759  22.758  1.00  0.00           N
ATOM   2313  H   SER   155      42.371  29.571  22.582  1.00  0.00           H
ATOM   2314  CA  SER   155      43.635  31.098  23.327  1.00  0.00           C
ATOM   2315  HA  SER   155      44.704  31.179  23.518  1.00  0.00           H
ATOM   2316  CB  SER   155      43.386  32.129  22.259  1.00  0.00           C
ATOM   2317  HB2 SER   155      43.856  31.750  21.352  1.00  0.00           H
ATOM   2318  HB3 SER   155      42.302  32.229  22.200  1.00  0.00           H
ATOM   2319  OG  SER   155      43.914  33.400  22.602  1.00  0.00           O
ATOM   2320  HG  SER   155      44.834  33.237  22.826  1.00  0.00           H
ATOM   2321  C   SER   155      42.925  31.247  24.662  1.00  0.00           C
ATOM   2322  O   SER   155      41.918  30.577  24.994  1.00  0.00           O
ATOM   2323  N   CYX   156      43.416  32.163  25.492  1.00  0.00           N
ATOM   2324  H   CYX   156      44.065  32.862  25.158  1.00  0.00           H
ATOM   2325  CA  CYX   156      42.923  32.522  26.821  1.00  0.00           C
ATOM   2326  HA  CYX   156      41.976  31.999  26.958  1.00  0.00           H
ATOM   2327  CB  CYX   156      43.850  32.033  27.908  1.00  0.00           C
ATOM   2328  HB2 CYX   156      44.852  32.402  27.692  1.00  0.00           H
ATOM   2329  HB3 CYX   156      43.471  32.304  28.894  1.00  0.00           H
ATOM   2330  SG  CYX   156      43.987  30.247  27.893  1.00  0.00           S
ATOM   2331  C   CYX   156      42.699  34.064  26.942  1.00  0.00           C
ATOM   2332  O   CYX   156      43.357  34.826  26.274  1.00  0.00           O
ATOM   2333  N   PHE   157      41.871  34.564  27.898  1.00  0.00           N
ATOM   2334  H   PHE   157      41.405  33.971  28.570  1.00  0.00           H
ATOM   2335  CA  PHE   157      41.532  36.002  27.966  1.00  0.00           C
ATOM   2336  HA  PHE   157      42.400  36.560  27.613  1.00  0.00           H
ATOM   2337  CB  PHE   157      40.303  36.230  27.085  1.00  0.00           C
ATOM   2338  HB2 PHE   157      39.405  35.958  27.640  1.00  0.00           H
ATOM   2339  HB3 PHE   157      40.190  37.254  26.729  1.00  0.00           H
ATOM   2340  CG  PHE   157      40.084  35.321  25.874  1.00  0.00           C
ATOM   2341  CD1 PHE   157      39.643  34.031  26.144  1.00  0.00           C
ATOM   2342  HD1 PHE   157      39.453  33.706  27.156  1.00  0.00           H
ATOM   2343  CE1 PHE   157      39.613  33.058  25.134  1.00  0.00           C
ATOM   2344  HE1 PHE   157      39.397  32.039  25.419  1.00  0.00           H
ATOM   2345  CZ  PHE   157      39.950  33.439  23.825  1.00  0.00           C
ATOM   2346  HZ  PHE   157      39.937  32.665  23.072  1.00  0.00           H
ATOM   2347  CE2 PHE   157      40.327  34.791  23.569  1.00  0.00           C
ATOM   2348  HE2 PHE   157      40.475  35.129  22.553  1.00  0.00           H
ATOM   2349  CD2 PHE   157      40.419  35.699  24.599  1.00  0.00           C
ATOM   2350  HD2 PHE   157      40.847  36.678  24.448  1.00  0.00           H
ATOM   2351  C   PHE   157      41.232  36.485  29.373  1.00  0.00           C
ATOM   2352  O   PHE   157      40.760  35.694  30.191  1.00  0.00           O
ATOM   2353  N   THR   158      41.593  37.697  29.707  1.00  0.00           N
ATOM   2354  H   THR   158      41.974  38.273  28.970  1.00  0.00           H
ATOM   2355  CA  THR   158      41.618  38.103  31.135  1.00  0.00           C
ATOM   2356  HA  THR   158      40.790  37.701  31.719  1.00  0.00           H
ATOM   2357  CB  THR   158      42.897  37.499  31.734  1.00  0.00           C
ATOM   2358  HB  THR   158      42.952  36.421  31.575  1.00  0.00           H
ATOM   2359  CG2 THR   158      44.211  38.091  31.277  1.00  0.00           C
ATOM   2360 HG21 THR   158      44.228  39.150  31.533  1.00  0.00           H
ATOM   2361 HG22 THR   158      44.994  37.555  31.813  1.00  0.00           H
ATOM   2362 HG23 THR   158      44.340  38.044  30.197  1.00  0.00           H
ATOM   2363  OG1 THR   158      42.984  37.516  33.162  1.00  0.00           O
ATOM   2364  HG1 THR   158      42.219  37.125  33.591  1.00  0.00           H
ATOM   2365  C   THR   158      41.602  39.651  31.245  1.00  0.00           C
ATOM   2366  O   THR   158      41.623  40.271  30.163  1.00  0.00           O
ATOM   2367  N   VAL   159      41.568  40.250  32.410  1.00  0.00           N
ATOM   2368  H   VAL   159      41.454  39.628  33.198  1.00  0.00           H
ATOM   2369  CA  VAL   159      41.255  41.700  32.573  1.00  0.00           C
ATOM   2370  HA  VAL   159      41.518  42.207  31.645  1.00  0.00           H
ATOM   2371  CB  VAL   159      39.722  42.027  32.838  1.00  0.00           C
ATOM   2372  HB  VAL   159      39.357  41.512  33.726  1.00  0.00           H
ATOM   2373  CG1 VAL   159      39.506  43.545  33.078  1.00  0.00           C
ATOM   2374 HG11 VAL   159      39.925  44.147  32.271  1.00  0.00           H
ATOM   2375 HG12 VAL   159      38.453  43.792  33.210  1.00  0.00           H
ATOM   2376 HG13 VAL   159      40.061  44.012  33.890  1.00  0.00           H
ATOM   2377  CG2 VAL   159      38.851  41.535  31.737  1.00  0.00           C
ATOM   2378 HG21 VAL   159      39.180  42.013  30.814  1.00  0.00           H
ATOM   2379 HG22 VAL   159      39.014  40.460  31.655  1.00  0.00           H
ATOM   2380 HG23 VAL   159      37.778  41.665  31.877  1.00  0.00           H
ATOM   2381  C   VAL   159      42.180  42.276  33.620  1.00  0.00           C
ATOM   2382  O   VAL   159      42.302  41.702  34.693  1.00  0.00           O
ATOM   2383  N   MET   160      42.835  43.399  33.384  1.00  0.00           N
ATOM   2384  H   MET   160      42.608  43.869  32.519  1.00  0.00           H
ATOM   2385  CA  MET   160      43.671  44.144  34.299  1.00  0.00           C
ATOM   2386  HA  MET   160      43.486  43.723  35.288  1.00  0.00           H
ATOM   2387  CB  MET   160      45.141  43.897  33.970  1.00  0.00           C
ATOM   2388  HB2 MET   160      45.277  44.156  32.920  1.00  0.00           H
ATOM   2389  HB3 MET   160      45.797  44.532  34.564  1.00  0.00           H
ATOM   2390  CG  MET   160      45.632  42.493  34.328  1.00  0.00           C
ATOM   2391  HG2 MET   160      45.535  42.460  35.413  1.00  0.00           H
ATOM   2392  HG3 MET   160      44.978  41.734  33.896  1.00  0.00           H
ATOM   2393  SD  MET   160      47.319  42.149  33.835  1.00  0.00           S
ATOM   2394  CE  MET   160      47.001  40.558  33.023  1.00  0.00           C
ATOM   2395  HE1 MET   160      46.795  39.786  33.765  1.00  0.00           H
ATOM   2396  HE2 MET   160      46.111  40.650  32.400  1.00  0.00           H
ATOM   2397  HE3 MET   160      47.870  40.263  32.433  1.00  0.00           H
ATOM   2398  C   MET   160      43.497  45.664  34.375  1.00  0.00           C
ATOM   2399  O   MET   160      42.999  46.350  33.514  1.00  0.00           O
ATOM   2400  N   THR   161      43.669  46.198  35.561  1.00  0.00           N
ATOM   2401  H   THR   161      44.047  45.552  36.240  1.00  0.00           H
ATOM   2402  CA  THR   161      43.218  47.502  36.073  1.00  0.00           C
ATOM   2403  HA  THR   161      42.743  48.102  35.296  1.00  0.00           H
ATOM   2404  CB  THR   161      42.211  47.351  37.207  1.00  0.00           C
ATOM   2405  HB  THR   161      42.705  47.062  38.134  1.00  0.00           H
ATOM   2406  CG2 THR   161      41.469  48.677  37.538  1.00  0.00           C
ATOM   2407 HG21 THR   161      42.214  49.275  38.064  1.00  0.00           H
ATOM   2408 HG22 THR   161      41.372  49.231  36.604  1.00  0.00           H
ATOM   2409 HG23 THR   161      40.474  48.603  37.977  1.00  0.00           H
ATOM   2410  OG1 THR   161      41.286  46.384  36.926  1.00  0.00           O
ATOM   2411  HG1 THR   161      40.383  46.704  36.864  1.00  0.00           H
ATOM   2412  C   THR   161      44.386  48.299  36.644  1.00  0.00           C
ATOM   2413  O   THR   161      45.238  47.757  37.363  1.00  0.00           O
ATOM   2414  N   ASP   162      44.390  49.604  36.479  1.00  0.00           N
ATOM   2415  H   ASP   162      43.701  49.940  35.821  1.00  0.00           H
ATOM   2416  CA  ASP   162      45.354  50.542  37.070  1.00  0.00           C
ATOM   2417  HA  ASP   162      45.539  50.131  38.062  1.00  0.00           H
ATOM   2418  CB  ASP   162      46.645  50.590  36.252  1.00  0.00           C
ATOM   2419  HB2 ASP   162      46.932  49.547  36.123  1.00  0.00           H
ATOM   2420  HB3 ASP   162      46.447  50.957  35.245  1.00  0.00           H
ATOM   2421  CG  ASP   162      47.822  51.368  36.667  1.00  0.00           C
ATOM   2422  OD1 ASP   162      48.739  51.553  35.828  1.00  0.00           O
ATOM   2423  OD2 ASP   162      47.855  51.711  37.851  1.00  0.00           O
ATOM   2424  C   ASP   162      44.696  51.956  37.262  1.00  0.00           C
ATOM   2425  O   ASP   162      44.097  52.397  36.299  1.00  0.00           O
ATOM   2426  N   GLY   163      44.858  52.688  38.440  1.00  0.00           N
ATOM   2427  H   GLY   163      45.577  52.396  39.087  1.00  0.00           H
ATOM   2428  CA  GLY   163      43.900  53.725  38.911  1.00  0.00           C
ATOM   2429  HA2 GLY   163      44.313  54.709  39.134  1.00  0.00           H
ATOM   2430  HA3 GLY   163      43.121  53.766  38.149  1.00  0.00           H
ATOM   2431  C   GLY   163      43.231  53.297  40.286  1.00  0.00           C
ATOM   2432  O   GLY   163      43.067  52.095  40.557  1.00  0.00           O
ATOM   2433  N   PRO   164      42.547  54.266  40.995  1.00  0.00           N
ATOM   2434  CD  PRO   164      42.385  55.653  40.656  1.00  0.00           C
ATOM   2435  HD2 PRO   164      42.305  55.767  39.575  1.00  0.00           H
ATOM   2436  HD3 PRO   164      43.255  56.235  40.962  1.00  0.00           H
ATOM   2437  CG  PRO   164      41.134  56.082  41.350  1.00  0.00           C
ATOM   2438  HG2 PRO   164      40.324  55.839  40.664  1.00  0.00           H
ATOM   2439  HG3 PRO   164      41.059  57.118  41.682  1.00  0.00           H
ATOM   2440  CB  PRO   164      41.130  55.203  42.663  1.00  0.00           C
ATOM   2441  HB2 PRO   164      40.146  54.998  43.082  1.00  0.00           H
ATOM   2442  HB3 PRO   164      41.804  55.525  43.456  1.00  0.00           H
ATOM   2443  CA  PRO   164      41.734  53.929  42.158  1.00  0.00           C
ATOM   2444  HA  PRO   164      42.517  53.576  42.830  1.00  0.00           H
ATOM   2445  C   PRO   164      40.592  52.961  41.947  1.00  0.00           C
ATOM   2446  O   PRO   164      39.976  52.781  40.883  1.00  0.00           O
ATOM   2447  N   SER   165      40.319  52.179  42.962  1.00  0.00           N
ATOM   2448  H   SER   165      40.881  52.116  43.799  1.00  0.00           H
ATOM   2449  CA  SER   165      39.049  51.396  43.001  1.00  0.00           C
ATOM   2450  HA  SER   165      38.825  50.918  42.047  1.00  0.00           H
ATOM   2451  CB  SER   165      39.105  50.473  44.248  1.00  0.00           C
ATOM   2452  HB2 SER   165      39.287  51.050  45.155  1.00  0.00           H
ATOM   2453  HB3 SER   165      38.170  49.924  44.355  1.00  0.00           H
ATOM   2454  OG  SER   165      40.205  49.572  44.066  1.00  0.00           O
ATOM   2455  HG  SER   165      39.806  49.051  43.365  1.00  0.00           H
ATOM   2456  C   SER   165      37.894  52.352  43.165  1.00  0.00           C
ATOM   2457  O   SER   165      36.885  52.197  42.572  1.00  0.00           O
ATOM   2458  N   ASN   166      38.017  53.402  43.897  1.00  0.00           N
ATOM   2459  H   ASN   166      38.927  53.584  44.296  1.00  0.00           H
ATOM   2460  CA  ASN   166      36.955  54.260  44.377  1.00  0.00           C
ATOM   2461  HA  ASN   166      35.962  53.813  44.343  1.00  0.00           H
ATOM   2462  CB  ASN   166      37.269  54.726  45.769  1.00  0.00           C
ATOM   2463  HB2 ASN   166      38.346  54.848  45.891  1.00  0.00           H
ATOM   2464  HB3 ASN   166      36.594  55.481  46.173  1.00  0.00           H
ATOM   2465  CG  ASN   166      37.016  53.616  46.762  1.00  0.00           C
ATOM   2466  OD1 ASN   166      36.777  52.418  46.421  1.00  0.00           O
ATOM   2467  ND2 ASN   166      37.168  53.948  48.011  1.00  0.00           N
ATOM   2468 HD21 ASN   166      37.030  53.270  48.747  1.00  0.00           H
ATOM   2469 HD22 ASN   166      37.306  54.930  48.203  1.00  0.00           H
ATOM   2470  C   ASN   166      36.655  55.450  43.390  1.00  0.00           C
ATOM   2471  O   ASN   166      36.328  56.509  43.855  1.00  0.00           O
ATOM   2472  N   GLY   167      37.032  55.320  42.102  1.00  0.00           N
ATOM   2473  H   GLY   167      37.340  54.453  41.684  1.00  0.00           H
ATOM   2474  CA  GLY   167      36.951  56.440  41.188  1.00  0.00           C
ATOM   2475  HA2 GLY   167      36.050  57.005  41.425  1.00  0.00           H
ATOM   2476  HA3 GLY   167      37.767  57.119  41.431  1.00  0.00           H
ATOM   2477  C   GLY   167      37.207  56.049  39.784  1.00  0.00           C
ATOM   2478  O   GLY   167      37.321  54.837  39.480  1.00  0.00           O
ATOM   2479  N   GLN   168      37.410  57.010  38.855  1.00  0.00           N
ATOM   2480  H   GLN   168      37.272  57.984  39.083  1.00  0.00           H
ATOM   2481  CA  GLN   168      37.828  56.672  37.498  1.00  0.00           C
ATOM   2482  HA  GLN   168      37.067  55.946  37.211  1.00  0.00           H
ATOM   2483  CB  GLN   168      37.856  57.906  36.609  1.00  0.00           C
ATOM   2484  HB2 GLN   168      36.920  58.388  36.888  1.00  0.00           H
ATOM   2485  HB3 GLN   168      38.699  58.567  36.815  1.00  0.00           H
ATOM   2486  CG  GLN   168      37.823  57.810  35.056  1.00  0.00           C
ATOM   2487  HG2 GLN   168      37.733  58.749  34.510  1.00  0.00           H
ATOM   2488  HG3 GLN   168      38.740  57.271  34.813  1.00  0.00           H
ATOM   2489  CD  GLN   168      36.740  56.895  34.512  1.00  0.00           C
ATOM   2490  OE1 GLN   168      35.607  57.287  34.187  1.00  0.00           O
ATOM   2491  NE2 GLN   168      37.034  55.689  34.193  1.00  0.00           N
ATOM   2492 HE21 GLN   168      38.016  55.474  34.288  1.00  0.00           H
ATOM   2493 HE22 GLN   168      36.276  55.141  33.814  1.00  0.00           H
ATOM   2494  C   GLN   168      39.239  56.035  37.493  1.00  0.00           C
ATOM   2495  O   GLN   168      40.207  56.754  37.702  1.00  0.00           O
ATOM   2496  N   ALA   169      39.327  54.823  36.945  1.00  0.00           N
ATOM   2497  H   ALA   169      38.423  54.406  36.777  1.00  0.00           H
ATOM   2498  CA  ALA   169      40.571  54.166  36.604  1.00  0.00           C
ATOM   2499  HA  ALA   169      41.487  54.727  36.791  1.00  0.00           H
ATOM   2500  CB  ALA   169      40.500  52.925  37.567  1.00  0.00           C
ATOM   2501  HB1 ALA   169      41.148  52.125  37.210  1.00  0.00           H
ATOM   2502  HB2 ALA   169      40.826  53.198  38.571  1.00  0.00           H
ATOM   2503  HB3 ALA   169      39.476  52.567  37.662  1.00  0.00           H
ATOM   2504  C   ALA   169      40.689  53.857  35.122  1.00  0.00           C
ATOM   2505  O   ALA   169      39.940  54.461  34.316  1.00  0.00           O
ATOM   2506  N   SER   170      41.663  53.029  34.713  1.00  0.00           N
ATOM   2507  H   SER   170      42.175  52.530  35.427  1.00  0.00           H
ATOM   2508  CA  SER   170      41.804  52.468  33.406  1.00  0.00           C
ATOM   2509  HA  SER   170      40.911  52.742  32.846  1.00  0.00           H
ATOM   2510  CB  SER   170      43.117  52.994  32.734  1.00  0.00           C
ATOM   2511  HB2 SER   170      42.986  54.031  32.424  1.00  0.00           H
ATOM   2512  HB3 SER   170      43.945  53.099  33.436  1.00  0.00           H
ATOM   2513  OG  SER   170      43.469  52.276  31.519  1.00  0.00           O
ATOM   2514  HG  SER   170      42.758  52.589  30.955  1.00  0.00           H
ATOM   2515  C   SER   170      41.738  51.023  33.456  1.00  0.00           C
ATOM   2516  O   SER   170      42.285  50.324  34.328  1.00  0.00           O
ATOM   2517  N   TYR   171      41.197  50.373  32.432  1.00  0.00           N
ATOM   2518  H   TYR   171      40.802  50.950  31.704  1.00  0.00           H
ATOM   2519  CA  TYR   171      40.633  49.035  32.390  1.00  0.00           C
ATOM   2520  HA  TYR   171      41.180  48.526  33.183  1.00  0.00           H
ATOM   2521  CB  TYR   171      39.147  49.035  32.722  1.00  0.00           C
ATOM   2522  HB2 TYR   171      38.544  49.032  31.814  1.00  0.00           H
ATOM   2523  HB3 TYR   171      39.041  48.074  33.224  1.00  0.00           H
ATOM   2524  CG  TYR   171      38.581  50.174  33.688  1.00  0.00           C
ATOM   2525  CD1 TYR   171      37.935  51.268  33.065  1.00  0.00           C
ATOM   2526  HD1 TYR   171      38.072  51.576  32.038  1.00  0.00           H
ATOM   2527  CE1 TYR   171      37.275  52.278  33.864  1.00  0.00           C
ATOM   2528  HE1 TYR   171      36.818  53.142  33.404  1.00  0.00           H
ATOM   2529  CZ  TYR   171      37.404  52.140  35.286  1.00  0.00           C
ATOM   2530  OH  TYR   171      36.870  53.083  36.073  1.00  0.00           O
ATOM   2531  HH  TYR   171      35.998  53.296  35.732  1.00  0.00           H
ATOM   2532  CE2 TYR   171      38.122  51.067  35.829  1.00  0.00           C
ATOM   2533  HE2 TYR   171      38.126  50.975  36.905  1.00  0.00           H
ATOM   2534  CD2 TYR   171      38.694  50.048  35.065  1.00  0.00           C
ATOM   2535  HD2 TYR   171      39.082  49.162  35.544  1.00  0.00           H
ATOM   2536  C   TYR   171      41.042  48.327  31.067  1.00  0.00           C
ATOM   2537  O   TYR   171      40.810  48.893  30.045  1.00  0.00           O
ATOM   2538  N   LYS   172      41.515  47.028  31.053  1.00  0.00           N
ATOM   2539  H   LYS   172      41.686  46.503  31.899  1.00  0.00           H
ATOM   2540  CA  LYS   172      42.207  46.609  29.823  1.00  0.00           C
ATOM   2541  HA  LYS   172      41.802  47.111  28.944  1.00  0.00           H
ATOM   2542  CB  LYS   172      43.699  46.988  29.926  1.00  0.00           C
ATOM   2543  HB2 LYS   172      44.127  46.813  30.913  1.00  0.00           H
ATOM   2544  HB3 LYS   172      44.267  46.393  29.210  1.00  0.00           H
ATOM   2545  CG  LYS   172      43.900  48.432  29.604  1.00  0.00           C
ATOM   2546  HG2 LYS   172      43.271  48.517  28.718  1.00  0.00           H
ATOM   2547  HG3 LYS   172      43.459  49.024  30.406  1.00  0.00           H
ATOM   2548  CD  LYS   172      45.334  48.850  29.337  1.00  0.00           C
ATOM   2549  HD2 LYS   172      46.006  48.618  30.165  1.00  0.00           H
ATOM   2550  HD3 LYS   172      45.656  48.198  28.525  1.00  0.00           H
ATOM   2551  CE  LYS   172      45.433  50.336  29.021  1.00  0.00           C
ATOM   2552  HE2 LYS   172      45.014  50.412  28.018  1.00  0.00           H
ATOM   2553  HE3 LYS   172      44.790  50.853  29.734  1.00  0.00           H
ATOM   2554  NZ  LYS   172      46.779  50.975  29.091  1.00  0.00           N
ATOM   2555  HZ1 LYS   172      46.699  51.935  28.785  1.00  0.00           H
ATOM   2556  HZ2 LYS   172      47.083  50.907  30.051  1.00  0.00           H
ATOM   2557  HZ3 LYS   172      47.379  50.547  28.400  1.00  0.00           H
ATOM   2558  C   LYS   172      41.970  45.112  29.639  1.00  0.00           C
ATOM   2559  O   LYS   172      42.455  44.315  30.461  1.00  0.00           O
ATOM   2560  N   ILE   173      41.258  44.713  28.572  1.00  0.00           N
ATOM   2561  H   ILE   173      41.074  45.482  27.942  1.00  0.00           H
ATOM   2562  CA  ILE   173      41.036  43.217  28.310  1.00  0.00           C
ATOM   2563  HA  ILE   173      40.906  42.688  29.255  1.00  0.00           H
ATOM   2564  CB  ILE   173      39.723  42.937  27.529  1.00  0.00           C
ATOM   2565  HB  ILE   173      39.711  43.433  26.558  1.00  0.00           H
ATOM   2566  CG2 ILE   173      39.497  41.387  27.374  1.00  0.00           C
ATOM   2567 HG21 ILE   173      39.375  40.922  28.352  1.00  0.00           H
ATOM   2568 HG22 ILE   173      38.579  41.119  26.850  1.00  0.00           H
ATOM   2569 HG23 ILE   173      40.256  40.922  26.744  1.00  0.00           H
ATOM   2570  CG1 ILE   173      38.503  43.500  28.403  1.00  0.00           C
ATOM   2571 HG12 ILE   173      38.336  42.870  29.277  1.00  0.00           H
ATOM   2572 HG13 ILE   173      38.798  44.461  28.826  1.00  0.00           H
ATOM   2573  CD1 ILE   173      37.255  43.750  27.504  1.00  0.00           C
ATOM   2574 HD11 ILE   173      37.216  42.935  26.781  1.00  0.00           H
ATOM   2575 HD12 ILE   173      36.413  43.863  28.186  1.00  0.00           H
ATOM   2576 HD13 ILE   173      37.460  44.669  26.954  1.00  0.00           H
ATOM   2577  C   ILE   173      42.322  42.736  27.576  1.00  0.00           C
ATOM   2578  O   ILE   173      42.888  43.483  26.814  1.00  0.00           O
ATOM   2579  N   PHE   174      42.690  41.489  27.803  1.00  0.00           N
ATOM   2580  H   PHE   174      42.181  40.953  28.491  1.00  0.00           H
ATOM   2581  CA  PHE   174      43.898  40.793  27.230  1.00  0.00           C
ATOM   2582  HA  PHE   174      44.183  41.378  26.356  1.00  0.00           H
ATOM   2583  CB  PHE   174      45.131  40.634  28.124  1.00  0.00           C
ATOM   2584  HB2 PHE   174      44.872  39.957  28.938  1.00  0.00           H
ATOM   2585  HB3 PHE   174      45.912  40.086  27.597  1.00  0.00           H
ATOM   2586  CG  PHE   174      45.597  42.044  28.496  1.00  0.00           C
ATOM   2587  CD1 PHE   174      45.144  42.720  29.607  1.00  0.00           C
ATOM   2588  HD1 PHE   174      44.306  42.279  30.125  1.00  0.00           H
ATOM   2589  CE1 PHE   174      45.451  44.069  29.898  1.00  0.00           C
ATOM   2590  HE1 PHE   174      44.963  44.617  30.690  1.00  0.00           H
ATOM   2591  CZ  PHE   174      46.394  44.704  29.086  1.00  0.00           C
ATOM   2592  HZ  PHE   174      46.697  45.737  29.183  1.00  0.00           H
ATOM   2593  CE2 PHE   174      46.923  44.013  28.010  1.00  0.00           C
ATOM   2594  HE2 PHE   174      47.648  44.597  27.463  1.00  0.00           H
ATOM   2595  CD2 PHE   174      46.503  42.760  27.732  1.00  0.00           C
ATOM   2596  HD2 PHE   174      46.816  42.284  26.816  1.00  0.00           H
ATOM   2597  C   PHE   174      43.480  39.422  26.652  1.00  0.00           C
ATOM   2598  O   PHE   174      42.499  38.833  27.099  1.00  0.00           O
ATOM   2599  N   LYS   175      44.272  38.947  25.663  1.00  0.00           N
ATOM   2600  H   LYS   175      45.076  39.460  25.331  1.00  0.00           H
ATOM   2601  CA  LYS   175      44.137  37.665  24.951  1.00  0.00           C
ATOM   2602  HA  LYS   175      43.551  37.036  25.620  1.00  0.00           H
ATOM   2603  CB  LYS   175      43.505  37.807  23.546  1.00  0.00           C
ATOM   2604  HB2 LYS   175      42.509  38.222  23.696  1.00  0.00           H
ATOM   2605  HB3 LYS   175      44.126  38.465  22.939  1.00  0.00           H
ATOM   2606  CG  LYS   175      43.390  36.478  22.872  1.00  0.00           C
ATOM   2607  HG2 LYS   175      44.384  36.078  22.669  1.00  0.00           H
ATOM   2608  HG3 LYS   175      42.882  35.739  23.492  1.00  0.00           H
ATOM   2609  CD  LYS   175      42.708  36.595  21.491  1.00  0.00           C
ATOM   2610  HD2 LYS   175      41.708  36.993  21.656  1.00  0.00           H
ATOM   2611  HD3 LYS   175      43.354  37.229  20.884  1.00  0.00           H
ATOM   2612  CE  LYS   175      42.498  35.267  20.723  1.00  0.00           C
ATOM   2613  HE2 LYS   175      43.517  34.883  20.680  1.00  0.00           H
ATOM   2614  HE3 LYS   175      41.879  34.510  21.205  1.00  0.00           H
ATOM   2615  NZ  LYS   175      41.922  35.412  19.359  1.00  0.00           N
ATOM   2616  HZ1 LYS   175      40.952  35.680  19.445  1.00  0.00           H
ATOM   2617  HZ2 LYS   175      42.449  36.124  18.873  1.00  0.00           H
ATOM   2618  HZ3 LYS   175      42.000  34.544  18.849  1.00  0.00           H
ATOM   2619  C   LYS   175      45.560  37.191  24.954  1.00  0.00           C
ATOM   2620  O   LYS   175      46.510  38.007  24.767  1.00  0.00           O
ATOM   2621  N   MET   176      45.762  35.912  25.094  1.00  0.00           N
ATOM   2622  H   MET   176      44.933  35.352  25.231  1.00  0.00           H
ATOM   2623  CA  MET   176      47.072  35.270  25.258  1.00  0.00           C
ATOM   2624  HA  MET   176      47.908  35.863  24.886  1.00  0.00           H
ATOM   2625  CB  MET   176      47.415  34.861  26.696  1.00  0.00           C
ATOM   2626  HB2 MET   176      46.683  34.109  26.994  1.00  0.00           H
ATOM   2627  HB3 MET   176      48.410  34.417  26.693  1.00  0.00           H
ATOM   2628  CG  MET   176      47.364  36.180  27.560  1.00  0.00           C
ATOM   2629  HG2 MET   176      48.170  36.113  28.292  1.00  0.00           H
ATOM   2630  HG3 MET   176      47.759  36.987  26.943  1.00  0.00           H
ATOM   2631  SD  MET   176      45.749  36.584  28.264  1.00  0.00           S
ATOM   2632  CE  MET   176      45.285  35.253  29.414  1.00  0.00           C
ATOM   2633  HE1 MET   176      46.152  35.088  30.053  1.00  0.00           H
ATOM   2634  HE2 MET   176      44.378  35.436  29.990  1.00  0.00           H
ATOM   2635  HE3 MET   176      45.176  34.347  28.817  1.00  0.00           H
ATOM   2636  C   MET   176      47.058  33.940  24.402  1.00  0.00           C
ATOM   2637  O   MET   176      46.006  33.248  24.325  1.00  0.00           O
ATOM   2638  N   GLU   177      48.204  33.588  23.772  1.00  0.00           N
ATOM   2639  H   GLU   177      49.071  34.038  24.027  1.00  0.00           H
ATOM   2640  CA  GLU   177      48.307  32.386  22.958  1.00  0.00           C
ATOM   2641  HA  GLU   177      47.754  31.593  23.461  1.00  0.00           H
ATOM   2642  CB  GLU   177      47.759  32.770  21.546  1.00  0.00           C
ATOM   2643  HB2 GLU   177      46.725  33.090  21.682  1.00  0.00           H
ATOM   2644  HB3 GLU   177      48.312  33.577  21.066  1.00  0.00           H
ATOM   2645  CG  GLU   177      47.728  31.622  20.533  1.00  0.00           C
ATOM   2646  HG2 GLU   177      47.450  30.691  21.029  1.00  0.00           H
ATOM   2647  HG3 GLU   177      46.933  31.837  19.821  1.00  0.00           H
ATOM   2648  CD  GLU   177      49.048  31.376  19.775  1.00  0.00           C
ATOM   2649  OE1 GLU   177      49.413  30.236  19.500  1.00  0.00           O
ATOM   2650  OE2 GLU   177      49.635  32.430  19.426  1.00  0.00           O
ATOM   2651  C   GLU   177      49.815  31.898  22.883  1.00  0.00           C
ATOM   2652  O   GLU   177      50.715  32.740  22.922  1.00  0.00           O
ATOM   2653  N   LYS   178      50.039  30.620  23.128  1.00  0.00           N
ATOM   2654  H   LYS   178      49.226  30.070  23.365  1.00  0.00           H
ATOM   2655  CA  LYS   178      51.293  29.991  23.331  1.00  0.00           C
ATOM   2656  HA  LYS   178      51.045  29.125  23.945  1.00  0.00           H
ATOM   2657  CB  LYS   178      52.007  29.429  22.089  1.00  0.00           C
ATOM   2658  HB2 LYS   178      52.895  28.821  22.267  1.00  0.00           H
ATOM   2659  HB3 LYS   178      51.308  28.817  21.518  1.00  0.00           H
ATOM   2660  CG  LYS   178      52.468  30.473  21.039  1.00  0.00           C
ATOM   2661  HG2 LYS   178      51.691  31.138  20.663  1.00  0.00           H
ATOM   2662  HG3 LYS   178      53.224  31.111  21.497  1.00  0.00           H
ATOM   2663  CD  LYS   178      52.970  29.785  19.727  1.00  0.00           C
ATOM   2664  HD2 LYS   178      53.886  29.235  19.943  1.00  0.00           H
ATOM   2665  HD3 LYS   178      52.254  29.065  19.329  1.00  0.00           H
ATOM   2666  CE  LYS   178      53.116  30.804  18.633  1.00  0.00           C
ATOM   2667  HE2 LYS   178      53.756  31.613  18.983  1.00  0.00           H
ATOM   2668  HE3 LYS   178      53.761  30.401  17.852  1.00  0.00           H
ATOM   2669  NZ  LYS   178      51.838  31.318  18.051  1.00  0.00           N
ATOM   2670  HZ1 LYS   178      52.022  32.044  17.374  1.00  0.00           H
ATOM   2671  HZ2 LYS   178      51.462  30.677  17.366  1.00  0.00           H
ATOM   2672  HZ3 LYS   178      51.153  31.607  18.734  1.00  0.00           H
ATOM   2673  C   LYS   178      52.149  30.692  24.406  1.00  0.00           C
ATOM   2674  O   LYS   178      53.313  30.851  24.220  1.00  0.00           O
ATOM   2675  N   GLY   179      51.509  31.121  25.466  1.00  0.00           N
ATOM   2676  H   GLY   179      50.506  31.006  25.485  1.00  0.00           H
ATOM   2677  CA  GLY   179      52.184  31.826  26.659  1.00  0.00           C
ATOM   2678  HA2 GLY   179      51.643  31.435  27.520  1.00  0.00           H
ATOM   2679  HA3 GLY   179      53.200  31.446  26.768  1.00  0.00           H
ATOM   2680  C   GLY   179      52.310  33.338  26.523  1.00  0.00           C
ATOM   2681  O   GLY   179      52.317  33.949  27.526  1.00  0.00           O
ATOM   2682  N   LYS   180      52.555  33.809  25.304  1.00  0.00           N
ATOM   2683  H   LYS   180      52.685  33.104  24.593  1.00  0.00           H
ATOM   2684  CA  LYS   180      52.689  35.224  24.982  1.00  0.00           C
ATOM   2685  HA  LYS   180      53.291  35.676  25.769  1.00  0.00           H
ATOM   2686  CB  LYS   180      53.331  35.383  23.619  1.00  0.00           C
ATOM   2687  HB2 LYS   180      52.809  34.672  22.980  1.00  0.00           H
ATOM   2688  HB3 LYS   180      53.261  36.416  23.276  1.00  0.00           H
ATOM   2689  CG  LYS   180      54.831  35.081  23.733  1.00  0.00           C
ATOM   2690  HG2 LYS   180      55.342  35.875  24.276  1.00  0.00           H
ATOM   2691  HG3 LYS   180      55.008  34.075  24.115  1.00  0.00           H
ATOM   2692  CD  LYS   180      55.304  35.171  22.286  1.00  0.00           C
ATOM   2693  HD2 LYS   180      54.739  34.529  21.611  1.00  0.00           H
ATOM   2694  HD3 LYS   180      55.219  36.221  22.007  1.00  0.00           H
ATOM   2695  CE  LYS   180      56.729  34.725  22.327  1.00  0.00           C
ATOM   2696  HE2 LYS   180      57.265  35.612  22.663  1.00  0.00           H
ATOM   2697  HE3 LYS   180      56.815  33.932  23.070  1.00  0.00           H
ATOM   2698  NZ  LYS   180      57.276  34.263  21.025  1.00  0.00           N
ATOM   2699  HZ1 LYS   180      56.869  34.803  20.274  1.00  0.00           H
ATOM   2700  HZ2 LYS   180      58.258  34.500  21.009  1.00  0.00           H
ATOM   2701  HZ3 LYS   180      57.166  33.280  20.821  1.00  0.00           H
ATOM   2702  C   LYS   180      51.294  35.937  24.984  1.00  0.00           C
ATOM   2703  O   LYS   180      50.241  35.321  24.763  1.00  0.00           O
ATOM   2704  N   VAL   181      51.374  37.245  25.236  1.00  0.00           N
ATOM   2705  H   VAL   181      52.325  37.494  25.465  1.00  0.00           H
ATOM   2706  CA  VAL   181      50.310  38.249  25.023  1.00  0.00           C
ATOM   2707  HA  VAL   181      49.370  37.862  25.414  1.00  0.00           H
ATOM   2708  CB  VAL   181      50.685  39.503  25.836  1.00  0.00           C
ATOM   2709  HB  VAL   181      51.639  39.932  25.528  1.00  0.00           H
ATOM   2710  CG1 VAL   181      49.586  40.559  25.674  1.00  0.00           C
ATOM   2711 HG11 VAL   181      49.371  40.799  24.633  1.00  0.00           H
ATOM   2712 HG12 VAL   181      48.644  40.194  26.084  1.00  0.00           H
ATOM   2713 HG13 VAL   181      49.815  41.483  26.205  1.00  0.00           H
ATOM   2714  CG2 VAL   181      50.661  39.217  27.297  1.00  0.00           C
ATOM   2715 HG21 VAL   181      51.363  38.417  27.535  1.00  0.00           H
ATOM   2716 HG22 VAL   181      50.981  40.077  27.886  1.00  0.00           H
ATOM   2717 HG23 VAL   181      49.670  38.926  27.640  1.00  0.00           H
ATOM   2718  C   VAL   181      50.052  38.418  23.510  1.00  0.00           C
ATOM   2719  O   VAL   181      51.021  38.668  22.809  1.00  0.00           O
ATOM   2720  N   VAL   182      48.778  38.395  22.968  1.00  0.00           N
ATOM   2721  H   VAL   182      47.972  38.350  23.576  1.00  0.00           H
ATOM   2722  CA  VAL   182      48.512  38.497  21.523  1.00  0.00           C
ATOM   2723  HA  VAL   182      49.468  38.648  21.021  1.00  0.00           H
ATOM   2724  CB  VAL   182      47.945  37.190  20.880  1.00  0.00           C
ATOM   2725  HB  VAL   182      48.533  36.293  21.072  1.00  0.00           H
ATOM   2726  CG1 VAL   182      46.587  36.882  21.441  1.00  0.00           C
ATOM   2727 HG11 VAL   182      46.719  36.660  22.500  1.00  0.00           H
ATOM   2728 HG12 VAL   182      45.974  37.752  21.204  1.00  0.00           H
ATOM   2729 HG13 VAL   182      46.198  35.995  20.943  1.00  0.00           H
ATOM   2730  CG2 VAL   182      47.852  37.286  19.393  1.00  0.00           C
ATOM   2731 HG21 VAL   182      48.786  37.615  18.936  1.00  0.00           H
ATOM   2732 HG22 VAL   182      47.685  36.322  18.911  1.00  0.00           H
ATOM   2733 HG23 VAL   182      47.050  37.940  19.050  1.00  0.00           H
ATOM   2734  C   VAL   182      47.642  39.717  21.182  1.00  0.00           C
ATOM   2735  O   VAL   182      47.726  40.326  20.043  1.00  0.00           O
ATOM   2736  N   LYS   183      46.934  40.254  22.211  1.00  0.00           N
ATOM   2737  H   LYS   183      46.668  39.664  22.987  1.00  0.00           H
ATOM   2738  CA  LYS   183      46.249  41.483  22.020  1.00  0.00           C
ATOM   2739  HA  LYS   183      47.009  42.151  21.615  1.00  0.00           H
ATOM   2740  CB  LYS   183      44.950  41.474  21.041  1.00  0.00           C
ATOM   2741  HB2 LYS   183      44.984  40.716  20.259  1.00  0.00           H
ATOM   2742  HB3 LYS   183      44.076  41.221  21.643  1.00  0.00           H
ATOM   2743  CG  LYS   183      44.538  42.733  20.224  1.00  0.00           C
ATOM   2744  HG2 LYS   183      44.486  43.595  20.888  1.00  0.00           H
ATOM   2745  HG3 LYS   183      45.299  42.945  19.473  1.00  0.00           H
ATOM   2746  CD  LYS   183      43.260  42.587  19.480  1.00  0.00           C
ATOM   2747  HD2 LYS   183      43.347  41.750  18.786  1.00  0.00           H
ATOM   2748  HD3 LYS   183      42.533  42.148  20.164  1.00  0.00           H
ATOM   2749  CE  LYS   183      42.509  43.769  18.923  1.00  0.00           C
ATOM   2750  HE2 LYS   183      42.037  44.305  19.747  1.00  0.00           H
ATOM   2751  HE3 LYS   183      43.252  44.426  18.472  1.00  0.00           H
ATOM   2752  NZ  LYS   183      41.360  43.370  18.120  1.00  0.00           N
ATOM   2753  HZ1 LYS   183      40.924  44.167  17.679  1.00  0.00           H
ATOM   2754  HZ2 LYS   183      41.642  42.751  17.373  1.00  0.00           H
ATOM   2755  HZ3 LYS   183      40.664  42.816  18.598  1.00  0.00           H
ATOM   2756  C   LYS   183      45.705  42.165  23.298  1.00  0.00           C
ATOM   2757  O   LYS   183      45.715  41.571  24.383  1.00  0.00           O
ATOM   2758  N   SER   184      45.207  43.337  23.142  1.00  0.00           N
ATOM   2759  H   SER   184      45.362  43.872  22.299  1.00  0.00           H
ATOM   2760  CA  SER   184      44.559  43.955  24.216  1.00  0.00           C
ATOM   2761  HA  SER   184      44.070  43.233  24.869  1.00  0.00           H
ATOM   2762  CB  SER   184      45.611  44.660  25.067  1.00  0.00           C
ATOM   2763  HB2 SER   184      46.288  43.932  25.512  1.00  0.00           H
ATOM   2764  HB3 SER   184      46.112  45.439  24.492  1.00  0.00           H
ATOM   2765  OG  SER   184      45.010  45.501  26.091  1.00  0.00           O
ATOM   2766  HG  SER   184      44.755  44.927  26.817  1.00  0.00           H
ATOM   2767  C   SER   184      43.593  45.033  23.687  1.00  0.00           C
ATOM   2768  O   SER   184      43.851  45.663  22.656  1.00  0.00           O
ATOM   2769  N   VAL   185      42.579  45.245  24.531  1.00  0.00           N
ATOM   2770  H   VAL   185      42.556  44.719  25.394  1.00  0.00           H
ATOM   2771  CA  VAL   185      41.551  46.222  24.295  1.00  0.00           C
ATOM   2772  HA  VAL   185      41.974  46.901  23.556  1.00  0.00           H
ATOM   2773  CB  VAL   185      40.284  45.658  23.562  1.00  0.00           C
ATOM   2774  HB  VAL   185      39.910  44.757  24.048  1.00  0.00           H
ATOM   2775  CG1 VAL   185      39.001  46.498  23.583  1.00  0.00           C
ATOM   2776 HG11 VAL   185      39.135  47.412  23.004  1.00  0.00           H
ATOM   2777 HG12 VAL   185      38.185  45.887  23.196  1.00  0.00           H
ATOM   2778 HG13 VAL   185      38.741  46.624  24.634  1.00  0.00           H
ATOM   2779  CG2 VAL   185      40.447  45.292  22.091  1.00  0.00           C
ATOM   2780 HG21 VAL   185      41.051  44.385  22.075  1.00  0.00           H
ATOM   2781 HG22 VAL   185      39.475  45.076  21.646  1.00  0.00           H
ATOM   2782 HG23 VAL   185      40.891  46.180  21.640  1.00  0.00           H
ATOM   2783  C   VAL   185      41.279  47.054  25.553  1.00  0.00           C
ATOM   2784  O   VAL   185      40.771  46.638  26.631  1.00  0.00           O
ATOM   2785  N   GLU   186      41.610  48.309  25.442  1.00  0.00           N
ATOM   2786  H   GLU   186      41.819  48.668  24.522  1.00  0.00           H
ATOM   2787  CA  GLU   186      41.453  49.292  26.516  1.00  0.00           C
ATOM   2788  HA  GLU   186      41.541  48.815  27.491  1.00  0.00           H
ATOM   2789  CB  GLU   186      42.520  50.405  26.318  1.00  0.00           C
ATOM   2790  HB2 GLU   186      43.502  49.931  26.349  1.00  0.00           H
ATOM   2791  HB3 GLU   186      42.523  50.739  25.280  1.00  0.00           H
ATOM   2792  CG  GLU   186      42.393  51.626  27.255  1.00  0.00           C
ATOM   2793  HG2 GLU   186      41.421  52.103  27.120  1.00  0.00           H
ATOM   2794  HG3 GLU   186      42.536  51.196  28.247  1.00  0.00           H
ATOM   2795  CD  GLU   186      43.410  52.715  26.988  1.00  0.00           C
ATOM   2796  OE1 GLU   186      43.492  53.686  27.723  1.00  0.00           O
ATOM   2797  OE2 GLU   186      44.370  52.515  26.154  1.00  0.00           O
ATOM   2798  C   GLU   186      40.043  49.912  26.479  1.00  0.00           C
ATOM   2799  O   GLU   186      39.673  50.220  25.362  1.00  0.00           O
ATOM   2800  N   LEU   187      39.407  50.158  27.622  1.00  0.00           N
ATOM   2801  H   LEU   187      39.761  49.749  28.475  1.00  0.00           H
ATOM   2802  CA  LEU   187      38.172  50.874  27.652  1.00  0.00           C
ATOM   2803  HA  LEU   187      37.742  50.981  26.656  1.00  0.00           H
ATOM   2804  CB  LEU   187      37.147  50.084  28.460  1.00  0.00           C
ATOM   2805  HB2 LEU   187      37.478  50.007  29.495  1.00  0.00           H
ATOM   2806  HB3 LEU   187      36.187  50.593  28.379  1.00  0.00           H
ATOM   2807  CG  LEU   187      36.746  48.624  27.946  1.00  0.00           C
ATOM   2808  HG  LEU   187      36.457  48.739  26.901  1.00  0.00           H
ATOM   2809  CD1 LEU   187      37.801  47.593  28.176  1.00  0.00           C
ATOM   2810 HD11 LEU   187      38.464  47.664  27.313  1.00  0.00           H
ATOM   2811 HD12 LEU   187      38.441  47.777  29.039  1.00  0.00           H
ATOM   2812 HD13 LEU   187      37.295  46.628  28.177  1.00  0.00           H
ATOM   2813  CD2 LEU   187      35.484  48.230  28.747  1.00  0.00           C
ATOM   2814 HD21 LEU   187      34.810  49.068  28.569  1.00  0.00           H
ATOM   2815 HD22 LEU   187      35.007  47.352  28.312  1.00  0.00           H
ATOM   2816 HD23 LEU   187      35.757  48.078  29.791  1.00  0.00           H
ATOM   2817  C   LEU   187      38.363  52.241  28.268  1.00  0.00           C
ATOM   2818  O   LEU   187      39.009  52.326  29.315  1.00  0.00           O
ATOM   2819  N   ASP   188      37.971  53.280  27.611  1.00  0.00           N
ATOM   2820  H   ASP   188      37.878  53.201  26.608  1.00  0.00           H
ATOM   2821  CA  ASP   188      37.974  54.678  28.197  1.00  0.00           C
ATOM   2822  HA  ASP   188      39.015  54.870  28.458  1.00  0.00           H
ATOM   2823  CB  ASP   188      37.618  55.736  27.198  1.00  0.00           C
ATOM   2824  HB2 ASP   188      36.606  55.682  26.798  1.00  0.00           H
ATOM   2825  HB3 ASP   188      37.742  56.697  27.695  1.00  0.00           H
ATOM   2826  CG  ASP   188      38.554  55.785  25.972  1.00  0.00           C
ATOM   2827  OD1 ASP   188      39.512  54.968  25.792  1.00  0.00           O
ATOM   2828  OD2 ASP   188      38.426  56.636  25.084  1.00  0.00           O
ATOM   2829  C   ASP   188      36.952  54.753  29.397  1.00  0.00           C
ATOM   2830  O   ASP   188      37.339  55.273  30.430  1.00  0.00           O
ATOM   2831  N   ALA   189      35.808  54.115  29.188  1.00  0.00           N
ATOM   2832  H   ALA   189      35.609  53.662  28.308  1.00  0.00           H
ATOM   2833  CA  ALA   189      34.797  53.728  30.237  1.00  0.00           C
ATOM   2834  HA  ALA   189      33.811  53.409  29.899  1.00  0.00           H
ATOM   2835  CB  ALA   189      35.198  52.355  30.841  1.00  0.00           C
ATOM   2836  HB1 ALA   189      34.519  52.030  31.629  1.00  0.00           H
ATOM   2837  HB2 ALA   189      34.997  51.569  30.113  1.00  0.00           H
ATOM   2838  HB3 ALA   189      36.261  52.498  31.031  1.00  0.00           H
ATOM   2839  C   ALA   189      34.598  54.920  31.309  1.00  0.00           C
ATOM   2840  O   ALA   189      34.866  54.676  32.500  1.00  0.00           O
ATOM   2841  N   PRO   190      34.069  56.095  30.913  1.00  0.00           N
ATOM   2842  CD  PRO   190      33.729  56.359  29.545  1.00  0.00           C
ATOM   2843  HD2 PRO   190      33.252  55.531  29.021  1.00  0.00           H
ATOM   2844  HD3 PRO   190      34.622  56.715  29.033  1.00  0.00           H
ATOM   2845  CG  PRO   190      32.740  57.481  29.646  1.00  0.00           C
ATOM   2846  HG2 PRO   190      31.742  57.067  29.788  1.00  0.00           H
ATOM   2847  HG3 PRO   190      32.804  58.063  28.727  1.00  0.00           H
ATOM   2848  CB  PRO   190      33.186  58.303  30.933  1.00  0.00           C
ATOM   2849  HB2 PRO   190      32.387  58.925  31.336  1.00  0.00           H
ATOM   2850  HB3 PRO   190      34.046  58.938  30.721  1.00  0.00           H
ATOM   2851  CA  PRO   190      33.634  57.153  31.817  1.00  0.00           C
ATOM   2852  HA  PRO   190      34.430  57.546  32.451  1.00  0.00           H
ATOM   2853  C   PRO   190      32.536  56.575  32.658  1.00  0.00           C
ATOM   2854  O   PRO   190      31.588  55.991  32.137  1.00  0.00           O
ATOM   2855  N   ASN   191      32.572  56.679  33.958  1.00  0.00           N
ATOM   2856  H   ASN   191      33.348  57.283  34.194  1.00  0.00           H
ATOM   2857  CA  ASN   191      31.665  56.247  35.079  1.00  0.00           C
ATOM   2858  HA  ASN   191      32.200  56.462  36.003  1.00  0.00           H
ATOM   2859  CB  ASN   191      30.369  57.028  35.059  1.00  0.00           C
ATOM   2860  HB2 ASN   191      29.750  56.724  34.215  1.00  0.00           H
ATOM   2861  HB3 ASN   191      29.885  56.866  36.022  1.00  0.00           H
ATOM   2862  CG  ASN   191      30.555  58.534  34.944  1.00  0.00           C
ATOM   2863  OD1 ASN   191      30.964  59.199  35.886  1.00  0.00           O
ATOM   2864  ND2 ASN   191      30.337  59.125  33.780  1.00  0.00           N
ATOM   2865 HD21 ASN   191      30.571  60.106  33.717  1.00  0.00           H
ATOM   2866 HD22 ASN   191      29.731  58.668  33.113  1.00  0.00           H
ATOM   2867  C   ASN   191      31.372  54.765  35.271  1.00  0.00           C
ATOM   2868  O   ASN   191      30.948  54.430  36.391  1.00  0.00           O
ATOM   2869  N   TYR   192      31.582  53.901  34.237  1.00  0.00           N
ATOM   2870  H   TYR   192      31.903  54.372  33.402  1.00  0.00           H
ATOM   2871  CA  TYR   192      31.895  52.450  34.363  1.00  0.00           C
ATOM   2872  HA  TYR   192      31.035  51.941  34.799  1.00  0.00           H
ATOM   2873  CB  TYR   192      32.042  51.994  32.920  1.00  0.00           C
ATOM   2874  HB2 TYR   192      32.627  52.799  32.475  1.00  0.00           H
ATOM   2875  HB3 TYR   192      32.669  51.106  32.853  1.00  0.00           H
ATOM   2876  CG  TYR   192      30.777  51.749  32.096  1.00  0.00           C
ATOM   2877  CD1 TYR   192      29.960  52.833  31.683  1.00  0.00           C
ATOM   2878  HD1 TYR   192      30.317  53.823  31.926  1.00  0.00           H
ATOM   2879  CE1 TYR   192      28.742  52.525  31.090  1.00  0.00           C
ATOM   2880  HE1 TYR   192      28.222  53.365  30.654  1.00  0.00           H
ATOM   2881  CZ  TYR   192      28.350  51.174  30.929  1.00  0.00           C
ATOM   2882  OH  TYR   192      27.077  50.950  30.421  1.00  0.00           O
ATOM   2883  HH  TYR   192      26.609  51.780  30.300  1.00  0.00           H
ATOM   2884  CE2 TYR   192      29.167  50.102  31.317  1.00  0.00           C
ATOM   2885  HE2 TYR   192      28.910  49.054  31.280  1.00  0.00           H
ATOM   2886  CD2 TYR   192      30.368  50.421  31.945  1.00  0.00           C
ATOM   2887  HD2 TYR   192      30.970  49.615  32.338  1.00  0.00           H
ATOM   2888  C   TYR   192      33.182  52.111  35.121  1.00  0.00           C
ATOM   2889  O   TYR   192      34.090  52.946  35.218  1.00  0.00           O
ATOM   2890  N   HIE   193      33.244  50.867  35.697  1.00  0.00           N
ATOM   2891  H   HIE   193      32.525  50.163  35.611  1.00  0.00           H
ATOM   2892  CA  HIE   193      34.534  50.373  36.361  1.00  0.00           C
ATOM   2893  HA  HIE   193      35.405  50.785  35.852  1.00  0.00           H
ATOM   2894  CB  HIE   193      34.650  50.908  37.778  1.00  0.00           C
ATOM   2895  HB2 HIE   193      34.340  51.953  37.751  1.00  0.00           H
ATOM   2896  HB3 HIE   193      33.871  50.410  38.354  1.00  0.00           H
ATOM   2897  CG  HIE   193      35.966  50.789  38.454  1.00  0.00           C
ATOM   2898  ND1 HIE   193      36.806  49.639  38.572  1.00  0.00           N
ATOM   2899  CE1 HIE   193      37.857  50.079  39.269  1.00  0.00           C
ATOM   2900  HE1 HIE   193      38.707  49.532  39.651  1.00  0.00           H
ATOM   2901  NE2 HIE   193      37.727  51.357  39.645  1.00  0.00           N
ATOM   2902  HE2 HIE   193      38.361  51.976  40.130  1.00  0.00           H
ATOM   2903  CD2 HIE   193      36.490  51.728  39.211  1.00  0.00           C
ATOM   2904  HD2 HIE   193      36.025  52.701  39.256  1.00  0.00           H
ATOM   2905  C   HIE   193      34.518  48.802  36.295  1.00  0.00           C
ATOM   2906  O   HIE   193      33.550  48.092  36.434  1.00  0.00           O
ATOM   2907  N   TYR   194      35.727  48.342  36.077  1.00  0.00           N
ATOM   2908  H   TYR   194      36.518  48.947  36.240  1.00  0.00           H
ATOM   2909  CA  TYR   194      36.160  47.025  35.660  1.00  0.00           C
ATOM   2910  HA  TYR   194      35.307  46.409  35.941  1.00  0.00           H
ATOM   2911  CB  TYR   194      36.351  47.003  34.162  1.00  0.00           C
ATOM   2912  HB2 TYR   194      36.866  47.900  33.816  1.00  0.00           H
ATOM   2913  HB3 TYR   194      36.830  46.051  33.932  1.00  0.00           H
ATOM   2914  CG  TYR   194      34.997  47.185  33.523  1.00  0.00           C
ATOM   2915  CD1 TYR   194      34.643  48.314  32.765  1.00  0.00           C
ATOM   2916  HD1 TYR   194      35.338  49.139  32.700  1.00  0.00           H
ATOM   2917  CE1 TYR   194      33.507  48.329  32.006  1.00  0.00           C
ATOM   2918  HE1 TYR   194      33.357  49.081  31.245  1.00  0.00           H
ATOM   2919  CZ  TYR   194      32.558  47.289  31.991  1.00  0.00           C
ATOM   2920  OH  TYR   194      31.415  47.317  31.249  1.00  0.00           O
ATOM   2921  HH  TYR   194      30.943  46.495  31.400  1.00  0.00           H
ATOM   2922  CE2 TYR   194      32.913  46.179  32.767  1.00  0.00           C
ATOM   2923  HE2 TYR   194      32.233  45.340  32.764  1.00  0.00           H
ATOM   2924  CD2 TYR   194      34.087  46.069  33.509  1.00  0.00           C
ATOM   2925  HD2 TYR   194      34.393  45.217  34.097  1.00  0.00           H
ATOM   2926  C   TYR   194      37.418  46.515  36.422  1.00  0.00           C
ATOM   2927  O   TYR   194      38.567  46.641  35.971  1.00  0.00           O
ATOM   2928  N   GLU   195      37.186  45.828  37.627  1.00  0.00           N
ATOM   2929  H   GLU   195      36.221  45.811  37.924  1.00  0.00           H
ATOM   2930  CA  GLU   195      38.184  45.357  38.540  1.00  0.00           C
ATOM   2931  HA  GLU   195      39.056  45.134  37.925  1.00  0.00           H
ATOM   2932  CB  GLU   195      38.499  46.425  39.648  1.00  0.00           C
ATOM   2933  HB2 GLU   195      38.972  47.263  39.135  1.00  0.00           H
ATOM   2934  HB3 GLU   195      37.585  46.791  40.114  1.00  0.00           H
ATOM   2935  CG  GLU   195      39.440  45.943  40.789  1.00  0.00           C
ATOM   2936  HG2 GLU   195      39.025  45.048  41.253  1.00  0.00           H
ATOM   2937  HG3 GLU   195      40.271  45.520  40.224  1.00  0.00           H
ATOM   2938  CD  GLU   195      39.906  47.041  41.708  1.00  0.00           C
ATOM   2939  OE1 GLU   195      39.330  48.103  41.894  1.00  0.00           O
ATOM   2940  OE2 GLU   195      40.946  46.812  42.307  1.00  0.00           O
ATOM   2941  C   GLU   195      37.842  43.979  39.043  1.00  0.00           C
ATOM   2942  O   GLU   195      36.675  43.576  39.025  1.00  0.00           O
ATOM   2943  N   GLU   196      38.784  43.168  39.450  1.00  0.00           N
ATOM   2944  H   GLU   196      39.719  43.547  39.456  1.00  0.00           H
ATOM   2945  CA  GLU   196      38.703  41.904  40.197  1.00  0.00           C
ATOM   2946  HA  GLU   196      39.708  41.492  40.291  1.00  0.00           H
ATOM   2947  CB  GLU   196      38.243  42.203  41.620  1.00  0.00           C
ATOM   2948  HB2 GLU   196      37.621  43.090  41.735  1.00  0.00           H
ATOM   2949  HB3 GLU   196      37.661  41.326  41.904  1.00  0.00           H
ATOM   2950  CG  GLU   196      39.511  42.399  42.574  1.00  0.00           C
ATOM   2951  HG2 GLU   196      40.174  41.577  42.305  1.00  0.00           H
ATOM   2952  HG3 GLU   196      40.013  43.324  42.288  1.00  0.00           H
ATOM   2953  CD  GLU   196      39.237  42.483  44.045  1.00  0.00           C
ATOM   2954  OE1 GLU   196      40.067  42.153  44.894  1.00  0.00           O
ATOM   2955  OE2 GLU   196      38.150  42.950  44.481  1.00  0.00           O
ATOM   2956  C   GLU   196      37.825  40.870  39.490  1.00  0.00           C
ATOM   2957  O   GLU   196      36.908  40.244  40.020  1.00  0.00           O
ATOM   2958  N   CYX   197      37.880  40.771  38.181  1.00  0.00           N
ATOM   2959  H   CYX   197      38.522  41.389  37.706  1.00  0.00           H
ATOM   2960  CA  CYX   197      36.879  40.159  37.317  1.00  0.00           C
ATOM   2961  HA  CYX   197      35.912  40.622  37.516  1.00  0.00           H
ATOM   2962  CB  CYX   197      37.084  40.616  35.831  1.00  0.00           C
ATOM   2963  HB2 CYX   197      38.085  40.342  35.499  1.00  0.00           H
ATOM   2964  HB3 CYX   197      36.325  40.243  35.142  1.00  0.00           H
ATOM   2965  SG  CYX   197      36.975  42.400  35.721  1.00  0.00           S
ATOM   2966  C   CYX   197      36.769  38.642  37.417  1.00  0.00           C
ATOM   2967  O   CYX   197      37.726  37.958  37.800  1.00  0.00           O
ATOM   2968  N   SER   198      35.520  38.199  37.257  1.00  0.00           N
ATOM   2969  H   SER   198      34.827  38.837  36.894  1.00  0.00           H
ATOM   2970  CA  SER   198      35.166  36.740  37.188  1.00  0.00           C
ATOM   2971  HA  SER   198      35.912  36.022  37.526  1.00  0.00           H
ATOM   2972  CB  SER   198      34.024  36.712  38.209  1.00  0.00           C
ATOM   2973  HB2 SER   198      33.292  37.492  38.001  1.00  0.00           H
ATOM   2974  HB3 SER   198      33.596  35.710  38.210  1.00  0.00           H
ATOM   2975  OG  SER   198      34.591  36.837  39.485  1.00  0.00           O
ATOM   2976  HG  SER   198      33.899  37.163  40.066  1.00  0.00           H
ATOM   2977  C   SER   198      34.663  36.419  35.670  1.00  0.00           C
ATOM   2978  O   SER   198      33.572  36.838  35.277  1.00  0.00           O
ATOM   2979  N   CYX   199      35.551  35.786  34.859  1.00  0.00           N
ATOM   2980  H   CYX   199      36.404  35.380  35.215  1.00  0.00           H
ATOM   2981  CA  CYX   199      35.318  35.737  33.390  1.00  0.00           C
ATOM   2982  HA  CYX   199      34.482  36.398  33.160  1.00  0.00           H
ATOM   2983  CB  CYX   199      36.515  36.292  32.653  1.00  0.00           C
ATOM   2984  HB2 CYX   199      37.332  35.590  32.816  1.00  0.00           H
ATOM   2985  HB3 CYX   199      36.356  36.270  31.575  1.00  0.00           H
ATOM   2986  SG  CYX   199      36.976  37.905  33.290  1.00  0.00           S
ATOM   2987  C   CYX   199      35.004  34.281  32.973  1.00  0.00           C
ATOM   2988  O   CYX   199      35.652  33.357  33.464  1.00  0.00           O
ATOM   2989  N   TYR   200      34.111  34.222  32.044  1.00  0.00           N
ATOM   2990  H   TYR   200      33.711  35.072  31.672  1.00  0.00           H
ATOM   2991  CA  TYR   200      33.605  32.984  31.483  1.00  0.00           C
ATOM   2992  HA  TYR   200      34.302  32.162  31.643  1.00  0.00           H
ATOM   2993  CB  TYR   200      32.309  32.533  32.324  1.00  0.00           C
ATOM   2994  HB2 TYR   200      31.914  31.696  31.749  1.00  0.00           H
ATOM   2995  HB3 TYR   200      32.648  32.219  33.312  1.00  0.00           H
ATOM   2996  CG  TYR   200      31.156  33.530  32.506  1.00  0.00           C
ATOM   2997  CD1 TYR   200      31.086  34.315  33.633  1.00  0.00           C
ATOM   2998  HD1 TYR   200      31.801  34.236  34.439  1.00  0.00           H
ATOM   2999  CE1 TYR   200      30.020  35.219  33.776  1.00  0.00           C
ATOM   3000  HE1 TYR   200      29.947  35.745  34.716  1.00  0.00           H
ATOM   3001  CZ  TYR   200      29.012  35.432  32.797  1.00  0.00           C
ATOM   3002  OH  TYR   200      27.948  36.194  33.110  1.00  0.00           O
ATOM   3003  HH  TYR   200      27.912  36.446  34.035  1.00  0.00           H
ATOM   3004  CE2 TYR   200      29.110  34.582  31.683  1.00  0.00           C
ATOM   3005  HE2 TYR   200      28.444  34.734  30.848  1.00  0.00           H
ATOM   3006  CD2 TYR   200      30.157  33.649  31.514  1.00  0.00           C
ATOM   3007  HD2 TYR   200      30.233  32.954  30.692  1.00  0.00           H
ATOM   3008  C   TYR   200      33.390  32.989  29.931  1.00  0.00           C
ATOM   3009  O   TYR   200      32.655  33.822  29.466  1.00  0.00           O
ATOM   3010  N   PRO   201      33.743  31.945  29.132  1.00  0.00           N
ATOM   3011  CD  PRO   201      34.668  30.851  29.302  1.00  0.00           C
ATOM   3012  HD2 PRO   201      34.177  29.969  29.710  1.00  0.00           H
ATOM   3013  HD3 PRO   201      35.557  31.002  29.914  1.00  0.00           H
ATOM   3014  CG  PRO   201      35.168  30.483  27.852  1.00  0.00           C
ATOM   3015  HG2 PRO   201      35.347  29.412  27.941  1.00  0.00           H
ATOM   3016  HG3 PRO   201      35.924  31.195  27.518  1.00  0.00           H
ATOM   3017  CB  PRO   201      33.859  30.691  27.076  1.00  0.00           C
ATOM   3018  HB2 PRO   201      33.344  29.730  27.054  1.00  0.00           H
ATOM   3019  HB3 PRO   201      33.968  31.096  26.070  1.00  0.00           H
ATOM   3020  CA  PRO   201      33.068  31.670  27.921  1.00  0.00           C
ATOM   3021  HA  PRO   201      32.881  32.634  27.447  1.00  0.00           H
ATOM   3022  C   PRO   201      31.620  31.147  28.169  1.00  0.00           C
ATOM   3023  O   PRO   201      31.352  30.440  29.097  1.00  0.00           O
ATOM   3024  N   ASN   202      30.739  31.601  27.312  1.00  0.00           N
ATOM   3025  H   ASN   202      31.215  32.196  26.649  1.00  0.00           H
ATOM   3026  CA  ASN   202      29.344  31.183  27.260  1.00  0.00           C
ATOM   3027  HA  ASN   202      29.248  30.160  27.625  1.00  0.00           H
ATOM   3028  CB  ASN   202      28.537  32.090  28.230  1.00  0.00           C
ATOM   3029  HB2 ASN   202      28.702  31.754  29.254  1.00  0.00           H
ATOM   3030  HB3 ASN   202      28.861  33.105  28.002  1.00  0.00           H
ATOM   3031  CG  ASN   202      27.033  32.036  27.877  1.00  0.00           C
ATOM   3032  OD1 ASN   202      26.431  30.978  27.612  1.00  0.00           O
ATOM   3033  ND2 ASN   202      26.324  33.130  27.875  1.00  0.00           N
ATOM   3034 HD21 ASN   202      25.317  33.066  27.829  1.00  0.00           H
ATOM   3035 HD22 ASN   202      26.785  34.029  27.849  1.00  0.00           H
ATOM   3036  C   ASN   202      28.746  31.266  25.787  1.00  0.00           C
ATOM   3037  O   ASN   202      28.602  32.330  25.261  1.00  0.00           O
ATOM   3038  N   ALA   203      28.380  30.174  25.088  1.00  0.00           N
ATOM   3039  H   ALA   203      28.653  29.278  25.466  1.00  0.00           H
ATOM   3040  CA  ALA   203      27.743  30.219  23.790  1.00  0.00           C
ATOM   3041  HA  ALA   203      27.651  29.174  23.492  1.00  0.00           H
ATOM   3042  CB  ALA   203      26.310  30.812  23.911  1.00  0.00           C
ATOM   3043  HB1 ALA   203      25.823  30.462  24.821  1.00  0.00           H
ATOM   3044  HB2 ALA   203      26.385  31.899  23.956  1.00  0.00           H
ATOM   3045  HB3 ALA   203      25.619  30.533  23.116  1.00  0.00           H
ATOM   3046  C   ALA   203      28.474  30.778  22.563  1.00  0.00           C
ATOM   3047  O   ALA   203      27.943  30.799  21.462  1.00  0.00           O
ATOM   3048  N   GLY   204      29.662  31.232  22.706  1.00  0.00           N
ATOM   3049  H   GLY   204      30.040  31.223  23.643  1.00  0.00           H
ATOM   3050  CA  GLY   204      30.410  31.957  21.661  1.00  0.00           C
ATOM   3051  HA2 GLY   204      31.053  31.176  21.256  1.00  0.00           H
ATOM   3052  HA3 GLY   204      29.862  32.166  20.743  1.00  0.00           H
ATOM   3053  C   GLY   204      31.240  33.138  22.099  1.00  0.00           C
ATOM   3054  O   GLY   204      32.424  33.202  21.841  1.00  0.00           O
ATOM   3055  N   GLU   205      30.656  34.066  22.852  1.00  0.00           N
ATOM   3056  H   GLU   205      29.669  33.996  23.058  1.00  0.00           H
ATOM   3057  CA  GLU   205      31.495  35.111  23.525  1.00  0.00           C
ATOM   3058  HA  GLU   205      32.367  35.333  22.911  1.00  0.00           H
ATOM   3059  CB  GLU   205      30.706  36.452  23.736  1.00  0.00           C
ATOM   3060  HB2 GLU   205      29.779  36.246  24.271  1.00  0.00           H
ATOM   3061  HB3 GLU   205      31.310  37.107  24.362  1.00  0.00           H
ATOM   3062  CG  GLU   205      30.337  37.141  22.404  1.00  0.00           C
ATOM   3063  HG2 GLU   205      31.174  37.032  21.714  1.00  0.00           H
ATOM   3064  HG3 GLU   205      29.491  36.652  21.923  1.00  0.00           H
ATOM   3065  CD  GLU   205      30.037  38.602  22.551  1.00  0.00           C
ATOM   3066  OE1 GLU   205      30.212  39.317  21.503  1.00  0.00           O
ATOM   3067  OE2 GLU   205      29.594  39.005  23.651  1.00  0.00           O
ATOM   3068  C   GLU   205      32.008  34.675  24.929  1.00  0.00           C
ATOM   3069  O   GLU   205      31.499  33.730  25.548  1.00  0.00           O
ATOM   3070  N   ILE   206      32.923  35.401  25.457  1.00  0.00           N
ATOM   3071  H   ILE   206      33.150  36.210  24.897  1.00  0.00           H
ATOM   3072  CA  ILE   206      33.365  35.511  26.803  1.00  0.00           C
ATOM   3073  HA  ILE   206      33.233  34.536  27.274  1.00  0.00           H
ATOM   3074  CB  ILE   206      34.906  35.663  26.747  1.00  0.00           C
ATOM   3075  HB  ILE   206      35.140  36.529  26.129  1.00  0.00           H
ATOM   3076  CG2 ILE   206      35.545  35.817  28.147  1.00  0.00           C
ATOM   3077 HG21 ILE   206      35.169  36.642  28.753  1.00  0.00           H
ATOM   3078 HG22 ILE   206      35.478  34.880  28.701  1.00  0.00           H
ATOM   3079 HG23 ILE   206      36.616  36.015  28.176  1.00  0.00           H
ATOM   3080  CG1 ILE   206      35.844  34.600  26.071  1.00  0.00           C
ATOM   3081 HG12 ILE   206      36.861  34.558  26.461  1.00  0.00           H
ATOM   3082 HG13 ILE   206      35.330  33.708  26.426  1.00  0.00           H
ATOM   3083  CD1 ILE   206      35.918  34.708  24.514  1.00  0.00           C
ATOM   3084 HD11 ILE   206      36.145  35.720  24.178  1.00  0.00           H
ATOM   3085 HD12 ILE   206      36.745  34.094  24.159  1.00  0.00           H
ATOM   3086 HD13 ILE   206      34.992  34.460  23.996  1.00  0.00           H
ATOM   3087  C   ILE   206      32.606  36.650  27.467  1.00  0.00           C
ATOM   3088  O   ILE   206      32.506  37.708  26.873  1.00  0.00           O
ATOM   3089  N   THR   207      32.199  36.469  28.712  1.00  0.00           N
ATOM   3090  H   THR   207      32.529  35.659  29.218  1.00  0.00           H
ATOM   3091  CA  THR   207      31.690  37.544  29.554  1.00  0.00           C
ATOM   3092  HA  THR   207      31.864  38.495  29.048  1.00  0.00           H
ATOM   3093  CB  THR   207      30.149  37.383  29.771  1.00  0.00           C
ATOM   3094  HB  THR   207      29.876  36.399  30.151  1.00  0.00           H
ATOM   3095  CG2 THR   207      29.543  38.517  30.633  1.00  0.00           C
ATOM   3096 HG21 THR   207      28.456  38.529  30.546  1.00  0.00           H
ATOM   3097 HG22 THR   207      29.676  38.364  31.705  1.00  0.00           H
ATOM   3098 HG23 THR   207      29.830  39.491  30.239  1.00  0.00           H
ATOM   3099  OG1 THR   207      29.551  37.519  28.476  1.00  0.00           O
ATOM   3100  HG1 THR   207      29.914  36.766  28.004  1.00  0.00           H
ATOM   3101  C   THR   207      32.394  37.670  30.920  1.00  0.00           C
ATOM   3102  O   THR   207      32.536  36.660  31.641  1.00  0.00           O
ATOM   3103  N   CYX   208      32.852  38.834  31.372  1.00  0.00           N
ATOM   3104  H   CYX   208      32.677  39.736  30.953  1.00  0.00           H
ATOM   3105  CA  CYX   208      33.312  39.029  32.692  1.00  0.00           C
ATOM   3106  HA  CYX   208      33.512  38.061  33.149  1.00  0.00           H
ATOM   3107  CB  CYX   208      34.691  39.796  32.563  1.00  0.00           C
ATOM   3108  HB2 CYX   208      34.438  40.618  31.893  1.00  0.00           H
ATOM   3109  HB3 CYX   208      35.025  40.136  33.543  1.00  0.00           H
ATOM   3110  SG  CYX   208      36.153  39.047  31.861  1.00  0.00           S
ATOM   3111  C   CYX   208      32.252  39.859  33.465  1.00  0.00           C
ATOM   3112  O   CYX   208      31.801  40.883  32.935  1.00  0.00           O
ATOM   3113  N   VAL   209      31.799  39.349  34.641  1.00  0.00           N
ATOM   3114  H   VAL   209      32.318  38.586  35.050  1.00  0.00           H
ATOM   3115  CA  VAL   209      31.128  40.223  35.626  1.00  0.00           C
ATOM   3116  HA  VAL   209      30.807  41.090  35.049  1.00  0.00           H
ATOM   3117  CB  VAL   209      29.936  39.599  36.265  1.00  0.00           C
ATOM   3118  HB  VAL   209      30.411  38.748  36.755  1.00  0.00           H
ATOM   3119  CG1 VAL   209      29.289  40.444  37.375  1.00  0.00           C
ATOM   3120 HG11 VAL   209      28.380  40.008  37.790  1.00  0.00           H
ATOM   3121 HG12 VAL   209      30.056  40.628  38.127  1.00  0.00           H
ATOM   3122 HG13 VAL   209      28.930  41.339  36.868  1.00  0.00           H
ATOM   3123  CG2 VAL   209      28.861  39.169  35.237  1.00  0.00           C
ATOM   3124 HG21 VAL   209      29.337  38.420  34.605  1.00  0.00           H
ATOM   3125 HG22 VAL   209      27.975  38.769  35.731  1.00  0.00           H
ATOM   3126 HG23 VAL   209      28.396  39.943  34.626  1.00  0.00           H
ATOM   3127  C   VAL   209      32.231  40.732  36.554  1.00  0.00           C
ATOM   3128  O   VAL   209      33.008  39.813  36.929  1.00  0.00           O
ATOM   3129  N   CYX   210      32.342  42.027  36.841  1.00  0.00           N
ATOM   3130  H   CYX   210      31.648  42.678  36.503  1.00  0.00           H
ATOM   3131  CA  CYX   210      33.380  42.611  37.710  1.00  0.00           C
ATOM   3132  HA  CYX   210      34.032  41.822  38.085  1.00  0.00           H
ATOM   3133  CB  CYX   210      34.257  43.581  36.887  1.00  0.00           C
ATOM   3134  HB2 CYX   210      33.607  44.423  36.648  1.00  0.00           H
ATOM   3135  HB3 CYX   210      35.012  44.008  37.548  1.00  0.00           H
ATOM   3136  SG  CYX   210      35.015  42.943  35.320  1.00  0.00           S
ATOM   3137  C   CYX   210      32.783  43.192  39.024  1.00  0.00           C
ATOM   3138  O   CYX   210      31.614  43.075  39.320  1.00  0.00           O
ATOM   3139  N   ARG   211      33.651  43.805  39.779  1.00  0.00           N
ATOM   3140  H   ARG   211      34.627  43.784  39.518  1.00  0.00           H
ATOM   3141  CA  ARG   211      33.452  44.393  41.104  1.00  0.00           C
ATOM   3142  HA  ARG   211      32.995  43.679  41.790  1.00  0.00           H
ATOM   3143  CB  ARG   211      34.866  44.734  41.621  1.00  0.00           C
ATOM   3144  HB2 ARG   211      35.538  43.877  41.656  1.00  0.00           H
ATOM   3145  HB3 ARG   211      35.318  45.303  40.808  1.00  0.00           H
ATOM   3146  CG  ARG   211      34.966  45.666  42.872  1.00  0.00           C
ATOM   3147  HG2 ARG   211      34.776  46.690  42.548  1.00  0.00           H
ATOM   3148  HG3 ARG   211      34.213  45.546  43.651  1.00  0.00           H
ATOM   3149  CD  ARG   211      36.292  45.438  43.663  1.00  0.00           C
ATOM   3150  HD2 ARG   211      36.210  44.524  44.252  1.00  0.00           H
ATOM   3151  HD3 ARG   211      37.053  45.117  42.952  1.00  0.00           H
ATOM   3152  NE  ARG   211      36.794  46.542  44.441  1.00  0.00           N
ATOM   3153  HE  ARG   211      36.356  47.445  44.329  1.00  0.00           H
ATOM   3154  CZ  ARG   211      37.930  46.589  45.186  1.00  0.00           C
ATOM   3155  NH1 ARG   211      38.197  47.599  45.899  1.00  0.00           N
ATOM   3156 HH11 ARG   211      37.457  48.272  46.033  1.00  0.00           H
ATOM   3157 HH12 ARG   211      38.954  47.599  46.567  1.00  0.00           H
ATOM   3158  NH2 ARG   211      38.725  45.580  45.249  1.00  0.00           N
ATOM   3159 HH21 ARG   211      38.412  44.665  44.959  1.00  0.00           H
ATOM   3160 HH22 ARG   211      39.672  45.763  45.547  1.00  0.00           H
ATOM   3161  C   ARG   211      32.491  45.627  41.056  1.00  0.00           C
ATOM   3162  O   ARG   211      32.632  46.518  40.233  1.00  0.00           O
ATOM   3163  N   ASP   212      31.778  45.798  42.121  1.00  0.00           N
ATOM   3164  H   ASP   212      31.894  45.210  42.934  1.00  0.00           H
ATOM   3165  CA  ASP   212      30.804  46.923  42.371  1.00  0.00           C
ATOM   3166  HA  ASP   212      30.404  47.227  41.402  1.00  0.00           H
ATOM   3167  CB  ASP   212      29.604  46.400  43.148  1.00  0.00           C
ATOM   3168  HB2 ASP   212      28.857  47.189  43.234  1.00  0.00           H
ATOM   3169  HB3 ASP   212      29.163  45.549  42.627  1.00  0.00           H
ATOM   3170  CG  ASP   212      29.963  46.026  44.654  1.00  0.00           C
ATOM   3171  OD1 ASP   212      29.552  46.782  45.542  1.00  0.00           O
ATOM   3172  OD2 ASP   212      30.855  45.186  44.867  1.00  0.00           O
ATOM   3173  C   ASP   212      31.393  48.243  42.980  1.00  0.00           C
ATOM   3174  O   ASP   212      30.949  48.826  43.993  1.00  0.00           O
ATOM   3175  N   ASN   213      32.481  48.653  42.333  1.00  0.00           N
ATOM   3176  H   ASN   213      32.814  48.135  41.533  1.00  0.00           H
ATOM   3177  CA  ASN   213      33.145  49.963  42.588  1.00  0.00           C
ATOM   3178  HA  ASN   213      33.321  50.112  43.653  1.00  0.00           H
ATOM   3179  CB  ASN   213      34.519  50.061  41.909  1.00  0.00           C
ATOM   3180  HB2 ASN   213      34.504  49.606  40.920  1.00  0.00           H
ATOM   3181  HB3 ASN   213      34.810  51.107  42.013  1.00  0.00           H
ATOM   3182  CG  ASN   213      35.610  49.198  42.542  1.00  0.00           C
ATOM   3183  OD1 ASN   213      35.627  49.026  43.761  1.00  0.00           O
ATOM   3184  ND2 ASN   213      36.484  48.646  41.767  1.00  0.00           N
ATOM   3185 HD21 ASN   213      37.370  48.327  42.131  1.00  0.00           H
ATOM   3186 HD22 ASN   213      36.344  48.757  40.772  1.00  0.00           H
ATOM   3187  C   ASN   213      32.266  51.132  42.169  1.00  0.00           C
ATOM   3188  O   ASN   213      31.579  51.164  41.188  1.00  0.00           O
ATOM   3189  N   TRP   214      32.501  52.239  42.891  1.00  0.00           N
ATOM   3190  H   TRP   214      32.888  52.094  43.812  1.00  0.00           H
ATOM   3191  CA  TRP   214      32.239  53.714  42.534  1.00  0.00           C
ATOM   3192  HA  TRP   214      32.722  54.372  43.258  1.00  0.00           H
ATOM   3193  CB  TRP   214      33.138  53.966  41.284  1.00  0.00           C
ATOM   3194  HB2 TRP   214      34.070  53.476  41.563  1.00  0.00           H
ATOM   3195  HB3 TRP   214      32.781  53.414  40.414  1.00  0.00           H
ATOM   3196  CG  TRP   214      33.442  55.423  40.884  1.00  0.00           C
ATOM   3197  CD1 TRP   214      33.178  56.495  41.691  1.00  0.00           C
ATOM   3198  HD1 TRP   214      32.723  56.433  42.669  1.00  0.00           H
ATOM   3199  NE1 TRP   214      33.511  57.645  40.957  1.00  0.00           N
ATOM   3200  HE1 TRP   214      33.361  58.559  41.362  1.00  0.00           H
ATOM   3201  CE2 TRP   214      33.928  57.344  39.658  1.00  0.00           C
ATOM   3202  CZ2 TRP   214      34.094  58.137  38.555  1.00  0.00           C
ATOM   3203  HZ2 TRP   214      33.966  59.197  38.713  1.00  0.00           H
ATOM   3204  CH2 TRP   214      34.390  57.545  37.331  1.00  0.00           C
ATOM   3205  HH2 TRP   214      34.671  58.210  36.528  1.00  0.00           H
ATOM   3206  CZ3 TRP   214      34.458  56.143  37.259  1.00  0.00           C
ATOM   3207  HZ3 TRP   214      34.549  55.702  36.277  1.00  0.00           H
ATOM   3208  CE3 TRP   214      34.206  55.321  38.382  1.00  0.00           C
ATOM   3209  HE3 TRP   214      34.193  54.241  38.399  1.00  0.00           H
ATOM   3210  CD2 TRP   214      33.933  55.897  39.583  1.00  0.00           C
ATOM   3211  C   TRP   214      30.770  54.200  42.197  1.00  0.00           C
ATOM   3212  O   TRP   214      30.465  55.363  42.474  1.00  0.00           O
ATOM   3213  N   HID   215      29.893  53.335  41.705  1.00  0.00           N
ATOM   3214  H   HID   215      30.339  52.479  41.407  1.00  0.00           H
ATOM   3215  CA  HID   215      28.557  53.616  41.164  1.00  0.00           C
ATOM   3216  HA  HID   215      28.056  54.413  41.713  1.00  0.00           H
ATOM   3217  CB  HID   215      28.827  54.057  39.714  1.00  0.00           C
ATOM   3218  HB2 HID   215      29.587  53.383  39.318  1.00  0.00           H
ATOM   3219  HB3 HID   215      28.070  53.828  38.965  1.00  0.00           H
ATOM   3220  CG  HID   215      29.425  55.448  39.540  1.00  0.00           C
ATOM   3221  ND1 HID   215      30.427  55.794  38.654  1.00  0.00           N
ATOM   3222  HD1 HID   215      30.976  55.227  38.024  1.00  0.00           H
ATOM   3223  CE1 HID   215      30.570  57.106  38.714  1.00  0.00           C
ATOM   3224  HE1 HID   215      31.203  57.711  38.081  1.00  0.00           H
ATOM   3225  NE2 HID   215      29.668  57.706  39.551  1.00  0.00           N
ATOM   3226  CD2 HID   215      28.927  56.644  40.033  1.00  0.00           C
ATOM   3227  HD2 HID   215      28.111  56.782  40.729  1.00  0.00           H
ATOM   3228  C   HID   215      27.779  52.272  41.212  1.00  0.00           C
ATOM   3229  O   HID   215      28.296  51.122  41.201  1.00  0.00           O
ATOM   3230  N   GLY   216      26.440  52.402  41.099  1.00  0.00           N
ATOM   3231  H   GLY   216      26.099  53.353  41.106  1.00  0.00           H
ATOM   3232  CA  GLY   216      25.482  51.282  41.016  1.00  0.00           C
ATOM   3233  HA2 GLY   216      24.517  51.621  40.637  1.00  0.00           H
ATOM   3234  HA3 GLY   216      25.823  50.778  40.111  1.00  0.00           H
ATOM   3235  C   GLY   216      25.219  50.229  42.151  1.00  0.00           C
ATOM   3236  O   GLY   216      26.164  49.547  42.562  1.00  0.00           O
ATOM   3237  N   SER   217      23.968  49.971  42.530  1.00  0.00           N
ATOM   3238  H   SER   217      23.215  50.613  42.329  1.00  0.00           H
ATOM   3239  CA  SER   217      23.659  48.798  43.479  1.00  0.00           C
ATOM   3240  HA  SER   217      24.081  48.942  44.474  1.00  0.00           H
ATOM   3241  CB  SER   217      22.149  48.664  43.607  1.00  0.00           C
ATOM   3242  HB2 SER   217      21.789  48.303  42.644  1.00  0.00           H
ATOM   3243  HB3 SER   217      21.898  48.049  44.471  1.00  0.00           H
ATOM   3244  OG  SER   217      21.588  49.900  43.934  1.00  0.00           O
ATOM   3245  HG  SER   217      20.702  49.976  43.573  1.00  0.00           H
ATOM   3246  C   SER   217      24.126  47.474  42.841  1.00  0.00           C
ATOM   3247  O   SER   217      24.725  46.664  43.629  1.00  0.00           O
ATOM   3248  N   ASN   218      23.783  47.176  41.564  1.00  0.00           N
ATOM   3249  H   ASN   218      23.363  47.886  40.983  1.00  0.00           H
ATOM   3250  CA  ASN   218      24.092  45.917  40.963  1.00  0.00           C
ATOM   3251  HA  ASN   218      24.194  45.101  41.679  1.00  0.00           H
ATOM   3252  CB  ASN   218      22.869  45.515  40.204  1.00  0.00           C
ATOM   3253  HB2 ASN   218      21.977  45.911  40.689  1.00  0.00           H
ATOM   3254  HB3 ASN   218      22.870  45.838  39.163  1.00  0.00           H
ATOM   3255  CG  ASN   218      22.828  44.047  40.170  1.00  0.00           C
ATOM   3256  OD1 ASN   218      23.801  43.294  40.184  1.00  0.00           O
ATOM   3257  ND2 ASN   218      21.652  43.462  40.185  1.00  0.00           N
ATOM   3258 HD21 ASN   218      21.648  42.498  39.881  1.00  0.00           H
ATOM   3259 HD22 ASN   218      20.811  44.022  40.219  1.00  0.00           H
ATOM   3260  C   ASN   218      25.344  45.947  39.995  1.00  0.00           C
ATOM   3261  O   ASN   218      25.791  47.058  39.629  1.00  0.00           O
ATOM   3262  N   ARG   219      25.940  44.846  39.556  1.00  0.00           N
ATOM   3263  H   ARG   219      25.545  43.932  39.730  1.00  0.00           H
ATOM   3264  CA  ARG   219      27.334  44.800  39.086  1.00  0.00           C
ATOM   3265  HA  ARG   219      27.836  45.541  39.708  1.00  0.00           H
ATOM   3266  CB  ARG   219      27.900  43.373  39.140  1.00  0.00           C
ATOM   3267  HB2 ARG   219      27.303  42.665  38.566  1.00  0.00           H
ATOM   3268  HB3 ARG   219      28.910  43.332  38.730  1.00  0.00           H
ATOM   3269  CG  ARG   219      28.025  43.013  40.653  1.00  0.00           C
ATOM   3270  HG2 ARG   219      28.422  43.844  41.236  1.00  0.00           H
ATOM   3271  HG3 ARG   219      26.988  42.825  40.933  1.00  0.00           H
ATOM   3272  CD  ARG   219      28.857  41.736  40.834  1.00  0.00           C
ATOM   3273  HD2 ARG   219      28.276  40.908  40.427  1.00  0.00           H
ATOM   3274  HD3 ARG   219      29.808  41.863  40.316  1.00  0.00           H
ATOM   3275  NE  ARG   219      29.147  41.393  42.221  1.00  0.00           N
ATOM   3276  HE  ARG   219      28.466  40.846  42.728  1.00  0.00           H
ATOM   3277  CZ  ARG   219      30.046  41.955  43.044  1.00  0.00           C
ATOM   3278  NH1 ARG   219      30.005  41.635  44.304  1.00  0.00           N
ATOM   3279 HH11 ARG   219      29.125  41.486  44.776  1.00  0.00           H
ATOM   3280 HH12 ARG   219      30.740  42.104  44.814  1.00  0.00           H
ATOM   3281  NH2 ARG   219      31.046  42.675  42.620  1.00  0.00           N
ATOM   3282 HH21 ARG   219      31.183  42.669  41.619  1.00  0.00           H
ATOM   3283 HH22 ARG   219      31.593  43.158  43.318  1.00  0.00           H
ATOM   3284  C   ARG   219      27.538  45.310  37.602  1.00  0.00           C
ATOM   3285  O   ARG   219      26.650  45.105  36.789  1.00  0.00           O
ATOM   3286  N   PRO   220      28.707  45.835  37.263  1.00  0.00           N
ATOM   3287  CD  PRO   220      29.785  46.274  38.169  1.00  0.00           C
ATOM   3288  HD2 PRO   220      30.121  45.446  38.792  1.00  0.00           H
ATOM   3289  HD3 PRO   220      29.477  47.226  38.602  1.00  0.00           H
ATOM   3290  CG  PRO   220      30.987  46.589  37.277  1.00  0.00           C
ATOM   3291  HG2 PRO   220      31.600  45.689  37.236  1.00  0.00           H
ATOM   3292  HG3 PRO   220      31.449  47.491  37.680  1.00  0.00           H
ATOM   3293  CB  PRO   220      30.391  46.893  35.856  1.00  0.00           C
ATOM   3294  HB2 PRO   220      31.203  46.647  35.172  1.00  0.00           H
ATOM   3295  HB3 PRO   220      30.188  47.956  35.722  1.00  0.00           H
ATOM   3296  CA  PRO   220      29.159  46.010  35.827  1.00  0.00           C
ATOM   3297  HA  PRO   220      28.458  46.589  35.226  1.00  0.00           H
ATOM   3298  C   PRO   220      29.471  44.661  35.107  1.00  0.00           C
ATOM   3299  O   PRO   220      30.267  43.816  35.606  1.00  0.00           O
ATOM   3300  N   TRP   221      28.893  44.399  33.921  1.00  0.00           N
ATOM   3301  H   TRP   221      28.318  45.096  33.468  1.00  0.00           H
ATOM   3302  CA  TRP   221      29.349  43.267  33.018  1.00  0.00           C
ATOM   3303  HA  TRP   221      29.951  42.511  33.520  1.00  0.00           H
ATOM   3304  CB  TRP   221      28.139  42.458  32.554  1.00  0.00           C
ATOM   3305  HB2 TRP   221      28.515  41.591  32.013  1.00  0.00           H
ATOM   3306  HB3 TRP   221      27.656  41.983  33.409  1.00  0.00           H
ATOM   3307  CG  TRP   221      27.053  43.079  31.714  1.00  0.00           C
ATOM   3308  CD1 TRP   221      25.877  43.538  32.140  1.00  0.00           C
ATOM   3309  HD1 TRP   221      25.551  43.569  33.170  1.00  0.00           H
ATOM   3310  NE1 TRP   221      25.086  43.918  31.064  1.00  0.00           N
ATOM   3311  HE1 TRP   221      24.131  44.240  31.117  1.00  0.00           H
ATOM   3312  CE2 TRP   221      25.728  43.779  29.840  1.00  0.00           C
ATOM   3313  CZ2 TRP   221      25.333  44.057  28.528  1.00  0.00           C
ATOM   3314  HZ2 TRP   221      24.433  44.634  28.378  1.00  0.00           H
ATOM   3315  CH2 TRP   221      26.207  43.698  27.481  1.00  0.00           C
ATOM   3316  HH2 TRP   221      25.910  43.942  26.471  1.00  0.00           H
ATOM   3317  CZ3 TRP   221      27.499  43.160  27.730  1.00  0.00           C
ATOM   3318  HZ3 TRP   221      28.170  42.911  26.920  1.00  0.00           H
ATOM   3319  CE3 TRP   221      27.823  42.951  29.117  1.00  0.00           C
ATOM   3320  HE3 TRP   221      28.762  42.493  29.389  1.00  0.00           H
ATOM   3321  CD2 TRP   221      26.973  43.196  30.171  1.00  0.00           C
ATOM   3322  C   TRP   221      30.048  43.853  31.727  1.00  0.00           C
ATOM   3323  O   TRP   221      29.745  44.995  31.293  1.00  0.00           O
ATOM   3324  N   VAL   222      30.940  43.088  31.113  1.00  0.00           N
ATOM   3325  H   VAL   222      31.020  42.181  31.549  1.00  0.00           H
ATOM   3326  CA  VAL   222      31.485  43.267  29.807  1.00  0.00           C
ATOM   3327  HA  VAL   222      30.800  43.946  29.300  1.00  0.00           H
ATOM   3328  CB  VAL   222      32.839  43.973  29.881  1.00  0.00           C
ATOM   3329  HB  VAL   222      32.671  44.951  30.333  1.00  0.00           H
ATOM   3330  CG1 VAL   222      33.943  43.115  30.550  1.00  0.00           C
ATOM   3331 HG11 VAL   222      33.625  42.856  31.559  1.00  0.00           H
ATOM   3332 HG12 VAL   222      34.156  42.233  29.945  1.00  0.00           H
ATOM   3333 HG13 VAL   222      34.891  43.635  30.689  1.00  0.00           H
ATOM   3334  CG2 VAL   222      33.427  44.225  28.535  1.00  0.00           C
ATOM   3335 HG21 VAL   222      34.371  44.716  28.774  1.00  0.00           H
ATOM   3336 HG22 VAL   222      33.583  43.395  27.846  1.00  0.00           H
ATOM   3337 HG23 VAL   222      32.764  44.975  28.104  1.00  0.00           H
ATOM   3338  C   VAL   222      31.455  41.910  29.104  1.00  0.00           C
ATOM   3339  O   VAL   222      31.866  40.907  29.659  1.00  0.00           O
ATOM   3340  N   SER   223      31.052  41.868  27.775  1.00  0.00           N
ATOM   3341  H   SER   223      30.510  42.661  27.463  1.00  0.00           H
ATOM   3342  CA  SER   223      31.101  40.777  26.863  1.00  0.00           C
ATOM   3343  HA  SER   223      31.753  40.088  27.399  1.00  0.00           H
ATOM   3344  CB  SER   223      29.789  39.914  26.795  1.00  0.00           C
ATOM   3345  HB2 SER   223      30.069  38.923  26.438  1.00  0.00           H
ATOM   3346  HB3 SER   223      29.328  40.022  27.777  1.00  0.00           H
ATOM   3347  OG  SER   223      28.991  40.412  25.746  1.00  0.00           O
ATOM   3348  HG  SER   223      29.102  39.841  24.982  1.00  0.00           H
ATOM   3349  C   SER   223      31.861  40.963  25.538  1.00  0.00           C
ATOM   3350  O   SER   223      31.724  42.057  24.936  1.00  0.00           O
ATOM   3351  N   PHE   224      32.547  39.930  25.062  1.00  0.00           N
ATOM   3352  H   PHE   224      32.708  39.101  25.615  1.00  0.00           H
ATOM   3353  CA  PHE   224      33.480  40.131  23.957  1.00  0.00           C
ATOM   3354  HA  PHE   224      33.035  40.796  23.216  1.00  0.00           H
ATOM   3355  CB  PHE   224      34.816  40.668  24.498  1.00  0.00           C
ATOM   3356  HB2 PHE   224      35.544  40.590  23.690  1.00  0.00           H
ATOM   3357  HB3 PHE   224      34.594  41.714  24.713  1.00  0.00           H
ATOM   3358  CG  PHE   224      35.391  40.047  25.752  1.00  0.00           C
ATOM   3359  CD1 PHE   224      36.422  39.077  25.576  1.00  0.00           C
ATOM   3360  HD1 PHE   224      36.765  38.769  24.600  1.00  0.00           H
ATOM   3361  CE1 PHE   224      37.202  38.648  26.664  1.00  0.00           C
ATOM   3362  HE1 PHE   224      38.065  38.000  26.615  1.00  0.00           H
ATOM   3363  CZ  PHE   224      36.861  39.076  27.963  1.00  0.00           C
ATOM   3364  HZ  PHE   224      37.527  38.746  28.746  1.00  0.00           H
ATOM   3365  CE2 PHE   224      35.857  40.032  28.145  1.00  0.00           C
ATOM   3366  HE2 PHE   224      35.663  40.475  29.111  1.00  0.00           H
ATOM   3367  CD2 PHE   224      35.125  40.566  27.055  1.00  0.00           C
ATOM   3368  HD2 PHE   224      34.392  41.345  27.205  1.00  0.00           H
ATOM   3369  C   PHE   224      33.835  38.804  23.207  1.00  0.00           C
ATOM   3370  O   PHE   224      33.706  37.661  23.672  1.00  0.00           O
ATOM   3371  N   ASN   225      34.004  38.925  21.891  1.00  0.00           N
ATOM   3372  H   ASN   225      34.088  39.854  21.506  1.00  0.00           H
ATOM   3373  CA  ASN   225      34.365  37.769  21.078  1.00  0.00           C
ATOM   3374  HA  ASN   225      33.853  36.880  21.448  1.00  0.00           H
ATOM   3375  CB  ASN   225      33.786  38.120  19.748  1.00  0.00           C
ATOM   3376  HB2 ASN   225      33.745  37.146  19.259  1.00  0.00           H
ATOM   3377  HB3 ASN   225      32.779  38.511  19.891  1.00  0.00           H
ATOM   3378  CG  ASN   225      34.646  38.949  18.786  1.00  0.00           C
ATOM   3379  OD1 ASN   225      35.698  39.455  19.150  1.00  0.00           O
ATOM   3380  ND2 ASN   225      34.197  39.229  17.562  1.00  0.00           N
ATOM   3381 HD21 ASN   225      34.761  39.811  16.960  1.00  0.00           H
ATOM   3382 HD22 ASN   225      33.272  38.918  17.302  1.00  0.00           H
ATOM   3383  C   ASN   225      35.853  37.459  21.143  1.00  0.00           C
ATOM   3384  O   ASN   225      36.738  38.152  21.594  1.00  0.00           O
ATOM   3385  N   GLN   226      36.237  36.383  20.433  1.00  0.00           N
ATOM   3386  H   GLN   226      35.531  35.775  20.045  1.00  0.00           H
ATOM   3387  CA  GLN   226      37.690  35.995  20.236  1.00  0.00           C
ATOM   3388  HA  GLN   226      38.126  35.708  21.193  1.00  0.00           H
ATOM   3389  CB  GLN   226      37.704  34.826  19.274  1.00  0.00           C
ATOM   3390  HB2 GLN   226      36.878  34.938  18.574  1.00  0.00           H
ATOM   3391  HB3 GLN   226      38.598  34.943  18.662  1.00  0.00           H
ATOM   3392  CG  GLN   226      37.622  33.414  19.923  1.00  0.00           C
ATOM   3393  HG2 GLN   226      36.832  33.494  20.668  1.00  0.00           H
ATOM   3394  HG3 GLN   226      37.236  32.751  19.148  1.00  0.00           H
ATOM   3395  CD  GLN   226      38.964  32.817  20.418  1.00  0.00           C
ATOM   3396  OE1 GLN   226      39.995  33.413  20.457  1.00  0.00           O
ATOM   3397  NE2 GLN   226      38.985  31.636  20.850  1.00  0.00           N
ATOM   3398 HE21 GLN   226      38.195  31.026  20.706  1.00  0.00           H
ATOM   3399 HE22 GLN   226      39.755  31.310  21.417  1.00  0.00           H
ATOM   3400  C   GLN   226      38.612  37.072  19.628  1.00  0.00           C
ATOM   3401  O   GLN   226      39.836  37.052  19.729  1.00  0.00           O
ATOM   3402  N   ASN   227      38.102  38.058  18.974  1.00  0.00           N
ATOM   3403  H   ASN   227      37.113  37.994  18.777  1.00  0.00           H
ATOM   3404  CA  ASN   227      38.875  39.160  18.343  1.00  0.00           C
ATOM   3405  HA  ASN   227      39.844  38.747  18.058  1.00  0.00           H
ATOM   3406  CB  ASN   227      38.311  39.685  17.009  1.00  0.00           C
ATOM   3407  HB2 ASN   227      37.462  40.326  17.244  1.00  0.00           H
ATOM   3408  HB3 ASN   227      39.155  40.176  16.525  1.00  0.00           H
ATOM   3409  CG  ASN   227      37.857  38.737  15.960  1.00  0.00           C
ATOM   3410  OD1 ASN   227      38.527  37.701  15.864  1.00  0.00           O
ATOM   3411  ND2 ASN   227      36.761  38.857  15.324  1.00  0.00           N
ATOM   3412 HD21 ASN   227      36.339  38.102  14.802  1.00  0.00           H
ATOM   3413 HD22 ASN   227      36.179  39.640  15.585  1.00  0.00           H
ATOM   3414  C   ASN   227      39.172  40.279  19.383  1.00  0.00           C
ATOM   3415  O   ASN   227      39.783  41.299  19.035  1.00  0.00           O
ATOM   3416  N   LEU   228      38.567  40.204  20.585  1.00  0.00           N
ATOM   3417  H   LEU   228      38.000  39.370  20.666  1.00  0.00           H
ATOM   3418  CA  LEU   228      38.390  41.168  21.629  1.00  0.00           C
ATOM   3419  HA  LEU   228      37.816  40.625  22.380  1.00  0.00           H
ATOM   3420  CB  LEU   228      39.728  41.601  22.260  1.00  0.00           C
ATOM   3421  HB2 LEU   228      40.320  42.208  21.576  1.00  0.00           H
ATOM   3422  HB3 LEU   228      39.506  42.253  23.104  1.00  0.00           H
ATOM   3423  CG  LEU   228      40.553  40.511  22.972  1.00  0.00           C
ATOM   3424  HG  LEU   228      41.158  39.968  22.246  1.00  0.00           H
ATOM   3425  CD1 LEU   228      41.525  41.169  23.914  1.00  0.00           C
ATOM   3426 HD11 LEU   228      42.230  41.720  23.292  1.00  0.00           H
ATOM   3427 HD12 LEU   228      40.938  41.707  24.659  1.00  0.00           H
ATOM   3428 HD13 LEU   228      42.098  40.388  24.412  1.00  0.00           H
ATOM   3429  CD2 LEU   228      39.805  39.584  23.865  1.00  0.00           C
ATOM   3430 HD21 LEU   228      39.133  40.149  24.510  1.00  0.00           H
ATOM   3431 HD22 LEU   228      39.153  38.907  23.311  1.00  0.00           H
ATOM   3432 HD23 LEU   228      40.542  39.030  24.446  1.00  0.00           H
ATOM   3433  C   LEU   228      37.486  42.390  21.170  1.00  0.00           C
ATOM   3434  O   LEU   228      37.542  43.488  21.717  1.00  0.00           O
ATOM   3435  N   GLU   229      36.575  42.133  20.226  1.00  0.00           N
ATOM   3436  H   GLU   229      36.537  41.173  19.916  1.00  0.00           H
ATOM   3437  CA  GLU   229      35.524  43.162  19.932  1.00  0.00           C
ATOM   3438  HA  GLU   229      35.916  44.178  19.976  1.00  0.00           H
ATOM   3439  CB  GLU   229      34.924  42.973  18.495  1.00  0.00           C
ATOM   3440  HB2 GLU   229      34.584  41.938  18.445  1.00  0.00           H
ATOM   3441  HB3 GLU   229      34.033  43.587  18.363  1.00  0.00           H
ATOM   3442  CG  GLU   229      36.050  43.174  17.498  1.00  0.00           C
ATOM   3443  HG2 GLU   229      36.157  44.258  17.526  1.00  0.00           H
ATOM   3444  HG3 GLU   229      36.937  42.700  17.920  1.00  0.00           H
ATOM   3445  CD  GLU   229      35.793  42.502  16.163  1.00  0.00           C
ATOM   3446  OE1 GLU   229      36.162  43.195  15.186  1.00  0.00           O
ATOM   3447  OE2 GLU   229      35.409  41.321  16.071  1.00  0.00           O
ATOM   3448  C   GLU   229      34.476  42.960  20.953  1.00  0.00           C
ATOM   3449  O   GLU   229      34.090  41.823  21.137  1.00  0.00           O
ATOM   3450  N   TYR   230      33.946  44.068  21.463  1.00  0.00           N
ATOM   3451  H   TYR   230      34.129  44.974  21.057  1.00  0.00           H
ATOM   3452  CA  TYR   230      33.157  43.943  22.687  1.00  0.00           C
ATOM   3453  HA  TYR   230      32.801  42.917  22.777  1.00  0.00           H
ATOM   3454  CB  TYR   230      34.135  44.268  23.885  1.00  0.00           C
ATOM   3455  HB2 TYR   230      33.643  43.948  24.804  1.00  0.00           H
ATOM   3456  HB3 TYR   230      35.143  43.868  23.774  1.00  0.00           H
ATOM   3457  CG  TYR   230      34.455  45.796  23.883  1.00  0.00           C
ATOM   3458  CD1 TYR   230      33.890  46.595  24.914  1.00  0.00           C
ATOM   3459  HD1 TYR   230      33.280  46.115  25.665  1.00  0.00           H
ATOM   3460  CE1 TYR   230      34.214  47.985  24.933  1.00  0.00           C
ATOM   3461  HE1 TYR   230      33.842  48.614  25.729  1.00  0.00           H
ATOM   3462  CZ  TYR   230      35.147  48.484  24.043  1.00  0.00           C
ATOM   3463  OH  TYR   230      35.503  49.725  24.185  1.00  0.00           O
ATOM   3464  HH  TYR   230      36.252  49.983  23.644  1.00  0.00           H
ATOM   3465  CE2 TYR   230      35.836  47.658  23.159  1.00  0.00           C
ATOM   3466  HE2 TYR   230      36.601  48.003  22.479  1.00  0.00           H
ATOM   3467  CD2 TYR   230      35.428  46.301  23.062  1.00  0.00           C
ATOM   3468  HD2 TYR   230      36.049  45.676  22.438  1.00  0.00           H
ATOM   3469  C   TYR   230      31.835  44.822  22.727  1.00  0.00           C
ATOM   3470  O   TYR   230      31.592  45.818  21.965  1.00  0.00           O
ATOM   3471  N   GLN   231      31.012  44.551  23.700  1.00  0.00           N
ATOM   3472  H   GLN   231      31.334  43.798  24.290  1.00  0.00           H
ATOM   3473  CA  GLN   231      29.880  45.354  24.235  1.00  0.00           C
ATOM   3474  HA  GLN   231      30.041  46.401  23.980  1.00  0.00           H
ATOM   3475  CB  GLN   231      28.569  44.967  23.596  1.00  0.00           C
ATOM   3476  HB2 GLN   231      27.711  45.454  24.058  1.00  0.00           H
ATOM   3477  HB3 GLN   231      28.507  45.285  22.555  1.00  0.00           H
ATOM   3478  CG  GLN   231      28.241  43.447  23.746  1.00  0.00           C
ATOM   3479  HG2 GLN   231      28.551  43.120  24.738  1.00  0.00           H
ATOM   3480  HG3 GLN   231      27.178  43.221  23.821  1.00  0.00           H
ATOM   3481  CD  GLN   231      28.733  42.672  22.495  1.00  0.00           C
ATOM   3482  OE1 GLN   231      28.310  42.856  21.371  1.00  0.00           O
ATOM   3483  NE2 GLN   231      29.633  41.754  22.672  1.00  0.00           N
ATOM   3484 HE21 GLN   231      30.039  41.483  23.557  1.00  0.00           H
ATOM   3485 HE22 GLN   231      29.923  41.278  21.831  1.00  0.00           H
ATOM   3486  C   GLN   231      29.860  45.391  25.743  1.00  0.00           C
ATOM   3487  O   GLN   231      30.676  44.738  26.394  1.00  0.00           O
ATOM   3488  N   ILE   232      28.950  46.168  26.309  1.00  0.00           N
ATOM   3489  H   ILE   232      28.257  46.643  25.748  1.00  0.00           H
ATOM   3490  CA  ILE   232      29.015  46.671  27.730  1.00  0.00           C
ATOM   3491  HA  ILE   232      29.400  45.851  28.337  1.00  0.00           H
ATOM   3492  CB  ILE   232      29.898  47.865  27.994  1.00  0.00           C
ATOM   3493  HB  ILE   232      29.770  47.906  29.076  1.00  0.00           H
ATOM   3494  CG2 ILE   232      31.443  47.650  27.829  1.00  0.00           C
ATOM   3495 HG21 ILE   232      31.770  46.878  28.525  1.00  0.00           H
ATOM   3496 HG22 ILE   232      31.811  47.549  26.807  1.00  0.00           H
ATOM   3497 HG23 ILE   232      31.823  48.598  28.211  1.00  0.00           H
ATOM   3498  CG1 ILE   232      29.466  49.246  27.552  1.00  0.00           C
ATOM   3499 HG12 ILE   232      28.471  49.489  27.923  1.00  0.00           H
ATOM   3500 HG13 ILE   232      30.084  49.951  28.107  1.00  0.00           H
ATOM   3501  CD1 ILE   232      29.495  49.534  26.055  1.00  0.00           C
ATOM   3502 HD11 ILE   232      28.900  48.833  25.468  1.00  0.00           H
ATOM   3503 HD12 ILE   232      29.186  50.547  25.798  1.00  0.00           H
ATOM   3504 HD13 ILE   232      30.503  49.503  25.641  1.00  0.00           H
ATOM   3505  C   ILE   232      27.592  46.889  28.326  1.00  0.00           C
ATOM   3506  O   ILE   232      26.726  47.475  27.600  1.00  0.00           O
ATOM   3507  N   GLY   233      27.393  46.611  29.624  1.00  0.00           N
ATOM   3508  H   GLY   233      28.039  46.131  30.234  1.00  0.00           H
ATOM   3509  CA  GLY   233      26.316  47.299  30.353  1.00  0.00           C
ATOM   3510  HA2 GLY   233      26.490  48.373  30.288  1.00  0.00           H
ATOM   3511  HA3 GLY   233      25.366  47.276  29.817  1.00  0.00           H
ATOM   3512  C   GLY   233      26.434  46.988  31.855  1.00  0.00           C
ATOM   3513  O   GLY   233      27.447  46.445  32.307  1.00  0.00           O
ATOM   3514  N   TYR   234      25.425  47.383  32.575  1.00  0.00           N
ATOM   3515  H   TYR   234      24.623  47.744  32.080  1.00  0.00           H
ATOM   3516  CA  TYR   234      25.236  46.938  33.946  1.00  0.00           C
ATOM   3517  HA  TYR   234      26.067  46.348  34.333  1.00  0.00           H
ATOM   3518  CB  TYR   234      25.045  48.044  34.981  1.00  0.00           C
ATOM   3519  HB2 TYR   234      24.354  48.760  34.538  1.00  0.00           H
ATOM   3520  HB3 TYR   234      24.622  47.603  35.885  1.00  0.00           H
ATOM   3521  CG  TYR   234      26.289  48.738  35.388  1.00  0.00           C
ATOM   3522  CD1 TYR   234      27.199  49.324  34.498  1.00  0.00           C
ATOM   3523  HD1 TYR   234      26.993  49.250  33.441  1.00  0.00           H
ATOM   3524  CE1 TYR   234      28.341  49.921  34.961  1.00  0.00           C
ATOM   3525  HE1 TYR   234      29.055  50.306  34.248  1.00  0.00           H
ATOM   3526  CZ  TYR   234      28.641  50.009  36.343  1.00  0.00           C
ATOM   3527  OH  TYR   234      29.860  50.542  36.718  1.00  0.00           O
ATOM   3528  HH  TYR   234      30.005  50.261  37.624  1.00  0.00           H
ATOM   3529  CE2 TYR   234      27.756  49.409  37.318  1.00  0.00           C
ATOM   3530  HE2 TYR   234      27.809  49.407  38.396  1.00  0.00           H
ATOM   3531  CD2 TYR   234      26.606  48.704  36.819  1.00  0.00           C
ATOM   3532  HD2 TYR   234      25.917  48.207  37.486  1.00  0.00           H
ATOM   3533  C   TYR   234      24.083  45.938  33.959  1.00  0.00           C
ATOM   3534  O   TYR   234      23.168  46.008  33.128  1.00  0.00           O
ATOM   3535  N   ILE   235      24.092  45.003  34.900  1.00  0.00           N
ATOM   3536  H   ILE   235      24.919  45.057  35.477  1.00  0.00           H
ATOM   3537  CA  ILE   235      22.939  44.129  35.130  1.00  0.00           C
ATOM   3538  HA  ILE   235      22.752  43.538  34.234  1.00  0.00           H
ATOM   3539  CB  ILE   235      23.207  43.102  36.187  1.00  0.00           C
ATOM   3540  HB  ILE   235      23.438  43.757  37.027  1.00  0.00           H
ATOM   3541  CG2 ILE   235      22.090  42.144  36.672  1.00  0.00           C
ATOM   3542 HG21 ILE   235      21.220  42.760  36.902  1.00  0.00           H
ATOM   3543 HG22 ILE   235      22.043  41.274  36.018  1.00  0.00           H
ATOM   3544 HG23 ILE   235      22.363  41.792  37.667  1.00  0.00           H
ATOM   3545  CG1 ILE   235      24.373  42.158  35.743  1.00  0.00           C
ATOM   3546 HG12 ILE   235      23.978  41.500  34.970  1.00  0.00           H
ATOM   3547 HG13 ILE   235      25.238  42.639  35.288  1.00  0.00           H
ATOM   3548  CD1 ILE   235      24.915  41.489  36.936  1.00  0.00           C
ATOM   3549 HD11 ILE   235      25.904  41.090  36.710  1.00  0.00           H
ATOM   3550 HD12 ILE   235      25.047  42.264  37.691  1.00  0.00           H
ATOM   3551 HD13 ILE   235      24.298  40.634  37.213  1.00  0.00           H
ATOM   3552  C   ILE   235      21.788  45.076  35.519  1.00  0.00           C
ATOM   3553  O   ILE   235      21.889  45.783  36.533  1.00  0.00           O
ATOM   3554  N   CYX   236      20.718  45.089  34.834  1.00  0.00           N
ATOM   3555  H   CYX   236      20.549  44.348  34.168  1.00  0.00           H
ATOM   3556  CA  CYX   236      19.714  46.129  34.978  1.00  0.00           C
ATOM   3557  HA  CYX   236      20.245  47.078  34.907  1.00  0.00           H
ATOM   3558  CB  CYX   236      18.829  46.042  33.672  1.00  0.00           C
ATOM   3559  HB2 CYX   236      18.440  45.031  33.549  1.00  0.00           H
ATOM   3560  HB3 CYX   236      18.022  46.737  33.905  1.00  0.00           H
ATOM   3561  SG  CYX   236      19.514  46.639  32.023  1.00  0.00           S
ATOM   3562  C   CYX   236      18.867  46.012  36.227  1.00  0.00           C
ATOM   3563  O   CYX   236      18.502  47.100  36.773  1.00  0.00           O
ATOM   3564  N   SER   237      18.490  44.798  36.658  1.00  0.00           N
ATOM   3565  H   SER   237      18.692  43.935  36.173  1.00  0.00           H
ATOM   3566  CA  SER   237      17.686  44.577  37.840  1.00  0.00           C
ATOM   3567  HA  SER   237      16.743  45.110  37.707  1.00  0.00           H
ATOM   3568  CB  SER   237      17.368  43.116  38.061  1.00  0.00           C
ATOM   3569  HB2 SER   237      16.716  42.738  37.274  1.00  0.00           H
ATOM   3570  HB3 SER   237      18.257  42.495  37.946  1.00  0.00           H
ATOM   3571  OG  SER   237      16.718  42.745  39.267  1.00  0.00           O
ATOM   3572  HG  SER   237      16.578  41.798  39.199  1.00  0.00           H
ATOM   3573  C   SER   237      18.290  45.113  39.154  1.00  0.00           C
ATOM   3574  O   SER   237      19.457  44.886  39.368  1.00  0.00           O
ATOM   3575  N   GLY   238      17.499  45.730  40.058  1.00  0.00           N
ATOM   3576  H   GLY   238      16.559  45.975  39.779  1.00  0.00           H
ATOM   3577  CA  GLY   238      18.032  46.075  41.431  1.00  0.00           C
ATOM   3578  HA2 GLY   238      19.107  46.197  41.294  1.00  0.00           H
ATOM   3579  HA3 GLY   238      17.509  46.993  41.700  1.00  0.00           H
ATOM   3580  C   GLY   238      17.904  45.007  42.536  1.00  0.00           C
ATOM   3581  O   GLY   238      18.093  45.352  43.720  1.00  0.00           O
ATOM   3582  N   VAL   239      17.733  43.708  42.122  1.00  0.00           N
ATOM   3583  H   VAL   239      17.704  43.574  41.121  1.00  0.00           H
ATOM   3584  CA  VAL   239      17.742  42.565  43.036  1.00  0.00           C
ATOM   3585  HA  VAL   239      16.854  42.517  43.669  1.00  0.00           H
ATOM   3586  CB  VAL   239      17.693  41.174  42.283  1.00  0.00           C
ATOM   3587  HB  VAL   239      16.692  41.065  41.867  1.00  0.00           H
ATOM   3588  CG1 VAL   239      18.659  40.999  41.185  1.00  0.00           C
ATOM   3589 HG11 VAL   239      18.408  40.056  40.702  1.00  0.00           H
ATOM   3590 HG12 VAL   239      18.594  41.789  40.437  1.00  0.00           H
ATOM   3591 HG13 VAL   239      19.641  41.014  41.656  1.00  0.00           H
ATOM   3592  CG2 VAL   239      17.927  40.048  43.251  1.00  0.00           C
ATOM   3593 HG21 VAL   239      17.362  40.071  44.184  1.00  0.00           H
ATOM   3594 HG22 VAL   239      17.720  39.143  42.681  1.00  0.00           H
ATOM   3595 HG23 VAL   239      19.002  40.050  43.428  1.00  0.00           H
ATOM   3596  C   VAL   239      18.955  42.669  43.937  1.00  0.00           C
ATOM   3597  O   VAL   239      20.115  42.825  43.582  1.00  0.00           O
ATOM   3598  N   PHE   240      18.764  42.556  45.248  1.00  0.00           N
ATOM   3599  H   PHE   240      17.773  42.495  45.432  1.00  0.00           H
ATOM   3600  CA  PHE   240      19.722  42.920  46.288  1.00  0.00           C
ATOM   3601  HA  PHE   240      20.191  43.893  46.143  1.00  0.00           H
ATOM   3602  CB  PHE   240      19.022  42.915  47.697  1.00  0.00           C
ATOM   3603  HB2 PHE   240      18.954  41.851  47.924  1.00  0.00           H
ATOM   3604  HB3 PHE   240      19.657  43.276  48.506  1.00  0.00           H
ATOM   3605  CG  PHE   240      17.659  43.536  47.853  1.00  0.00           C
ATOM   3606  CD1 PHE   240      16.716  42.916  48.688  1.00  0.00           C
ATOM   3607  HD1 PHE   240      17.018  41.984  49.143  1.00  0.00           H
ATOM   3608  CE1 PHE   240      15.454  43.400  48.963  1.00  0.00           C
ATOM   3609  HE1 PHE   240      14.740  42.820  49.528  1.00  0.00           H
ATOM   3610  CZ  PHE   240      15.066  44.626  48.425  1.00  0.00           C
ATOM   3611  HZ  PHE   240      14.072  44.906  48.738  1.00  0.00           H
ATOM   3612  CE2 PHE   240      15.945  45.309  47.539  1.00  0.00           C
ATOM   3613  HE2 PHE   240      15.643  46.233  47.068  1.00  0.00           H
ATOM   3614  CD2 PHE   240      17.244  44.742  47.301  1.00  0.00           C
ATOM   3615  HD2 PHE   240      18.023  45.235  46.738  1.00  0.00           H
ATOM   3616  C   PHE   240      20.870  41.876  46.273  1.00  0.00           C
ATOM   3617  O   PHE   240      20.620  40.747  45.989  1.00  0.00           O
ATOM   3618  N   GLY   241      22.060  42.183  46.749  1.00  0.00           N
ATOM   3619  H   GLY   241      22.169  43.143  47.045  1.00  0.00           H
ATOM   3620  CA  GLY   241      23.195  41.297  46.840  1.00  0.00           C
ATOM   3621  HA2 GLY   241      22.960  40.544  47.593  1.00  0.00           H
ATOM   3622  HA3 GLY   241      23.345  40.797  45.884  1.00  0.00           H
ATOM   3623  C   GLY   241      24.511  41.959  47.226  1.00  0.00           C
ATOM   3624  O   GLY   241      25.295  41.309  47.864  1.00  0.00           O
ATOM   3625  N   ASH   242      24.794  43.223  46.810  1.00  0.00           N
ATOM   3626  H   ASH   242      24.055  43.667  46.284  1.00  0.00           H
ATOM   3627  CA  ASH   242      25.937  44.094  47.177  1.00  0.00           C
ATOM   3628  HA  ASH   242      26.885  43.624  47.434  1.00  0.00           H
ATOM   3629  CB  ASH   242      26.294  44.865  45.890  1.00  0.00           C
ATOM   3630  HB2 ASH   242      25.342  45.306  45.595  1.00  0.00           H
ATOM   3631  HB3 ASH   242      26.972  45.692  46.103  1.00  0.00           H
ATOM   3632  CG  ASH   242      26.777  44.025  44.716  1.00  0.00           C
ATOM   3633  OD1 ASH   242      27.019  42.815  44.838  1.00  0.00           O
ATOM   3634  OD2 ASH   242      26.738  44.648  43.515  1.00  0.00           O
ATOM   3635  HD2 ASH   242      26.417  45.545  43.636  1.00  0.00           H
ATOM   3636  C   ASH   242      25.547  45.127  48.274  1.00  0.00           C
ATOM   3637  O   ASH   242      24.756  46.082  48.095  1.00  0.00           O
ATOM   3638  N   ASN   243      26.111  44.864  49.449  1.00  0.00           N
ATOM   3639  H   ASN   243      26.663  44.045  49.660  1.00  0.00           H
ATOM   3640  CA  ASN   243      25.812  45.720  50.595  1.00  0.00           C
ATOM   3641  HA  ASN   243      24.767  45.682  50.905  1.00  0.00           H
ATOM   3642  CB  ASN   243      26.535  45.006  51.863  1.00  0.00           C
ATOM   3643  HB2 ASN   243      27.619  45.031  51.747  1.00  0.00           H
ATOM   3644  HB3 ASN   243      26.512  45.569  52.795  1.00  0.00           H
ATOM   3645  CG  ASN   243      26.049  43.626  52.171  1.00  0.00           C
ATOM   3646  OD1 ASN   243      25.271  42.944  51.499  1.00  0.00           O
ATOM   3647  ND2 ASN   243      26.496  43.105  53.239  1.00  0.00           N
ATOM   3648 HD21 ASN   243      26.324  42.112  53.296  1.00  0.00           H
ATOM   3649 HD22 ASN   243      27.123  43.635  53.829  1.00  0.00           H
ATOM   3650  C   ASN   243      26.291  47.165  50.598  1.00  0.00           C
ATOM   3651  O   ASN   243      27.205  47.481  49.875  1.00  0.00           O
ATOM   3652  N   PRO   244      25.598  48.042  51.308  1.00  0.00           N
ATOM   3653  CD  PRO   244      26.003  49.391  51.449  1.00  0.00           C
ATOM   3654  HD2 PRO   244      26.086  49.798  50.441  1.00  0.00           H
ATOM   3655  HD3 PRO   244      26.953  49.438  51.982  1.00  0.00           H
ATOM   3656  CG  PRO   244      24.887  50.175  52.171  1.00  0.00           C
ATOM   3657  HG2 PRO   244      24.293  50.507  51.319  1.00  0.00           H
ATOM   3658  HG3 PRO   244      25.288  50.957  52.814  1.00  0.00           H
ATOM   3659  CB  PRO   244      24.166  49.130  52.929  1.00  0.00           C
ATOM   3660  HB2 PRO   244      23.129  49.379  53.153  1.00  0.00           H
ATOM   3661  HB3 PRO   244      24.578  48.825  53.892  1.00  0.00           H
ATOM   3662  CA  PRO   244      24.308  47.940  52.003  1.00  0.00           C
ATOM   3663  HA  PRO   244      24.334  47.016  52.581  1.00  0.00           H
ATOM   3664  C   PRO   244      23.037  47.803  51.031  1.00  0.00           C
ATOM   3665  O   PRO   244      23.071  48.355  49.902  1.00  0.00           O
ATOM   3666  N   ARG   245      21.964  47.199  51.516  1.00  0.00           N
ATOM   3667  H   ARG   245      22.050  46.836  52.454  1.00  0.00           H
ATOM   3668  CA  ARG   245      20.701  46.953  50.800  1.00  0.00           C
ATOM   3669  HA  ARG   245      20.833  46.281  49.952  1.00  0.00           H
ATOM   3670  CB  ARG   245      19.719  46.274  51.803  1.00  0.00           C
ATOM   3671  HB2 ARG   245      20.215  45.470  52.348  1.00  0.00           H
ATOM   3672  HB3 ARG   245      19.444  47.036  52.533  1.00  0.00           H
ATOM   3673  CG  ARG   245      18.419  45.825  51.223  1.00  0.00           C
ATOM   3674  HG2 ARG   245      18.379  46.059  50.159  1.00  0.00           H
ATOM   3675  HG3 ARG   245      18.272  44.746  51.267  1.00  0.00           H
ATOM   3676  CD  ARG   245      17.202  46.404  51.878  1.00  0.00           C
ATOM   3677  HD2 ARG   245      17.277  46.234  52.951  1.00  0.00           H
ATOM   3678  HD3 ARG   245      17.243  47.485  51.743  1.00  0.00           H
ATOM   3679  NE  ARG   245      15.936  45.852  51.437  1.00  0.00           N
ATOM   3680  HE  ARG   245      15.622  45.048  51.960  1.00  0.00           H
ATOM   3681  CZ  ARG   245      15.004  46.551  51.004  1.00  0.00           C
ATOM   3682  NH1 ARG   245      13.804  46.097  51.086  1.00  0.00           N
ATOM   3683 HH11 ARG   245      13.643  45.135  51.351  1.00  0.00           H
ATOM   3684 HH12 ARG   245      12.996  46.536  50.669  1.00  0.00           H
ATOM   3685  NH2 ARG   245      15.044  47.719  50.516  1.00  0.00           N
ATOM   3686 HH21 ARG   245      15.929  48.205  50.484  1.00  0.00           H
ATOM   3687 HH22 ARG   245      14.307  48.106  49.945  1.00  0.00           H
ATOM   3688  C   ARG   245      20.183  48.312  50.286  1.00  0.00           C
ATOM   3689  O   ARG   245      20.014  49.235  51.103  1.00  0.00           O
ATOM   3690  N   PRO   246      19.842  48.484  49.013  1.00  0.00           N
ATOM   3691  CD  PRO   246      20.012  47.510  47.870  1.00  0.00           C
ATOM   3692  HD2 PRO   246      19.193  46.795  47.948  1.00  0.00           H
ATOM   3693  HD3 PRO   246      20.943  46.944  47.856  1.00  0.00           H
ATOM   3694  CG  PRO   246      19.840  48.255  46.612  1.00  0.00           C
ATOM   3695  HG2 PRO   246      19.417  47.596  45.854  1.00  0.00           H
ATOM   3696  HG3 PRO   246      20.846  48.595  46.365  1.00  0.00           H
ATOM   3697  CB  PRO   246      19.060  49.481  47.012  1.00  0.00           C
ATOM   3698  HB2 PRO   246      17.994  49.295  46.882  1.00  0.00           H
ATOM   3699  HB3 PRO   246      19.344  50.369  46.446  1.00  0.00           H
ATOM   3700  CA  PRO   246      19.342  49.709  48.550  1.00  0.00           C
ATOM   3701  HA  PRO   246      20.104  50.476  48.693  1.00  0.00           H
ATOM   3702  C   PRO   246      18.034  50.146  49.268  1.00  0.00           C
ATOM   3703  O   PRO   246      17.309  49.371  49.869  1.00  0.00           O
ATOM   3704  N   ASN   247      17.665  51.391  49.108  1.00  0.00           N
ATOM   3705  H   ASN   247      18.393  51.896  48.625  1.00  0.00           H
ATOM   3706  CA  ASN   247      16.373  51.985  49.348  1.00  0.00           C
ATOM   3707  HA  ASN   247      16.180  51.756  50.396  1.00  0.00           H
ATOM   3708  CB  ASN   247      16.484  53.473  49.204  1.00  0.00           C
ATOM   3709  HB2 ASN   247      17.296  53.791  49.858  1.00  0.00           H
ATOM   3710  HB3 ASN   247      16.780  53.685  48.176  1.00  0.00           H
ATOM   3711  CG  ASN   247      15.229  54.180  49.816  1.00  0.00           C
ATOM   3712  OD1 ASN   247      14.465  53.624  50.566  1.00  0.00           O
ATOM   3713  ND2 ASN   247      14.992  55.417  49.466  1.00  0.00           N
ATOM   3714 HD21 ASN   247      14.079  55.731  49.765  1.00  0.00           H
ATOM   3715 HD22 ASN   247      15.626  55.915  48.857  1.00  0.00           H
ATOM   3716  C   ASN   247      15.367  51.499  48.218  1.00  0.00           C
ATOM   3717  O   ASN   247      15.758  51.332  47.075  1.00  0.00           O
ATOM   3718  N   ASP   248      14.098  51.367  48.537  1.00  0.00           N
ATOM   3719  H   ASP   248      13.897  51.650  49.485  1.00  0.00           H
ATOM   3720  CA  ASP   248      13.063  50.860  47.561  1.00  0.00           C
ATOM   3721  HA  ASP   248      13.525  49.962  47.151  1.00  0.00           H
ATOM   3722  CB  ASP   248      11.736  50.409  48.243  1.00  0.00           C
ATOM   3723  HB2 ASP   248      11.258  51.242  48.760  1.00  0.00           H
ATOM   3724  HB3 ASP   248      11.005  50.128  47.488  1.00  0.00           H
ATOM   3725  CG  ASP   248      11.964  49.175  49.130  1.00  0.00           C
ATOM   3726  OD1 ASP   248      12.844  48.299  48.883  1.00  0.00           O
ATOM   3727  OD2 ASP   248      11.333  49.029  50.220  1.00  0.00           O
ATOM   3728  C   ASP   248      12.787  51.806  46.330  1.00  0.00           C
ATOM   3729  O   ASP   248      12.375  52.955  46.447  1.00  0.00           O
ATOM   3730  N   GLY   249      13.226  51.294  45.219  1.00  0.00           N
ATOM   3731  H   GLY   249      13.743  50.429  45.278  1.00  0.00           H
ATOM   3732  CA  GLY   249      13.324  52.031  43.886  1.00  0.00           C
ATOM   3733  HA2 GLY   249      12.355  52.438  43.599  1.00  0.00           H
ATOM   3734  HA3 GLY   249      14.119  52.771  43.976  1.00  0.00           H
ATOM   3735  C   GLY   249      13.880  51.053  42.790  1.00  0.00           C
ATOM   3736  O   GLY   249      14.316  49.886  43.052  1.00  0.00           O
ATOM   3737  N   THR   250      13.823  51.481  41.511  1.00  0.00           N
ATOM   3738  H   THR   250      13.683  52.474  41.389  1.00  0.00           H
ATOM   3739  CA  THR   250      14.264  50.656  40.396  1.00  0.00           C
ATOM   3740  HA  THR   250      13.724  49.712  40.457  1.00  0.00           H
ATOM   3741  CB  THR   250      13.780  51.307  39.120  1.00  0.00           C
ATOM   3742  HB  THR   250      12.697  51.199  39.062  1.00  0.00           H
ATOM   3743  CG2 THR   250      14.092  52.795  38.922  1.00  0.00           C
ATOM   3744 HG21 THR   250      13.709  53.026  37.928  1.00  0.00           H
ATOM   3745 HG22 THR   250      13.609  53.332  39.738  1.00  0.00           H
ATOM   3746 HG23 THR   250      15.168  52.976  38.938  1.00  0.00           H
ATOM   3747  OG1 THR   250      14.272  50.647  37.932  1.00  0.00           O
ATOM   3748  HG1 THR   250      15.211  50.839  37.881  1.00  0.00           H
ATOM   3749  C   THR   250      15.787  50.444  40.401  1.00  0.00           C
ATOM   3750  O   THR   250      16.514  51.211  41.063  1.00  0.00           O
ATOM   3751  N   GLY   251      16.251  49.383  39.682  1.00  0.00           N
ATOM   3752  H   GLY   251      15.608  48.704  39.300  1.00  0.00           H
ATOM   3753  CA  GLY   251      17.593  49.306  39.236  1.00  0.00           C
ATOM   3754  HA2 GLY   251      18.239  49.489  40.094  1.00  0.00           H
ATOM   3755  HA3 GLY   251      17.862  48.289  38.954  1.00  0.00           H
ATOM   3756  C   GLY   251      17.958  50.291  38.119  1.00  0.00           C
ATOM   3757  O   GLY   251      17.298  51.351  37.866  1.00  0.00           O
ATOM   3758  N   SER   252      19.052  49.958  37.478  1.00  0.00           N
ATOM   3759  H   SER   252      19.590  49.187  37.847  1.00  0.00           H
ATOM   3760  CA  SER   252      19.619  50.789  36.380  1.00  0.00           C
ATOM   3761  HA  SER   252      18.778  51.247  35.858  1.00  0.00           H
ATOM   3762  CB  SER   252      20.487  51.810  37.126  1.00  0.00           C
ATOM   3763  HB2 SER   252      19.808  52.378  37.762  1.00  0.00           H
ATOM   3764  HB3 SER   252      21.111  51.242  37.815  1.00  0.00           H
ATOM   3765  OG  SER   252      21.093  52.825  36.377  1.00  0.00           O
ATOM   3766  HG  SER   252      20.416  53.498  36.273  1.00  0.00           H
ATOM   3767  C   SER   252      20.601  50.173  35.336  1.00  0.00           C
ATOM   3768  O   SER   252      21.508  49.452  35.723  1.00  0.00           O
ATOM   3769  N   CYX   253      20.527  50.530  34.036  1.00  0.00           N
ATOM   3770  H   CYX   253      20.073  51.386  33.751  1.00  0.00           H
ATOM   3771  CA  CYX   253      21.236  49.732  32.987  1.00  0.00           C
ATOM   3772  HA  CYX   253      21.348  48.717  33.370  1.00  0.00           H
ATOM   3773  CB  CYX   253      20.382  49.562  31.763  1.00  0.00           C
ATOM   3774  HB2 CYX   253      20.179  50.574  31.411  1.00  0.00           H
ATOM   3775  HB3 CYX   253      21.062  49.039  31.092  1.00  0.00           H
ATOM   3776  SG  CYX   253      18.853  48.557  31.883  1.00  0.00           S
ATOM   3777  C   CYX   253      22.726  50.174  32.676  1.00  0.00           C
ATOM   3778  O   CYX   253      23.333  49.622  31.759  1.00  0.00           O
ATOM   3779  N   GLY   254      23.251  51.058  33.545  1.00  0.00           N
ATOM   3780  H   GLY   254      22.649  51.294  34.322  1.00  0.00           H
ATOM   3781  CA  GLY   254      24.618  51.497  33.529  1.00  0.00           C
ATOM   3782  HA2 GLY   254      25.310  50.702  33.252  1.00  0.00           H
ATOM   3783  HA3 GLY   254      24.728  52.286  32.784  1.00  0.00           H
ATOM   3784  C   GLY   254      25.015  52.134  34.883  1.00  0.00           C
ATOM   3785  O   GLY   254      24.433  51.689  35.851  1.00  0.00           O
ATOM   3786  N   PRO   255      25.977  52.987  34.955  1.00  0.00           N
ATOM   3787  CD  PRO   255      26.868  53.444  33.821  1.00  0.00           C
ATOM   3788  HD2 PRO   255      26.269  53.930  33.051  1.00  0.00           H
ATOM   3789  HD3 PRO   255      27.466  52.638  33.395  1.00  0.00           H
ATOM   3790  CG  PRO   255      27.716  54.586  34.357  1.00  0.00           C
ATOM   3791  HG2 PRO   255      27.072  55.462  34.278  1.00  0.00           H
ATOM   3792  HG3 PRO   255      28.669  54.707  33.843  1.00  0.00           H
ATOM   3793  CB  PRO   255      27.816  54.034  35.774  1.00  0.00           C
ATOM   3794  HB2 PRO   255      28.273  54.750  36.457  1.00  0.00           H
ATOM   3795  HB3 PRO   255      28.496  53.183  35.804  1.00  0.00           H
ATOM   3796  CA  PRO   255      26.397  53.614  36.125  1.00  0.00           C
ATOM   3797  HA  PRO   255      26.421  52.871  36.922  1.00  0.00           H
ATOM   3798  C   PRO   255      25.490  54.760  36.629  1.00  0.00           C
ATOM   3799  O   PRO   255      25.152  55.672  35.949  1.00  0.00           O
ATOM   3800  N   VAL   256      25.247  54.833  37.945  1.00  0.00           N
ATOM   3801  H   VAL   256      25.793  54.259  38.571  1.00  0.00           H
ATOM   3802  CA  VAL   256      24.334  55.774  38.731  1.00  0.00           C
ATOM   3803  HA  VAL   256      24.415  56.705  38.169  1.00  0.00           H
ATOM   3804  CB  VAL   256      22.914  55.190  38.614  1.00  0.00           C
ATOM   3805  HB  VAL   256      22.882  54.813  37.592  1.00  0.00           H
ATOM   3806  CG1 VAL   256      22.663  54.053  39.580  1.00  0.00           C
ATOM   3807 HG11 VAL   256      22.455  54.538  40.533  1.00  0.00           H
ATOM   3808 HG12 VAL   256      21.788  53.485  39.264  1.00  0.00           H
ATOM   3809 HG13 VAL   256      23.524  53.386  39.634  1.00  0.00           H
ATOM   3810  CG2 VAL   256      21.718  56.114  38.623  1.00  0.00           C
ATOM   3811 HG21 VAL   256      20.869  55.450  38.462  1.00  0.00           H
ATOM   3812 HG22 VAL   256      21.726  56.652  39.572  1.00  0.00           H
ATOM   3813 HG23 VAL   256      21.874  56.904  37.888  1.00  0.00           H
ATOM   3814  C   VAL   256      24.763  55.928  40.134  1.00  0.00           C
ATOM   3815  O   VAL   256      25.645  55.219  40.581  1.00  0.00           O
ATOM   3816  N   SER   257      24.357  57.021  40.815  1.00  0.00           N
ATOM   3817  H   SER   257      23.701  57.615  40.327  1.00  0.00           H
ATOM   3818  CA  SER   257      24.798  57.462  42.151  1.00  0.00           C
ATOM   3819  HA  SER   257      25.843  57.773  42.143  1.00  0.00           H
ATOM   3820  CB  SER   257      23.993  58.772  42.455  1.00  0.00           C
ATOM   3821  HB2 SER   257      24.069  59.592  41.740  1.00  0.00           H
ATOM   3822  HB3 SER   257      22.945  58.482  42.517  1.00  0.00           H
ATOM   3823  OG  SER   257      24.433  59.282  43.706  1.00  0.00           O
ATOM   3824  HG  SER   257      25.341  59.568  43.587  1.00  0.00           H
ATOM   3825  C   SER   257      24.463  56.415  43.146  1.00  0.00           C
ATOM   3826  O   SER   257      23.320  55.929  43.174  1.00  0.00           O
ATOM   3827  N   SER   258      25.451  56.072  43.995  1.00  0.00           N
ATOM   3828  H   SER   258      26.374  56.477  43.928  1.00  0.00           H
ATOM   3829  CA  SER   258      25.327  55.060  45.100  1.00  0.00           C
ATOM   3830  HA  SER   258      24.306  55.051  45.481  1.00  0.00           H
ATOM   3831  CB  SER   258      25.718  53.735  44.527  1.00  0.00           C
ATOM   3832  HB2 SER   258      25.065  53.524  43.680  1.00  0.00           H
ATOM   3833  HB3 SER   258      26.785  53.632  44.330  1.00  0.00           H
ATOM   3834  OG  SER   258      25.427  52.657  45.487  1.00  0.00           O
ATOM   3835  HG  SER   258      24.483  52.498  45.554  1.00  0.00           H
ATOM   3836  C   SER   258      26.292  55.438  46.286  1.00  0.00           C
ATOM   3837  O   SER   258      27.425  55.923  45.992  1.00  0.00           O
ATOM   3838  N   ASN   259      25.873  55.268  47.518  1.00  0.00           N
ATOM   3839  H   ASN   259      24.989  54.828  47.729  1.00  0.00           H
ATOM   3840  CA  ASN   259      26.710  55.628  48.644  1.00  0.00           C
ATOM   3841  HA  ASN   259      27.164  56.605  48.480  1.00  0.00           H
ATOM   3842  CB  ASN   259      25.851  55.663  49.905  1.00  0.00           C
ATOM   3843  HB2 ASN   259      25.610  54.644  50.207  1.00  0.00           H
ATOM   3844  HB3 ASN   259      26.395  56.053  50.765  1.00  0.00           H
ATOM   3845  CG  ASN   259      24.565  56.434  49.848  1.00  0.00           C
ATOM   3846  OD1 ASN   259      24.486  57.585  49.341  1.00  0.00           O
ATOM   3847  ND2 ASN   259      23.596  56.000  50.610  1.00  0.00           N
ATOM   3848 HD21 ASN   259      22.648  56.318  50.467  1.00  0.00           H
ATOM   3849 HD22 ASN   259      23.684  55.178  51.190  1.00  0.00           H
ATOM   3850  C   ASN   259      27.900  54.683  48.816  1.00  0.00           C
ATOM   3851  O   ASN   259      27.874  53.520  48.379  1.00  0.00           O
ATOM   3852  N   GLY   260      28.965  55.082  49.521  1.00  0.00           N
ATOM   3853  H   GLY   260      28.860  55.976  49.979  1.00  0.00           H
ATOM   3854  CA  GLY   260      30.271  54.510  49.513  1.00  0.00           C
ATOM   3855  HA2 GLY   260      30.992  55.203  49.947  1.00  0.00           H
ATOM   3856  HA3 GLY   260      30.350  53.614  50.128  1.00  0.00           H
ATOM   3857  C   GLY   260      30.937  54.168  48.119  1.00  0.00           C
ATOM   3858  O   GLY   260      30.479  53.364  47.347  1.00  0.00           O
ATOM   3859  N   ALA   261      32.074  54.804  47.825  1.00  0.00           N
ATOM   3860  H   ALA   261      32.455  55.417  48.530  1.00  0.00           H
ATOM   3861  CA  ALA   261      32.797  54.549  46.506  1.00  0.00           C
ATOM   3862  HA  ALA   261      32.092  54.727  45.693  1.00  0.00           H
ATOM   3863  CB  ALA   261      33.938  55.596  46.449  1.00  0.00           C
ATOM   3864  HB1 ALA   261      33.519  56.599  46.533  1.00  0.00           H
ATOM   3865  HB2 ALA   261      34.660  55.666  47.262  1.00  0.00           H
ATOM   3866  HB3 ALA   261      34.359  55.556  45.444  1.00  0.00           H
ATOM   3867  C   ALA   261      33.302  53.081  46.399  1.00  0.00           C
ATOM   3868  O   ALA   261      33.697  52.598  45.332  1.00  0.00           O
ATOM   3869  N   TYR   262      33.318  52.397  47.536  1.00  0.00           N
ATOM   3870  H   TYR   262      33.011  52.904  48.353  1.00  0.00           H
ATOM   3871  CA  TYR   262      33.810  51.047  47.707  1.00  0.00           C
ATOM   3872  HA  TYR   262      34.843  51.237  47.418  1.00  0.00           H
ATOM   3873  CB  TYR   262      33.639  50.790  49.211  1.00  0.00           C
ATOM   3874  HB2 TYR   262      34.047  51.593  49.823  1.00  0.00           H
ATOM   3875  HB3 TYR   262      32.561  50.765  49.374  1.00  0.00           H
ATOM   3876  CG  TYR   262      34.297  49.403  49.585  1.00  0.00           C
ATOM   3877  CD1 TYR   262      33.496  48.389  50.187  1.00  0.00           C
ATOM   3878  HD1 TYR   262      32.433  48.582  50.195  1.00  0.00           H
ATOM   3879  CE1 TYR   262      34.114  47.197  50.674  1.00  0.00           C
ATOM   3880  HE1 TYR   262      33.406  46.572  51.199  1.00  0.00           H
ATOM   3881  CZ  TYR   262      35.488  46.964  50.562  1.00  0.00           C
ATOM   3882  OH  TYR   262      36.077  45.839  50.930  1.00  0.00           O
ATOM   3883  HH  TYR   262      37.030  45.845  50.819  1.00  0.00           H
ATOM   3884  CE2 TYR   262      36.252  48.018  50.072  1.00  0.00           C
ATOM   3885  HE2 TYR   262      37.296  47.774  49.947  1.00  0.00           H
ATOM   3886  CD2 TYR   262      35.674  49.180  49.489  1.00  0.00           C
ATOM   3887  HD2 TYR   262      36.245  49.998  49.078  1.00  0.00           H
ATOM   3888  C   TYR   262      33.131  49.865  47.004  1.00  0.00           C
ATOM   3889  O   TYR   262      31.936  49.930  46.657  1.00  0.00           O
ATOM   3890  N   GLY   263      33.821  48.740  46.907  1.00  0.00           N
ATOM   3891  H   GLY   263      34.740  48.831  47.315  1.00  0.00           H
ATOM   3892  CA  GLY   263      33.363  47.538  46.135  1.00  0.00           C
ATOM   3893  HA2 GLY   263      32.297  47.408  46.324  1.00  0.00           H
ATOM   3894  HA3 GLY   263      33.588  47.739  45.088  1.00  0.00           H
ATOM   3895  C   GLY   263      34.056  46.241  46.527  1.00  0.00           C
ATOM   3896  O   GLY   263      35.149  46.291  47.142  1.00  0.00           O
ATOM   3897  N   VAL   264      33.498  45.048  46.120  1.00  0.00           N
ATOM   3898  H   VAL   264      32.621  45.150  45.629  1.00  0.00           H
ATOM   3899  CA  VAL   264      34.011  43.728  46.508  1.00  0.00           C
ATOM   3900  HA  VAL   264      35.068  43.876  46.732  1.00  0.00           H
ATOM   3901  CB  VAL   264      33.241  43.300  47.804  1.00  0.00           C
ATOM   3902  HB  VAL   264      32.210  43.139  47.491  1.00  0.00           H
ATOM   3903  CG1 VAL   264      33.886  41.878  48.206  1.00  0.00           C
ATOM   3904 HG11 VAL   264      34.769  42.060  48.818  1.00  0.00           H
ATOM   3905 HG12 VAL   264      33.129  41.384  48.815  1.00  0.00           H
ATOM   3906 HG13 VAL   264      34.131  41.166  47.418  1.00  0.00           H
ATOM   3907  CG2 VAL   264      33.203  44.279  48.966  1.00  0.00           C
ATOM   3908 HG21 VAL   264      32.472  45.035  48.677  1.00  0.00           H
ATOM   3909 HG22 VAL   264      32.975  43.747  49.889  1.00  0.00           H
ATOM   3910 HG23 VAL   264      34.211  44.670  49.105  1.00  0.00           H
ATOM   3911  C   VAL   264      33.932  42.787  45.288  1.00  0.00           C
ATOM   3912  O   VAL   264      32.961  42.937  44.529  1.00  0.00           O
ATOM   3913  N   LYS   265      34.965  41.920  45.036  1.00  0.00           N
ATOM   3914  H   LYS   265      35.704  41.880  45.722  1.00  0.00           H
ATOM   3915  CA  LYS   265      34.899  40.786  44.044  1.00  0.00           C
ATOM   3916  HA  LYS   265      34.928  41.123  43.008  1.00  0.00           H
ATOM   3917  CB  LYS   265      36.173  39.923  44.138  1.00  0.00           C
ATOM   3918  HB2 LYS   265      37.092  40.496  44.014  1.00  0.00           H
ATOM   3919  HB3 LYS   265      36.212  39.468  45.129  1.00  0.00           H
ATOM   3920  CG  LYS   265      36.085  38.960  42.946  1.00  0.00           C
ATOM   3921  HG2 LYS   265      35.304  38.198  42.934  1.00  0.00           H
ATOM   3922  HG3 LYS   265      35.891  39.604  42.089  1.00  0.00           H
ATOM   3923  CD  LYS   265      37.463  38.331  42.866  1.00  0.00           C
ATOM   3924  HD2 LYS   265      38.075  39.126  42.439  1.00  0.00           H
ATOM   3925  HD3 LYS   265      37.912  38.139  43.840  1.00  0.00           H
ATOM   3926  CE  LYS   265      37.498  37.141  41.965  1.00  0.00           C
ATOM   3927  HE2 LYS   265      38.504  36.754  42.126  1.00  0.00           H
ATOM   3928  HE3 LYS   265      36.773  36.360  42.199  1.00  0.00           H
ATOM   3929  NZ  LYS   265      37.372  37.376  40.522  1.00  0.00           N
ATOM   3930  HZ1 LYS   265      36.413  37.543  40.254  1.00  0.00           H
ATOM   3931  HZ2 LYS   265      37.861  38.167  40.128  1.00  0.00           H
ATOM   3932  HZ3 LYS   265      37.739  36.626  39.954  1.00  0.00           H
ATOM   3933  C   LYS   265      33.700  39.870  44.240  1.00  0.00           C
ATOM   3934  O   LYS   265      33.315  39.549  45.360  1.00  0.00           O
ATOM   3935  N   GLY   266      33.072  39.501  43.114  1.00  0.00           N
ATOM   3936  H   GLY   266      33.292  40.043  42.290  1.00  0.00           H
ATOM   3937  CA  GLY   266      31.884  38.586  42.989  1.00  0.00           C
ATOM   3938  HA2 GLY   266      31.974  37.700  43.615  1.00  0.00           H
ATOM   3939  HA3 GLY   266      31.005  39.058  43.431  1.00  0.00           H
ATOM   3940  C   GLY   266      31.578  38.115  41.556  1.00  0.00           C
ATOM   3941  O   GLY   266      32.426  38.203  40.664  1.00  0.00           O
ATOM   3942  N   PHE   267      30.398  37.592  41.267  1.00  0.00           N
ATOM   3943  H   PHE   267      29.678  37.576  41.976  1.00  0.00           H
ATOM   3944  CA  PHE   267      29.956  37.095  39.985  1.00  0.00           C
ATOM   3945  HA  PHE   267      30.315  37.658  39.123  1.00  0.00           H
ATOM   3946  CB  PHE   267      30.426  35.685  39.806  1.00  0.00           C
ATOM   3947  HB2 PHE   267      30.356  35.383  38.761  1.00  0.00           H
ATOM   3948  HB3 PHE   267      31.458  35.695  40.155  1.00  0.00           H
ATOM   3949  CG  PHE   267      29.708  34.614  40.629  1.00  0.00           C
ATOM   3950  CD1 PHE   267      29.996  34.435  42.014  1.00  0.00           C
ATOM   3951  HD1 PHE   267      30.724  35.086  42.476  1.00  0.00           H
ATOM   3952  CE1 PHE   267      29.190  33.637  42.886  1.00  0.00           C
ATOM   3953  HE1 PHE   267      29.379  33.628  43.951  1.00  0.00           H
ATOM   3954  CZ  PHE   267      28.153  32.862  42.330  1.00  0.00           C
ATOM   3955  HZ  PHE   267      27.560  32.225  42.969  1.00  0.00           H
ATOM   3956  CE2 PHE   267      27.892  33.039  40.917  1.00  0.00           C
ATOM   3957  HE2 PHE   267      27.212  32.361  40.424  1.00  0.00           H
ATOM   3958  CD2 PHE   267      28.637  33.840  40.085  1.00  0.00           C
ATOM   3959  HD2 PHE   267      28.278  34.126  39.107  1.00  0.00           H
ATOM   3960  C   PHE   267      28.485  37.093  39.686  1.00  0.00           C
ATOM   3961  O   PHE   267      27.689  37.415  40.561  1.00  0.00           O
ATOM   3962  N   SER   268      28.051  36.634  38.456  1.00  0.00           N
ATOM   3963  H   SER   268      28.650  36.617  37.643  1.00  0.00           H
ATOM   3964  CA  SER   268      26.661  36.287  38.075  1.00  0.00           C
ATOM   3965  HA  SER   268      26.291  35.767  38.959  1.00  0.00           H
ATOM   3966  CB  SER   268      25.735  37.549  38.145  1.00  0.00           C
ATOM   3967  HB2 SER   268      24.741  37.208  37.853  1.00  0.00           H
ATOM   3968  HB3 SER   268      25.554  37.817  39.185  1.00  0.00           H
ATOM   3969  OG  SER   268      26.086  38.641  37.394  1.00  0.00           O
ATOM   3970  HG  SER   268      25.689  39.433  37.762  1.00  0.00           H
ATOM   3971  C   SER   268      26.665  35.504  36.732  1.00  0.00           C
ATOM   3972  O   SER   268      27.532  35.830  35.965  1.00  0.00           O
ATOM   3973  N   PHE   269      25.801  34.558  36.448  1.00  0.00           N
ATOM   3974  H   PHE   269      25.178  34.418  37.230  1.00  0.00           H
ATOM   3975  CA  PHE   269      25.740  33.795  35.200  1.00  0.00           C
ATOM   3976  HA  PHE   269      26.624  34.043  34.613  1.00  0.00           H
ATOM   3977  CB  PHE   269      25.686  32.306  35.559  1.00  0.00           C
ATOM   3978  HB2 PHE   269      24.969  32.083  36.349  1.00  0.00           H
ATOM   3979  HB3 PHE   269      25.417  31.787  34.639  1.00  0.00           H
ATOM   3980  CG  PHE   269      27.013  31.641  36.004  1.00  0.00           C
ATOM   3981  CD1 PHE   269      27.226  31.230  37.338  1.00  0.00           C
ATOM   3982  HD1 PHE   269      26.478  31.423  38.093  1.00  0.00           H
ATOM   3983  CE1 PHE   269      28.444  30.672  37.716  1.00  0.00           C
ATOM   3984  HE1 PHE   269      28.589  30.378  38.745  1.00  0.00           H
ATOM   3985  CZ  PHE   269      29.475  30.459  36.748  1.00  0.00           C
ATOM   3986  HZ  PHE   269      30.424  30.068  37.082  1.00  0.00           H
ATOM   3987  CE2 PHE   269      29.301  30.944  35.470  1.00  0.00           C
ATOM   3988  HE2 PHE   269      30.134  30.942  34.783  1.00  0.00           H
ATOM   3989  CD2 PHE   269      28.141  31.560  35.098  1.00  0.00           C
ATOM   3990  HD2 PHE   269      27.959  31.903  34.090  1.00  0.00           H
ATOM   3991  C   PHE   269      24.435  34.245  34.442  1.00  0.00           C
ATOM   3992  O   PHE   269      23.364  34.136  35.023  1.00  0.00           O
ATOM   3993  N   LYS   270      24.583  34.656  33.169  1.00  0.00           N
ATOM   3994  H   LYS   270      25.527  34.675  32.811  1.00  0.00           H
ATOM   3995  CA  LYS   270      23.464  35.061  32.245  1.00  0.00           C
ATOM   3996  HA  LYS   270      22.752  35.692  32.777  1.00  0.00           H
ATOM   3997  CB  LYS   270      24.097  35.868  31.126  1.00  0.00           C
ATOM   3998  HB2 LYS   270      24.595  36.670  31.669  1.00  0.00           H
ATOM   3999  HB3 LYS   270      24.825  35.274  30.575  1.00  0.00           H
ATOM   4000  CG  LYS   270      23.143  36.374  30.132  1.00  0.00           C
ATOM   4001  HG2 LYS   270      22.697  35.560  29.560  1.00  0.00           H
ATOM   4002  HG3 LYS   270      22.387  36.814  30.783  1.00  0.00           H
ATOM   4003  CD  LYS   270      23.737  37.412  29.223  1.00  0.00           C
ATOM   4004  HD2 LYS   270      24.413  38.157  29.640  1.00  0.00           H
ATOM   4005  HD3 LYS   270      24.207  36.988  28.336  1.00  0.00           H
ATOM   4006  CE  LYS   270      22.540  38.124  28.627  1.00  0.00           C
ATOM   4007  HE2 LYS   270      21.890  37.282  28.389  1.00  0.00           H
ATOM   4008  HE3 LYS   270      21.961  38.758  29.298  1.00  0.00           H
ATOM   4009  NZ  LYS   270      22.965  38.903  27.488  1.00  0.00           N
ATOM   4010  HZ1 LYS   270      22.167  39.262  26.987  1.00  0.00           H
ATOM   4011  HZ2 LYS   270      23.562  39.692  27.693  1.00  0.00           H
ATOM   4012  HZ3 LYS   270      23.432  38.284  26.841  1.00  0.00           H
ATOM   4013  C   LYS   270      22.708  33.804  31.669  1.00  0.00           C
ATOM   4014  O   LYS   270      23.406  32.825  31.388  1.00  0.00           O
ATOM   4015  N   TYR   271      21.370  33.879  31.519  1.00  0.00           N
ATOM   4016  H   TYR   271      20.899  34.699  31.873  1.00  0.00           H
ATOM   4017  CA  TYR   271      20.564  32.754  31.073  1.00  0.00           C
ATOM   4018  HA  TYR   271      21.107  32.095  30.395  1.00  0.00           H
ATOM   4019  CB  TYR   271      20.148  31.751  32.134  1.00  0.00           C
ATOM   4020  HB2 TYR   271      19.878  32.265  33.055  1.00  0.00           H
ATOM   4021  HB3 TYR   271      19.249  31.257  31.765  1.00  0.00           H
ATOM   4022  CG  TYR   271      21.169  30.721  32.516  1.00  0.00           C
ATOM   4023  CD1 TYR   271      21.964  30.905  33.712  1.00  0.00           C
ATOM   4024  HD1 TYR   271      21.834  31.828  34.257  1.00  0.00           H
ATOM   4025  CE1 TYR   271      22.892  29.905  34.079  1.00  0.00           C
ATOM   4026  HE1 TYR   271      23.421  30.004  35.015  1.00  0.00           H
ATOM   4027  CZ  TYR   271      23.118  28.778  33.326  1.00  0.00           C
ATOM   4028  OH  TYR   271      23.974  27.838  33.729  1.00  0.00           O
ATOM   4029  HH  TYR   271      23.820  26.979  33.328  1.00  0.00           H
ATOM   4030  CE2 TYR   271      22.365  28.584  32.158  1.00  0.00           C
ATOM   4031  HE2 TYR   271      22.500  27.684  31.577  1.00  0.00           H
ATOM   4032  CD2 TYR   271      21.498  29.565  31.737  1.00  0.00           C
ATOM   4033  HD2 TYR   271      20.831  29.336  30.919  1.00  0.00           H
ATOM   4034  C   TYR   271      19.290  33.256  30.411  1.00  0.00           C
ATOM   4035  O   TYR   271      18.386  33.765  31.031  1.00  0.00           O
ATOM   4036  N   GLY   272      19.111  33.193  29.087  1.00  0.00           N
ATOM   4037  H   GLY   272      19.514  32.361  28.680  1.00  0.00           H
ATOM   4038  CA  GLY   272      18.349  34.151  28.302  1.00  0.00           C
ATOM   4039  HA2 GLY   272      18.596  33.985  27.253  1.00  0.00           H
ATOM   4040  HA3 GLY   272      17.308  33.846  28.414  1.00  0.00           H
ATOM   4041  C   GLY   272      18.717  35.580  28.685  1.00  0.00           C
ATOM   4042  O   GLY   272      19.903  35.958  28.683  1.00  0.00           O
ATOM   4043  N   ASN   273      17.684  36.461  28.913  1.00  0.00           N
ATOM   4044  H   ASN   273      16.708  36.207  28.850  1.00  0.00           H
ATOM   4045  CA  ASN   273      17.831  37.741  29.623  1.00  0.00           C
ATOM   4046  HA  ASN   273      18.763  38.182  29.267  1.00  0.00           H
ATOM   4047  CB  ASN   273      16.790  38.710  29.135  1.00  0.00           C
ATOM   4048  HB2 ASN   273      15.754  38.432  29.328  1.00  0.00           H
ATOM   4049  HB3 ASN   273      16.913  39.605  29.745  1.00  0.00           H
ATOM   4050  CG  ASN   273      16.956  39.187  27.694  1.00  0.00           C
ATOM   4051  OD1 ASN   273      17.520  38.547  26.791  1.00  0.00           O
ATOM   4052  ND2 ASN   273      16.582  40.372  27.369  1.00  0.00           N
ATOM   4053 HD21 ASN   273      16.709  40.689  26.418  1.00  0.00           H
ATOM   4054 HD22 ASN   273      16.389  41.074  28.068  1.00  0.00           H
ATOM   4055  C   ASN   273      17.873  37.714  31.158  1.00  0.00           C
ATOM   4056  O   ASN   273      18.099  38.746  31.775  1.00  0.00           O
ATOM   4057  N   GLY   274      17.651  36.464  31.699  1.00  0.00           N
ATOM   4058  H   GLY   274      17.308  35.728  31.099  1.00  0.00           H
ATOM   4059  CA  GLY   274      17.846  36.195  33.130  1.00  0.00           C
ATOM   4060  HA2 GLY   274      17.303  36.992  33.640  1.00  0.00           H
ATOM   4061  HA3 GLY   274      17.325  35.274  33.393  1.00  0.00           H
ATOM   4062  C   GLY   274      19.186  36.102  33.760  1.00  0.00           C
ATOM   4063  O   GLY   274      20.084  35.988  33.006  1.00  0.00           O
ATOM   4064  N   VAL   275      19.308  36.104  35.061  1.00  0.00           N
ATOM   4065  H   VAL   275      18.458  36.244  35.589  1.00  0.00           H
ATOM   4066  CA  VAL   275      20.631  36.102  35.781  1.00  0.00           C
ATOM   4067  HA  VAL   275      21.327  35.497  35.200  1.00  0.00           H
ATOM   4068  CB  VAL   275      21.217  37.504  35.829  1.00  0.00           C
ATOM   4069  HB  VAL   275      21.176  37.855  34.797  1.00  0.00           H
ATOM   4070  CG1 VAL   275      20.476  38.398  36.810  1.00  0.00           C
ATOM   4071 HG11 VAL   275      20.882  39.409  36.820  1.00  0.00           H
ATOM   4072 HG12 VAL   275      19.417  38.422  36.553  1.00  0.00           H
ATOM   4073 HG13 VAL   275      20.415  37.901  37.779  1.00  0.00           H
ATOM   4074  CG2 VAL   275      22.706  37.446  36.248  1.00  0.00           C
ATOM   4075 HG21 VAL   275      23.218  36.732  35.603  1.00  0.00           H
ATOM   4076 HG22 VAL   275      23.044  38.482  36.297  1.00  0.00           H
ATOM   4077 HG23 VAL   275      22.746  37.087  37.277  1.00  0.00           H
ATOM   4078  C   VAL   275      20.591  35.357  37.121  1.00  0.00           C
ATOM   4079  O   VAL   275      19.747  35.685  37.998  1.00  0.00           O
ATOM   4080  N   TRP   276      21.499  34.411  37.329  1.00  0.00           N
ATOM   4081  H   TRP   276      22.216  34.290  36.627  1.00  0.00           H
ATOM   4082  CA  TRP   276      21.766  33.728  38.646  1.00  0.00           C
ATOM   4083  HA  TRP   276      20.854  33.869  39.223  1.00  0.00           H
ATOM   4084  CB  TRP   276      22.123  32.293  38.322  1.00  0.00           C
ATOM   4085  HB2 TRP   276      22.567  32.291  37.327  1.00  0.00           H
ATOM   4086  HB3 TRP   276      22.927  31.966  38.980  1.00  0.00           H
ATOM   4087  CG  TRP   276      21.096  31.248  38.386  1.00  0.00           C
ATOM   4088  CD1 TRP   276      20.366  30.696  37.381  1.00  0.00           C
ATOM   4089  HD1 TRP   276      20.612  30.876  36.345  1.00  0.00           H
ATOM   4090  NE1 TRP   276      19.350  29.871  37.827  1.00  0.00           N
ATOM   4091  HE1 TRP   276      18.731  29.282  37.289  1.00  0.00           H
ATOM   4092  CE2 TRP   276      19.463  29.727  39.248  1.00  0.00           C
ATOM   4093  CZ2 TRP   276      18.650  29.076  40.168  1.00  0.00           C
ATOM   4094  HZ2 TRP   276      17.844  28.475  39.773  1.00  0.00           H
ATOM   4095  CH2 TRP   276      18.789  29.322  41.528  1.00  0.00           C
ATOM   4096  HH2 TRP   276      18.190  28.766  42.233  1.00  0.00           H
ATOM   4097  CZ3 TRP   276      19.784  30.221  41.962  1.00  0.00           C
ATOM   4098  HZ3 TRP   276      19.833  30.435  43.020  1.00  0.00           H
ATOM   4099  CE3 TRP   276      20.522  30.906  40.998  1.00  0.00           C
ATOM   4100  HE3 TRP   276      21.101  31.773  41.283  1.00  0.00           H
ATOM   4101  CD2 TRP   276      20.457  30.682  39.643  1.00  0.00           C
ATOM   4102  C   TRP   276      22.904  34.550  39.214  1.00  0.00           C
ATOM   4103  O   TRP   276      23.966  34.692  38.635  1.00  0.00           O
ATOM   4104  N   ILE   277      22.725  35.126  40.410  1.00  0.00           N
ATOM   4105  H   ILE   277      21.771  35.012  40.722  1.00  0.00           H
ATOM   4106  CA  ILE   277      23.594  35.982  41.247  1.00  0.00           C
ATOM   4107  HA  ILE   277      24.495  36.320  40.734  1.00  0.00           H
ATOM   4108  CB  ILE   277      22.757  37.243  41.574  1.00  0.00           C
ATOM   4109  HB  ILE   277      21.847  36.979  42.111  1.00  0.00           H
ATOM   4110  CG2 ILE   277      23.599  38.257  42.381  1.00  0.00           C
ATOM   4111 HG21 ILE   277      23.879  37.984  43.398  1.00  0.00           H
ATOM   4112 HG22 ILE   277      24.473  38.663  41.871  1.00  0.00           H
ATOM   4113 HG23 ILE   277      22.955  39.075  42.702  1.00  0.00           H
ATOM   4114  CG1 ILE   277      22.450  37.981  40.228  1.00  0.00           C
ATOM   4115 HG12 ILE   277      23.368  38.316  39.743  1.00  0.00           H
ATOM   4116 HG13 ILE   277      21.939  37.271  39.576  1.00  0.00           H
ATOM   4117  CD1 ILE   277      21.660  39.314  40.340  1.00  0.00           C
ATOM   4118 HD11 ILE   277      22.342  40.069  40.732  1.00  0.00           H
ATOM   4119 HD12 ILE   277      21.250  39.573  39.363  1.00  0.00           H
ATOM   4120 HD13 ILE   277      20.839  39.125  41.032  1.00  0.00           H
ATOM   4121  C   ILE   277      23.852  35.286  42.577  1.00  0.00           C
ATOM   4122  O   ILE   277      22.934  34.785  43.184  1.00  0.00           O
ATOM   4123  N   GLY   278      25.105  35.339  43.018  1.00  0.00           N
ATOM   4124  H   GLY   278      25.829  35.687  42.406  1.00  0.00           H
ATOM   4125  CA  GLY   278      25.422  35.049  44.467  1.00  0.00           C
ATOM   4126  HA2 GLY   278      24.668  34.422  44.942  1.00  0.00           H
ATOM   4127  HA3 GLY   278      26.440  34.658  44.465  1.00  0.00           H
ATOM   4128  C   GLY   278      25.506  36.325  45.254  1.00  0.00           C
ATOM   4129  O   GLY   278      25.993  37.350  44.781  1.00  0.00           O
ATOM   4130  N   ARG   279      25.084  36.298  46.535  1.00  0.00           N
ATOM   4131  H   ARG   279      24.812  35.376  46.844  1.00  0.00           H
ATOM   4132  CA  ARG   279      25.204  37.308  47.601  1.00  0.00           C
ATOM   4133  HA  ARG   279      26.054  37.948  47.361  1.00  0.00           H
ATOM   4134  CB  ARG   279      23.916  38.131  47.460  1.00  0.00           C
ATOM   4135  HB2 ARG   279      23.935  38.896  48.236  1.00  0.00           H
ATOM   4136  HB3 ARG   279      23.770  38.617  46.495  1.00  0.00           H
ATOM   4137  CG  ARG   279      22.595  37.350  47.804  1.00  0.00           C
ATOM   4138  HG2 ARG   279      22.396  36.609  47.029  1.00  0.00           H
ATOM   4139  HG3 ARG   279      22.645  37.055  48.852  1.00  0.00           H
ATOM   4140  CD  ARG   279      21.409  38.249  47.706  1.00  0.00           C
ATOM   4141  HD2 ARG   279      21.636  39.141  48.291  1.00  0.00           H
ATOM   4142  HD3 ARG   279      21.172  38.561  46.689  1.00  0.00           H
ATOM   4143  NE  ARG   279      20.199  37.675  48.337  1.00  0.00           N
ATOM   4144  HE  ARG   279      20.309  36.861  48.926  1.00  0.00           H
ATOM   4145  CZ  ARG   279      19.025  38.258  48.380  1.00  0.00           C
ATOM   4146  NH1 ARG   279      18.057  37.699  49.078  1.00  0.00           N
ATOM   4147 HH11 ARG   279      18.203  36.786  49.485  1.00  0.00           H
ATOM   4148 HH12 ARG   279      17.143  38.098  49.234  1.00  0.00           H
ATOM   4149  NH2 ARG   279      18.695  39.371  47.867  1.00  0.00           N
ATOM   4150 HH21 ARG   279      19.301  39.929  47.284  1.00  0.00           H
ATOM   4151 HH22 ARG   279      17.721  39.483  47.623  1.00  0.00           H
ATOM   4152  C   ARG   279      25.407  36.806  49.063  1.00  0.00           C
ATOM   4153  O   ARG   279      25.271  35.593  49.324  1.00  0.00           O
ATOM   4154  N   THR   280      25.816  37.715  49.996  1.00  0.00           N
ATOM   4155  H   THR   280      26.136  38.630  49.715  1.00  0.00           H
ATOM   4156  CA  THR   280      25.906  37.418  51.409  1.00  0.00           C
ATOM   4157  HA  THR   280      26.472  36.489  51.348  1.00  0.00           H
ATOM   4158  CB  THR   280      26.709  38.481  52.188  1.00  0.00           C
ATOM   4159  HB  THR   280      26.605  38.234  53.245  1.00  0.00           H
ATOM   4160  CG2 THR   280      28.094  38.460  51.674  1.00  0.00           C
ATOM   4161 HG21 THR   280      28.300  38.944  50.719  1.00  0.00           H
ATOM   4162 HG22 THR   280      28.834  38.783  52.407  1.00  0.00           H
ATOM   4163 HG23 THR   280      28.435  37.450  51.449  1.00  0.00           H
ATOM   4164  OG1 THR   280      26.177  39.779  51.956  1.00  0.00           O
ATOM   4165  HG1 THR   280      25.280  39.712  52.292  1.00  0.00           H
ATOM   4166  C   THR   280      24.481  37.111  52.066  1.00  0.00           C
ATOM   4167  O   THR   280      23.471  37.560  51.559  1.00  0.00           O
ATOM   4168  N   LYS   281      24.403  36.261  53.124  1.00  0.00           N
ATOM   4169  H   LYS   281      25.229  36.081  53.676  1.00  0.00           H
ATOM   4170  CA  LYS   281      23.136  35.927  53.796  1.00  0.00           C
ATOM   4171  HA  LYS   281      22.480  35.383  53.115  1.00  0.00           H
ATOM   4172  CB  LYS   281      23.314  34.862  54.919  1.00  0.00           C
ATOM   4173  HB2 LYS   281      23.981  34.100  54.516  1.00  0.00           H
ATOM   4174  HB3 LYS   281      23.865  35.336  55.732  1.00  0.00           H
ATOM   4175  CG  LYS   281      21.997  34.237  55.365  1.00  0.00           C
ATOM   4176  HG2 LYS   281      22.193  33.871  56.373  1.00  0.00           H
ATOM   4177  HG3 LYS   281      21.167  34.924  55.527  1.00  0.00           H
ATOM   4178  CD  LYS   281      21.702  32.965  54.529  1.00  0.00           C
ATOM   4179  HD2 LYS   281      21.719  33.235  53.473  1.00  0.00           H
ATOM   4180  HD3 LYS   281      22.578  32.316  54.500  1.00  0.00           H
ATOM   4181  CE  LYS   281      20.344  32.311  54.888  1.00  0.00           C
ATOM   4182  HE2 LYS   281      20.437  31.249  54.664  1.00  0.00           H
ATOM   4183  HE3 LYS   281      20.164  32.435  55.956  1.00  0.00           H
ATOM   4184  NZ  LYS   281      19.233  32.843  54.029  1.00  0.00           N
ATOM   4185  HZ1 LYS   281      18.870  33.746  54.299  1.00  0.00           H
ATOM   4186  HZ2 LYS   281      19.525  33.016  53.079  1.00  0.00           H
ATOM   4187  HZ3 LYS   281      18.398  32.279  54.117  1.00  0.00           H
ATOM   4188  C   LYS   281      22.421  37.188  54.353  1.00  0.00           C
ATOM   4189  O   LYS   281      21.292  37.494  54.040  1.00  0.00           O
ATOM   4190  N   SER   282      23.131  37.902  55.231  1.00  0.00           N
ATOM   4191  H   SER   282      24.049  37.501  55.360  1.00  0.00           H
ATOM   4192  CA  SER   282      22.773  39.333  55.498  1.00  0.00           C
ATOM   4193  HA  SER   282      21.701  39.360  55.699  1.00  0.00           H
ATOM   4194  CB  SER   282      23.602  39.951  56.597  1.00  0.00           C
ATOM   4195  HB2 SER   282      23.465  39.323  57.478  1.00  0.00           H
ATOM   4196  HB3 SER   282      24.650  39.959  56.296  1.00  0.00           H
ATOM   4197  OG  SER   282      23.264  41.340  56.792  1.00  0.00           O
ATOM   4198  HG  SER   282      22.544  41.288  57.424  1.00  0.00           H
ATOM   4199  C   SER   282      22.880  40.186  54.267  1.00  0.00           C
ATOM   4200  O   SER   282      23.715  39.865  53.414  1.00  0.00           O
ATOM   4201  N   THR   283      22.014  41.220  54.093  1.00  0.00           N
ATOM   4202  H   THR   283      21.178  41.232  54.661  1.00  0.00           H
ATOM   4203  CA  THR   283      22.064  42.178  53.020  1.00  0.00           C
ATOM   4204  HA  THR   283      22.768  41.832  52.263  1.00  0.00           H
ATOM   4205  CB  THR   283      20.636  42.339  52.394  1.00  0.00           C
ATOM   4206  HB  THR   283      20.695  42.780  51.399  1.00  0.00           H
ATOM   4207  CG2 THR   283      19.771  40.985  52.203  1.00  0.00           C
ATOM   4208 HG21 THR   283      20.325  40.146  51.781  1.00  0.00           H
ATOM   4209 HG22 THR   283      19.472  40.656  53.198  1.00  0.00           H
ATOM   4210 HG23 THR   283      18.901  41.201  51.583  1.00  0.00           H
ATOM   4211  OG1 THR   283      19.841  43.130  53.181  1.00  0.00           O
ATOM   4212  HG1 THR   283      20.320  43.923  53.435  1.00  0.00           H
ATOM   4213  C   THR   283      22.698  43.589  53.362  1.00  0.00           C
ATOM   4214  O   THR   283      22.646  44.460  52.529  1.00  0.00           O
ATOM   4215  N   ASN   284      23.210  43.682  54.593  1.00  0.00           N
ATOM   4216  H   ASN   284      23.206  42.839  55.149  1.00  0.00           H
ATOM   4217  CA  ASN   284      23.889  44.849  55.126  1.00  0.00           C
ATOM   4218  HA  ASN   284      24.347  45.421  54.318  1.00  0.00           H
ATOM   4219  CB  ASN   284      22.809  45.713  55.903  1.00  0.00           C
ATOM   4220  HB2 ASN   284      22.445  45.173  56.778  1.00  0.00           H
ATOM   4221  HB3 ASN   284      23.270  46.580  56.375  1.00  0.00           H
ATOM   4222  CG  ASN   284      21.541  46.105  55.163  1.00  0.00           C
ATOM   4223  OD1 ASN   284      20.638  45.335  54.748  1.00  0.00           O
ATOM   4224  ND2 ASN   284      21.407  47.377  54.868  1.00  0.00           N
ATOM   4225 HD21 ASN   284      20.599  47.662  54.334  1.00  0.00           H
ATOM   4226 HD22 ASN   284      22.074  47.970  55.340  1.00  0.00           H
ATOM   4227  C   ASN   284      25.229  44.532  55.878  1.00  0.00           C
ATOM   4228  O   ASN   284      25.953  45.547  56.037  1.00  0.00           O
ATOM   4229  N   SER   285      25.494  43.344  56.364  1.00  0.00           N
ATOM   4230  H   SER   285      24.758  42.653  56.318  1.00  0.00           H
ATOM   4231  CA  SER   285      26.785  42.799  56.878  1.00  0.00           C
ATOM   4232  HA  SER   285      27.425  43.660  57.075  1.00  0.00           H
ATOM   4233  CB  SER   285      26.386  42.036  58.169  1.00  0.00           C
ATOM   4234  HB2 SER   285      25.812  42.659  58.856  1.00  0.00           H
ATOM   4235  HB3 SER   285      25.786  41.210  57.785  1.00  0.00           H
ATOM   4236  OG  SER   285      27.614  41.480  58.783  1.00  0.00           O
ATOM   4237  HG  SER   285      28.057  42.174  59.276  1.00  0.00           H
ATOM   4238  C   SER   285      27.380  41.728  55.929  1.00  0.00           C
ATOM   4239  O   SER   285      26.596  41.097  55.164  1.00  0.00           O
ATOM   4240  N   ARG   286      28.650  41.393  55.934  1.00  0.00           N
ATOM   4241  H   ARG   286      29.150  41.869  56.671  1.00  0.00           H
ATOM   4242  CA  ARG   286      29.245  40.433  55.024  1.00  0.00           C
ATOM   4243  HA  ARG   286      28.606  40.460  54.141  1.00  0.00           H
ATOM   4244  CB  ARG   286      30.696  40.863  54.583  1.00  0.00           C
ATOM   4245  HB2 ARG   286      31.410  40.997  55.397  1.00  0.00           H
ATOM   4246  HB3 ARG   286      31.010  40.067  53.908  1.00  0.00           H
ATOM   4247  CG  ARG   286      30.962  42.062  53.667  1.00  0.00           C
ATOM   4248  HG2 ARG   286      30.436  41.885  52.730  1.00  0.00           H
ATOM   4249  HG3 ARG   286      30.528  42.935  54.156  1.00  0.00           H
ATOM   4250  CD  ARG   286      32.480  42.342  53.623  1.00  0.00           C
ATOM   4251  HD2 ARG   286      32.758  43.232  53.057  1.00  0.00           H
ATOM   4252  HD3 ARG   286      32.899  42.381  54.630  1.00  0.00           H
ATOM   4253  NE  ARG   286      33.215  41.177  53.013  1.00  0.00           N
ATOM   4254  HE  ARG   286      32.759  40.278  53.071  1.00  0.00           H
ATOM   4255  CZ  ARG   286      34.286  41.307  52.294  1.00  0.00           C
ATOM   4256  NH1 ARG   286      34.721  40.330  51.556  1.00  0.00           N
ATOM   4257 HH11 ARG   286      34.276  39.426  51.622  1.00  0.00           H
ATOM   4258 HH12 ARG   286      35.582  40.380  51.029  1.00  0.00           H
ATOM   4259  NH2 ARG   286      35.057  42.369  52.324  1.00  0.00           N
ATOM   4260 HH21 ARG   286      34.881  43.183  52.895  1.00  0.00           H
ATOM   4261 HH22 ARG   286      35.837  42.490  51.693  1.00  0.00           H
ATOM   4262  C   ARG   286      29.193  39.045  55.550  1.00  0.00           C
ATOM   4263  O   ARG   286      30.175  38.326  55.577  1.00  0.00           O
ATOM   4264  N   SER   287      28.006  38.608  56.041  1.00  0.00           N
ATOM   4265  H   SER   287      27.262  39.269  55.865  1.00  0.00           H
ATOM   4266  CA  SER   287      27.803  37.396  56.778  1.00  0.00           C
ATOM   4267  HA  SER   287      28.677  36.825  57.091  1.00  0.00           H
ATOM   4268  CB  SER   287      27.232  37.707  58.089  1.00  0.00           C
ATOM   4269  HB2 SER   287      26.901  36.825  58.637  1.00  0.00           H
ATOM   4270  HB3 SER   287      28.053  38.072  58.705  1.00  0.00           H
ATOM   4271  OG  SER   287      26.105  38.484  57.971  1.00  0.00           O
ATOM   4272  HG  SER   287      25.878  38.855  58.828  1.00  0.00           H
ATOM   4273  C   SER   287      26.963  36.342  56.082  1.00  0.00           C
ATOM   4274  O   SER   287      26.021  36.722  55.362  1.00  0.00           O
ATOM   4275  N   GLY   288      27.390  35.122  56.225  1.00  0.00           N
ATOM   4276  H   GLY   288      28.202  34.909  56.786  1.00  0.00           H
ATOM   4277  CA  GLY   288      26.929  33.996  55.441  1.00  0.00           C
ATOM   4278  HA2 GLY   288      27.764  33.297  55.514  1.00  0.00           H
ATOM   4279  HA3 GLY   288      26.014  33.556  55.835  1.00  0.00           H
ATOM   4280  C   GLY   288      26.747  34.227  53.938  1.00  0.00           C
ATOM   4281  O   GLY   288      27.487  34.989  53.384  1.00  0.00           O
ATOM   4282  N   PHE   289      26.020  33.334  53.265  1.00  0.00           N
ATOM   4283  H   PHE   289      25.741  32.540  53.823  1.00  0.00           H
ATOM   4284  CA  PHE   289      25.971  33.384  51.785  1.00  0.00           C
ATOM   4285  HA  PHE   289      25.967  34.424  51.460  1.00  0.00           H
ATOM   4286  CB  PHE   289      27.247  32.791  51.046  1.00  0.00           C
ATOM   4287  HB2 PHE   289      28.082  33.143  51.652  1.00  0.00           H
ATOM   4288  HB3 PHE   289      27.251  31.701  51.061  1.00  0.00           H
ATOM   4289  CG  PHE   289      27.543  33.300  49.700  1.00  0.00           C
ATOM   4290  CD1 PHE   289      28.046  34.600  49.604  1.00  0.00           C
ATOM   4291  HD1 PHE   289      28.193  35.172  50.508  1.00  0.00           H
ATOM   4292  CE1 PHE   289      28.427  35.106  48.329  1.00  0.00           C
ATOM   4293  HE1 PHE   289      29.002  36.019  48.265  1.00  0.00           H
ATOM   4294  CZ  PHE   289      28.379  34.237  47.280  1.00  0.00           C
ATOM   4295  HZ  PHE   289      28.759  34.429  46.288  1.00  0.00           H
ATOM   4296  CE2 PHE   289      27.749  32.986  47.317  1.00  0.00           C
ATOM   4297  HE2 PHE   289      27.719  32.324  46.464  1.00  0.00           H
ATOM   4298  CD2 PHE   289      27.310  32.501  48.558  1.00  0.00           C
ATOM   4299  HD2 PHE   289      26.782  31.562  48.618  1.00  0.00           H
ATOM   4300  C   PHE   289      24.732  32.694  51.219  1.00  0.00           C
ATOM   4301  O   PHE   289      24.279  31.618  51.703  1.00  0.00           O
ATOM   4302  N   GLU   290      24.263  33.155  50.074  1.00  0.00           N
ATOM   4303  H   GLU   290      24.734  33.953  49.671  1.00  0.00           H
ATOM   4304  CA  GLU   290      23.143  32.522  49.319  1.00  0.00           C
ATOM   4305  HA  GLU   290      23.257  31.443  49.437  1.00  0.00           H
ATOM   4306  CB  GLU   290      21.800  32.933  49.980  1.00  0.00           C
ATOM   4307  HB2 GLU   290      21.029  32.342  49.488  1.00  0.00           H
ATOM   4308  HB3 GLU   290      21.736  32.509  50.981  1.00  0.00           H
ATOM   4309  CG  GLU   290      21.426  34.391  49.871  1.00  0.00           C
ATOM   4310  HG2 GLU   290      22.197  34.942  50.409  1.00  0.00           H
ATOM   4311  HG3 GLU   290      21.388  34.856  48.886  1.00  0.00           H
ATOM   4312  CD  GLU   290      20.061  34.680  50.634  1.00  0.00           C
ATOM   4313  OE1 GLU   290      19.371  35.691  50.332  1.00  0.00           O
ATOM   4314  OE2 GLU   290      19.656  34.019  51.582  1.00  0.00           O
ATOM   4315  C   GLU   290      23.173  32.752  47.798  1.00  0.00           C
ATOM   4316  O   GLU   290      23.772  33.702  47.315  1.00  0.00           O
ATOM   4317  N   MET   291      22.672  31.820  46.998  1.00  0.00           N
ATOM   4318  H   MET   291      22.117  31.098  47.438  1.00  0.00           H
ATOM   4319  CA  MET   291      22.349  32.132  45.612  1.00  0.00           C
ATOM   4320  HA  MET   291      23.085  32.851  45.251  1.00  0.00           H
ATOM   4321  CB  MET   291      22.504  30.916  44.584  1.00  0.00           C
ATOM   4322  HB2 MET   291      21.933  30.065  44.956  1.00  0.00           H
ATOM   4323  HB3 MET   291      21.959  31.153  43.672  1.00  0.00           H
ATOM   4324  CG  MET   291      23.913  30.480  44.297  1.00  0.00           C
ATOM   4325  HG2 MET   291      24.324  30.069  45.219  1.00  0.00           H
ATOM   4326  HG3 MET   291      23.910  29.713  43.522  1.00  0.00           H
ATOM   4327  SD  MET   291      24.878  31.902  43.614  1.00  0.00           S
ATOM   4328  CE  MET   291      24.082  31.865  41.924  1.00  0.00           C
ATOM   4329  HE1 MET   291      23.020  32.105  41.959  1.00  0.00           H
ATOM   4330  HE2 MET   291      24.612  32.556  41.270  1.00  0.00           H
ATOM   4331  HE3 MET   291      24.328  30.897  41.487  1.00  0.00           H
ATOM   4332  C   MET   291      20.924  32.775  45.424  1.00  0.00           C
ATOM   4333  O   MET   291      20.169  32.643  46.351  1.00  0.00           O
ATOM   4334  N   ILE   292      20.565  33.319  44.240  1.00  0.00           N
ATOM   4335  H   ILE   292      21.408  33.473  43.706  1.00  0.00           H
ATOM   4336  CA  ILE   292      19.331  34.013  43.812  1.00  0.00           C
ATOM   4337  HA  ILE   292      18.560  33.360  44.222  1.00  0.00           H
ATOM   4338  CB  ILE   292      19.160  35.299  44.672  1.00  0.00           C
ATOM   4339  HB  ILE   292      19.252  35.045  45.727  1.00  0.00           H
ATOM   4340  CG2 ILE   292      20.233  36.384  44.410  1.00  0.00           C
ATOM   4341 HG21 ILE   292      20.281  37.128  45.206  1.00  0.00           H
ATOM   4342 HG22 ILE   292      21.222  35.928  44.368  1.00  0.00           H
ATOM   4343 HG23 ILE   292      20.008  36.874  43.463  1.00  0.00           H
ATOM   4344  CG1 ILE   292      17.764  35.938  44.533  1.00  0.00           C
ATOM   4345 HG12 ILE   292      17.570  36.282  43.518  1.00  0.00           H
ATOM   4346 HG13 ILE   292      17.022  35.145  44.639  1.00  0.00           H
ATOM   4347  CD1 ILE   292      17.517  36.954  45.648  1.00  0.00           C
ATOM   4348 HD11 ILE   292      18.174  37.817  45.537  1.00  0.00           H
ATOM   4349 HD12 ILE   292      16.444  37.142  45.666  1.00  0.00           H
ATOM   4350 HD13 ILE   292      17.788  36.567  46.630  1.00  0.00           H
ATOM   4351  C   ILE   292      19.250  34.085  42.297  1.00  0.00           C
ATOM   4352  O   ILE   292      20.330  34.299  41.665  1.00  0.00           O
ATOM   4353  N   TRP   293      18.056  33.972  41.775  1.00  0.00           N
ATOM   4354  H   TRP   293      17.328  33.730  42.430  1.00  0.00           H
ATOM   4355  CA  TRP   293      17.688  33.969  40.378  1.00  0.00           C
ATOM   4356  HA  TRP   293      18.526  34.166  39.710  1.00  0.00           H
ATOM   4357  CB  TRP   293      17.211  32.596  39.941  1.00  0.00           C
ATOM   4358  HB2 TRP   293      17.999  31.845  40.005  1.00  0.00           H
ATOM   4359  HB3 TRP   293      16.522  32.182  40.676  1.00  0.00           H
ATOM   4360  CG  TRP   293      16.548  32.452  38.596  1.00  0.00           C
ATOM   4361  CD1 TRP   293      15.273  32.082  38.377  1.00  0.00           C
ATOM   4362  HD1 TRP   293      14.606  31.744  39.156  1.00  0.00           H
ATOM   4363  NE1 TRP   293      14.965  32.002  37.051  1.00  0.00           N
ATOM   4364  HE1 TRP   293      14.069  31.676  36.715  1.00  0.00           H
ATOM   4365  CE2 TRP   293      16.050  32.396  36.279  1.00  0.00           C
ATOM   4366  CZ2 TRP   293      16.225  32.477  34.842  1.00  0.00           C
ATOM   4367  HZ2 TRP   293      15.407  32.327  34.154  1.00  0.00           H
ATOM   4368  CH2 TRP   293      17.524  32.764  34.397  1.00  0.00           C
ATOM   4369  HH2 TRP   293      17.683  32.815  33.330  1.00  0.00           H
ATOM   4370  CZ3 TRP   293      18.560  33.099  35.362  1.00  0.00           C
ATOM   4371  HZ3 TRP   293      19.542  33.381  35.012  1.00  0.00           H
ATOM   4372  CE3 TRP   293      18.291  33.031  36.752  1.00  0.00           C
ATOM   4373  HE3 TRP   293      19.057  33.302  37.463  1.00  0.00           H
ATOM   4374  CD2 TRP   293      16.966  32.778  37.261  1.00  0.00           C
ATOM   4375  C   TRP   293      16.551  34.971  40.085  1.00  0.00           C
ATOM   4376  O   TRP   293      15.617  35.081  40.907  1.00  0.00           O
ATOM   4377  N   ASP   294      16.683  35.634  38.907  1.00  0.00           N
ATOM   4378  H   ASP   294      17.433  35.375  38.282  1.00  0.00           H
ATOM   4379  CA  ASP   294      15.785  36.675  38.519  1.00  0.00           C
ATOM   4380  HA  ASP   294      14.869  36.543  39.095  1.00  0.00           H
ATOM   4381  CB  ASP   294      16.377  38.048  38.898  1.00  0.00           C
ATOM   4382  HB2 ASP   294      16.521  38.076  39.978  1.00  0.00           H
ATOM   4383  HB3 ASP   294      17.296  38.245  38.345  1.00  0.00           H
ATOM   4384  CG  ASP   294      15.458  39.204  38.653  1.00  0.00           C
ATOM   4385  OD1 ASP   294      14.276  39.050  38.360  1.00  0.00           O
ATOM   4386  OD2 ASP   294      15.960  40.382  38.713  1.00  0.00           O
ATOM   4387  C   ASP   294      15.516  36.595  36.947  1.00  0.00           C
ATOM   4388  O   ASP   294      16.427  36.963  36.200  1.00  0.00           O
ATOM   4389  N   PRO   295      14.377  36.042  36.550  1.00  0.00           N
ATOM   4390  CD  PRO   295      13.480  35.294  37.336  1.00  0.00           C
ATOM   4391  HD2 PRO   295      12.793  35.824  37.995  1.00  0.00           H
ATOM   4392  HD3 PRO   295      14.159  34.684  37.932  1.00  0.00           H
ATOM   4393  CG  PRO   295      12.695  34.444  36.314  1.00  0.00           C
ATOM   4394  HG2 PRO   295      11.664  34.239  36.605  1.00  0.00           H
ATOM   4395  HG3 PRO   295      13.091  33.454  36.092  1.00  0.00           H
ATOM   4396  CB  PRO   295      12.595  35.365  35.149  1.00  0.00           C
ATOM   4397  HB2 PRO   295      11.850  36.138  35.338  1.00  0.00           H
ATOM   4398  HB3 PRO   295      12.358  34.829  34.230  1.00  0.00           H
ATOM   4399  CA  PRO   295      13.999  35.971  35.074  1.00  0.00           C
ATOM   4400  HA  PRO   295      14.685  35.258  34.614  1.00  0.00           H
ATOM   4401  C   PRO   295      13.954  37.318  34.408  1.00  0.00           C
ATOM   4402  O   PRO   295      13.604  38.288  34.993  1.00  0.00           O
ATOM   4403  N   ASN   296      14.394  37.469  33.182  1.00  0.00           N
ATOM   4404  H   ASN   296      14.648  36.654  32.643  1.00  0.00           H
ATOM   4405  CA  ASN   296      14.798  38.802  32.603  1.00  0.00           C
ATOM   4406  HA  ASN   296      15.417  38.635  31.723  1.00  0.00           H
ATOM   4407  CB  ASN   296      13.461  39.510  32.157  1.00  0.00           C
ATOM   4408  HB2 ASN   296      12.728  39.552  32.962  1.00  0.00           H
ATOM   4409  HB3 ASN   296      13.758  40.479  31.757  1.00  0.00           H
ATOM   4410  CG  ASN   296      12.887  38.750  30.993  1.00  0.00           C
ATOM   4411  OD1 ASN   296      13.132  39.078  29.840  1.00  0.00           O
ATOM   4412  ND2 ASN   296      12.020  37.816  31.193  1.00  0.00           N
ATOM   4413 HD21 ASN   296      11.544  37.409  30.402  1.00  0.00           H
ATOM   4414 HD22 ASN   296      11.554  37.709  32.083  1.00  0.00           H
ATOM   4415  C   ASN   296      15.738  39.723  33.450  1.00  0.00           C
ATOM   4416  O   ASN   296      15.986  40.853  33.044  1.00  0.00           O
ATOM   4417  N   GLY   297      16.344  39.236  34.605  1.00  0.00           N
ATOM   4418  H   GLY   297      16.088  38.320  34.945  1.00  0.00           H
ATOM   4419  CA  GLY   297      17.095  40.105  35.599  1.00  0.00           C
ATOM   4420  HA2 GLY   297      16.440  40.910  35.931  1.00  0.00           H
ATOM   4421  HA3 GLY   297      17.502  39.439  36.359  1.00  0.00           H
ATOM   4422  C   GLY   297      18.338  40.860  35.057  1.00  0.00           C
ATOM   4423  O   GLY   297      18.640  41.883  35.539  1.00  0.00           O
ATOM   4424  N   TRP   298      18.936  40.387  33.974  1.00  0.00           N
ATOM   4425  H   TRP   298      18.666  39.474  33.637  1.00  0.00           H
ATOM   4426  CA  TRP   298      20.022  41.036  33.245  1.00  0.00           C
ATOM   4427  HA  TRP   298      20.697  41.233  34.079  1.00  0.00           H
ATOM   4428  CB  TRP   298      20.734  40.025  32.244  1.00  0.00           C
ATOM   4429  HB2 TRP   298      20.734  39.033  32.695  1.00  0.00           H
ATOM   4430  HB3 TRP   298      20.001  40.010  31.438  1.00  0.00           H
ATOM   4431  CG  TRP   298      22.096  40.390  31.791  1.00  0.00           C
ATOM   4432  CD1 TRP   298      22.389  41.165  30.734  1.00  0.00           C
ATOM   4433  HD1 TRP   298      21.715  41.801  30.180  1.00  0.00           H
ATOM   4434  NE1 TRP   298      23.772  41.169  30.540  1.00  0.00           N
ATOM   4435  HE1 TRP   298      24.206  41.559  29.716  1.00  0.00           H
ATOM   4436  CE2 TRP   298      24.447  40.412  31.420  1.00  0.00           C
ATOM   4437  CZ2 TRP   298      25.815  40.075  31.619  1.00  0.00           C
ATOM   4438  HZ2 TRP   298      26.495  40.579  30.948  1.00  0.00           H
ATOM   4439  CH2 TRP   298      26.222  39.302  32.675  1.00  0.00           C
ATOM   4440  HH2 TRP   298      27.264  39.031  32.761  1.00  0.00           H
ATOM   4441  CZ3 TRP   298      25.302  38.888  33.593  1.00  0.00           C
ATOM   4442  HZ3 TRP   298      25.618  38.369  34.487  1.00  0.00           H
ATOM   4443  CE3 TRP   298      23.877  39.277  33.522  1.00  0.00           C
ATOM   4444  HE3 TRP   298      23.232  39.209  34.386  1.00  0.00           H
ATOM   4445  CD2 TRP   298      23.415  39.971  32.304  1.00  0.00           C
ATOM   4446  C   TRP   298      19.682  42.384  32.514  1.00  0.00           C
ATOM   4447  O   TRP   298      20.544  43.179  32.367  1.00  0.00           O
ATOM   4448  N   THR   299      18.371  42.480  32.013  1.00  0.00           N
ATOM   4449  H   THR   299      17.677  41.773  32.210  1.00  0.00           H
ATOM   4450  CA  THR   299      17.919  43.559  31.129  1.00  0.00           C
ATOM   4451  HA  THR   299      18.696  44.279  30.873  1.00  0.00           H
ATOM   4452  CB  THR   299      17.510  42.957  29.762  1.00  0.00           C
ATOM   4453  HB  THR   299      17.177  43.756  29.100  1.00  0.00           H
ATOM   4454  CG2 THR   299      18.664  42.190  29.034  1.00  0.00           C
ATOM   4455 HG21 THR   299      19.627  42.639  29.279  1.00  0.00           H
ATOM   4456 HG22 THR   299      18.646  41.131  29.288  1.00  0.00           H
ATOM   4457 HG23 THR   299      18.478  42.157  27.960  1.00  0.00           H
ATOM   4458  OG1 THR   299      16.375  42.054  29.935  1.00  0.00           O
ATOM   4459  HG1 THR   299      15.656  42.629  30.203  1.00  0.00           H
ATOM   4460  C   THR   299      16.705  44.305  31.625  1.00  0.00           C
ATOM   4461  O   THR   299      16.548  45.405  31.162  1.00  0.00           O
ATOM   4462  N   GLU   300      15.754  43.741  32.408  1.00  0.00           N
ATOM   4463  H   GLU   300      15.901  42.829  32.816  1.00  0.00           H
ATOM   4464  CA  GLU   300      14.633  44.497  33.041  1.00  0.00           C
ATOM   4465  HA  GLU   300      14.177  45.194  32.338  1.00  0.00           H
ATOM   4466  CB  GLU   300      13.482  43.521  33.308  1.00  0.00           C
ATOM   4467  HB2 GLU   300      13.240  43.274  32.274  1.00  0.00           H
ATOM   4468  HB3 GLU   300      13.952  42.722  33.883  1.00  0.00           H
ATOM   4469  CG  GLU   300      12.259  44.036  34.068  1.00  0.00           C
ATOM   4470  HG2 GLU   300      11.488  43.267  34.116  1.00  0.00           H
ATOM   4471  HG3 GLU   300      12.563  44.269  35.089  1.00  0.00           H
ATOM   4472  CD  GLU   300      11.634  45.300  33.411  1.00  0.00           C
ATOM   4473  OE1 GLU   300      10.825  45.198  32.487  1.00  0.00           O
ATOM   4474  OE2 GLU   300      12.011  46.436  33.783  1.00  0.00           O
ATOM   4475  C   GLU   300      15.238  45.148  34.322  1.00  0.00           C
ATOM   4476  O   GLU   300      16.229  44.583  34.853  1.00  0.00           O
ATOM   4477  N   THR   301      14.688  46.276  34.714  1.00  0.00           N
ATOM   4478  H   THR   301      13.877  46.720  34.308  1.00  0.00           H
ATOM   4479  CA  THR   301      15.231  47.025  35.876  1.00  0.00           C
ATOM   4480  HA  THR   301      16.229  46.645  36.086  1.00  0.00           H
ATOM   4481  CB  THR   301      15.361  48.567  35.669  1.00  0.00           C
ATOM   4482  HB  THR   301      15.832  48.951  36.573  1.00  0.00           H
ATOM   4483  CG2 THR   301      16.371  49.023  34.606  1.00  0.00           C
ATOM   4484 HG21 THR   301      17.360  48.874  35.039  1.00  0.00           H
ATOM   4485 HG22 THR   301      16.332  48.344  33.754  1.00  0.00           H
ATOM   4486 HG23 THR   301      16.081  49.968  34.147  1.00  0.00           H
ATOM   4487  OG1 THR   301      14.110  49.162  35.437  1.00  0.00           O
ATOM   4488  HG1 THR   301      13.822  49.484  36.295  1.00  0.00           H
ATOM   4489  C   THR   301      14.485  46.763  37.230  1.00  0.00           C
ATOM   4490  O   THR   301      14.981  47.105  38.282  1.00  0.00           O
ATOM   4491  N   ASP   302      13.292  46.219  37.090  1.00  0.00           N
ATOM   4492  H   ASP   302      13.010  45.976  36.151  1.00  0.00           H
ATOM   4493  CA  ASP   302      12.520  45.768  38.286  1.00  0.00           C
ATOM   4494  HA  ASP   302      12.175  46.599  38.901  1.00  0.00           H
ATOM   4495  CB  ASP   302      11.241  45.056  37.816  1.00  0.00           C
ATOM   4496  HB2 ASP   302      10.577  45.756  37.308  1.00  0.00           H
ATOM   4497  HB3 ASP   302      11.616  44.314  37.110  1.00  0.00           H
ATOM   4498  CG  ASP   302      10.498  44.447  38.972  1.00  0.00           C
ATOM   4499  OD1 ASP   302       9.886  43.384  38.776  1.00  0.00           O
ATOM   4500  OD2 ASP   302      10.439  44.980  40.121  1.00  0.00           O
ATOM   4501  C   ASP   302      13.219  44.832  39.263  1.00  0.00           C
ATOM   4502  O   ASP   302      13.575  43.737  38.880  1.00  0.00           O
ATOM   4503  N   SER   303      13.480  45.276  40.492  1.00  0.00           N
ATOM   4504  H   SER   303      13.188  46.203  40.767  1.00  0.00           H
ATOM   4505  CA  SER   303      14.317  44.615  41.473  1.00  0.00           C
ATOM   4506  HA  SER   303      15.141  44.281  40.842  1.00  0.00           H
ATOM   4507  CB  SER   303      14.680  45.562  42.604  1.00  0.00           C
ATOM   4508  HB2 SER   303      13.775  45.698  43.196  1.00  0.00           H
ATOM   4509  HB3 SER   303      15.564  45.229  43.147  1.00  0.00           H
ATOM   4510  OG  SER   303      14.923  46.926  42.037  1.00  0.00           O
ATOM   4511  HG  SER   303      15.126  47.532  42.754  1.00  0.00           H
ATOM   4512  C   SER   303      13.675  43.338  42.126  1.00  0.00           C
ATOM   4513  O   SER   303      14.401  42.657  42.905  1.00  0.00           O
ATOM   4514  N   SER   304      12.431  42.937  41.746  1.00  0.00           N
ATOM   4515  H   SER   304      11.943  43.480  41.047  1.00  0.00           H
ATOM   4516  CA  SER   304      11.791  41.651  42.146  1.00  0.00           C
ATOM   4517  HA  SER   304      11.760  41.544  43.230  1.00  0.00           H
ATOM   4518  CB  SER   304      10.311  41.662  41.671  1.00  0.00           C
ATOM   4519  HB2 SER   304      10.301  41.845  40.596  1.00  0.00           H
ATOM   4520  HB3 SER   304       9.862  40.710  41.951  1.00  0.00           H
ATOM   4521  OG  SER   304       9.551  42.635  42.326  1.00  0.00           O
ATOM   4522  HG  SER   304       9.505  42.360  43.245  1.00  0.00           H
ATOM   4523  C   SER   304      12.554  40.406  41.648  1.00  0.00           C
ATOM   4524  O   SER   304      13.280  40.452  40.685  1.00  0.00           O
ATOM   4525  N   PHE   305      12.330  39.287  42.306  1.00  0.00           N
ATOM   4526  H   PHE   305      11.709  39.400  43.095  1.00  0.00           H
ATOM   4527  CA  PHE   305      13.166  38.096  42.111  1.00  0.00           C
ATOM   4528  HA  PHE   305      13.594  38.045  41.110  1.00  0.00           H
ATOM   4529  CB  PHE   305      14.311  38.064  43.102  1.00  0.00           C
ATOM   4530  HB2 PHE   305      15.046  37.372  42.692  1.00  0.00           H
ATOM   4531  HB3 PHE   305      14.879  38.989  43.198  1.00  0.00           H
ATOM   4532  CG  PHE   305      13.962  37.580  44.487  1.00  0.00           C
ATOM   4533  CD1 PHE   305      14.122  36.254  44.838  1.00  0.00           C
ATOM   4534  HD1 PHE   305      14.380  35.485  44.124  1.00  0.00           H
ATOM   4535  CE1 PHE   305      13.869  35.955  46.202  1.00  0.00           C
ATOM   4536  HE1 PHE   305      13.822  34.922  46.513  1.00  0.00           H
ATOM   4537  CZ  PHE   305      13.514  36.961  47.145  1.00  0.00           C
ATOM   4538  HZ  PHE   305      13.375  36.716  48.189  1.00  0.00           H
ATOM   4539  CE2 PHE   305      13.262  38.256  46.729  1.00  0.00           C
ATOM   4540  HE2 PHE   305      12.932  39.051  47.382  1.00  0.00           H
ATOM   4541  CD2 PHE   305      13.572  38.560  45.377  1.00  0.00           C
ATOM   4542  HD2 PHE   305      13.533  39.598  45.085  1.00  0.00           H
ATOM   4543  C   PHE   305      12.326  36.808  42.150  1.00  0.00           C
ATOM   4544  O   PHE   305      11.174  36.870  42.645  1.00  0.00           O
ATOM   4545  N   SER   306      12.826  35.674  41.617  1.00  0.00           N
ATOM   4546  H   SER   306      13.800  35.681  41.345  1.00  0.00           H
ATOM   4547  CA  SER   306      12.113  34.386  41.544  1.00  0.00           C
ATOM   4548  HA  SER   306      11.031  34.517  41.549  1.00  0.00           H
ATOM   4549  CB  SER   306      12.628  33.683  40.301  1.00  0.00           C
ATOM   4550  HB2 SER   306      12.647  34.361  39.446  1.00  0.00           H
ATOM   4551  HB3 SER   306      13.604  33.211  40.404  1.00  0.00           H
ATOM   4552  OG  SER   306      11.755  32.610  40.046  1.00  0.00           O
ATOM   4553  HG  SER   306      10.952  32.970  39.660  1.00  0.00           H
ATOM   4554  C   SER   306      12.454  33.562  42.714  1.00  0.00           C
ATOM   4555  O   SER   306      11.500  33.203  43.368  1.00  0.00           O
ATOM   4556  N   VAL   307      13.708  33.311  43.090  1.00  0.00           N
ATOM   4557  H   VAL   307      14.431  33.902  42.707  1.00  0.00           H
ATOM   4558  CA  VAL   307      14.081  32.130  44.014  1.00  0.00           C
ATOM   4559  HA  VAL   307      13.453  32.097  44.905  1.00  0.00           H
ATOM   4560  CB  VAL   307      13.858  30.744  43.295  1.00  0.00           C
ATOM   4561  HB  VAL   307      12.805  30.648  43.030  1.00  0.00           H
ATOM   4562  CG1 VAL   307      14.558  30.672  41.970  1.00  0.00           C
ATOM   4563 HG11 VAL   307      14.068  31.345  41.265  1.00  0.00           H
ATOM   4564 HG12 VAL   307      15.606  30.939  42.106  1.00  0.00           H
ATOM   4565 HG13 VAL   307      14.608  29.675  41.533  1.00  0.00           H
ATOM   4566  CG2 VAL   307      14.291  29.475  44.035  1.00  0.00           C
ATOM   4567 HG21 VAL   307      13.614  29.356  44.882  1.00  0.00           H
ATOM   4568 HG22 VAL   307      14.185  28.571  43.436  1.00  0.00           H
ATOM   4569 HG23 VAL   307      15.324  29.515  44.380  1.00  0.00           H
ATOM   4570  C   VAL   307      15.513  32.274  44.461  1.00  0.00           C
ATOM   4571  O   VAL   307      16.319  32.803  43.697  1.00  0.00           O
ATOM   4572  N   LYS   308      15.776  31.799  45.685  1.00  0.00           N
ATOM   4573  H   LYS   308      14.995  31.476  46.239  1.00  0.00           H
ATOM   4574  CA  LYS   308      17.116  31.772  46.272  1.00  0.00           C
ATOM   4575  HA  LYS   308      17.840  31.967  45.480  1.00  0.00           H
ATOM   4576  CB  LYS   308      17.084  32.997  47.249  1.00  0.00           C
ATOM   4577  HB2 LYS   308      17.916  32.910  47.947  1.00  0.00           H
ATOM   4578  HB3 LYS   308      17.261  33.919  46.696  1.00  0.00           H
ATOM   4579  CG  LYS   308      15.898  33.229  48.206  1.00  0.00           C
ATOM   4580  HG2 LYS   308      14.935  33.250  47.696  1.00  0.00           H
ATOM   4581  HG3 LYS   308      15.824  32.336  48.828  1.00  0.00           H
ATOM   4582  CD  LYS   308      16.177  34.536  49.017  1.00  0.00           C
ATOM   4583  HD2 LYS   308      17.152  34.544  49.506  1.00  0.00           H
ATOM   4584  HD3 LYS   308      16.270  35.352  48.301  1.00  0.00           H
ATOM   4585  CE  LYS   308      15.005  34.880  49.958  1.00  0.00           C
ATOM   4586  HE2 LYS   308      15.199  35.831  50.456  1.00  0.00           H
ATOM   4587  HE3 LYS   308      14.086  34.943  49.375  1.00  0.00           H
ATOM   4588  NZ  LYS   308      14.856  33.884  51.054  1.00  0.00           N
ATOM   4589  HZ1 LYS   308      15.742  33.590  51.438  1.00  0.00           H
ATOM   4590  HZ2 LYS   308      14.185  34.072  51.785  1.00  0.00           H
ATOM   4591  HZ3 LYS   308      14.440  33.069  50.627  1.00  0.00           H
ATOM   4592  C   LYS   308      17.417  30.364  46.843  1.00  0.00           C
ATOM   4593  O   LYS   308      16.488  29.555  47.058  1.00  0.00           O
ATOM   4594  N   GLN   309      18.660  30.169  47.169  1.00  0.00           N
ATOM   4595  H   GLN   309      19.370  30.848  46.935  1.00  0.00           H
ATOM   4596  CA  GLN   309      19.210  28.946  47.757  1.00  0.00           C
ATOM   4597  HA  GLN   309      18.391  28.374  48.193  1.00  0.00           H
ATOM   4598  CB  GLN   309      19.847  28.027  46.710  1.00  0.00           C
ATOM   4599  HB2 GLN   309      19.188  27.895  45.852  1.00  0.00           H
ATOM   4600  HB3 GLN   309      20.777  28.460  46.340  1.00  0.00           H
ATOM   4601  CG  GLN   309      19.947  26.621  47.373  1.00  0.00           C
ATOM   4602  HG2 GLN   309      20.566  26.792  48.254  1.00  0.00           H
ATOM   4603  HG3 GLN   309      18.974  26.235  47.676  1.00  0.00           H
ATOM   4604  CD  GLN   309      20.683  25.583  46.449  1.00  0.00           C
ATOM   4605  OE1 GLN   309      20.586  25.588  45.194  1.00  0.00           O
ATOM   4606  NE2 GLN   309      21.363  24.596  47.010  1.00  0.00           N
ATOM   4607 HE21 GLN   309      21.329  24.461  48.011  1.00  0.00           H
ATOM   4608 HE22 GLN   309      21.920  24.037  46.380  1.00  0.00           H
ATOM   4609  C   GLN   309      20.157  29.381  48.854  1.00  0.00           C
ATOM   4610  O   GLN   309      21.221  29.985  48.556  1.00  0.00           O
ATOM   4611  N   ASP   310      19.977  29.169  50.131  1.00  0.00           N
ATOM   4612  H   ASP   310      19.091  28.737  50.349  1.00  0.00           H
ATOM   4613  CA  ASP   310      20.957  29.258  51.227  1.00  0.00           C
ATOM   4614  HA  ASP   310      21.327  30.281  51.298  1.00  0.00           H
ATOM   4615  CB  ASP   310      20.314  28.992  52.589  1.00  0.00           C
ATOM   4616  HB2 ASP   310      20.170  27.926  52.765  1.00  0.00           H
ATOM   4617  HB3 ASP   310      21.009  29.360  53.344  1.00  0.00           H
ATOM   4618  CG  ASP   310      18.989  29.757  52.911  1.00  0.00           C
ATOM   4619  OD1 ASP   310      18.375  29.483  53.950  1.00  0.00           O
ATOM   4620  OD2 ASP   310      18.729  30.765  52.231  1.00  0.00           O
ATOM   4621  C   ASP   310      22.168  28.308  50.941  1.00  0.00           C
ATOM   4622  O   ASP   310      21.954  27.108  50.749  1.00  0.00           O
ATOM   4623  N   ILE   311      23.369  28.963  50.973  1.00  0.00           N
ATOM   4624  H   ILE   311      23.338  29.970  51.039  1.00  0.00           H
ATOM   4625  CA  ILE   311      24.657  28.377  50.651  1.00  0.00           C
ATOM   4626  HA  ILE   311      24.464  27.336  50.389  1.00  0.00           H
ATOM   4627  CB  ILE   311      25.207  29.098  49.356  1.00  0.00           C
ATOM   4628  HB  ILE   311      25.479  30.136  49.550  1.00  0.00           H
ATOM   4629  CG2 ILE   311      26.610  28.738  48.759  1.00  0.00           C
ATOM   4630 HG21 ILE   311      27.369  28.993  49.499  1.00  0.00           H
ATOM   4631 HG22 ILE   311      26.560  27.686  48.480  1.00  0.00           H
ATOM   4632 HG23 ILE   311      26.811  29.389  47.909  1.00  0.00           H
ATOM   4633  CG1 ILE   311      24.232  29.019  48.127  1.00  0.00           C
ATOM   4634 HG12 ILE   311      23.315  29.448  48.529  1.00  0.00           H
ATOM   4635 HG13 ILE   311      24.685  29.656  47.368  1.00  0.00           H
ATOM   4636  CD1 ILE   311      23.794  27.711  47.503  1.00  0.00           C
ATOM   4637 HD11 ILE   311      23.067  27.961  46.733  1.00  0.00           H
ATOM   4638 HD12 ILE   311      24.542  27.091  47.007  1.00  0.00           H
ATOM   4639 HD13 ILE   311      23.350  27.022  48.222  1.00  0.00           H
ATOM   4640  C   ILE   311      25.695  28.361  51.758  1.00  0.00           C
ATOM   4641  O   ILE   311      26.526  27.438  51.914  1.00  0.00           O
ATOM   4642  N   VAL   312      25.632  29.248  52.757  1.00  0.00           N
ATOM   4643  H   VAL   312      24.910  29.943  52.628  1.00  0.00           H
ATOM   4644  CA  VAL   312      26.454  29.419  53.960  1.00  0.00           C
ATOM   4645  HA  VAL   312      26.807  28.432  54.257  1.00  0.00           H
ATOM   4646  CB  VAL   312      27.729  30.208  53.775  1.00  0.00           C
ATOM   4647  HB  VAL   312      27.432  31.223  53.514  1.00  0.00           H
ATOM   4648  CG1 VAL   312      28.630  30.195  54.996  1.00  0.00           C
ATOM   4649 HG11 VAL   312      29.567  30.702  54.762  1.00  0.00           H
ATOM   4650 HG12 VAL   312      28.072  30.619  55.831  1.00  0.00           H
ATOM   4651 HG13 VAL   312      28.925  29.172  55.232  1.00  0.00           H
ATOM   4652  CG2 VAL   312      28.627  29.635  52.690  1.00  0.00           C
ATOM   4653 HG21 VAL   312      28.143  29.587  51.714  1.00  0.00           H
ATOM   4654 HG22 VAL   312      29.362  30.428  52.553  1.00  0.00           H
ATOM   4655 HG23 VAL   312      29.237  28.774  52.961  1.00  0.00           H
ATOM   4656  C   VAL   312      25.652  29.974  55.129  1.00  0.00           C
ATOM   4657  O   VAL   312      24.983  30.990  54.884  1.00  0.00           O
ATOM   4658  N   ALA   313      25.604  29.440  56.339  1.00  0.00           N
ATOM   4659  H   ALA   313      26.038  28.535  56.446  1.00  0.00           H
ATOM   4660  CA  ALA   313      24.935  29.984  57.487  1.00  0.00           C
ATOM   4661  HA  ALA   313      23.876  30.153  57.293  1.00  0.00           H
ATOM   4662  CB  ALA   313      25.030  28.900  58.608  1.00  0.00           C
ATOM   4663  HB1 ALA   313      24.453  29.043  59.522  1.00  0.00           H
ATOM   4664  HB2 ALA   313      24.797  27.970  58.091  1.00  0.00           H
ATOM   4665  HB3 ALA   313      26.113  28.827  58.710  1.00  0.00           H
ATOM   4666  C   ALA   313      25.507  31.347  57.868  1.00  0.00           C
ATOM   4667  O   ALA   313      26.625  31.729  57.655  1.00  0.00           O
ATOM   4668  N   ILE   314      24.668  32.188  58.482  1.00  0.00           N
ATOM   4669  H   ILE   314      23.728  31.886  58.697  1.00  0.00           H
ATOM   4670  CA  ILE   314      24.940  33.556  58.916  1.00  0.00           C
ATOM   4671  HA  ILE   314      25.370  33.997  58.017  1.00  0.00           H
ATOM   4672  CB  ILE   314      23.548  34.207  59.209  1.00  0.00           C
ATOM   4673  HB  ILE   314      22.939  33.765  58.421  1.00  0.00           H
ATOM   4674  CG2 ILE   314      22.918  33.641  60.469  1.00  0.00           C
ATOM   4675 HG21 ILE   314      23.347  32.759  60.944  1.00  0.00           H
ATOM   4676 HG22 ILE   314      23.104  34.419  61.209  1.00  0.00           H
ATOM   4677 HG23 ILE   314      21.842  33.555  60.311  1.00  0.00           H
ATOM   4678  CG1 ILE   314      23.631  35.726  59.088  1.00  0.00           C
ATOM   4679 HG12 ILE   314      23.989  36.294  59.947  1.00  0.00           H
ATOM   4680 HG13 ILE   314      24.231  35.943  58.204  1.00  0.00           H
ATOM   4681  CD1 ILE   314      22.243  36.338  58.759  1.00  0.00           C
ATOM   4682 HD11 ILE   314      21.981  35.968  57.767  1.00  0.00           H
ATOM   4683 HD12 ILE   314      21.505  36.006  59.489  1.00  0.00           H
ATOM   4684 HD13 ILE   314      22.286  37.424  58.676  1.00  0.00           H
ATOM   4685  C   ILE   314      26.010  33.703  60.067  1.00  0.00           C
ATOM   4686  O   ILE   314      26.545  34.758  60.344  1.00  0.00           O
ATOM   4687  N   THR   315      26.440  32.526  60.628  1.00  0.00           N
ATOM   4688  H   THR   315      26.101  31.677  60.197  1.00  0.00           H
ATOM   4689  CA  THR   315      27.527  32.449  61.583  1.00  0.00           C
ATOM   4690  HA  THR   315      27.274  33.178  62.353  1.00  0.00           H
ATOM   4691  CB  THR   315      27.732  31.028  62.243  1.00  0.00           C
ATOM   4692  HB  THR   315      28.556  31.210  62.933  1.00  0.00           H
ATOM   4693  CG2 THR   315      26.439  30.732  63.035  1.00  0.00           C
ATOM   4694 HG21 THR   315      26.415  31.441  63.862  1.00  0.00           H
ATOM   4695 HG22 THR   315      25.581  30.682  62.364  1.00  0.00           H
ATOM   4696 HG23 THR   315      26.401  29.751  63.507  1.00  0.00           H
ATOM   4697  OG1 THR   315      27.830  30.066  61.247  1.00  0.00           O
ATOM   4698  HG1 THR   315      28.701  30.125  60.851  1.00  0.00           H
ATOM   4699  C   THR   315      28.915  32.820  61.019  1.00  0.00           C
ATOM   4700  O   THR   315      29.769  33.146  61.797  1.00  0.00           O
ATOM   4701  N   ASP   316      29.120  32.608  59.715  1.00  0.00           N
ATOM   4702  H   ASP   316      28.413  32.232  59.100  1.00  0.00           H
ATOM   4703  CA  ASP   316      30.417  32.746  59.084  1.00  0.00           C
ATOM   4704  HA  ASP   316      31.155  32.734  59.886  1.00  0.00           H
ATOM   4705  CB  ASP   316      30.678  31.612  58.147  1.00  0.00           C
ATOM   4706  HB2 ASP   316      29.877  31.597  57.407  1.00  0.00           H
ATOM   4707  HB3 ASP   316      31.665  31.804  57.728  1.00  0.00           H
ATOM   4708  CG  ASP   316      30.654  30.252  58.786  1.00  0.00           C
ATOM   4709  OD1 ASP   316      30.990  29.338  58.031  1.00  0.00           O
ATOM   4710  OD2 ASP   316      30.420  30.034  60.006  1.00  0.00           O
ATOM   4711  C   ASP   316      30.517  34.126  58.370  1.00  0.00           C
ATOM   4712  O   ASP   316      29.494  34.786  58.176  1.00  0.00           O
ATOM   4713  N   TRP   317      31.757  34.481  58.036  1.00  0.00           N
ATOM   4714  H   TRP   317      32.535  33.861  58.207  1.00  0.00           H
ATOM   4715  CA  TRP   317      32.077  35.727  57.252  1.00  0.00           C
ATOM   4716  HA  TRP   317      31.175  36.326  57.128  1.00  0.00           H
ATOM   4717  CB  TRP   317      33.136  36.452  58.059  1.00  0.00           C
ATOM   4718  HB2 TRP   317      32.898  36.330  59.116  1.00  0.00           H
ATOM   4719  HB3 TRP   317      34.069  36.016  57.703  1.00  0.00           H
ATOM   4720  CG  TRP   317      33.219  37.936  57.772  1.00  0.00           C
ATOM   4721  CD1 TRP   317      34.180  38.624  57.155  1.00  0.00           C
ATOM   4722  HD1 TRP   317      35.009  38.101  56.703  1.00  0.00           H
ATOM   4723  NE1 TRP   317      33.858  39.953  57.070  1.00  0.00           N
ATOM   4724  HE1 TRP   317      34.352  40.635  56.512  1.00  0.00           H
ATOM   4725  CE2 TRP   317      32.696  40.153  57.811  1.00  0.00           C
ATOM   4726  CZ2 TRP   317      32.046  41.360  58.126  1.00  0.00           C
ATOM   4727  HZ2 TRP   317      32.409  42.338  57.848  1.00  0.00           H
ATOM   4728  CH2 TRP   317      30.883  41.274  58.902  1.00  0.00           C
ATOM   4729  HH2 TRP   317      30.476  42.186  59.314  1.00  0.00           H
ATOM   4730  CZ3 TRP   317      30.425  40.021  59.308  1.00  0.00           C
ATOM   4731  HZ3 TRP   317      29.533  39.953  59.913  1.00  0.00           H
ATOM   4732  CE3 TRP   317      31.058  38.864  58.977  1.00  0.00           C
ATOM   4733  HE3 TRP   317      30.603  37.961  59.356  1.00  0.00           H
ATOM   4734  CD2 TRP   317      32.276  38.903  58.232  1.00  0.00           C
ATOM   4735  C   TRP   317      32.519  35.463  55.792  1.00  0.00           C
ATOM   4736  O   TRP   317      33.482  34.720  55.596  1.00  0.00           O
ATOM   4737  N   SER   318      31.808  36.030  54.810  1.00  0.00           N
ATOM   4738  H   SER   318      31.008  36.594  55.060  1.00  0.00           H
ATOM   4739  CA  SER   318      32.179  36.093  53.388  1.00  0.00           C
ATOM   4740  HA  SER   318      32.655  35.175  53.043  1.00  0.00           H
ATOM   4741  CB  SER   318      30.962  36.397  52.511  1.00  0.00           C
ATOM   4742  HB2 SER   318      30.295  35.549  52.667  1.00  0.00           H
ATOM   4743  HB3 SER   318      30.434  37.255  52.927  1.00  0.00           H
ATOM   4744  OG  SER   318      31.267  36.524  51.158  1.00  0.00           O
ATOM   4745  HG  SER   318      31.868  35.808  50.943  1.00  0.00           H
ATOM   4746  C   SER   318      33.257  37.139  53.125  1.00  0.00           C
ATOM   4747  O   SER   318      33.071  38.294  53.291  1.00  0.00           O
ATOM   4748  N   GLY   319      34.459  36.544  52.815  1.00  0.00           N
ATOM   4749  H   GLY   319      34.525  35.537  52.797  1.00  0.00           H
ATOM   4750  CA  GLY   319      35.626  37.194  52.257  1.00  0.00           C
ATOM   4751  HA2 GLY   319      35.778  38.135  52.788  1.00  0.00           H
ATOM   4752  HA3 GLY   319      36.469  36.557  52.524  1.00  0.00           H
ATOM   4753  C   GLY   319      35.603  37.350  50.729  1.00  0.00           C
ATOM   4754  O   GLY   319      34.570  37.793  50.161  1.00  0.00           O
ATOM   4755  N   TYR   320      36.694  36.931  50.084  1.00  0.00           N
ATOM   4756  H   TYR   320      37.463  36.574  50.636  1.00  0.00           H
ATOM   4757  CA  TYR   320      36.788  36.753  48.611  1.00  0.00           C
ATOM   4758  HA  TYR   320      36.549  37.661  48.057  1.00  0.00           H
ATOM   4759  CB  TYR   320      38.166  36.347  48.172  1.00  0.00           C
ATOM   4760  HB2 TYR   320      38.526  35.726  48.993  1.00  0.00           H
ATOM   4761  HB3 TYR   320      38.084  35.619  47.365  1.00  0.00           H
ATOM   4762  CG  TYR   320      39.081  37.546  47.906  1.00  0.00           C
ATOM   4763  CD1 TYR   320      38.862  38.161  46.616  1.00  0.00           C
ATOM   4764  HD1 TYR   320      38.195  37.716  45.892  1.00  0.00           H
ATOM   4765  CE1 TYR   320      39.684  39.269  46.261  1.00  0.00           C
ATOM   4766  HE1 TYR   320      39.634  39.724  45.283  1.00  0.00           H
ATOM   4767  CZ  TYR   320      40.523  39.831  47.254  1.00  0.00           C
ATOM   4768  OH  TYR   320      41.191  41.076  47.095  1.00  0.00           O
ATOM   4769  HH  TYR   320      40.804  41.588  46.381  1.00  0.00           H
ATOM   4770  CE2 TYR   320      40.722  39.190  48.499  1.00  0.00           C
ATOM   4771  HE2 TYR   320      41.375  39.656  49.222  1.00  0.00           H
ATOM   4772  CD2 TYR   320      40.002  38.015  48.753  1.00  0.00           C
ATOM   4773  HD2 TYR   320      40.032  37.486  49.694  1.00  0.00           H
ATOM   4774  C   TYR   320      35.740  35.761  48.110  1.00  0.00           C
ATOM   4775  O   TYR   320      35.317  34.869  48.821  1.00  0.00           O
ATOM   4776  N   SER   321      35.260  35.897  46.838  1.00  0.00           N
ATOM   4777  H   SER   321      35.518  36.737  46.341  1.00  0.00           H
ATOM   4778  CA  SER   321      34.481  34.896  46.058  1.00  0.00           C
ATOM   4779  HA  SER   321      34.831  33.916  46.382  1.00  0.00           H
ATOM   4780  CB  SER   321      32.960  35.025  46.318  1.00  0.00           C
ATOM   4781  HB2 SER   321      32.543  34.196  45.747  1.00  0.00           H
ATOM   4782  HB3 SER   321      32.747  34.901  47.380  1.00  0.00           H
ATOM   4783  OG  SER   321      32.439  36.205  45.797  1.00  0.00           O
ATOM   4784  HG  SER   321      32.685  36.861  46.455  1.00  0.00           H
ATOM   4785  C   SER   321      34.813  34.888  44.551  1.00  0.00           C
ATOM   4786  O   SER   321      35.338  35.929  44.010  1.00  0.00           O
ATOM   4787  N   GLY   322      34.549  33.784  43.877  1.00  0.00           N
ATOM   4788  H   GLY   322      34.296  32.930  44.352  1.00  0.00           H
ATOM   4789  CA  GLY   322      34.623  33.914  42.404  1.00  0.00           C
ATOM   4790  HA2 GLY   322      34.044  34.796  42.134  1.00  0.00           H
ATOM   4791  HA3 GLY   322      35.637  34.070  42.034  1.00  0.00           H
ATOM   4792  C   GLY   322      34.115  32.718  41.635  1.00  0.00           C
ATOM   4793  O   GLY   322      33.688  31.760  42.238  1.00  0.00           O
ATOM   4794  N   SER   323      33.799  32.991  40.374  1.00  0.00           N
ATOM   4795  H   SER   323      34.004  33.912  40.014  1.00  0.00           H
ATOM   4796  CA  SER   323      33.326  31.989  39.458  1.00  0.00           C
ATOM   4797  HA  SER   323      32.584  31.347  39.932  1.00  0.00           H
ATOM   4798  CB  SER   323      32.652  32.605  38.191  1.00  0.00           C
ATOM   4799  HB2 SER   323      32.140  31.792  37.675  1.00  0.00           H
ATOM   4800  HB3 SER   323      31.947  33.354  38.551  1.00  0.00           H
ATOM   4801  OG  SER   323      33.680  33.329  37.526  1.00  0.00           O
ATOM   4802  HG  SER   323      34.098  32.762  36.874  1.00  0.00           H
ATOM   4803  C   SER   323      34.483  31.045  38.994  1.00  0.00           C
ATOM   4804  O   SER   323      35.666  31.407  39.041  1.00  0.00           O
ATOM   4805  N   PHE   324      34.136  29.880  38.464  1.00  0.00           N
ATOM   4806  H   PHE   324      33.157  29.640  38.408  1.00  0.00           H
ATOM   4807  CA  PHE   324      34.942  28.994  37.593  1.00  0.00           C
ATOM   4808  HA  PHE   324      35.563  29.674  37.010  1.00  0.00           H
ATOM   4809  CB  PHE   324      35.895  28.152  38.394  1.00  0.00           C
ATOM   4810  HB2 PHE   324      36.633  27.835  37.658  1.00  0.00           H
ATOM   4811  HB3 PHE   324      36.490  28.756  39.079  1.00  0.00           H
ATOM   4812  CG  PHE   324      35.402  26.971  39.220  1.00  0.00           C
ATOM   4813  CD1 PHE   324      34.794  27.289  40.439  1.00  0.00           C
ATOM   4814  HD1 PHE   324      34.783  28.347  40.657  1.00  0.00           H
ATOM   4815  CE1 PHE   324      34.405  26.231  41.269  1.00  0.00           C
ATOM   4816  HE1 PHE   324      34.105  26.344  42.300  1.00  0.00           H
ATOM   4817  CZ  PHE   324      34.316  24.926  40.698  1.00  0.00           C
ATOM   4818  HZ  PHE   324      33.943  24.160  41.362  1.00  0.00           H
ATOM   4819  CE2 PHE   324      34.770  24.708  39.434  1.00  0.00           C
ATOM   4820  HE2 PHE   324      34.717  23.743  38.951  1.00  0.00           H
ATOM   4821  CD2 PHE   324      35.294  25.713  38.681  1.00  0.00           C
ATOM   4822  HD2 PHE   324      35.680  25.549  37.686  1.00  0.00           H
ATOM   4823  C   PHE   324      34.042  28.202  36.610  1.00  0.00           C
ATOM   4824  O   PHE   324      32.819  28.088  36.815  1.00  0.00           O
ATOM   4825  N   VAL   325      34.683  27.624  35.564  1.00  0.00           N
ATOM   4826  H   VAL   325      35.683  27.685  35.428  1.00  0.00           H
ATOM   4827  CA  VAL   325      33.894  26.765  34.644  1.00  0.00           C
ATOM   4828  HA  VAL   325      32.925  26.527  35.082  1.00  0.00           H
ATOM   4829  CB  VAL   325      33.718  27.349  33.247  1.00  0.00           C
ATOM   4830  HB  VAL   325      33.446  26.603  32.500  1.00  0.00           H
ATOM   4831  CG1 VAL   325      32.675  28.494  33.346  1.00  0.00           C
ATOM   4832 HG11 VAL   325      31.762  28.131  33.819  1.00  0.00           H
ATOM   4833 HG12 VAL   325      33.090  29.327  33.912  1.00  0.00           H
ATOM   4834 HG13 VAL   325      32.268  28.729  32.363  1.00  0.00           H
ATOM   4835  CG2 VAL   325      35.011  27.857  32.532  1.00  0.00           C
ATOM   4836 HG21 VAL   325      34.844  28.076  31.478  1.00  0.00           H
ATOM   4837 HG22 VAL   325      35.306  28.777  33.035  1.00  0.00           H
ATOM   4838 HG23 VAL   325      35.872  27.189  32.556  1.00  0.00           H
ATOM   4839  C   VAL   325      34.602  25.452  34.428  1.00  0.00           C
ATOM   4840  O   VAL   325      35.814  25.458  34.211  1.00  0.00           O
ATOM   4841  N   GLN   326      33.854  24.361  34.144  1.00  0.00           N
ATOM   4842  H   GLN   326      32.860  24.350  34.329  1.00  0.00           H
ATOM   4843  CA  GLN   326      34.397  23.037  33.832  1.00  0.00           C
ATOM   4844  HA  GLN   326      35.485  23.085  33.799  1.00  0.00           H
ATOM   4845  CB  GLN   326      33.895  22.096  34.967  1.00  0.00           C
ATOM   4846  HB2 GLN   326      32.910  22.523  35.154  1.00  0.00           H
ATOM   4847  HB3 GLN   326      33.787  21.060  34.646  1.00  0.00           H
ATOM   4848  CG  GLN   326      34.804  22.049  36.227  1.00  0.00           C
ATOM   4849  HG2 GLN   326      35.786  21.667  35.945  1.00  0.00           H
ATOM   4850  HG3 GLN   326      34.899  22.975  36.794  1.00  0.00           H
ATOM   4851  CD  GLN   326      34.159  21.209  37.258  1.00  0.00           C
ATOM   4852  OE1 GLN   326      33.259  20.455  37.013  1.00  0.00           O
ATOM   4853  NE2 GLN   326      34.667  21.284  38.517  1.00  0.00           N
ATOM   4854 HE21 GLN   326      35.575  21.656  38.753  1.00  0.00           H
ATOM   4855 HE22 GLN   326      34.285  20.614  39.170  1.00  0.00           H
ATOM   4856  C   GLN   326      33.817  22.568  32.399  1.00  0.00           C
ATOM   4857  O   GLN   326      32.580  22.468  32.198  1.00  0.00           O
ATOM   4858  N   HID   327      34.749  22.281  31.548  1.00  0.00           N
ATOM   4859  H   HID   327      35.712  22.297  31.851  1.00  0.00           H
ATOM   4860  CA  HID   327      34.469  21.846  30.154  1.00  0.00           C
ATOM   4861  HA  HID   327      33.632  22.500  29.910  1.00  0.00           H
ATOM   4862  CB  HID   327      35.624  22.440  29.241  1.00  0.00           C
ATOM   4863  HB2 HID   327      36.592  22.093  29.602  1.00  0.00           H
ATOM   4864  HB3 HID   327      35.548  22.083  28.214  1.00  0.00           H
ATOM   4865  CG  HID   327      35.668  23.916  29.234  1.00  0.00           C
ATOM   4866  ND1 HID   327      35.027  24.814  28.387  1.00  0.00           N
ATOM   4867  HD1 HID   327      34.464  24.680  27.560  1.00  0.00           H
ATOM   4868  CE1 HID   327      35.160  26.030  28.850  1.00  0.00           C
ATOM   4869  HE1 HID   327      34.674  26.875  28.382  1.00  0.00           H
ATOM   4870  NE2 HID   327      35.997  26.052  29.881  1.00  0.00           N
ATOM   4871  CD2 HID   327      36.309  24.708  30.156  1.00  0.00           C
ATOM   4872  HD2 HID   327      36.907  24.482  31.027  1.00  0.00           H
ATOM   4873  C   HID   327      34.312  20.312  29.913  1.00  0.00           C
ATOM   4874  O   HID   327      34.930  19.487  30.564  1.00  0.00           O
ATOM   4875  N   PRO   328      33.558  19.886  28.861  1.00  0.00           N
ATOM   4876  CD  PRO   328      32.746  20.786  28.030  1.00  0.00           C
ATOM   4877  HD2 PRO   328      33.383  21.435  27.429  1.00  0.00           H
ATOM   4878  HD3 PRO   328      32.135  21.485  28.600  1.00  0.00           H
ATOM   4879  CG  PRO   328      31.831  19.884  27.110  1.00  0.00           C
ATOM   4880  HG2 PRO   328      31.688  20.301  26.114  1.00  0.00           H
ATOM   4881  HG3 PRO   328      30.882  19.666  27.599  1.00  0.00           H
ATOM   4882  CB  PRO   328      32.721  18.661  27.009  1.00  0.00           C
ATOM   4883  HB2 PRO   328      33.544  18.834  26.317  1.00  0.00           H
ATOM   4884  HB3 PRO   328      32.123  17.778  26.784  1.00  0.00           H
ATOM   4885  CA  PRO   328      33.347  18.507  28.381  1.00  0.00           C
ATOM   4886  HA  PRO   328      32.593  18.084  29.045  1.00  0.00           H
ATOM   4887  C   PRO   328      34.564  17.571  28.381  1.00  0.00           C
ATOM   4888  O   PRO   328      34.384  16.420  28.612  1.00  0.00           O
ATOM   4889  N   GLU   329      35.789  18.008  27.966  1.00  0.00           N
ATOM   4890  H   GLU   329      35.815  18.948  27.598  1.00  0.00           H
ATOM   4891  CA  GLU   329      36.912  17.044  27.889  1.00  0.00           C
ATOM   4892  HA  GLU   329      36.636  16.208  27.247  1.00  0.00           H
ATOM   4893  CB  GLU   329      38.046  17.796  27.176  1.00  0.00           C
ATOM   4894  HB2 GLU   329      38.301  18.710  27.712  1.00  0.00           H
ATOM   4895  HB3 GLU   329      38.941  17.213  27.395  1.00  0.00           H
ATOM   4896  CG  GLU   329      37.954  18.128  25.691  1.00  0.00           C
ATOM   4897  HG2 GLU   329      38.928  18.363  25.259  1.00  0.00           H
ATOM   4898  HG3 GLU   329      37.709  17.239  25.109  1.00  0.00           H
ATOM   4899  CD  GLU   329      37.024  19.217  25.338  1.00  0.00           C
ATOM   4900  OE1 GLU   329      36.588  19.261  24.206  1.00  0.00           O
ATOM   4901  OE2 GLU   329      36.707  20.118  26.113  1.00  0.00           O
ATOM   4902  C   GLU   329      37.316  16.524  29.329  1.00  0.00           C
ATOM   4903  O   GLU   329      37.953  15.402  29.463  1.00  0.00           O
ATOM   4904  N   LEU   330      36.909  17.143  30.422  1.00  0.00           N
ATOM   4905  H   LEU   330      36.236  17.882  30.278  1.00  0.00           H
ATOM   4906  CA  LEU   330      36.853  16.584  31.761  1.00  0.00           C
ATOM   4907  HA  LEU   330      37.562  15.761  31.853  1.00  0.00           H
ATOM   4908  CB  LEU   330      37.127  17.667  32.803  1.00  0.00           C
ATOM   4909  HB2 LEU   330      37.926  18.337  32.486  1.00  0.00           H
ATOM   4910  HB3 LEU   330      36.283  18.342  32.945  1.00  0.00           H
ATOM   4911  CG  LEU   330      37.514  17.081  34.137  1.00  0.00           C
ATOM   4912  HG  LEU   330      36.956  16.192  34.430  1.00  0.00           H
ATOM   4913  CD1 LEU   330      39.011  16.829  34.251  1.00  0.00           C
ATOM   4914 HD11 LEU   330      39.197  16.250  35.156  1.00  0.00           H
ATOM   4915 HD12 LEU   330      39.416  16.363  33.354  1.00  0.00           H
ATOM   4916 HD13 LEU   330      39.523  17.773  34.443  1.00  0.00           H
ATOM   4917  CD2 LEU   330      37.194  18.135  35.206  1.00  0.00           C
ATOM   4918 HD21 LEU   330      36.144  18.408  35.299  1.00  0.00           H
ATOM   4919 HD22 LEU   330      37.415  17.800  36.219  1.00  0.00           H
ATOM   4920 HD23 LEU   330      37.680  19.111  35.224  1.00  0.00           H
ATOM   4921  C   LEU   330      35.512  15.979  32.150  1.00  0.00           C
ATOM   4922  O   LEU   330      35.427  14.807  32.475  1.00  0.00           O
ATOM   4923  N   THR   331      34.397  16.677  32.154  1.00  0.00           N
ATOM   4924  H   THR   331      34.461  17.636  31.844  1.00  0.00           H
ATOM   4925  CA  THR   331      33.056  16.169  32.535  1.00  0.00           C
ATOM   4926  HA  THR   331      33.144  15.602  33.461  1.00  0.00           H
ATOM   4927  CB  THR   331      32.094  17.406  32.664  1.00  0.00           C
ATOM   4928  HB  THR   331      31.213  17.087  33.223  1.00  0.00           H
ATOM   4929  CG2 THR   331      32.695  18.500  33.442  1.00  0.00           C
ATOM   4930 HG21 THR   331      31.868  19.071  33.861  1.00  0.00           H
ATOM   4931 HG22 THR   331      33.159  18.040  34.314  1.00  0.00           H
ATOM   4932 HG23 THR   331      33.371  19.072  32.804  1.00  0.00           H
ATOM   4933  OG1 THR   331      31.834  17.862  31.303  1.00  0.00           O
ATOM   4934  HG1 THR   331      31.579  18.788  31.292  1.00  0.00           H
ATOM   4935  C   THR   331      32.374  15.099  31.587  1.00  0.00           C
ATOM   4936  O   THR   331      31.547  14.408  32.112  1.00  0.00           O
ATOM   4937  N   GLY   332      32.605  15.055  30.251  1.00  0.00           N
ATOM   4938  H   GLY   332      33.357  15.604  29.860  1.00  0.00           H
ATOM   4939  CA  GLY   332      31.858  14.319  29.235  1.00  0.00           C
ATOM   4940  HA2 GLY   332      32.475  14.204  28.344  1.00  0.00           H
ATOM   4941  HA3 GLY   332      31.609  13.309  29.561  1.00  0.00           H
ATOM   4942  C   GLY   332      30.542  14.993  28.751  1.00  0.00           C
ATOM   4943  O   GLY   332      29.882  14.278  28.011  1.00  0.00           O
ATOM   4944  N   LEU   333      30.254  16.192  29.191  1.00  0.00           N
ATOM   4945  H   LEU   333      30.930  16.584  29.830  1.00  0.00           H
ATOM   4946  CA  LEU   333      28.868  16.757  29.079  1.00  0.00           C
ATOM   4947  HA  LEU   333      28.084  16.022  29.261  1.00  0.00           H
ATOM   4948  CB  LEU   333      28.509  17.838  30.081  1.00  0.00           C
ATOM   4949  HB2 LEU   333      29.396  18.457  29.950  1.00  0.00           H
ATOM   4950  HB3 LEU   333      27.671  18.487  29.825  1.00  0.00           H
ATOM   4951  CG  LEU   333      28.468  17.420  31.600  1.00  0.00           C
ATOM   4952  HG  LEU   333      29.343  16.805  31.812  1.00  0.00           H
ATOM   4953  CD1 LEU   333      28.522  18.622  32.532  1.00  0.00           C
ATOM   4954 HD11 LEU   333      27.538  19.083  32.449  1.00  0.00           H
ATOM   4955 HD12 LEU   333      28.551  18.305  33.575  1.00  0.00           H
ATOM   4956 HD13 LEU   333      29.324  19.261  32.166  1.00  0.00           H
ATOM   4957  CD2 LEU   333      27.250  16.524  31.860  1.00  0.00           C
ATOM   4958 HD21 LEU   333      26.332  17.073  31.649  1.00  0.00           H
ATOM   4959 HD22 LEU   333      27.417  15.678  31.193  1.00  0.00           H
ATOM   4960 HD23 LEU   333      27.268  16.207  32.903  1.00  0.00           H
ATOM   4961  C   LEU   333      28.613  17.329  27.651  1.00  0.00           C
ATOM   4962  O   LEU   333      29.528  17.499  26.862  1.00  0.00           O
ATOM   4963  N   ASP   334      27.379  17.619  27.192  1.00  0.00           N
ATOM   4964  H   ASP   334      26.591  17.406  27.788  1.00  0.00           H
ATOM   4965  CA  ASP   334      27.077  18.430  26.028  1.00  0.00           C
ATOM   4966  HA  ASP   334      27.889  18.375  25.301  1.00  0.00           H
ATOM   4967  CB  ASP   334      25.901  17.943  25.208  1.00  0.00           C
ATOM   4968  HB2 ASP   334      25.634  18.606  24.385  1.00  0.00           H
ATOM   4969  HB3 ASP   334      26.101  16.980  24.737  1.00  0.00           H
ATOM   4970  CG  ASP   334      24.499  17.663  25.903  1.00  0.00           C
ATOM   4971  OD1 ASP   334      23.623  17.022  25.259  1.00  0.00           O
ATOM   4972  OD2 ASP   334      24.372  18.042  27.062  1.00  0.00           O
ATOM   4973  C   ASP   334      27.031  19.976  26.262  1.00  0.00           C
ATOM   4974  O   ASP   334      26.656  20.780  25.419  1.00  0.00           O
ATOM   4975  N   CYX   335      27.555  20.483  27.364  1.00  0.00           N
ATOM   4976  H   CYX   335      27.878  19.811  28.046  1.00  0.00           H
ATOM   4977  CA  CYX   335      27.486  21.839  27.845  1.00  0.00           C
ATOM   4978  HA  CYX   335      27.588  22.412  26.924  1.00  0.00           H
ATOM   4979  CB  CYX   335      26.169  22.027  28.626  1.00  0.00           C
ATOM   4980  HB2 CYX   335      26.088  23.049  28.995  1.00  0.00           H
ATOM   4981  HB3 CYX   335      25.296  21.947  27.979  1.00  0.00           H
ATOM   4982  SG  CYX   335      25.924  20.809  29.983  1.00  0.00           S
ATOM   4983  C   CYX   335      28.695  22.172  28.725  1.00  0.00           C
ATOM   4984  O   CYX   335      29.309  21.301  29.259  1.00  0.00           O
ATOM   4985  N   ILE   336      28.961  23.483  28.901  1.00  0.00           N
ATOM   4986  H   ILE   336      28.432  24.103  28.304  1.00  0.00           H
ATOM   4987  CA  ILE   336      29.923  23.893  30.007  1.00  0.00           C
ATOM   4988  HA  ILE   336      30.838  23.306  30.084  1.00  0.00           H
ATOM   4989  CB  ILE   336      30.392  25.365  29.740  1.00  0.00           C
ATOM   4990  HB  ILE   336      29.542  25.897  29.312  1.00  0.00           H
ATOM   4991  CG2 ILE   336      30.922  26.062  31.016  1.00  0.00           C
ATOM   4992 HG21 ILE   336      30.158  26.116  31.792  1.00  0.00           H
ATOM   4993 HG22 ILE   336      31.713  25.453  31.457  1.00  0.00           H
ATOM   4994 HG23 ILE   336      31.188  27.105  30.840  1.00  0.00           H
ATOM   4995  CG1 ILE   336      31.448  25.271  28.601  1.00  0.00           C
ATOM   4996 HG12 ILE   336      32.331  24.681  28.848  1.00  0.00           H
ATOM   4997 HG13 ILE   336      30.962  24.705  27.806  1.00  0.00           H
ATOM   4998  CD1 ILE   336      32.075  26.576  28.187  1.00  0.00           C
ATOM   4999 HD11 ILE   336      32.670  26.325  27.308  1.00  0.00           H
ATOM   5000 HD12 ILE   336      31.371  27.350  27.882  1.00  0.00           H
ATOM   5001 HD13 ILE   336      32.676  27.016  28.983  1.00  0.00           H
ATOM   5002  C   ILE   336      29.228  23.876  31.345  1.00  0.00           C
ATOM   5003  O   ILE   336      28.079  24.265  31.511  1.00  0.00           O
ATOM   5004  N   ARG   337      29.858  23.419  32.378  1.00  0.00           N
ATOM   5005  H   ARG   337      30.833  23.180  32.266  1.00  0.00           H
ATOM   5006  CA  ARG   337      29.223  23.484  33.732  1.00  0.00           C
ATOM   5007  HA  ARG   337      28.151  23.470  33.536  1.00  0.00           H
ATOM   5008  CB  ARG   337      29.650  22.204  34.491  1.00  0.00           C
ATOM   5009  HB2 ARG   337      29.403  21.370  33.834  1.00  0.00           H
ATOM   5010  HB3 ARG   337      30.722  22.359  34.608  1.00  0.00           H
ATOM   5011  CG  ARG   337      28.816  22.032  35.816  1.00  0.00           C
ATOM   5012  HG2 ARG   337      29.121  22.836  36.487  1.00  0.00           H
ATOM   5013  HG3 ARG   337      27.798  22.200  35.466  1.00  0.00           H
ATOM   5014  CD  ARG   337      29.139  20.701  36.464  1.00  0.00           C
ATOM   5015  HD2 ARG   337      29.279  19.911  35.727  1.00  0.00           H
ATOM   5016  HD3 ARG   337      30.113  20.836  36.935  1.00  0.00           H
ATOM   5017  NE  ARG   337      28.090  20.415  37.493  1.00  0.00           N
ATOM   5018  HE  ARG   337      27.196  20.830  37.278  1.00  0.00           H
ATOM   5019  CZ  ARG   337      28.008  19.559  38.488  1.00  0.00           C
ATOM   5020  NH1 ARG   337      29.093  18.900  38.906  1.00  0.00           N
ATOM   5021 HH11 ARG   337      29.882  18.691  38.310  1.00  0.00           H
ATOM   5022 HH12 ARG   337      28.908  18.127  39.529  1.00  0.00           H
ATOM   5023  NH2 ARG   337      26.971  19.472  39.301  1.00  0.00           N
ATOM   5024 HH21 ARG   337      26.303  20.220  39.174  1.00  0.00           H
ATOM   5025 HH22 ARG   337      27.179  19.104  40.218  1.00  0.00           H
ATOM   5026  C   ARG   337      29.749  24.673  34.588  1.00  0.00           C
ATOM   5027  O   ARG   337      30.923  24.840  34.934  1.00  0.00           O
ATOM   5028  N   PRO   338      28.812  25.572  35.048  1.00  0.00           N
ATOM   5029  CD  PRO   338      27.375  25.482  34.722  1.00  0.00           C
ATOM   5030  HD2 PRO   338      26.992  24.523  35.069  1.00  0.00           H
ATOM   5031  HD3 PRO   338      27.247  25.599  33.646  1.00  0.00           H
ATOM   5032  CG  PRO   338      26.755  26.720  35.404  1.00  0.00           C
ATOM   5033  HG2 PRO   338      26.152  26.366  36.240  1.00  0.00           H
ATOM   5034  HG3 PRO   338      26.134  27.327  34.745  1.00  0.00           H
ATOM   5035  CB  PRO   338      27.894  27.686  35.879  1.00  0.00           C
ATOM   5036  HB2 PRO   338      27.638  28.175  36.818  1.00  0.00           H
ATOM   5037  HB3 PRO   338      28.083  28.461  35.136  1.00  0.00           H
ATOM   5038  CA  PRO   338      29.087  26.729  35.915  1.00  0.00           C
ATOM   5039  HA  PRO   338      29.903  27.308  35.483  1.00  0.00           H
ATOM   5040  C   PRO   338      29.326  26.304  37.276  1.00  0.00           C
ATOM   5041  O   PRO   338      28.681  25.445  37.859  1.00  0.00           O
ATOM   5042  N   CYX   339      30.353  26.903  37.870  1.00  0.00           N
ATOM   5043  H   CYX   339      31.001  27.533  37.420  1.00  0.00           H
ATOM   5044  CA  CYX   339      30.612  26.737  39.332  1.00  0.00           C
ATOM   5045  HA  CYX   339      29.665  26.404  39.755  1.00  0.00           H
ATOM   5046  CB  CYX   339      31.730  25.662  39.545  1.00  0.00           C
ATOM   5047  HB2 CYX   339      32.639  26.233  39.358  1.00  0.00           H
[truncated: 55,806 more chars]
