# Supplementary material for: Worth the Weight: Sub-Pocket EXplorer (SubPEx), a Weighted Ensemble Method to Enhance Binding-Pocket Conformational Sampling
Source: J Chem Theory Comput. 2023 Aug 16;19(17):5677–89. doi: 10.1021/acs.jctc.3c00478 (PMC10500992; doi:10.1021/acs.jctc.3c00478)
Supplement: Supplementary file 2 — ct3c00478_si_002.zip [file ct3c00478_si_002.zip › clustered_structures/NA/brute-force/rep.c10.aligned.pdb]

HELIX    1   1 SER     23  SER     28  1                                   6
HELIX    2   2 PRO    328  THR    331  1                                   4
SHEET    1   1 1 GLY    14  LYS    20  0
SHEET    2   2 1 PHE    39  CYX    42  0
SHEET    3   3 1 CYX    47  THR    53  0
SHEET    4   4 1 THR    75  PRO    80  0
SHEET    5   5 1 ARG    91  VAL    95  0
SHEET    6   6 1 SER    98  HIE   103  0
SHEET    7   7 1 TRP   108  SER   114  0
SHEET    8   8 1 VAL   121  TYR   126  0
SHEET    9   9 1 ILE   129  LYS   135  0
SHEET   10  10 1 ALA   150  VAL   152  0
SHEET   11  11 1 SER   155  ASP   162  0
SHEET   12  12 1 SER   170  GLU   177  0
SHEET   13  13 1 LYS   180  LEU   187  0
SHEET   14  14 1 SER   198  ASN   202  0
SHEET   15  15 1 GLU   205  VAL   209  0
SHEET   16  16 1 PRO   220  ASN   225  0
SHEET   17  17 1 TYR   230  TYR   234  0
SHEET   18  18 1 SER   268  TYR   271  0
SHEET   19  19 1 GLY   274  THR   280  0
SHEET   20  20 1 PHE   289  ASP   294  0
SHEET   21  21 1 VAL   307  VAL   312  0
SHEET   22  22 1 SER   321  GLN   326  0
SHEET   23  23 1 ARG   337  GLY   347  0
SHEET   24  24 1 THR   356  VAL   366  0
CRYST1  151.999  145.846  152.522   7.13   3.43   7.34               1
ATOM      1  N   VAL     1      42.044  16.933  21.544  1.00  0.00           N
ATOM      2  H1  VAL     1      42.154  15.937  21.669  1.00  0.00           H
ATOM      3  H2  VAL     1      42.172  17.126  20.561  1.00  0.00           H
ATOM      4  H3  VAL     1      42.746  17.418  22.083  1.00  0.00           H
ATOM      5  CA  VAL     1      40.630  17.198  21.965  1.00  0.00           C
ATOM      6  HA  VAL     1      39.925  16.810  21.230  1.00  0.00           H
ATOM      7  CB  VAL     1      40.284  16.506  23.307  1.00  0.00           C
ATOM      8  HB  VAL     1      40.514  15.447  23.198  1.00  0.00           H
ATOM      9  CG1 VAL     1      41.079  16.989  24.542  1.00  0.00           C
ATOM     10 HG11 VAL     1      40.907  16.344  25.404  1.00  0.00           H
ATOM     11 HG12 VAL     1      42.164  16.909  24.471  1.00  0.00           H
ATOM     12 HG13 VAL     1      40.865  18.037  24.750  1.00  0.00           H
ATOM     13  CG2 VAL     1      38.771  16.608  23.559  1.00  0.00           C
ATOM     14 HG21 VAL     1      38.469  15.902  24.334  1.00  0.00           H
ATOM     15 HG22 VAL     1      38.523  17.648  23.767  1.00  0.00           H
ATOM     16 HG23 VAL     1      38.261  16.300  22.647  1.00  0.00           H
ATOM     17  C   VAL     1      40.374  18.688  22.140  1.00  0.00           C
ATOM     18  O   VAL     1      41.159  19.454  22.734  1.00  0.00           O
ATOM     19  N   LYS     2      39.260  19.057  21.521  1.00  0.00           N
ATOM     20  H   LYS     2      38.599  18.372  21.184  1.00  0.00           H
ATOM     21  CA  LYS     2      38.826  20.435  21.571  1.00  0.00           C
ATOM     22  HA  LYS     2      39.625  21.029  21.125  1.00  0.00           H
ATOM     23  CB  LYS     2      37.619  20.610  20.577  1.00  0.00           C
ATOM     24  HB2 LYS     2      37.921  20.070  19.681  1.00  0.00           H
ATOM     25  HB3 LYS     2      36.852  19.986  21.034  1.00  0.00           H
ATOM     26  CG  LYS     2      37.161  22.095  20.517  1.00  0.00           C
ATOM     27  HG2 LYS     2      36.557  22.369  21.382  1.00  0.00           H
ATOM     28  HG3 LYS     2      38.010  22.771  20.409  1.00  0.00           H
ATOM     29  CD  LYS     2      36.187  22.301  19.333  1.00  0.00           C
ATOM     30  HD2 LYS     2      35.456  21.496  19.251  1.00  0.00           H
ATOM     31  HD3 LYS     2      35.691  23.269  19.386  1.00  0.00           H
ATOM     32  CE  LYS     2      36.985  22.358  17.982  1.00  0.00           C
ATOM     33  HE2 LYS     2      37.393  23.366  17.905  1.00  0.00           H
ATOM     34  HE3 LYS     2      37.808  21.643  18.025  1.00  0.00           H
ATOM     35  NZ  LYS     2      36.027  21.948  16.948  1.00  0.00           N
ATOM     36  HZ1 LYS     2      36.373  22.002  16.001  1.00  0.00           H
ATOM     37  HZ2 LYS     2      35.683  21.049  17.250  1.00  0.00           H
ATOM     38  HZ3 LYS     2      35.249  22.592  16.925  1.00  0.00           H
ATOM     39  C   LYS     2      38.724  21.053  22.984  1.00  0.00           C
ATOM     40  O   LYS     2      37.954  20.567  23.831  1.00  0.00           O
ATOM     41  N   LEU     3      39.181  22.310  23.170  1.00  0.00           N
ATOM     42  H   LEU     3      39.598  22.697  22.335  1.00  0.00           H
ATOM     43  CA  LEU     3      38.945  23.071  24.411  1.00  0.00           C
ATOM     44  HA  LEU     3      39.239  22.544  25.319  1.00  0.00           H
ATOM     45  CB  LEU     3      39.806  24.355  24.401  1.00  0.00           C
ATOM     46  HB2 LEU     3      40.812  23.938  24.360  1.00  0.00           H
ATOM     47  HB3 LEU     3      39.581  24.797  23.430  1.00  0.00           H
ATOM     48  CG  LEU     3      39.653  25.451  25.499  1.00  0.00           C
ATOM     49  HG  LEU     3      38.653  25.885  25.468  1.00  0.00           H
ATOM     50  CD1 LEU     3      39.950  25.005  26.959  1.00  0.00           C
ATOM     51 HD11 LEU     3      40.980  24.648  26.943  1.00  0.00           H
ATOM     52 HD12 LEU     3      39.950  25.838  27.662  1.00  0.00           H
ATOM     53 HD13 LEU     3      39.235  24.255  27.301  1.00  0.00           H
ATOM     54  CD2 LEU     3      40.598  26.665  25.250  1.00  0.00           C
ATOM     55 HD21 LEU     3      40.711  27.283  26.141  1.00  0.00           H
ATOM     56 HD22 LEU     3      41.540  26.288  24.852  1.00  0.00           H
ATOM     57 HD23 LEU     3      40.234  27.338  24.474  1.00  0.00           H
ATOM     58  C   LEU     3      37.467  23.469  24.578  1.00  0.00           C
ATOM     59  O   LEU     3      36.747  23.756  23.631  1.00  0.00           O
ATOM     60  N   ALA     4      37.002  23.564  25.811  1.00  0.00           N
ATOM     61  H   ALA     4      37.596  23.254  26.567  1.00  0.00           H
ATOM     62  CA  ALA     4      35.644  23.992  26.017  1.00  0.00           C
ATOM     63  HA  ALA     4      34.997  23.421  25.353  1.00  0.00           H
ATOM     64  CB  ALA     4      35.276  23.552  27.439  1.00  0.00           C
ATOM     65  HB1 ALA     4      35.287  22.475  27.264  1.00  0.00           H
ATOM     66  HB2 ALA     4      36.086  23.858  28.100  1.00  0.00           H
ATOM     67  HB3 ALA     4      34.289  23.919  27.722  1.00  0.00           H
ATOM     68  C   ALA     4      35.350  25.503  25.825  1.00  0.00           C
ATOM     69  O   ALA     4      36.229  26.402  26.080  1.00  0.00           O
ATOM     70  N   GLY     5      34.126  25.879  25.368  1.00  0.00           N
ATOM     71  H   GLY     5      33.469  25.176  25.059  1.00  0.00           H
ATOM     72  CA  GLY     5      33.525  27.224  25.392  1.00  0.00           C
ATOM     73  HA2 GLY     5      32.756  27.414  26.140  1.00  0.00           H
ATOM     74  HA3 GLY     5      34.333  27.936  25.561  1.00  0.00           H
ATOM     75  C   GLY     5      32.804  27.648  24.123  1.00  0.00           C
ATOM     76  O   GLY     5      32.308  28.733  24.026  1.00  0.00           O
ATOM     77  N   ASN     6      32.818  26.806  23.157  1.00  0.00           N
ATOM     78  H   ASN     6      33.290  25.918  23.252  1.00  0.00           H
ATOM     79  CA  ASN     6      32.039  26.905  21.891  1.00  0.00           C
ATOM     80  HA  ASN     6      32.120  27.891  21.436  1.00  0.00           H
ATOM     81  CB  ASN     6      32.743  25.981  20.798  1.00  0.00           C
ATOM     82  HB2 ASN     6      32.752  24.947  21.143  1.00  0.00           H
ATOM     83  HB3 ASN     6      32.258  25.895  19.825  1.00  0.00           H
ATOM     84  CG  ASN     6      34.209  26.419  20.536  1.00  0.00           C
ATOM     85  OD1 ASN     6      35.160  25.658  20.863  1.00  0.00           O
ATOM     86  ND2 ASN     6      34.409  27.538  19.891  1.00  0.00           N
ATOM     87 HD21 ASN     6      33.613  28.072  19.573  1.00  0.00           H
ATOM     88 HD22 ASN     6      35.345  27.903  19.999  1.00  0.00           H
ATOM     89  C   ASN     6      30.584  26.487  22.144  1.00  0.00           C
ATOM     90  O   ASN     6      29.652  27.057  21.566  1.00  0.00           O
ATOM     91  N   SER     7      30.377  25.507  23.029  1.00  0.00           N
ATOM     92  H   SER     7      31.137  25.031  23.495  1.00  0.00           H
ATOM     93  CA  SER     7      29.052  25.048  23.511  1.00  0.00           C
ATOM     94  HA  SER     7      28.392  25.143  22.649  1.00  0.00           H
ATOM     95  CB  SER     7      29.126  23.613  24.006  1.00  0.00           C
ATOM     96  HB2 SER     7      29.569  23.082  23.162  1.00  0.00           H
ATOM     97  HB3 SER     7      29.779  23.397  24.852  1.00  0.00           H
ATOM     98  OG  SER     7      27.976  22.985  24.348  1.00  0.00           O
ATOM     99  HG  SER     7      28.197  22.219  24.882  1.00  0.00           H
ATOM    100  C   SER     7      28.493  26.078  24.520  1.00  0.00           C
ATOM    101  O   SER     7      29.168  27.052  24.905  1.00  0.00           O
ATOM    102  N   SER     8      27.185  25.943  24.978  1.00  0.00           N
ATOM    103  H   SER     8      26.621  25.217  24.560  1.00  0.00           H
ATOM    104  CA  SER     8      26.525  26.812  25.963  1.00  0.00           C
ATOM    105  HA  SER     8      26.902  27.822  26.122  1.00  0.00           H
ATOM    106  CB  SER     8      25.133  27.068  25.386  1.00  0.00           C
ATOM    107  HB2 SER     8      24.465  26.214  25.486  1.00  0.00           H
ATOM    108  HB3 SER     8      24.791  27.985  25.868  1.00  0.00           H
ATOM    109  OG  SER     8      25.211  27.457  24.003  1.00  0.00           O
ATOM    110  HG  SER     8      25.341  26.637  23.519  1.00  0.00           H
ATOM    111  C   SER     8      26.472  26.210  27.356  1.00  0.00           C
ATOM    112  O   SER     8      26.550  24.975  27.531  1.00  0.00           O
ATOM    113  N   LEU     9      26.243  27.062  28.356  1.00  0.00           N
ATOM    114  H   LEU     9      25.990  28.034  28.249  1.00  0.00           H
ATOM    115  CA  LEU     9      26.043  26.574  29.744  1.00  0.00           C
ATOM    116  HA  LEU     9      26.933  26.042  30.081  1.00  0.00           H
ATOM    117  CB  LEU     9      25.942  27.786  30.786  1.00  0.00           C
ATOM    118  HB2 LEU     9      24.944  28.211  30.688  1.00  0.00           H
ATOM    119  HB3 LEU     9      25.966  27.253  31.737  1.00  0.00           H
ATOM    120  CG  LEU     9      27.068  28.915  30.834  1.00  0.00           C
ATOM    121  HG  LEU     9      27.075  29.496  29.913  1.00  0.00           H
ATOM    122  CD1 LEU     9      26.870  29.947  31.951  1.00  0.00           C
ATOM    123 HD11 LEU     9      25.799  30.144  32.009  1.00  0.00           H
ATOM    124 HD12 LEU     9      27.167  29.461  32.880  1.00  0.00           H
ATOM    125 HD13 LEU     9      27.477  30.827  31.739  1.00  0.00           H
ATOM    126  CD2 LEU     9      28.515  28.464  31.033  1.00  0.00           C
ATOM    127 HD21 LEU     9      28.798  27.950  30.114  1.00  0.00           H
ATOM    128 HD22 LEU     9      29.148  29.351  31.040  1.00  0.00           H
ATOM    129 HD23 LEU     9      28.745  27.845  31.900  1.00  0.00           H
ATOM    130  C   LEU     9      24.834  25.604  29.898  1.00  0.00           C
ATOM    131  O   LEU     9      23.855  25.844  29.175  1.00  0.00           O
ATOM    132  N   CYX    10      24.865  24.673  30.783  1.00  0.00           N
ATOM    133  H   CYX    10      25.762  24.582  31.238  1.00  0.00           H
ATOM    134  CA  CYX    10      23.686  23.763  30.979  1.00  0.00           C
ATOM    135  HA  CYX    10      23.414  23.347  30.008  1.00  0.00           H
ATOM    136  CB  CYX    10      24.216  22.625  31.842  1.00  0.00           C
ATOM    137  HB2 CYX    10      24.549  23.065  32.781  1.00  0.00           H
ATOM    138  HB3 CYX    10      23.374  21.966  32.050  1.00  0.00           H
ATOM    139  SG  CYX    10      25.453  21.578  31.207  1.00  0.00           S
ATOM    140  C   CYX    10      22.418  24.382  31.575  1.00  0.00           C
ATOM    141  O   CYX    10      22.622  25.375  32.294  1.00  0.00           O
ATOM    142  N   PRO    11      21.168  23.895  31.363  1.00  0.00           N
ATOM    143  CD  PRO    11      20.809  23.043  30.308  1.00  0.00           C
ATOM    144  HD2 PRO    11      20.651  22.060  30.751  1.00  0.00           H
ATOM    145  HD3 PRO    11      21.439  23.132  29.423  1.00  0.00           H
ATOM    146  CG  PRO    11      19.377  23.645  29.865  1.00  0.00           C
ATOM    147  HG2 PRO    11      18.833  23.006  29.169  1.00  0.00           H
ATOM    148  HG3 PRO    11      19.512  24.588  29.337  1.00  0.00           H
ATOM    149  CB  PRO    11      18.728  24.070  31.172  1.00  0.00           C
ATOM    150  HB2 PRO    11      18.340  23.151  31.611  1.00  0.00           H
ATOM    151  HB3 PRO    11      17.936  24.796  30.988  1.00  0.00           H
ATOM    152  CA  PRO    11      19.999  24.534  31.959  1.00  0.00           C
ATOM    153  HA  PRO    11      20.154  25.609  31.877  1.00  0.00           H
ATOM    154  C   PRO    11      20.047  24.130  33.445  1.00  0.00           C
ATOM    155  O   PRO    11      19.923  22.943  33.698  1.00  0.00           O
ATOM    156  N   ILE    12      20.017  25.129  34.344  1.00  0.00           N
ATOM    157  H   ILE    12      19.806  26.086  34.098  1.00  0.00           H
ATOM    158  CA  ILE    12      20.288  24.982  35.812  1.00  0.00           C
ATOM    159  HA  ILE    12      20.181  23.907  35.966  1.00  0.00           H
ATOM    160  CB  ILE    12      21.771  25.328  35.974  1.00  0.00           C
ATOM    161  HB  ILE    12      22.098  26.163  35.354  1.00  0.00           H
ATOM    162  CG2 ILE    12      22.150  25.742  37.421  1.00  0.00           C
ATOM    163 HG21 ILE    12      21.810  24.972  38.114  1.00  0.00           H
ATOM    164 HG22 ILE    12      23.216  25.822  37.628  1.00  0.00           H
ATOM    165 HG23 ILE    12      21.642  26.665  37.703  1.00  0.00           H
ATOM    166  CG1 ILE    12      22.696  24.184  35.451  1.00  0.00           C
ATOM    167 HG12 ILE    12      22.534  23.290  36.052  1.00  0.00           H
ATOM    168 HG13 ILE    12      22.419  23.905  34.434  1.00  0.00           H
ATOM    169  CD1 ILE    12      24.199  24.446  35.344  1.00  0.00           C
ATOM    170 HD11 ILE    12      24.599  24.829  36.283  1.00  0.00           H
ATOM    171 HD12 ILE    12      24.691  23.569  34.923  1.00  0.00           H
ATOM    172 HD13 ILE    12      24.305  25.223  34.587  1.00  0.00           H
ATOM    173  C   ILE    12      19.366  25.748  36.746  1.00  0.00           C
ATOM    174  O   ILE    12      19.047  26.892  36.403  1.00  0.00           O
ATOM    175  N   ASN    13      18.943  25.095  37.857  1.00  0.00           N
ATOM    176  H   ASN    13      19.379  24.187  37.927  1.00  0.00           H
ATOM    177  CA  ASN    13      17.929  25.425  38.784  1.00  0.00           C
ATOM    178  HA  ASN    13      17.709  26.470  38.568  1.00  0.00           H
ATOM    179  CB  ASN    13      16.645  24.775  38.420  1.00  0.00           C
ATOM    180  HB2 ASN    13      16.664  23.719  38.687  1.00  0.00           H
ATOM    181  HB3 ASN    13      15.788  25.196  38.946  1.00  0.00           H
ATOM    182  CG  ASN    13      16.411  24.921  36.894  1.00  0.00           C
ATOM    183  OD1 ASN    13      16.006  25.979  36.449  1.00  0.00           O
ATOM    184  ND2 ASN    13      16.492  23.874  36.146  1.00  0.00           N
ATOM    185 HD21 ASN    13      16.315  23.924  35.153  1.00  0.00           H
ATOM    186 HD22 ASN    13      16.718  23.011  36.618  1.00  0.00           H
ATOM    187  C   ASN    13      18.287  25.337  40.238  1.00  0.00           C
ATOM    188  O   ASN    13      17.495  25.727  41.172  1.00  0.00           O
ATOM    189  N   GLY    14      19.541  24.939  40.538  1.00  0.00           N
ATOM    190  H   GLY    14      19.916  24.376  39.788  1.00  0.00           H
ATOM    191  CA  GLY    14      20.179  24.990  41.854  1.00  0.00           C
ATOM    192  HA2 GLY    14      20.329  26.052  42.055  1.00  0.00           H
ATOM    193  HA3 GLY    14      19.522  24.488  42.563  1.00  0.00           H
ATOM    194  C   GLY    14      21.529  24.282  41.782  1.00  0.00           C
ATOM    195  O   GLY    14      22.098  24.153  40.712  1.00  0.00           O
ATOM    196  N   TRP    15      22.138  24.145  42.976  1.00  0.00           N
ATOM    197  H   TRP    15      21.657  24.218  43.862  1.00  0.00           H
ATOM    198  CA  TRP    15      23.574  24.032  43.068  1.00  0.00           C
ATOM    199  HA  TRP    15      24.057  23.805  42.117  1.00  0.00           H
ATOM    200  CB  TRP    15      24.064  25.465  43.454  1.00  0.00           C
ATOM    201  HB2 TRP    15      23.791  25.710  44.481  1.00  0.00           H
ATOM    202  HB3 TRP    15      25.143  25.559  43.587  1.00  0.00           H
ATOM    203  CG  TRP    15      23.682  26.527  42.532  1.00  0.00           C
ATOM    204  CD1 TRP    15      22.528  27.247  42.607  1.00  0.00           C
ATOM    205  HD1 TRP    15      21.748  27.110  43.341  1.00  0.00           H
ATOM    206  NE1 TRP    15      22.367  28.053  41.512  1.00  0.00           N
ATOM    207  HE1 TRP    15      21.583  28.668  41.349  1.00  0.00           H
ATOM    208  CE2 TRP    15      23.457  27.937  40.676  1.00  0.00           C
ATOM    209  CZ2 TRP    15      23.815  28.540  39.470  1.00  0.00           C
ATOM    210  HZ2 TRP    15      23.124  29.120  38.877  1.00  0.00           H
ATOM    211  CH2 TRP    15      25.011  28.253  38.901  1.00  0.00           C
ATOM    212  HH2 TRP    15      25.226  28.674  37.930  1.00  0.00           H
ATOM    213  CZ3 TRP    15      25.922  27.470  39.555  1.00  0.00           C
ATOM    214  HZ3 TRP    15      26.882  27.296  39.089  1.00  0.00           H
ATOM    215  CE3 TRP    15      25.617  26.816  40.774  1.00  0.00           C
ATOM    216  HE3 TRP    15      26.306  26.078  41.158  1.00  0.00           H
ATOM    217  CD2 TRP    15      24.317  26.925  41.312  1.00  0.00           C
ATOM    218  C   TRP    15      24.012  22.992  44.078  1.00  0.00           C
ATOM    219  O   TRP    15      23.565  22.971  45.234  1.00  0.00           O
ATOM    220  N   ALA    16      24.797  21.954  43.623  1.00  0.00           N
ATOM    221  H   ALA    16      25.161  22.047  42.685  1.00  0.00           H
ATOM    222  CA  ALA    16      25.345  20.869  44.472  1.00  0.00           C
ATOM    223  HA  ALA    16      24.750  20.680  45.365  1.00  0.00           H
ATOM    224  CB  ALA    16      25.296  19.608  43.624  1.00  0.00           C
ATOM    225  HB1 ALA    16      24.282  19.386  43.291  1.00  0.00           H
ATOM    226  HB2 ALA    16      25.865  19.789  42.712  1.00  0.00           H
ATOM    227  HB3 ALA    16      25.704  18.815  44.249  1.00  0.00           H
ATOM    228  C   ALA    16      26.811  21.137  44.844  1.00  0.00           C
ATOM    229  O   ALA    16      27.447  22.067  44.315  1.00  0.00           O
ATOM    230  N   VAL    17      27.248  20.416  45.878  1.00  0.00           N
ATOM    231  H   VAL    17      26.710  19.597  46.124  1.00  0.00           H
ATOM    232  CA  VAL    17      28.605  20.604  46.379  1.00  0.00           C
ATOM    233  HA  VAL    17      28.797  21.676  46.427  1.00  0.00           H
ATOM    234  CB  VAL    17      28.884  20.076  47.822  1.00  0.00           C
ATOM    235  HB  VAL    17      29.175  19.032  47.698  1.00  0.00           H
ATOM    236  CG1 VAL    17      29.999  20.876  48.456  1.00  0.00           C
ATOM    237 HG11 VAL    17      30.906  20.879  47.852  1.00  0.00           H
ATOM    238 HG12 VAL    17      29.642  21.899  48.574  1.00  0.00           H
ATOM    239 HG13 VAL    17      30.223  20.475  49.445  1.00  0.00           H
ATOM    240  CG2 VAL    17      27.644  19.980  48.725  1.00  0.00           C
ATOM    241 HG21 VAL    17      26.954  19.246  48.308  1.00  0.00           H
ATOM    242 HG22 VAL    17      27.907  19.670  49.736  1.00  0.00           H
ATOM    243 HG23 VAL    17      27.209  20.977  48.658  1.00  0.00           H
ATOM    244  C   VAL    17      29.618  20.025  45.357  1.00  0.00           C
ATOM    245  O   VAL    17      29.433  18.917  44.821  1.00  0.00           O
ATOM    246  N   TYR    18      30.748  20.721  45.190  1.00  0.00           N
ATOM    247  H   TYR    18      30.863  21.592  45.689  1.00  0.00           H
ATOM    248  CA  TYR    18      31.865  20.329  44.368  1.00  0.00           C
ATOM    249  HA  TYR    18      31.503  19.417  43.893  1.00  0.00           H
ATOM    250  CB  TYR    18      32.246  21.297  43.193  1.00  0.00           C
ATOM    251  HB2 TYR    18      31.514  21.156  42.397  1.00  0.00           H
ATOM    252  HB3 TYR    18      32.266  22.356  43.453  1.00  0.00           H
ATOM    253  CG  TYR    18      33.457  20.907  42.383  1.00  0.00           C
ATOM    254  CD1 TYR    18      33.507  19.601  41.805  1.00  0.00           C
ATOM    255  HD1 TYR    18      32.668  18.952  42.008  1.00  0.00           H
ATOM    256  CE1 TYR    18      34.593  19.181  41.044  1.00  0.00           C
ATOM    257  HE1 TYR    18      34.671  18.237  40.523  1.00  0.00           H
ATOM    258  CZ  TYR    18      35.631  20.164  40.848  1.00  0.00           C
ATOM    259  OH  TYR    18      36.633  19.945  39.959  1.00  0.00           O
ATOM    260  HH  TYR    18      36.517  19.087  39.545  1.00  0.00           H
ATOM    261  CE2 TYR    18      35.602  21.478  41.361  1.00  0.00           C
ATOM    262  HE2 TYR    18      36.356  22.171  41.017  1.00  0.00           H
ATOM    263  CD2 TYR    18      34.546  21.794  42.203  1.00  0.00           C
ATOM    264  HD2 TYR    18      34.475  22.728  42.738  1.00  0.00           H
ATOM    265  C   TYR    18      33.113  20.027  45.268  1.00  0.00           C
ATOM    266  O   TYR    18      33.509  18.858  45.347  1.00  0.00           O
ATOM    267  N   SER    19      33.829  20.991  45.746  1.00  0.00           N
ATOM    268  H   SER    19      33.586  21.963  45.613  1.00  0.00           H
ATOM    269  CA  SER    19      35.033  20.667  46.531  1.00  0.00           C
ATOM    270  HA  SER    19      35.021  19.690  47.012  1.00  0.00           H
ATOM    271  CB  SER    19      36.244  20.553  45.507  1.00  0.00           C
ATOM    272  HB2 SER    19      37.071  20.146  46.090  1.00  0.00           H
ATOM    273  HB3 SER    19      35.996  19.905  44.668  1.00  0.00           H
ATOM    274  OG  SER    19      36.668  21.833  45.040  1.00  0.00           O
ATOM    275  HG  SER    19      35.898  22.315  44.731  1.00  0.00           H
ATOM    276  C   SER    19      35.257  21.649  47.713  1.00  0.00           C
ATOM    277  O   SER    19      34.739  22.759  47.696  1.00  0.00           O
ATOM    278  N   LYS    20      35.978  21.205  48.719  1.00  0.00           N
ATOM    279  H   LYS    20      36.453  20.313  48.742  1.00  0.00           H
ATOM    280  CA  LYS    20      36.410  22.071  49.845  1.00  0.00           C
ATOM    281  HA  LYS    20      36.588  23.049  49.397  1.00  0.00           H
ATOM    282  CB  LYS    20      35.263  22.272  50.821  1.00  0.00           C
ATOM    283  HB2 LYS    20      35.146  23.348  50.944  1.00  0.00           H
ATOM    284  HB3 LYS    20      34.295  22.063  50.366  1.00  0.00           H
ATOM    285  CG  LYS    20      35.442  21.486  52.101  1.00  0.00           C
ATOM    286  HG2 LYS    20      35.268  20.452  51.803  1.00  0.00           H
ATOM    287  HG3 LYS    20      36.404  21.720  52.556  1.00  0.00           H
ATOM    288  CD  LYS    20      34.420  21.742  53.237  1.00  0.00           C
ATOM    289  HD2 LYS    20      34.440  22.832  53.240  1.00  0.00           H
ATOM    290  HD3 LYS    20      33.396  21.488  52.962  1.00  0.00           H
ATOM    291  CE  LYS    20      34.858  21.097  54.551  1.00  0.00           C
ATOM    292  HE2 LYS    20      34.981  20.031  54.357  1.00  0.00           H
ATOM    293  HE3 LYS    20      35.835  21.439  54.894  1.00  0.00           H
ATOM    294  NZ  LYS    20      33.777  21.158  55.577  1.00  0.00           N
ATOM    295  HZ1 LYS    20      33.576  22.096  55.893  1.00  0.00           H
ATOM    296  HZ2 LYS    20      32.933  20.691  55.279  1.00  0.00           H
ATOM    297  HZ3 LYS    20      34.099  20.660  56.394  1.00  0.00           H
ATOM    298  C   LYS    20      37.722  21.706  50.422  1.00  0.00           C
ATOM    299  O   LYS    20      38.032  20.527  50.601  1.00  0.00           O
ATOM    300  N   ASP    21      38.562  22.735  50.762  1.00  0.00           N
ATOM    301  H   ASP    21      38.174  23.665  50.694  1.00  0.00           H
ATOM    302  CA  ASP    21      39.995  22.526  51.045  1.00  0.00           C
ATOM    303  HA  ASP    21      40.236  21.800  50.269  1.00  0.00           H
ATOM    304  CB  ASP    21      40.867  23.735  50.824  1.00  0.00           C
ATOM    305  HB2 ASP    21      41.923  23.472  50.872  1.00  0.00           H
ATOM    306  HB3 ASP    21      40.720  24.043  49.789  1.00  0.00           H
ATOM    307  CG  ASP    21      40.641  24.969  51.658  1.00  0.00           C
ATOM    308  OD1 ASP    21      41.144  26.065  51.277  1.00  0.00           O
ATOM    309  OD2 ASP    21      39.919  24.984  52.645  1.00  0.00           O
ATOM    310  C   ASP    21      40.124  21.922  52.456  1.00  0.00           C
ATOM    311  O   ASP    21      41.174  21.235  52.652  1.00  0.00           O
ATOM    312  N   ASN    22      39.202  22.182  53.378  1.00  0.00           N
ATOM    313  H   ASN    22      38.461  22.803  53.087  1.00  0.00           H
ATOM    314  CA  ASN    22      39.362  21.835  54.783  1.00  0.00           C
ATOM    315  HA  ASN    22      38.582  22.353  55.341  1.00  0.00           H
ATOM    316  CB  ASN    22      39.209  20.234  55.010  1.00  0.00           C
ATOM    317  HB2 ASN    22      39.970  19.641  54.504  1.00  0.00           H
ATOM    318  HB3 ASN    22      39.445  20.008  56.050  1.00  0.00           H
ATOM    319  CG  ASN    22      37.861  19.510  54.823  1.00  0.00           C
ATOM    320  OD1 ASN    22      36.983  19.584  55.686  1.00  0.00           O
ATOM    321  ND2 ASN    22      37.606  18.889  53.689  1.00  0.00           N
ATOM    322 HD21 ASN    22      38.308  19.032  52.978  1.00  0.00           H
ATOM    323 HD22 ASN    22      36.617  18.713  53.579  1.00  0.00           H
ATOM    324  C   ASN    22      40.673  22.438  55.379  1.00  0.00           C
ATOM    325  O   ASN    22      41.252  21.886  56.312  1.00  0.00           O
ATOM    326  N   SER    23      41.156  23.542  54.817  1.00  0.00           N
ATOM    327  H   SER    23      40.770  24.018  54.015  1.00  0.00           H
ATOM    328  CA  SER    23      42.495  23.924  55.109  1.00  0.00           C
ATOM    329  HA  SER    23      43.129  23.061  54.902  1.00  0.00           H
ATOM    330  CB  SER    23      42.948  25.049  54.168  1.00  0.00           C
ATOM    331  HB2 SER    23      44.007  25.214  54.367  1.00  0.00           H
ATOM    332  HB3 SER    23      42.879  24.710  53.135  1.00  0.00           H
ATOM    333  OG  SER    23      42.311  26.313  54.344  1.00  0.00           O
ATOM    334  HG  SER    23      41.862  26.477  53.512  1.00  0.00           H
ATOM    335  C   SER    23      42.746  24.363  56.533  1.00  0.00           C
ATOM    336  O   SER    23      43.565  23.748  57.177  1.00  0.00           O
ATOM    337  N   ILE    24      41.869  25.237  57.041  1.00  0.00           N
ATOM    338  H   ILE    24      41.363  25.783  56.359  1.00  0.00           H
ATOM    339  CA  ILE    24      41.837  25.602  58.469  1.00  0.00           C
ATOM    340  HA  ILE    24      42.805  25.935  58.846  1.00  0.00           H
ATOM    341  CB  ILE    24      40.997  26.834  58.712  1.00  0.00           C
ATOM    342  HB  ILE    24      40.026  26.694  58.237  1.00  0.00           H
ATOM    343  CG2 ILE    24      40.770  26.999  60.270  1.00  0.00           C
ATOM    344 HG21 ILE    24      40.491  26.057  60.741  1.00  0.00           H
ATOM    345 HG22 ILE    24      41.684  27.383  60.725  1.00  0.00           H
ATOM    346 HG23 ILE    24      39.967  27.652  60.611  1.00  0.00           H
ATOM    347  CG1 ILE    24      41.662  28.098  58.022  1.00  0.00           C
ATOM    348 HG12 ILE    24      42.488  28.369  58.681  1.00  0.00           H
ATOM    349 HG13 ILE    24      41.911  27.800  57.003  1.00  0.00           H
ATOM    350  CD1 ILE    24      40.635  29.263  57.870  1.00  0.00           C
ATOM    351 HD11 ILE    24      39.799  28.862  57.297  1.00  0.00           H
ATOM    352 HD12 ILE    24      40.372  29.609  58.869  1.00  0.00           H
ATOM    353 HD13 ILE    24      40.985  30.086  57.248  1.00  0.00           H
ATOM    354  C   ILE    24      41.603  24.393  59.444  1.00  0.00           C
ATOM    355  O   ILE    24      42.245  24.351  60.476  1.00  0.00           O
ATOM    356  N   ARG    25      40.777  23.389  59.049  1.00  0.00           N
ATOM    357  H   ARG    25      40.328  23.587  58.165  1.00  0.00           H
ATOM    358  CA  ARG    25      40.582  22.161  59.781  1.00  0.00           C
ATOM    359  HA  ARG    25      40.170  22.319  60.777  1.00  0.00           H
ATOM    360  CB  ARG    25      39.512  21.336  59.017  1.00  0.00           C
ATOM    361  HB2 ARG    25      38.551  21.823  59.181  1.00  0.00           H
ATOM    362  HB3 ARG    25      39.564  21.344  57.928  1.00  0.00           H
ATOM    363  CG  ARG    25      39.409  19.930  59.544  1.00  0.00           C
ATOM    364  HG2 ARG    25      40.249  19.444  59.048  1.00  0.00           H
ATOM    365  HG3 ARG    25      39.685  19.931  60.598  1.00  0.00           H
ATOM    366  CD  ARG    25      38.029  19.183  59.457  1.00  0.00           C
ATOM    367  HD2 ARG    25      38.093  18.413  60.226  1.00  0.00           H
ATOM    368  HD3 ARG    25      37.240  19.848  59.806  1.00  0.00           H
ATOM    369  NE  ARG    25      37.773  18.572  58.145  1.00  0.00           N
ATOM    370  HE  ARG    25      37.237  19.041  57.430  1.00  0.00           H
ATOM    371  CZ  ARG    25      38.055  17.358  57.712  1.00  0.00           C
ATOM    372  NH1 ARG    25      37.513  16.772  56.690  1.00  0.00           N
ATOM    373 HH11 ARG    25      36.943  17.256  56.011  1.00  0.00           H
ATOM    374 HH12 ARG    25      37.752  15.816  56.466  1.00  0.00           H
ATOM    375  NH2 ARG    25      38.934  16.663  58.375  1.00  0.00           N
ATOM    376 HH21 ARG    25      39.263  17.048  59.249  1.00  0.00           H
ATOM    377 HH22 ARG    25      39.045  15.686  58.140  1.00  0.00           H
ATOM    378  C   ARG    25      41.784  21.303  59.960  1.00  0.00           C
ATOM    379  O   ARG    25      42.097  21.021  61.066  1.00  0.00           O
ATOM    380  N   ILE    26      42.557  21.085  58.844  1.00  0.00           N
ATOM    381  H   ILE    26      42.288  21.542  57.983  1.00  0.00           H
ATOM    382  CA  ILE    26      43.790  20.297  58.893  1.00  0.00           C
ATOM    383  HA  ILE    26      43.653  19.445  59.559  1.00  0.00           H
ATOM    384  CB  ILE    26      44.139  19.860  57.436  1.00  0.00           C
ATOM    385  HB  ILE    26      44.142  20.782  56.852  1.00  0.00           H
ATOM    386  CG2 ILE    26      45.567  19.217  57.239  1.00  0.00           C
ATOM    387 HG21 ILE    26      45.655  19.153  56.155  1.00  0.00           H
ATOM    388 HG22 ILE    26      46.315  19.885  57.667  1.00  0.00           H
ATOM    389 HG23 ILE    26      45.619  18.213  57.661  1.00  0.00           H
ATOM    390  CG1 ILE    26      43.122  18.902  56.783  1.00  0.00           C
ATOM    391 HG12 ILE    26      42.119  19.323  56.846  1.00  0.00           H
ATOM    392 HG13 ILE    26      43.367  18.764  55.730  1.00  0.00           H
ATOM    393  CD1 ILE    26      42.986  17.538  57.487  1.00  0.00           C
ATOM    394 HD11 ILE    26      42.182  16.942  57.055  1.00  0.00           H
ATOM    395 HD12 ILE    26      43.865  16.939  57.243  1.00  0.00           H
ATOM    396 HD13 ILE    26      42.853  17.581  58.568  1.00  0.00           H
ATOM    397  C   ILE    26      44.975  21.121  59.499  1.00  0.00           C
ATOM    398  O   ILE    26      45.876  20.580  60.173  1.00  0.00           O
ATOM    399  N   GLY    27      44.951  22.502  59.415  1.00  0.00           N
ATOM    400  H   GLY    27      44.334  22.926  58.737  1.00  0.00           H
ATOM    401  CA  GLY    27      45.853  23.422  60.024  1.00  0.00           C
ATOM    402  HA2 GLY    27      46.879  23.337  59.664  1.00  0.00           H
ATOM    403  HA3 GLY    27      45.581  24.449  59.782  1.00  0.00           H
ATOM    404  C   GLY    27      45.933  23.423  61.543  1.00  0.00           C
ATOM    405  O   GLY    27      46.935  23.937  62.027  1.00  0.00           O
ATOM    406  N   SER    28      44.895  22.862  62.262  1.00  0.00           N
ATOM    407  H   SER    28      44.012  22.578  61.864  1.00  0.00           H
ATOM    408  CA  SER    28      45.094  22.619  63.731  1.00  0.00           C
ATOM    409  HA  SER    28      45.618  23.453  64.198  1.00  0.00           H
ATOM    410  CB  SER    28      43.768  22.679  64.405  1.00  0.00           C
ATOM    411  HB2 SER    28      43.777  22.376  65.452  1.00  0.00           H
ATOM    412  HB3 SER    28      43.394  23.701  64.354  1.00  0.00           H
ATOM    413  OG  SER    28      42.779  21.829  63.906  1.00  0.00           O
ATOM    414  HG  SER    28      42.579  21.147  64.551  1.00  0.00           H
ATOM    415  C   SER    28      45.904  21.251  64.022  1.00  0.00           C
ATOM    416  O   SER    28      45.943  20.894  65.210  1.00  0.00           O
ATOM    417  N   LYS    29      46.330  20.443  63.054  1.00  0.00           N
ATOM    418  H   LYS    29      46.062  20.640  62.100  1.00  0.00           H
ATOM    419  CA  LYS    29      46.947  19.109  63.279  1.00  0.00           C
ATOM    420  HA  LYS    29      47.567  19.106  64.174  1.00  0.00           H
ATOM    421  CB  LYS    29      45.901  17.977  63.423  1.00  0.00           C
ATOM    422  HB2 LYS    29      46.336  17.012  63.681  1.00  0.00           H
ATOM    423  HB3 LYS    29      45.259  18.269  64.254  1.00  0.00           H
ATOM    424  CG  LYS    29      44.890  17.737  62.279  1.00  0.00           C
ATOM    425  HG2 LYS    29      44.318  18.641  62.072  1.00  0.00           H
ATOM    426  HG3 LYS    29      45.488  17.665  61.370  1.00  0.00           H
ATOM    427  CD  LYS    29      43.890  16.604  62.592  1.00  0.00           C
ATOM    428  HD2 LYS    29      44.305  15.745  63.119  1.00  0.00           H
ATOM    429  HD3 LYS    29      43.163  17.048  63.272  1.00  0.00           H
ATOM    430  CE  LYS    29      43.074  16.172  61.383  1.00  0.00           C
ATOM    431  HE2 LYS    29      42.511  17.028  61.011  1.00  0.00           H
ATOM    432  HE3 LYS    29      43.802  15.831  60.648  1.00  0.00           H
ATOM    433  NZ  LYS    29      42.188  15.026  61.724  1.00  0.00           N
ATOM    434  HZ1 LYS    29      41.844  14.558  60.898  1.00  0.00           H
ATOM    435  HZ2 LYS    29      42.703  14.329  62.243  1.00  0.00           H
ATOM    436  HZ3 LYS    29      41.463  15.348  62.351  1.00  0.00           H
ATOM    437  C   LYS    29      48.072  18.682  62.250  1.00  0.00           C
ATOM    438  O   LYS    29      48.527  17.565  62.146  1.00  0.00           O
ATOM    439  N   GLY    30      48.423  19.653  61.463  1.00  0.00           N
ATOM    440  H   GLY    30      48.014  20.551  61.676  1.00  0.00           H
ATOM    441  CA  GLY    30      49.223  19.616  60.291  1.00  0.00           C
ATOM    442  HA2 GLY    30      50.101  19.017  60.529  1.00  0.00           H
ATOM    443  HA3 GLY    30      48.702  19.083  59.496  1.00  0.00           H
ATOM    444  C   GLY    30      49.717  20.933  59.696  1.00  0.00           C
ATOM    445  O   GLY    30      49.306  21.989  60.131  1.00  0.00           O
ATOM    446  N   ASP    31      50.658  20.905  58.724  1.00  0.00           N
ATOM    447  H   ASP    31      51.079  20.017  58.495  1.00  0.00           H
ATOM    448  CA  ASP    31      51.307  22.032  58.028  1.00  0.00           C
ATOM    449  HA  ASP    31      51.486  22.843  58.732  1.00  0.00           H
ATOM    450  CB  ASP    31      52.717  21.589  57.481  1.00  0.00           C
ATOM    451  HB2 ASP    31      52.506  21.051  56.556  1.00  0.00           H
ATOM    452  HB3 ASP    31      53.262  22.458  57.114  1.00  0.00           H
ATOM    453  CG  ASP    31      53.664  20.864  58.367  1.00  0.00           C
ATOM    454  OD1 ASP    31      54.811  20.586  57.910  1.00  0.00           O
ATOM    455  OD2 ASP    31      53.375  20.590  59.548  1.00  0.00           O
ATOM    456  C   ASP    31      50.314  22.440  56.912  1.00  0.00           C
ATOM    457  O   ASP    31      50.039  21.691  56.029  1.00  0.00           O
ATOM    458  N   VAL    32      49.850  23.657  56.967  1.00  0.00           N
ATOM    459  H   VAL    32      50.229  24.259  57.683  1.00  0.00           H
ATOM    460  CA  VAL    32      49.081  24.278  55.925  1.00  0.00           C
ATOM    461  HA  VAL    32      49.209  23.737  54.988  1.00  0.00           H
ATOM    462  CB  VAL    32      47.578  24.144  56.293  1.00  0.00           C
ATOM    463  HB  VAL    32      47.487  24.667  57.245  1.00  0.00           H
ATOM    464  CG1 VAL    32      46.682  24.896  55.224  1.00  0.00           C
ATOM    465 HG11 VAL    32      46.894  24.445  54.255  1.00  0.00           H
ATOM    466 HG12 VAL    32      45.619  24.765  55.421  1.00  0.00           H
ATOM    467 HG13 VAL    32      46.783  25.981  55.260  1.00  0.00           H
ATOM    468  CG2 VAL    32      46.996  22.753  56.423  1.00  0.00           C
ATOM    469 HG21 VAL    32      47.065  22.136  55.526  1.00  0.00           H
ATOM    470 HG22 VAL    32      47.474  22.170  57.211  1.00  0.00           H
ATOM    471 HG23 VAL    32      45.964  22.905  56.739  1.00  0.00           H
ATOM    472  C   VAL    32      49.619  25.664  55.728  1.00  0.00           C
ATOM    473  O   VAL    32      50.007  26.265  56.789  1.00  0.00           O
ATOM    474  N   PHE    33      49.668  26.250  54.542  1.00  0.00           N
ATOM    475  H   PHE    33      49.374  25.797  53.689  1.00  0.00           H
ATOM    476  CA  PHE    33      50.204  27.676  54.418  1.00  0.00           C
ATOM    477  HA  PHE    33      51.101  27.765  55.031  1.00  0.00           H
ATOM    478  CB  PHE    33      50.572  27.942  52.994  1.00  0.00           C
ATOM    479  HB2 PHE    33      49.700  27.745  52.370  1.00  0.00           H
ATOM    480  HB3 PHE    33      50.878  28.984  52.902  1.00  0.00           H
ATOM    481  CG  PHE    33      51.744  27.140  52.348  1.00  0.00           C
ATOM    482  CD1 PHE    33      51.599  26.160  51.343  1.00  0.00           C
ATOM    483  HD1 PHE    33      50.678  25.950  50.820  1.00  0.00           H
ATOM    484  CE1 PHE    33      52.741  25.431  50.953  1.00  0.00           C
ATOM    485  HE1 PHE    33      52.632  24.605  50.265  1.00  0.00           H
ATOM    486  CZ  PHE    33      53.956  25.696  51.543  1.00  0.00           C
ATOM    487  HZ  PHE    33      54.860  25.143  51.334  1.00  0.00           H
ATOM    488  CE2 PHE    33      54.156  26.771  52.438  1.00  0.00           C
ATOM    489  HE2 PHE    33      55.112  26.975  52.896  1.00  0.00           H
ATOM    490  CD2 PHE    33      53.032  27.481  52.907  1.00  0.00           C
ATOM    491  HD2 PHE    33      53.165  28.181  53.719  1.00  0.00           H
ATOM    492  C   PHE    33      49.180  28.746  54.916  1.00  0.00           C
ATOM    493  O   PHE    33      47.984  28.461  54.925  1.00  0.00           O
ATOM    494  N   VAL    34      49.638  29.922  55.362  1.00  0.00           N
ATOM    495  H   VAL    34      50.633  30.092  55.399  1.00  0.00           H
ATOM    496  CA  VAL    34      48.694  30.972  55.793  1.00  0.00           C
ATOM    497  HA  VAL    34      47.934  30.404  56.329  1.00  0.00           H
ATOM    498  CB  VAL    34      49.238  31.999  56.827  1.00  0.00           C
ATOM    499  HB  VAL    34      50.128  32.547  56.520  1.00  0.00           H
ATOM    500  CG1 VAL    34      48.068  33.044  57.184  1.00  0.00           C
ATOM    501 HG11 VAL    34      47.132  32.605  57.530  1.00  0.00           H
ATOM    502 HG12 VAL    34      48.464  33.686  57.972  1.00  0.00           H
ATOM    503 HG13 VAL    34      47.749  33.553  56.276  1.00  0.00           H
ATOM    504  CG2 VAL    34      49.740  31.283  58.020  1.00  0.00           C
ATOM    505 HG21 VAL    34      50.042  32.047  58.736  1.00  0.00           H
ATOM    506 HG22 VAL    34      48.965  30.606  58.380  1.00  0.00           H
ATOM    507 HG23 VAL    34      50.599  30.633  57.855  1.00  0.00           H
ATOM    508  C   VAL    34      48.162  31.602  54.489  1.00  0.00           C
ATOM    509  O   VAL    34      48.913  32.422  53.937  1.00  0.00           O
ATOM    510  N   ILE    35      47.067  31.123  53.929  1.00  0.00           N
ATOM    511  H   ILE    35      46.662  30.354  54.442  1.00  0.00           H
ATOM    512  CA  ILE    35      46.515  31.575  52.678  1.00  0.00           C
ATOM    513  HA  ILE    35      47.417  31.872  52.143  1.00  0.00           H
ATOM    514  CB  ILE    35      45.782  30.422  51.919  1.00  0.00           C
ATOM    515  HB  ILE    35      45.159  30.739  51.084  1.00  0.00           H
ATOM    516  CG2 ILE    35      46.868  29.527  51.332  1.00  0.00           C
ATOM    517 HG21 ILE    35      46.524  28.782  50.615  1.00  0.00           H
ATOM    518 HG22 ILE    35      47.552  30.133  50.737  1.00  0.00           H
ATOM    519 HG23 ILE    35      47.537  29.038  52.040  1.00  0.00           H
ATOM    520  CG1 ILE    35      44.876  29.759  52.851  1.00  0.00           C
ATOM    521 HG12 ILE    35      45.477  29.246  53.603  1.00  0.00           H
ATOM    522 HG13 ILE    35      44.324  30.534  53.384  1.00  0.00           H
ATOM    523  CD1 ILE    35      43.925  28.699  52.257  1.00  0.00           C
ATOM    524 HD11 ILE    35      44.170  27.679  52.554  1.00  0.00           H
ATOM    525 HD12 ILE    35      42.883  28.893  52.509  1.00  0.00           H
ATOM    526 HD13 ILE    35      44.041  28.708  51.173  1.00  0.00           H
ATOM    527  C   ILE    35      45.551  32.746  52.743  1.00  0.00           C
ATOM    528  O   ILE    35      44.915  33.078  53.709  1.00  0.00           O
ATOM    529  N   ARG    36      45.413  33.343  51.508  1.00  0.00           N
ATOM    530  H   ARG    36      46.100  33.295  50.769  1.00  0.00           H
ATOM    531  CA  ARG    36      44.256  34.165  51.024  1.00  0.00           C
ATOM    532  HA  ARG    36      43.379  33.795  51.555  1.00  0.00           H
ATOM    533  CB  ARG    36      44.460  35.705  51.255  1.00  0.00           C
ATOM    534  HB2 ARG    36      45.408  36.064  50.853  1.00  0.00           H
ATOM    535  HB3 ARG    36      43.660  36.258  50.763  1.00  0.00           H
ATOM    536  CG  ARG    36      44.581  36.217  52.761  1.00  0.00           C
ATOM    537  HG2 ARG    36      45.455  35.852  53.302  1.00  0.00           H
ATOM    538  HG3 ARG    36      44.697  37.300  52.790  1.00  0.00           H
ATOM    539  CD  ARG    36      43.284  35.845  53.583  1.00  0.00           C
ATOM    540  HD2 ARG    36      43.174  34.761  53.533  1.00  0.00           H
ATOM    541  HD3 ARG    36      43.363  36.162  54.622  1.00  0.00           H
ATOM    542  NE  ARG    36      42.076  36.381  52.950  1.00  0.00           N
ATOM    543  HE  ARG    36      41.466  35.657  52.599  1.00  0.00           H
ATOM    544  CZ  ARG    36      41.579  37.598  52.758  1.00  0.00           C
ATOM    545  NH1 ARG    36      40.574  37.846  51.999  1.00  0.00           N
ATOM    546 HH11 ARG    36      39.973  37.057  51.808  1.00  0.00           H
ATOM    547 HH12 ARG    36      40.139  38.758  52.002  1.00  0.00           H
ATOM    548  NH2 ARG    36      42.177  38.622  53.228  1.00  0.00           N
ATOM    549 HH21 ARG    36      42.983  38.488  53.821  1.00  0.00           H
ATOM    550 HH22 ARG    36      41.784  39.537  53.053  1.00  0.00           H
ATOM    551  C   ARG    36      43.858  33.888  49.547  1.00  0.00           C
ATOM    552  O   ARG    36      44.698  33.278  48.852  1.00  0.00           O
ATOM    553  N   GLH    37      42.641  34.238  49.085  1.00  0.00           N
ATOM    554  H   GLH    37      42.036  34.641  49.786  1.00  0.00           H
ATOM    555  CA  GLH    37      42.119  33.866  47.687  1.00  0.00           C
ATOM    556  HA  GLH    37      41.042  33.920  47.840  1.00  0.00           H
ATOM    557  CB  GLH    37      42.466  34.960  46.672  1.00  0.00           C
ATOM    558  HB2 GLH    37      42.074  34.603  45.719  1.00  0.00           H
ATOM    559  HB3 GLH    37      41.842  35.822  46.909  1.00  0.00           H
ATOM    560  CG  GLH    37      43.894  35.534  46.358  1.00  0.00           C
ATOM    561  HG2 GLH    37      44.683  34.799  46.515  1.00  0.00           H
ATOM    562  HG3 GLH    37      43.910  35.682  45.279  1.00  0.00           H
ATOM    563  CD  GLH    37      44.301  36.845  47.107  1.00  0.00           C
ATOM    564  OE1 GLH    37      44.654  36.915  48.265  1.00  0.00           O
ATOM    565  OE2 GLH    37      44.218  38.005  46.376  1.00  0.00           O
ATOM    566  HE2 GLH    37      44.279  37.880  45.426  1.00  0.00           H
ATOM    567  C   GLH    37      42.402  32.429  47.232  1.00  0.00           C
ATOM    568  O   GLH    37      42.964  32.168  46.173  1.00  0.00           O
ATOM    569  N   PRO    38      42.034  31.422  48.097  1.00  0.00           N
ATOM    570  CD  PRO    38      41.491  31.467  49.519  1.00  0.00           C
ATOM    571  HD2 PRO    38      40.752  32.263  49.610  1.00  0.00           H
ATOM    572  HD3 PRO    38      42.215  31.694  50.302  1.00  0.00           H
ATOM    573  CG  PRO    38      41.057  30.033  49.868  1.00  0.00           C
ATOM    574  HG2 PRO    38      40.012  29.919  49.585  1.00  0.00           H
ATOM    575  HG3 PRO    38      41.214  29.800  50.921  1.00  0.00           H
ATOM    576  CB  PRO    38      42.016  29.166  48.995  1.00  0.00           C
ATOM    577  HB2 PRO    38      41.534  28.192  48.917  1.00  0.00           H
ATOM    578  HB3 PRO    38      43.011  29.071  49.428  1.00  0.00           H
ATOM    579  CA  PRO    38      42.149  29.969  47.672  1.00  0.00           C
ATOM    580  HA  PRO    38      43.124  29.688  47.272  1.00  0.00           H
ATOM    581  C   PRO    38      41.056  29.652  46.664  1.00  0.00           C
ATOM    582  O   PRO    38      39.906  29.280  47.057  1.00  0.00           O
ATOM    583  N   PHE    39      41.416  29.719  45.394  1.00  0.00           N
ATOM    584  H   PHE    39      42.290  30.142  45.118  1.00  0.00           H
ATOM    585  CA  PHE    39      40.462  29.603  44.303  1.00  0.00           C
ATOM    586  HA  PHE    39      39.476  29.641  44.768  1.00  0.00           H
ATOM    587  CB  PHE    39      40.565  30.893  43.341  1.00  0.00           C
ATOM    588  HB2 PHE    39      39.711  30.916  42.664  1.00  0.00           H
ATOM    589  HB3 PHE    39      40.406  31.757  43.986  1.00  0.00           H
ATOM    590  CG  PHE    39      41.773  31.092  42.459  1.00  0.00           C
ATOM    591  CD1 PHE    39      41.692  30.554  41.163  1.00  0.00           C
ATOM    592  HD1 PHE    39      40.839  29.962  40.866  1.00  0.00           H
ATOM    593  CE1 PHE    39      42.811  30.755  40.304  1.00  0.00           C
ATOM    594  HE1 PHE    39      42.786  30.212  39.371  1.00  0.00           H
ATOM    595  CZ  PHE    39      43.901  31.592  40.677  1.00  0.00           C
ATOM    596  HZ  PHE    39      44.826  31.727  40.135  1.00  0.00           H
ATOM    597  CE2 PHE    39      43.916  32.125  42.005  1.00  0.00           C
ATOM    598  HE2 PHE    39      44.709  32.788  42.316  1.00  0.00           H
ATOM    599  CD2 PHE    39      42.830  31.925  42.870  1.00  0.00           C
ATOM    600  HD2 PHE    39      42.652  32.579  43.712  1.00  0.00           H
ATOM    601  C   PHE    39      40.546  28.275  43.577  1.00  0.00           C
ATOM    602  O   PHE    39      41.584  27.759  43.375  1.00  0.00           O
ATOM    603  N   ILE    40      39.384  27.743  43.086  1.00  0.00           N
ATOM    604  H   ILE    40      38.508  28.178  43.339  1.00  0.00           H
ATOM    605  CA  ILE    40      39.398  26.526  42.299  1.00  0.00           C
ATOM    606  HA  ILE    40      40.193  25.829  42.561  1.00  0.00           H
ATOM    607  CB  ILE    40      38.078  25.815  42.585  1.00  0.00           C
ATOM    608  HB  ILE    40      37.275  26.535  42.428  1.00  0.00           H
ATOM    609  CG2 ILE    40      37.932  24.538  41.667  1.00  0.00           C
ATOM    610 HG21 ILE    40      38.794  23.871  41.641  1.00  0.00           H
ATOM    611 HG22 ILE    40      37.071  23.978  42.032  1.00  0.00           H
ATOM    612 HG23 ILE    40      37.702  24.832  40.643  1.00  0.00           H
ATOM    613  CG1 ILE    40      38.052  25.260  44.044  1.00  0.00           C
ATOM    614 HG12 ILE    40      38.184  26.127  44.691  1.00  0.00           H
ATOM    615 HG13 ILE    40      37.022  24.957  44.225  1.00  0.00           H
ATOM    616  CD1 ILE    40      39.074  24.179  44.493  1.00  0.00           C
ATOM    617 HD11 ILE    40      38.768  23.178  44.192  1.00  0.00           H
ATOM    618 HD12 ILE    40      40.068  24.474  44.157  1.00  0.00           H
ATOM    619 HD13 ILE    40      39.081  24.214  45.583  1.00  0.00           H
ATOM    620  C   ILE    40      39.531  26.906  40.803  1.00  0.00           C
ATOM    621  O   ILE    40      38.974  27.945  40.370  1.00  0.00           O
ATOM    622  N   SER    41      40.253  26.111  40.030  1.00  0.00           N
ATOM    623  H   SER    41      40.762  25.380  40.507  1.00  0.00           H
ATOM    624  CA  SER    41      40.293  26.197  38.601  1.00  0.00           C
ATOM    625  HA  SER    41      39.331  26.576  38.256  1.00  0.00           H
ATOM    626  CB  SER    41      41.356  27.208  38.268  1.00  0.00           C
ATOM    627  HB2 SER    41      41.265  28.064  38.938  1.00  0.00           H
ATOM    628  HB3 SER    41      42.337  26.779  38.468  1.00  0.00           H
ATOM    629  OG  SER    41      41.437  27.587  36.927  1.00  0.00           O
ATOM    630  HG  SER    41      41.920  28.413  36.839  1.00  0.00           H
ATOM    631  C   SER    41      40.514  24.790  38.030  1.00  0.00           C
ATOM    632  O   SER    41      40.789  23.795  38.721  1.00  0.00           O
ATOM    633  N   CYX    42      40.216  24.669  36.711  1.00  0.00           N
ATOM    634  H   CYX    42      39.986  25.554  36.283  1.00  0.00           H
ATOM    635  CA  CYX    42      40.168  23.382  36.022  1.00  0.00           C
ATOM    636  HA  CYX    42      40.634  22.542  36.536  1.00  0.00           H
ATOM    637  CB  CYX    42      38.723  22.940  35.879  1.00  0.00           C
ATOM    638  HB2 CYX    42      38.173  23.759  35.416  1.00  0.00           H
ATOM    639  HB3 CYX    42      38.628  22.087  35.208  1.00  0.00           H
ATOM    640  SG  CYX    42      37.935  22.211  37.469  1.00  0.00           S
ATOM    641  C   CYX    42      40.789  23.403  34.590  1.00  0.00           C
ATOM    642  O   CYX    42      40.565  24.364  33.791  1.00  0.00           O
ATOM    643  N   SER    43      41.470  22.293  34.270  1.00  0.00           N
ATOM    644  H   SER    43      41.618  21.703  35.076  1.00  0.00           H
ATOM    645  CA  SER    43      41.914  21.887  32.980  1.00  0.00           C
ATOM    646  HA  SER    43      41.928  22.732  32.292  1.00  0.00           H
ATOM    647  CB  SER    43      43.310  21.197  33.114  1.00  0.00           C
ATOM    648  HB2 SER    43      43.971  21.863  33.670  1.00  0.00           H
ATOM    649  HB3 SER    43      43.136  20.324  33.742  1.00  0.00           H
ATOM    650  OG  SER    43      43.892  20.786  31.906  1.00  0.00           O
ATOM    651  HG  SER    43      44.264  21.486  31.363  1.00  0.00           H
ATOM    652  C   SER    43      40.857  20.968  32.353  1.00  0.00           C
ATOM    653  O   SER    43      39.661  21.182  32.575  1.00  0.00           O
ATOM    654  N   HID    44      41.207  19.933  31.552  1.00  0.00           N
ATOM    655  H   HID    44      42.190  19.708  31.487  1.00  0.00           H
ATOM    656  CA  HID    44      40.324  19.063  30.832  1.00  0.00           C
ATOM    657  HA  HID    44      39.330  19.468  30.637  1.00  0.00           H
ATOM    658  CB  HID    44      40.890  18.726  29.429  1.00  0.00           C
ATOM    659  HB2 HID    44      40.273  17.952  28.973  1.00  0.00           H
ATOM    660  HB3 HID    44      40.879  19.652  28.853  1.00  0.00           H
ATOM    661  CG  HID    44      42.346  18.382  29.483  1.00  0.00           C
ATOM    662  ND1 HID    44      42.927  17.139  29.706  1.00  0.00           N
ATOM    663  HD1 HID    44      42.332  16.367  29.972  1.00  0.00           H
ATOM    664  CE1 HID    44      44.253  17.202  29.579  1.00  0.00           C
ATOM    665  HE1 HID    44      44.838  16.306  29.437  1.00  0.00           H
ATOM    666  NE2 HID    44      44.573  18.439  29.280  1.00  0.00           N
ATOM    667  CD2 HID    44      43.401  19.187  29.148  1.00  0.00           C
ATOM    668  HD2 HID    44      43.275  20.181  28.746  1.00  0.00           H
ATOM    669  C   HID    44      40.012  17.861  31.743  1.00  0.00           C
ATOM    670  O   HID    44      38.922  17.324  31.676  1.00  0.00           O
ATOM    671  N   LEU    45      40.944  17.621  32.736  1.00  0.00           N
ATOM    672  H   LEU    45      41.590  18.396  32.786  1.00  0.00           H
ATOM    673  CA  LEU    45      40.622  16.725  33.827  1.00  0.00           C
ATOM    674  HA  LEU    45      39.549  16.783  34.009  1.00  0.00           H
ATOM    675  CB  LEU    45      41.026  15.325  33.513  1.00  0.00           C
ATOM    676  HB2 LEU    45      40.486  15.132  32.586  1.00  0.00           H
ATOM    677  HB3 LEU    45      42.111  15.365  33.413  1.00  0.00           H
ATOM    678  CG  LEU    45      40.614  14.194  34.577  1.00  0.00           C
ATOM    679  HG  LEU    45      41.173  14.447  35.478  1.00  0.00           H
ATOM    680  CD1 LEU    45      39.059  14.166  34.799  1.00  0.00           C
ATOM    681 HD11 LEU    45      38.670  15.096  35.212  1.00  0.00           H
ATOM    682 HD12 LEU    45      38.632  14.023  33.807  1.00  0.00           H
ATOM    683 HD13 LEU    45      38.781  13.326  35.436  1.00  0.00           H
ATOM    684  CD2 LEU    45      41.003  12.796  34.081  1.00  0.00           C
ATOM    685 HD21 LEU    45      40.464  12.550  33.166  1.00  0.00           H
ATOM    686 HD22 LEU    45      42.090  12.760  34.003  1.00  0.00           H
ATOM    687 HD23 LEU    45      40.743  12.022  34.804  1.00  0.00           H
ATOM    688  C   LEU    45      41.334  17.135  35.175  1.00  0.00           C
ATOM    689  O   LEU    45      40.866  16.930  36.280  1.00  0.00           O
ATOM    690  N   GLU    46      42.530  17.739  35.080  1.00  0.00           N
ATOM    691  H   GLU    46      43.007  17.851  34.197  1.00  0.00           H
ATOM    692  CA  GLU    46      43.183  18.132  36.290  1.00  0.00           C
ATOM    693  HA  GLU    46      43.137  17.327  37.023  1.00  0.00           H
ATOM    694  CB  GLU    46      44.669  18.322  35.959  1.00  0.00           C
ATOM    695  HB2 GLU    46      45.142  17.344  35.865  1.00  0.00           H
ATOM    696  HB3 GLU    46      44.816  18.869  35.029  1.00  0.00           H
ATOM    697  CG  GLU    46      45.374  19.071  37.130  1.00  0.00           C
ATOM    698  HG2 GLU    46      44.843  20.005  37.310  1.00  0.00           H
ATOM    699  HG3 GLU    46      45.220  18.471  38.026  1.00  0.00           H
ATOM    700  CD  GLU    46      46.840  19.448  36.950  1.00  0.00           C
ATOM    701  OE1 GLU    46      47.729  19.290  37.822  1.00  0.00           O
ATOM    702  OE2 GLU    46      47.223  19.807  35.809  1.00  0.00           O
ATOM    703  C   GLU    46      42.338  19.406  36.787  1.00  0.00           C
ATOM    704  O   GLU    46      42.304  20.374  36.036  1.00  0.00           O
ATOM    705  N   CYX    47      41.937  19.471  38.043  1.00  0.00           N
ATOM    706  H   CYX    47      41.984  18.648  38.627  1.00  0.00           H
ATOM    707  CA  CYX    47      41.399  20.675  38.718  1.00  0.00           C
ATOM    708  HA  CYX    47      41.584  21.566  38.118  1.00  0.00           H
ATOM    709  CB  CYX    47      39.943  20.492  39.072  1.00  0.00           C
ATOM    710  HB2 CYX    47      39.880  19.558  39.631  1.00  0.00           H
ATOM    711  HB3 CYX    47      39.802  21.352  39.728  1.00  0.00           H
ATOM    712  SG  CYX    47      38.734  20.400  37.728  1.00  0.00           S
ATOM    713  C   CYX    47      42.321  20.900  39.973  1.00  0.00           C
ATOM    714  O   CYX    47      42.761  19.946  40.662  1.00  0.00           O
ATOM    715  N   ARG    48      42.548  22.148  40.324  1.00  0.00           N
ATOM    716  H   ARG    48      41.995  22.888  39.918  1.00  0.00           H
ATOM    717  CA  ARG    48      43.554  22.580  41.245  1.00  0.00           C
ATOM    718  HA  ARG    48      43.894  21.724  41.828  1.00  0.00           H
ATOM    719  CB  ARG    48      44.726  23.144  40.358  1.00  0.00           C
ATOM    720  HB2 ARG    48      44.378  23.835  39.590  1.00  0.00           H
ATOM    721  HB3 ARG    48      45.401  23.670  41.034  1.00  0.00           H
ATOM    722  CG  ARG    48      45.470  22.024  39.607  1.00  0.00           C
ATOM    723  HG2 ARG    48      45.617  21.172  40.272  1.00  0.00           H
ATOM    724  HG3 ARG    48      44.707  21.744  38.880  1.00  0.00           H
ATOM    725  CD  ARG    48      46.778  22.422  38.981  1.00  0.00           C
ATOM    726  HD2 ARG    48      47.026  21.597  38.314  1.00  0.00           H
ATOM    727  HD3 ARG    48      46.679  23.413  38.538  1.00  0.00           H
ATOM    728  NE  ARG    48      47.829  22.485  40.061  1.00  0.00           N
ATOM    729  HE  ARG    48      48.174  23.411  40.271  1.00  0.00           H
ATOM    730  CZ  ARG    48      48.286  21.476  40.791  1.00  0.00           C
ATOM    731  NH1 ARG    48      48.836  21.865  41.874  1.00  0.00           N
ATOM    732 HH11 ARG    48      48.872  22.863  42.027  1.00  0.00           H
ATOM    733 HH12 ARG    48      49.495  21.204  42.259  1.00  0.00           H
ATOM    734  NH2 ARG    48      48.200  20.184  40.409  1.00  0.00           N
ATOM    735 HH21 ARG    48      47.812  19.895  39.524  1.00  0.00           H
ATOM    736 HH22 ARG    48      48.866  19.534  40.803  1.00  0.00           H
ATOM    737  C   ARG    48      42.999  23.640  42.123  1.00  0.00           C
ATOM    738  O   ARG    48      42.078  24.387  41.729  1.00  0.00           O
ATOM    739  N   THR    49      43.594  23.776  43.295  1.00  0.00           N
ATOM    740  H   THR    49      44.217  23.009  43.504  1.00  0.00           H
ATOM    741  CA  THR    49      43.397  24.898  44.180  1.00  0.00           C
ATOM    742  HA  THR    49      42.570  25.481  43.775  1.00  0.00           H
ATOM    743  CB  THR    49      43.213  24.373  45.653  1.00  0.00           C
ATOM    744  HB  THR    49      44.148  23.979  46.050  1.00  0.00           H
ATOM    745  CG2 THR    49      42.720  25.504  46.476  1.00  0.00           C
ATOM    746 HG21 THR    49      43.486  26.272  46.380  1.00  0.00           H
ATOM    747 HG22 THR    49      41.791  25.924  46.091  1.00  0.00           H
ATOM    748 HG23 THR    49      42.567  25.066  47.462  1.00  0.00           H
ATOM    749  OG1 THR    49      42.210  23.361  45.698  1.00  0.00           O
ATOM    750  HG1 THR    49      42.599  22.558  45.345  1.00  0.00           H
ATOM    751  C   THR    49      44.648  25.738  44.088  1.00  0.00           C
ATOM    752  O   THR    49      45.713  25.288  44.371  1.00  0.00           O
ATOM    753  N   PHE    50      44.446  26.984  43.598  1.00  0.00           N
ATOM    754  H   PHE    50      43.508  27.321  43.435  1.00  0.00           H
ATOM    755  CA  PHE    50      45.504  28.080  43.535  1.00  0.00           C
ATOM    756  HA  PHE    50      46.458  27.568  43.665  1.00  0.00           H
ATOM    757  CB  PHE    50      45.483  28.814  42.243  1.00  0.00           C
ATOM    758  HB2 PHE    50      44.446  29.110  42.085  1.00  0.00           H
ATOM    759  HB3 PHE    50      46.167  29.650  42.386  1.00  0.00           H
ATOM    760  CG  PHE    50      45.888  28.009  41.025  1.00  0.00           C
ATOM    761  CD1 PHE    50      45.020  27.038  40.466  1.00  0.00           C
ATOM    762  HD1 PHE    50      44.051  26.804  40.881  1.00  0.00           H
ATOM    763  CE1 PHE    50      45.344  26.454  39.237  1.00  0.00           C
ATOM    764  HE1 PHE    50      44.612  25.807  38.774  1.00  0.00           H
ATOM    765  CZ  PHE    50      46.584  26.618  38.650  1.00  0.00           C
ATOM    766  HZ  PHE    50      46.821  26.141  37.710  1.00  0.00           H
ATOM    767  CE2 PHE    50      47.524  27.405  39.396  1.00  0.00           C
ATOM    768  HE2 PHE    50      48.562  27.386  39.097  1.00  0.00           H
ATOM    769  CD2 PHE    50      47.135  28.170  40.473  1.00  0.00           C
ATOM    770  HD2 PHE    50      47.825  28.919  40.832  1.00  0.00           H
ATOM    771  C   PHE    50      45.290  28.998  44.679  1.00  0.00           C
ATOM    772  O   PHE    50      44.144  29.390  45.013  1.00  0.00           O
ATOM    773  N   PHE    51      46.429  29.364  45.268  1.00  0.00           N
ATOM    774  H   PHE    51      47.345  29.051  44.981  1.00  0.00           H
ATOM    775  CA  PHE    51      46.434  30.288  46.406  1.00  0.00           C
ATOM    776  HA  PHE    51      45.450  30.752  46.442  1.00  0.00           H
ATOM    777  CB  PHE    51      46.701  29.500  47.760  1.00  0.00           C
ATOM    778  HB2 PHE    51      46.739  30.228  48.570  1.00  0.00           H
ATOM    779  HB3 PHE    51      45.889  28.836  48.055  1.00  0.00           H
ATOM    780  CG  PHE    51      47.772  28.486  47.889  1.00  0.00           C
ATOM    781  CD1 PHE    51      48.923  28.761  48.754  1.00  0.00           C
ATOM    782  HD1 PHE    51      48.995  29.686  49.304  1.00  0.00           H
ATOM    783  CE1 PHE    51      49.859  27.689  48.948  1.00  0.00           C
ATOM    784  HE1 PHE    51      50.759  27.765  49.538  1.00  0.00           H
ATOM    785  CZ  PHE    51      49.754  26.508  48.236  1.00  0.00           C
ATOM    786  HZ  PHE    51      50.506  25.738  48.321  1.00  0.00           H
ATOM    787  CE2 PHE    51      48.667  26.277  47.321  1.00  0.00           C
ATOM    788  HE2 PHE    51      48.633  25.313  46.836  1.00  0.00           H
ATOM    789  CD2 PHE    51      47.707  27.292  47.179  1.00  0.00           C
ATOM    790  HD2 PHE    51      46.789  27.120  46.636  1.00  0.00           H
ATOM    791  C   PHE    51      47.555  31.445  46.290  1.00  0.00           C
ATOM    792  O   PHE    51      48.624  31.238  45.779  1.00  0.00           O
ATOM    793  N   LEU    52      47.396  32.492  47.079  1.00  0.00           N
ATOM    794  H   LEU    52      46.488  32.667  47.486  1.00  0.00           H
ATOM    795  CA  LEU    52      48.480  33.315  47.454  1.00  0.00           C
ATOM    796  HA  LEU    52      49.404  33.023  46.955  1.00  0.00           H
ATOM    797  CB  LEU    52      48.105  34.821  47.296  1.00  0.00           C
ATOM    798  HB2 LEU    52      47.282  35.090  47.956  1.00  0.00           H
ATOM    799  HB3 LEU    52      48.984  35.347  47.667  1.00  0.00           H
ATOM    800  CG  LEU    52      47.719  35.281  45.872  1.00  0.00           C
ATOM    801  HG  LEU    52      46.727  34.919  45.600  1.00  0.00           H
ATOM    802  CD1 LEU    52      47.653  36.844  45.840  1.00  0.00           C
ATOM    803 HD11 LEU    52      48.643  37.294  45.908  1.00  0.00           H
ATOM    804 HD12 LEU    52      47.158  37.062  44.893  1.00  0.00           H
ATOM    805 HD13 LEU    52      47.054  37.259  46.650  1.00  0.00           H
ATOM    806  CD2 LEU    52      48.855  34.881  44.849  1.00  0.00           C
ATOM    807 HD21 LEU    52      48.713  33.855  44.510  1.00  0.00           H
ATOM    808 HD22 LEU    52      48.900  35.594  44.025  1.00  0.00           H
ATOM    809 HD23 LEU    52      49.758  34.868  45.460  1.00  0.00           H
ATOM    810  C   LEU    52      48.738  33.041  48.935  1.00  0.00           C
ATOM    811  O   LEU    52      47.771  32.917  49.765  1.00  0.00           O
ATOM    812  N   THR    53      50.022  33.134  49.347  1.00  0.00           N
ATOM    813  H   THR    53      50.673  33.299  48.592  1.00  0.00           H
ATOM    814  CA  THR    53      50.549  33.129  50.687  1.00  0.00           C
ATOM    815  HA  THR    53      49.739  33.540  51.291  1.00  0.00           H
ATOM    816  CB  THR    53      50.701  31.624  51.181  1.00  0.00           C
ATOM    817  HB  THR    53      49.736  31.124  51.094  1.00  0.00           H
ATOM    818  CG2 THR    53      51.768  30.809  50.494  1.00  0.00           C
ATOM    819 HG21 THR    53      52.080  29.921  51.043  1.00  0.00           H
ATOM    820 HG22 THR    53      51.423  30.592  49.483  1.00  0.00           H
ATOM    821 HG23 THR    53      52.630  31.436  50.262  1.00  0.00           H
ATOM    822  OG1 THR    53      51.167  31.654  52.504  1.00  0.00           O
ATOM    823  HG1 THR    53      50.446  31.887  53.094  1.00  0.00           H
ATOM    824  C   THR    53      51.842  33.974  50.885  1.00  0.00           C
ATOM    825  O   THR    53      52.554  34.114  49.837  1.00  0.00           O
ATOM    826  N   GLN    54      52.197  34.399  52.061  1.00  0.00           N
ATOM    827  H   GLN    54      51.579  34.065  52.786  1.00  0.00           H
ATOM    828  CA  GLN    54      53.521  34.830  52.403  1.00  0.00           C
ATOM    829  HA  GLN    54      53.972  35.431  51.614  1.00  0.00           H
ATOM    830  CB  GLN    54      53.362  35.875  53.612  1.00  0.00           C
ATOM    831  HB2 GLN    54      54.340  36.340  53.737  1.00  0.00           H
ATOM    832  HB3 GLN    54      52.567  36.589  53.396  1.00  0.00           H
ATOM    833  CG  GLN    54      52.998  35.278  54.954  1.00  0.00           C
ATOM    834  HG2 GLN    54      53.719  34.530  55.282  1.00  0.00           H
ATOM    835  HG3 GLN    54      53.078  36.124  55.636  1.00  0.00           H
ATOM    836  CD  GLN    54      51.654  34.513  55.004  1.00  0.00           C
ATOM    837  OE1 GLN    54      51.574  33.378  54.869  1.00  0.00           O
ATOM    838  NE2 GLN    54      50.528  35.165  55.123  1.00  0.00           N
ATOM    839 HE21 GLN    54      50.593  36.172  55.162  1.00  0.00           H
ATOM    840 HE22 GLN    54      49.692  34.602  55.189  1.00  0.00           H
ATOM    841  C   GLN    54      54.541  33.736  52.643  1.00  0.00           C
ATOM    842  O   GLN    54      55.584  34.058  53.155  1.00  0.00           O
ATOM    843  N   GLY    55      54.254  32.482  52.341  1.00  0.00           N
ATOM    844  H   GLY    55      53.402  32.307  51.827  1.00  0.00           H
ATOM    845  CA  GLY    55      55.162  31.443  52.803  1.00  0.00           C
ATOM    846  HA2 GLY    55      54.836  30.642  52.140  1.00  0.00           H
ATOM    847  HA3 GLY    55      56.226  31.613  52.635  1.00  0.00           H
ATOM    848  C   GLY    55      55.029  31.025  54.298  1.00  0.00           C
ATOM    849  O   GLY    55      55.748  30.062  54.692  1.00  0.00           O
ATOM    850  N   ALA    56      54.243  31.623  55.206  1.00  0.00           N
ATOM    851  H   ALA    56      53.718  32.444  54.938  1.00  0.00           H
ATOM    852  CA  ALA    56      54.022  31.186  56.618  1.00  0.00           C
ATOM    853  HA  ALA    56      54.994  30.868  56.992  1.00  0.00           H
ATOM    854  CB  ALA    56      53.529  32.433  57.466  1.00  0.00           C
ATOM    855  HB1 ALA    56      53.335  32.038  58.464  1.00  0.00           H
ATOM    856  HB2 ALA    56      54.370  33.126  57.445  1.00  0.00           H
ATOM    857  HB3 ALA    56      52.577  32.768  57.057  1.00  0.00           H
ATOM    858  C   ALA    56      53.046  30.013  56.734  1.00  0.00           C
ATOM    859  O   ALA    56      52.415  29.631  55.781  1.00  0.00           O
ATOM    860  N   LEU    57      52.921  29.406  57.913  1.00  0.00           N
ATOM    861  H   LEU    57      53.387  29.795  58.721  1.00  0.00           H
ATOM    862  CA  LEU    57      52.167  28.228  58.316  1.00  0.00           C
ATOM    863  HA  LEU    57      51.747  27.903  57.365  1.00  0.00           H
ATOM    864  CB  LEU    57      53.117  27.168  58.819  1.00  0.00           C
ATOM    865  HB2 LEU    57      53.489  27.611  59.743  1.00  0.00           H
ATOM    866  HB3 LEU    57      52.509  26.300  59.071  1.00  0.00           H
ATOM    867  CG  LEU    57      54.222  26.646  57.939  1.00  0.00           C
ATOM    868  HG  LEU    57      54.901  27.459  57.681  1.00  0.00           H
ATOM    869  CD1 LEU    57      54.945  25.485  58.612  1.00  0.00           C
ATOM    870 HD11 LEU    57      55.318  25.858  59.566  1.00  0.00           H
ATOM    871 HD12 LEU    57      54.238  24.667  58.756  1.00  0.00           H
ATOM    872 HD13 LEU    57      55.716  25.084  57.952  1.00  0.00           H
ATOM    873  CD2 LEU    57      53.673  26.065  56.630  1.00  0.00           C
ATOM    874 HD21 LEU    57      52.881  25.345  56.833  1.00  0.00           H
ATOM    875 HD22 LEU    57      53.292  26.884  56.020  1.00  0.00           H
ATOM    876 HD23 LEU    57      54.415  25.547  56.022  1.00  0.00           H
ATOM    877  C   LEU    57      50.980  28.544  59.177  1.00  0.00           C
ATOM    878  O   LEU    57      51.075  29.392  60.170  1.00  0.00           O
ATOM    879  N   LEU    58      49.869  27.773  59.138  1.00  0.00           N
ATOM    880  H   LEU    58      49.829  26.971  58.524  1.00  0.00           H
ATOM    881  CA  LEU    58      48.743  27.975  60.094  1.00  0.00           C
ATOM    882  HA  LEU    58      48.661  29.053  60.234  1.00  0.00           H
ATOM    883  CB  LEU    58      47.434  27.285  59.570  1.00  0.00           C
ATOM    884  HB2 LEU    58      47.691  26.348  59.077  1.00  0.00           H
ATOM    885  HB3 LEU    58      46.711  27.092  60.362  1.00  0.00           H
ATOM    886  CG  LEU    58      46.664  28.089  58.480  1.00  0.00           C
ATOM    887  HG  LEU    58      47.266  28.120  57.572  1.00  0.00           H
ATOM    888  CD1 LEU    58      45.339  27.535  58.062  1.00  0.00           C
ATOM    889 HD11 LEU    58      44.706  27.617  58.946  1.00  0.00           H
ATOM    890 HD12 LEU    58      44.968  28.053  57.178  1.00  0.00           H
ATOM    891 HD13 LEU    58      45.370  26.510  57.693  1.00  0.00           H
ATOM    892  CD2 LEU    58      46.317  29.499  58.905  1.00  0.00           C
ATOM    893 HD21 LEU    58      45.601  29.412  59.722  1.00  0.00           H
ATOM    894 HD22 LEU    58      47.232  29.975  59.255  1.00  0.00           H
ATOM    895 HD23 LEU    58      45.922  30.112  58.096  1.00  0.00           H
ATOM    896  C   LEU    58      48.965  27.447  61.522  1.00  0.00           C
ATOM    897  O   LEU    58      49.410  26.317  61.731  1.00  0.00           O
ATOM    898  N   ASN    59      48.668  28.240  62.598  1.00  0.00           N
ATOM    899  H   ASN    59      48.346  29.166  62.355  1.00  0.00           H
ATOM    900  CA  ASN    59      48.931  27.955  64.030  1.00  0.00           C
ATOM    901  HA  ASN    59      48.472  28.828  64.494  1.00  0.00           H
ATOM    902  CB  ASN    59      48.074  26.799  64.562  1.00  0.00           C
ATOM    903  HB2 ASN    59      48.440  25.831  64.219  1.00  0.00           H
ATOM    904  HB3 ASN    59      48.183  26.823  65.646  1.00  0.00           H
ATOM    905  CG  ASN    59      46.585  27.014  64.290  1.00  0.00           C
ATOM    906  OD1 ASN    59      46.046  27.881  64.944  1.00  0.00           O
ATOM    907  ND2 ASN    59      45.916  26.229  63.549  1.00  0.00           N
ATOM    908 HD21 ASN    59      44.934  26.430  63.433  1.00  0.00           H
ATOM    909 HD22 ASN    59      46.424  25.504  63.062  1.00  0.00           H
ATOM    910  C   ASN    59      50.418  27.998  64.504  1.00  0.00           C
ATOM    911  O   ASN    59      50.647  27.773  65.726  1.00  0.00           O
ATOM    912  N   ASP    60      51.361  28.346  63.646  1.00  0.00           N
ATOM    913  H   ASP    60      51.034  28.649  62.740  1.00  0.00           H
ATOM    914  CA  ASP    60      52.835  28.358  63.931  1.00  0.00           C
ATOM    915  HA  ASP    60      53.072  27.442  64.471  1.00  0.00           H
ATOM    916  CB  ASP    60      53.567  28.326  62.574  1.00  0.00           C
ATOM    917  HB2 ASP    60      53.168  27.496  61.991  1.00  0.00           H
ATOM    918  HB3 ASP    60      53.345  29.269  62.073  1.00  0.00           H
ATOM    919  CG  ASP    60      55.019  28.418  62.764  1.00  0.00           C
ATOM    920  OD1 ASP    60      55.696  27.678  63.547  1.00  0.00           O
ATOM    921  OD2 ASP    60      55.560  29.314  62.003  1.00  0.00           O
ATOM    922  C   ASP    60      53.232  29.538  64.755  1.00  0.00           C
ATOM    923  O   ASP    60      53.036  30.655  64.282  1.00  0.00           O
ATOM    924  N   LYS    61      53.909  29.359  65.858  1.00  0.00           N
ATOM    925  H   LYS    61      54.100  28.403  66.121  1.00  0.00           H
ATOM    926  CA  LYS    61      54.352  30.497  66.713  1.00  0.00           C
ATOM    927  HA  LYS    61      53.598  31.279  66.791  1.00  0.00           H
ATOM    928  CB  LYS    61      54.724  30.013  68.077  1.00  0.00           C
ATOM    929  HB2 LYS    61      55.444  29.211  67.906  1.00  0.00           H
ATOM    930  HB3 LYS    61      54.950  30.900  68.668  1.00  0.00           H
ATOM    931  CG  LYS    61      53.534  29.355  68.757  1.00  0.00           C
ATOM    932  HG2 LYS    61      52.874  30.124  69.157  1.00  0.00           H
ATOM    933  HG3 LYS    61      52.901  28.824  68.046  1.00  0.00           H
ATOM    934  CD  LYS    61      54.006  28.455  69.966  1.00  0.00           C
ATOM    935  HD2 LYS    61      54.916  27.982  69.596  1.00  0.00           H
ATOM    936  HD3 LYS    61      54.312  29.047  70.828  1.00  0.00           H
ATOM    937  CE  LYS    61      52.971  27.384  70.272  1.00  0.00           C
ATOM    938  HE2 LYS    61      52.100  27.998  70.504  1.00  0.00           H
ATOM    939  HE3 LYS    61      52.808  26.759  69.393  1.00  0.00           H
ATOM    940  NZ  LYS    61      53.428  26.563  71.437  1.00  0.00           N
ATOM    941  HZ1 LYS    61      53.295  27.002  72.337  1.00  0.00           H
ATOM    942  HZ2 LYS    61      53.013  25.642  71.443  1.00  0.00           H
ATOM    943  HZ3 LYS    61      54.423  26.398  71.375  1.00  0.00           H
ATOM    944  C   LYS    61      55.490  31.384  66.093  1.00  0.00           C
ATOM    945  O   LYS    61      55.796  32.414  66.626  1.00  0.00           O
ATOM    946  N   HIP    62      56.240  30.801  65.142  1.00  0.00           N
ATOM    947  H   HIP    62      55.884  29.918  64.806  1.00  0.00           H
ATOM    948  CA  HIP    62      57.452  31.356  64.586  1.00  0.00           C
ATOM    949  HA  HIP    62      57.911  32.078  65.263  1.00  0.00           H
ATOM    950  CB  HIP    62      58.473  30.301  64.205  1.00  0.00           C
ATOM    951  HB2 HIP    62      58.912  29.926  65.130  1.00  0.00           H
ATOM    952  HB3 HIP    62      57.928  29.448  63.802  1.00  0.00           H
ATOM    953  CG  HIP    62      59.454  30.799  63.172  1.00  0.00           C
ATOM    954  ND1 HIP    62      60.068  32.037  63.106  1.00  0.00           N
ATOM    955  HD1 HIP    62      59.915  32.862  63.668  1.00  0.00           H
ATOM    956  CE1 HIP    62      60.733  32.051  61.931  1.00  0.00           C
ATOM    957  HE1 HIP    62      61.257  32.914  61.550  1.00  0.00           H
ATOM    958  NE2 HIP    62      60.614  30.837  61.290  1.00  0.00           N
ATOM    959  HE2 HIP    62      61.042  30.626  60.400  1.00  0.00           H
ATOM    960  CD2 HIP    62      59.768  30.065  62.046  1.00  0.00           C
ATOM    961  HD2 HIP    62      59.494  29.024  61.970  1.00  0.00           H
ATOM    962  C   HIP    62      57.141  32.295  63.428  1.00  0.00           C
ATOM    963  O   HIP    62      57.482  33.441  63.335  1.00  0.00           O
ATOM    964  N   SER    63      56.446  31.709  62.424  1.00  0.00           N
ATOM    965  H   SER    63      56.062  30.783  62.536  1.00  0.00           H
ATOM    966  CA  SER    63      56.395  32.412  61.126  1.00  0.00           C
ATOM    967  HA  SER    63      57.391  32.832  60.984  1.00  0.00           H
ATOM    968  CB  SER    63      56.279  31.473  59.913  1.00  0.00           C
ATOM    969  HB2 SER    63      56.440  32.000  58.972  1.00  0.00           H
ATOM    970  HB3 SER    63      57.082  30.736  59.888  1.00  0.00           H
ATOM    971  OG  SER    63      55.017  30.816  59.998  1.00  0.00           O
ATOM    972  HG  SER    63      55.120  30.271  60.782  1.00  0.00           H
ATOM    973  C   SER    63      55.386  33.582  61.099  1.00  0.00           C
ATOM    974  O   SER    63      55.674  34.719  60.675  1.00  0.00           O
ATOM    975  N   ASN    64      54.202  33.307  61.685  1.00  0.00           N
ATOM    976  H   ASN    64      54.101  32.320  61.878  1.00  0.00           H
ATOM    977  CA  ASN    64      53.036  34.170  61.933  1.00  0.00           C
ATOM    978  HA  ASN    64      52.237  33.614  62.423  1.00  0.00           H
ATOM    979  CB  ASN    64      53.426  35.221  63.078  1.00  0.00           C
ATOM    980  HB2 ASN    64      54.158  35.891  62.625  1.00  0.00           H
ATOM    981  HB3 ASN    64      52.516  35.773  63.308  1.00  0.00           H
ATOM    982  CG  ASN    64      53.829  34.661  64.354  1.00  0.00           C
ATOM    983  OD1 ASN    64      53.077  33.976  64.997  1.00  0.00           O
ATOM    984  ND2 ASN    64      54.979  35.021  64.834  1.00  0.00           N
ATOM    985 HD21 ASN    64      55.253  34.489  65.648  1.00  0.00           H
ATOM    986 HD22 ASN    64      55.638  35.521  64.254  1.00  0.00           H
ATOM    987  C   ASN    64      52.401  34.884  60.697  1.00  0.00           C
ATOM    988  O   ASN    64      51.189  35.077  60.621  1.00  0.00           O
ATOM    989  N   GLY    65      53.144  35.289  59.678  1.00  0.00           N
ATOM    990  H   GLY    65      54.125  35.354  59.911  1.00  0.00           H
ATOM    991  CA  GLY    65      52.653  35.801  58.401  1.00  0.00           C
ATOM    992  HA2 GLY    65      53.554  35.874  57.794  1.00  0.00           H
ATOM    993  HA3 GLY    65      51.960  35.010  58.111  1.00  0.00           H
ATOM    994  C   GLY    65      52.083  37.161  58.348  1.00  0.00           C
ATOM    995  O   GLY    65      51.536  37.493  57.290  1.00  0.00           O
ATOM    996  N   THR    66      52.326  37.996  59.434  1.00  0.00           N
ATOM    997  H   THR    66      53.156  37.808  59.979  1.00  0.00           H
ATOM    998  CA  THR    66      51.554  39.250  59.786  1.00  0.00           C
ATOM    999  HA  THR    66      50.492  39.043  59.655  1.00  0.00           H
ATOM   1000  CB  THR    66      51.696  39.645  61.243  1.00  0.00           C
ATOM   1001  HB  THR    66      51.160  40.587  61.361  1.00  0.00           H
ATOM   1002  CG2 THR    66      51.118  38.651  62.186  1.00  0.00           C
ATOM   1003 HG21 THR    66      51.545  38.837  63.171  1.00  0.00           H
ATOM   1004 HG22 THR    66      50.064  38.929  62.217  1.00  0.00           H
ATOM   1005 HG23 THR    66      51.219  37.597  61.924  1.00  0.00           H
ATOM   1006  OG1 THR    66      53.071  39.826  61.473  1.00  0.00           O
ATOM   1007  HG1 THR    66      53.103  40.738  61.771  1.00  0.00           H
ATOM   1008  C   THR    66      51.767  40.412  58.849  1.00  0.00           C
ATOM   1009  O   THR    66      51.540  41.562  59.266  1.00  0.00           O
ATOM   1010  N   VAL    67      52.288  40.152  57.598  1.00  0.00           N
ATOM   1011  H   VAL    67      52.119  39.202  57.297  1.00  0.00           H
ATOM   1012  CA  VAL    67      52.898  41.098  56.733  1.00  0.00           C
ATOM   1013  HA  VAL    67      53.358  41.860  57.361  1.00  0.00           H
ATOM   1014  CB  VAL    67      53.994  40.452  55.806  1.00  0.00           C
ATOM   1015  HB  VAL    67      54.446  41.280  55.260  1.00  0.00           H
ATOM   1016  CG1 VAL    67      55.061  39.734  56.651  1.00  0.00           C
ATOM   1017 HG11 VAL    67      55.317  40.212  57.596  1.00  0.00           H
ATOM   1018 HG12 VAL    67      54.760  38.709  56.864  1.00  0.00           H
ATOM   1019 HG13 VAL    67      55.973  39.590  56.072  1.00  0.00           H
ATOM   1020  CG2 VAL    67      53.482  39.471  54.772  1.00  0.00           C
ATOM   1021 HG21 VAL    67      54.269  38.953  54.224  1.00  0.00           H
ATOM   1022 HG22 VAL    67      52.971  38.705  55.353  1.00  0.00           H
ATOM   1023 HG23 VAL    67      52.800  39.891  54.032  1.00  0.00           H
ATOM   1024  C   VAL    67      51.861  41.741  55.885  1.00  0.00           C
ATOM   1025  O   VAL    67      50.883  41.124  55.511  1.00  0.00           O
ATOM   1026  N   LYS    68      52.124  42.987  55.431  1.00  0.00           N
ATOM   1027  H   LYS    68      53.035  43.368  55.639  1.00  0.00           H
ATOM   1028  CA  LYS    68      51.173  43.776  54.681  1.00  0.00           C
ATOM   1029  HA  LYS    68      50.217  43.763  55.206  1.00  0.00           H
ATOM   1030  CB  LYS    68      51.744  45.283  54.686  1.00  0.00           C
ATOM   1031  HB2 LYS    68      50.860  45.745  54.247  1.00  0.00           H
ATOM   1032  HB3 LYS    68      51.997  45.642  55.683  1.00  0.00           H
ATOM   1033  CG  LYS    68      53.070  45.387  53.797  1.00  0.00           C
ATOM   1034  HG2 LYS    68      53.695  44.498  53.878  1.00  0.00           H
ATOM   1035  HG3 LYS    68      52.708  45.531  52.779  1.00  0.00           H
ATOM   1036  CD  LYS    68      53.937  46.635  53.989  1.00  0.00           C
ATOM   1037  HD2 LYS    68      53.316  47.516  54.155  1.00  0.00           H
ATOM   1038  HD3 LYS    68      54.513  46.455  54.896  1.00  0.00           H
ATOM   1039  CE  LYS    68      54.959  46.766  52.783  1.00  0.00           C
ATOM   1040  HE2 LYS    68      55.272  45.757  52.512  1.00  0.00           H
ATOM   1041  HE3 LYS    68      54.427  47.145  51.911  1.00  0.00           H
ATOM   1042  NZ  LYS    68      56.198  47.553  53.141  1.00  0.00           N
ATOM   1043  HZ1 LYS    68      55.889  48.504  53.286  1.00  0.00           H
ATOM   1044  HZ2 LYS    68      56.668  47.244  53.981  1.00  0.00           H
ATOM   1045  HZ3 LYS    68      56.859  47.554  52.379  1.00  0.00           H
ATOM   1046  C   LYS    68      50.758  43.203  53.283  1.00  0.00           C
ATOM   1047  O   LYS    68      51.357  42.303  52.701  1.00  0.00           O
ATOM   1048  N   ASP    69      49.721  43.820  52.686  1.00  0.00           N
ATOM   1049  H   ASP    69      49.463  44.722  53.059  1.00  0.00           H
ATOM   1050  CA  ASP    69      48.950  43.255  51.544  1.00  0.00           C
ATOM   1051  HA  ASP    69      48.470  42.334  51.875  1.00  0.00           H
ATOM   1052  CB  ASP    69      47.778  44.118  50.989  1.00  0.00           C
ATOM   1053  HB2 ASP    69      48.328  44.961  50.570  1.00  0.00           H
ATOM   1054  HB3 ASP    69      47.301  43.538  50.200  1.00  0.00           H
ATOM   1055  CG  ASP    69      46.703  44.442  52.001  1.00  0.00           C
ATOM   1056  OD1 ASP    69      46.175  45.546  51.897  1.00  0.00           O
ATOM   1057  OD2 ASP    69      46.323  43.580  52.874  1.00  0.00           O
ATOM   1058  C   ASP    69      49.941  42.915  50.394  1.00  0.00           C
ATOM   1059  O   ASP    69      49.911  41.799  49.870  1.00  0.00           O
ATOM   1060  N   ARG    70      50.867  43.833  50.034  1.00  0.00           N
ATOM   1061  H   ARG    70      50.751  44.708  50.524  1.00  0.00           H
ATOM   1062  CA  ARG    70      51.870  43.766  48.951  1.00  0.00           C
ATOM   1063  HA  ARG    70      51.677  42.987  48.213  1.00  0.00           H
ATOM   1064  CB  ARG    70      51.584  44.953  48.076  1.00  0.00           C
ATOM   1065  HB2 ARG    70      51.899  45.887  48.542  1.00  0.00           H
ATOM   1066  HB3 ARG    70      52.213  44.925  47.187  1.00  0.00           H
ATOM   1067  CG  ARG    70      50.154  45.066  47.494  1.00  0.00           C
ATOM   1068  HG2 ARG    70      49.844  44.083  47.141  1.00  0.00           H
ATOM   1069  HG3 ARG    70      49.485  45.352  48.305  1.00  0.00           H
ATOM   1070  CD  ARG    70      50.060  46.225  46.412  1.00  0.00           C
ATOM   1071  HD2 ARG    70      50.595  45.993  45.491  1.00  0.00           H
ATOM   1072  HD3 ARG    70      49.045  46.388  46.050  1.00  0.00           H
ATOM   1073  NE  ARG    70      50.345  47.574  47.027  1.00  0.00           N
ATOM   1074  HE  ARG    70      51.162  48.115  46.785  1.00  0.00           H
ATOM   1075  CZ  ARG    70      49.607  48.177  47.973  1.00  0.00           C
ATOM   1076  NH1 ARG    70      49.931  49.362  48.386  1.00  0.00           N
ATOM   1077 HH11 ARG    70      50.796  49.792  48.091  1.00  0.00           H
ATOM   1078 HH12 ARG    70      49.445  49.705  49.201  1.00  0.00           H
ATOM   1079  NH2 ARG    70      48.458  47.639  48.428  1.00  0.00           N
ATOM   1080 HH21 ARG    70      48.025  46.829  48.009  1.00  0.00           H
ATOM   1081 HH22 ARG    70      47.982  48.031  49.227  1.00  0.00           H
ATOM   1082  C   ARG    70      53.302  43.508  49.402  1.00  0.00           C
ATOM   1083  O   ARG    70      54.263  44.052  48.853  1.00  0.00           O
ATOM   1084  N   SER    71      53.465  42.732  50.491  1.00  0.00           N
ATOM   1085  H   SER    71      52.615  42.358  50.888  1.00  0.00           H
ATOM   1086  CA  SER    71      54.764  42.431  51.115  1.00  0.00           C
ATOM   1087  HA  SER    71      55.274  43.385  51.240  1.00  0.00           H
ATOM   1088  CB  SER    71      54.590  41.712  52.476  1.00  0.00           C
ATOM   1089  HB2 SER    71      53.890  42.334  53.035  1.00  0.00           H
ATOM   1090  HB3 SER    71      54.179  40.736  52.220  1.00  0.00           H
ATOM   1091  OG  SER    71      55.782  41.604  53.194  1.00  0.00           O
ATOM   1092  HG  SER    71      55.993  42.490  53.503  1.00  0.00           H
ATOM   1093  C   SER    71      55.623  41.556  50.138  1.00  0.00           C
ATOM   1094  O   SER    71      55.008  40.692  49.449  1.00  0.00           O
ATOM   1095  N   PRO    72      56.957  41.755  50.128  1.00  0.00           N
ATOM   1096  CD  PRO    72      57.649  42.680  50.952  1.00  0.00           C
ATOM   1097  HD2 PRO    72      57.608  42.611  52.039  1.00  0.00           H
ATOM   1098  HD3 PRO    72      57.403  43.699  50.653  1.00  0.00           H
ATOM   1099  CG  PRO    72      59.124  42.550  50.485  1.00  0.00           C
ATOM   1100  HG2 PRO    72      59.443  41.693  51.078  1.00  0.00           H
ATOM   1101  HG3 PRO    72      59.850  43.356  50.585  1.00  0.00           H
ATOM   1102  CB  PRO    72      59.107  42.031  49.077  1.00  0.00           C
ATOM   1103  HB2 PRO    72      60.024  41.502  48.817  1.00  0.00           H
ATOM   1104  HB3 PRO    72      58.940  42.808  48.332  1.00  0.00           H
ATOM   1105  CA  PRO    72      57.803  41.268  48.984  1.00  0.00           C
ATOM   1106  HA  PRO    72      57.248  41.441  48.062  1.00  0.00           H
ATOM   1107  C   PRO    72      58.115  39.703  49.103  1.00  0.00           C
ATOM   1108  O   PRO    72      58.710  39.067  48.204  1.00  0.00           O
ATOM   1109  N   HID    73      57.466  39.156  50.191  1.00  0.00           N
ATOM   1110  H   HID    73      57.000  39.766  50.847  1.00  0.00           H
ATOM   1111  CA  HID    73      57.515  37.728  50.538  1.00  0.00           C
ATOM   1112  HA  HID    73      58.328  37.235  50.005  1.00  0.00           H
ATOM   1113  CB  HID    73      57.908  37.598  52.048  1.00  0.00           C
ATOM   1114  HB2 HID    73      57.176  38.193  52.596  1.00  0.00           H
ATOM   1115  HB3 HID    73      57.892  36.621  52.531  1.00  0.00           H
ATOM   1116  CG  HID    73      59.300  38.103  52.383  1.00  0.00           C
ATOM   1117  ND1 HID    73      60.498  37.446  52.198  1.00  0.00           N
ATOM   1118  HD1 HID    73      60.542  36.477  51.918  1.00  0.00           H
ATOM   1119  CE1 HID    73      61.526  38.230  52.537  1.00  0.00           C
ATOM   1120  HE1 HID    73      62.564  37.938  52.469  1.00  0.00           H
ATOM   1121  NE2 HID    73      61.034  39.439  52.908  1.00  0.00           N
ATOM   1122  CD2 HID    73      59.671  39.348  52.807  1.00  0.00           C
ATOM   1123  HD2 HID    73      58.994  40.151  53.055  1.00  0.00           H
ATOM   1124  C   HID    73      56.217  36.982  50.181  1.00  0.00           C
ATOM   1125  O   HID    73      56.074  35.847  50.560  1.00  0.00           O
ATOM   1126  N   ARG    74      55.310  37.635  49.441  1.00  0.00           N
ATOM   1127  H   ARG    74      55.333  38.644  49.425  1.00  0.00           H
ATOM   1128  CA  ARG    74      54.055  36.977  49.029  1.00  0.00           C
ATOM   1129  HA  ARG    74      53.753  36.275  49.807  1.00  0.00           H
ATOM   1130  CB  ARG    74      52.946  38.098  49.098  1.00  0.00           C
ATOM   1131  HB2 ARG    74      53.289  38.569  50.020  1.00  0.00           H
ATOM   1132  HB3 ARG    74      53.053  38.782  48.257  1.00  0.00           H
ATOM   1133  CG  ARG    74      51.526  37.532  49.240  1.00  0.00           C
ATOM   1134  HG2 ARG    74      51.192  37.246  48.243  1.00  0.00           H
ATOM   1135  HG3 ARG    74      51.423  36.716  49.954  1.00  0.00           H
ATOM   1136  CD  ARG    74      50.710  38.662  49.798  1.00  0.00           C
ATOM   1137  HD2 ARG    74      51.079  38.867  50.804  1.00  0.00           H
ATOM   1138  HD3 ARG    74      50.725  39.517  49.123  1.00  0.00           H
ATOM   1139  NE  ARG    74      49.336  38.224  49.923  1.00  0.00           N
ATOM   1140  HE  ARG    74      49.209  37.349  50.411  1.00  0.00           H
ATOM   1141  CZ  ARG    74      48.260  38.707  49.354  1.00  0.00           C
ATOM   1142  NH1 ARG    74      47.135  38.063  49.498  1.00  0.00           N
ATOM   1143 HH11 ARG    74      47.110  37.372  50.233  1.00  0.00           H
ATOM   1144 HH12 ARG    74      46.287  38.376  49.045  1.00  0.00           H
ATOM   1145  NH2 ARG    74      48.320  39.826  48.739  1.00  0.00           N
ATOM   1146 HH21 ARG    74      49.068  40.440  49.028  1.00  0.00           H
ATOM   1147 HH22 ARG    74      47.437  40.107  48.338  1.00  0.00           H
ATOM   1148  C   ARG    74      54.161  36.298  47.610  1.00  0.00           C
ATOM   1149  O   ARG    74      54.761  36.840  46.711  1.00  0.00           O
ATOM   1150  N   THR    75      53.637  35.121  47.463  1.00  0.00           N
ATOM   1151  H   THR    75      53.053  34.847  48.240  1.00  0.00           H
ATOM   1152  CA  THR    75      53.660  34.309  46.257  1.00  0.00           C
ATOM   1153  HA  THR    75      54.053  34.789  45.361  1.00  0.00           H
ATOM   1154  CB  THR    75      54.743  33.191  46.403  1.00  0.00           C
ATOM   1155  HB  THR    75      54.799  32.675  45.445  1.00  0.00           H
ATOM   1156  CG2 THR    75      56.125  33.687  46.803  1.00  0.00           C
ATOM   1157 HG21 THR    75      56.897  32.927  46.685  1.00  0.00           H
ATOM   1158 HG22 THR    75      56.329  34.542  46.159  1.00  0.00           H
ATOM   1159 HG23 THR    75      56.105  33.991  47.850  1.00  0.00           H
ATOM   1160  OG1 THR    75      54.362  32.437  47.526  1.00  0.00           O
ATOM   1161  HG1 THR    75      53.555  32.861  47.827  1.00  0.00           H
ATOM   1162  C   THR    75      52.327  33.643  45.999  1.00  0.00           C
ATOM   1163  O   THR    75      51.658  33.251  46.932  1.00  0.00           O
ATOM   1164  N   LEU    76      52.080  33.364  44.694  1.00  0.00           N
ATOM   1165  H   LEU    76      52.678  33.824  44.023  1.00  0.00           H
ATOM   1166  CA  LEU    76      51.056  32.464  44.239  1.00  0.00           C
ATOM   1167  HA  LEU    76      50.161  32.462  44.860  1.00  0.00           H
ATOM   1168  CB  LEU    76      50.664  32.894  42.800  1.00  0.00           C
ATOM   1169  HB2 LEU    76      50.228  33.892  42.780  1.00  0.00           H
ATOM   1170  HB3 LEU    76      51.494  33.005  42.100  1.00  0.00           H
ATOM   1171  CG  LEU    76      49.722  31.988  41.910  1.00  0.00           C
ATOM   1172  HG  LEU    76      50.116  30.972  41.870  1.00  0.00           H
ATOM   1173  CD1 LEU    76      48.258  31.973  42.468  1.00  0.00           C
ATOM   1174 HD11 LEU    76      47.997  33.029  42.413  1.00  0.00           H
ATOM   1175 HD12 LEU    76      47.706  31.379  41.739  1.00  0.00           H
ATOM   1176 HD13 LEU    76      48.095  31.430  43.399  1.00  0.00           H
ATOM   1177  CD2 LEU    76      49.794  32.429  40.437  1.00  0.00           C
ATOM   1178 HD21 LEU    76      49.054  31.842  39.893  1.00  0.00           H
ATOM   1179 HD22 LEU    76      49.525  33.457  40.194  1.00  0.00           H
ATOM   1180 HD23 LEU    76      50.757  32.104  40.044  1.00  0.00           H
ATOM   1181  C   LEU    76      51.678  31.116  44.201  1.00  0.00           C
ATOM   1182  O   LEU    76      52.729  30.807  43.632  1.00  0.00           O
ATOM   1183  N   MET    77      51.018  30.144  44.838  1.00  0.00           N
ATOM   1184  H   MET    77      50.099  30.397  45.172  1.00  0.00           H
ATOM   1185  CA  MET    77      51.208  28.665  44.745  1.00  0.00           C
ATOM   1186  HA  MET    77      51.978  28.380  44.027  1.00  0.00           H
ATOM   1187  CB  MET    77      51.722  28.231  46.050  1.00  0.00           C
ATOM   1188  HB2 MET    77      50.971  28.531  46.780  1.00  0.00           H
ATOM   1189  HB3 MET    77      51.794  27.144  46.007  1.00  0.00           H
ATOM   1190  CG  MET    77      53.100  28.862  46.411  1.00  0.00           C
ATOM   1191  HG2 MET    77      53.954  28.504  45.835  1.00  0.00           H
ATOM   1192  HG3 MET    77      53.083  29.942  46.267  1.00  0.00           H
ATOM   1193  SD  MET    77      53.486  28.510  48.164  1.00  0.00           S
ATOM   1194  CE  MET    77      54.142  26.836  47.838  1.00  0.00           C
ATOM   1195  HE1 MET    77      55.047  26.876  47.233  1.00  0.00           H
ATOM   1196  HE2 MET    77      54.514  26.401  48.766  1.00  0.00           H
ATOM   1197  HE3 MET    77      53.382  26.221  47.357  1.00  0.00           H
ATOM   1198  C   MET    77      49.971  27.958  44.293  1.00  0.00           C
ATOM   1199  O   MET    77      48.929  28.515  44.023  1.00  0.00           O
ATOM   1200  N   SER    78      50.065  26.589  44.137  1.00  0.00           N
ATOM   1201  H   SER    78      50.989  26.182  44.114  1.00  0.00           H
ATOM   1202  CA  SER    78      48.946  25.666  44.062  1.00  0.00           C
ATOM   1203  HA  SER    78      48.119  26.028  44.673  1.00  0.00           H
ATOM   1204  CB  SER    78      48.465  25.612  42.613  1.00  0.00           C
ATOM   1205  HB2 SER    78      47.476  25.154  42.616  1.00  0.00           H
ATOM   1206  HB3 SER    78      48.393  26.607  42.175  1.00  0.00           H
ATOM   1207  OG  SER    78      49.358  24.812  41.866  1.00  0.00           O
ATOM   1208  HG  SER    78      49.917  25.471  41.448  1.00  0.00           H
ATOM   1209  C   SER    78      49.217  24.148  44.433  1.00  0.00           C
ATOM   1210  O   SER    78      50.319  23.658  44.630  1.00  0.00           O
ATOM   1211  N   CYS    79      48.086  23.473  44.633  1.00  0.00           N
ATOM   1212  H   CYS    79      47.303  24.082  44.437  1.00  0.00           H
ATOM   1213  CA  CYS    79      47.785  22.111  45.069  1.00  0.00           C
ATOM   1214  HA  CYS    79      48.653  21.548  44.725  1.00  0.00           H
ATOM   1215  CB  CYS    79      47.754  22.049  46.586  1.00  0.00           C
ATOM   1216  HB2 CYS    79      47.738  21.016  46.936  1.00  0.00           H
ATOM   1217  HB3 CYS    79      48.681  22.520  46.916  1.00  0.00           H
ATOM   1218  SG  CYS    79      46.332  22.986  47.220  1.00  0.00           S
ATOM   1219  HG  CYS    79      45.445  22.000  47.384  1.00  0.00           H
ATOM   1220  C   CYS    79      46.610  21.628  44.322  1.00  0.00           C
ATOM   1221  O   CYS    79      46.016  22.305  43.505  1.00  0.00           O
ATOM   1222  N   PRO    80      46.262  20.299  44.473  1.00  0.00           N
ATOM   1223  CD  PRO    80      47.010  19.328  45.118  1.00  0.00           C
ATOM   1224  HD2 PRO    80      46.700  19.326  46.163  1.00  0.00           H
ATOM   1225  HD3 PRO    80      48.085  19.503  45.130  1.00  0.00           H
ATOM   1226  CG  PRO    80      46.741  17.995  44.421  1.00  0.00           C
ATOM   1227  HG2 PRO    80      46.998  17.205  45.128  1.00  0.00           H
ATOM   1228  HG3 PRO    80      47.372  17.976  43.533  1.00  0.00           H
ATOM   1229  CB  PRO    80      45.252  18.190  43.953  1.00  0.00           C
ATOM   1230  HB2 PRO    80      44.614  17.901  44.788  1.00  0.00           H
ATOM   1231  HB3 PRO    80      45.055  17.571  43.077  1.00  0.00           H
ATOM   1232  CA  PRO    80      45.095  19.689  43.770  1.00  0.00           C
ATOM   1233  HA  PRO    80      45.202  20.030  42.741  1.00  0.00           H
ATOM   1234  C   PRO    80      43.723  20.235  44.245  1.00  0.00           C
ATOM   1235  O   PRO    80      43.542  20.854  45.311  1.00  0.00           O
ATOM   1236  N   VAL    81      42.617  19.983  43.554  1.00  0.00           N
ATOM   1237  H   VAL    81      42.708  19.451  42.699  1.00  0.00           H
ATOM   1238  CA  VAL    81      41.248  20.369  43.948  1.00  0.00           C
ATOM   1239  HA  VAL    81      41.345  21.451  44.025  1.00  0.00           H
ATOM   1240  CB  VAL    81      40.308  19.984  42.842  1.00  0.00           C
ATOM   1241  HB  VAL    81      40.806  20.293  41.923  1.00  0.00           H
ATOM   1242  CG1 VAL    81      40.088  18.473  42.760  1.00  0.00           C
ATOM   1243 HG11 VAL    81      39.262  18.139  43.387  1.00  0.00           H
ATOM   1244 HG12 VAL    81      39.885  18.107  41.753  1.00  0.00           H
ATOM   1245 HG13 VAL    81      40.904  17.858  43.138  1.00  0.00           H
ATOM   1246  CG2 VAL    81      39.078  20.766  42.885  1.00  0.00           C
ATOM   1247 HG21 VAL    81      39.305  21.810  42.667  1.00  0.00           H
ATOM   1248 HG22 VAL    81      38.428  20.336  42.122  1.00  0.00           H
ATOM   1249 HG23 VAL    81      38.532  20.591  43.811  1.00  0.00           H
ATOM   1250  C   VAL    81      40.817  19.869  45.321  1.00  0.00           C
ATOM   1251  O   VAL    81      40.952  18.698  45.636  1.00  0.00           O
ATOM   1252  N   GLY    82      40.268  20.783  46.135  1.00  0.00           N
ATOM   1253  H   GLY    82      40.216  21.731  45.790  1.00  0.00           H
ATOM   1254  CA  GLY    82      39.950  20.575  47.573  1.00  0.00           C
ATOM   1255  HA2 GLY    82      39.736  21.588  47.915  1.00  0.00           H
ATOM   1256  HA3 GLY    82      39.070  19.939  47.667  1.00  0.00           H
ATOM   1257  C   GLY    82      40.954  20.004  48.531  1.00  0.00           C
ATOM   1258  O   GLY    82      40.571  19.671  49.641  1.00  0.00           O
ATOM   1259  N   GLU    83      42.273  20.000  48.218  1.00  0.00           N
ATOM   1260  H   GLU    83      42.522  20.356  47.306  1.00  0.00           H
ATOM   1261  CA  GLU    83      43.375  19.751  49.089  1.00  0.00           C
ATOM   1262  HA  GLU    83      43.132  18.910  49.736  1.00  0.00           H
ATOM   1263  CB  GLU    83      44.628  19.314  48.366  1.00  0.00           C
ATOM   1264  HB2 GLU    83      44.770  20.077  47.599  1.00  0.00           H
ATOM   1265  HB3 GLU    83      45.436  19.315  49.097  1.00  0.00           H
ATOM   1266  CG  GLU    83      44.537  17.878  47.732  1.00  0.00           C
ATOM   1267  HG2 GLU    83      43.645  17.684  47.137  1.00  0.00           H
ATOM   1268  HG3 GLU    83      45.343  17.771  47.005  1.00  0.00           H
ATOM   1269  CD  GLU    83      44.541  16.719  48.677  1.00  0.00           C
ATOM   1270  OE1 GLU    83      44.383  16.866  49.884  1.00  0.00           O
ATOM   1271  OE2 GLU    83      44.759  15.594  48.199  1.00  0.00           O
ATOM   1272  C   GLU    83      43.781  21.034  49.921  1.00  0.00           C
ATOM   1273  O   GLU    83      44.067  22.162  49.357  1.00  0.00           O
ATOM   1274  N   ALA    84      44.015  20.831  51.177  1.00  0.00           N
ATOM   1275  H   ALA    84      44.018  19.861  51.457  1.00  0.00           H
ATOM   1276  CA  ALA    84      44.668  21.733  52.049  1.00  0.00           C
ATOM   1277  HA  ALA    84      44.035  22.613  52.156  1.00  0.00           H
ATOM   1278  CB  ALA    84      44.798  21.282  53.506  1.00  0.00           C
ATOM   1279  HB1 ALA    84      43.868  21.167  54.062  1.00  0.00           H
ATOM   1280  HB2 ALA    84      45.233  20.285  53.567  1.00  0.00           H
ATOM   1281  HB3 ALA    84      45.541  21.962  53.924  1.00  0.00           H
ATOM   1282  C   ALA    84      46.071  22.114  51.555  1.00  0.00           C
ATOM   1283  O   ALA    84      46.880  21.247  51.327  1.00  0.00           O
ATOM   1284  N   PRO    85      46.353  23.435  51.327  1.00  0.00           N
ATOM   1285  CD  PRO    85      45.468  24.582  51.687  1.00  0.00           C
ATOM   1286  HD2 PRO    85      45.183  24.530  52.738  1.00  0.00           H
ATOM   1287  HD3 PRO    85      44.572  24.436  51.085  1.00  0.00           H
ATOM   1288  CG  PRO    85      46.187  25.890  51.319  1.00  0.00           C
ATOM   1289  HG2 PRO    85      46.609  26.299  52.237  1.00  0.00           H
ATOM   1290  HG3 PRO    85      45.566  26.652  50.846  1.00  0.00           H
ATOM   1291  CB  PRO    85      47.202  25.406  50.232  1.00  0.00           C
ATOM   1292  HB2 PRO    85      48.134  25.972  50.232  1.00  0.00           H
ATOM   1293  HB3 PRO    85      46.752  25.558  49.250  1.00  0.00           H
ATOM   1294  CA  PRO    85      47.500  23.893  50.527  1.00  0.00           C
ATOM   1295  HA  PRO    85      47.531  23.271  49.633  1.00  0.00           H
ATOM   1296  C   PRO    85      48.726  23.785  51.388  1.00  0.00           C
ATOM   1297  O   PRO    85      48.953  24.519  52.306  1.00  0.00           O
ATOM   1298  N   SER    86      49.494  22.670  51.195  1.00  0.00           N
ATOM   1299  H   SER    86      49.092  21.938  50.627  1.00  0.00           H
ATOM   1300  CA  SER    86      50.550  22.276  52.176  1.00  0.00           C
ATOM   1301  HA  SER    86      50.596  22.936  53.043  1.00  0.00           H
ATOM   1302  CB  SER    86      50.148  21.009  52.874  1.00  0.00           C
ATOM   1303  HB2 SER    86      50.837  20.813  53.695  1.00  0.00           H
ATOM   1304  HB3 SER    86      49.132  21.218  53.210  1.00  0.00           H
ATOM   1305  OG  SER    86      50.182  19.900  52.021  1.00  0.00           O
ATOM   1306  HG  SER    86      49.683  20.189  51.253  1.00  0.00           H
ATOM   1307  C   SER    86      51.927  22.116  51.490  1.00  0.00           C
ATOM   1308  O   SER    86      51.986  22.013  50.269  1.00  0.00           O
ATOM   1309  N   PRO    87      53.038  22.197  52.219  1.00  0.00           N
ATOM   1310  CD  PRO    87      53.041  22.506  53.608  1.00  0.00           C
ATOM   1311  HD2 PRO    87      52.682  21.657  54.191  1.00  0.00           H
ATOM   1312  HD3 PRO    87      52.442  23.362  53.919  1.00  0.00           H
ATOM   1313  CG  PRO    87      54.565  22.625  54.027  1.00  0.00           C
ATOM   1314  HG2 PRO    87      54.784  22.242  55.023  1.00  0.00           H
ATOM   1315  HG3 PRO    87      54.905  23.662  54.036  1.00  0.00           H
ATOM   1316  CB  PRO    87      55.254  21.835  52.979  1.00  0.00           C
ATOM   1317  HB2 PRO    87      55.332  20.801  53.315  1.00  0.00           H
ATOM   1318  HB3 PRO    87      56.271  22.197  52.830  1.00  0.00           H
ATOM   1319  CA  PRO    87      54.426  21.940  51.718  1.00  0.00           C
ATOM   1320  HA  PRO    87      54.717  22.794  51.106  1.00  0.00           H
ATOM   1321  C   PRO    87      54.546  20.604  50.990  1.00  0.00           C
ATOM   1322  O   PRO    87      55.448  20.377  50.219  1.00  0.00           O
ATOM   1323  N   TYR    88      53.697  19.639  51.338  1.00  0.00           N
ATOM   1324  H   TYR    88      53.056  19.798  52.102  1.00  0.00           H
ATOM   1325  CA  TYR    88      53.905  18.220  50.951  1.00  0.00           C
ATOM   1326  HA  TYR    88      54.942  18.077  50.645  1.00  0.00           H
ATOM   1327  CB  TYR    88      53.517  17.339  52.135  1.00  0.00           C
ATOM   1328  HB2 TYR    88      52.443  17.300  52.317  1.00  0.00           H
ATOM   1329  HB3 TYR    88      53.849  16.353  51.809  1.00  0.00           H
ATOM   1330  CG  TYR    88      54.305  17.654  53.398  1.00  0.00           C
ATOM   1331  CD1 TYR    88      53.553  18.184  54.458  1.00  0.00           C
ATOM   1332  HD1 TYR    88      52.494  18.385  54.533  1.00  0.00           H
ATOM   1333  CE1 TYR    88      54.320  18.586  55.603  1.00  0.00           C
ATOM   1334  HE1 TYR    88      53.839  19.110  56.416  1.00  0.00           H
ATOM   1335  CZ  TYR    88      55.705  18.425  55.736  1.00  0.00           C
ATOM   1336  OH  TYR    88      56.393  18.667  56.876  1.00  0.00           O
ATOM   1337  HH  TYR    88      55.952  19.287  57.463  1.00  0.00           H
ATOM   1338  CE2 TYR    88      56.384  17.827  54.635  1.00  0.00           C
ATOM   1339  HE2 TYR    88      57.458  17.725  54.631  1.00  0.00           H
ATOM   1340  CD2 TYR    88      55.714  17.703  53.388  1.00  0.00           C
ATOM   1341  HD2 TYR    88      56.287  17.450  52.509  1.00  0.00           H
ATOM   1342  C   TYR    88      52.998  17.889  49.683  1.00  0.00           C
ATOM   1343  O   TYR    88      52.976  16.757  49.199  1.00  0.00           O
ATOM   1344  N   ASN    89      52.302  18.926  49.150  1.00  0.00           N
ATOM   1345  H   ASN    89      52.438  19.795  49.646  1.00  0.00           H
ATOM   1346  CA  ASN    89      51.466  18.729  47.998  1.00  0.00           C
ATOM   1347  HA  ASN    89      51.904  17.964  47.357  1.00  0.00           H
ATOM   1348  CB  ASN    89      50.028  18.267  48.278  1.00  0.00           C
ATOM   1349  HB2 ASN    89      49.567  17.964  47.338  1.00  0.00           H
ATOM   1350  HB3 ASN    89      50.096  17.279  48.732  1.00  0.00           H
ATOM   1351  CG  ASN    89      49.154  19.324  49.060  1.00  0.00           C
ATOM   1352  OD1 ASN    89      49.564  20.437  49.306  1.00  0.00           O
ATOM   1353  ND2 ASN    89      48.000  18.882  49.558  1.00  0.00           N
ATOM   1354 HD21 ASN    89      47.323  19.479  50.009  1.00  0.00           H
ATOM   1355 HD22 ASN    89      47.758  17.901  49.587  1.00  0.00           H
ATOM   1356  C   ASN    89      51.472  19.870  46.962  1.00  0.00           C
ATOM   1357  O   ASN    89      50.766  19.928  45.930  1.00  0.00           O
ATOM   1358  N   SER    90      52.253  20.937  47.192  1.00  0.00           N
ATOM   1359  H   SER    90      52.958  20.931  47.915  1.00  0.00           H
ATOM   1360  CA  SER    90      52.098  22.165  46.490  1.00  0.00           C
ATOM   1361  HA  SER    90      51.094  22.163  46.066  1.00  0.00           H
ATOM   1362  CB  SER    90      51.968  23.345  47.431  1.00  0.00           C
ATOM   1363  HB2 SER    90      52.896  23.304  48.000  1.00  0.00           H
ATOM   1364  HB3 SER    90      51.911  24.258  46.838  1.00  0.00           H
ATOM   1365  OG  SER    90      50.837  23.177  48.211  1.00  0.00           O
ATOM   1366  HG  SER    90      51.113  22.653  48.966  1.00  0.00           H
ATOM   1367  C   SER    90      53.222  22.397  45.510  1.00  0.00           C
ATOM   1368  O   SER    90      54.346  21.896  45.698  1.00  0.00           O
ATOM   1369  N   ARG    91      52.933  23.201  44.453  1.00  0.00           N
ATOM   1370  H   ARG    91      52.007  23.597  44.535  1.00  0.00           H
ATOM   1371  CA  ARG    91      53.969  23.673  43.465  1.00  0.00           C
ATOM   1372  HA  ARG    91      54.955  23.239  43.630  1.00  0.00           H
ATOM   1373  CB  ARG    91      53.605  23.073  42.109  1.00  0.00           C
ATOM   1374  HB2 ARG    91      54.338  23.475  41.410  1.00  0.00           H
ATOM   1375  HB3 ARG    91      53.679  21.987  42.171  1.00  0.00           H
ATOM   1376  CG  ARG    91      52.121  23.497  41.734  1.00  0.00           C
ATOM   1377  HG2 ARG    91      51.371  23.061  42.395  1.00  0.00           H
ATOM   1378  HG3 ARG    91      51.950  24.572  41.756  1.00  0.00           H
ATOM   1379  CD  ARG    91      51.799  22.974  40.337  1.00  0.00           C
ATOM   1380  HD2 ARG    91      52.757  22.615  39.962  1.00  0.00           H
ATOM   1381  HD3 ARG    91      51.091  22.148  40.275  1.00  0.00           H
ATOM   1382  NE  ARG    91      51.311  24.043  39.422  1.00  0.00           N
ATOM   1383  HE  ARG    91      51.055  24.801  40.040  1.00  0.00           H
ATOM   1384  CZ  ARG    91      51.290  24.159  38.129  1.00  0.00           C
ATOM   1385  NH1 ARG    91      50.963  25.288  37.571  1.00  0.00           N
ATOM   1386 HH11 ARG    91      50.843  25.976  38.301  1.00  0.00           H
ATOM   1387 HH12 ARG    91      51.306  25.534  36.654  1.00  0.00           H
ATOM   1388  NH2 ARG    91      51.759  23.214  37.390  1.00  0.00           N
ATOM   1389 HH21 ARG    91      52.343  22.520  37.835  1.00  0.00           H
ATOM   1390 HH22 ARG    91      52.095  23.534  36.493  1.00  0.00           H
ATOM   1391  C   ARG    91      53.967  25.154  43.484  1.00  0.00           C
ATOM   1392  O   ARG    91      52.934  25.827  43.599  1.00  0.00           O
ATOM   1393  N   PHE    92      55.140  25.706  43.345  1.00  0.00           N
ATOM   1394  H   PHE    92      55.878  25.025  43.241  1.00  0.00           H
ATOM   1395  CA  PHE    92      55.406  27.161  43.217  1.00  0.00           C
ATOM   1396  HA  PHE    92      54.801  27.634  43.991  1.00  0.00           H
ATOM   1397  CB  PHE    92      56.845  27.491  43.619  1.00  0.00           C
ATOM   1398  HB2 PHE    92      56.825  27.362  44.701  1.00  0.00           H
ATOM   1399  HB3 PHE    92      57.438  26.809  43.009  1.00  0.00           H
ATOM   1400  CG  PHE    92      57.317  28.939  43.271  1.00  0.00           C
ATOM   1401  CD1 PHE    92      57.989  29.198  42.028  1.00  0.00           C
ATOM   1402  HD1 PHE    92      58.055  28.424  41.278  1.00  0.00           H
ATOM   1403  CE1 PHE    92      58.492  30.507  41.774  1.00  0.00           C
ATOM   1404  HE1 PHE    92      59.048  30.838  40.910  1.00  0.00           H
ATOM   1405  CZ  PHE    92      58.263  31.437  42.806  1.00  0.00           C
ATOM   1406  HZ  PHE    92      58.652  32.428  42.625  1.00  0.00           H
ATOM   1407  CE2 PHE    92      57.527  31.166  43.971  1.00  0.00           C
ATOM   1408  HE2 PHE    92      57.545  31.881  44.781  1.00  0.00           H
ATOM   1409  CD2 PHE    92      57.112  29.891  44.314  1.00  0.00           C
ATOM   1410  HD2 PHE    92      56.702  29.650  45.284  1.00  0.00           H
ATOM   1411  C   PHE    92      55.056  27.838  41.883  1.00  0.00           C
ATOM   1412  O   PHE    92      55.665  27.475  40.873  1.00  0.00           O
ATOM   1413  N   GLU    93      54.185  28.842  41.893  1.00  0.00           N
ATOM   1414  H   GLU    93      53.649  29.037  42.727  1.00  0.00           H
ATOM   1415  CA  GLU    93      53.821  29.592  40.625  1.00  0.00           C
ATOM   1416  HA  GLU    93      53.972  28.939  39.765  1.00  0.00           H
ATOM   1417  CB  GLU    93      52.324  30.014  40.518  1.00  0.00           C
ATOM   1418  HB2 GLU    93      52.225  30.883  41.168  1.00  0.00           H
ATOM   1419  HB3 GLU    93      52.253  30.407  39.504  1.00  0.00           H
ATOM   1420  CG  GLU    93      51.240  28.880  40.804  1.00  0.00           C
ATOM   1421  HG2 GLU    93      51.264  28.734  41.883  1.00  0.00           H
ATOM   1422  HG3 GLU    93      50.277  29.339  40.579  1.00  0.00           H
ATOM   1423  CD  GLU    93      51.451  27.506  40.074  1.00  0.00           C
ATOM   1424  OE1 GLU    93      50.825  26.519  40.563  1.00  0.00           O
ATOM   1425  OE2 GLU    93      52.186  27.390  39.051  1.00  0.00           O
ATOM   1426  C   GLU    93      54.719  30.821  40.430  1.00  0.00           C
ATOM   1427  O   GLU    93      55.618  30.783  39.614  1.00  0.00           O
ATOM   1428  N   SER    94      54.555  31.904  41.237  1.00  0.00           N
ATOM   1429  H   SER    94      53.917  31.880  42.019  1.00  0.00           H
ATOM   1430  CA  SER    94      55.303  33.145  41.060  1.00  0.00           C
ATOM   1431  HA  SER    94      56.346  32.875  40.899  1.00  0.00           H
ATOM   1432  CB  SER    94      54.839  33.924  39.776  1.00  0.00           C
ATOM   1433  HB2 SER    94      53.768  34.081  39.898  1.00  0.00           H
ATOM   1434  HB3 SER    94      55.359  34.880  39.708  1.00  0.00           H
ATOM   1435  OG  SER    94      55.022  33.317  38.580  1.00  0.00           O
ATOM   1436  HG  SER    94      55.900  32.932  38.618  1.00  0.00           H
ATOM   1437  C   SER    94      55.359  34.078  42.276  1.00  0.00           C
ATOM   1438  O   SER    94      54.432  34.043  43.095  1.00  0.00           O
ATOM   1439  N   VAL    95      56.335  35.005  42.265  1.00  0.00           N
ATOM   1440  H   VAL    95      57.122  35.026  41.633  1.00  0.00           H
ATOM   1441  CA  VAL    95      56.283  36.138  43.240  1.00  0.00           C
ATOM   1442  HA  VAL    95      56.092  35.705  44.221  1.00  0.00           H
ATOM   1443  CB  VAL    95      57.565  36.880  43.443  1.00  0.00           C
ATOM   1444  HB  VAL    95      57.840  37.170  42.430  1.00  0.00           H
ATOM   1445  CG1 VAL    95      57.286  38.252  44.162  1.00  0.00           C
ATOM   1446 HG11 VAL    95      56.675  39.004  43.662  1.00  0.00           H
ATOM   1447 HG12 VAL    95      56.872  38.024  45.145  1.00  0.00           H
ATOM   1448 HG13 VAL    95      58.301  38.648  44.154  1.00  0.00           H
ATOM   1449  CG2 VAL    95      58.599  36.012  44.156  1.00  0.00           C
ATOM   1450 HG21 VAL    95      58.755  35.030  43.708  1.00  0.00           H
ATOM   1451 HG22 VAL    95      59.618  36.399  44.151  1.00  0.00           H
ATOM   1452 HG23 VAL    95      58.271  35.871  45.186  1.00  0.00           H
ATOM   1453  C   VAL    95      55.127  37.071  42.925  1.00  0.00           C
ATOM   1454  O   VAL    95      55.151  37.701  41.827  1.00  0.00           O
ATOM   1455  N   ALA    96      54.217  37.205  43.889  1.00  0.00           N
ATOM   1456  H   ALA    96      54.437  36.811  44.793  1.00  0.00           H
ATOM   1457  CA  ALA    96      52.880  37.811  43.607  1.00  0.00           C
ATOM   1458  HA  ALA    96      53.060  38.748  43.081  1.00  0.00           H
ATOM   1459  CB  ALA    96      52.071  36.913  42.674  1.00  0.00           C
ATOM   1460  HB1 ALA    96      51.193  37.484  42.367  1.00  0.00           H
ATOM   1461  HB2 ALA    96      52.710  36.797  41.798  1.00  0.00           H
ATOM   1462  HB3 ALA    96      51.761  36.009  43.200  1.00  0.00           H
ATOM   1463  C   ALA    96      52.073  38.246  44.842  1.00  0.00           C
ATOM   1464  O   ALA    96      51.927  37.602  45.914  1.00  0.00           O
ATOM   1465  N   TRP    97      51.321  39.266  44.633  1.00  0.00           N
ATOM   1466  H   TRP    97      51.684  39.941  43.976  1.00  0.00           H
ATOM   1467  CA  TRP    97      50.272  39.651  45.523  1.00  0.00           C
ATOM   1468  HA  TRP    97      50.078  38.883  46.270  1.00  0.00           H
ATOM   1469  CB  TRP    97      50.661  40.910  46.313  1.00  0.00           C
ATOM   1470  HB2 TRP    97      49.806  41.365  46.812  1.00  0.00           H
ATOM   1471  HB3 TRP    97      51.357  40.548  47.069  1.00  0.00           H
ATOM   1472  CG  TRP    97      51.317  42.031  45.621  1.00  0.00           C
ATOM   1473  CD1 TRP    97      52.641  42.327  45.731  1.00  0.00           C
ATOM   1474  HD1 TRP    97      53.254  41.674  46.334  1.00  0.00           H
ATOM   1475  NE1 TRP    97      53.055  43.439  45.001  1.00  0.00           N
ATOM   1476  HE1 TRP    97      53.989  43.824  44.978  1.00  0.00           H
ATOM   1477  CE2 TRP    97      51.909  43.960  44.379  1.00  0.00           C
ATOM   1478  CZ2 TRP    97      51.603  45.114  43.598  1.00  0.00           C
ATOM   1479  HZ2 TRP    97      52.480  45.702  43.371  1.00  0.00           H
ATOM   1480  CH2 TRP    97      50.342  45.300  43.092  1.00  0.00           C
ATOM   1481  HH2 TRP    97      50.234  46.075  42.348  1.00  0.00           H
ATOM   1482  CZ3 TRP    97      49.338  44.342  43.397  1.00  0.00           C
ATOM   1483  HZ3 TRP    97      48.381  44.542  42.940  1.00  0.00           H
ATOM   1484  CE3 TRP    97      49.563  43.295  44.242  1.00  0.00           C
ATOM   1485  HE3 TRP    97      48.752  42.635  44.517  1.00  0.00           H
ATOM   1486  CD2 TRP    97      50.855  43.045  44.706  1.00  0.00           C
ATOM   1487  C   TRP    97      48.944  39.826  44.828  1.00  0.00           C
ATOM   1488  O   TRP    97      47.998  40.056  45.580  1.00  0.00           O
ATOM   1489  N   SER    98      48.905  39.673  43.527  1.00  0.00           N
ATOM   1490  H   SER    98      49.798  39.549  43.074  1.00  0.00           H
ATOM   1491  CA  SER    98      47.663  39.504  42.802  1.00  0.00           C
ATOM   1492  HA  SER    98      46.902  39.011  43.406  1.00  0.00           H
ATOM   1493  CB  SER    98      47.161  40.998  42.449  1.00  0.00           C
ATOM   1494  HB2 SER    98      47.022  41.525  43.392  1.00  0.00           H
ATOM   1495  HB3 SER    98      47.909  41.443  41.793  1.00  0.00           H
ATOM   1496  OG  SER    98      45.970  40.954  41.660  1.00  0.00           O
ATOM   1497  HG  SER    98      45.291  40.686  42.285  1.00  0.00           H
ATOM   1498  C   SER    98      47.815  38.702  41.476  1.00  0.00           C
ATOM   1499  O   SER    98      48.908  38.606  40.910  1.00  0.00           O
ATOM   1500  N   ALA    99      46.829  37.810  41.274  1.00  0.00           N
ATOM   1501  H   ALA    99      46.033  37.766  41.896  1.00  0.00           H
ATOM   1502  CA  ALA    99      47.034  36.619  40.450  1.00  0.00           C
ATOM   1503  HA  ALA    99      47.735  36.931  39.675  1.00  0.00           H
ATOM   1504  CB  ALA    99      47.603  35.568  41.382  1.00  0.00           C
ATOM   1505  HB1 ALA    99      46.940  35.395  42.231  1.00  0.00           H
ATOM   1506  HB2 ALA    99      47.697  34.705  40.723  1.00  0.00           H
ATOM   1507  HB3 ALA    99      48.606  35.823  41.724  1.00  0.00           H
ATOM   1508  C   ALA    99      45.761  35.991  39.802  1.00  0.00           C
ATOM   1509  O   ALA    99      44.594  36.210  40.261  1.00  0.00           O
ATOM   1510  N   SER   100      45.985  35.235  38.692  1.00  0.00           N
ATOM   1511  H   SER   100      46.955  35.126  38.434  1.00  0.00           H
ATOM   1512  CA  SER   100      45.005  34.342  38.050  1.00  0.00           C
ATOM   1513  HA  SER   100      44.365  34.089  38.896  1.00  0.00           H
ATOM   1514  CB  SER   100      44.167  35.189  37.028  1.00  0.00           C
ATOM   1515  HB2 SER   100      43.850  36.204  37.267  1.00  0.00           H
ATOM   1516  HB3 SER   100      44.778  35.246  36.128  1.00  0.00           H
ATOM   1517  OG  SER   100      43.002  34.478  36.706  1.00  0.00           O
ATOM   1518  HG  SER   100      42.368  34.475  37.426  1.00  0.00           H
ATOM   1519  C   SER   100      45.633  33.042  37.432  1.00  0.00           C
ATOM   1520  O   SER   100      46.835  32.928  37.388  1.00  0.00           O
ATOM   1521  N   ALA   101      44.809  32.022  37.300  1.00  0.00           N
ATOM   1522  H   ALA   101      43.825  32.241  37.336  1.00  0.00           H
ATOM   1523  CA  ALA   101      45.252  30.715  36.723  1.00  0.00           C
ATOM   1524  HA  ALA   101      46.156  30.825  36.125  1.00  0.00           H
ATOM   1525  CB  ALA   101      45.696  29.811  37.838  1.00  0.00           C
ATOM   1526  HB1 ALA   101      46.627  30.163  38.282  1.00  0.00           H
ATOM   1527  HB2 ALA   101      44.930  29.717  38.608  1.00  0.00           H
ATOM   1528  HB3 ALA   101      45.944  28.865  37.355  1.00  0.00           H
ATOM   1529  C   ALA   101      44.190  30.059  35.801  1.00  0.00           C
ATOM   1530  O   ALA   101      42.924  30.245  36.103  1.00  0.00           O
ATOM   1531  N   CYX   102      44.549  29.466  34.693  1.00  0.00           N
ATOM   1532  H   CYX   102      45.555  29.444  34.608  1.00  0.00           H
ATOM   1533  CA  CYX   102      43.767  28.775  33.665  1.00  0.00           C
ATOM   1534  HA  CYX   102      43.061  28.073  34.109  1.00  0.00           H
ATOM   1535  CB  CYX   102      42.945  29.856  32.870  1.00  0.00           C
ATOM   1536  HB2 CYX   102      42.446  29.419  32.005  1.00  0.00           H
ATOM   1537  HB3 CYX   102      42.071  30.172  33.440  1.00  0.00           H
ATOM   1538  SG  CYX   102      43.726  31.339  32.142  1.00  0.00           S
ATOM   1539  C   CYX   102      44.528  27.767  32.783  1.00  0.00           C
ATOM   1540  O   CYX   102      45.738  27.625  33.012  1.00  0.00           O
ATOM   1541  N   HIE   103      43.956  27.111  31.798  1.00  0.00           N
ATOM   1542  H   HIE   103      42.977  27.248  31.595  1.00  0.00           H
ATOM   1543  CA  HIE   103      44.571  26.040  30.983  1.00  0.00           C
ATOM   1544  HA  HIE   103      45.616  26.334  31.080  1.00  0.00           H
ATOM   1545  CB  HIE   103      44.413  24.776  31.728  1.00  0.00           C
ATOM   1546  HB2 HIE   103      44.665  24.850  32.785  1.00  0.00           H
ATOM   1547  HB3 HIE   103      43.334  24.627  31.786  1.00  0.00           H
ATOM   1548  CG  HIE   103      45.158  23.589  31.105  1.00  0.00           C
ATOM   1549  ND1 HIE   103      44.893  22.838  29.969  1.00  0.00           N
ATOM   1550  CE1 HIE   103      45.849  21.915  29.906  1.00  0.00           C
ATOM   1551  HE1 HIE   103      45.948  21.153  29.148  1.00  0.00           H
ATOM   1552  NE2 HIE   103      46.597  21.955  30.972  1.00  0.00           N
ATOM   1553  HE2 HIE   103      47.225  21.196  31.196  1.00  0.00           H
ATOM   1554  CD2 HIE   103      46.177  22.972  31.777  1.00  0.00           C
ATOM   1555  HD2 HIE   103      46.638  23.307  32.694  1.00  0.00           H
ATOM   1556  C   HIE   103      44.027  26.340  29.553  1.00  0.00           C
ATOM   1557  O   HIE   103      42.908  26.724  29.320  1.00  0.00           O
ATOM   1558  N   ASP   104      44.855  26.213  28.524  1.00  0.00           N
ATOM   1559  H   ASP   104      45.819  26.007  28.744  1.00  0.00           H
ATOM   1560  CA  ASP   104      44.537  26.317  27.070  1.00  0.00           C
ATOM   1561  HA  ASP   104      43.650  26.917  26.868  1.00  0.00           H
ATOM   1562  CB  ASP   104      45.691  27.000  26.330  1.00  0.00           C
ATOM   1563  HB2 ASP   104      45.281  27.380  25.394  1.00  0.00           H
ATOM   1564  HB3 ASP   104      45.972  27.901  26.874  1.00  0.00           H
ATOM   1565  CG  ASP   104      46.950  26.226  26.070  1.00  0.00           C
ATOM   1566  OD1 ASP   104      47.159  25.223  26.753  1.00  0.00           O
ATOM   1567  OD2 ASP   104      47.747  26.692  25.192  1.00  0.00           O
ATOM   1568  C   ASP   104      44.278  24.985  26.342  1.00  0.00           C
ATOM   1569  O   ASP   104      43.921  24.997  25.210  1.00  0.00           O
ATOM   1570  N   GLY   105      44.250  23.895  27.064  1.00  0.00           N
ATOM   1571  H   GLY   105      44.533  24.142  28.001  1.00  0.00           H
ATOM   1572  CA  GLY   105      43.980  22.477  26.759  1.00  0.00           C
ATOM   1573  HA2 GLY   105      43.703  21.953  27.674  1.00  0.00           H
ATOM   1574  HA3 GLY   105      43.226  22.302  25.992  1.00  0.00           H
ATOM   1575  C   GLY   105      45.327  21.778  26.371  1.00  0.00           C
ATOM   1576  O   GLY   105      45.453  20.574  26.427  1.00  0.00           O
ATOM   1577  N   THR   106      46.437  22.507  26.112  1.00  0.00           N
ATOM   1578  H   THR   106      46.381  23.513  26.046  1.00  0.00           H
ATOM   1579  CA  THR   106      47.827  22.060  26.134  1.00  0.00           C
ATOM   1580  HA  THR   106      47.812  20.987  25.943  1.00  0.00           H
ATOM   1581  CB  THR   106      48.653  22.601  24.914  1.00  0.00           C
ATOM   1582  HB  THR   106      49.474  21.908  24.730  1.00  0.00           H
ATOM   1583  CG2 THR   106      47.757  22.587  23.628  1.00  0.00           C
ATOM   1584 HG21 THR   106      47.120  23.469  23.579  1.00  0.00           H
ATOM   1585 HG22 THR   106      48.376  22.653  22.733  1.00  0.00           H
ATOM   1586 HG23 THR   106      47.075  21.740  23.563  1.00  0.00           H
ATOM   1587  OG1 THR   106      49.086  23.903  25.196  1.00  0.00           O
ATOM   1588  HG1 THR   106      48.363  24.358  25.634  1.00  0.00           H
ATOM   1589  C   THR   106      48.593  22.180  27.445  1.00  0.00           C
ATOM   1590  O   THR   106      49.385  21.262  27.824  1.00  0.00           O
ATOM   1591  N   SER   107      48.417  23.302  28.171  1.00  0.00           N
ATOM   1592  H   SER   107      47.833  24.041  27.809  1.00  0.00           H
ATOM   1593  CA  SER   107      49.146  23.616  29.423  1.00  0.00           C
ATOM   1594  HA  SER   107      49.211  22.705  30.019  1.00  0.00           H
ATOM   1595  CB  SER   107      50.479  24.265  29.051  1.00  0.00           C
ATOM   1596  HB2 SER   107      50.765  23.752  28.133  1.00  0.00           H
ATOM   1597  HB3 SER   107      50.287  25.315  28.836  1.00  0.00           H
ATOM   1598  OG  SER   107      51.353  24.061  30.089  1.00  0.00           O
ATOM   1599  HG  SER   107      52.080  23.693  29.581  1.00  0.00           H
ATOM   1600  C   SER   107      48.417  24.551  30.353  1.00  0.00           C
ATOM   1601  O   SER   107      47.468  25.183  29.991  1.00  0.00           O
ATOM   1602  N   TRP   108      48.877  24.666  31.595  1.00  0.00           N
ATOM   1603  H   TRP   108      49.639  24.070  31.884  1.00  0.00           H
ATOM   1604  CA  TRP   108      48.494  25.775  32.418  1.00  0.00           C
ATOM   1605  HA  TRP   108      47.413  25.912  32.463  1.00  0.00           H
ATOM   1606  CB  TRP   108      48.894  25.601  33.890  1.00  0.00           C
ATOM   1607  HB2 TRP   108      49.978  25.487  33.945  1.00  0.00           H
ATOM   1608  HB3 TRP   108      48.742  26.533  34.434  1.00  0.00           H
ATOM   1609  CG  TRP   108      48.156  24.537  34.697  1.00  0.00           C
ATOM   1610  CD1 TRP   108      48.556  23.275  34.823  1.00  0.00           C
ATOM   1611  HD1 TRP   108      49.529  22.981  34.458  1.00  0.00           H
ATOM   1612  NE1 TRP   108      47.642  22.477  35.450  1.00  0.00           N
ATOM   1613  HE1 TRP   108      47.694  21.474  35.553  1.00  0.00           H
ATOM   1614  CE2 TRP   108      46.448  23.217  35.552  1.00  0.00           C
ATOM   1615  CZ2 TRP   108      45.132  22.856  35.757  1.00  0.00           C
ATOM   1616  HZ2 TRP   108      44.935  21.835  36.051  1.00  0.00           H
ATOM   1617  CH2 TRP   108      44.156  23.911  35.988  1.00  0.00           C
ATOM   1618  HH2 TRP   108      43.188  23.613  36.363  1.00  0.00           H
ATOM   1619  CZ3 TRP   108      44.505  25.240  35.726  1.00  0.00           C
ATOM   1620  HZ3 TRP   108      43.729  25.978  35.588  1.00  0.00           H
ATOM   1621  CE3 TRP   108      45.857  25.591  35.365  1.00  0.00           C
ATOM   1622  HE3 TRP   108      46.135  26.592  35.070  1.00  0.00           H
ATOM   1623  CD2 TRP   108      46.788  24.595  35.312  1.00  0.00           C
ATOM   1624  C   TRP   108      49.055  27.109  32.004  1.00  0.00           C
ATOM   1625  O   TRP   108      50.163  27.201  31.500  1.00  0.00           O
ATOM   1626  N   LEU   109      48.286  28.214  32.265  1.00  0.00           N
ATOM   1627  H   LEU   109      47.355  28.161  32.653  1.00  0.00           H
ATOM   1628  CA  LEU   109      48.769  29.566  32.198  1.00  0.00           C
ATOM   1629  HA  LEU   109      49.841  29.534  32.006  1.00  0.00           H
ATOM   1630  CB  LEU   109      48.138  30.415  31.114  1.00  0.00           C
ATOM   1631  HB2 LEU   109      48.710  30.141  30.227  1.00  0.00           H
ATOM   1632  HB3 LEU   109      47.091  30.128  31.009  1.00  0.00           H
ATOM   1633  CG  LEU   109      48.054  31.985  31.231  1.00  0.00           C
ATOM   1634  HG  LEU   109      47.633  32.232  32.207  1.00  0.00           H
ATOM   1635  CD1 LEU   109      49.356  32.757  30.978  1.00  0.00           C
ATOM   1636 HD11 LEU   109      49.948  32.950  31.873  1.00  0.00           H
ATOM   1637 HD12 LEU   109      49.982  32.200  30.280  1.00  0.00           H
ATOM   1638 HD13 LEU   109      49.154  33.750  30.575  1.00  0.00           H
ATOM   1639  CD2 LEU   109      46.946  32.516  30.292  1.00  0.00           C
ATOM   1640 HD21 LEU   109      46.904  33.599  30.395  1.00  0.00           H
ATOM   1641 HD22 LEU   109      47.340  32.215  29.321  1.00  0.00           H
ATOM   1642 HD23 LEU   109      45.972  32.055  30.457  1.00  0.00           H
ATOM   1643  C   LEU   109      48.689  30.180  33.555  1.00  0.00           C
ATOM   1644  O   LEU   109      47.585  30.152  34.107  1.00  0.00           O
ATOM   1645  N   THR   110      49.770  30.658  34.169  1.00  0.00           N
ATOM   1646  H   THR   110      50.676  30.639  33.722  1.00  0.00           H
ATOM   1647  CA  THR   110      49.655  31.281  35.461  1.00  0.00           C
ATOM   1648  HA  THR   110      48.596  31.308  35.718  1.00  0.00           H
ATOM   1649  CB  THR   110      50.396  30.618  36.603  1.00  0.00           C
ATOM   1650  HB  THR   110      50.266  31.255  37.479  1.00  0.00           H
ATOM   1651  CG2 THR   110      49.632  29.328  36.914  1.00  0.00           C
ATOM   1652 HG21 THR   110      49.793  28.640  36.083  1.00  0.00           H
ATOM   1653 HG22 THR   110      50.126  28.966  37.816  1.00  0.00           H
ATOM   1654 HG23 THR   110      48.554  29.461  37.004  1.00  0.00           H
ATOM   1655  OG1 THR   110      51.784  30.344  36.434  1.00  0.00           O
ATOM   1656  HG1 THR   110      52.194  31.180  36.669  1.00  0.00           H
ATOM   1657  C   THR   110      50.069  32.752  35.290  1.00  0.00           C
ATOM   1658  O   THR   110      50.983  33.073  34.569  1.00  0.00           O
ATOM   1659  N   ILE   111      49.269  33.684  35.902  1.00  0.00           N
ATOM   1660  H   ILE   111      48.449  33.353  36.388  1.00  0.00           H
ATOM   1661  CA  ILE   111      49.482  35.159  35.949  1.00  0.00           C
ATOM   1662  HA  ILE   111      50.237  35.393  35.197  1.00  0.00           H
ATOM   1663  CB  ILE   111      48.179  35.903  35.393  1.00  0.00           C
ATOM   1664  HB  ILE   111      47.356  35.562  36.021  1.00  0.00           H
ATOM   1665  CG2 ILE   111      48.205  37.433  35.460  1.00  0.00           C
ATOM   1666 HG21 ILE   111      49.095  37.936  35.084  1.00  0.00           H
ATOM   1667 HG22 ILE   111      47.320  37.869  34.998  1.00  0.00           H
ATOM   1668 HG23 ILE   111      48.032  37.667  36.511  1.00  0.00           H
ATOM   1669  CG1 ILE   111      47.877  35.402  33.947  1.00  0.00           C
ATOM   1670 HG12 ILE   111      47.997  36.165  33.178  1.00  0.00           H
ATOM   1671 HG13 ILE   111      48.593  34.624  33.678  1.00  0.00           H
ATOM   1672  CD1 ILE   111      46.409  34.889  33.768  1.00  0.00           C
ATOM   1673 HD11 ILE   111      46.318  34.432  32.784  1.00  0.00           H
ATOM   1674 HD12 ILE   111      46.202  34.040  34.420  1.00  0.00           H
ATOM   1675 HD13 ILE   111      45.673  35.685  33.889  1.00  0.00           H
ATOM   1676  C   ILE   111      49.765  35.468  37.412  1.00  0.00           C
ATOM   1677  O   ILE   111      49.054  35.092  38.322  1.00  0.00           O
ATOM   1678  N   GLY   112      50.744  36.349  37.634  1.00  0.00           N
ATOM   1679  H   GLY   112      51.399  36.550  36.892  1.00  0.00           H
ATOM   1680  CA  GLY   112      51.035  36.915  39.010  1.00  0.00           C
ATOM   1681  HA2 GLY   112      50.059  37.159  39.428  1.00  0.00           H
ATOM   1682  HA3 GLY   112      51.545  36.217  39.674  1.00  0.00           H
ATOM   1683  C   GLY   112      51.726  38.305  38.929  1.00  0.00           C
ATOM   1684  O   GLY   112      52.379  38.564  37.909  1.00  0.00           O
ATOM   1685  N   ILE   113      51.518  39.181  39.880  1.00  0.00           N
ATOM   1686  H   ILE   113      51.089  38.818  40.719  1.00  0.00           H
ATOM   1687  CA  ILE   113      51.707  40.641  39.807  1.00  0.00           C
ATOM   1688  HA  ILE   113      52.344  40.790  38.934  1.00  0.00           H
ATOM   1689  CB  ILE   113      50.366  41.345  39.585  1.00  0.00           C
ATOM   1690  HB  ILE   113      49.710  41.242  40.449  1.00  0.00           H
ATOM   1691  CG2 ILE   113      50.569  42.874  39.401  1.00  0.00           C
ATOM   1692 HG21 ILE   113      51.237  42.972  38.546  1.00  0.00           H
ATOM   1693 HG22 ILE   113      49.593  43.331  39.241  1.00  0.00           H
ATOM   1694 HG23 ILE   113      51.131  43.207  40.276  1.00  0.00           H
ATOM   1695  CG1 ILE   113      49.599  40.793  38.303  1.00  0.00           C
ATOM   1696 HG12 ILE   113      50.403  40.659  37.579  1.00  0.00           H
ATOM   1697 HG13 ILE   113      49.328  39.765  38.542  1.00  0.00           H
ATOM   1698  CD1 ILE   113      48.406  41.510  37.691  1.00  0.00           C
ATOM   1699 HD11 ILE   113      47.967  40.888  36.910  1.00  0.00           H
ATOM   1700 HD12 ILE   113      47.629  41.562  38.454  1.00  0.00           H
ATOM   1701 HD13 ILE   113      48.477  42.500  37.241  1.00  0.00           H
ATOM   1702  C   ILE   113      52.568  41.053  41.001  1.00  0.00           C
ATOM   1703  O   ILE   113      52.187  40.744  42.136  1.00  0.00           O
ATOM   1704  N   SER   114      53.647  41.752  40.659  1.00  0.00           N
ATOM   1705  H   SER   114      53.975  41.989  39.734  1.00  0.00           H
ATOM   1706  CA  SER   114      54.696  42.225  41.652  1.00  0.00           C
ATOM   1707  HA  SER   114      54.287  42.159  42.661  1.00  0.00           H
ATOM   1708  CB  SER   114      55.789  41.168  41.572  1.00  0.00           C
ATOM   1709  HB2 SER   114      55.349  40.171  41.568  1.00  0.00           H
ATOM   1710  HB3 SER   114      56.156  41.325  40.557  1.00  0.00           H
ATOM   1711  OG  SER   114      56.712  41.281  42.586  1.00  0.00           O
ATOM   1712  HG  SER   114      57.545  41.439  42.134  1.00  0.00           H
ATOM   1713  C   SER   114      55.082  43.663  41.457  1.00  0.00           C
ATOM   1714  O   SER   114      54.487  44.347  40.652  1.00  0.00           O
ATOM   1715  N   GLY   115      56.040  44.205  42.225  1.00  0.00           N
ATOM   1716  H   GLY   115      56.329  43.696  43.048  1.00  0.00           H
ATOM   1717  CA  GLY   115      56.765  45.470  42.057  1.00  0.00           C
ATOM   1718  HA2 GLY   115      57.660  45.440  42.679  1.00  0.00           H
ATOM   1719  HA3 GLY   115      57.133  45.802  41.087  1.00  0.00           H
ATOM   1720  C   GLY   115      56.023  46.621  42.715  1.00  0.00           C
ATOM   1721  O   GLY   115      55.029  46.429  43.442  1.00  0.00           O
ATOM   1722  N   PRO   116      56.532  47.872  42.620  1.00  0.00           N
ATOM   1723  CD  PRO   116      57.568  48.282  41.710  1.00  0.00           C
ATOM   1724  HD2 PRO   116      57.407  47.948  40.686  1.00  0.00           H
ATOM   1725  HD3 PRO   116      58.509  47.850  42.051  1.00  0.00           H
ATOM   1726  CG  PRO   116      57.620  49.886  41.896  1.00  0.00           C
ATOM   1727  HG2 PRO   116      56.779  50.281  41.326  1.00  0.00           H
ATOM   1728  HG3 PRO   116      58.557  50.400  41.680  1.00  0.00           H
ATOM   1729  CB  PRO   116      57.227  50.150  43.307  1.00  0.00           C
ATOM   1730  HB2 PRO   116      56.811  51.148  43.442  1.00  0.00           H
ATOM   1731  HB3 PRO   116      58.079  49.940  43.954  1.00  0.00           H
ATOM   1732  CA  PRO   116      56.104  49.026  43.426  1.00  0.00           C
ATOM   1733  HA  PRO   116      56.070  48.865  44.504  1.00  0.00           H
ATOM   1734  C   PRO   116      54.749  49.661  43.047  1.00  0.00           C
ATOM   1735  O   PRO   116      54.278  49.601  41.951  1.00  0.00           O
ATOM   1736  N   ASP   117      54.062  50.208  43.968  1.00  0.00           N
ATOM   1737  H   ASP   117      54.339  50.243  44.939  1.00  0.00           H
ATOM   1738  CA  ASP   117      52.721  50.767  43.727  1.00  0.00           C
ATOM   1739  HA  ASP   117      51.998  50.104  43.250  1.00  0.00           H
ATOM   1740  CB  ASP   117      52.214  51.346  44.990  1.00  0.00           C
ATOM   1741  HB2 ASP   117      52.730  52.295  45.142  1.00  0.00           H
ATOM   1742  HB3 ASP   117      51.201  51.649  44.725  1.00  0.00           H
ATOM   1743  CG  ASP   117      52.087  50.469  46.283  1.00  0.00           C
ATOM   1744  OD1 ASP   117      51.762  51.033  47.372  1.00  0.00           O
ATOM   1745  OD2 ASP   117      52.322  49.288  46.303  1.00  0.00           O
ATOM   1746  C   ASP   117      52.601  51.842  42.622  1.00  0.00           C
ATOM   1747  O   ASP   117      51.618  51.920  41.872  1.00  0.00           O
ATOM   1748  N   ASN   118      53.782  52.576  42.411  1.00  0.00           N
ATOM   1749  H   ASN   118      54.516  52.484  43.098  1.00  0.00           H
ATOM   1750  CA  ASN   118      53.963  53.615  41.427  1.00  0.00           C
ATOM   1751  HA  ASN   118      53.028  54.174  41.366  1.00  0.00           H
ATOM   1752  CB  ASN   118      55.018  54.674  41.936  1.00  0.00           C
ATOM   1753  HB2 ASN   118      55.092  55.456  41.179  1.00  0.00           H
ATOM   1754  HB3 ASN   118      54.603  55.146  42.825  1.00  0.00           H
ATOM   1755  CG  ASN   118      56.257  54.035  42.418  1.00  0.00           C
ATOM   1756  OD1 ASN   118      57.132  53.546  41.604  1.00  0.00           O
ATOM   1757  ND2 ASN   118      56.571  54.083  43.685  1.00  0.00           N
ATOM   1758 HD21 ASN   118      57.462  53.777  44.048  1.00  0.00           H
ATOM   1759 HD22 ASN   118      55.961  54.542  44.346  1.00  0.00           H
ATOM   1760  C   ASN   118      54.369  53.016  40.120  1.00  0.00           C
ATOM   1761  O   ASN   118      54.536  53.830  39.238  1.00  0.00           O
ATOM   1762  N   GLY   119      54.484  51.673  39.926  1.00  0.00           N
ATOM   1763  H   GLY   119      54.185  51.044  40.657  1.00  0.00           H
ATOM   1764  CA  GLY   119      55.081  51.032  38.769  1.00  0.00           C
ATOM   1765  HA2 GLY   119      54.470  51.209  37.883  1.00  0.00           H
ATOM   1766  HA3 GLY   119      56.097  51.358  38.548  1.00  0.00           H
ATOM   1767  C   GLY   119      55.224  49.491  38.860  1.00  0.00           C
ATOM   1768  O   GLY   119      56.298  48.931  38.538  1.00  0.00           O
ATOM   1769  N   ALA   120      54.145  48.764  39.190  1.00  0.00           N
ATOM   1770  H   ALA   120      53.450  49.293  39.696  1.00  0.00           H
ATOM   1771  CA  ALA   120      54.062  47.319  39.284  1.00  0.00           C
ATOM   1772  HA  ALA   120      54.951  47.021  39.838  1.00  0.00           H
ATOM   1773  CB  ALA   120      52.799  46.867  40.070  1.00  0.00           C
ATOM   1774  HB1 ALA   120      51.988  47.541  39.800  1.00  0.00           H
ATOM   1775  HB2 ALA   120      52.620  45.795  39.985  1.00  0.00           H
ATOM   1776  HB3 ALA   120      52.884  47.041  41.144  1.00  0.00           H
ATOM   1777  C   ALA   120      54.159  46.642  37.898  1.00  0.00           C
ATOM   1778  O   ALA   120      54.002  47.319  36.830  1.00  0.00           O
ATOM   1779  N   VAL   121      54.306  45.340  37.888  1.00  0.00           N
ATOM   1780  H   VAL   121      54.479  44.811  38.730  1.00  0.00           H
ATOM   1781  CA  VAL   121      54.456  44.537  36.642  1.00  0.00           C
ATOM   1782  HA  VAL   121      53.830  45.080  35.934  1.00  0.00           H
ATOM   1783  CB  VAL   121      55.884  44.391  36.033  1.00  0.00           C
ATOM   1784  HB  VAL   121      56.261  45.393  35.831  1.00  0.00           H
ATOM   1785  CG1 VAL   121      56.940  43.747  36.987  1.00  0.00           C
ATOM   1786 HG11 VAL   121      57.745  43.226  36.469  1.00  0.00           H
ATOM   1787 HG12 VAL   121      57.399  44.422  37.710  1.00  0.00           H
ATOM   1788 HG13 VAL   121      56.569  42.995  37.684  1.00  0.00           H
ATOM   1789  CG2 VAL   121      55.927  43.468  34.755  1.00  0.00           C
ATOM   1790 HG21 VAL   121      55.183  43.944  34.117  1.00  0.00           H
ATOM   1791 HG22 VAL   121      56.863  43.494  34.197  1.00  0.00           H
ATOM   1792 HG23 VAL   121      55.648  42.417  34.842  1.00  0.00           H
ATOM   1793  C   VAL   121      53.885  43.145  36.774  1.00  0.00           C
ATOM   1794  O   VAL   121      54.156  42.455  37.771  1.00  0.00           O
ATOM   1795  N   ALA   122      53.030  42.702  35.857  1.00  0.00           N
ATOM   1796  H   ALA   122      52.867  43.318  35.072  1.00  0.00           H
ATOM   1797  CA  ALA   122      52.420  41.401  35.791  1.00  0.00           C
ATOM   1798  HA  ALA   122      52.289  41.062  36.819  1.00  0.00           H
ATOM   1799  CB  ALA   122      51.078  41.603  35.084  1.00  0.00           C
ATOM   1800  HB1 ALA   122      50.513  42.393  35.578  1.00  0.00           H
ATOM   1801  HB2 ALA   122      51.204  41.859  34.031  1.00  0.00           H
ATOM   1802  HB3 ALA   122      50.531  40.661  35.076  1.00  0.00           H
ATOM   1803  C   ALA   122      53.418  40.556  34.950  1.00  0.00           C
ATOM   1804  O   ALA   122      53.845  40.905  33.866  1.00  0.00           O
ATOM   1805  N   VAL   123      53.779  39.366  35.550  1.00  0.00           N
ATOM   1806  H   VAL   123      53.390  39.064  36.432  1.00  0.00           H
ATOM   1807  CA  VAL   123      54.303  38.207  34.885  1.00  0.00           C
ATOM   1808  HA  VAL   123      54.889  38.441  33.995  1.00  0.00           H
ATOM   1809  CB  VAL   123      55.340  37.479  35.719  1.00  0.00           C
ATOM   1810  HB  VAL   123      55.643  36.622  35.117  1.00  0.00           H
ATOM   1811  CG1 VAL   123      56.539  38.382  35.974  1.00  0.00           C
ATOM   1812 HG11 VAL   123      56.207  39.220  36.588  1.00  0.00           H
ATOM   1813 HG12 VAL   123      57.301  38.039  36.674  1.00  0.00           H
ATOM   1814 HG13 VAL   123      57.008  38.694  35.043  1.00  0.00           H
ATOM   1815  CG2 VAL   123      54.919  36.922  37.088  1.00  0.00           C
ATOM   1816 HG21 VAL   123      55.761  36.362  37.495  1.00  0.00           H
ATOM   1817 HG22 VAL   123      54.840  37.658  37.888  1.00  0.00           H
ATOM   1818 HG23 VAL   123      54.158  36.150  36.978  1.00  0.00           H
ATOM   1819  C   VAL   123      53.279  37.232  34.336  1.00  0.00           C
ATOM   1820  O   VAL   123      52.302  36.841  35.059  1.00  0.00           O
ATOM   1821  N   LEU   124      53.472  36.703  33.100  1.00  0.00           N
ATOM   1822  H   LEU   124      54.298  37.034  32.622  1.00  0.00           H
ATOM   1823  CA  LEU   124      52.644  35.613  32.521  1.00  0.00           C
ATOM   1824  HA  LEU   124      51.885  35.262  33.219  1.00  0.00           H
ATOM   1825  CB  LEU   124      51.742  36.009  31.294  1.00  0.00           C
ATOM   1826  HB2 LEU   124      52.370  36.287  30.448  1.00  0.00           H
ATOM   1827  HB3 LEU   124      51.238  35.090  30.993  1.00  0.00           H
ATOM   1828  CG  LEU   124      50.827  37.228  31.567  1.00  0.00           C
ATOM   1829  HG  LEU   124      50.454  37.199  32.591  1.00  0.00           H
ATOM   1830  CD1 LEU   124      51.447  38.598  31.190  1.00  0.00           C
ATOM   1831 HD11 LEU   124      51.379  38.631  30.102  1.00  0.00           H
ATOM   1832 HD12 LEU   124      50.922  39.319  31.818  1.00  0.00           H
ATOM   1833 HD13 LEU   124      52.501  38.755  31.418  1.00  0.00           H
ATOM   1834  CD2 LEU   124      49.520  37.048  30.762  1.00  0.00           C
ATOM   1835 HD21 LEU   124      48.931  37.951  30.922  1.00  0.00           H
ATOM   1836 HD22 LEU   124      49.802  37.005  29.710  1.00  0.00           H
ATOM   1837 HD23 LEU   124      48.901  36.188  31.019  1.00  0.00           H
ATOM   1838  C   LEU   124      53.546  34.368  32.316  1.00  0.00           C
ATOM   1839  O   LEU   124      54.501  34.517  31.656  1.00  0.00           O
ATOM   1840  N   LYS   125      53.160  33.233  32.867  1.00  0.00           N
ATOM   1841  H   LYS   125      52.467  33.327  33.595  1.00  0.00           H
ATOM   1842  CA  LYS   125      53.936  32.056  32.848  1.00  0.00           C
ATOM   1843  HA  LYS   125      54.880  32.167  32.314  1.00  0.00           H
ATOM   1844  CB  LYS   125      54.364  31.839  34.263  1.00  0.00           C
ATOM   1845  HB2 LYS   125      55.092  32.634  34.428  1.00  0.00           H
ATOM   1846  HB3 LYS   125      53.480  31.990  34.882  1.00  0.00           H
ATOM   1847  CG  LYS   125      55.077  30.498  34.544  1.00  0.00           C
ATOM   1848  HG2 LYS   125      54.380  29.671  34.399  1.00  0.00           H
ATOM   1849  HG3 LYS   125      55.845  30.361  33.783  1.00  0.00           H
ATOM   1850  CD  LYS   125      55.605  30.421  35.952  1.00  0.00           C
ATOM   1851  HD2 LYS   125      56.332  31.227  36.043  1.00  0.00           H
ATOM   1852  HD3 LYS   125      54.810  30.661  36.659  1.00  0.00           H
ATOM   1853  CE  LYS   125      56.267  29.066  36.387  1.00  0.00           C
ATOM   1854  HE2 LYS   125      55.603  28.222  36.200  1.00  0.00           H
ATOM   1855  HE3 LYS   125      57.156  28.853  35.793  1.00  0.00           H
ATOM   1856  NZ  LYS   125      56.696  29.133  37.828  1.00  0.00           N
ATOM   1857  HZ1 LYS   125      56.077  29.758  38.323  1.00  0.00           H
ATOM   1858  HZ2 LYS   125      56.650  28.183  38.167  1.00  0.00           H
ATOM   1859  HZ3 LYS   125      57.646  29.457  37.943  1.00  0.00           H
ATOM   1860  C   LYS   125      53.276  30.802  32.186  1.00  0.00           C
ATOM   1861  O   LYS   125      52.092  30.467  32.561  1.00  0.00           O
ATOM   1862  N   TYR   126      53.971  30.099  31.321  1.00  0.00           N
ATOM   1863  H   TYR   126      54.910  30.424  31.135  1.00  0.00           H
ATOM   1864  CA  TYR   126      53.392  28.974  30.528  1.00  0.00           C
ATOM   1865  HA  TYR   126      52.592  28.534  31.123  1.00  0.00           H
ATOM   1866  CB  TYR   126      52.834  29.485  29.206  1.00  0.00           C
ATOM   1867  HB2 TYR   126      52.104  30.256  29.451  1.00  0.00           H
ATOM   1868  HB3 TYR   126      53.600  30.009  28.633  1.00  0.00           H
ATOM   1869  CG  TYR   126      52.187  28.598  28.201  1.00  0.00           C
ATOM   1870  CD1 TYR   126      52.901  28.122  27.128  1.00  0.00           C
ATOM   1871  HD1 TYR   126      53.887  28.497  26.896  1.00  0.00           H
ATOM   1872  CE1 TYR   126      52.242  27.381  26.114  1.00  0.00           C
ATOM   1873  HE1 TYR   126      52.728  27.128  25.183  1.00  0.00           H
ATOM   1874  CZ  TYR   126      50.879  26.991  26.193  1.00  0.00           C
ATOM   1875  OH  TYR   126      50.265  26.389  25.100  1.00  0.00           O
ATOM   1876  HH  TYR   126      49.314  26.431  25.223  1.00  0.00           H
ATOM   1877  CE2 TYR   126      50.160  27.295  27.351  1.00  0.00           C
ATOM   1878  HE2 TYR   126      49.125  27.026  27.502  1.00  0.00           H
ATOM   1879  CD2 TYR   126      50.825  28.169  28.333  1.00  0.00           C
ATOM   1880  HD2 TYR   126      50.269  28.461  29.212  1.00  0.00           H
ATOM   1881  C   TYR   126      54.486  27.930  30.257  1.00  0.00           C
ATOM   1882  O   TYR   126      55.592  28.259  29.885  1.00  0.00           O
ATOM   1883  N   ASN   127      54.195  26.633  30.449  1.00  0.00           N
ATOM   1884  H   ASN   127      53.295  26.401  30.844  1.00  0.00           H
ATOM   1885  CA  ASN   127      55.096  25.503  30.522  1.00  0.00           C
ATOM   1886  HA  ASN   127      54.485  24.705  30.945  1.00  0.00           H
ATOM   1887  CB  ASN   127      55.484  24.971  29.148  1.00  0.00           C
ATOM   1888  HB2 ASN   127      55.928  25.807  28.608  1.00  0.00           H
ATOM   1889  HB3 ASN   127      56.227  24.176  29.225  1.00  0.00           H
ATOM   1890  CG  ASN   127      54.241  24.452  28.391  1.00  0.00           C
ATOM   1891  OD1 ASN   127      53.569  23.520  28.739  1.00  0.00           O
ATOM   1892  ND2 ASN   127      54.128  25.005  27.210  1.00  0.00           N
ATOM   1893 HD21 ASN   127      53.581  24.532  26.505  1.00  0.00           H
ATOM   1894 HD22 ASN   127      54.816  25.626  26.808  1.00  0.00           H
ATOM   1895  C   ASN   127      56.340  25.685  31.485  1.00  0.00           C
ATOM   1896  O   ASN   127      57.446  25.229  31.250  1.00  0.00           O
ATOM   1897  N   GLY   128      56.058  26.288  32.623  1.00  0.00           N
ATOM   1898  H   GLY   128      55.094  26.582  32.702  1.00  0.00           H
ATOM   1899  CA  GLY   128      57.081  26.552  33.712  1.00  0.00           C
ATOM   1900  HA2 GLY   128      56.578  26.760  34.657  1.00  0.00           H
ATOM   1901  HA3 GLY   128      57.624  25.631  33.924  1.00  0.00           H
ATOM   1902  C   GLY   128      58.066  27.679  33.331  1.00  0.00           C
ATOM   1903  O   GLY   128      58.959  27.951  34.086  1.00  0.00           O
ATOM   1904  N   ILE   129      57.873  28.390  32.212  1.00  0.00           N
ATOM   1905  H   ILE   129      57.072  28.155  31.643  1.00  0.00           H
ATOM   1906  CA  ILE   129      58.756  29.582  31.793  1.00  0.00           C
ATOM   1907  HA  ILE   129      59.552  29.739  32.522  1.00  0.00           H
ATOM   1908  CB  ILE   129      59.419  29.289  30.422  1.00  0.00           C
ATOM   1909  HB  ILE   129      58.630  29.063  29.705  1.00  0.00           H
ATOM   1910  CG2 ILE   129      60.409  30.454  30.005  1.00  0.00           C
ATOM   1911 HG21 ILE   129      60.920  30.133  29.097  1.00  0.00           H
ATOM   1912 HG22 ILE   129      59.800  31.331  29.784  1.00  0.00           H
ATOM   1913 HG23 ILE   129      61.251  30.700  30.652  1.00  0.00           H
ATOM   1914  CG1 ILE   129      60.218  27.926  30.515  1.00  0.00           C
ATOM   1915 HG12 ILE   129      59.462  27.156  30.675  1.00  0.00           H
ATOM   1916 HG13 ILE   129      60.615  27.680  29.530  1.00  0.00           H
ATOM   1917  CD1 ILE   129      61.415  27.887  31.505  1.00  0.00           C
ATOM   1918 HD11 ILE   129      61.707  26.837  31.544  1.00  0.00           H
ATOM   1919 HD12 ILE   129      62.220  28.552  31.194  1.00  0.00           H
ATOM   1920 HD13 ILE   129      60.971  28.243  32.434  1.00  0.00           H
ATOM   1921  C   ILE   129      57.917  30.875  31.685  1.00  0.00           C
ATOM   1922  O   ILE   129      56.734  30.787  31.375  1.00  0.00           O
ATOM   1923  N   ILE   130      58.482  32.023  32.028  1.00  0.00           N
ATOM   1924  H   ILE   130      59.470  31.956  32.222  1.00  0.00           H
ATOM   1925  CA  ILE   130      57.872  33.324  31.955  1.00  0.00           C
ATOM   1926  HA  ILE   130      56.864  33.207  32.354  1.00  0.00           H
ATOM   1927  CB  ILE   130      58.526  34.368  33.026  1.00  0.00           C
ATOM   1928  HB  ILE   130      59.602  34.467  32.882  1.00  0.00           H
ATOM   1929  CG2 ILE   130      57.742  35.632  32.885  1.00  0.00           C
ATOM   1930 HG21 ILE   130      56.685  35.545  33.135  1.00  0.00           H
ATOM   1931 HG22 ILE   130      58.111  36.452  33.500  1.00  0.00           H
ATOM   1932 HG23 ILE   130      57.986  36.132  31.947  1.00  0.00           H
ATOM   1933  CG1 ILE   130      58.394  33.717  34.509  1.00  0.00           C
ATOM   1934 HG12 ILE   130      57.376  33.478  34.814  1.00  0.00           H
ATOM   1935 HG13 ILE   130      58.994  32.811  34.593  1.00  0.00           H
ATOM   1936  CD1 ILE   130      58.993  34.625  35.617  1.00  0.00           C
ATOM   1937 HD11 ILE   130      58.813  34.151  36.582  1.00  0.00           H
ATOM   1938 HD12 ILE   130      60.054  34.743  35.400  1.00  0.00           H
ATOM   1939 HD13 ILE   130      58.559  35.623  35.557  1.00  0.00           H
ATOM   1940  C   ILE   130      57.855  33.851  30.507  1.00  0.00           C
ATOM   1941  O   ILE   130      58.857  34.196  29.891  1.00  0.00           O
ATOM   1942  N   THR   131      56.640  33.864  29.928  1.00  0.00           N
ATOM   1943  H   THR   131      55.796  33.550  30.386  1.00  0.00           H
ATOM   1944  CA  THR   131      56.475  34.054  28.517  1.00  0.00           C
ATOM   1945  HA  THR   131      57.321  33.720  27.916  1.00  0.00           H
ATOM   1946  CB  THR   131      55.207  33.363  28.063  1.00  0.00           C
ATOM   1947  HB  THR   131      54.959  33.691  27.054  1.00  0.00           H
ATOM   1948  CG2 THR   131      55.404  31.868  28.010  1.00  0.00           C
ATOM   1949 HG21 THR   131      54.803  31.260  27.335  1.00  0.00           H
ATOM   1950 HG22 THR   131      56.436  31.599  27.786  1.00  0.00           H
ATOM   1951 HG23 THR   131      55.072  31.520  28.988  1.00  0.00           H
ATOM   1952  OG1 THR   131      54.081  33.542  28.891  1.00  0.00           O
ATOM   1953  HG1 THR   131      53.489  34.220  28.555  1.00  0.00           H
ATOM   1954  C   THR   131      56.283  35.478  28.077  1.00  0.00           C
ATOM   1955  O   THR   131      56.556  35.815  26.940  1.00  0.00           O
ATOM   1956  N   ASP   132      55.750  36.366  28.930  1.00  0.00           N
ATOM   1957  H   ASP   132      55.467  36.022  29.836  1.00  0.00           H
ATOM   1958  CA  ASP   132      55.378  37.756  28.663  1.00  0.00           C
ATOM   1959  HA  ASP   132      56.214  38.250  28.166  1.00  0.00           H
ATOM   1960  CB  ASP   132      54.133  37.714  27.755  1.00  0.00           C
ATOM   1961  HB2 ASP   132      54.162  36.881  27.053  1.00  0.00           H
ATOM   1962  HB3 ASP   132      53.226  37.635  28.354  1.00  0.00           H
ATOM   1963  CG  ASP   132      54.050  38.974  26.907  1.00  0.00           C
ATOM   1964  OD1 ASP   132      54.889  39.881  26.987  1.00  0.00           O
ATOM   1965  OD2 ASP   132      53.046  39.119  26.206  1.00  0.00           O
ATOM   1966  C   ASP   132      55.119  38.533  29.928  1.00  0.00           C
ATOM   1967  O   ASP   132      54.863  37.957  30.957  1.00  0.00           O
ATOM   1968  N   THR   133      55.143  39.861  29.865  1.00  0.00           N
ATOM   1969  H   THR   133      55.295  40.272  28.955  1.00  0.00           H
ATOM   1970  CA  THR   133      54.904  40.822  30.948  1.00  0.00           C
ATOM   1971  HA  THR   133      54.281  40.313  31.682  1.00  0.00           H
ATOM   1972  CB  THR   133      56.273  41.260  31.523  1.00  0.00           C
ATOM   1973  HB  THR   133      56.014  42.089  32.181  1.00  0.00           H
ATOM   1974  CG2 THR   133      56.974  40.145  32.345  1.00  0.00           C
ATOM   1975 HG21 THR   133      57.303  39.390  31.629  1.00  0.00           H
ATOM   1976 HG22 THR   133      57.806  40.580  32.898  1.00  0.00           H
ATOM   1977 HG23 THR   133      56.242  39.739  33.043  1.00  0.00           H
ATOM   1978  OG1 THR   133      57.214  41.697  30.606  1.00  0.00           O
ATOM   1979  HG1 THR   133      56.934  42.561  30.297  1.00  0.00           H
ATOM   1980  C   THR   133      54.079  42.014  30.536  1.00  0.00           C
ATOM   1981  O   THR   133      54.225  42.563  29.447  1.00  0.00           O
ATOM   1982  N   ILE   134      53.313  42.593  31.496  1.00  0.00           N
ATOM   1983  H   ILE   134      53.421  42.174  32.408  1.00  0.00           H
ATOM   1984  CA  ILE   134      52.525  43.813  31.338  1.00  0.00           C
ATOM   1985  HA  ILE   134      52.764  44.345  30.417  1.00  0.00           H
ATOM   1986  CB  ILE   134      51.034  43.534  31.192  1.00  0.00           C
ATOM   1987  HB  ILE   134      50.835  42.766  31.940  1.00  0.00           H
ATOM   1988  CG2 ILE   134      50.133  44.748  31.533  1.00  0.00           C
ATOM   1989 HG21 ILE   134      50.244  45.153  32.538  1.00  0.00           H
ATOM   1990 HG22 ILE   134      50.468  45.532  30.855  1.00  0.00           H
ATOM   1991 HG23 ILE   134      49.115  44.402  31.356  1.00  0.00           H
ATOM   1992  CG1 ILE   134      50.809  42.943  29.779  1.00  0.00           C
ATOM   1993 HG12 ILE   134      50.880  43.678  28.978  1.00  0.00           H
ATOM   1994 HG13 ILE   134      51.670  42.299  29.606  1.00  0.00           H
ATOM   1995  CD1 ILE   134      49.578  41.997  29.712  1.00  0.00           C
ATOM   1996 HD11 ILE   134      48.735  42.478  30.208  1.00  0.00           H
ATOM   1997 HD12 ILE   134      49.319  41.645  28.714  1.00  0.00           H
ATOM   1998 HD13 ILE   134      49.741  41.123  30.343  1.00  0.00           H
ATOM   1999  C   ILE   134      52.839  44.773  32.486  1.00  0.00           C
ATOM   2000  O   ILE   134      52.811  44.417  33.685  1.00  0.00           O
ATOM   2001  N   LYS   135      53.332  46.007  32.167  1.00  0.00           N
ATOM   2002  H   LYS   135      53.629  46.110  31.207  1.00  0.00           H
ATOM   2003  CA  LYS   135      53.590  47.118  33.053  1.00  0.00           C
ATOM   2004  HA  LYS   135      54.011  46.709  33.972  1.00  0.00           H
ATOM   2005  CB  LYS   135      54.536  48.124  32.462  1.00  0.00           C
ATOM   2006  HB2 LYS   135      54.021  48.658  31.665  1.00  0.00           H
ATOM   2007  HB3 LYS   135      54.752  48.851  33.245  1.00  0.00           H
ATOM   2008  CG  LYS   135      55.856  47.453  31.953  1.00  0.00           C
ATOM   2009  HG2 LYS   135      56.320  46.948  32.801  1.00  0.00           H
ATOM   2010  HG3 LYS   135      55.673  46.722  31.164  1.00  0.00           H
ATOM   2011  CD  LYS   135      56.790  48.503  31.374  1.00  0.00           C
ATOM   2012  HD2 LYS   135      56.219  49.231  30.795  1.00  0.00           H
ATOM   2013  HD3 LYS   135      57.264  49.044  32.192  1.00  0.00           H
ATOM   2014  CE  LYS   135      57.954  47.973  30.544  1.00  0.00           C
ATOM   2015  HE2 LYS   135      58.513  47.324  31.217  1.00  0.00           H
ATOM   2016  HE3 LYS   135      57.481  47.468  29.702  1.00  0.00           H
ATOM   2017  NZ  LYS   135      58.776  49.009  29.976  1.00  0.00           N
ATOM   2018  HZ1 LYS   135      59.642  48.681  29.575  1.00  0.00           H
ATOM   2019  HZ2 LYS   135      58.388  49.383  29.121  1.00  0.00           H
ATOM   2020  HZ3 LYS   135      58.960  49.669  30.718  1.00  0.00           H
ATOM   2021  C   LYS   135      52.339  47.888  33.551  1.00  0.00           C
ATOM   2022  O   LYS   135      51.435  48.189  32.789  1.00  0.00           O
ATOM   2023  N   SER   136      52.357  48.318  34.820  1.00  0.00           N
ATOM   2024  H   SER   136      53.035  47.889  35.433  1.00  0.00           H
ATOM   2025  CA  SER   136      51.436  49.344  35.303  1.00  0.00           C
ATOM   2026  HA  SER   136      50.460  48.867  35.393  1.00  0.00           H
ATOM   2027  CB  SER   136      51.926  49.729  36.751  1.00  0.00           C
ATOM   2028  HB2 SER   136      51.611  48.901  37.385  1.00  0.00           H
ATOM   2029  HB3 SER   136      53.015  49.785  36.731  1.00  0.00           H
ATOM   2030  OG  SER   136      51.466  50.976  37.259  1.00  0.00           O
ATOM   2031  HG  SER   136      50.547  51.075  36.998  1.00  0.00           H
ATOM   2032  C   SER   136      51.524  50.618  34.370  1.00  0.00           C
ATOM   2033  O   SER   136      52.605  50.938  33.839  1.00  0.00           O
ATOM   2034  N   TRP   137      50.327  51.267  34.159  1.00  0.00           N
ATOM   2035  H   TRP   137      49.471  50.847  34.492  1.00  0.00           H
ATOM   2036  CA  TRP   137      50.163  52.473  33.424  1.00  0.00           C
ATOM   2037  HA  TRP   137      51.130  52.725  32.988  1.00  0.00           H
ATOM   2038  CB  TRP   137      49.210  52.308  32.175  1.00  0.00           C
ATOM   2039  HB2 TRP   137      49.312  53.270  31.673  1.00  0.00           H
ATOM   2040  HB3 TRP   137      49.738  51.641  31.494  1.00  0.00           H
ATOM   2041  CG  TRP   137      47.752  51.861  32.469  1.00  0.00           C
ATOM   2042  CD1 TRP   137      46.720  52.723  32.585  1.00  0.00           C
ATOM   2043  HD1 TRP   137      46.840  53.777  32.383  1.00  0.00           H
ATOM   2044  NE1 TRP   137      45.594  52.051  32.875  1.00  0.00           N
ATOM   2045  HE1 TRP   137      44.697  52.482  33.051  1.00  0.00           H
ATOM   2046  CE2 TRP   137      45.814  50.669  33.007  1.00  0.00           C
ATOM   2047  CZ2 TRP   137      45.017  49.592  33.298  1.00  0.00           C
ATOM   2048  HZ2 TRP   137      44.028  49.770  33.694  1.00  0.00           H
ATOM   2049  CH2 TRP   137      45.527  48.249  33.196  1.00  0.00           C
ATOM   2050  HH2 TRP   137      45.000  47.402  33.608  1.00  0.00           H
ATOM   2051  CZ3 TRP   137      46.874  48.045  32.818  1.00  0.00           C
ATOM   2052  HZ3 TRP   137      47.299  47.056  32.895  1.00  0.00           H
ATOM   2053  CE3 TRP   137      47.680  49.131  32.562  1.00  0.00           C
ATOM   2054  HE3 TRP   137      48.654  48.966  32.125  1.00  0.00           H
ATOM   2055  CD2 TRP   137      47.195  50.513  32.673  1.00  0.00           C
ATOM   2056  C   TRP   137      49.602  53.760  34.191  1.00  0.00           C
ATOM   2057  O   TRP   137      50.129  54.858  34.074  1.00  0.00           O
ATOM   2058  N   ARG   138      48.531  53.560  34.953  1.00  0.00           N
ATOM   2059  H   ARG   138      48.379  52.571  35.085  1.00  0.00           H
ATOM   2060  CA  ARG   138      47.863  54.487  35.889  1.00  0.00           C
ATOM   2061  HA  ARG   138      47.764  55.421  35.334  1.00  0.00           H
ATOM   2062  CB  ARG   138      46.432  54.064  36.139  1.00  0.00           C
ATOM   2063  HB2 ARG   138      46.237  53.450  35.260  1.00  0.00           H
ATOM   2064  HB3 ARG   138      46.486  53.546  37.096  1.00  0.00           H
ATOM   2065  CG  ARG   138      45.468  55.295  36.122  1.00  0.00           C
ATOM   2066  HG2 ARG   138      45.653  55.978  35.293  1.00  0.00           H
ATOM   2067  HG3 ARG   138      44.529  54.776  35.928  1.00  0.00           H
ATOM   2068  CD  ARG   138      45.411  56.032  37.424  1.00  0.00           C
ATOM   2069  HD2 ARG   138      45.411  55.288  38.221  1.00  0.00           H
ATOM   2070  HD3 ARG   138      46.262  56.696  37.569  1.00  0.00           H
ATOM   2071  NE  ARG   138      44.128  56.769  37.517  1.00  0.00           N
ATOM   2072  HE  ARG   138      43.453  56.592  36.789  1.00  0.00           H
ATOM   2073  CZ  ARG   138      43.886  57.756  38.413  1.00  0.00           C
ATOM   2074  NH1 ARG   138      44.684  58.027  39.374  1.00  0.00           N
ATOM   2075 HH11 ARG   138      45.611  57.647  39.244  1.00  0.00           H
ATOM   2076 HH12 ARG   138      44.370  58.636  40.117  1.00  0.00           H
ATOM   2077  NH2 ARG   138      42.889  58.550  38.187  1.00  0.00           N
ATOM   2078 HH21 ARG   138      42.464  58.494  37.272  1.00  0.00           H
ATOM   2079 HH22 ARG   138      42.598  59.187  38.915  1.00  0.00           H
ATOM   2080  C   ARG   138      48.630  54.718  37.198  1.00  0.00           C
ATOM   2081  O   ARG   138      48.445  55.820  37.753  1.00  0.00           O
ATOM   2082  N   ASN   139      49.576  53.799  37.532  1.00  0.00           N
ATOM   2083  H   ASN   139      49.652  52.924  37.033  1.00  0.00           H
ATOM   2084  CA  ASN   139      50.550  53.984  38.610  1.00  0.00           C
ATOM   2085  HA  ASN   139      51.058  53.056  38.868  1.00  0.00           H
ATOM   2086  CB  ASN   139      51.494  55.149  38.292  1.00  0.00           C
ATOM   2087  HB2 ASN   139      50.885  56.039  38.130  1.00  0.00           H
ATOM   2088  HB3 ASN   139      52.293  55.289  39.022  1.00  0.00           H
ATOM   2089  CG  ASN   139      52.284  55.084  37.016  1.00  0.00           C
ATOM   2090  OD1 ASN   139      52.619  54.064  36.518  1.00  0.00           O
ATOM   2091  ND2 ASN   139      52.785  56.184  36.521  1.00  0.00           N
ATOM   2092 HD21 ASN   139      53.428  56.215  35.743  1.00  0.00           H
ATOM   2093 HD22 ASN   139      52.668  57.051  37.024  1.00  0.00           H
ATOM   2094  C   ASN   139      49.812  54.266  39.962  1.00  0.00           C
ATOM   2095  O   ASN   139      50.243  55.080  40.810  1.00  0.00           O
ATOM   2096  N   ASN   140      48.708  53.553  40.224  1.00  0.00           N
ATOM   2097  H   ASN   140      48.323  52.905  39.552  1.00  0.00           H
ATOM   2098  CA  ASN   140      48.217  53.377  41.595  1.00  0.00           C
ATOM   2099  HA  ASN   140      49.067  53.553  42.255  1.00  0.00           H
ATOM   2100  CB  ASN   140      47.273  54.484  42.059  1.00  0.00           C
ATOM   2101  HB2 ASN   140      47.731  55.455  41.876  1.00  0.00           H
ATOM   2102  HB3 ASN   140      46.362  54.435  41.462  1.00  0.00           H
ATOM   2103  CG  ASN   140      46.804  54.342  43.495  1.00  0.00           C
ATOM   2104  OD1 ASN   140      47.213  55.088  44.388  1.00  0.00           O
ATOM   2105  ND2 ASN   140      45.781  53.535  43.668  1.00  0.00           N
ATOM   2106 HD21 ASN   140      45.316  53.682  44.552  1.00  0.00           H
ATOM   2107 HD22 ASN   140      45.524  52.962  42.877  1.00  0.00           H
ATOM   2108  C   ASN   140      47.599  51.947  41.770  1.00  0.00           C
ATOM   2109  O   ASN   140      46.376  51.721  41.594  1.00  0.00           O
ATOM   2110  N   ILE   141      48.496  50.989  41.883  1.00  0.00           N
ATOM   2111  H   ILE   141      49.423  51.313  41.643  1.00  0.00           H
ATOM   2112  CA  ILE   141      48.389  49.547  42.154  1.00  0.00           C
ATOM   2113  HA  ILE   141      49.395  49.136  42.243  1.00  0.00           H
ATOM   2114  CB  ILE   141      47.611  49.347  43.411  1.00  0.00           C
ATOM   2115  HB  ILE   141      46.590  49.727  43.357  1.00  0.00           H
ATOM   2116  CG2 ILE   141      47.489  47.882  43.719  1.00  0.00           C
ATOM   2117 HG21 ILE   141      47.137  47.362  42.828  1.00  0.00           H
ATOM   2118 HG22 ILE   141      48.477  47.445  43.862  1.00  0.00           H
ATOM   2119 HG23 ILE   141      46.855  47.662  44.578  1.00  0.00           H
ATOM   2120  CG1 ILE   141      48.423  50.005  44.575  1.00  0.00           C
ATOM   2121 HG12 ILE   141      49.213  49.301  44.831  1.00  0.00           H
ATOM   2122 HG13 ILE   141      48.902  50.942  44.291  1.00  0.00           H
ATOM   2123  CD1 ILE   141      47.563  50.295  45.802  1.00  0.00           C
ATOM   2124 HD11 ILE   141      48.245  50.523  46.621  1.00  0.00           H
ATOM   2125 HD12 ILE   141      47.005  51.186  45.515  1.00  0.00           H
ATOM   2126 HD13 ILE   141      46.820  49.505  45.914  1.00  0.00           H
ATOM   2127  C   ILE   141      47.811  48.744  40.931  1.00  0.00           C
ATOM   2128  O   ILE   141      46.606  48.643  40.720  1.00  0.00           O
ATOM   2129  N   LEU   142      48.626  48.127  40.116  1.00  0.00           N
ATOM   2130  H   LEU   142      49.625  48.250  40.202  1.00  0.00           H
ATOM   2131  CA  LEU   142      48.124  47.237  38.990  1.00  0.00           C
ATOM   2132  HA  LEU   142      47.301  47.836  38.601  1.00  0.00           H
ATOM   2133  CB  LEU   142      49.270  47.079  37.967  1.00  0.00           C
ATOM   2134  HB2 LEU   142      49.429  48.068  37.535  1.00  0.00           H
ATOM   2135  HB3 LEU   142      50.139  46.733  38.526  1.00  0.00           H
ATOM   2136  CG  LEU   142      49.150  46.039  36.870  1.00  0.00           C
ATOM   2137  HG  LEU   142      48.675  45.121  37.219  1.00  0.00           H
ATOM   2138  CD1 LEU   142      48.218  46.615  35.828  1.00  0.00           C
ATOM   2139 HD11 LEU   142      47.299  46.854  36.361  1.00  0.00           H
ATOM   2140 HD12 LEU   142      48.661  47.511  35.394  1.00  0.00           H
ATOM   2141 HD13 LEU   142      48.200  45.807  35.095  1.00  0.00           H
ATOM   2142  CD2 LEU   142      50.473  45.659  36.203  1.00  0.00           C
ATOM   2143 HD21 LEU   142      51.045  46.587  36.188  1.00  0.00           H
ATOM   2144 HD22 LEU   142      51.027  44.954  36.824  1.00  0.00           H
ATOM   2145 HD23 LEU   142      50.389  45.234  35.203  1.00  0.00           H
ATOM   2146  C   LEU   142      47.633  45.877  39.571  1.00  0.00           C
ATOM   2147  O   LEU   142      48.380  45.348  40.340  1.00  0.00           O
ATOM   2148  N   ARG   143      46.404  45.442  39.306  1.00  0.00           N
ATOM   2149  H   ARG   143      45.979  45.932  38.530  1.00  0.00           H
ATOM   2150  CA  ARG   143      45.837  44.152  39.864  1.00  0.00           C
ATOM   2151  HA  ARG   143      46.678  43.515  40.135  1.00  0.00           H
ATOM   2152  CB  ARG   143      45.255  44.455  41.219  1.00  0.00           C
ATOM   2153  HB2 ARG   143      44.942  43.487  41.613  1.00  0.00           H
ATOM   2154  HB3 ARG   143      46.026  44.889  41.855  1.00  0.00           H
ATOM   2155  CG  ARG   143      44.053  45.399  41.255  1.00  0.00           C
ATOM   2156  HG2 ARG   143      43.185  45.162  40.639  1.00  0.00           H
ATOM   2157  HG3 ARG   143      43.696  45.216  42.268  1.00  0.00           H
ATOM   2158  CD  ARG   143      44.366  46.910  41.057  1.00  0.00           C
ATOM   2159  HD2 ARG   143      45.139  47.048  41.812  1.00  0.00           H
ATOM   2160  HD3 ARG   143      44.653  47.201  40.047  1.00  0.00           H
ATOM   2161  NE  ARG   143      43.321  47.770  41.447  1.00  0.00           N
ATOM   2162  HE  ARG   143      42.542  47.376  41.956  1.00  0.00           H
ATOM   2163  CZ  ARG   143      43.265  49.080  41.445  1.00  0.00           C
ATOM   2164  NH1 ARG   143      42.223  49.635  41.993  1.00  0.00           N
ATOM   2165 HH11 ARG   143      41.615  49.069  42.567  1.00  0.00           H
ATOM   2166 HH12 ARG   143      42.275  50.636  42.113  1.00  0.00           H
ATOM   2167  NH2 ARG   143      44.219  49.806  41.021  1.00  0.00           N
ATOM   2168 HH21 ARG   143      45.051  49.310  40.734  1.00  0.00           H
ATOM   2169 HH22 ARG   143      44.243  50.796  41.222  1.00  0.00           H
ATOM   2170  C   ARG   143      44.947  43.387  38.838  1.00  0.00           C
ATOM   2171  O   ARG   143      44.358  43.977  38.013  1.00  0.00           O
ATOM   2172  N   THR   144      44.882  42.080  39.078  1.00  0.00           N
ATOM   2173  H   THR   144      45.419  41.792  39.882  1.00  0.00           H
ATOM   2174  CA  THR   144      44.069  41.148  38.346  1.00  0.00           C
ATOM   2175  HA  THR   144      43.450  41.694  37.634  1.00  0.00           H
ATOM   2176  CB  THR   144      44.984  40.212  37.564  1.00  0.00           C
ATOM   2177  HB  THR   144      45.713  40.792  36.996  1.00  0.00           H
ATOM   2178  CG2 THR   144      45.798  39.148  38.412  1.00  0.00           C
ATOM   2179 HG21 THR   144      46.399  38.649  37.652  1.00  0.00           H
ATOM   2180 HG22 THR   144      46.212  39.640  39.293  1.00  0.00           H
ATOM   2181 HG23 THR   144      45.086  38.394  38.746  1.00  0.00           H
ATOM   2182  OG1 THR   144      44.212  39.597  36.559  1.00  0.00           O
ATOM   2183  HG1 THR   144      44.090  40.184  35.810  1.00  0.00           H
ATOM   2184  C   THR   144      43.105  40.329  39.268  1.00  0.00           C
ATOM   2185  O   THR   144      42.917  40.494  40.459  1.00  0.00           O
ATOM   2186  N   GLN   145      42.471  39.323  38.703  1.00  0.00           N
ATOM   2187  H   GLN   145      42.799  39.046  37.789  1.00  0.00           H
ATOM   2188  CA  GLN   145      41.077  38.806  38.996  1.00  0.00           C
ATOM   2189  HA  GLN   145      40.375  39.610  38.774  1.00  0.00           H
ATOM   2190  CB  GLN   145      40.774  37.662  37.937  1.00  0.00           C
ATOM   2191  HB2 GLN   145      41.588  36.939  37.987  1.00  0.00           H
ATOM   2192  HB3 GLN   145      39.772  37.267  38.101  1.00  0.00           H
ATOM   2193  CG  GLN   145      40.738  38.259  36.569  1.00  0.00           C
ATOM   2194  HG2 GLN   145      40.106  39.144  36.641  1.00  0.00           H
ATOM   2195  HG3 GLN   145      41.734  38.595  36.280  1.00  0.00           H
ATOM   2196  CD  GLN   145      40.222  37.240  35.488  1.00  0.00           C
ATOM   2197  OE1 GLN   145      40.965  36.949  34.581  1.00  0.00           O
ATOM   2198  NE2 GLN   145      39.026  36.741  35.734  1.00  0.00           N
ATOM   2199 HE21 GLN   145      38.485  36.941  36.564  1.00  0.00           H
ATOM   2200 HE22 GLN   145      38.555  36.304  34.954  1.00  0.00           H
ATOM   2201  C   GLN   145      40.866  38.242  40.400  1.00  0.00           C
ATOM   2202  O   GLN   145      39.745  38.326  40.814  1.00  0.00           O
ATOM   2203  N   GLU   146      41.800  37.535  40.943  1.00  0.00           N
ATOM   2204  H   GLU   146      42.704  37.586  40.497  1.00  0.00           H
ATOM   2205  CA  GLU   146      41.761  36.667  42.146  1.00  0.00           C
ATOM   2206  HA  GLU   146      42.797  36.368  42.307  1.00  0.00           H
ATOM   2207  CB  GLU   146      41.418  37.473  43.461  1.00  0.00           C
ATOM   2208  HB2 GLU   146      40.345  37.560  43.633  1.00  0.00           H
ATOM   2209  HB3 GLU   146      41.894  36.896  44.255  1.00  0.00           H
ATOM   2210  CG  GLU   146      41.888  38.964  43.566  1.00  0.00           C
ATOM   2211  HG2 GLU   146      41.584  39.539  42.691  1.00  0.00           H
ATOM   2212  HG3 GLU   146      41.475  39.317  44.511  1.00  0.00           H
ATOM   2213  CD  GLU   146      43.364  39.183  43.596  1.00  0.00           C
ATOM   2214  OE1 GLU   146      44.187  38.269  43.826  1.00  0.00           O
ATOM   2215  OE2 GLU   146      43.808  40.362  43.446  1.00  0.00           O
ATOM   2216  C   GLU   146      40.900  35.443  42.062  1.00  0.00           C
ATOM   2217  O   GLU   146      40.335  34.981  43.010  1.00  0.00           O
ATOM   2218  N   SER   147      40.787  34.904  40.823  1.00  0.00           N
ATOM   2219  H   SER   147      41.454  35.204  40.126  1.00  0.00           H
ATOM   2220  CA  SER   147      40.031  33.689  40.491  1.00  0.00           C
ATOM   2221  HA  SER   147      40.251  32.987  41.296  1.00  0.00           H
ATOM   2222  CB  SER   147      38.462  33.944  40.495  1.00  0.00           C
ATOM   2223  HB2 SER   147      37.924  32.998  40.556  1.00  0.00           H
ATOM   2224  HB3 SER   147      38.245  34.434  41.444  1.00  0.00           H
ATOM   2225  OG  SER   147      38.153  34.730  39.375  1.00  0.00           O
ATOM   2226  HG  SER   147      37.438  34.305  38.897  1.00  0.00           H
ATOM   2227  C   SER   147      40.535  33.052  39.225  1.00  0.00           C
ATOM   2228  O   SER   147      41.430  33.574  38.631  1.00  0.00           O
ATOM   2229  N   GLH   148      39.932  31.986  38.799  1.00  0.00           N
ATOM   2230  H   GLH   148      39.328  31.535  39.471  1.00  0.00           H
ATOM   2231  CA  GLH   148      40.179  31.385  37.537  1.00  0.00           C
ATOM   2232  HA  GLH   148      41.203  31.017  37.592  1.00  0.00           H
ATOM   2233  CB  GLH   148      39.262  30.095  37.435  1.00  0.00           C
ATOM   2234  HB2 GLH   148      39.745  29.295  37.996  1.00  0.00           H
ATOM   2235  HB3 GLH   148      38.367  30.256  38.037  1.00  0.00           H
ATOM   2236  CG  GLH   148      38.909  29.637  36.017  1.00  0.00           C
ATOM   2237  HG2 GLH   148      39.792  29.826  35.406  1.00  0.00           H
ATOM   2238  HG3 GLH   148      38.869  28.550  35.951  1.00  0.00           H
ATOM   2239  CD  GLH   148      37.570  30.204  35.549  1.00  0.00           C
ATOM   2240  OE1 GLH   148      36.979  31.143  36.090  1.00  0.00           O
ATOM   2241  OE2 GLH   148      37.017  29.677  34.427  1.00  0.00           O
ATOM   2242  HE2 GLH   148      37.689  29.108  34.043  1.00  0.00           H
ATOM   2243  C   GLH   148      40.054  32.319  36.308  1.00  0.00           C
ATOM   2244  O   GLH   148      39.056  33.034  36.261  1.00  0.00           O
ATOM   2245  N   CYX   149      40.992  32.256  35.327  1.00  0.00           N
ATOM   2246  H   CYX   149      41.778  31.623  35.369  1.00  0.00           H
ATOM   2247  CA  CYX   149      40.817  32.960  34.074  1.00  0.00           C
ATOM   2248  HA  CYX   149      40.179  33.838  34.182  1.00  0.00           H
ATOM   2249  CB  CYX   149      42.245  33.553  33.533  1.00  0.00           C
ATOM   2250  HB2 CYX   149      42.088  33.683  32.462  1.00  0.00           H
ATOM   2251  HB3 CYX   149      42.529  34.559  33.844  1.00  0.00           H
ATOM   2252  SG  CYX   149      43.798  32.566  33.676  1.00  0.00           S
ATOM   2253  C   CYX   149      39.982  32.229  32.989  1.00  0.00           C
ATOM   2254  O   CYX   149      39.639  31.074  33.110  1.00  0.00           O
ATOM   2255  N   ALA   150      39.590  32.873  31.914  1.00  0.00           N
ATOM   2256  H   ALA   150      39.751  33.862  31.796  1.00  0.00           H
ATOM   2257  CA  ALA   150      38.792  32.215  30.871  1.00  0.00           C
ATOM   2258  HA  ALA   150      38.133  31.442  31.267  1.00  0.00           H
ATOM   2259  CB  ALA   150      37.661  33.229  30.444  1.00  0.00           C
ATOM   2260  HB1 ALA   150      36.970  32.881  29.676  1.00  0.00           H
ATOM   2261  HB2 ALA   150      37.042  33.437  31.318  1.00  0.00           H
ATOM   2262  HB3 ALA   150      38.092  34.148  30.047  1.00  0.00           H
ATOM   2263  C   ALA   150      39.619  31.803  29.620  1.00  0.00           C
ATOM   2264  O   ALA   150      40.442  32.601  29.252  1.00  0.00           O
ATOM   2265  N   CYX   151      39.430  30.647  28.943  1.00  0.00           N
ATOM   2266  H   CYX   151      38.705  30.006  29.231  1.00  0.00           H
ATOM   2267  CA  CYX   151      40.241  30.252  27.816  1.00  0.00           C
ATOM   2268  HA  CYX   151      40.712  31.118  27.354  1.00  0.00           H
ATOM   2269  CB  CYX   151      41.363  29.235  28.130  1.00  0.00           C
ATOM   2270  HB2 CYX   151      40.776  28.419  28.551  1.00  0.00           H
ATOM   2271  HB3 CYX   151      41.671  28.836  27.163  1.00  0.00           H
ATOM   2272  SG  CYX   151      42.705  29.743  29.216  1.00  0.00           S
ATOM   2273  C   CYX   151      39.271  29.751  26.773  1.00  0.00           C
ATOM   2274  O   CYX   151      38.388  28.988  27.109  1.00  0.00           O
ATOM   2275  N   VAL   152      39.403  29.949  25.439  1.00  0.00           N
ATOM   2276  H   VAL   152      40.064  30.672  25.190  1.00  0.00           H
ATOM   2277  CA  VAL   152      38.579  29.327  24.435  1.00  0.00           C
ATOM   2278  HA  VAL   152      38.442  28.277  24.696  1.00  0.00           H
ATOM   2279  CB  VAL   152      37.193  30.046  24.386  1.00  0.00           C
ATOM   2280  HB  VAL   152      36.853  30.260  25.398  1.00  0.00           H
ATOM   2281  CG1 VAL   152      37.351  31.519  23.750  1.00  0.00           C
ATOM   2282 HG11 VAL   152      38.114  32.046  24.322  1.00  0.00           H
ATOM   2283 HG12 VAL   152      37.520  31.443  22.676  1.00  0.00           H
ATOM   2284 HG13 VAL   152      36.369  31.992  23.772  1.00  0.00           H
ATOM   2285  CG2 VAL   152      36.022  29.362  23.734  1.00  0.00           C
ATOM   2286 HG21 VAL   152      36.146  28.310  23.989  1.00  0.00           H
ATOM   2287 HG22 VAL   152      35.024  29.698  24.015  1.00  0.00           H
ATOM   2288 HG23 VAL   152      36.036  29.386  22.645  1.00  0.00           H
ATOM   2289  C   VAL   152      39.383  29.329  23.060  1.00  0.00           C
ATOM   2290  O   VAL   152      40.108  30.291  22.793  1.00  0.00           O
ATOM   2291  N   ASN   153      39.133  28.386  22.151  1.00  0.00           N
ATOM   2292  H   ASN   153      38.554  27.606  22.429  1.00  0.00           H
ATOM   2293  CA  ASN   153      39.896  28.274  20.882  1.00  0.00           C
ATOM   2294  HA  ASN   153      39.706  27.294  20.442  1.00  0.00           H
ATOM   2295  CB  ASN   153      39.360  29.316  19.841  1.00  0.00           C
ATOM   2296  HB2 ASN   153      39.536  30.320  20.224  1.00  0.00           H
ATOM   2297  HB3 ASN   153      39.961  29.161  18.944  1.00  0.00           H
ATOM   2298  CG  ASN   153      37.864  29.211  19.561  1.00  0.00           C
ATOM   2299  OD1 ASN   153      37.102  28.439  20.124  1.00  0.00           O
ATOM   2300  ND2 ASN   153      37.331  29.999  18.707  1.00  0.00           N
ATOM   2301 HD21 ASN   153      36.329  29.970  18.588  1.00  0.00           H
ATOM   2302 HD22 ASN   153      37.885  30.686  18.216  1.00  0.00           H
ATOM   2303  C   ASN   153      41.480  28.083  20.942  1.00  0.00           C
ATOM   2304  O   ASN   153      42.256  28.658  20.227  1.00  0.00           O
ATOM   2305  N   GLY   154      41.950  27.287  21.894  1.00  0.00           N
ATOM   2306  H   GLY   154      41.263  26.786  22.439  1.00  0.00           H
ATOM   2307  CA  GLY   154      43.374  27.153  22.205  1.00  0.00           C
ATOM   2308  HA2 GLY   154      43.628  26.367  22.917  1.00  0.00           H
ATOM   2309  HA3 GLY   154      44.025  26.996  21.344  1.00  0.00           H
ATOM   2310  C   GLY   154      44.050  28.549  22.561  1.00  0.00           C
ATOM   2311  O   GLY   154      45.250  28.758  22.308  1.00  0.00           O
ATOM   2312  N   SER   155      43.350  29.540  23.176  1.00  0.00           N
ATOM   2313  H   SER   155      42.381  29.388  23.416  1.00  0.00           H
ATOM   2314  CA  SER   155      43.774  30.859  23.566  1.00  0.00           C
ATOM   2315  HA  SER   155      44.843  30.828  23.772  1.00  0.00           H
ATOM   2316  CB  SER   155      43.362  31.814  22.428  1.00  0.00           C
ATOM   2317  HB2 SER   155      43.906  32.747  22.583  1.00  0.00           H
ATOM   2318  HB3 SER   155      43.705  31.436  21.465  1.00  0.00           H
ATOM   2319  OG  SER   155      41.982  32.064  22.202  1.00  0.00           O
ATOM   2320  HG  SER   155      41.508  31.244  22.359  1.00  0.00           H
ATOM   2321  C   SER   155      43.166  31.379  24.843  1.00  0.00           C
ATOM   2322  O   SER   155      42.025  31.114  25.116  1.00  0.00           O
ATOM   2323  N   CYX   156      43.945  32.014  25.725  1.00  0.00           N
ATOM   2324  H   CYX   156      44.859  32.341  25.446  1.00  0.00           H
ATOM   2325  CA  CYX   156      43.462  32.430  27.062  1.00  0.00           C
ATOM   2326  HA  CYX   156      42.470  32.023  27.260  1.00  0.00           H
ATOM   2327  CB  CYX   156      44.460  31.905  28.048  1.00  0.00           C
ATOM   2328  HB2 CYX   156      45.461  32.124  27.675  1.00  0.00           H
ATOM   2329  HB3 CYX   156      44.208  32.225  29.059  1.00  0.00           H
ATOM   2330  SG  CYX   156      44.419  30.056  28.082  1.00  0.00           S
ATOM   2331  C   CYX   156      43.248  33.958  27.186  1.00  0.00           C
ATOM   2332  O   CYX   156      43.772  34.742  26.374  1.00  0.00           O
ATOM   2333  N   PHE   157      42.424  34.430  28.107  1.00  0.00           N
ATOM   2334  H   PHE   157      42.034  33.723  28.714  1.00  0.00           H
ATOM   2335  CA  PHE   157      41.904  35.779  28.261  1.00  0.00           C
ATOM   2336  HA  PHE   157      42.604  36.405  27.709  1.00  0.00           H
ATOM   2337  CB  PHE   157      40.450  35.908  27.732  1.00  0.00           C
ATOM   2338  HB2 PHE   157      39.722  35.458  28.408  1.00  0.00           H
ATOM   2339  HB3 PHE   157      40.223  36.963  27.882  1.00  0.00           H
ATOM   2340  CG  PHE   157      40.209  35.494  26.285  1.00  0.00           C
ATOM   2341  CD1 PHE   157      40.214  34.129  25.821  1.00  0.00           C
ATOM   2342  HD1 PHE   157      40.300  33.304  26.512  1.00  0.00           H
ATOM   2343  CE1 PHE   157      40.040  33.859  24.448  1.00  0.00           C
ATOM   2344  HE1 PHE   157      40.146  32.850  24.076  1.00  0.00           H
ATOM   2345  CZ  PHE   157      39.637  34.856  23.598  1.00  0.00           C
ATOM   2346  HZ  PHE   157      39.485  34.637  22.551  1.00  0.00           H
ATOM   2347  CE2 PHE   157      39.570  36.213  24.015  1.00  0.00           C
ATOM   2348  HE2 PHE   157      39.427  36.959  23.248  1.00  0.00           H
ATOM   2349  CD2 PHE   157      39.941  36.508  25.348  1.00  0.00           C
ATOM   2350  HD2 PHE   157      39.911  37.502  25.769  1.00  0.00           H
ATOM   2351  C   PHE   157      41.973  36.282  29.735  1.00  0.00           C
ATOM   2352  O   PHE   157      41.612  35.502  30.673  1.00  0.00           O
ATOM   2353  N   THR   158      42.360  37.553  29.984  1.00  0.00           N
ATOM   2354  H   THR   158      42.383  38.123  29.151  1.00  0.00           H
ATOM   2355  CA  THR   158      42.294  38.149  31.362  1.00  0.00           C
ATOM   2356  HA  THR   158      41.381  37.796  31.843  1.00  0.00           H
ATOM   2357  CB  THR   158      43.577  37.721  32.197  1.00  0.00           C
ATOM   2358  HB  THR   158      43.783  36.694  31.893  1.00  0.00           H
ATOM   2359  CG2 THR   158      44.841  38.453  31.907  1.00  0.00           C
ATOM   2360 HG21 THR   158      45.680  37.953  32.391  1.00  0.00           H
ATOM   2361 HG22 THR   158      44.940  38.459  30.822  1.00  0.00           H
ATOM   2362 HG23 THR   158      44.818  39.450  32.349  1.00  0.00           H
ATOM   2363  OG1 THR   158      43.227  37.883  33.600  1.00  0.00           O
ATOM   2364  HG1 THR   158      42.423  37.429  33.862  1.00  0.00           H
ATOM   2365  C   THR   158      42.182  39.668  31.381  1.00  0.00           C
ATOM   2366  O   THR   158      41.950  40.281  30.344  1.00  0.00           O
ATOM   2367  N   VAL   159      42.187  40.212  32.601  1.00  0.00           N
ATOM   2368  H   VAL   159      42.508  39.599  33.336  1.00  0.00           H
ATOM   2369  CA  VAL   159      41.871  41.562  32.869  1.00  0.00           C
ATOM   2370  HA  VAL   159      42.071  42.122  31.955  1.00  0.00           H
ATOM   2371  CB  VAL   159      40.376  41.709  33.204  1.00  0.00           C
ATOM   2372  HB  VAL   159      40.208  41.418  34.241  1.00  0.00           H
ATOM   2373  CG1 VAL   159      39.963  43.190  33.010  1.00  0.00           C
ATOM   2374 HG11 VAL   159      38.879  43.294  33.041  1.00  0.00           H
ATOM   2375 HG12 VAL   159      40.270  43.760  33.888  1.00  0.00           H
ATOM   2376 HG13 VAL   159      40.278  43.642  32.069  1.00  0.00           H
ATOM   2377  CG2 VAL   159      39.427  40.927  32.345  1.00  0.00           C
ATOM   2378 HG21 VAL   159      39.526  39.843  32.382  1.00  0.00           H
ATOM   2379 HG22 VAL   159      38.353  41.054  32.487  1.00  0.00           H
ATOM   2380 HG23 VAL   159      39.551  41.146  31.286  1.00  0.00           H
ATOM   2381  C   VAL   159      42.832  42.086  33.958  1.00  0.00           C
ATOM   2382  O   VAL   159      43.325  41.400  34.846  1.00  0.00           O
ATOM   2383  N   MET   160      43.155  43.371  33.867  1.00  0.00           N
ATOM   2384  H   MET   160      42.652  43.887  33.159  1.00  0.00           H
ATOM   2385  CA  MET   160      43.923  44.112  34.869  1.00  0.00           C
ATOM   2386  HA  MET   160      44.010  43.625  35.840  1.00  0.00           H
ATOM   2387  CB  MET   160      45.409  44.245  34.448  1.00  0.00           C
ATOM   2388  HB2 MET   160      45.342  44.285  33.361  1.00  0.00           H
ATOM   2389  HB3 MET   160      45.776  45.247  34.673  1.00  0.00           H
ATOM   2390  CG  MET   160      46.274  43.178  35.033  1.00  0.00           C
ATOM   2391  HG2 MET   160      46.389  43.456  36.080  1.00  0.00           H
ATOM   2392  HG3 MET   160      45.659  42.278  35.040  1.00  0.00           H
ATOM   2393  SD  MET   160      47.885  42.841  34.262  1.00  0.00           S
ATOM   2394  CE  MET   160      47.346  41.675  32.955  1.00  0.00           C
ATOM   2395  HE1 MET   160      48.170  41.559  32.251  1.00  0.00           H
ATOM   2396  HE2 MET   160      47.215  40.766  33.541  1.00  0.00           H
ATOM   2397  HE3 MET   160      46.467  42.070  32.444  1.00  0.00           H
ATOM   2398  C   MET   160      43.249  45.478  35.025  1.00  0.00           C
ATOM   2399  O   MET   160      42.687  46.166  34.075  1.00  0.00           O
ATOM   2400  N   THR   161      43.320  46.041  36.219  1.00  0.00           N
ATOM   2401  H   THR   161      43.785  45.447  36.891  1.00  0.00           H
ATOM   2402  CA  THR   161      43.042  47.417  36.611  1.00  0.00           C
ATOM   2403  HA  THR   161      42.676  47.892  35.701  1.00  0.00           H
ATOM   2404  CB  THR   161      42.050  47.519  37.801  1.00  0.00           C
ATOM   2405  HB  THR   161      42.514  47.083  38.686  1.00  0.00           H
ATOM   2406  CG2 THR   161      41.583  48.944  38.227  1.00  0.00           C
ATOM   2407 HG21 THR   161      41.033  49.460  37.439  1.00  0.00           H
ATOM   2408 HG22 THR   161      40.801  48.758  38.962  1.00  0.00           H
ATOM   2409 HG23 THR   161      42.390  49.512  38.689  1.00  0.00           H
ATOM   2410  OG1 THR   161      40.870  46.778  37.439  1.00  0.00           O
ATOM   2411  HG1 THR   161      41.077  45.843  37.360  1.00  0.00           H
ATOM   2412  C   THR   161      44.324  48.135  37.072  1.00  0.00           C
ATOM   2413  O   THR   161      45.267  47.441  37.505  1.00  0.00           O
ATOM   2414  N   ASP   162      44.295  49.507  37.090  1.00  0.00           N
ATOM   2415  H   ASP   162      43.484  49.915  36.645  1.00  0.00           H
ATOM   2416  CA  ASP   162      45.290  50.430  37.649  1.00  0.00           C
ATOM   2417  HA  ASP   162      45.493  49.941  38.601  1.00  0.00           H
ATOM   2418  CB  ASP   162      46.449  50.492  36.653  1.00  0.00           C
ATOM   2419  HB2 ASP   162      46.724  49.527  36.227  1.00  0.00           H
ATOM   2420  HB3 ASP   162      46.217  51.163  35.826  1.00  0.00           H
ATOM   2421  CG  ASP   162      47.760  50.990  37.298  1.00  0.00           C
ATOM   2422  OD1 ASP   162      48.796  51.250  36.685  1.00  0.00           O
ATOM   2423  OD2 ASP   162      47.686  51.346  38.505  1.00  0.00           O
ATOM   2424  C   ASP   162      44.511  51.714  38.010  1.00  0.00           C
ATOM   2425  O   ASP   162      43.589  52.212  37.316  1.00  0.00           O
ATOM   2426  N   GLY   163      44.776  52.330  39.158  1.00  0.00           N
ATOM   2427  H   GLY   163      45.634  52.009  39.584  1.00  0.00           H
ATOM   2428  CA  GLY   163      44.076  53.499  39.698  1.00  0.00           C
ATOM   2429  HA2 GLY   163      44.844  54.197  40.034  1.00  0.00           H
ATOM   2430  HA3 GLY   163      43.369  53.934  38.992  1.00  0.00           H
ATOM   2431  C   GLY   163      43.198  53.268  40.950  1.00  0.00           C
ATOM   2432  O   GLY   163      43.217  52.207  41.634  1.00  0.00           O
ATOM   2433  N   PRO   164      42.610  54.352  41.451  1.00  0.00           N
ATOM   2434  CD  PRO   164      42.497  55.645  40.759  1.00  0.00           C
ATOM   2435  HD2 PRO   164      42.270  55.553  39.696  1.00  0.00           H
ATOM   2436  HD3 PRO   164      43.457  56.105  40.994  1.00  0.00           H
ATOM   2437  CG  PRO   164      41.428  56.496  41.526  1.00  0.00           C
ATOM   2438  HG2 PRO   164      40.440  56.324  41.102  1.00  0.00           H
ATOM   2439  HG3 PRO   164      41.583  57.575  41.516  1.00  0.00           H
ATOM   2440  CB  PRO   164      41.373  55.928  42.958  1.00  0.00           C
ATOM   2441  HB2 PRO   164      40.422  56.022  43.482  1.00  0.00           H
ATOM   2442  HB3 PRO   164      42.199  56.401  43.490  1.00  0.00           H
ATOM   2443  CA  PRO   164      41.856  54.426  42.731  1.00  0.00           C
ATOM   2444  HA  PRO   164      42.544  54.130  43.522  1.00  0.00           H
ATOM   2445  C   PRO   164      40.658  53.529  42.657  1.00  0.00           C
ATOM   2446  O   PRO   164      39.771  53.749  41.828  1.00  0.00           O
ATOM   2447  N   SER   165      40.667  52.549  43.545  1.00  0.00           N
ATOM   2448  H   SER   165      41.585  52.433  43.951  1.00  0.00           H
ATOM   2449  CA  SER   165      39.521  51.618  43.760  1.00  0.00           C
ATOM   2450  HA  SER   165      39.086  51.352  42.796  1.00  0.00           H
ATOM   2451  CB  SER   165      40.012  50.514  44.657  1.00  0.00           C
ATOM   2452  HB2 SER   165      40.954  50.077  44.324  1.00  0.00           H
ATOM   2453  HB3 SER   165      40.168  50.945  45.646  1.00  0.00           H
ATOM   2454  OG  SER   165      39.088  49.440  44.574  1.00  0.00           O
ATOM   2455  HG  SER   165      39.440  48.874  43.884  1.00  0.00           H
ATOM   2456  C   SER   165      38.268  52.334  44.439  1.00  0.00           C
ATOM   2457  O   SER   165      37.155  52.176  43.994  1.00  0.00           O
ATOM   2458  N   ASN   166      38.594  53.369  45.246  1.00  0.00           N
ATOM   2459  H   ASN   166      39.581  53.508  45.410  1.00  0.00           H
ATOM   2460  CA  ASN   166      37.573  54.354  45.791  1.00  0.00           C
ATOM   2461  HA  ASN   166      36.831  53.669  46.200  1.00  0.00           H
ATOM   2462  CB  ASN   166      38.082  54.974  47.096  1.00  0.00           C
ATOM   2463  HB2 ASN   166      38.617  54.204  47.652  1.00  0.00           H
ATOM   2464  HB3 ASN   166      38.905  55.681  46.991  1.00  0.00           H
ATOM   2465  CG  ASN   166      37.000  55.653  47.963  1.00  0.00           C
ATOM   2466  OD1 ASN   166      35.861  55.754  47.641  1.00  0.00           O
ATOM   2467  ND2 ASN   166      37.368  56.299  49.050  1.00  0.00           N
ATOM   2468 HD21 ASN   166      36.619  56.632  49.640  1.00  0.00           H
ATOM   2469 HD22 ASN   166      38.352  56.257  49.276  1.00  0.00           H
ATOM   2470  C   ASN   166      37.107  55.345  44.804  1.00  0.00           C
ATOM   2471  O   ASN   166      37.043  56.504  44.936  1.00  0.00           O
ATOM   2472  N   GLY   167      36.730  54.868  43.639  1.00  0.00           N
ATOM   2473  H   GLY   167      36.698  53.862  43.561  1.00  0.00           H
ATOM   2474  CA  GLY   167      36.258  55.720  42.559  1.00  0.00           C
ATOM   2475  HA2 GLY   167      35.187  55.779  42.362  1.00  0.00           H
ATOM   2476  HA3 GLY   167      36.448  56.779  42.732  1.00  0.00           H
ATOM   2477  C   GLY   167      36.876  55.319  41.191  1.00  0.00           C
ATOM   2478  O   GLY   167      36.744  54.188  40.807  1.00  0.00           O
ATOM   2479  N   GLN   168      37.597  56.281  40.606  1.00  0.00           N
ATOM   2480  H   GLN   168      37.927  57.070  41.142  1.00  0.00           H
ATOM   2481  CA  GLN   168      37.832  56.405  39.195  1.00  0.00           C
ATOM   2482  HA  GLN   168      37.136  55.701  38.740  1.00  0.00           H
ATOM   2483  CB  GLN   168      37.546  57.903  38.737  1.00  0.00           C
ATOM   2484  HB2 GLN   168      36.576  58.256  39.088  1.00  0.00           H
ATOM   2485  HB3 GLN   168      38.348  58.492  39.183  1.00  0.00           H
ATOM   2486  CG  GLN   168      37.697  57.899  37.215  1.00  0.00           C
ATOM   2487  HG2 GLN   168      38.766  57.905  36.998  1.00  0.00           H
ATOM   2488  HG3 GLN   168      37.222  57.038  36.746  1.00  0.00           H
ATOM   2489  CD  GLN   168      37.090  59.144  36.523  1.00  0.00           C
ATOM   2490  OE1 GLN   168      36.674  60.078  37.101  1.00  0.00           O
ATOM   2491  NE2 GLN   168      36.929  59.065  35.233  1.00  0.00           N
ATOM   2492 HE21 GLN   168      36.957  58.170  34.765  1.00  0.00           H
ATOM   2493 HE22 GLN   168      36.477  59.810  34.723  1.00  0.00           H
ATOM   2494  C   GLN   168      39.148  55.699  38.817  1.00  0.00           C
ATOM   2495  O   GLN   168      40.237  56.300  38.600  1.00  0.00           O
ATOM   2496  N   ALA   169      39.136  54.374  38.747  1.00  0.00           N
ATOM   2497  H   ALA   169      38.533  53.698  39.193  1.00  0.00           H
ATOM   2498  CA  ALA   169      40.225  53.630  38.061  1.00  0.00           C
ATOM   2499  HA  ALA   169      41.165  54.114  38.327  1.00  0.00           H
ATOM   2500  CB  ALA   169      40.221  52.195  38.685  1.00  0.00           C
ATOM   2501  HB1 ALA   169      40.116  52.229  39.770  1.00  0.00           H
ATOM   2502  HB2 ALA   169      39.292  51.683  38.434  1.00  0.00           H
ATOM   2503  HB3 ALA   169      41.161  51.717  38.410  1.00  0.00           H
ATOM   2504  C   ALA   169      40.190  53.649  36.463  1.00  0.00           C
ATOM   2505  O   ALA   169      39.551  54.506  35.780  1.00  0.00           O
ATOM   2506  N   SER   170      40.933  52.726  35.856  1.00  0.00           N
ATOM   2507  H   SER   170      41.565  52.211  36.452  1.00  0.00           H
ATOM   2508  CA  SER   170      41.106  52.418  34.419  1.00  0.00           C
ATOM   2509  HA  SER   170      40.249  52.792  33.860  1.00  0.00           H
ATOM   2510  CB  SER   170      42.136  53.341  33.865  1.00  0.00           C
ATOM   2511  HB2 SER   170      41.838  54.385  33.971  1.00  0.00           H
ATOM   2512  HB3 SER   170      43.004  53.260  34.519  1.00  0.00           H
ATOM   2513  OG  SER   170      42.555  53.081  32.581  1.00  0.00           O
ATOM   2514  HG  SER   170      41.993  53.522  31.940  1.00  0.00           H
ATOM   2515  C   SER   170      41.513  50.974  34.283  1.00  0.00           C
ATOM   2516  O   SER   170      41.829  50.279  35.251  1.00  0.00           O
ATOM   2517  N   TYR   171      41.491  50.391  33.087  1.00  0.00           N
ATOM   2518  H   TYR   171      41.396  50.981  32.273  1.00  0.00           H
ATOM   2519  CA  TYR   171      41.267  48.988  32.860  1.00  0.00           C
ATOM   2520  HA  TYR   171      42.031  48.476  33.446  1.00  0.00           H
ATOM   2521  CB  TYR   171      39.920  48.407  33.336  1.00  0.00           C
ATOM   2522  HB2 TYR   171      39.402  48.214  32.397  1.00  0.00           H
ATOM   2523  HB3 TYR   171      40.078  47.450  33.835  1.00  0.00           H
ATOM   2524  CG  TYR   171      39.066  49.354  34.168  1.00  0.00           C
ATOM   2525  CD1 TYR   171      38.339  50.346  33.461  1.00  0.00           C
ATOM   2526  HD1 TYR   171      38.273  50.413  32.385  1.00  0.00           H
ATOM   2527  CE1 TYR   171      37.745  51.326  34.261  1.00  0.00           C
ATOM   2528  HE1 TYR   171      37.160  52.131  33.842  1.00  0.00           H
ATOM   2529  CZ  TYR   171      37.779  51.314  35.654  1.00  0.00           C
ATOM   2530  OH  TYR   171      37.124  52.307  36.299  1.00  0.00           O
ATOM   2531  HH  TYR   171      36.562  52.795  35.692  1.00  0.00           H
ATOM   2532  CE2 TYR   171      38.373  50.269  36.365  1.00  0.00           C
ATOM   2533  HE2 TYR   171      38.258  50.194  37.437  1.00  0.00           H
ATOM   2534  CD2 TYR   171      39.043  49.297  35.611  1.00  0.00           C
ATOM   2535  HD2 TYR   171      39.378  48.418  36.141  1.00  0.00           H
ATOM   2536  C   TYR   171      41.695  48.453  31.449  1.00  0.00           C
ATOM   2537  O   TYR   171      41.289  49.141  30.560  1.00  0.00           O
ATOM   2538  N   LYS   172      42.475  47.390  31.359  1.00  0.00           N
ATOM   2539  H   LYS   172      42.742  46.890  32.195  1.00  0.00           H
ATOM   2540  CA  LYS   172      42.786  46.691  30.132  1.00  0.00           C
ATOM   2541  HA  LYS   172      42.166  47.169  29.373  1.00  0.00           H
ATOM   2542  CB  LYS   172      44.221  46.973  29.585  1.00  0.00           C
ATOM   2543  HB2 LYS   172      45.029  46.649  30.240  1.00  0.00           H
ATOM   2544  HB3 LYS   172      44.340  46.437  28.644  1.00  0.00           H
ATOM   2545  CG  LYS   172      44.375  48.471  29.198  1.00  0.00           C
ATOM   2546  HG2 LYS   172      43.800  48.675  28.295  1.00  0.00           H
ATOM   2547  HG3 LYS   172      44.133  49.139  30.025  1.00  0.00           H
ATOM   2548  CD  LYS   172      45.841  48.861  28.844  1.00  0.00           C
ATOM   2549  HD2 LYS   172      46.541  48.296  29.460  1.00  0.00           H
ATOM   2550  HD3 LYS   172      46.066  48.675  27.794  1.00  0.00           H
ATOM   2551  CE  LYS   172      46.261  50.279  29.107  1.00  0.00           C
ATOM   2552  HE2 LYS   172      45.662  50.960  28.504  1.00  0.00           H
ATOM   2553  HE3 LYS   172      46.242  50.566  30.159  1.00  0.00           H
ATOM   2554  NZ  LYS   172      47.676  50.611  28.596  1.00  0.00           N
ATOM   2555  HZ1 LYS   172      47.858  51.604  28.629  1.00  0.00           H
ATOM   2556  HZ2 LYS   172      48.435  50.058  28.967  1.00  0.00           H
ATOM   2557  HZ3 LYS   172      47.701  50.304  27.634  1.00  0.00           H
ATOM   2558  C   LYS   172      42.359  45.226  30.036  1.00  0.00           C
ATOM   2559  O   LYS   172      42.375  44.541  31.028  1.00  0.00           O
ATOM   2560  N   ILE   173      41.791  44.814  28.921  1.00  0.00           N
ATOM   2561  H   ILE   173      41.776  45.511  28.189  1.00  0.00           H
ATOM   2562  CA  ILE   173      41.427  43.367  28.539  1.00  0.00           C
ATOM   2563  HA  ILE   173      41.380  42.812  29.475  1.00  0.00           H
ATOM   2564  CB  ILE   173      40.066  43.239  27.818  1.00  0.00           C
ATOM   2565  HB  ILE   173      40.287  43.576  26.806  1.00  0.00           H
ATOM   2566  CG2 ILE   173      39.548  41.823  27.788  1.00  0.00           C
ATOM   2567 HG21 ILE   173      39.300  41.457  28.783  1.00  0.00           H
ATOM   2568 HG22 ILE   173      38.726  41.802  27.072  1.00  0.00           H
ATOM   2569 HG23 ILE   173      40.359  41.225  27.374  1.00  0.00           H
ATOM   2570  CG1 ILE   173      39.060  44.238  28.318  1.00  0.00           C
ATOM   2571 HG12 ILE   173      39.016  44.212  29.407  1.00  0.00           H
ATOM   2572 HG13 ILE   173      39.490  45.225  28.144  1.00  0.00           H
ATOM   2573  CD1 ILE   173      37.624  44.174  27.680  1.00  0.00           C
ATOM   2574 HD11 ILE   173      37.052  45.062  27.950  1.00  0.00           H
ATOM   2575 HD12 ILE   173      37.865  44.065  26.623  1.00  0.00           H
ATOM   2576 HD13 ILE   173      36.973  43.366  28.014  1.00  0.00           H
ATOM   2577  C   ILE   173      42.537  42.910  27.644  1.00  0.00           C
ATOM   2578  O   ILE   173      43.065  43.622  26.769  1.00  0.00           O
ATOM   2579  N   PHE   174      42.959  41.629  27.747  1.00  0.00           N
ATOM   2580  H   PHE   174      42.703  41.080  28.556  1.00  0.00           H
ATOM   2581  CA  PHE   174      43.897  40.952  26.832  1.00  0.00           C
ATOM   2582  HA  PHE   174      44.122  41.612  25.993  1.00  0.00           H
ATOM   2583  CB  PHE   174      45.259  40.829  27.470  1.00  0.00           C
ATOM   2584  HB2 PHE   174      45.239  40.043  28.224  1.00  0.00           H
ATOM   2585  HB3 PHE   174      45.896  40.495  26.651  1.00  0.00           H
ATOM   2586  CG  PHE   174      45.822  42.024  28.175  1.00  0.00           C
ATOM   2587  CD1 PHE   174      45.270  42.417  29.355  1.00  0.00           C
ATOM   2588  HD1 PHE   174      44.341  42.071  29.784  1.00  0.00           H
ATOM   2589  CE1 PHE   174      45.781  43.575  29.963  1.00  0.00           C
ATOM   2590  HE1 PHE   174      45.295  43.827  30.894  1.00  0.00           H
ATOM   2591  CZ  PHE   174      46.824  44.286  29.414  1.00  0.00           C
ATOM   2592  HZ  PHE   174      47.211  45.195  29.848  1.00  0.00           H
ATOM   2593  CE2 PHE   174      47.429  43.872  28.234  1.00  0.00           C
ATOM   2594  HE2 PHE   174      48.286  44.397  27.838  1.00  0.00           H
ATOM   2595  CD2 PHE   174      46.946  42.704  27.633  1.00  0.00           C
ATOM   2596  HD2 PHE   174      47.421  42.319  26.743  1.00  0.00           H
ATOM   2597  C   PHE   174      43.411  39.573  26.307  1.00  0.00           C
ATOM   2598  O   PHE   174      42.774  38.858  27.019  1.00  0.00           O
ATOM   2599  N   LYS   175      43.949  39.094  25.187  1.00  0.00           N
ATOM   2600  H   LYS   175      44.358  39.798  24.589  1.00  0.00           H
ATOM   2601  CA  LYS   175      43.946  37.689  24.712  1.00  0.00           C
ATOM   2602  HA  LYS   175      43.503  37.055  25.479  1.00  0.00           H
ATOM   2603  CB  LYS   175      43.215  37.487  23.371  1.00  0.00           C
ATOM   2604  HB2 LYS   175      42.199  37.845  23.531  1.00  0.00           H
ATOM   2605  HB3 LYS   175      43.745  38.114  22.655  1.00  0.00           H
ATOM   2606  CG  LYS   175      43.090  36.049  22.784  1.00  0.00           C
ATOM   2607  HG2 LYS   175      44.007  35.460  22.830  1.00  0.00           H
ATOM   2608  HG3 LYS   175      42.475  35.469  23.472  1.00  0.00           H
ATOM   2609  CD  LYS   175      42.501  36.189  21.447  1.00  0.00           C
ATOM   2610  HD2 LYS   175      41.545  36.713  21.485  1.00  0.00           H
ATOM   2611  HD3 LYS   175      43.271  36.754  20.922  1.00  0.00           H
ATOM   2612  CE  LYS   175      42.178  34.931  20.685  1.00  0.00           C
ATOM   2613  HE2 LYS   175      43.028  34.251  20.721  1.00  0.00           H
ATOM   2614  HE3 LYS   175      41.509  34.384  21.351  1.00  0.00           H
ATOM   2615  NZ  LYS   175      41.721  35.167  19.321  1.00  0.00           N
ATOM   2616  HZ1 LYS   175      41.566  34.270  18.884  1.00  0.00           H
ATOM   2617  HZ2 LYS   175      40.812  35.580  19.470  1.00  0.00           H
ATOM   2618  HZ3 LYS   175      42.385  35.743  18.823  1.00  0.00           H
ATOM   2619  C   LYS   175      45.407  37.329  24.516  1.00  0.00           C
ATOM   2620  O   LYS   175      46.205  38.155  24.071  1.00  0.00           O
ATOM   2621  N   MET   176      45.784  36.063  24.860  1.00  0.00           N
ATOM   2622  H   MET   176      45.004  35.441  25.013  1.00  0.00           H
ATOM   2623  CA  MET   176      47.154  35.505  24.985  1.00  0.00           C
ATOM   2624  HA  MET   176      47.800  36.096  24.336  1.00  0.00           H
ATOM   2625  CB  MET   176      47.851  35.375  26.310  1.00  0.00           C
ATOM   2626  HB2 MET   176      47.326  34.651  26.933  1.00  0.00           H
ATOM   2627  HB3 MET   176      48.876  35.122  26.037  1.00  0.00           H
ATOM   2628  CG  MET   176      47.660  36.741  27.067  1.00  0.00           C
ATOM   2629  HG2 MET   176      48.399  36.793  27.867  1.00  0.00           H
ATOM   2630  HG3 MET   176      47.870  37.491  26.304  1.00  0.00           H
ATOM   2631  SD  MET   176      46.039  37.149  27.792  1.00  0.00           S
ATOM   2632  CE  MET   176      45.963  36.015  29.245  1.00  0.00           C
ATOM   2633  HE1 MET   176      46.655  36.346  30.019  1.00  0.00           H
ATOM   2634  HE2 MET   176      44.919  36.107  29.545  1.00  0.00           H
ATOM   2635  HE3 MET   176      46.129  34.953  29.064  1.00  0.00           H
ATOM   2636  C   MET   176      47.167  34.098  24.381  1.00  0.00           C
ATOM   2637  O   MET   176      46.224  33.269  24.671  1.00  0.00           O
ATOM   2638  N   GLU   177      48.253  33.799  23.660  1.00  0.00           N
ATOM   2639  H   GLU   177      49.016  34.461  23.703  1.00  0.00           H
ATOM   2640  CA  GLU   177      48.549  32.480  22.974  1.00  0.00           C
ATOM   2641  HA  GLU   177      47.858  31.679  23.234  1.00  0.00           H
ATOM   2642  CB  GLU   177      48.418  32.542  21.476  1.00  0.00           C
ATOM   2643  HB2 GLU   177      48.902  33.484  21.211  1.00  0.00           H
ATOM   2644  HB3 GLU   177      49.049  31.747  21.079  1.00  0.00           H
ATOM   2645  CG  GLU   177      46.968  32.435  21.096  1.00  0.00           C
ATOM   2646  HG2 GLU   177      46.388  31.892  21.841  1.00  0.00           H
ATOM   2647  HG3 GLU   177      46.500  33.421  21.109  1.00  0.00           H
ATOM   2648  CD  GLU   177      46.803  31.807  19.710  1.00  0.00           C
ATOM   2649  OE1 GLU   177      46.444  30.596  19.654  1.00  0.00           O
ATOM   2650  OE2 GLU   177      46.798  32.502  18.707  1.00  0.00           O
ATOM   2651  C   GLU   177      49.972  32.114  23.341  1.00  0.00           C
ATOM   2652  O   GLU   177      50.867  32.925  23.098  1.00  0.00           O
ATOM   2653  N   LYS   178      50.119  30.978  24.009  1.00  0.00           N
ATOM   2654  H   LYS   178      49.339  30.350  24.140  1.00  0.00           H
ATOM   2655  CA  LYS   178      51.379  30.523  24.740  1.00  0.00           C
ATOM   2656  HA  LYS   178      51.038  29.672  25.330  1.00  0.00           H
ATOM   2657  CB  LYS   178      52.370  29.870  23.742  1.00  0.00           C
ATOM   2658  HB2 LYS   178      52.933  30.675  23.270  1.00  0.00           H
ATOM   2659  HB3 LYS   178      53.052  29.217  24.286  1.00  0.00           H
ATOM   2660  CG  LYS   178      51.658  29.013  22.585  1.00  0.00           C
ATOM   2661  HG2 LYS   178      50.863  28.382  22.983  1.00  0.00           H
ATOM   2662  HG3 LYS   178      51.254  29.741  21.881  1.00  0.00           H
ATOM   2663  CD  LYS   178      52.664  28.077  21.939  1.00  0.00           C
ATOM   2664  HD2 LYS   178      53.511  28.680  21.613  1.00  0.00           H
ATOM   2665  HD3 LYS   178      53.078  27.279  22.555  1.00  0.00           H
ATOM   2666  CE  LYS   178      52.112  27.230  20.756  1.00  0.00           C
ATOM   2667  HE2 LYS   178      52.752  26.352  20.668  1.00  0.00           H
ATOM   2668  HE3 LYS   178      51.099  26.939  21.033  1.00  0.00           H
ATOM   2669  NZ  LYS   178      52.129  27.943  19.440  1.00  0.00           N
ATOM   2670  HZ1 LYS   178      51.643  27.333  18.798  1.00  0.00           H
ATOM   2671  HZ2 LYS   178      51.783  28.891  19.478  1.00  0.00           H
ATOM   2672  HZ3 LYS   178      53.122  27.936  19.261  1.00  0.00           H
ATOM   2673  C   LYS   178      51.866  31.567  25.682  1.00  0.00           C
ATOM   2674  O   LYS   178      53.081  31.721  25.904  1.00  0.00           O
ATOM   2675  N   GLY   179      50.904  32.130  26.424  1.00  0.00           N
ATOM   2676  H   GLY   179      49.964  31.814  26.235  1.00  0.00           H
ATOM   2677  CA  GLY   179      51.054  33.206  27.379  1.00  0.00           C
ATOM   2678  HA2 GLY   179      50.027  33.345  27.716  1.00  0.00           H
ATOM   2679  HA3 GLY   179      51.555  32.931  28.307  1.00  0.00           H
ATOM   2680  C   GLY   179      51.500  34.574  26.884  1.00  0.00           C
ATOM   2681  O   GLY   179      51.700  35.429  27.741  1.00  0.00           O
ATOM   2682  N   LYS   180      51.769  34.741  25.613  1.00  0.00           N
ATOM   2683  H   LYS   180      51.411  34.091  24.928  1.00  0.00           H
ATOM   2684  CA  LYS   180      52.218  35.990  25.031  1.00  0.00           C
ATOM   2685  HA  LYS   180      52.560  36.669  25.812  1.00  0.00           H
ATOM   2686  CB  LYS   180      53.245  35.599  24.021  1.00  0.00           C
ATOM   2687  HB2 LYS   180      52.728  34.955  23.310  1.00  0.00           H
ATOM   2688  HB3 LYS   180      53.512  36.512  23.489  1.00  0.00           H
ATOM   2689  CG  LYS   180      54.500  35.024  24.645  1.00  0.00           C
ATOM   2690  HG2 LYS   180      54.626  35.501  25.617  1.00  0.00           H
ATOM   2691  HG3 LYS   180      54.320  33.961  24.810  1.00  0.00           H
ATOM   2692  CD  LYS   180      55.721  35.233  23.853  1.00  0.00           C
ATOM   2693  HD2 LYS   180      55.499  35.080  22.796  1.00  0.00           H
ATOM   2694  HD3 LYS   180      56.087  36.249  24.000  1.00  0.00           H
ATOM   2695  CE  LYS   180      56.792  34.196  24.173  1.00  0.00           C
ATOM   2696  HE2 LYS   180      56.699  33.925  25.225  1.00  0.00           H
ATOM   2697  HE3 LYS   180      56.703  33.260  23.623  1.00  0.00           H
ATOM   2698  NZ  LYS   180      58.137  34.851  24.033  1.00  0.00           N
ATOM   2699  HZ1 LYS   180      58.884  34.220  24.287  1.00  0.00           H
ATOM   2700  HZ2 LYS   180      58.251  35.272  23.123  1.00  0.00           H
ATOM   2701  HZ3 LYS   180      58.160  35.710  24.565  1.00  0.00           H
ATOM   2702  C   LYS   180      50.998  36.731  24.423  1.00  0.00           C
ATOM   2703  O   LYS   180      50.071  36.076  23.959  1.00  0.00           O
ATOM   2704  N   VAL   181      50.916  38.082  24.530  1.00  0.00           N
ATOM   2705  H   VAL   181      51.538  38.565  25.162  1.00  0.00           H
ATOM   2706  CA  VAL   181      49.704  38.881  24.080  1.00  0.00           C
ATOM   2707  HA  VAL   181      48.805  38.444  24.515  1.00  0.00           H
ATOM   2708  CB  VAL   181      49.759  40.295  24.589  1.00  0.00           C
ATOM   2709  HB  VAL   181      50.721  40.671  24.242  1.00  0.00           H
ATOM   2710  CG1 VAL   181      48.629  41.209  24.034  1.00  0.00           C
ATOM   2711 HG11 VAL   181      48.661  41.126  22.948  1.00  0.00           H
ATOM   2712 HG12 VAL   181      47.708  40.854  24.497  1.00  0.00           H
ATOM   2713 HG13 VAL   181      48.835  42.249  24.290  1.00  0.00           H
ATOM   2714  CG2 VAL   181      49.757  40.357  26.158  1.00  0.00           C
ATOM   2715 HG21 VAL   181      50.638  39.860  26.567  1.00  0.00           H
ATOM   2716 HG22 VAL   181      49.852  41.353  26.591  1.00  0.00           H
ATOM   2717 HG23 VAL   181      48.805  40.007  26.558  1.00  0.00           H
ATOM   2718  C   VAL   181      49.530  38.756  22.547  1.00  0.00           C
ATOM   2719  O   VAL   181      50.551  38.821  21.843  1.00  0.00           O
ATOM   2720  N   VAL   182      48.312  38.514  22.154  1.00  0.00           N
ATOM   2721  H   VAL   182      47.597  38.303  22.834  1.00  0.00           H
ATOM   2722  CA  VAL   182      47.957  38.458  20.710  1.00  0.00           C
ATOM   2723  HA  VAL   182      48.855  38.729  20.156  1.00  0.00           H
ATOM   2724  CB  VAL   182      47.617  36.991  20.292  1.00  0.00           C
ATOM   2725  HB  VAL   182      48.432  36.374  20.670  1.00  0.00           H
ATOM   2726  CG1 VAL   182      46.289  36.550  20.998  1.00  0.00           C
ATOM   2727 HG11 VAL   182      46.013  35.571  20.607  1.00  0.00           H
ATOM   2728 HG12 VAL   182      46.434  36.523  22.078  1.00  0.00           H
ATOM   2729 HG13 VAL   182      45.506  37.254  20.713  1.00  0.00           H
ATOM   2730  CG2 VAL   182      47.470  36.945  18.710  1.00  0.00           C
ATOM   2731 HG21 VAL   182      47.481  35.886  18.454  1.00  0.00           H
ATOM   2732 HG22 VAL   182      46.509  37.392  18.454  1.00  0.00           H
ATOM   2733 HG23 VAL   182      48.336  37.455  18.288  1.00  0.00           H
ATOM   2734  C   VAL   182      46.878  39.436  20.345  1.00  0.00           C
ATOM   2735  O   VAL   182      46.947  40.058  19.238  1.00  0.00           O
ATOM   2736  N   LYS   183      45.946  39.773  21.251  1.00  0.00           N
ATOM   2737  H   LYS   183      46.136  39.326  22.136  1.00  0.00           H
ATOM   2738  CA  LYS   183      44.959  40.862  21.241  1.00  0.00           C
ATOM   2739  HA  LYS   183      45.406  41.558  20.531  1.00  0.00           H
ATOM   2740  CB  LYS   183      43.581  40.359  20.742  1.00  0.00           C
ATOM   2741  HB2 LYS   183      43.140  39.680  21.471  1.00  0.00           H
ATOM   2742  HB3 LYS   183      42.966  41.259  20.791  1.00  0.00           H
ATOM   2743  CG  LYS   183      43.458  39.779  19.322  1.00  0.00           C
ATOM   2744  HG2 LYS   183      44.300  39.149  19.036  1.00  0.00           H
ATOM   2745  HG3 LYS   183      42.659  39.072  19.545  1.00  0.00           H
ATOM   2746  CD  LYS   183      42.976  40.715  18.207  1.00  0.00           C
ATOM   2747  HD2 LYS   183      42.553  40.148  17.379  1.00  0.00           H
ATOM   2748  HD3 LYS   183      42.213  41.347  18.661  1.00  0.00           H
ATOM   2749  CE  LYS   183      44.141  41.614  17.785  1.00  0.00           C
ATOM   2750  HE2 LYS   183      44.611  41.962  18.703  1.00  0.00           H
ATOM   2751  HE3 LYS   183      44.868  41.040  17.211  1.00  0.00           H
ATOM   2752  NZ  LYS   183      43.760  42.754  16.916  1.00  0.00           N
ATOM   2753  HZ1 LYS   183      43.259  42.355  16.134  1.00  0.00           H
ATOM   2754  HZ2 LYS   183      43.101  43.374  17.368  1.00  0.00           H
ATOM   2755  HZ3 LYS   183      44.571  43.255  16.586  1.00  0.00           H
ATOM   2756  C   LYS   183      44.933  41.605  22.559  1.00  0.00           C
ATOM   2757  O   LYS   183      45.011  41.037  23.595  1.00  0.00           O
ATOM   2758  N   SER   184      44.725  42.924  22.479  1.00  0.00           N
ATOM   2759  H   SER   184      44.637  43.364  21.574  1.00  0.00           H
ATOM   2760  CA  SER   184      44.519  43.751  23.643  1.00  0.00           C
ATOM   2761  HA  SER   184      43.980  43.184  24.402  1.00  0.00           H
ATOM   2762  CB  SER   184      45.869  44.065  24.256  1.00  0.00           C
ATOM   2763  HB2 SER   184      46.302  43.085  24.457  1.00  0.00           H
ATOM   2764  HB3 SER   184      46.442  44.663  23.547  1.00  0.00           H
ATOM   2765  OG  SER   184      45.745  44.845  25.406  1.00  0.00           O
ATOM   2766  HG  SER   184      45.696  44.214  26.127  1.00  0.00           H
ATOM   2767  C   SER   184      43.785  45.062  23.397  1.00  0.00           C
ATOM   2768  O   SER   184      43.883  45.705  22.312  1.00  0.00           O
ATOM   2769  N   VAL   185      42.926  45.528  24.377  1.00  0.00           N
ATOM   2770  H   VAL   185      43.103  45.103  25.276  1.00  0.00           H
ATOM   2771  CA  VAL   185      41.859  46.561  24.477  1.00  0.00           C
ATOM   2772  HA  VAL   185      42.103  47.260  23.678  1.00  0.00           H
ATOM   2773  CB  VAL   185      40.503  45.900  24.173  1.00  0.00           C
ATOM   2774  HB  VAL   185      40.389  44.996  24.770  1.00  0.00           H
ATOM   2775  CG1 VAL   185      39.254  46.730  24.558  1.00  0.00           C
ATOM   2776 HG11 VAL   185      39.299  46.910  25.632  1.00  0.00           H
ATOM   2777 HG12 VAL   185      39.308  47.663  23.996  1.00  0.00           H
ATOM   2778 HG13 VAL   185      38.304  46.297  24.244  1.00  0.00           H
ATOM   2779  CG2 VAL   185      40.482  45.602  22.595  1.00  0.00           C
ATOM   2780 HG21 VAL   185      39.617  44.997  22.327  1.00  0.00           H
ATOM   2781 HG22 VAL   185      40.441  46.560  22.076  1.00  0.00           H
ATOM   2782 HG23 VAL   185      41.318  44.951  22.339  1.00  0.00           H
ATOM   2783  C   VAL   185      41.780  47.344  25.809  1.00  0.00           C
ATOM   2784  O   VAL   185      41.888  46.819  26.960  1.00  0.00           O
ATOM   2785  N   GLU   186      41.582  48.610  25.697  1.00  0.00           N
ATOM   2786  H   GLU   186      41.260  48.977  24.814  1.00  0.00           H
ATOM   2787  CA  GLU   186      41.414  49.427  26.879  1.00  0.00           C
ATOM   2788  HA  GLU   186      41.709  48.917  27.796  1.00  0.00           H
ATOM   2789  CB  GLU   186      42.300  50.643  26.781  1.00  0.00           C
ATOM   2790  HB2 GLU   186      43.309  50.257  26.924  1.00  0.00           H
ATOM   2791  HB3 GLU   186      42.276  51.118  25.801  1.00  0.00           H
ATOM   2792  CG  GLU   186      42.021  51.808  27.775  1.00  0.00           C
ATOM   2793  HG2 GLU   186      41.206  52.321  27.265  1.00  0.00           H
ATOM   2794  HG3 GLU   186      41.846  51.406  28.773  1.00  0.00           H
ATOM   2795  CD  GLU   186      43.094  52.861  28.020  1.00  0.00           C
ATOM   2796  OE1 GLU   186      42.834  53.731  28.876  1.00  0.00           O
ATOM   2797  OE2 GLU   186      44.194  52.726  27.400  1.00  0.00           O
ATOM   2798  C   GLU   186      39.870  49.705  26.984  1.00  0.00           C
ATOM   2799  O   GLU   186      39.126  49.853  26.003  1.00  0.00           O
ATOM   2800  N   LEU   187      39.464  49.858  28.255  1.00  0.00           N
ATOM   2801  H   LEU   187      40.143  49.524  28.925  1.00  0.00           H
ATOM   2802  CA  LEU   187      38.140  50.418  28.753  1.00  0.00           C
ATOM   2803  HA  LEU   187      37.488  50.475  27.882  1.00  0.00           H
ATOM   2804  CB  LEU   187      37.612  49.380  29.720  1.00  0.00           C
ATOM   2805  HB2 LEU   187      38.367  49.088  30.450  1.00  0.00           H
ATOM   2806  HB3 LEU   187      36.725  49.789  30.203  1.00  0.00           H
ATOM   2807  CG  LEU   187      37.198  48.106  29.120  1.00  0.00           C
ATOM   2808  HG  LEU   187      38.069  47.705  28.602  1.00  0.00           H
ATOM   2809  CD1 LEU   187      36.770  47.184  30.218  1.00  0.00           C
ATOM   2810 HD11 LEU   187      35.789  47.511  30.562  1.00  0.00           H
ATOM   2811 HD12 LEU   187      36.565  46.165  29.889  1.00  0.00           H
ATOM   2812 HD13 LEU   187      37.527  47.201  31.001  1.00  0.00           H
ATOM   2813  CD2 LEU   187      36.046  48.194  28.046  1.00  0.00           C
ATOM   2814 HD21 LEU   187      36.175  48.984  27.307  1.00  0.00           H
ATOM   2815 HD22 LEU   187      35.908  47.226  27.565  1.00  0.00           H
ATOM   2816 HD23 LEU   187      35.182  48.492  28.640  1.00  0.00           H
ATOM   2817  C   LEU   187      38.214  51.774  29.489  1.00  0.00           C
ATOM   2818  O   LEU   187      38.966  51.952  30.444  1.00  0.00           O
ATOM   2819  N   ASP   188      37.565  52.781  28.967  1.00  0.00           N
ATOM   2820  H   ASP   188      36.954  52.484  28.219  1.00  0.00           H
ATOM   2821  CA  ASP   188      37.702  54.198  29.159  1.00  0.00           C
ATOM   2822  HA  ASP   188      38.173  54.365  30.128  1.00  0.00           H
ATOM   2823  CB  ASP   188      38.541  54.865  27.972  1.00  0.00           C
ATOM   2824  HB2 ASP   188      38.719  55.921  28.176  1.00  0.00           H
ATOM   2825  HB3 ASP   188      39.553  54.461  27.974  1.00  0.00           H
ATOM   2826  CG  ASP   188      38.081  54.795  26.534  1.00  0.00           C
ATOM   2827  OD1 ASP   188      38.877  55.193  25.668  1.00  0.00           O
ATOM   2828  OD2 ASP   188      36.966  54.401  26.268  1.00  0.00           O
ATOM   2829  C   ASP   188      36.310  54.973  29.406  1.00  0.00           C
ATOM   2830  O   ASP   188      36.379  56.144  29.783  1.00  0.00           O
ATOM   2831  N   ALA   189      35.119  54.419  29.254  1.00  0.00           N
ATOM   2832  H   ALA   189      35.110  53.431  29.046  1.00  0.00           H
ATOM   2833  CA  ALA   189      33.867  55.095  29.599  1.00  0.00           C
ATOM   2834  HA  ALA   189      33.834  56.034  29.046  1.00  0.00           H
ATOM   2835  CB  ALA   189      32.773  54.206  29.061  1.00  0.00           C
ATOM   2836  HB1 ALA   189      33.006  53.210  29.438  1.00  0.00           H
ATOM   2837  HB2 ALA   189      31.808  54.433  29.514  1.00  0.00           H
ATOM   2838  HB3 ALA   189      32.756  54.242  27.972  1.00  0.00           H
ATOM   2839  C   ALA   189      33.788  55.253  31.109  1.00  0.00           C
ATOM   2840  O   ALA   189      33.972  54.272  31.786  1.00  0.00           O
ATOM   2841  N   PRO   190      33.586  56.494  31.596  1.00  0.00           N
ATOM   2842  CD  PRO   190      33.045  57.622  30.781  1.00  0.00           C
ATOM   2843  HD2 PRO   190      32.143  57.360  30.228  1.00  0.00           H
ATOM   2844  HD3 PRO   190      33.766  58.113  30.128  1.00  0.00           H
ATOM   2845  CG  PRO   190      32.621  58.654  31.761  1.00  0.00           C
ATOM   2846  HG2 PRO   190      31.535  58.588  31.829  1.00  0.00           H
ATOM   2847  HG3 PRO   190      32.829  59.681  31.461  1.00  0.00           H
ATOM   2848  CB  PRO   190      33.288  58.328  33.075  1.00  0.00           C
ATOM   2849  HB2 PRO   190      32.618  58.602  33.890  1.00  0.00           H
ATOM   2850  HB3 PRO   190      34.259  58.811  33.188  1.00  0.00           H
ATOM   2851  CA  PRO   190      33.431  56.765  32.981  1.00  0.00           C
ATOM   2852  HA  PRO   190      34.346  56.426  33.465  1.00  0.00           H
ATOM   2853  C   PRO   190      32.249  56.103  33.602  1.00  0.00           C
ATOM   2854  O   PRO   190      31.291  55.632  33.022  1.00  0.00           O
ATOM   2855  N   ASN   191      32.243  56.077  34.951  1.00  0.00           N
ATOM   2856  H   ASN   191      33.112  56.316  35.407  1.00  0.00           H
ATOM   2857  CA  ASN   191      31.211  55.470  35.874  1.00  0.00           C
ATOM   2858  HA  ASN   191      31.471  55.872  36.853  1.00  0.00           H
ATOM   2859  CB  ASN   191      29.798  56.113  35.678  1.00  0.00           C
ATOM   2860  HB2 ASN   191      29.300  55.748  34.781  1.00  0.00           H
ATOM   2861  HB3 ASN   191      29.123  55.721  36.439  1.00  0.00           H
ATOM   2862  CG  ASN   191      29.804  57.618  35.694  1.00  0.00           C
ATOM   2863  OD1 ASN   191      30.148  58.250  36.722  1.00  0.00           O
ATOM   2864  ND2 ASN   191      29.512  58.237  34.568  1.00  0.00           N
ATOM   2865 HD21 ASN   191      29.446  59.244  34.562  1.00  0.00           H
ATOM   2866 HD22 ASN   191      29.206  57.622  33.827  1.00  0.00           H
ATOM   2867  C   ASN   191      31.240  53.956  35.919  1.00  0.00           C
ATOM   2868  O   ASN   191      30.787  53.364  36.896  1.00  0.00           O
ATOM   2869  N   TYR   192      31.923  53.316  34.977  1.00  0.00           N
ATOM   2870  H   TYR   192      32.473  53.823  34.299  1.00  0.00           H
ATOM   2871  CA  TYR   192      32.069  51.828  34.977  1.00  0.00           C
ATOM   2872  HA  TYR   192      31.283  51.292  35.507  1.00  0.00           H
ATOM   2873  CB  TYR   192      31.929  51.372  33.470  1.00  0.00           C
ATOM   2874  HB2 TYR   192      32.726  51.954  33.006  1.00  0.00           H
ATOM   2875  HB3 TYR   192      32.269  50.339  33.390  1.00  0.00           H
ATOM   2876  CG  TYR   192      30.590  51.630  32.842  1.00  0.00           C
ATOM   2877  CD1 TYR   192      30.393  52.708  31.971  1.00  0.00           C
ATOM   2878  HD1 TYR   192      31.113  53.502  31.832  1.00  0.00           H
ATOM   2879  CE1 TYR   192      29.156  52.900  31.353  1.00  0.00           C
ATOM   2880  HE1 TYR   192      28.996  53.691  30.635  1.00  0.00           H
ATOM   2881  CZ  TYR   192      28.113  51.879  31.389  1.00  0.00           C
ATOM   2882  OH  TYR   192      27.054  51.876  30.482  1.00  0.00           O
ATOM   2883  HH  TYR   192      27.214  52.427  29.713  1.00  0.00           H
ATOM   2884  CE2 TYR   192      28.402  50.756  32.294  1.00  0.00           C
ATOM   2885  HE2 TYR   192      27.762  49.894  32.179  1.00  0.00           H
ATOM   2886  CD2 TYR   192      29.636  50.580  32.928  1.00  0.00           C
ATOM   2887  HD2 TYR   192      29.827  49.674  33.483  1.00  0.00           H
ATOM   2888  C   TYR   192      33.410  51.333  35.554  1.00  0.00           C
ATOM   2889  O   TYR   192      34.408  52.014  35.311  1.00  0.00           O
ATOM   2890  N   HIE   193      33.449  50.234  36.237  1.00  0.00           N
ATOM   2891  H   HIE   193      32.563  49.754  36.310  1.00  0.00           H
ATOM   2892  CA  HIE   193      34.598  49.691  37.034  1.00  0.00           C
ATOM   2893  HA  HIE   193      35.501  50.280  36.871  1.00  0.00           H
ATOM   2894  CB  HIE   193      34.276  49.882  38.553  1.00  0.00           C
ATOM   2895  HB2 HIE   193      33.623  50.754  38.591  1.00  0.00           H
ATOM   2896  HB3 HIE   193      33.732  49.056  39.012  1.00  0.00           H
ATOM   2897  CG  HIE   193      35.519  50.208  39.390  1.00  0.00           C
ATOM   2898  ND1 HIE   193      36.494  49.267  39.714  1.00  0.00           N
ATOM   2899  CE1 HIE   193      37.567  49.920  40.237  1.00  0.00           C
ATOM   2900  HE1 HIE   193      38.465  49.447  40.608  1.00  0.00           H
ATOM   2901  NE2 HIE   193      37.213  51.238  40.375  1.00  0.00           N
ATOM   2902  HE2 HIE   193      37.879  51.934  40.677  1.00  0.00           H
ATOM   2903  CD2 HIE   193      35.961  51.409  39.786  1.00  0.00           C
ATOM   2904  HD2 HIE   193      35.429  52.337  39.639  1.00  0.00           H
ATOM   2905  C   HIE   193      34.864  48.234  36.695  1.00  0.00           C
ATOM   2906  O   HIE   193      33.952  47.451  36.458  1.00  0.00           O
ATOM   2907  N   TYR   194      36.101  47.844  36.677  1.00  0.00           N
ATOM   2908  H   TYR   194      36.783  48.547  36.921  1.00  0.00           H
ATOM   2909  CA  TYR   194      36.479  46.437  36.271  1.00  0.00           C
ATOM   2910  HA  TYR   194      35.600  45.796  36.343  1.00  0.00           H
ATOM   2911  CB  TYR   194      36.675  46.348  34.742  1.00  0.00           C
ATOM   2912  HB2 TYR   194      37.447  47.023  34.371  1.00  0.00           H
ATOM   2913  HB3 TYR   194      36.991  45.340  34.473  1.00  0.00           H
ATOM   2914  CG  TYR   194      35.439  46.807  33.914  1.00  0.00           C
ATOM   2915  CD1 TYR   194      35.388  48.064  33.134  1.00  0.00           C
ATOM   2916  HD1 TYR   194      36.235  48.733  33.113  1.00  0.00           H
ATOM   2917  CE1 TYR   194      34.138  48.372  32.559  1.00  0.00           C
ATOM   2918  HE1 TYR   194      33.958  49.309  32.053  1.00  0.00           H
ATOM   2919  CZ  TYR   194      33.017  47.483  32.673  1.00  0.00           C
ATOM   2920  OH  TYR   194      31.810  47.898  32.116  1.00  0.00           O
ATOM   2921  HH  TYR   194      31.173  47.209  32.319  1.00  0.00           H
ATOM   2922  CE2 TYR   194      33.157  46.292  33.390  1.00  0.00           C
ATOM   2923  HE2 TYR   194      32.266  45.691  33.498  1.00  0.00           H
ATOM   2924  CD2 TYR   194      34.367  45.951  33.985  1.00  0.00           C
ATOM   2925  HD2 TYR   194      34.460  45.022  34.526  1.00  0.00           H
ATOM   2926  C   TYR   194      37.643  45.867  37.036  1.00  0.00           C
ATOM   2927  O   TYR   194      38.434  44.997  36.638  1.00  0.00           O
ATOM   2928  N   GLU   195      37.779  46.286  38.321  1.00  0.00           N
ATOM   2929  H   GLU   195      37.175  47.026  38.651  1.00  0.00           H
ATOM   2930  CA  GLU   195      38.503  45.539  39.302  1.00  0.00           C
ATOM   2931  HA  GLU   195      39.437  45.204  38.851  1.00  0.00           H
ATOM   2932  CB  GLU   195      38.766  46.464  40.468  1.00  0.00           C
ATOM   2933  HB2 GLU   195      39.357  47.301  40.096  1.00  0.00           H
ATOM   2934  HB3 GLU   195      37.827  46.942  40.748  1.00  0.00           H
ATOM   2935  CG  GLU   195      39.456  45.927  41.677  1.00  0.00           C
ATOM   2936  HG2 GLU   195      38.757  45.518  42.407  1.00  0.00           H
ATOM   2937  HG3 GLU   195      40.116  45.098  41.423  1.00  0.00           H
ATOM   2938  CD  GLU   195      40.232  47.101  42.326  1.00  0.00           C
ATOM   2939  OE1 GLU   195      39.731  48.257  42.414  1.00  0.00           O
ATOM   2940  OE2 GLU   195      41.239  46.889  43.097  1.00  0.00           O
ATOM   2941  C   GLU   195      37.829  44.256  39.729  1.00  0.00           C
ATOM   2942  O   GLU   195      36.605  44.111  39.806  1.00  0.00           O
ATOM   2943  N   GLU   196      38.597  43.201  40.116  1.00  0.00           N
ATOM   2944  H   GLU   196      39.599  43.325  40.126  1.00  0.00           H
ATOM   2945  CA  GLU   196      38.166  41.843  40.636  1.00  0.00           C
ATOM   2946  HA  GLU   196      38.969  41.109  40.574  1.00  0.00           H
ATOM   2947  CB  GLU   196      37.889  41.895  42.156  1.00  0.00           C
ATOM   2948  HB2 GLU   196      37.333  42.810  42.358  1.00  0.00           H
ATOM   2949  HB3 GLU   196      37.306  41.044  42.510  1.00  0.00           H
ATOM   2950  CG  GLU   196      39.209  42.038  42.938  1.00  0.00           C
ATOM   2951  HG2 GLU   196      39.642  41.038  42.969  1.00  0.00           H
ATOM   2952  HG3 GLU   196      39.925  42.739  42.507  1.00  0.00           H
ATOM   2953  CD  GLU   196      39.079  42.343  44.453  1.00  0.00           C
ATOM   2954  OE1 GLU   196      40.112  42.861  45.022  1.00  0.00           O
ATOM   2955  OE2 GLU   196      37.980  42.146  45.057  1.00  0.00           O
ATOM   2956  C   GLU   196      37.008  41.239  39.827  1.00  0.00           C
ATOM   2957  O   GLU   196      35.862  40.913  40.296  1.00  0.00           O
ATOM   2958  N   CYX   197      37.360  41.013  38.541  1.00  0.00           N
ATOM   2959  H   CYX   197      38.286  41.260  38.221  1.00  0.00           H
ATOM   2960  CA  CYX   197      36.543  40.425  37.511  1.00  0.00           C
ATOM   2961  HA  CYX   197      35.523  40.772  37.675  1.00  0.00           H
ATOM   2962  CB  CYX   197      36.982  40.895  36.124  1.00  0.00           C
ATOM   2963  HB2 CYX   197      38.061  40.747  36.100  1.00  0.00           H
ATOM   2964  HB3 CYX   197      36.485  40.292  35.364  1.00  0.00           H
ATOM   2965  SG  CYX   197      36.636  42.633  35.738  1.00  0.00           S
ATOM   2966  C   CYX   197      36.509  38.867  37.749  1.00  0.00           C
ATOM   2967  O   CYX   197      37.562  38.320  38.077  1.00  0.00           O
ATOM   2968  N   SER   198      35.351  38.243  37.470  1.00  0.00           N
ATOM   2969  H   SER   198      34.533  38.835  37.439  1.00  0.00           H
ATOM   2970  CA  SER   198      35.283  36.767  37.210  1.00  0.00           C
ATOM   2971  HA  SER   198      36.291  36.354  37.208  1.00  0.00           H
ATOM   2972  CB  SER   198      34.533  36.027  38.229  1.00  0.00           C
ATOM   2973  HB2 SER   198      33.472  36.275  38.197  1.00  0.00           H
ATOM   2974  HB3 SER   198      34.544  34.956  38.027  1.00  0.00           H
ATOM   2975  OG  SER   198      34.996  36.253  39.561  1.00  0.00           O
ATOM   2976  HG  SER   198      34.175  36.381  40.041  1.00  0.00           H
ATOM   2977  C   SER   198      34.701  36.497  35.803  1.00  0.00           C
ATOM   2978  O   SER   198      33.674  37.142  35.477  1.00  0.00           O
ATOM   2979  N   CYX   199      35.398  35.739  34.956  1.00  0.00           N
ATOM   2980  H   CYX   199      36.253  35.280  35.233  1.00  0.00           H
ATOM   2981  CA  CYX   199      35.036  35.617  33.503  1.00  0.00           C
ATOM   2982  HA  CYX   199      34.119  36.187  33.362  1.00  0.00           H
ATOM   2983  CB  CYX   199      36.038  36.168  32.513  1.00  0.00           C
ATOM   2984  HB2 CYX   199      36.882  35.484  32.425  1.00  0.00           H
ATOM   2985  HB3 CYX   199      35.513  36.127  31.559  1.00  0.00           H
ATOM   2986  SG  CYX   199      36.643  37.774  32.963  1.00  0.00           S
ATOM   2987  C   CYX   199      34.749  34.171  33.090  1.00  0.00           C
ATOM   2988  O   CYX   199      35.494  33.355  33.517  1.00  0.00           O
ATOM   2989  N   TYR   200      33.800  33.963  32.181  1.00  0.00           N
ATOM   2990  H   TYR   200      33.295  34.704  31.717  1.00  0.00           H
ATOM   2991  CA  TYR   200      33.459  32.574  31.779  1.00  0.00           C
ATOM   2992  HA  TYR   200      34.342  31.956  31.944  1.00  0.00           H
ATOM   2993  CB  TYR   200      32.289  32.059  32.620  1.00  0.00           C
ATOM   2994  HB2 TYR   200      32.128  30.997  32.436  1.00  0.00           H
ATOM   2995  HB3 TYR   200      32.603  32.186  33.656  1.00  0.00           H
ATOM   2996  CG  TYR   200      30.999  32.867  32.426  1.00  0.00           C
ATOM   2997  CD1 TYR   200      30.777  34.136  33.011  1.00  0.00           C
ATOM   2998  HD1 TYR   200      31.528  34.531  33.678  1.00  0.00           H
ATOM   2999  CE1 TYR   200      29.640  34.940  32.768  1.00  0.00           C
ATOM   3000  HE1 TYR   200      29.548  35.950  33.138  1.00  0.00           H
ATOM   3001  CZ  TYR   200      28.737  34.457  31.791  1.00  0.00           C
ATOM   3002  OH  TYR   200      27.610  35.135  31.528  1.00  0.00           O
ATOM   3003  HH  TYR   200      27.448  35.190  30.584  1.00  0.00           H
ATOM   3004  CE2 TYR   200      28.938  33.170  31.213  1.00  0.00           C
ATOM   3005  HE2 TYR   200      28.255  32.856  30.437  1.00  0.00           H
ATOM   3006  CD2 TYR   200      30.041  32.350  31.525  1.00  0.00           C
ATOM   3007  HD2 TYR   200      30.251  31.535  30.848  1.00  0.00           H
ATOM   3008  C   TYR   200      33.146  32.624  30.280  1.00  0.00           C
ATOM   3009  O   TYR   200      32.597  33.602  29.790  1.00  0.00           O
ATOM   3010  N   PRO   201      33.664  31.649  29.451  1.00  0.00           N
ATOM   3011  CD  PRO   201      34.566  30.576  29.854  1.00  0.00           C
ATOM   3012  HD2 PRO   201      34.419  29.955  30.738  1.00  0.00           H
ATOM   3013  HD3 PRO   201      35.555  31.026  29.933  1.00  0.00           H
ATOM   3014  CG  PRO   201      34.660  29.649  28.601  1.00  0.00           C
ATOM   3015  HG2 PRO   201      33.927  28.877  28.833  1.00  0.00           H
ATOM   3016  HG3 PRO   201      35.597  29.101  28.497  1.00  0.00           H
ATOM   3017  CB  PRO   201      34.200  30.524  27.406  1.00  0.00           C
ATOM   3018  HB2 PRO   201      33.937  29.927  26.532  1.00  0.00           H
ATOM   3019  HB3 PRO   201      35.081  31.124  27.179  1.00  0.00           H
ATOM   3020  CA  PRO   201      33.132  31.406  28.103  1.00  0.00           C
ATOM   3021  HA  PRO   201      32.971  32.356  27.592  1.00  0.00           H
ATOM   3022  C   PRO   201      31.708  30.784  28.117  1.00  0.00           C
ATOM   3023  O   PRO   201      31.321  30.160  29.125  1.00  0.00           O
ATOM   3024  N   ASN   202      30.873  31.231  27.203  1.00  0.00           N
ATOM   3025  H   ASN   202      31.242  31.860  26.506  1.00  0.00           H
ATOM   3026  CA  ASN   202      29.632  30.627  26.960  1.00  0.00           C
ATOM   3027  HA  ASN   202      29.612  29.540  27.029  1.00  0.00           H
ATOM   3028  CB  ASN   202      28.569  31.216  27.950  1.00  0.00           C
ATOM   3029  HB2 ASN   202      28.781  30.687  28.879  1.00  0.00           H
ATOM   3030  HB3 ASN   202      28.699  32.290  28.080  1.00  0.00           H
ATOM   3031  CG  ASN   202      27.189  30.862  27.562  1.00  0.00           C
ATOM   3032  OD1 ASN   202      26.914  29.830  27.077  1.00  0.00           O
ATOM   3033  ND2 ASN   202      26.264  31.794  28.025  1.00  0.00           N
ATOM   3034 HD21 ASN   202      25.299  31.642  27.771  1.00  0.00           H
ATOM   3035 HD22 ASN   202      26.465  32.522  28.696  1.00  0.00           H
ATOM   3036  C   ASN   202      29.280  30.820  25.469  1.00  0.00           C
ATOM   3037  O   ASN   202      29.375  32.024  25.063  1.00  0.00           O
ATOM   3038  N   ALA   203      28.862  29.796  24.803  1.00  0.00           N
ATOM   3039  H   ALA   203      28.575  29.000  25.355  1.00  0.00           H
ATOM   3040  CA  ALA   203      28.369  29.962  23.399  1.00  0.00           C
ATOM   3041  HA  ALA   203      28.275  28.966  22.965  1.00  0.00           H
ATOM   3042  CB  ALA   203      26.942  30.488  23.409  1.00  0.00           C
ATOM   3043  HB1 ALA   203      26.453  30.503  22.435  1.00  0.00           H
ATOM   3044  HB2 ALA   203      26.384  30.065  24.245  1.00  0.00           H
ATOM   3045  HB3 ALA   203      27.122  31.535  23.652  1.00  0.00           H
ATOM   3046  C   ALA   203      29.330  30.616  22.404  1.00  0.00           C
ATOM   3047  O   ALA   203      28.902  31.248  21.452  1.00  0.00           O
ATOM   3048  N   GLY   204      30.640  30.599  22.727  1.00  0.00           N
ATOM   3049  H   GLY   204      31.011  30.041  23.483  1.00  0.00           H
ATOM   3050  CA  GLY   204      31.611  31.093  21.777  1.00  0.00           C
ATOM   3051  HA2 GLY   204      32.498  30.497  21.991  1.00  0.00           H
ATOM   3052  HA3 GLY   204      31.261  30.918  20.761  1.00  0.00           H
ATOM   3053  C   GLY   204      32.004  32.546  21.966  1.00  0.00           C
ATOM   3054  O   GLY   204      32.940  33.053  21.347  1.00  0.00           O
ATOM   3055  N   GLU   205      31.378  33.185  22.886  1.00  0.00           N
ATOM   3056  H   GLU   205      30.759  32.637  23.467  1.00  0.00           H
ATOM   3057  CA  GLU   205      31.828  34.426  23.435  1.00  0.00           C
ATOM   3058  HA  GLU   205      32.646  34.829  22.838  1.00  0.00           H
ATOM   3059  CB  GLU   205      30.660  35.408  23.396  1.00  0.00           C
ATOM   3060  HB2 GLU   205      29.789  35.008  23.914  1.00  0.00           H
ATOM   3061  HB3 GLU   205      30.974  36.269  23.985  1.00  0.00           H
ATOM   3062  CG  GLU   205      30.264  35.886  21.909  1.00  0.00           C
ATOM   3063  HG2 GLU   205      30.241  36.976  21.930  1.00  0.00           H
ATOM   3064  HG3 GLU   205      31.010  35.733  21.128  1.00  0.00           H
ATOM   3065  CD  GLU   205      28.878  35.548  21.389  1.00  0.00           C
ATOM   3066  OE1 GLU   205      27.916  35.079  22.053  1.00  0.00           O
ATOM   3067  OE2 GLU   205      28.674  35.771  20.170  1.00  0.00           O
ATOM   3068  C   GLU   205      32.261  34.177  24.865  1.00  0.00           C
ATOM   3069  O   GLU   205      31.900  33.200  25.511  1.00  0.00           O
ATOM   3070  N   ILE   206      32.887  35.145  25.449  1.00  0.00           N
ATOM   3071  H   ILE   206      33.190  35.991  24.988  1.00  0.00           H
ATOM   3072  CA  ILE   206      33.177  35.165  26.830  1.00  0.00           C
ATOM   3073  HA  ILE   206      32.902  34.268  27.385  1.00  0.00           H
ATOM   3074  CB  ILE   206      34.726  35.463  27.026  1.00  0.00           C
ATOM   3075  HB  ILE   206      34.951  36.161  26.221  1.00  0.00           H
ATOM   3076  CG2 ILE   206      35.174  36.080  28.307  1.00  0.00           C
ATOM   3077 HG21 ILE   206      34.797  35.343  29.017  1.00  0.00           H
ATOM   3078 HG22 ILE   206      36.249  36.125  28.478  1.00  0.00           H
ATOM   3079 HG23 ILE   206      34.838  37.084  28.565  1.00  0.00           H
ATOM   3080  CG1 ILE   206      35.386  34.185  26.786  1.00  0.00           C
ATOM   3081 HG12 ILE   206      35.299  33.486  27.617  1.00  0.00           H
ATOM   3082 HG13 ILE   206      35.065  33.785  25.825  1.00  0.00           H
ATOM   3083  CD1 ILE   206      36.912  34.177  26.657  1.00  0.00           C
ATOM   3084 HD11 ILE   206      37.194  33.124  26.645  1.00  0.00           H
ATOM   3085 HD12 ILE   206      37.382  34.658  25.798  1.00  0.00           H
ATOM   3086 HD13 ILE   206      37.423  34.547  27.546  1.00  0.00           H
ATOM   3087  C   ILE   206      32.436  36.270  27.461  1.00  0.00           C
ATOM   3088  O   ILE   206      32.327  37.330  26.891  1.00  0.00           O
ATOM   3089  N   THR   207      31.940  36.194  28.696  1.00  0.00           N
ATOM   3090  H   THR   207      32.075  35.329  29.200  1.00  0.00           H
ATOM   3091  CA  THR   207      31.493  37.344  29.564  1.00  0.00           C
ATOM   3092  HA  THR   207      31.725  38.276  29.049  1.00  0.00           H
ATOM   3093  CB  THR   207      29.940  37.289  29.652  1.00  0.00           C
ATOM   3094  HB  THR   207      29.665  36.271  29.928  1.00  0.00           H
ATOM   3095  CG2 THR   207      29.395  38.318  30.615  1.00  0.00           C
ATOM   3096 HG21 THR   207      29.801  39.278  30.294  1.00  0.00           H
ATOM   3097 HG22 THR   207      28.322  38.287  30.424  1.00  0.00           H
ATOM   3098 HG23 THR   207      29.602  38.255  31.684  1.00  0.00           H
ATOM   3099  OG1 THR   207      29.551  37.549  28.323  1.00  0.00           O
ATOM   3100  HG1 THR   207      30.075  36.991  27.744  1.00  0.00           H
ATOM   3101  C   THR   207      32.171  37.371  30.996  1.00  0.00           C
ATOM   3102  O   THR   207      32.634  36.378  31.481  1.00  0.00           O
ATOM   3103  N   CYX   208      32.367  38.598  31.490  1.00  0.00           N
ATOM   3104  H   CYX   208      31.775  39.299  31.070  1.00  0.00           H
ATOM   3105  CA  CYX   208      33.070  38.976  32.702  1.00  0.00           C
ATOM   3106  HA  CYX   208      33.429  38.051  33.152  1.00  0.00           H
ATOM   3107  CB  CYX   208      34.307  39.815  32.381  1.00  0.00           C
ATOM   3108  HB2 CYX   208      34.013  40.783  31.975  1.00  0.00           H
ATOM   3109  HB3 CYX   208      34.703  40.204  33.319  1.00  0.00           H
ATOM   3110  SG  CYX   208      35.726  38.995  31.575  1.00  0.00           S
ATOM   3111  C   CYX   208      32.132  39.796  33.569  1.00  0.00           C
ATOM   3112  O   CYX   208      31.469  40.616  33.030  1.00  0.00           O
ATOM   3113  N   VAL   209      32.074  39.531  34.848  1.00  0.00           N
ATOM   3114  H   VAL   209      32.595  38.752  35.221  1.00  0.00           H
ATOM   3115  CA  VAL   209      31.300  40.304  35.842  1.00  0.00           C
ATOM   3116  HA  VAL   209      31.088  41.260  35.367  1.00  0.00           H
ATOM   3117  CB  VAL   209      30.081  39.548  36.310  1.00  0.00           C
ATOM   3118  HB  VAL   209      30.369  38.587  36.734  1.00  0.00           H
ATOM   3119  CG1 VAL   209      29.215  40.249  37.387  1.00  0.00           C
ATOM   3120 HG11 VAL   209      29.749  40.569  38.282  1.00  0.00           H
ATOM   3121 HG12 VAL   209      28.623  41.086  37.017  1.00  0.00           H
ATOM   3122 HG13 VAL   209      28.434  39.533  37.645  1.00  0.00           H
ATOM   3123  CG2 VAL   209      29.072  39.218  35.126  1.00  0.00           C
ATOM   3124 HG21 VAL   209      28.366  38.423  35.368  1.00  0.00           H
ATOM   3125 HG22 VAL   209      28.412  40.030  34.820  1.00  0.00           H
ATOM   3126 HG23 VAL   209      29.514  38.950  34.167  1.00  0.00           H
ATOM   3127  C   VAL   209      32.178  40.563  37.050  1.00  0.00           C
ATOM   3128  O   VAL   209      32.841  39.663  37.562  1.00  0.00           O
ATOM   3129  N   CYX   210      32.396  41.855  37.330  1.00  0.00           N
ATOM   3130  H   CYX   210      31.780  42.580  36.992  1.00  0.00           H
ATOM   3131  CA  CYX   210      33.358  42.366  38.315  1.00  0.00           C
ATOM   3132  HA  CYX   210      33.909  41.538  38.760  1.00  0.00           H
ATOM   3133  CB  CYX   210      34.272  43.328  37.495  1.00  0.00           C
ATOM   3134  HB2 CYX   210      34.020  44.388  37.498  1.00  0.00           H
ATOM   3135  HB3 CYX   210      35.264  43.202  37.928  1.00  0.00           H
ATOM   3136  SG  CYX   210      34.628  42.755  35.833  1.00  0.00           S
ATOM   3137  C   CYX   210      32.746  43.075  39.540  1.00  0.00           C
ATOM   3138  O   CYX   210      31.531  43.073  39.711  1.00  0.00           O
ATOM   3139  N   ARG   211      33.637  43.225  40.536  1.00  0.00           N
ATOM   3140  H   ARG   211      34.629  43.116  40.380  1.00  0.00           H
ATOM   3141  CA  ARG   211      33.242  43.752  41.853  1.00  0.00           C
ATOM   3142  HA  ARG   211      32.640  43.096  42.482  1.00  0.00           H
ATOM   3143  CB  ARG   211      34.555  44.009  42.514  1.00  0.00           C
ATOM   3144  HB2 ARG   211      35.094  43.107  42.805  1.00  0.00           H
ATOM   3145  HB3 ARG   211      35.131  44.528  41.747  1.00  0.00           H
ATOM   3146  CG  ARG   211      34.563  44.888  43.758  1.00  0.00           C
ATOM   3147  HG2 ARG   211      34.293  45.907  43.479  1.00  0.00           H
ATOM   3148  HG3 ARG   211      33.856  44.492  44.487  1.00  0.00           H
ATOM   3149  CD  ARG   211      36.060  44.900  44.213  1.00  0.00           C
ATOM   3150  HD2 ARG   211      36.284  43.957  44.713  1.00  0.00           H
ATOM   3151  HD3 ARG   211      36.734  45.080  43.375  1.00  0.00           H
ATOM   3152  NE  ARG   211      36.342  45.969  45.197  1.00  0.00           N
ATOM   3153  HE  ARG   211      35.829  46.834  45.109  1.00  0.00           H
ATOM   3154  CZ  ARG   211      37.159  45.922  46.242  1.00  0.00           C
ATOM   3155  NH1 ARG   211      37.498  47.022  46.893  1.00  0.00           N
ATOM   3156 HH11 ARG   211      37.250  47.953  46.589  1.00  0.00           H
ATOM   3157 HH12 ARG   211      38.207  46.942  47.607  1.00  0.00           H
ATOM   3158  NH2 ARG   211      37.665  44.745  46.678  1.00  0.00           N
ATOM   3159 HH21 ARG   211      37.476  43.860  46.232  1.00  0.00           H
ATOM   3160 HH22 ARG   211      38.204  44.763  47.533  1.00  0.00           H
ATOM   3161  C   ARG   211      32.309  44.936  41.807  1.00  0.00           C
ATOM   3162  O   ARG   211      32.567  45.775  40.971  1.00  0.00           O
ATOM   3163  N   ASP   212      31.275  45.116  42.680  1.00  0.00           N
ATOM   3164  H   ASP   212      31.178  44.401  43.386  1.00  0.00           H
ATOM   3165  CA  ASP   212      30.328  46.213  42.716  1.00  0.00           C
ATOM   3166  HA  ASP   212      29.950  46.416  41.714  1.00  0.00           H
ATOM   3167  CB  ASP   212      29.031  45.787  43.557  1.00  0.00           C
ATOM   3168  HB2 ASP   212      28.364  46.643  43.659  1.00  0.00           H
ATOM   3169  HB3 ASP   212      28.572  44.962  43.010  1.00  0.00           H
ATOM   3170  CG  ASP   212      29.345  45.425  44.958  1.00  0.00           C
ATOM   3171  OD1 ASP   212      28.946  46.157  45.880  1.00  0.00           O
ATOM   3172  OD2 ASP   212      29.955  44.349  45.172  1.00  0.00           O
ATOM   3173  C   ASP   212      30.963  47.531  43.383  1.00  0.00           C
ATOM   3174  O   ASP   212      30.450  48.196  44.310  1.00  0.00           O
ATOM   3175  N   ASN   213      32.144  47.978  42.874  1.00  0.00           N
ATOM   3176  H   ASN   213      32.595  47.406  42.174  1.00  0.00           H
ATOM   3177  CA  ASN   213      32.914  49.176  43.072  1.00  0.00           C
ATOM   3178  HA  ASN   213      33.089  49.407  44.123  1.00  0.00           H
ATOM   3179  CB  ASN   213      34.323  48.990  42.388  1.00  0.00           C
ATOM   3180  HB2 ASN   213      34.267  48.239  41.599  1.00  0.00           H
ATOM   3181  HB3 ASN   213      34.706  49.933  41.997  1.00  0.00           H
ATOM   3182  CG  ASN   213      35.423  48.524  43.329  1.00  0.00           C
ATOM   3183  OD1 ASN   213      35.135  48.291  44.490  1.00  0.00           O
ATOM   3184  ND2 ASN   213      36.653  48.318  42.874  1.00  0.00           N
ATOM   3185 HD21 ASN   213      37.388  48.215  43.560  1.00  0.00           H
ATOM   3186 HD22 ASN   213      36.866  48.553  41.916  1.00  0.00           H
ATOM   3187  C   ASN   213      32.255  50.442  42.526  1.00  0.00           C
ATOM   3188  O   ASN   213      31.393  50.363  41.652  1.00  0.00           O
ATOM   3189  N   TRP   214      32.745  51.668  42.925  1.00  0.00           N
ATOM   3190  H   TRP   214      33.552  51.660  43.532  1.00  0.00           H
ATOM   3191  CA  TRP   214      32.395  53.008  42.476  1.00  0.00           C
ATOM   3192  HA  TRP   214      32.589  53.724  43.274  1.00  0.00           H
ATOM   3193  CB  TRP   214      33.215  53.432  41.221  1.00  0.00           C
ATOM   3194  HB2 TRP   214      34.263  53.387  41.518  1.00  0.00           H
ATOM   3195  HB3 TRP   214      33.032  52.705  40.429  1.00  0.00           H
ATOM   3196  CG  TRP   214      33.100  54.864  40.727  1.00  0.00           C
ATOM   3197  CD1 TRP   214      32.573  55.966  41.329  1.00  0.00           C
ATOM   3198  HD1 TRP   214      32.245  55.953  42.359  1.00  0.00           H
ATOM   3199  NE1 TRP   214      32.721  57.108  40.567  1.00  0.00           N
ATOM   3200  HE1 TRP   214      32.479  58.027  40.908  1.00  0.00           H
ATOM   3201  CE2 TRP   214      33.443  56.821  39.458  1.00  0.00           C
ATOM   3202  CZ2 TRP   214      33.963  57.584  38.418  1.00  0.00           C
ATOM   3203  HZ2 TRP   214      33.978  58.659  38.526  1.00  0.00           H
ATOM   3204  CH2 TRP   214      34.457  56.937  37.267  1.00  0.00           C
ATOM   3205  HH2 TRP   214      34.770  57.474  36.384  1.00  0.00           H
ATOM   3206  CZ3 TRP   214      34.489  55.560  37.193  1.00  0.00           C
ATOM   3207  HZ3 TRP   214      34.875  55.102  36.295  1.00  0.00           H
ATOM   3208  CE3 TRP   214      34.082  54.773  38.267  1.00  0.00           C
ATOM   3209  HE3 TRP   214      34.083  53.697  38.176  1.00  0.00           H
ATOM   3210  CD2 TRP   214      33.519  55.368  39.425  1.00  0.00           C
ATOM   3211  C   TRP   214      30.865  53.130  42.366  1.00  0.00           C
ATOM   3212  O   TRP   214      30.252  52.799  43.385  1.00  0.00           O
ATOM   3213  N   HID   215      30.218  53.515  41.181  1.00  0.00           N
ATOM   3214  H   HID   215      30.863  53.775  40.449  1.00  0.00           H
ATOM   3215  CA  HID   215      28.772  53.663  41.121  1.00  0.00           C
ATOM   3216  HA  HID   215      28.477  54.008  42.111  1.00  0.00           H
ATOM   3217  CB  HID   215      28.338  54.667  40.054  1.00  0.00           C
ATOM   3218  HB2 HID   215      28.733  54.454  39.060  1.00  0.00           H
ATOM   3219  HB3 HID   215      27.249  54.655  40.002  1.00  0.00           H
ATOM   3220  CG  HID   215      28.770  56.130  40.365  1.00  0.00           C
ATOM   3221  ND1 HID   215      29.151  56.696  41.542  1.00  0.00           N
ATOM   3222  HD1 HID   215      29.507  56.238  42.368  1.00  0.00           H
ATOM   3223  CE1 HID   215      29.285  58.027  41.335  1.00  0.00           C
ATOM   3224  HE1 HID   215      29.580  58.794  42.035  1.00  0.00           H
ATOM   3225  NE2 HID   215      28.986  58.369  40.078  1.00  0.00           N
ATOM   3226  CD2 HID   215      28.645  57.169  39.477  1.00  0.00           C
ATOM   3227  HD2 HID   215      28.328  57.076  38.449  1.00  0.00           H
ATOM   3228  C   HID   215      28.076  52.254  40.956  1.00  0.00           C
ATOM   3229  O   HID   215      27.071  52.111  40.272  1.00  0.00           O
ATOM   3230  N   GLY   216      28.614  51.259  41.654  1.00  0.00           N
ATOM   3231  H   GLY   216      29.415  51.408  42.251  1.00  0.00           H
ATOM   3232  CA  GLY   216      28.362  49.855  41.687  1.00  0.00           C
ATOM   3233  HA2 GLY   216      27.952  49.480  40.749  1.00  0.00           H
ATOM   3234  HA3 GLY   216      29.305  49.337  41.857  1.00  0.00           H
ATOM   3235  C   GLY   216      27.325  49.617  42.775  1.00  0.00           C
ATOM   3236  O   GLY   216      27.666  49.203  43.916  1.00  0.00           O
ATOM   3237  N   SER   217      25.997  49.854  42.511  1.00  0.00           N
ATOM   3238  H   SER   217      25.913  50.403  41.669  1.00  0.00           H
ATOM   3239  CA  SER   217      24.849  49.440  43.298  1.00  0.00           C
ATOM   3240  HA  SER   217      25.136  49.559  44.343  1.00  0.00           H
ATOM   3241  CB  SER   217      23.688  50.367  43.156  1.00  0.00           C
ATOM   3242  HB2 SER   217      23.760  51.241  43.804  1.00  0.00           H
ATOM   3243  HB3 SER   217      23.678  50.800  42.156  1.00  0.00           H
ATOM   3244  OG  SER   217      22.499  49.686  43.426  1.00  0.00           O
ATOM   3245  HG  SER   217      21.928  49.807  42.664  1.00  0.00           H
ATOM   3246  C   SER   217      24.632  47.969  43.026  1.00  0.00           C
ATOM   3247  O   SER   217      24.526  47.193  43.980  1.00  0.00           O
ATOM   3248  N   ASN   218      24.619  47.541  41.745  1.00  0.00           N
ATOM   3249  H   ASN   218      24.546  48.342  41.133  1.00  0.00           H
ATOM   3250  CA  ASN   218      24.716  46.114  41.294  1.00  0.00           C
ATOM   3251  HA  ASN   218      24.609  45.444  42.147  1.00  0.00           H
ATOM   3252  CB  ASN   218      23.595  45.881  40.319  1.00  0.00           C
ATOM   3253  HB2 ASN   218      22.655  46.327  40.647  1.00  0.00           H
ATOM   3254  HB3 ASN   218      23.847  46.220  39.314  1.00  0.00           H
ATOM   3255  CG  ASN   218      23.243  44.412  40.396  1.00  0.00           C
ATOM   3256  OD1 ASN   218      24.139  43.602  40.446  1.00  0.00           O
ATOM   3257  ND2 ASN   218      21.960  44.004  40.490  1.00  0.00           N
ATOM   3258 HD21 ASN   218      21.920  43.088  40.914  1.00  0.00           H
ATOM   3259 HD22 ASN   218      21.156  44.614  40.434  1.00  0.00           H
ATOM   3260  C   ASN   218      26.158  45.827  40.647  1.00  0.00           C
ATOM   3261  O   ASN   218      27.023  46.714  40.631  1.00  0.00           O
ATOM   3262  N   ARG   219      26.562  44.638  40.252  1.00  0.00           N
ATOM   3263  H   ARG   219      25.905  43.877  40.151  1.00  0.00           H
ATOM   3264  CA  ARG   219      27.871  44.284  39.629  1.00  0.00           C
ATOM   3265  HA  ARG   219      28.651  44.690  40.274  1.00  0.00           H
ATOM   3266  CB  ARG   219      28.025  42.747  39.619  1.00  0.00           C
ATOM   3267  HB2 ARG   219      27.319  42.315  38.911  1.00  0.00           H
ATOM   3268  HB3 ARG   219      29.000  42.461  39.224  1.00  0.00           H
ATOM   3269  CG  ARG   219      27.886  42.044  40.977  1.00  0.00           C
ATOM   3270  HG2 ARG   219      28.535  42.503  41.724  1.00  0.00           H
ATOM   3271  HG3 ARG   219      26.850  42.052  41.312  1.00  0.00           H
ATOM   3272  CD  ARG   219      28.300  40.530  40.831  1.00  0.00           C
ATOM   3273  HD2 ARG   219      27.739  39.985  40.071  1.00  0.00           H
ATOM   3274  HD3 ARG   219      29.351  40.564  40.543  1.00  0.00           H
ATOM   3275  NE  ARG   219      28.240  39.879  42.103  1.00  0.00           N
ATOM   3276  HE  ARG   219      27.436  39.300  42.295  1.00  0.00           H
ATOM   3277  CZ  ARG   219      29.230  39.894  43.020  1.00  0.00           C
ATOM   3278  NH1 ARG   219      29.234  39.165  44.086  1.00  0.00           N
ATOM   3279 HH11 ARG   219      28.379  38.676  44.310  1.00  0.00           H
ATOM   3280 HH12 ARG   219      29.979  39.375  44.735  1.00  0.00           H
ATOM   3281  NH2 ARG   219      30.277  40.668  42.764  1.00  0.00           N
ATOM   3282 HH21 ARG   219      30.352  41.122  41.865  1.00  0.00           H
ATOM   3283 HH22 ARG   219      30.804  40.965  43.573  1.00  0.00           H
ATOM   3284  C   ARG   219      27.942  44.961  38.273  1.00  0.00           C
ATOM   3285  O   ARG   219      27.001  44.782  37.478  1.00  0.00           O
ATOM   3286  N   PRO   220      29.025  45.664  37.915  1.00  0.00           N
ATOM   3287  CD  PRO   220      30.100  46.004  38.782  1.00  0.00           C
ATOM   3288  HD2 PRO   220      30.534  45.088  39.180  1.00  0.00           H
ATOM   3289  HD3 PRO   220      29.778  46.682  39.573  1.00  0.00           H
ATOM   3290  CG  PRO   220      31.250  46.642  37.920  1.00  0.00           C
ATOM   3291  HG2 PRO   220      32.064  45.969  37.650  1.00  0.00           H
ATOM   3292  HG3 PRO   220      31.516  47.598  38.369  1.00  0.00           H
ATOM   3293  CB  PRO   220      30.591  46.932  36.585  1.00  0.00           C
ATOM   3294  HB2 PRO   220      31.259  46.693  35.759  1.00  0.00           H
ATOM   3295  HB3 PRO   220      30.262  47.967  36.479  1.00  0.00           H
ATOM   3296  CA  PRO   220      29.314  46.050  36.500  1.00  0.00           C
ATOM   3297  HA  PRO   220      28.518  46.650  36.060  1.00  0.00           H
ATOM   3298  C   PRO   220      29.667  44.804  35.663  1.00  0.00           C
ATOM   3299  O   PRO   220      30.148  43.860  36.230  1.00  0.00           O
ATOM   3300  N   TRP   221      29.575  44.830  34.330  1.00  0.00           N
ATOM   3301  H   TRP   221      29.381  45.721  33.897  1.00  0.00           H
ATOM   3302  CA  TRP   221      29.815  43.720  33.520  1.00  0.00           C
ATOM   3303  HA  TRP   221      30.552  43.130  34.064  1.00  0.00           H
ATOM   3304  CB  TRP   221      28.603  42.791  33.432  1.00  0.00           C
ATOM   3305  HB2 TRP   221      29.035  41.869  33.042  1.00  0.00           H
ATOM   3306  HB3 TRP   221      28.327  42.596  34.469  1.00  0.00           H
ATOM   3307  CG  TRP   221      27.407  43.334  32.726  1.00  0.00           C
ATOM   3308  CD1 TRP   221      26.229  43.687  33.385  1.00  0.00           C
ATOM   3309  HD1 TRP   221      26.165  43.762  34.461  1.00  0.00           H
ATOM   3310  NE1 TRP   221      25.256  43.969  32.451  1.00  0.00           N
ATOM   3311  HE1 TRP   221      24.263  43.965  32.635  1.00  0.00           H
ATOM   3312  CE2 TRP   221      25.712  43.758  31.174  1.00  0.00           C
ATOM   3313  CZ2 TRP   221      25.059  43.792  29.903  1.00  0.00           C
ATOM   3314  HZ2 TRP   221      23.993  43.960  29.873  1.00  0.00           H
ATOM   3315  CH2 TRP   221      25.759  43.488  28.757  1.00  0.00           C
ATOM   3316  HH2 TRP   221      25.317  43.521  27.773  1.00  0.00           H
ATOM   3317  CZ3 TRP   221      27.135  43.146  28.846  1.00  0.00           C
ATOM   3318  HZ3 TRP   221      27.584  42.949  27.883  1.00  0.00           H
ATOM   3319  CE3 TRP   221      27.764  43.061  30.120  1.00  0.00           C
ATOM   3320  HE3 TRP   221      28.770  42.671  30.082  1.00  0.00           H
ATOM   3321  CD2 TRP   221      27.101  43.418  31.295  1.00  0.00           C
ATOM   3322  C   TRP   221      30.380  44.037  32.089  1.00  0.00           C
ATOM   3323  O   TRP   221      30.138  45.128  31.576  1.00  0.00           O
ATOM   3324  N   VAL   222      31.200  43.142  31.548  1.00  0.00           N
ATOM   3325  H   VAL   222      31.299  42.261  32.033  1.00  0.00           H
ATOM   3326  CA  VAL   222      31.820  43.337  30.241  1.00  0.00           C
ATOM   3327  HA  VAL   222      31.073  44.006  29.813  1.00  0.00           H
ATOM   3328  CB  VAL   222      33.180  43.985  30.243  1.00  0.00           C
ATOM   3329  HB  VAL   222      33.058  45.005  30.608  1.00  0.00           H
ATOM   3330  CG1 VAL   222      34.252  43.326  31.064  1.00  0.00           C
ATOM   3331 HG11 VAL   222      35.058  43.963  31.431  1.00  0.00           H
ATOM   3332 HG12 VAL   222      33.812  42.972  31.997  1.00  0.00           H
ATOM   3333 HG13 VAL   222      34.696  42.468  30.559  1.00  0.00           H
ATOM   3334  CG2 VAL   222      33.792  44.144  28.797  1.00  0.00           C
ATOM   3335 HG21 VAL   222      33.037  44.596  28.154  1.00  0.00           H
ATOM   3336 HG22 VAL   222      34.770  44.624  28.815  1.00  0.00           H
ATOM   3337 HG23 VAL   222      33.990  43.141  28.421  1.00  0.00           H
ATOM   3338  C   VAL   222      31.730  42.035  29.440  1.00  0.00           C
ATOM   3339  O   VAL   222      31.923  40.947  29.995  1.00  0.00           O
ATOM   3340  N   SER   223      31.520  42.060  28.111  1.00  0.00           N
ATOM   3341  H   SER   223      31.389  42.902  27.570  1.00  0.00           H
ATOM   3342  CA  SER   223      31.393  40.821  27.328  1.00  0.00           C
ATOM   3343  HA  SER   223      31.706  39.940  27.889  1.00  0.00           H
ATOM   3344  CB  SER   223      29.928  40.537  27.047  1.00  0.00           C
ATOM   3345  HB2 SER   223      29.369  40.457  27.980  1.00  0.00           H
ATOM   3346  HB3 SER   223      29.511  41.264  26.349  1.00  0.00           H
ATOM   3347  OG  SER   223      30.031  39.333  26.374  1.00  0.00           O
ATOM   3348  HG  SER   223      29.748  38.647  26.983  1.00  0.00           H
ATOM   3349  C   SER   223      32.178  40.996  25.995  1.00  0.00           C
ATOM   3350  O   SER   223      32.183  42.102  25.419  1.00  0.00           O
ATOM   3351  N   PHE   224      32.838  39.928  25.411  1.00  0.00           N
ATOM   3352  H   PHE   224      32.642  39.024  25.815  1.00  0.00           H
ATOM   3353  CA  PHE   224      33.639  39.928  24.159  1.00  0.00           C
ATOM   3354  HA  PHE   224      33.178  40.664  23.501  1.00  0.00           H
ATOM   3355  CB  PHE   224      34.976  40.477  24.442  1.00  0.00           C
ATOM   3356  HB2 PHE   224      35.666  40.417  23.601  1.00  0.00           H
ATOM   3357  HB3 PHE   224      34.875  41.543  24.646  1.00  0.00           H
ATOM   3358  CG  PHE   224      35.724  39.993  25.639  1.00  0.00           C
ATOM   3359  CD1 PHE   224      36.392  38.801  25.526  1.00  0.00           C
ATOM   3360  HD1 PHE   224      36.329  38.269  24.589  1.00  0.00           H
ATOM   3361  CE1 PHE   224      37.164  38.320  26.579  1.00  0.00           C
ATOM   3362  HE1 PHE   224      37.628  37.346  26.566  1.00  0.00           H
ATOM   3363  CZ  PHE   224      36.999  38.966  27.854  1.00  0.00           C
ATOM   3364  HZ  PHE   224      37.595  38.617  28.686  1.00  0.00           H
ATOM   3365  CE2 PHE   224      36.282  40.174  27.993  1.00  0.00           C
ATOM   3366  HE2 PHE   224      36.126  40.708  28.918  1.00  0.00           H
ATOM   3367  CD2 PHE   224      35.622  40.657  26.865  1.00  0.00           C
ATOM   3368  HD2 PHE   224      35.062  41.575  26.960  1.00  0.00           H
ATOM   3369  C   PHE   224      33.617  38.691  23.327  1.00  0.00           C
ATOM   3370  O   PHE   224      33.640  37.561  23.864  1.00  0.00           O
ATOM   3371  N   ASN   225      33.551  38.811  21.976  1.00  0.00           N
ATOM   3372  H   ASN   225      33.416  39.710  21.535  1.00  0.00           H
ATOM   3373  CA  ASN   225      33.847  37.728  21.058  1.00  0.00           C
ATOM   3374  HA  ASN   225      33.250  36.872  21.372  1.00  0.00           H
ATOM   3375  CB  ASN   225      33.482  38.195  19.592  1.00  0.00           C
ATOM   3376  HB2 ASN   225      33.337  37.323  18.954  1.00  0.00           H
ATOM   3377  HB3 ASN   225      32.504  38.663  19.482  1.00  0.00           H
ATOM   3378  CG  ASN   225      34.503  39.012  18.792  1.00  0.00           C
ATOM   3379  OD1 ASN   225      35.404  39.582  19.307  1.00  0.00           O
ATOM   3380  ND2 ASN   225      34.297  38.992  17.510  1.00  0.00           N
ATOM   3381 HD21 ASN   225      35.004  39.369  16.894  1.00  0.00           H
ATOM   3382 HD22 ASN   225      33.548  38.451  17.102  1.00  0.00           H
ATOM   3383  C   ASN   225      35.287  37.231  21.285  1.00  0.00           C
ATOM   3384  O   ASN   225      36.140  37.917  21.854  1.00  0.00           O
ATOM   3385  N   GLN   226      35.526  36.048  20.719  1.00  0.00           N
ATOM   3386  H   GLN   226      34.771  35.637  20.190  1.00  0.00           H
ATOM   3387  CA  GLN   226      36.879  35.562  20.430  1.00  0.00           C
ATOM   3388  HA  GLN   226      37.236  35.280  21.420  1.00  0.00           H
ATOM   3389  CB  GLN   226      36.763  34.211  19.717  1.00  0.00           C
ATOM   3390  HB2 GLN   226      37.618  33.603  20.010  1.00  0.00           H
ATOM   3391  HB3 GLN   226      35.852  33.764  20.116  1.00  0.00           H
ATOM   3392  CG  GLN   226      36.709  34.239  18.186  1.00  0.00           C
ATOM   3393  HG2 GLN   226      36.172  35.126  17.849  1.00  0.00           H
ATOM   3394  HG3 GLN   226      37.724  34.460  17.858  1.00  0.00           H
ATOM   3395  CD  GLN   226      36.236  32.966  17.498  1.00  0.00           C
ATOM   3396  OE1 GLN   226      35.426  32.222  18.018  1.00  0.00           O
ATOM   3397  NE2 GLN   226      36.561  32.701  16.302  1.00  0.00           N
ATOM   3398 HE21 GLN   226      36.973  33.429  15.737  1.00  0.00           H
ATOM   3399 HE22 GLN   226      36.193  31.870  15.860  1.00  0.00           H
ATOM   3400  C   GLN   226      37.910  36.542  19.803  1.00  0.00           C
ATOM   3401  O   GLN   226      39.061  36.125  19.698  1.00  0.00           O
ATOM   3402  N   ASN   227      37.564  37.801  19.440  1.00  0.00           N
ATOM   3403  H   ASN   227      36.611  38.106  19.577  1.00  0.00           H
ATOM   3404  CA  ASN   227      38.529  38.801  18.957  1.00  0.00           C
ATOM   3405  HA  ASN   227      39.441  38.301  19.282  1.00  0.00           H
ATOM   3406  CB  ASN   227      38.669  38.958  17.376  1.00  0.00           C
ATOM   3407  HB2 ASN   227      37.862  39.577  16.984  1.00  0.00           H
ATOM   3408  HB3 ASN   227      39.637  39.455  17.309  1.00  0.00           H
ATOM   3409  CG  ASN   227      38.848  37.658  16.561  1.00  0.00           C
ATOM   3410  OD1 ASN   227      39.698  36.839  16.885  1.00  0.00           O
ATOM   3411  ND2 ASN   227      37.923  37.285  15.689  1.00  0.00           N
ATOM   3412 HD21 ASN   227      38.082  36.319  15.442  1.00  0.00           H
ATOM   3413 HD22 ASN   227      37.005  37.679  15.538  1.00  0.00           H
ATOM   3414  C   ASN   227      38.588  40.156  19.707  1.00  0.00           C
ATOM   3415  O   ASN   227      39.363  40.947  19.244  1.00  0.00           O
ATOM   3416  N   LEU   228      37.905  40.202  20.857  1.00  0.00           N
ATOM   3417  H   LEU   228      37.350  39.395  21.106  1.00  0.00           H
ATOM   3418  CA  LEU   228      37.771  41.400  21.711  1.00  0.00           C
ATOM   3419  HA  LEU   228      37.139  41.143  22.561  1.00  0.00           H
ATOM   3420  CB  LEU   228      39.133  41.881  22.286  1.00  0.00           C
ATOM   3421  HB2 LEU   228      39.812  42.166  21.482  1.00  0.00           H
ATOM   3422  HB3 LEU   228      38.937  42.732  22.939  1.00  0.00           H
ATOM   3423  CG  LEU   228      39.965  40.935  23.133  1.00  0.00           C
ATOM   3424  HG  LEU   228      40.063  40.037  22.521  1.00  0.00           H
ATOM   3425  CD1 LEU   228      41.384  41.464  23.405  1.00  0.00           C
ATOM   3426 HD11 LEU   228      41.879  41.689  22.459  1.00  0.00           H
ATOM   3427 HD12 LEU   228      41.197  42.378  23.971  1.00  0.00           H
ATOM   3428 HD13 LEU   228      42.086  40.758  23.849  1.00  0.00           H
ATOM   3429  CD2 LEU   228      39.264  40.592  24.482  1.00  0.00           C
ATOM   3430 HD21 LEU   228      39.972  40.007  25.069  1.00  0.00           H
ATOM   3431 HD22 LEU   228      38.945  41.478  25.031  1.00  0.00           H
ATOM   3432 HD23 LEU   228      38.361  40.011  24.292  1.00  0.00           H
ATOM   3433  C   LEU   228      36.988  42.570  21.136  1.00  0.00           C
ATOM   3434  O   LEU   228      37.160  43.754  21.550  1.00  0.00           O
ATOM   3435  N   GLU   229      36.163  42.261  20.161  1.00  0.00           N
ATOM   3436  H   GLU   229      36.113  41.355  19.717  1.00  0.00           H
ATOM   3437  CA  GLU   229      35.027  43.166  19.830  1.00  0.00           C
ATOM   3438  HA  GLU   229      35.331  44.212  19.795  1.00  0.00           H
ATOM   3439  CB  GLU   229      34.415  42.773  18.385  1.00  0.00           C
ATOM   3440  HB2 GLU   229      34.021  41.759  18.432  1.00  0.00           H
ATOM   3441  HB3 GLU   229      33.591  43.459  18.193  1.00  0.00           H
ATOM   3442  CG  GLU   229      35.488  42.780  17.383  1.00  0.00           C
ATOM   3443  HG2 GLU   229      36.216  41.973  17.458  1.00  0.00           H
ATOM   3444  HG3 GLU   229      35.096  42.635  16.377  1.00  0.00           H
ATOM   3445  CD  GLU   229      36.179  44.163  17.237  1.00  0.00           C
ATOM   3446  OE1 GLU   229      37.046  44.285  16.332  1.00  0.00           O
ATOM   3447  OE2 GLU   229      35.811  45.202  17.855  1.00  0.00           O
ATOM   3448  C   GLU   229      33.877  43.133  20.969  1.00  0.00           C
ATOM   3449  O   GLU   229      33.283  42.078  21.097  1.00  0.00           O
ATOM   3450  N   TYR   230      33.748  44.147  21.775  1.00  0.00           N
ATOM   3451  H   TYR   230      34.198  45.005  21.487  1.00  0.00           H
ATOM   3452  CA  TYR   230      33.343  43.971  23.180  1.00  0.00           C
ATOM   3453  HA  TYR   230      33.086  42.916  23.285  1.00  0.00           H
ATOM   3454  CB  TYR   230      34.497  44.203  24.149  1.00  0.00           C
ATOM   3455  HB2 TYR   230      34.214  43.915  25.161  1.00  0.00           H
ATOM   3456  HB3 TYR   230      35.398  43.743  23.742  1.00  0.00           H
ATOM   3457  CG  TYR   230      34.866  45.602  24.290  1.00  0.00           C
ATOM   3458  CD1 TYR   230      34.272  46.425  25.347  1.00  0.00           C
ATOM   3459  HD1 TYR   230      33.667  45.964  26.115  1.00  0.00           H
ATOM   3460  CE1 TYR   230      34.573  47.791  25.500  1.00  0.00           C
ATOM   3461  HE1 TYR   230      34.180  48.295  26.371  1.00  0.00           H
ATOM   3462  CZ  TYR   230      35.457  48.434  24.574  1.00  0.00           C
ATOM   3463  OH  TYR   230      35.731  49.771  24.640  1.00  0.00           O
ATOM   3464  HH  TYR   230      34.962  50.229  24.987  1.00  0.00           H
ATOM   3465  CE2 TYR   230      35.989  47.643  23.538  1.00  0.00           C
ATOM   3466  HE2 TYR   230      36.780  48.005  22.897  1.00  0.00           H
ATOM   3467  CD2 TYR   230      35.713  46.322  23.433  1.00  0.00           C
ATOM   3468  HD2 TYR   230      36.192  45.797  22.619  1.00  0.00           H
ATOM   3469  C   TYR   230      32.090  44.818  23.523  1.00  0.00           C
ATOM   3470  O   TYR   230      31.640  45.683  22.751  1.00  0.00           O
ATOM   3471  N   GLN   231      31.407  44.647  24.711  1.00  0.00           N
ATOM   3472  H   GLN   231      31.719  43.858  25.259  1.00  0.00           H
ATOM   3473  CA  GLN   231      30.281  45.419  25.134  1.00  0.00           C
ATOM   3474  HA  GLN   231      30.381  46.441  24.769  1.00  0.00           H
ATOM   3475  CB  GLN   231      28.913  44.916  24.551  1.00  0.00           C
ATOM   3476  HB2 GLN   231      28.242  45.748  24.763  1.00  0.00           H
ATOM   3477  HB3 GLN   231      29.118  44.759  23.492  1.00  0.00           H
ATOM   3478  CG  GLN   231      28.393  43.617  25.042  1.00  0.00           C
ATOM   3479  HG2 GLN   231      29.180  42.878  24.894  1.00  0.00           H
ATOM   3480  HG3 GLN   231      28.281  43.610  26.127  1.00  0.00           H
ATOM   3481  CD  GLN   231      27.033  43.282  24.384  1.00  0.00           C
ATOM   3482  OE1 GLN   231      26.053  44.005  24.421  1.00  0.00           O
ATOM   3483  NE2 GLN   231      26.932  42.083  23.745  1.00  0.00           N
ATOM   3484 HE21 GLN   231      27.739  41.476  23.721  1.00  0.00           H
ATOM   3485 HE22 GLN   231      26.036  41.693  23.489  1.00  0.00           H
ATOM   3486  C   GLN   231      30.121  45.577  26.702  1.00  0.00           C
ATOM   3487  O   GLN   231      30.624  44.667  27.379  1.00  0.00           O
ATOM   3488  N   ILE   232      29.501  46.621  27.244  1.00  0.00           N
ATOM   3489  H   ILE   232      29.036  47.287  26.643  1.00  0.00           H
ATOM   3490  CA  ILE   232      29.497  46.916  28.708  1.00  0.00           C
ATOM   3491  HA  ILE   232      29.814  46.006  29.217  1.00  0.00           H
ATOM   3492  CB  ILE   232      30.446  48.030  29.036  1.00  0.00           C
ATOM   3493  HB  ILE   232      30.373  48.109  30.120  1.00  0.00           H
ATOM   3494  CG2 ILE   232      31.951  47.790  28.724  1.00  0.00           C
ATOM   3495 HG21 ILE   232      32.168  48.039  27.686  1.00  0.00           H
ATOM   3496 HG22 ILE   232      32.533  48.507  29.303  1.00  0.00           H
ATOM   3497 HG23 ILE   232      32.338  46.785  28.888  1.00  0.00           H
ATOM   3498  CG1 ILE   232      29.947  49.325  28.344  1.00  0.00           C
ATOM   3499 HG12 ILE   232      30.072  49.212  27.268  1.00  0.00           H
ATOM   3500 HG13 ILE   232      28.889  49.554  28.470  1.00  0.00           H
ATOM   3501  CD1 ILE   232      30.747  50.528  28.834  1.00  0.00           C
ATOM   3502 HD11 ILE   232      30.587  50.722  29.895  1.00  0.00           H
ATOM   3503 HD12 ILE   232      31.787  50.558  28.508  1.00  0.00           H
ATOM   3504 HD13 ILE   232      30.330  51.395  28.321  1.00  0.00           H
ATOM   3505  C   ILE   232      28.060  47.134  29.266  1.00  0.00           C
ATOM   3506  O   ILE   232      27.148  47.474  28.494  1.00  0.00           O
ATOM   3507  N   GLY   233      27.939  46.971  30.565  1.00  0.00           N
ATOM   3508  H   GLY   233      28.720  46.751  31.167  1.00  0.00           H
ATOM   3509  CA  GLY   233      26.627  47.184  31.249  1.00  0.00           C
ATOM   3510  HA2 GLY   233      26.163  48.054  30.783  1.00  0.00           H
ATOM   3511  HA3 GLY   233      25.962  46.346  31.041  1.00  0.00           H
ATOM   3512  C   GLY   233      26.842  47.289  32.778  1.00  0.00           C
ATOM   3513  O   GLY   233      28.011  47.247  33.248  1.00  0.00           O
ATOM   3514  N   TYR   234      25.756  47.445  33.539  1.00  0.00           N
ATOM   3515  H   TYR   234      24.878  47.522  33.047  1.00  0.00           H
ATOM   3516  CA  TYR   234      25.641  46.816  34.912  1.00  0.00           C
ATOM   3517  HA  TYR   234      26.422  46.083  35.110  1.00  0.00           H
ATOM   3518  CB  TYR   234      25.498  47.850  36.056  1.00  0.00           C
ATOM   3519  HB2 TYR   234      24.696  48.521  35.745  1.00  0.00           H
ATOM   3520  HB3 TYR   234      25.171  47.353  36.969  1.00  0.00           H
ATOM   3521  CG  TYR   234      26.773  48.694  36.397  1.00  0.00           C
ATOM   3522  CD1 TYR   234      27.246  49.754  35.595  1.00  0.00           C
ATOM   3523  HD1 TYR   234      26.742  49.980  34.667  1.00  0.00           H
ATOM   3524  CE1 TYR   234      28.248  50.600  36.078  1.00  0.00           C
ATOM   3525  HE1 TYR   234      28.519  51.407  35.414  1.00  0.00           H
ATOM   3526  CZ  TYR   234      28.904  50.371  37.314  1.00  0.00           C
ATOM   3527  OH  TYR   234      29.863  51.163  37.814  1.00  0.00           O
ATOM   3528  HH  TYR   234      29.894  52.061  37.479  1.00  0.00           H
ATOM   3529  CE2 TYR   234      28.461  49.199  38.001  1.00  0.00           C
ATOM   3530  HE2 TYR   234      28.936  48.990  38.948  1.00  0.00           H
ATOM   3531  CD2 TYR   234      27.429  48.420  37.569  1.00  0.00           C
ATOM   3532  HD2 TYR   234      27.027  47.622  38.174  1.00  0.00           H
ATOM   3533  C   TYR   234      24.297  46.036  34.987  1.00  0.00           C
ATOM   3534  O   TYR   234      23.345  46.369  34.192  1.00  0.00           O
ATOM   3535  N   ILE   235      24.225  45.020  35.907  1.00  0.00           N
ATOM   3536  H   ILE   235      25.004  44.866  36.530  1.00  0.00           H
ATOM   3537  CA  ILE   235      23.056  44.114  35.843  1.00  0.00           C
ATOM   3538  HA  ILE   235      23.099  43.612  34.876  1.00  0.00           H
ATOM   3539  CB  ILE   235      23.299  42.953  36.883  1.00  0.00           C
ATOM   3540  HB  ILE   235      23.408  43.404  37.868  1.00  0.00           H
ATOM   3541  CG2 ILE   235      22.150  42.011  36.899  1.00  0.00           C
ATOM   3542 HG21 ILE   235      22.274  41.316  36.068  1.00  0.00           H
ATOM   3543 HG22 ILE   235      22.254  41.334  37.748  1.00  0.00           H
ATOM   3544 HG23 ILE   235      21.151  42.421  36.746  1.00  0.00           H
ATOM   3545  CG1 ILE   235      24.657  42.229  36.676  1.00  0.00           C
ATOM   3546 HG12 ILE   235      24.786  41.863  35.657  1.00  0.00           H
ATOM   3547 HG13 ILE   235      25.450  42.969  36.781  1.00  0.00           H
ATOM   3548  CD1 ILE   235      24.914  41.091  37.714  1.00  0.00           C
ATOM   3549 HD11 ILE   235      24.661  41.512  38.688  1.00  0.00           H
ATOM   3550 HD12 ILE   235      24.260  40.278  37.399  1.00  0.00           H
ATOM   3551 HD13 ILE   235      25.923  40.679  37.685  1.00  0.00           H
ATOM   3552  C   ILE   235      21.732  44.772  36.112  1.00  0.00           C
ATOM   3553  O   ILE   235      21.552  45.559  37.038  1.00  0.00           O
ATOM   3554  N   CYX   236      20.791  44.557  35.235  1.00  0.00           N
ATOM   3555  H   CYX   236      20.903  43.891  34.484  1.00  0.00           H
ATOM   3556  CA  CYX   236      19.515  45.297  35.327  1.00  0.00           C
ATOM   3557  HA  CYX   236      19.659  46.372  35.222  1.00  0.00           H
ATOM   3558  CB  CYX   236      18.630  45.011  34.101  1.00  0.00           C
ATOM   3559  HB2 CYX   236      18.351  43.960  34.028  1.00  0.00           H
ATOM   3560  HB3 CYX   236      17.651  45.489  34.121  1.00  0.00           H
ATOM   3561  SG  CYX   236      19.384  45.485  32.499  1.00  0.00           S
ATOM   3562  C   CYX   236      18.733  45.010  36.627  1.00  0.00           C
ATOM   3563  O   CYX   236      18.204  45.969  37.146  1.00  0.00           O
ATOM   3564  N   SER   237      18.764  43.770  37.037  1.00  0.00           N
ATOM   3565  H   SER   237      19.282  43.142  36.441  1.00  0.00           H
ATOM   3566  CA  SER   237      17.977  43.161  38.137  1.00  0.00           C
ATOM   3567  HA  SER   237      16.946  43.030  37.807  1.00  0.00           H
ATOM   3568  CB  SER   237      18.673  41.780  38.375  1.00  0.00           C
ATOM   3569  HB2 SER   237      18.798  41.177  37.477  1.00  0.00           H
ATOM   3570  HB3 SER   237      19.671  41.906  38.796  1.00  0.00           H
ATOM   3571  OG  SER   237      17.998  41.082  39.426  1.00  0.00           O
ATOM   3572  HG  SER   237      17.294  40.580  39.010  1.00  0.00           H
ATOM   3573  C   SER   237      18.034  44.066  39.433  1.00  0.00           C
ATOM   3574  O   SER   237      19.039  44.649  39.737  1.00  0.00           O
ATOM   3575  N   GLY   238      16.915  43.975  40.169  1.00  0.00           N
ATOM   3576  H   GLY   238      16.122  43.502  39.760  1.00  0.00           H
ATOM   3577  CA  GLY   238      16.713  44.664  41.436  1.00  0.00           C
ATOM   3578  HA2 GLY   238      16.961  45.721  41.343  1.00  0.00           H
ATOM   3579  HA3 GLY   238      15.646  44.692  41.659  1.00  0.00           H
ATOM   3580  C   GLY   238      17.466  44.049  42.651  1.00  0.00           C
ATOM   3581  O   GLY   238      17.435  44.563  43.786  1.00  0.00           O
ATOM   3582  N   VAL   239      18.011  42.852  42.513  1.00  0.00           N
ATOM   3583  H   VAL   239      17.983  42.426  41.598  1.00  0.00           H
ATOM   3584  CA  VAL   239      18.798  42.094  43.570  1.00  0.00           C
ATOM   3585  HA  VAL   239      18.417  42.299  44.570  1.00  0.00           H
ATOM   3586  CB  VAL   239      18.669  40.598  43.198  1.00  0.00           C
ATOM   3587  HB  VAL   239      18.963  40.536  42.151  1.00  0.00           H
ATOM   3588  CG1 VAL   239      19.632  39.829  44.017  1.00  0.00           C
ATOM   3589 HG11 VAL   239      20.628  39.890  43.579  1.00  0.00           H
ATOM   3590 HG12 VAL   239      19.518  40.119  45.061  1.00  0.00           H
ATOM   3591 HG13 VAL   239      19.355  38.789  43.848  1.00  0.00           H
ATOM   3592  CG2 VAL   239      17.189  40.180  43.279  1.00  0.00           C
ATOM   3593 HG21 VAL   239      16.843  40.207  44.313  1.00  0.00           H
ATOM   3594 HG22 VAL   239      16.614  40.784  42.579  1.00  0.00           H
ATOM   3595 HG23 VAL   239      17.160  39.111  43.065  1.00  0.00           H
ATOM   3596  C   VAL   239      20.238  42.716  43.534  1.00  0.00           C
ATOM   3597  O   VAL   239      21.044  42.379  42.611  1.00  0.00           O
ATOM   3598  N   PHE   240      20.511  43.544  44.538  1.00  0.00           N
ATOM   3599  H   PHE   240      19.812  43.738  45.242  1.00  0.00           H
ATOM   3600  CA  PHE   240      21.613  44.464  44.656  1.00  0.00           C
ATOM   3601  HA  PHE   240      21.704  44.971  43.695  1.00  0.00           H
ATOM   3602  CB  PHE   240      21.271  45.555  45.776  1.00  0.00           C
ATOM   3603  HB2 PHE   240      21.084  44.992  46.690  1.00  0.00           H
ATOM   3604  HB3 PHE   240      22.166  46.113  46.052  1.00  0.00           H
ATOM   3605  CG  PHE   240      20.178  46.602  45.465  1.00  0.00           C
ATOM   3606  CD1 PHE   240      20.024  47.071  44.146  1.00  0.00           C
ATOM   3607  HD1 PHE   240      20.710  46.844  43.343  1.00  0.00           H
ATOM   3608  CE1 PHE   240      19.050  47.986  43.759  1.00  0.00           C
ATOM   3609  HE1 PHE   240      18.909  48.314  42.741  1.00  0.00           H
ATOM   3610  CZ  PHE   240      18.071  48.431  44.701  1.00  0.00           C
ATOM   3611  HZ  PHE   240      17.340  49.164  44.393  1.00  0.00           H
ATOM   3612  CE2 PHE   240      18.228  47.985  46.063  1.00  0.00           C
ATOM   3613  HE2 PHE   240      17.689  48.425  46.890  1.00  0.00           H
ATOM   3614  CD2 PHE   240      19.237  47.065  46.425  1.00  0.00           C
ATOM   3615  HD2 PHE   240      19.279  46.860  47.484  1.00  0.00           H
ATOM   3616  C   PHE   240      23.050  43.762  44.937  1.00  0.00           C
ATOM   3617  O   PHE   240      23.197  42.519  45.055  1.00  0.00           O
ATOM   3618  N   GLY   241      24.100  44.616  44.914  1.00  0.00           N
ATOM   3619  H   GLY   241      23.844  45.586  45.027  1.00  0.00           H
ATOM   3620  CA  GLY   241      25.540  44.355  44.950  1.00  0.00           C
ATOM   3621  HA2 GLY   241      25.811  43.762  44.076  1.00  0.00           H
ATOM   3622  HA3 GLY   241      26.112  45.252  44.714  1.00  0.00           H
ATOM   3623  C   GLY   241      25.988  43.720  46.254  1.00  0.00           C
ATOM   3624  O   GLY   241      25.235  43.028  46.891  1.00  0.00           O
ATOM   3625  N   ASH   242      27.194  44.015  46.777  1.00  0.00           N
ATOM   3626  H   ASH   242      27.653  44.820  46.371  1.00  0.00           H
ATOM   3627  CA  ASH   242      27.672  43.354  48.009  1.00  0.00           C
ATOM   3628  HA  ASH   242      27.060  42.490  48.269  1.00  0.00           H
ATOM   3629  CB  ASH   242      29.035  42.669  47.754  1.00  0.00           C
ATOM   3630  HB2 ASH   242      29.810  43.425  47.625  1.00  0.00           H
ATOM   3631  HB3 ASH   242      29.284  42.233  48.722  1.00  0.00           H
ATOM   3632  CG  ASH   242      28.887  41.521  46.756  1.00  0.00           C
ATOM   3633  OD1 ASH   242      28.402  40.460  47.108  1.00  0.00           O
ATOM   3634  OD2 ASH   242      29.399  41.773  45.499  1.00  0.00           O
ATOM   3635  HD2 ASH   242      29.609  42.693  45.325  1.00  0.00           H
ATOM   3636  C   ASH   242      27.593  44.408  49.138  1.00  0.00           C
ATOM   3637  O   ASH   242      26.986  45.498  48.910  1.00  0.00           O
ATOM   3638  N   ASN   243      28.049  44.159  50.376  1.00  0.00           N
ATOM   3639  H   ASN   243      28.526  43.276  50.489  1.00  0.00           H
ATOM   3640  CA  ASN   243      27.889  45.135  51.435  1.00  0.00           C
ATOM   3641  HA  ASN   243      26.830  45.380  51.510  1.00  0.00           H
ATOM   3642  CB  ASN   243      28.185  44.496  52.799  1.00  0.00           C
ATOM   3643  HB2 ASN   243      28.050  45.288  53.536  1.00  0.00           H
ATOM   3644  HB3 ASN   243      27.549  43.636  53.009  1.00  0.00           H
ATOM   3645  CG  ASN   243      29.636  44.017  52.783  1.00  0.00           C
ATOM   3646  OD1 ASN   243      29.943  42.941  52.389  1.00  0.00           O
ATOM   3647  ND2 ASN   243      30.551  44.828  53.263  1.00  0.00           N
ATOM   3648 HD21 ASN   243      31.510  44.536  53.133  1.00  0.00           H
ATOM   3649 HD22 ASN   243      30.239  45.650  53.759  1.00  0.00           H
ATOM   3650  C   ASN   243      28.823  46.426  51.155  1.00  0.00           C
ATOM   3651  O   ASN   243      29.807  46.235  50.422  1.00  0.00           O
ATOM   3652  N   PRO   244      28.505  47.617  51.740  1.00  0.00           N
ATOM   3653  CD  PRO   244      29.557  48.669  51.753  1.00  0.00           C
ATOM   3654  HD2 PRO   244      29.773  48.833  50.698  1.00  0.00           H
ATOM   3655  HD3 PRO   244      30.439  48.335  52.301  1.00  0.00           H
ATOM   3656  CG  PRO   244      28.763  49.793  52.388  1.00  0.00           C
ATOM   3657  HG2 PRO   244      28.366  50.382  51.561  1.00  0.00           H
ATOM   3658  HG3 PRO   244      29.494  50.304  53.016  1.00  0.00           H
ATOM   3659  CB  PRO   244      27.613  49.309  53.170  1.00  0.00           C
ATOM   3660  HB2 PRO   244      26.930  50.127  53.401  1.00  0.00           H
ATOM   3661  HB3 PRO   244      27.848  48.912  54.158  1.00  0.00           H
ATOM   3662  CA  PRO   244      27.276  48.037  52.375  1.00  0.00           C
ATOM   3663  HA  PRO   244      27.042  47.199  53.032  1.00  0.00           H
ATOM   3664  C   PRO   244      26.184  48.373  51.276  1.00  0.00           C
ATOM   3665  O   PRO   244      26.432  48.963  50.221  1.00  0.00           O
ATOM   3666  N   ARG   245      24.962  47.998  51.550  1.00  0.00           N
ATOM   3667  H   ARG   245      24.814  47.471  52.399  1.00  0.00           H
ATOM   3668  CA  ARG   245      23.790  48.259  50.593  1.00  0.00           C
ATOM   3669  HA  ARG   245      23.859  49.181  50.015  1.00  0.00           H
ATOM   3670  CB  ARG   245      23.714  47.051  49.595  1.00  0.00           C
ATOM   3671  HB2 ARG   245      22.960  47.202  48.823  1.00  0.00           H
ATOM   3672  HB3 ARG   245      24.623  46.967  49.000  1.00  0.00           H
ATOM   3673  CG  ARG   245      23.466  45.715  50.247  1.00  0.00           C
ATOM   3674  HG2 ARG   245      24.286  45.558  50.946  1.00  0.00           H
ATOM   3675  HG3 ARG   245      22.582  45.724  50.886  1.00  0.00           H
ATOM   3676  CD  ARG   245      23.517  44.656  49.179  1.00  0.00           C
ATOM   3677  HD2 ARG   245      22.947  45.081  48.353  1.00  0.00           H
ATOM   3678  HD3 ARG   245      24.532  44.437  48.849  1.00  0.00           H
ATOM   3679  NE  ARG   245      22.755  43.494  49.577  1.00  0.00           N
ATOM   3680  HE  ARG   245      21.772  43.646  49.752  1.00  0.00           H
ATOM   3681  CZ  ARG   245      23.329  42.336  49.874  1.00  0.00           C
ATOM   3682  NH1 ARG   245      22.691  41.296  50.422  1.00  0.00           N
ATOM   3683 HH11 ARG   245      21.691  41.395  50.529  1.00  0.00           H
ATOM   3684 HH12 ARG   245      23.245  40.621  50.927  1.00  0.00           H
ATOM   3685  NH2 ARG   245      24.491  42.087  49.495  1.00  0.00           N
ATOM   3686 HH21 ARG   245      24.743  42.426  48.577  1.00  0.00           H
ATOM   3687 HH22 ARG   245      24.768  41.180  49.840  1.00  0.00           H
ATOM   3688  C   ARG   245      22.444  48.337  51.407  1.00  0.00           C
ATOM   3689  O   ARG   245      22.262  47.831  52.503  1.00  0.00           O
ATOM   3690  N   PRO   246      21.397  48.773  50.728  1.00  0.00           N
ATOM   3691  CD  PRO   246      21.451  49.483  49.464  1.00  0.00           C
ATOM   3692  HD2 PRO   246      21.777  48.742  48.735  1.00  0.00           H
ATOM   3693  HD3 PRO   246      21.982  50.435  49.491  1.00  0.00           H
ATOM   3694  CG  PRO   246      19.916  49.768  49.184  1.00  0.00           C
ATOM   3695  HG2 PRO   246      19.463  48.943  48.636  1.00  0.00           H
ATOM   3696  HG3 PRO   246      19.935  50.692  48.605  1.00  0.00           H
ATOM   3697  CB  PRO   246      19.294  49.896  50.525  1.00  0.00           C
ATOM   3698  HB2 PRO   246      18.215  49.747  50.508  1.00  0.00           H
ATOM   3699  HB3 PRO   246      19.537  50.881  50.923  1.00  0.00           H
ATOM   3700  CA  PRO   246      20.001  48.736  51.161  1.00  0.00           C
ATOM   3701  HA  PRO   246      19.915  48.737  52.248  1.00  0.00           H
ATOM   3702  C   PRO   246      19.339  47.370  50.786  1.00  0.00           C
ATOM   3703  O   PRO   246      19.784  46.621  49.939  1.00  0.00           O
ATOM   3704  N   ASN   247      18.224  46.942  51.505  1.00  0.00           N
ATOM   3705  H   ASN   247      17.762  47.622  52.093  1.00  0.00           H
ATOM   3706  CA  ASN   247      17.391  45.861  51.023  1.00  0.00           C
ATOM   3707  HA  ASN   247      18.131  45.062  51.061  1.00  0.00           H
ATOM   3708  CB  ASN   247      16.316  45.629  52.028  1.00  0.00           C
ATOM   3709  HB2 ASN   247      15.881  46.581  52.332  1.00  0.00           H
ATOM   3710  HB3 ASN   247      15.427  45.128  51.646  1.00  0.00           H
ATOM   3711  CG  ASN   247      16.778  44.915  53.252  1.00  0.00           C
ATOM   3712  OD1 ASN   247      16.708  45.467  54.354  1.00  0.00           O
ATOM   3713  ND2 ASN   247      17.280  43.701  53.171  1.00  0.00           N
ATOM   3714 HD21 ASN   247      17.625  43.274  54.020  1.00  0.00           H
ATOM   3715 HD22 ASN   247      17.374  43.276  52.260  1.00  0.00           H
ATOM   3716  C   ASN   247      16.952  46.076  49.523  1.00  0.00           C
ATOM   3717  O   ASN   247      16.718  47.193  49.070  1.00  0.00           O
ATOM   3718  N   ASP   248      16.696  44.952  48.888  1.00  0.00           N
ATOM   3719  H   ASP   248      16.586  44.088  49.399  1.00  0.00           H
ATOM   3720  CA  ASP   248      16.552  44.912  47.388  1.00  0.00           C
ATOM   3721  HA  ASP   248      17.495  45.223  46.939  1.00  0.00           H
ATOM   3722  CB  ASP   248      16.363  43.456  46.908  1.00  0.00           C
ATOM   3723  HB2 ASP   248      15.483  43.103  47.445  1.00  0.00           H
ATOM   3724  HB3 ASP   248      16.355  43.471  45.819  1.00  0.00           H
ATOM   3725  CG  ASP   248      17.560  42.586  47.332  1.00  0.00           C
ATOM   3726  OD1 ASP   248      17.399  41.417  47.742  1.00  0.00           O
ATOM   3727  OD2 ASP   248      18.727  43.017  47.079  1.00  0.00           O
ATOM   3728  C   ASP   248      15.393  45.791  46.870  1.00  0.00           C
ATOM   3729  O   ASP   248      14.475  46.101  47.649  1.00  0.00           O
ATOM   3730  N   GLY   249      15.451  46.372  45.698  1.00  0.00           N
ATOM   3731  H   GLY   249      16.170  46.130  45.029  1.00  0.00           H
ATOM   3732  CA  GLY   249      14.618  47.399  45.165  1.00  0.00           C
ATOM   3733  HA2 GLY   249      13.564  47.211  45.369  1.00  0.00           H
ATOM   3734  HA3 GLY   249      14.883  48.287  45.739  1.00  0.00           H
ATOM   3735  C   GLY   249      14.817  47.708  43.701  1.00  0.00           C
ATOM   3736  O   GLY   249      15.229  46.865  42.903  1.00  0.00           O
ATOM   3737  N   THR   250      14.586  48.953  43.271  1.00  0.00           N
ATOM   3738  H   THR   250      14.325  49.592  44.009  1.00  0.00           H
ATOM   3739  CA  THR   250      14.624  49.406  41.894  1.00  0.00           C
ATOM   3740  HA  THR   250      13.951  48.868  41.225  1.00  0.00           H
ATOM   3741  CB  THR   250      14.191  50.864  41.709  1.00  0.00           C
ATOM   3742  HB  THR   250      15.010  51.432  42.149  1.00  0.00           H
ATOM   3743  CG2 THR   250      14.050  51.275  40.202  1.00  0.00           C
ATOM   3744 HG21 THR   250      13.867  52.347  40.129  1.00  0.00           H
ATOM   3745 HG22 THR   250      14.829  50.884  39.549  1.00  0.00           H
ATOM   3746 HG23 THR   250      13.154  50.821  39.777  1.00  0.00           H
ATOM   3747  OG1 THR   250      13.042  51.129  42.381  1.00  0.00           O
ATOM   3748  HG1 THR   250      13.209  50.754  43.249  1.00  0.00           H
ATOM   3749  C   THR   250      16.005  49.260  41.301  1.00  0.00           C
ATOM   3750  O   THR   250      16.925  50.046  41.558  1.00  0.00           O
ATOM   3751  N   GLY   251      16.255  48.242  40.413  1.00  0.00           N
ATOM   3752  H   GLY   251      15.530  47.550  40.288  1.00  0.00           H
ATOM   3753  CA  GLY   251      17.467  48.180  39.707  1.00  0.00           C
ATOM   3754  HA2 GLY   251      18.278  48.345  40.417  1.00  0.00           H
ATOM   3755  HA3 GLY   251      17.519  47.186  39.263  1.00  0.00           H
ATOM   3756  C   GLY   251      17.668  49.136  38.571  1.00  0.00           C
ATOM   3757  O   GLY   251      16.806  49.908  38.181  1.00  0.00           O
ATOM   3758  N   SER   252      18.832  49.063  37.909  1.00  0.00           N
ATOM   3759  H   SER   252      19.513  48.392  38.234  1.00  0.00           H
ATOM   3760  CA  SER   252      19.145  49.781  36.725  1.00  0.00           C
ATOM   3761  HA  SER   252      18.255  49.821  36.096  1.00  0.00           H
ATOM   3762  CB  SER   252      19.560  51.210  37.096  1.00  0.00           C
ATOM   3763  HB2 SER   252      19.777  51.770  36.187  1.00  0.00           H
ATOM   3764  HB3 SER   252      18.704  51.702  37.559  1.00  0.00           H
ATOM   3765  OG  SER   252      20.712  51.238  37.951  1.00  0.00           O
ATOM   3766  HG  SER   252      21.522  51.375  37.454  1.00  0.00           H
ATOM   3767  C   SER   252      20.283  49.140  35.870  1.00  0.00           C
ATOM   3768  O   SER   252      21.162  48.523  36.437  1.00  0.00           O
ATOM   3769  N   CYX   253      20.220  49.329  34.577  1.00  0.00           N
ATOM   3770  H   CYX   253      19.578  49.946  34.101  1.00  0.00           H
ATOM   3771  CA  CYX   253      21.133  48.653  33.680  1.00  0.00           C
ATOM   3772  HA  CYX   253      21.301  47.654  34.082  1.00  0.00           H
ATOM   3773  CB  CYX   253      20.471  48.452  32.307  1.00  0.00           C
ATOM   3774  HB2 CYX   253      20.276  49.376  31.763  1.00  0.00           H
ATOM   3775  HB3 CYX   253      21.205  47.810  31.819  1.00  0.00           H
ATOM   3776  SG  CYX   253      18.916  47.525  32.516  1.00  0.00           S
ATOM   3777  C   CYX   253      22.472  49.453  33.468  1.00  0.00           C
ATOM   3778  O   CYX   253      23.100  49.508  32.385  1.00  0.00           O
ATOM   3779  N   GLY   254      22.939  50.202  34.517  1.00  0.00           N
ATOM   3780  H   GLY   254      22.596  50.124  35.464  1.00  0.00           H
ATOM   3781  CA  GLY   254      24.076  51.078  34.450  1.00  0.00           C
ATOM   3782  HA2 GLY   254      24.947  50.771  33.871  1.00  0.00           H
ATOM   3783  HA3 GLY   254      23.811  51.967  33.878  1.00  0.00           H
ATOM   3784  C   GLY   254      24.413  51.620  35.835  1.00  0.00           C
ATOM   3785  O   GLY   254      23.939  51.086  36.843  1.00  0.00           O
ATOM   3786  N   PRO   255      25.281  52.601  35.889  1.00  0.00           N
ATOM   3787  CD  PRO   255      25.904  53.275  34.700  1.00  0.00           C
ATOM   3788  HD2 PRO   255      25.223  53.589  33.908  1.00  0.00           H
ATOM   3789  HD3 PRO   255      26.632  52.616  34.228  1.00  0.00           H
ATOM   3790  CG  PRO   255      26.477  54.491  35.312  1.00  0.00           C
ATOM   3791  HG2 PRO   255      25.691  55.247  35.320  1.00  0.00           H
ATOM   3792  HG3 PRO   255      27.313  54.863  34.721  1.00  0.00           H
ATOM   3793  CB  PRO   255      26.844  54.198  36.764  1.00  0.00           C
ATOM   3794  HB2 PRO   255      26.940  55.049  37.439  1.00  0.00           H
ATOM   3795  HB3 PRO   255      27.781  53.643  36.823  1.00  0.00           H
ATOM   3796  CA  PRO   255      25.758  53.163  37.136  1.00  0.00           C
ATOM   3797  HA  PRO   255      26.130  52.290  37.673  1.00  0.00           H
ATOM   3798  C   PRO   255      24.647  53.697  37.959  1.00  0.00           C
ATOM   3799  O   PRO   255      23.735  54.392  37.524  1.00  0.00           O
ATOM   3800  N   VAL   256      24.753  53.454  39.260  1.00  0.00           N
ATOM   3801  H   VAL   256      25.471  52.849  39.630  1.00  0.00           H
ATOM   3802  CA  VAL   256      23.933  54.117  40.332  1.00  0.00           C
ATOM   3803  HA  VAL   256      23.710  55.133  40.007  1.00  0.00           H
ATOM   3804  CB  VAL   256      22.604  53.378  40.704  1.00  0.00           C
ATOM   3805  HB  VAL   256      22.772  52.355  40.368  1.00  0.00           H
ATOM   3806  CG1 VAL   256      22.109  53.480  42.222  1.00  0.00           C
ATOM   3807 HG11 VAL   256      21.279  52.787  42.363  1.00  0.00           H
ATOM   3808 HG12 VAL   256      22.886  53.158  42.916  1.00  0.00           H
ATOM   3809 HG13 VAL   256      21.855  54.509  42.473  1.00  0.00           H
ATOM   3810  CG2 VAL   256      21.376  53.892  39.948  1.00  0.00           C
ATOM   3811 HG21 VAL   256      21.595  53.724  38.893  1.00  0.00           H
ATOM   3812 HG22 VAL   256      20.430  53.426  40.218  1.00  0.00           H
ATOM   3813 HG23 VAL   256      21.305  54.970  40.098  1.00  0.00           H
ATOM   3814  C   VAL   256      24.793  54.280  41.593  1.00  0.00           C
ATOM   3815  O   VAL   256      25.344  53.400  42.255  1.00  0.00           O
ATOM   3816  N   SER   257      25.022  55.550  41.970  1.00  0.00           N
ATOM   3817  H   SER   257      24.728  56.317  41.383  1.00  0.00           H
ATOM   3818  CA  SER   257      25.778  55.865  43.172  1.00  0.00           C
ATOM   3819  HA  SER   257      26.736  55.349  43.111  1.00  0.00           H
ATOM   3820  CB  SER   257      25.943  57.368  43.379  1.00  0.00           C
ATOM   3821  HB2 SER   257      26.478  57.736  42.504  1.00  0.00           H
ATOM   3822  HB3 SER   257      24.963  57.845  43.404  1.00  0.00           H
ATOM   3823  OG  SER   257      26.619  57.686  44.664  1.00  0.00           O
ATOM   3824  HG  SER   257      26.397  58.605  44.837  1.00  0.00           H
ATOM   3825  C   SER   257      24.846  55.337  44.347  1.00  0.00           C
ATOM   3826  O   SER   257      23.765  55.861  44.522  1.00  0.00           O
ATOM   3827  N   SER   258      25.440  54.484  45.184  1.00  0.00           N
ATOM   3828  H   SER   258      26.415  54.222  45.168  1.00  0.00           H
ATOM   3829  CA  SER   258      24.738  54.031  46.427  1.00  0.00           C
ATOM   3830  HA  SER   258      24.156  54.892  46.757  1.00  0.00           H
ATOM   3831  CB  SER   258      23.738  52.993  46.039  1.00  0.00           C
ATOM   3832  HB2 SER   258      22.976  53.387  45.367  1.00  0.00           H
ATOM   3833  HB3 SER   258      24.217  52.251  45.401  1.00  0.00           H
ATOM   3834  OG  SER   258      23.188  52.503  47.215  1.00  0.00           O
ATOM   3835  HG  SER   258      22.304  52.855  47.334  1.00  0.00           H
ATOM   3836  C   SER   258      25.678  53.554  47.471  1.00  0.00           C
ATOM   3837  O   SER   258      26.644  52.893  47.041  1.00  0.00           O
ATOM   3838  N   ASN   259      25.460  53.910  48.781  1.00  0.00           N
ATOM   3839  H   ASN   259      24.742  54.604  48.930  1.00  0.00           H
ATOM   3840  CA  ASN   259      26.284  53.592  49.934  1.00  0.00           C
ATOM   3841  HA  ASN   259      26.234  54.501  50.535  1.00  0.00           H
ATOM   3842  CB  ASN   259      25.870  52.268  50.604  1.00  0.00           C
ATOM   3843  HB2 ASN   259      26.085  51.390  49.994  1.00  0.00           H
ATOM   3844  HB3 ASN   259      26.492  52.241  51.499  1.00  0.00           H
ATOM   3845  CG  ASN   259      24.433  52.240  51.138  1.00  0.00           C
ATOM   3846  OD1 ASN   259      24.183  52.307  52.335  1.00  0.00           O
ATOM   3847  ND2 ASN   259      23.396  52.200  50.292  1.00  0.00           N
ATOM   3848 HD21 ASN   259      22.473  52.284  50.691  1.00  0.00           H
ATOM   3849 HD22 ASN   259      23.623  52.201  49.307  1.00  0.00           H
ATOM   3850  C   ASN   259      27.771  53.546  49.623  1.00  0.00           C
ATOM   3851  O   ASN   259      28.450  52.550  49.932  1.00  0.00           O
ATOM   3852  N   GLY   260      28.321  54.593  49.067  1.00  0.00           N
ATOM   3853  H   GLY   260      27.763  55.363  48.727  1.00  0.00           H
ATOM   3854  CA  GLY   260      29.803  54.680  48.876  1.00  0.00           C
ATOM   3855  HA2 GLY   260      30.139  55.705  48.717  1.00  0.00           H
ATOM   3856  HA3 GLY   260      30.299  54.488  49.827  1.00  0.00           H
ATOM   3857  C   GLY   260      30.439  53.805  47.740  1.00  0.00           C
ATOM   3858  O   GLY   260      29.791  52.925  47.159  1.00  0.00           O
ATOM   3859  N   ALA   261      31.766  53.840  47.524  1.00  0.00           N
ATOM   3860  H   ALA   261      32.298  54.540  48.021  1.00  0.00           H
ATOM   3861  CA  ALA   261      32.415  53.182  46.354  1.00  0.00           C
ATOM   3862  HA  ALA   261      31.670  53.013  45.577  1.00  0.00           H
ATOM   3863  CB  ALA   261      33.518  54.070  45.883  1.00  0.00           C
ATOM   3864  HB1 ALA   261      33.029  54.987  45.557  1.00  0.00           H
ATOM   3865  HB2 ALA   261      34.131  54.452  46.700  1.00  0.00           H
ATOM   3866  HB3 ALA   261      34.276  53.587  45.268  1.00  0.00           H
ATOM   3867  C   ALA   261      32.887  51.709  46.580  1.00  0.00           C
ATOM   3868  O   ALA   261      33.675  51.259  45.793  1.00  0.00           O
ATOM   3869  N   TYR   262      32.618  51.073  47.680  1.00  0.00           N
ATOM   3870  H   TYR   262      31.977  51.429  48.375  1.00  0.00           H
ATOM   3871  CA  TYR   262      33.096  49.726  48.085  1.00  0.00           C
ATOM   3872  HA  TYR   262      34.125  49.640  47.739  1.00  0.00           H
ATOM   3873  CB  TYR   262      33.230  49.567  49.622  1.00  0.00           C
ATOM   3874  HB2 TYR   262      33.786  50.376  50.096  1.00  0.00           H
ATOM   3875  HB3 TYR   262      32.204  49.511  49.988  1.00  0.00           H
ATOM   3876  CG  TYR   262      33.964  48.271  50.016  1.00  0.00           C
ATOM   3877  CD1 TYR   262      35.309  48.123  49.667  1.00  0.00           C
ATOM   3878  HD1 TYR   262      35.825  48.867  49.078  1.00  0.00           H
ATOM   3879  CE1 TYR   262      36.083  47.106  50.162  1.00  0.00           C
ATOM   3880  HE1 TYR   262      37.136  47.143  49.923  1.00  0.00           H
ATOM   3881  CZ  TYR   262      35.458  46.198  51.025  1.00  0.00           C
ATOM   3882  OH  TYR   262      36.205  45.262  51.670  1.00  0.00           O
ATOM   3883  HH  TYR   262      37.151  45.369  51.546  1.00  0.00           H
ATOM   3884  CE2 TYR   262      34.076  46.251  51.315  1.00  0.00           C
ATOM   3885  HE2 TYR   262      33.632  45.496  51.946  1.00  0.00           H
ATOM   3886  CD2 TYR   262      33.321  47.295  50.798  1.00  0.00           C
ATOM   3887  HD2 TYR   262      32.261  47.355  50.997  1.00  0.00           H
ATOM   3888  C   TYR   262      32.212  48.582  47.448  1.00  0.00           C
ATOM   3889  O   TYR   262      31.016  48.687  47.276  1.00  0.00           O
ATOM   3890  N   GLY   263      32.849  47.449  47.131  1.00  0.00           N
ATOM   3891  H   GLY   263      33.782  47.400  47.516  1.00  0.00           H
ATOM   3892  CA  GLY   263      32.156  46.237  46.609  1.00  0.00           C
ATOM   3893  HA2 GLY   263      31.174  46.203  47.082  1.00  0.00           H
ATOM   3894  HA3 GLY   263      32.156  46.286  45.520  1.00  0.00           H
ATOM   3895  C   GLY   263      32.959  45.019  46.943  1.00  0.00           C
ATOM   3896  O   GLY   263      34.078  45.159  47.427  1.00  0.00           O
ATOM   3897  N   VAL   264      32.430  43.805  46.787  1.00  0.00           N
ATOM   3898  H   VAL   264      31.469  43.873  46.484  1.00  0.00           H
ATOM   3899  CA  VAL   264      33.103  42.446  47.063  1.00  0.00           C
ATOM   3900  HA  VAL   264      34.141  42.640  47.334  1.00  0.00           H
ATOM   3901  CB  VAL   264      32.534  41.810  48.353  1.00  0.00           C
ATOM   3902  HB  VAL   264      31.489  41.642  48.090  1.00  0.00           H
ATOM   3903  CG1 VAL   264      33.332  40.570  48.790  1.00  0.00           C
ATOM   3904 HG11 VAL   264      32.947  40.100  49.695  1.00  0.00           H
ATOM   3905 HG12 VAL   264      33.369  39.834  47.987  1.00  0.00           H
ATOM   3906 HG13 VAL   264      34.328  40.953  49.016  1.00  0.00           H
ATOM   3907  CG2 VAL   264      32.408  42.684  49.627  1.00  0.00           C
ATOM   3908 HG21 VAL   264      31.758  42.123  50.298  1.00  0.00           H
ATOM   3909 HG22 VAL   264      33.363  42.715  50.151  1.00  0.00           H
ATOM   3910 HG23 VAL   264      31.980  43.653  49.374  1.00  0.00           H
ATOM   3911  C   VAL   264      33.124  41.633  45.742  1.00  0.00           C
ATOM   3912  O   VAL   264      32.311  41.859  44.847  1.00  0.00           O
ATOM   3913  N   LYS   265      34.141  40.814  45.565  1.00  0.00           N
ATOM   3914  H   LYS   265      34.752  40.734  46.365  1.00  0.00           H
ATOM   3915  CA  LYS   265      34.332  39.915  44.377  1.00  0.00           C
ATOM   3916  HA  LYS   265      33.938  40.392  43.479  1.00  0.00           H
ATOM   3917  CB  LYS   265      35.809  39.394  44.271  1.00  0.00           C
ATOM   3918  HB2 LYS   265      36.576  40.167  44.311  1.00  0.00           H
ATOM   3919  HB3 LYS   265      35.996  38.695  45.086  1.00  0.00           H
ATOM   3920  CG  LYS   265      36.026  38.553  42.948  1.00  0.00           C
ATOM   3921  HG2 LYS   265      35.207  37.859  42.760  1.00  0.00           H
ATOM   3922  HG3 LYS   265      35.951  39.236  42.103  1.00  0.00           H
ATOM   3923  CD  LYS   265      37.427  38.023  43.007  1.00  0.00           C
ATOM   3924  HD2 LYS   265      38.024  38.891  42.727  1.00  0.00           H
ATOM   3925  HD3 LYS   265      37.719  37.653  43.990  1.00  0.00           H
ATOM   3926  CE  LYS   265      37.600  36.832  42.076  1.00  0.00           C
ATOM   3927  HE2 LYS   265      38.508  36.258  42.264  1.00  0.00           H
ATOM   3928  HE3 LYS   265      36.808  36.133  42.346  1.00  0.00           H
ATOM   3929  NZ  LYS   265      37.423  37.127  40.674  1.00  0.00           N
ATOM   3930  HZ1 LYS   265      36.479  37.220  40.329  1.00  0.00           H
ATOM   3931  HZ2 LYS   265      38.064  37.799  40.279  1.00  0.00           H
ATOM   3932  HZ3 LYS   265      37.773  36.378  40.092  1.00  0.00           H
ATOM   3933  C   LYS   265      33.408  38.703  44.472  1.00  0.00           C
ATOM   3934  O   LYS   265      33.391  38.088  45.507  1.00  0.00           O
ATOM   3935  N   GLY   266      32.732  38.228  43.373  1.00  0.00           N
ATOM   3936  H   GLY   266      32.901  38.779  42.543  1.00  0.00           H
ATOM   3937  CA  GLY   266      32.029  36.971  43.039  1.00  0.00           C
ATOM   3938  HA2 GLY   266      32.564  36.161  43.536  1.00  0.00           H
ATOM   3939  HA3 GLY   266      31.047  37.010  43.510  1.00  0.00           H
ATOM   3940  C   GLY   266      31.848  36.670  41.522  1.00  0.00           C
ATOM   3941  O   GLY   266      32.837  36.717  40.764  1.00  0.00           O
ATOM   3942  N   PHE   267      30.655  36.498  40.991  1.00  0.00           N
ATOM   3943  H   PHE   267      29.797  36.459  41.523  1.00  0.00           H
ATOM   3944  CA  PHE   267      30.374  36.183  39.599  1.00  0.00           C
ATOM   3945  HA  PHE   267      30.909  36.848  38.920  1.00  0.00           H
ATOM   3946  CB  PHE   267      30.747  34.670  39.410  1.00  0.00           C
ATOM   3947  HB2 PHE   267      30.660  34.310  38.385  1.00  0.00           H
ATOM   3948  HB3 PHE   267      31.810  34.718  39.644  1.00  0.00           H
ATOM   3949  CG  PHE   267      30.017  33.732  40.479  1.00  0.00           C
ATOM   3950  CD1 PHE   267      30.655  33.467  41.648  1.00  0.00           C
ATOM   3951  HD1 PHE   267      31.669  33.811  41.782  1.00  0.00           H
ATOM   3952  CE1 PHE   267      29.883  32.932  42.688  1.00  0.00           C
ATOM   3953  HE1 PHE   267      30.303  32.840  43.678  1.00  0.00           H
ATOM   3954  CZ  PHE   267      28.571  32.410  42.490  1.00  0.00           C
ATOM   3955  HZ  PHE   267      27.931  32.064  43.288  1.00  0.00           H
ATOM   3956  CE2 PHE   267      27.905  32.722  41.309  1.00  0.00           C
ATOM   3957  HE2 PHE   267      26.853  32.509  41.192  1.00  0.00           H
ATOM   3958  CD2 PHE   267      28.651  33.353  40.283  1.00  0.00           C
ATOM   3959  HD2 PHE   267      28.221  33.538  39.310  1.00  0.00           H
ATOM   3960  C   PHE   267      28.848  36.342  39.426  1.00  0.00           C
ATOM   3961  O   PHE   267      28.139  36.579  40.385  1.00  0.00           O
ATOM   3962  N   SER   268      28.366  36.060  38.216  1.00  0.00           N
ATOM   3963  H   SER   268      29.064  35.777  37.542  1.00  0.00           H
ATOM   3964  CA  SER   268      26.937  36.070  37.817  1.00  0.00           C
ATOM   3965  HA  SER   268      26.322  35.493  38.508  1.00  0.00           H
ATOM   3966  CB  SER   268      26.183  37.434  37.757  1.00  0.00           C
ATOM   3967  HB2 SER   268      26.559  38.038  36.932  1.00  0.00           H
ATOM   3968  HB3 SER   268      25.112  37.292  37.611  1.00  0.00           H
ATOM   3969  OG  SER   268      26.349  38.134  38.920  1.00  0.00           O
ATOM   3970  HG  SER   268      26.814  37.597  39.566  1.00  0.00           H
ATOM   3971  C   SER   268      26.849  35.452  36.411  1.00  0.00           C
ATOM   3972  O   SER   268      27.535  35.975  35.566  1.00  0.00           O
ATOM   3973  N   PHE   269      25.970  34.463  36.190  1.00  0.00           N
ATOM   3974  H   PHE   269      25.523  34.027  36.984  1.00  0.00           H
ATOM   3975  CA  PHE   269      25.782  33.881  34.798  1.00  0.00           C
ATOM   3976  HA  PHE   269      26.631  34.289  34.247  1.00  0.00           H
ATOM   3977  CB  PHE   269      25.710  32.329  34.731  1.00  0.00           C
ATOM   3978  HB2 PHE   269      24.738  31.982  35.082  1.00  0.00           H
ATOM   3979  HB3 PHE   269      25.713  32.088  33.667  1.00  0.00           H
ATOM   3980  CG  PHE   269      26.865  31.753  35.462  1.00  0.00           C
ATOM   3981  CD1 PHE   269      26.721  31.301  36.757  1.00  0.00           C
ATOM   3982  HD1 PHE   269      25.842  31.537  37.338  1.00  0.00           H
ATOM   3983  CE1 PHE   269      27.848  30.648  37.358  1.00  0.00           C
ATOM   3984  HE1 PHE   269      27.726  30.218  38.341  1.00  0.00           H
ATOM   3985  CZ  PHE   269      29.128  30.603  36.707  1.00  0.00           C
ATOM   3986  HZ  PHE   269      29.965  30.072  37.136  1.00  0.00           H
ATOM   3987  CE2 PHE   269      29.251  31.205  35.499  1.00  0.00           C
ATOM   3988  HE2 PHE   269      30.146  31.159  34.897  1.00  0.00           H
ATOM   3989  CD2 PHE   269      28.151  31.792  34.903  1.00  0.00           C
ATOM   3990  HD2 PHE   269      28.317  32.276  33.951  1.00  0.00           H
ATOM   3991  C   PHE   269      24.545  34.466  34.225  1.00  0.00           C
ATOM   3992  O   PHE   269      23.480  34.274  34.712  1.00  0.00           O
ATOM   3993  N   LYS   270      24.738  35.019  33.033  1.00  0.00           N
ATOM   3994  H   LYS   270      25.691  35.202  32.755  1.00  0.00           H
ATOM   3995  CA  LYS   270      23.679  35.374  32.089  1.00  0.00           C
ATOM   3996  HA  LYS   270      22.939  35.822  32.751  1.00  0.00           H
ATOM   3997  CB  LYS   270      24.187  36.434  31.066  1.00  0.00           C
ATOM   3998  HB2 LYS   270      24.253  37.359  31.639  1.00  0.00           H
ATOM   3999  HB3 LYS   270      25.145  36.032  30.738  1.00  0.00           H
ATOM   4000  CG  LYS   270      23.366  36.624  29.746  1.00  0.00           C
ATOM   4001  HG2 LYS   270      22.997  35.652  29.421  1.00  0.00           H
ATOM   4002  HG3 LYS   270      22.508  37.256  29.978  1.00  0.00           H
ATOM   4003  CD  LYS   270      24.143  37.332  28.672  1.00  0.00           C
ATOM   4004  HD2 LYS   270      24.456  38.315  29.023  1.00  0.00           H
ATOM   4005  HD3 LYS   270      25.054  36.782  28.438  1.00  0.00           H
ATOM   4006  CE  LYS   270      23.562  37.426  27.288  1.00  0.00           C
ATOM   4007  HE2 LYS   270      24.264  37.938  26.631  1.00  0.00           H
ATOM   4008  HE3 LYS   270      23.415  36.438  26.850  1.00  0.00           H
ATOM   4009  NZ  LYS   270      22.274  38.209  27.312  1.00  0.00           N
ATOM   4010  HZ1 LYS   270      21.670  37.792  28.005  1.00  0.00           H
ATOM   4011  HZ2 LYS   270      22.305  39.216  27.397  1.00  0.00           H
ATOM   4012  HZ3 LYS   270      21.817  38.132  26.415  1.00  0.00           H
ATOM   4013  C   LYS   270      23.037  34.075  31.469  1.00  0.00           C
ATOM   4014  O   LYS   270      23.779  33.188  31.016  1.00  0.00           O
ATOM   4015  N   TYR   271      21.737  33.991  31.395  1.00  0.00           N
ATOM   4016  H   TYR   271      21.216  34.798  31.707  1.00  0.00           H
ATOM   4017  CA  TYR   271      21.004  32.872  30.800  1.00  0.00           C
ATOM   4018  HA  TYR   271      21.820  32.321  30.332  1.00  0.00           H
ATOM   4019  CB  TYR   271      20.414  32.014  31.979  1.00  0.00           C
ATOM   4020  HB2 TYR   271      20.208  32.665  32.829  1.00  0.00           H
ATOM   4021  HB3 TYR   271      19.447  31.630  31.650  1.00  0.00           H
ATOM   4022  CG  TYR   271      21.338  30.865  32.343  1.00  0.00           C
ATOM   4023  CD1 TYR   271      22.411  31.078  33.198  1.00  0.00           C
ATOM   4024  HD1 TYR   271      22.440  32.028  33.711  1.00  0.00           H
ATOM   4025  CE1 TYR   271      23.344  30.008  33.328  1.00  0.00           C
ATOM   4026  HE1 TYR   271      24.213  30.063  33.966  1.00  0.00           H
ATOM   4027  CZ  TYR   271      23.111  28.744  32.762  1.00  0.00           C
ATOM   4028  OH  TYR   271      23.856  27.599  33.087  1.00  0.00           O
ATOM   4029  HH  TYR   271      23.471  26.883  32.577  1.00  0.00           H
ATOM   4030  CE2 TYR   271      22.016  28.552  31.932  1.00  0.00           C
ATOM   4031  HE2 TYR   271      21.816  27.597  31.471  1.00  0.00           H
ATOM   4032  CD2 TYR   271      21.108  29.618  31.718  1.00  0.00           C
ATOM   4033  HD2 TYR   271      20.233  29.355  31.141  1.00  0.00           H
ATOM   4034  C   TYR   271      19.953  33.282  29.710  1.00  0.00           C
ATOM   4035  O   TYR   271      18.794  33.433  29.987  1.00  0.00           O
ATOM   4036  N   GLY   272      20.444  33.609  28.505  1.00  0.00           N
ATOM   4037  H   GLY   272      21.401  33.375  28.284  1.00  0.00           H
ATOM   4038  CA  GLY   272      19.614  34.460  27.650  1.00  0.00           C
ATOM   4039  HA2 GLY   272      20.122  34.623  26.700  1.00  0.00           H
ATOM   4040  HA3 GLY   272      18.631  34.009  27.511  1.00  0.00           H
ATOM   4041  C   GLY   272      19.500  35.870  28.278  1.00  0.00           C
ATOM   4042  O   GLY   272      20.519  36.557  28.418  1.00  0.00           O
ATOM   4043  N   ASN   273      18.279  36.219  28.650  1.00  0.00           N
ATOM   4044  H   ASN   273      17.538  35.600  28.358  1.00  0.00           H
ATOM   4045  CA  ASN   273      17.897  37.448  29.312  1.00  0.00           C
ATOM   4046  HA  ASN   273      18.551  38.305  29.147  1.00  0.00           H
ATOM   4047  CB  ASN   273      16.525  37.780  28.786  1.00  0.00           C
ATOM   4048  HB2 ASN   273      15.891  36.962  29.127  1.00  0.00           H
ATOM   4049  HB3 ASN   273      16.159  38.707  29.229  1.00  0.00           H
ATOM   4050  CG  ASN   273      16.415  37.874  27.310  1.00  0.00           C
ATOM   4051  OD1 ASN   273      16.792  38.810  26.623  1.00  0.00           O
ATOM   4052  ND2 ASN   273      15.736  36.929  26.702  1.00  0.00           N
ATOM   4053 HD21 ASN   273      15.481  37.085  25.738  1.00  0.00           H
ATOM   4054 HD22 ASN   273      15.503  36.041  27.125  1.00  0.00           H
ATOM   4055  C   ASN   273      17.791  37.303  30.827  1.00  0.00           C
ATOM   4056  O   ASN   273      17.817  38.324  31.494  1.00  0.00           O
ATOM   4057  N   GLY   274      17.854  36.099  31.409  1.00  0.00           N
ATOM   4058  H   GLY   274      18.080  35.269  30.881  1.00  0.00           H
ATOM   4059  CA  GLY   274      18.031  35.954  32.853  1.00  0.00           C
ATOM   4060  HA2 GLY   274      17.318  36.610  33.355  1.00  0.00           H
ATOM   4061  HA3 GLY   274      17.808  34.939  33.178  1.00  0.00           H
ATOM   4062  C   GLY   274      19.453  36.159  33.350  1.00  0.00           C
ATOM   4063  O   GLY   274      20.430  36.172  32.537  1.00  0.00           O
ATOM   4064  N   VAL   275      19.594  36.207  34.683  1.00  0.00           N
ATOM   4065  H   VAL   275      18.775  36.445  35.224  1.00  0.00           H
ATOM   4066  CA  VAL   275      20.927  36.218  35.336  1.00  0.00           C
ATOM   4067  HA  VAL   275      21.460  35.556  34.654  1.00  0.00           H
ATOM   4068  CB  VAL   275      21.519  37.685  35.352  1.00  0.00           C
ATOM   4069  HB  VAL   275      21.630  38.023  34.323  1.00  0.00           H
ATOM   4070  CG1 VAL   275      20.705  38.734  36.099  1.00  0.00           C
ATOM   4071 HG11 VAL   275      21.039  39.740  35.851  1.00  0.00           H
ATOM   4072 HG12 VAL   275      19.668  38.585  35.793  1.00  0.00           H
ATOM   4073 HG13 VAL   275      20.822  38.527  37.163  1.00  0.00           H
ATOM   4074  CG2 VAL   275      22.957  37.861  35.936  1.00  0.00           C
ATOM   4075 HG21 VAL   275      23.675  37.512  35.193  1.00  0.00           H
ATOM   4076 HG22 VAL   275      23.233  38.898  36.129  1.00  0.00           H
ATOM   4077 HG23 VAL   275      23.075  37.396  36.916  1.00  0.00           H
ATOM   4078  C   VAL   275      20.857  35.488  36.698  1.00  0.00           C
ATOM   4079  O   VAL   275      20.060  35.806  37.559  1.00  0.00           O
ATOM   4080  N   TRP   276      21.748  34.580  36.942  1.00  0.00           N
ATOM   4081  H   TRP   276      22.327  34.417  36.129  1.00  0.00           H
ATOM   4082  CA  TRP   276      22.003  33.881  38.193  1.00  0.00           C
ATOM   4083  HA  TRP   276      21.070  33.866  38.758  1.00  0.00           H
ATOM   4084  CB  TRP   276      22.563  32.403  38.084  1.00  0.00           C
ATOM   4085  HB2 TRP   276      23.242  32.396  37.231  1.00  0.00           H
ATOM   4086  HB3 TRP   276      23.201  32.177  38.940  1.00  0.00           H
ATOM   4087  CG  TRP   276      21.567  31.241  38.092  1.00  0.00           C
ATOM   4088  CD1 TRP   276      21.135  30.468  37.089  1.00  0.00           C
ATOM   4089  HD1 TRP   276      21.457  30.661  36.076  1.00  0.00           H
ATOM   4090  NE1 TRP   276      20.365  29.487  37.590  1.00  0.00           N
ATOM   4091  HE1 TRP   276      20.085  28.671  37.065  1.00  0.00           H
ATOM   4092  CE2 TRP   276      20.186  29.570  38.983  1.00  0.00           C
ATOM   4093  CZ2 TRP   276      19.478  28.893  39.983  1.00  0.00           C
ATOM   4094  HZ2 TRP   276      18.839  28.075  39.687  1.00  0.00           H
ATOM   4095  CH2 TRP   276      19.425  29.423  41.310  1.00  0.00           C
ATOM   4096  HH2 TRP   276      18.782  28.958  42.043  1.00  0.00           H
ATOM   4097  CZ3 TRP   276      20.008  30.636  41.643  1.00  0.00           C
ATOM   4098  HZ3 TRP   276      19.984  31.013  42.654  1.00  0.00           H
ATOM   4099  CE3 TRP   276      20.841  31.192  40.679  1.00  0.00           C
ATOM   4100  HE3 TRP   276      21.404  32.062  40.983  1.00  0.00           H
ATOM   4101  CD2 TRP   276      20.872  30.764  39.314  1.00  0.00           C
ATOM   4102  C   TRP   276      23.044  34.707  38.938  1.00  0.00           C
ATOM   4103  O   TRP   276      24.193  34.869  38.451  1.00  0.00           O
ATOM   4104  N   ILE   277      22.745  35.212  40.119  1.00  0.00           N
ATOM   4105  H   ILE   277      21.836  35.055  40.530  1.00  0.00           H
ATOM   4106  CA  ILE   277      23.529  36.173  40.825  1.00  0.00           C
ATOM   4107  HA  ILE   277      24.389  36.562  40.279  1.00  0.00           H
ATOM   4108  CB  ILE   277      22.635  37.358  41.192  1.00  0.00           C
ATOM   4109  HB  ILE   277      21.706  37.047  41.671  1.00  0.00           H
ATOM   4110  CG2 ILE   277      23.237  38.414  42.154  1.00  0.00           C
ATOM   4111 HG21 ILE   277      23.514  37.919  43.085  1.00  0.00           H
ATOM   4112 HG22 ILE   277      24.097  38.941  41.740  1.00  0.00           H
ATOM   4113 HG23 ILE   277      22.501  39.165  42.438  1.00  0.00           H
ATOM   4114  CG1 ILE   277      22.139  38.154  39.983  1.00  0.00           C
ATOM   4115 HG12 ILE   277      22.986  38.611  39.470  1.00  0.00           H
ATOM   4116 HG13 ILE   277      21.685  37.501  39.237  1.00  0.00           H
ATOM   4117  CD1 ILE   277      21.022  39.126  40.313  1.00  0.00           C
ATOM   4118 HD11 ILE   277      20.278  38.598  40.908  1.00  0.00           H
ATOM   4119 HD12 ILE   277      21.396  40.013  40.824  1.00  0.00           H
ATOM   4120 HD13 ILE   277      20.643  39.504  39.363  1.00  0.00           H
ATOM   4121  C   ILE   277      24.088  35.418  42.018  1.00  0.00           C
ATOM   4122  O   ILE   277      23.458  34.591  42.619  1.00  0.00           O
ATOM   4123  N   GLY   278      25.336  35.757  42.440  1.00  0.00           N
ATOM   4124  H   GLY   278      25.837  36.453  41.905  1.00  0.00           H
ATOM   4125  CA  GLY   278      25.929  35.288  43.691  1.00  0.00           C
ATOM   4126  HA2 GLY   278      25.280  34.654  44.296  1.00  0.00           H
ATOM   4127  HA3 GLY   278      26.785  34.711  43.344  1.00  0.00           H
ATOM   4128  C   GLY   278      26.564  36.491  44.498  1.00  0.00           C
ATOM   4129  O   GLY   278      27.291  37.281  43.974  1.00  0.00           O
ATOM   4130  N   ARG   279      26.199  36.691  45.733  1.00  0.00           N
ATOM   4131  H   ARG   279      25.572  36.014  46.143  1.00  0.00           H
ATOM   4132  CA  ARG   279      26.565  37.872  46.623  1.00  0.00           C
ATOM   4133  HA  ARG   279      27.589  38.203  46.448  1.00  0.00           H
ATOM   4134  CB  ARG   279      25.525  39.030  46.404  1.00  0.00           C
ATOM   4135  HB2 ARG   279      25.800  39.864  47.049  1.00  0.00           H
ATOM   4136  HB3 ARG   279      25.450  39.209  45.331  1.00  0.00           H
ATOM   4137  CG  ARG   279      24.068  38.678  46.772  1.00  0.00           C
ATOM   4138  HG2 ARG   279      23.627  37.882  46.173  1.00  0.00           H
ATOM   4139  HG3 ARG   279      24.125  38.568  47.854  1.00  0.00           H
ATOM   4140  CD  ARG   279      23.145  39.922  46.529  1.00  0.00           C
ATOM   4141  HD2 ARG   279      23.523  40.900  46.825  1.00  0.00           H
ATOM   4142  HD3 ARG   279      22.855  39.916  45.478  1.00  0.00           H
ATOM   4143  NE  ARG   279      21.855  39.712  47.253  1.00  0.00           N
ATOM   4144  HE  ARG   279      21.609  38.919  47.827  1.00  0.00           H
ATOM   4145  CZ  ARG   279      20.884  40.597  47.305  1.00  0.00           C
ATOM   4146  NH1 ARG   279      19.908  40.352  48.060  1.00  0.00           N
ATOM   4147 HH11 ARG   279      19.896  39.701  48.832  1.00  0.00           H
ATOM   4148 HH12 ARG   279      19.120  40.984  48.021  1.00  0.00           H
ATOM   4149  NH2 ARG   279      20.921  41.675  46.661  1.00  0.00           N
ATOM   4150 HH21 ARG   279      21.752  41.812  46.103  1.00  0.00           H
ATOM   4151 HH22 ARG   279      20.163  42.339  46.733  1.00  0.00           H
ATOM   4152  C   ARG   279      26.567  37.537  48.037  1.00  0.00           C
ATOM   4153  O   ARG   279      26.148  36.462  48.462  1.00  0.00           O
ATOM   4154  N   THR   280      27.055  38.474  48.866  1.00  0.00           N
ATOM   4155  H   THR   280      27.487  39.258  48.398  1.00  0.00           H
ATOM   4156  CA  THR   280      27.221  38.261  50.236  1.00  0.00           C
ATOM   4157  HA  THR   280      27.487  37.223  50.433  1.00  0.00           H
ATOM   4158  CB  THR   280      28.351  39.144  50.712  1.00  0.00           C
ATOM   4159  HB  THR   280      28.418  39.129  51.800  1.00  0.00           H
ATOM   4160  CG2 THR   280      29.660  38.837  50.117  1.00  0.00           C
ATOM   4161 HG21 THR   280      30.402  39.620  50.268  1.00  0.00           H
ATOM   4162 HG22 THR   280      30.015  37.973  50.678  1.00  0.00           H
ATOM   4163 HG23 THR   280      29.676  38.793  49.027  1.00  0.00           H
ATOM   4164  OG1 THR   280      28.149  40.469  50.414  1.00  0.00           O
ATOM   4165  HG1 THR   280      27.551  40.779  51.098  1.00  0.00           H
ATOM   4166  C   THR   280      25.915  38.647  50.929  1.00  0.00           C
ATOM   4167  O   THR   280      25.142  39.507  50.509  1.00  0.00           O
ATOM   4168  N   LYS   281      25.639  37.892  51.974  1.00  0.00           N
ATOM   4169  H   LYS   281      26.326  37.171  52.148  1.00  0.00           H
ATOM   4170  CA  LYS   281      24.207  37.575  52.253  1.00  0.00           C
ATOM   4171  HA  LYS   281      23.660  37.479  51.315  1.00  0.00           H
ATOM   4172  CB  LYS   281      24.161  36.274  53.078  1.00  0.00           C
ATOM   4173  HB2 LYS   281      24.403  35.447  52.412  1.00  0.00           H
ATOM   4174  HB3 LYS   281      24.879  36.174  53.892  1.00  0.00           H
ATOM   4175  CG  LYS   281      22.751  35.957  53.611  1.00  0.00           C
ATOM   4176  HG2 LYS   281      22.474  36.704  54.355  1.00  0.00           H
ATOM   4177  HG3 LYS   281      22.100  35.966  52.736  1.00  0.00           H
ATOM   4178  CD  LYS   281      22.490  34.616  54.265  1.00  0.00           C
ATOM   4179  HD2 LYS   281      22.765  33.789  53.610  1.00  0.00           H
ATOM   4180  HD3 LYS   281      23.125  34.485  55.140  1.00  0.00           H
ATOM   4181  CE  LYS   281      21.057  34.454  54.816  1.00  0.00           C
ATOM   4182  HE2 LYS   281      21.080  33.567  55.449  1.00  0.00           H
ATOM   4183  HE3 LYS   281      20.839  35.219  55.560  1.00  0.00           H
ATOM   4184  NZ  LYS   281      20.018  34.411  53.780  1.00  0.00           N
ATOM   4185  HZ1 LYS   281      20.133  33.570  53.234  1.00  0.00           H
ATOM   4186  HZ2 LYS   281      19.080  34.268  54.124  1.00  0.00           H
ATOM   4187  HZ3 LYS   281      20.005  35.203  53.152  1.00  0.00           H
ATOM   4188  C   LYS   281      23.541  38.735  53.047  1.00  0.00           C
ATOM   4189  O   LYS   281      22.439  39.115  52.811  1.00  0.00           O
ATOM   4190  N   SER   282      24.254  39.346  53.983  1.00  0.00           N
ATOM   4191  H   SER   282      25.140  38.943  54.251  1.00  0.00           H
ATOM   4192  CA  SER   282      23.916  40.549  54.667  1.00  0.00           C
ATOM   4193  HA  SER   282      22.928  40.529  55.127  1.00  0.00           H
ATOM   4194  CB  SER   282      24.799  40.659  55.910  1.00  0.00           C
ATOM   4195  HB2 SER   282      24.747  39.810  56.592  1.00  0.00           H
ATOM   4196  HB3 SER   282      25.817  40.651  55.521  1.00  0.00           H
ATOM   4197  OG  SER   282      24.426  41.751  56.737  1.00  0.00           O
ATOM   4198  HG  SER   282      23.963  41.256  57.418  1.00  0.00           H
ATOM   4199  C   SER   282      23.860  41.828  53.817  1.00  0.00           C
ATOM   4200  O   SER   282      24.510  41.965  52.784  1.00  0.00           O
ATOM   4201  N   THR   283      23.139  42.850  54.318  1.00  0.00           N
ATOM   4202  H   THR   283      22.702  42.646  55.206  1.00  0.00           H
ATOM   4203  CA  THR   283      23.151  44.234  53.772  1.00  0.00           C
ATOM   4204  HA  THR   283      23.427  44.290  52.719  1.00  0.00           H
ATOM   4205  CB  THR   283      21.857  44.960  54.076  1.00  0.00           C
ATOM   4206  HB  THR   283      21.997  46.024  53.889  1.00  0.00           H
ATOM   4207  CG2 THR   283      20.671  44.582  53.236  1.00  0.00           C
ATOM   4208 HG21 THR   283      19.767  44.986  53.692  1.00  0.00           H
ATOM   4209 HG22 THR   283      20.808  44.974  52.227  1.00  0.00           H
ATOM   4210 HG23 THR   283      20.467  43.518  53.121  1.00  0.00           H
ATOM   4211  OG1 THR   283      21.579  44.788  55.472  1.00  0.00           O
ATOM   4212  HG1 THR   283      20.939  44.083  55.602  1.00  0.00           H
ATOM   4213  C   THR   283      24.317  45.018  54.386  1.00  0.00           C
ATOM   4214  O   THR   283      24.998  45.764  53.704  1.00  0.00           O
ATOM   4215  N   ASN   284      24.635  44.783  55.682  1.00  0.00           N
ATOM   4216  H   ASN   284      23.928  44.188  56.087  1.00  0.00           H
ATOM   4217  CA  ASN   284      25.413  45.664  56.572  1.00  0.00           C
ATOM   4218  HA  ASN   284      25.537  46.558  55.960  1.00  0.00           H
ATOM   4219  CB  ASN   284      24.696  45.795  57.906  1.00  0.00           C
ATOM   4220  HB2 ASN   284      24.486  44.806  58.315  1.00  0.00           H
ATOM   4221  HB3 ASN   284      25.441  46.258  58.553  1.00  0.00           H
ATOM   4222  CG  ASN   284      23.541  46.732  57.935  1.00  0.00           C
ATOM   4223  OD1 ASN   284      23.355  47.548  57.048  1.00  0.00           O
ATOM   4224  ND2 ASN   284      22.824  46.667  59.035  1.00  0.00           N
ATOM   4225 HD21 ASN   284      22.049  47.313  59.080  1.00  0.00           H
ATOM   4226 HD22 ASN   284      23.245  46.254  59.855  1.00  0.00           H
ATOM   4227  C   ASN   284      26.893  45.184  56.771  1.00  0.00           C
ATOM   4228  O   ASN   284      27.815  45.968  56.962  1.00  0.00           O
ATOM   4229  N   SER   285      27.125  43.899  56.784  1.00  0.00           N
ATOM   4230  H   SER   285      26.284  43.367  56.611  1.00  0.00           H
ATOM   4231  CA  SER   285      28.349  43.265  57.092  1.00  0.00           C
ATOM   4232  HA  SER   285      29.094  44.057  57.166  1.00  0.00           H
ATOM   4233  CB  SER   285      28.168  42.450  58.354  1.00  0.00           C
ATOM   4234  HB2 SER   285      27.793  43.082  59.160  1.00  0.00           H
ATOM   4235  HB3 SER   285      27.393  41.725  58.104  1.00  0.00           H
ATOM   4236  OG  SER   285      29.347  41.788  58.784  1.00  0.00           O
ATOM   4237  HG  SER   285      29.097  41.201  59.501  1.00  0.00           H
ATOM   4238  C   SER   285      28.710  42.329  55.982  1.00  0.00           C
ATOM   4239  O   SER   285      27.818  41.835  55.244  1.00  0.00           O
ATOM   4240  N   ARG   286      30.000  42.102  55.720  1.00  0.00           N
ATOM   4241  H   ARG   286      30.706  42.610  56.232  1.00  0.00           H
ATOM   4242  CA  ARG   286      30.595  41.081  54.824  1.00  0.00           C
ATOM   4243  HA  ARG   286      29.937  40.928  53.968  1.00  0.00           H
ATOM   4244  CB  ARG   286      31.962  41.450  54.258  1.00  0.00           C
ATOM   4245  HB2 ARG   286      32.036  42.526  54.102  1.00  0.00           H
ATOM   4246  HB3 ARG   286      32.755  41.304  54.992  1.00  0.00           H
ATOM   4247  CG  ARG   286      32.334  40.858  52.933  1.00  0.00           C
ATOM   4248  HG2 ARG   286      32.520  39.789  53.041  1.00  0.00           H
ATOM   4249  HG3 ARG   286      31.590  41.079  52.169  1.00  0.00           H
ATOM   4250  CD  ARG   286      33.753  41.324  52.577  1.00  0.00           C
ATOM   4251  HD2 ARG   286      34.037  41.067  51.557  1.00  0.00           H
ATOM   4252  HD3 ARG   286      33.788  42.402  52.416  1.00  0.00           H
ATOM   4253  NE  ARG   286      34.789  40.858  53.504  1.00  0.00           N
ATOM   4254  HE  ARG   286      34.776  39.876  53.738  1.00  0.00           H
ATOM   4255  CZ  ARG   286      35.673  41.585  54.166  1.00  0.00           C
ATOM   4256  NH1 ARG   286      36.449  40.982  54.942  1.00  0.00           N
ATOM   4257 HH11 ARG   286      36.454  39.973  54.975  1.00  0.00           H
ATOM   4258 HH12 ARG   286      37.192  41.545  55.331  1.00  0.00           H
ATOM   4259  NH2 ARG   286      35.728  42.899  54.185  1.00  0.00           N
ATOM   4260 HH21 ARG   286      34.960  43.431  53.802  1.00  0.00           H
ATOM   4261 HH22 ARG   286      36.578  43.304  54.551  1.00  0.00           H
ATOM   4262  C   ARG   286      30.644  39.695  55.513  1.00  0.00           C
ATOM   4263  O   ARG   286      31.700  39.086  55.626  1.00  0.00           O
ATOM   4264  N   SER   287      29.482  39.087  55.735  1.00  0.00           N
ATOM   4265  H   SER   287      28.640  39.623  55.577  1.00  0.00           H
ATOM   4266  CA  SER   287      29.352  37.730  56.173  1.00  0.00           C
ATOM   4267  HA  SER   287      30.264  37.196  55.907  1.00  0.00           H
ATOM   4268  CB  SER   287      29.191  37.752  57.625  1.00  0.00           C
ATOM   4269  HB2 SER   287      28.450  38.386  58.111  1.00  0.00           H
ATOM   4270  HB3 SER   287      29.048  36.717  57.940  1.00  0.00           H
ATOM   4271  OG  SER   287      30.383  38.195  58.208  1.00  0.00           O
ATOM   4272  HG  SER   287      30.511  37.908  59.115  1.00  0.00           H
ATOM   4273  C   SER   287      28.118  37.030  55.538  1.00  0.00           C
ATOM   4274  O   SER   287      27.033  37.608  55.358  1.00  0.00           O
ATOM   4275  N   GLY   288      28.384  35.801  55.152  1.00  0.00           N
ATOM   4276  H   GLY   288      29.240  35.418  55.529  1.00  0.00           H
ATOM   4277  CA  GLY   288      27.546  34.873  54.380  1.00  0.00           C
ATOM   4278  HA2 GLY   288      27.945  33.876  54.569  1.00  0.00           H
ATOM   4279  HA3 GLY   288      26.538  34.733  54.769  1.00  0.00           H
ATOM   4280  C   GLY   288      27.352  35.142  52.896  1.00  0.00           C
ATOM   4281  O   GLY   288      27.787  36.166  52.384  1.00  0.00           O
ATOM   4282  N   PHE   289      26.714  34.215  52.147  1.00  0.00           N
ATOM   4283  H   PHE   289      26.184  33.474  52.583  1.00  0.00           H
ATOM   4284  CA  PHE   289      26.671  34.174  50.669  1.00  0.00           C
ATOM   4285  HA  PHE   289      26.922  35.123  50.195  1.00  0.00           H
ATOM   4286  CB  PHE   289      27.772  33.330  50.031  1.00  0.00           C
ATOM   4287  HB2 PHE   289      28.685  33.300  50.624  1.00  0.00           H
ATOM   4288  HB3 PHE   289      27.449  32.301  50.185  1.00  0.00           H
ATOM   4289  CG  PHE   289      27.962  33.653  48.485  1.00  0.00           C
ATOM   4290  CD1 PHE   289      28.814  34.687  48.075  1.00  0.00           C
ATOM   4291  HD1 PHE   289      29.396  35.282  48.764  1.00  0.00           H
ATOM   4292  CE1 PHE   289      29.079  34.910  46.709  1.00  0.00           C
ATOM   4293  HE1 PHE   289      29.910  35.522  46.394  1.00  0.00           H
ATOM   4294  CZ  PHE   289      28.373  34.201  45.737  1.00  0.00           C
ATOM   4295  HZ  PHE   289      28.566  34.282  44.677  1.00  0.00           H
ATOM   4296  CE2 PHE   289      27.468  33.197  46.097  1.00  0.00           C
ATOM   4297  HE2 PHE   289      26.845  32.663  45.394  1.00  0.00           H
ATOM   4298  CD2 PHE   289      27.255  32.941  47.472  1.00  0.00           C
ATOM   4299  HD2 PHE   289      26.550  32.198  47.816  1.00  0.00           H
ATOM   4300  C   PHE   289      25.272  33.625  50.322  1.00  0.00           C
ATOM   4301  O   PHE   289      24.801  32.646  50.908  1.00  0.00           O
ATOM   4302  N   GLU   290      24.669  34.070  49.230  1.00  0.00           N
ATOM   4303  H   GLU   290      24.961  34.929  48.784  1.00  0.00           H
ATOM   4304  CA  GLU   290      23.301  33.671  48.719  1.00  0.00           C
ATOM   4305  HA  GLU   290      23.064  32.622  48.896  1.00  0.00           H
ATOM   4306  CB  GLU   290      22.168  34.459  49.409  1.00  0.00           C
ATOM   4307  HB2 GLU   290      21.181  34.058  49.179  1.00  0.00           H
ATOM   4308  HB3 GLU   290      22.172  34.301  50.488  1.00  0.00           H
ATOM   4309  CG  GLU   290      22.140  35.952  49.090  1.00  0.00           C
ATOM   4310  HG2 GLU   290      23.012  36.524  49.404  1.00  0.00           H
ATOM   4311  HG3 GLU   290      22.208  36.084  48.010  1.00  0.00           H
ATOM   4312  CD  GLU   290      20.919  36.676  49.617  1.00  0.00           C
ATOM   4313  OE1 GLU   290      20.107  36.228  50.417  1.00  0.00           O
ATOM   4314  OE2 GLU   290      20.572  37.778  49.178  1.00  0.00           O
ATOM   4315  C   GLU   290      23.343  33.672  47.175  1.00  0.00           C
ATOM   4316  O   GLU   290      24.198  34.391  46.624  1.00  0.00           O
ATOM   4317  N   MET   291      22.569  32.801  46.542  1.00  0.00           N
ATOM   4318  H   MET   291      21.870  32.310  47.080  1.00  0.00           H
ATOM   4319  CA  MET   291      22.318  32.726  45.133  1.00  0.00           C
ATOM   4320  HA  MET   291      22.945  33.493  44.677  1.00  0.00           H
ATOM   4321  CB  MET   291      22.805  31.334  44.628  1.00  0.00           C
ATOM   4322  HB2 MET   291      22.512  30.535  45.309  1.00  0.00           H
ATOM   4323  HB3 MET   291      22.274  31.189  43.687  1.00  0.00           H
ATOM   4324  CG  MET   291      24.320  31.296  44.503  1.00  0.00           C
ATOM   4325  HG2 MET   291      24.712  31.948  45.283  1.00  0.00           H
ATOM   4326  HG3 MET   291      24.583  30.257  44.699  1.00  0.00           H
ATOM   4327  SD  MET   291      25.121  31.860  42.985  1.00  0.00           S
ATOM   4328  CE  MET   291      24.630  30.613  41.782  1.00  0.00           C
ATOM   4329  HE1 MET   291      24.405  29.689  42.312  1.00  0.00           H
ATOM   4330  HE2 MET   291      23.707  30.797  41.233  1.00  0.00           H
ATOM   4331  HE3 MET   291      25.387  30.583  40.999  1.00  0.00           H
ATOM   4332  C   MET   291      20.863  33.047  44.770  1.00  0.00           C
ATOM   4333  O   MET   291      19.934  32.726  45.515  1.00  0.00           O
ATOM   4334  N   ILE   292      20.687  33.707  43.615  1.00  0.00           N
ATOM   4335  H   ILE   292      21.544  33.919  43.123  1.00  0.00           H
ATOM   4336  CA  ILE   292      19.290  34.099  43.114  1.00  0.00           C
ATOM   4337  HA  ILE   292      18.594  33.408  43.589  1.00  0.00           H
ATOM   4338  CB  ILE   292      18.878  35.486  43.532  1.00  0.00           C
ATOM   4339  HB  ILE   292      19.412  36.099  42.806  1.00  0.00           H
ATOM   4340  CG2 ILE   292      17.411  35.736  43.195  1.00  0.00           C
ATOM   4341 HG21 ILE   292      16.826  34.821  43.100  1.00  0.00           H
ATOM   4342 HG22 ILE   292      17.064  36.491  43.898  1.00  0.00           H
ATOM   4343 HG23 ILE   292      17.367  35.990  42.136  1.00  0.00           H
ATOM   4344  CG1 ILE   292      19.237  36.065  44.947  1.00  0.00           C
ATOM   4345 HG12 ILE   292      18.702  37.004  45.089  1.00  0.00           H
ATOM   4346 HG13 ILE   292      18.964  35.402  45.769  1.00  0.00           H
ATOM   4347  CD1 ILE   292      20.744  36.402  45.157  1.00  0.00           C
ATOM   4348 HD11 ILE   292      20.825  37.067  46.016  1.00  0.00           H
ATOM   4349 HD12 ILE   292      21.274  35.499  45.460  1.00  0.00           H
ATOM   4350 HD13 ILE   292      21.118  36.855  44.239  1.00  0.00           H
ATOM   4351  C   ILE   292      19.261  33.926  41.574  1.00  0.00           C
ATOM   4352  O   ILE   292      20.162  34.295  40.758  1.00  0.00           O
ATOM   4353  N   TRP   293      18.151  33.379  41.111  1.00  0.00           N
ATOM   4354  H   TRP   293      17.526  33.093  41.851  1.00  0.00           H
ATOM   4355  CA  TRP   293      17.661  33.220  39.725  1.00  0.00           C
ATOM   4356  HA  TRP   293      18.553  33.379  39.119  1.00  0.00           H
ATOM   4357  CB  TRP   293      17.145  31.830  39.431  1.00  0.00           C
ATOM   4358  HB2 TRP   293      17.993  31.143  39.421  1.00  0.00           H
ATOM   4359  HB3 TRP   293      16.381  31.776  40.205  1.00  0.00           H
ATOM   4360  CG  TRP   293      16.498  31.504  38.109  1.00  0.00           C
ATOM   4361  CD1 TRP   293      15.245  30.951  37.857  1.00  0.00           C
ATOM   4362  HD1 TRP   293      14.488  30.714  38.590  1.00  0.00           H
ATOM   4363  NE1 TRP   293      15.023  30.892  36.513  1.00  0.00           N
ATOM   4364  HE1 TRP   293      14.253  30.358  36.137  1.00  0.00           H
ATOM   4365  CE2 TRP   293      16.017  31.547  35.797  1.00  0.00           C
ATOM   4366  CZ2 TRP   293      16.138  32.048  34.463  1.00  0.00           C
ATOM   4367  HZ2 TRP   293      15.379  31.807  33.732  1.00  0.00           H
ATOM   4368  CH2 TRP   293      17.392  32.564  34.091  1.00  0.00           C
ATOM   4369  HH2 TRP   293      17.514  32.833  33.053  1.00  0.00           H
ATOM   4370  CZ3 TRP   293      18.454  32.771  35.026  1.00  0.00           C
ATOM   4371  HZ3 TRP   293      19.434  33.052  34.668  1.00  0.00           H
ATOM   4372  CE3 TRP   293      18.306  32.334  36.396  1.00  0.00           C
ATOM   4373  HE3 TRP   293      19.114  32.273  37.111  1.00  0.00           H
ATOM   4374  CD2 TRP   293      17.033  31.819  36.774  1.00  0.00           C
ATOM   4375  C   TRP   293      16.622  34.366  39.467  1.00  0.00           C
ATOM   4376  O   TRP   293      15.574  34.430  40.124  1.00  0.00           O
ATOM   4377  N   ASP   294      16.905  35.288  38.552  1.00  0.00           N
ATOM   4378  H   ASP   294      17.791  35.280  38.068  1.00  0.00           H
ATOM   4379  CA  ASP   294      16.014  36.402  38.055  1.00  0.00           C
ATOM   4380  HA  ASP   294      15.017  36.306  38.483  1.00  0.00           H
ATOM   4381  CB  ASP   294      16.630  37.763  38.397  1.00  0.00           C
ATOM   4382  HB2 ASP   294      16.724  37.756  39.483  1.00  0.00           H
ATOM   4383  HB3 ASP   294      17.532  37.822  37.787  1.00  0.00           H
ATOM   4384  CG  ASP   294      15.546  38.840  38.081  1.00  0.00           C
ATOM   4385  OD1 ASP   294      14.298  38.627  38.047  1.00  0.00           O
ATOM   4386  OD2 ASP   294      15.904  40.051  38.151  1.00  0.00           O
ATOM   4387  C   ASP   294      15.867  36.108  36.534  1.00  0.00           C
ATOM   4388  O   ASP   294      16.734  36.591  35.746  1.00  0.00           O
ATOM   4389  N   PRO   295      14.867  35.386  36.021  1.00  0.00           N
ATOM   4390  CD  PRO   295      13.937  34.560  36.758  1.00  0.00           C
ATOM   4391  HD2 PRO   295      13.319  35.241  37.346  1.00  0.00           H
ATOM   4392  HD3 PRO   295      14.402  33.893  37.483  1.00  0.00           H
ATOM   4393  CG  PRO   295      13.090  33.812  35.713  1.00  0.00           C
ATOM   4394  HG2 PRO   295      12.056  33.678  36.031  1.00  0.00           H
ATOM   4395  HG3 PRO   295      13.461  32.795  35.589  1.00  0.00           H
ATOM   4396  CB  PRO   295      13.125  34.648  34.450  1.00  0.00           C
ATOM   4397  HB2 PRO   295      12.280  35.334  34.390  1.00  0.00           H
ATOM   4398  HB3 PRO   295      13.102  34.022  33.557  1.00  0.00           H
ATOM   4399  CA  PRO   295      14.424  35.515  34.612  1.00  0.00           C
ATOM   4400  HA  PRO   295      15.167  34.929  34.071  1.00  0.00           H
ATOM   4401  C   PRO   295      14.228  36.965  34.207  1.00  0.00           C
ATOM   4402  O   PRO   295      13.827  37.776  35.117  1.00  0.00           O
ATOM   4403  N   ASN   296      14.582  37.333  32.981  1.00  0.00           N
ATOM   4404  H   ASN   296      14.766  36.609  32.301  1.00  0.00           H
ATOM   4405  CA  ASN   296      14.748  38.729  32.519  1.00  0.00           C
ATOM   4406  HA  ASN   296      15.300  38.658  31.581  1.00  0.00           H
ATOM   4407  CB  ASN   296      13.341  39.335  32.216  1.00  0.00           C
ATOM   4408  HB2 ASN   296      12.692  39.509  33.074  1.00  0.00           H
ATOM   4409  HB3 ASN   296      13.514  40.339  31.829  1.00  0.00           H
ATOM   4410  CG  ASN   296      12.558  38.637  31.072  1.00  0.00           C
ATOM   4411  OD1 ASN   296      13.006  38.525  29.910  1.00  0.00           O
ATOM   4412  ND2 ASN   296      11.360  38.118  31.285  1.00  0.00           N
ATOM   4413 HD21 ASN   296      10.805  37.686  30.561  1.00  0.00           H
ATOM   4414 HD22 ASN   296      10.829  38.257  32.133  1.00  0.00           H
ATOM   4415  C   ASN   296      15.601  39.676  33.438  1.00  0.00           C
ATOM   4416  O   ASN   296      15.694  40.856  33.121  1.00  0.00           O
ATOM   4417  N   GLY   297      16.244  39.287  34.495  1.00  0.00           N
ATOM   4418  H   GLY   297      16.401  38.307  34.678  1.00  0.00           H
ATOM   4419  CA  GLY   297      17.248  40.159  35.209  1.00  0.00           C
ATOM   4420  HA2 GLY   297      16.661  40.983  35.616  1.00  0.00           H
ATOM   4421  HA3 GLY   297      17.577  39.469  35.985  1.00  0.00           H
ATOM   4422  C   GLY   297      18.537  40.811  34.551  1.00  0.00           C
ATOM   4423  O   GLY   297      19.142  41.744  35.021  1.00  0.00           O
ATOM   4424  N   TRP   298      18.758  40.358  33.307  1.00  0.00           N
ATOM   4425  H   TRP   298      18.104  39.772  32.808  1.00  0.00           H
ATOM   4426  CA  TRP   298      19.712  41.033  32.381  1.00  0.00           C
ATOM   4427  HA  TRP   298      20.412  41.609  32.984  1.00  0.00           H
ATOM   4428  CB  TRP   298      20.389  39.970  31.421  1.00  0.00           C
ATOM   4429  HB2 TRP   298      20.537  39.157  32.131  1.00  0.00           H
ATOM   4430  HB3 TRP   298      19.666  39.602  30.692  1.00  0.00           H
ATOM   4431  CG  TRP   298      21.739  40.209  30.833  1.00  0.00           C
ATOM   4432  CD1 TRP   298      22.016  40.548  29.523  1.00  0.00           C
ATOM   4433  HD1 TRP   298      21.218  40.744  28.823  1.00  0.00           H
ATOM   4434  NE1 TRP   298      23.358  40.629  29.448  1.00  0.00           N
ATOM   4435  HE1 TRP   298      23.823  40.877  28.586  1.00  0.00           H
ATOM   4436  CE2 TRP   298      24.013  40.440  30.660  1.00  0.00           C
ATOM   4437  CZ2 TRP   298      25.370  40.492  31.007  1.00  0.00           C
ATOM   4438  HZ2 TRP   298      26.065  40.697  30.206  1.00  0.00           H
ATOM   4439  CH2 TRP   298      25.734  40.075  32.259  1.00  0.00           C
ATOM   4440  HH2 TRP   298      26.742  39.988  32.639  1.00  0.00           H
ATOM   4441  CZ3 TRP   298      24.784  39.810  33.252  1.00  0.00           C
ATOM   4442  HZ3 TRP   298      25.058  39.506  34.252  1.00  0.00           H
ATOM   4443  CE3 TRP   298      23.397  39.858  32.915  1.00  0.00           C
ATOM   4444  HE3 TRP   298      22.659  39.670  33.680  1.00  0.00           H
ATOM   4445  CD2 TRP   298      23.027  40.138  31.608  1.00  0.00           C
ATOM   4446  C   TRP   298      19.030  42.104  31.455  1.00  0.00           C
ATOM   4447  O   TRP   298      19.740  42.735  30.645  1.00  0.00           O
ATOM   4448  N   THR   299      17.733  42.467  31.634  1.00  0.00           N
ATOM   4449  H   THR   299      17.120  41.783  32.052  1.00  0.00           H
ATOM   4450  CA  THR   299      17.061  43.610  30.912  1.00  0.00           C
ATOM   4451  HA  THR   299      17.832  44.352  30.702  1.00  0.00           H
ATOM   4452  CB  THR   299      16.636  43.097  29.504  1.00  0.00           C
ATOM   4453  HB  THR   299      17.538  42.748  29.000  1.00  0.00           H
ATOM   4454  CG2 THR   299      15.549  42.097  29.458  1.00  0.00           C
ATOM   4455 HG21 THR   299      14.615  42.377  29.946  1.00  0.00           H
ATOM   4456 HG22 THR   299      15.350  41.835  28.419  1.00  0.00           H
ATOM   4457 HG23 THR   299      15.776  41.209  30.048  1.00  0.00           H
ATOM   4458  OG1 THR   299      16.195  44.126  28.698  1.00  0.00           O
ATOM   4459  HG1 THR   299      16.922  44.751  28.735  1.00  0.00           H
ATOM   4460  C   THR   299      16.050  44.410  31.748  1.00  0.00           C
ATOM   4461  O   THR   299      16.050  45.635  31.695  1.00  0.00           O
ATOM   4462  N   GLU   300      15.288  43.702  32.593  1.00  0.00           N
ATOM   4463  H   GLU   300      15.436  42.729  32.815  1.00  0.00           H
ATOM   4464  CA  GLU   300      14.287  44.326  33.461  1.00  0.00           C
ATOM   4465  HA  GLU   300      14.057  45.325  33.091  1.00  0.00           H
ATOM   4466  CB  GLU   300      12.958  43.513  33.423  1.00  0.00           C
ATOM   4467  HB2 GLU   300      13.074  42.531  33.883  1.00  0.00           H
ATOM   4468  HB3 GLU   300      12.262  44.003  34.102  1.00  0.00           H
ATOM   4469  CG  GLU   300      12.387  43.221  32.031  1.00  0.00           C
ATOM   4470  HG2 GLU   300      13.031  42.518  31.502  1.00  0.00           H
ATOM   4471  HG3 GLU   300      11.440  42.722  32.242  1.00  0.00           H
ATOM   4472  CD  GLU   300      12.076  44.395  31.123  1.00  0.00           C
ATOM   4473  OE1 GLU   300      12.173  44.366  29.850  1.00  0.00           O
ATOM   4474  OE2 GLU   300      11.733  45.382  31.817  1.00  0.00           O
ATOM   4475  C   GLU   300      14.730  44.535  34.875  1.00  0.00           C
ATOM   4476  O   GLU   300      15.610  43.794  35.317  1.00  0.00           O
ATOM   4477  N   THR   301      14.070  45.518  35.633  1.00  0.00           N
ATOM   4478  H   THR   301      13.463  46.055  35.030  1.00  0.00           H
ATOM   4479  CA  THR   301      14.603  46.248  36.872  1.00  0.00           C
ATOM   4480  HA  THR   301      15.570  45.785  37.066  1.00  0.00           H
ATOM   4481  CB  THR   301      14.929  47.688  36.531  1.00  0.00           C
ATOM   4482  HB  THR   301      15.345  48.234  37.377  1.00  0.00           H
ATOM   4483  CG2 THR   301      15.852  47.881  35.233  1.00  0.00           C
ATOM   4484 HG21 THR   301      15.304  47.743  34.301  1.00  0.00           H
ATOM   4485 HG22 THR   301      16.235  48.901  35.275  1.00  0.00           H
ATOM   4486 HG23 THR   301      16.689  47.187  35.306  1.00  0.00           H
ATOM   4487  OG1 THR   301      13.751  48.396  36.166  1.00  0.00           O
ATOM   4488  HG1 THR   301      13.077  48.221  36.826  1.00  0.00           H
ATOM   4489  C   THR   301      13.853  46.081  38.210  1.00  0.00           C
ATOM   4490  O   THR   301      13.971  46.916  39.127  1.00  0.00           O
ATOM   4491  N   ASP   302      13.203  44.915  38.374  1.00  0.00           N
ATOM   4492  H   ASP   302      13.327  44.142  37.737  1.00  0.00           H
ATOM   4493  CA  ASP   302      12.526  44.551  39.605  1.00  0.00           C
ATOM   4494  HA  ASP   302      12.258  45.443  40.172  1.00  0.00           H
ATOM   4495  CB  ASP   302      11.189  43.940  39.261  1.00  0.00           C
ATOM   4496  HB2 ASP   302      10.736  43.555  40.175  1.00  0.00           H
ATOM   4497  HB3 ASP   302      10.622  44.703  38.729  1.00  0.00           H
ATOM   4498  CG  ASP   302      11.338  42.712  38.454  1.00  0.00           C
ATOM   4499  OD1 ASP   302      10.693  42.557  37.394  1.00  0.00           O
ATOM   4500  OD2 ASP   302      11.929  41.710  38.929  1.00  0.00           O
ATOM   4501  C   ASP   302      13.462  43.641  40.502  1.00  0.00           C
ATOM   4502  O   ASP   302      14.299  42.843  40.010  1.00  0.00           O
ATOM   4503  N   SER   303      13.341  43.765  41.833  1.00  0.00           N
ATOM   4504  H   SER   303      12.604  44.354  42.196  1.00  0.00           H
ATOM   4505  CA  SER   303      14.026  42.955  42.875  1.00  0.00           C
ATOM   4506  HA  SER   303      15.079  42.791  42.644  1.00  0.00           H
ATOM   4507  CB  SER   303      14.125  43.781  44.160  1.00  0.00           C
ATOM   4508  HB2 SER   303      14.692  43.273  44.941  1.00  0.00           H
ATOM   4509  HB3 SER   303      14.565  44.759  43.969  1.00  0.00           H
ATOM   4510  OG  SER   303      12.896  44.073  44.767  1.00  0.00           O
ATOM   4511  HG  SER   303      12.532  44.809  44.269  1.00  0.00           H
ATOM   4512  C   SER   303      13.468  41.557  43.176  1.00  0.00           C
ATOM   4513  O   SER   303      13.900  40.895  44.066  1.00  0.00           O
ATOM   4514  N   SER   304      12.476  41.178  42.342  1.00  0.00           N
ATOM   4515  H   SER   304      12.274  41.816  41.586  1.00  0.00           H
ATOM   4516  CA  SER   304      11.896  39.851  42.405  1.00  0.00           C
ATOM   4517  HA  SER   304      11.932  39.560  43.455  1.00  0.00           H
ATOM   4518  CB  SER   304      10.422  39.924  41.984  1.00  0.00           C
ATOM   4519  HB2 SER   304       9.979  40.775  42.502  1.00  0.00           H
ATOM   4520  HB3 SER   304      10.320  40.173  40.928  1.00  0.00           H
ATOM   4521  OG  SER   304       9.745  38.692  42.288  1.00  0.00           O
ATOM   4522  HG  SER   304       9.351  38.445  41.448  1.00  0.00           H
ATOM   4523  C   SER   304      12.737  38.753  41.735  1.00  0.00           C
ATOM   4524  O   SER   304      13.592  38.975  40.896  1.00  0.00           O
ATOM   4525  N   PHE   305      12.311  37.517  42.063  1.00  0.00           N
ATOM   4526  H   PHE   305      11.455  37.435  42.592  1.00  0.00           H
ATOM   4527  CA  PHE   305      12.954  36.299  41.621  1.00  0.00           C
ATOM   4528  HA  PHE   305      13.626  36.544  40.798  1.00  0.00           H
ATOM   4529  CB  PHE   305      13.859  35.787  42.675  1.00  0.00           C
ATOM   4530  HB2 PHE   305      14.386  34.900  42.323  1.00  0.00           H
ATOM   4531  HB3 PHE   305      14.649  36.522  42.829  1.00  0.00           H
ATOM   4532  CG  PHE   305      13.119  35.504  44.040  1.00  0.00           C
ATOM   4533  CD1 PHE   305      13.005  34.212  44.565  1.00  0.00           C
ATOM   4534  HD1 PHE   305      13.213  33.368  43.924  1.00  0.00           H
ATOM   4535  CE1 PHE   305      12.382  33.991  45.810  1.00  0.00           C
ATOM   4536  HE1 PHE   305      12.237  32.980  46.163  1.00  0.00           H
ATOM   4537  CZ  PHE   305      11.837  35.058  46.570  1.00  0.00           C
ATOM   4538  HZ  PHE   305      11.242  34.995  47.469  1.00  0.00           H
ATOM   4539  CE2 PHE   305      12.064  36.304  46.023  1.00  0.00           C
ATOM   4540  HE2 PHE   305      11.653  37.180  46.503  1.00  0.00           H
ATOM   4541  CD2 PHE   305      12.803  36.559  44.835  1.00  0.00           C
ATOM   4542  HD2 PHE   305      13.019  37.572  44.529  1.00  0.00           H
ATOM   4543  C   PHE   305      11.966  35.141  41.199  1.00  0.00           C
ATOM   4544  O   PHE   305      10.708  35.284  41.322  1.00  0.00           O
ATOM   4545  N   SER   306      12.547  34.083  40.668  1.00  0.00           N
ATOM   4546  H   SER   306      13.509  34.213  40.388  1.00  0.00           H
ATOM   4547  CA  SER   306      11.920  32.788  40.457  1.00  0.00           C
ATOM   4548  HA  SER   306      10.855  32.893  40.667  1.00  0.00           H
ATOM   4549  CB  SER   306      11.924  32.402  38.954  1.00  0.00           C
ATOM   4550  HB2 SER   306      11.566  33.243  38.361  1.00  0.00           H
ATOM   4551  HB3 SER   306      12.940  32.299  38.575  1.00  0.00           H
ATOM   4552  OG  SER   306      11.104  31.244  38.713  1.00  0.00           O
ATOM   4553  HG  SER   306      10.272  31.315  39.187  1.00  0.00           H
ATOM   4554  C   SER   306      12.423  31.687  41.427  1.00  0.00           C
ATOM   4555  O   SER   306      11.621  30.877  41.913  1.00  0.00           O
ATOM   4556  N   VAL   307      13.755  31.716  41.872  1.00  0.00           N
ATOM   4557  H   VAL   307      14.410  32.390  41.505  1.00  0.00           H
ATOM   4558  CA  VAL   307      14.309  30.877  43.046  1.00  0.00           C
ATOM   4559  HA  VAL   307      13.508  30.868  43.785  1.00  0.00           H
ATOM   4560  CB  VAL   307      14.783  29.502  42.702  1.00  0.00           C
ATOM   4561  HB  VAL   307      13.868  28.919  42.605  1.00  0.00           H
ATOM   4562  CG1 VAL   307      15.630  29.469  41.444  1.00  0.00           C
ATOM   4563 HG11 VAL   307      16.583  29.902  41.748  1.00  0.00           H
ATOM   4564 HG12 VAL   307      15.843  28.439  41.157  1.00  0.00           H
ATOM   4565 HG13 VAL   307      15.127  30.000  40.635  1.00  0.00           H
ATOM   4566  CG2 VAL   307      15.465  28.878  43.914  1.00  0.00           C
ATOM   4567 HG21 VAL   307      14.829  29.025  44.786  1.00  0.00           H
ATOM   4568 HG22 VAL   307      15.455  27.800  43.754  1.00  0.00           H
ATOM   4569 HG23 VAL   307      16.511  29.159  44.037  1.00  0.00           H
ATOM   4570  C   VAL   307      15.452  31.679  43.703  1.00  0.00           C
ATOM   4571  O   VAL   307      16.199  32.323  42.983  1.00  0.00           O
ATOM   4572  N   LYS   308      15.506  31.707  45.020  1.00  0.00           N
ATOM   4573  H   LYS   308      14.710  31.254  45.446  1.00  0.00           H
ATOM   4574  CA  LYS   308      16.523  32.242  45.865  1.00  0.00           C
ATOM   4575  HA  LYS   308      17.362  32.396  45.187  1.00  0.00           H
ATOM   4576  CB  LYS   308      16.113  33.634  46.420  1.00  0.00           C
ATOM   4577  HB2 LYS   308      16.276  34.392  45.654  1.00  0.00           H
ATOM   4578  HB3 LYS   308      15.061  33.431  46.616  1.00  0.00           H
ATOM   4579  CG  LYS   308      16.793  34.134  47.624  1.00  0.00           C
ATOM   4580  HG2 LYS   308      16.530  33.446  48.428  1.00  0.00           H
ATOM   4581  HG3 LYS   308      17.868  34.219  47.466  1.00  0.00           H
ATOM   4582  CD  LYS   308      16.236  35.539  47.872  1.00  0.00           C
ATOM   4583  HD2 LYS   308      16.722  36.162  47.121  1.00  0.00           H
ATOM   4584  HD3 LYS   308      15.147  35.543  47.919  1.00  0.00           H
ATOM   4585  CE  LYS   308      16.577  36.151  49.256  1.00  0.00           C
ATOM   4586  HE2 LYS   308      17.630  36.425  49.330  1.00  0.00           H
ATOM   4587  HE3 LYS   308      16.021  37.076  49.403  1.00  0.00           H
ATOM   4588  NZ  LYS   308      16.209  35.328  50.398  1.00  0.00           N
ATOM   4589  HZ1 LYS   308      15.396  34.753  50.228  1.00  0.00           H
ATOM   4590  HZ2 LYS   308      16.929  34.635  50.554  1.00  0.00           H
ATOM   4591  HZ3 LYS   308      16.183  35.924  51.213  1.00  0.00           H
ATOM   4592  C   LYS   308      16.972  31.321  46.977  1.00  0.00           C
ATOM   4593  O   LYS   308      16.072  30.711  47.542  1.00  0.00           O
ATOM   4594  N   GLN   309      18.280  31.216  47.214  1.00  0.00           N
ATOM   4595  H   GLN   309      18.877  31.804  46.651  1.00  0.00           H
ATOM   4596  CA  GLN   309      18.854  30.198  48.058  1.00  0.00           C
ATOM   4597  HA  GLN   309      18.105  29.961  48.814  1.00  0.00           H
ATOM   4598  CB  GLN   309      19.045  28.928  47.278  1.00  0.00           C
ATOM   4599  HB2 GLN   309      19.310  28.213  48.057  1.00  0.00           H
ATOM   4600  HB3 GLN   309      18.121  28.695  46.750  1.00  0.00           H
ATOM   4601  CG  GLN   309      20.102  28.947  46.152  1.00  0.00           C
ATOM   4602  HG2 GLN   309      19.879  29.741  45.439  1.00  0.00           H
ATOM   4603  HG3 GLN   309      21.022  29.120  46.710  1.00  0.00           H
ATOM   4604  CD  GLN   309      20.023  27.646  45.391  1.00  0.00           C
ATOM   4605  OE1 GLN   309      19.364  27.642  44.404  1.00  0.00           O
ATOM   4606  NE2 GLN   309      20.419  26.455  45.762  1.00  0.00           N
ATOM   4607 HE21 GLN   309      20.976  26.381  46.601  1.00  0.00           H
ATOM   4608 HE22 GLN   309      20.172  25.621  45.249  1.00  0.00           H
ATOM   4609  C   GLN   309      20.143  30.589  48.823  1.00  0.00           C
ATOM   4610  O   GLN   309      20.896  31.421  48.282  1.00  0.00           O
ATOM   4611  N   ASP   310      20.460  30.027  50.009  1.00  0.00           N
ATOM   4612  H   ASP   310      19.797  29.444  50.502  1.00  0.00           H
ATOM   4613  CA  ASP   310      21.652  30.257  50.703  1.00  0.00           C
ATOM   4614  HA  ASP   310      22.147  31.198  50.459  1.00  0.00           H
ATOM   4615  CB  ASP   310      21.334  30.320  52.189  1.00  0.00           C
ATOM   4616  HB2 ASP   310      20.738  29.441  52.438  1.00  0.00           H
ATOM   4617  HB3 ASP   310      22.235  30.389  52.797  1.00  0.00           H
ATOM   4618  CG  ASP   310      20.478  31.519  52.693  1.00  0.00           C
ATOM   4619  OD1 ASP   310      20.081  31.534  53.898  1.00  0.00           O
ATOM   4620  OD2 ASP   310      20.286  32.431  51.903  1.00  0.00           O
ATOM   4621  C   ASP   310      22.719  29.141  50.588  1.00  0.00           C
ATOM   4622  O   ASP   310      22.561  27.933  50.425  1.00  0.00           O
ATOM   4623  N   ILE   311      23.970  29.617  50.723  1.00  0.00           N
ATOM   4624  H   ILE   311      24.015  30.625  50.758  1.00  0.00           H
ATOM   4625  CA  ILE   311      25.219  28.862  50.459  1.00  0.00           C
ATOM   4626  HA  ILE   311      24.939  27.819  50.310  1.00  0.00           H
ATOM   4627  CB  ILE   311      25.807  29.344  49.139  1.00  0.00           C
ATOM   4628  HB  ILE   311      26.076  30.391  49.281  1.00  0.00           H
ATOM   4629  CG2 ILE   311      27.120  28.544  48.883  1.00  0.00           C
ATOM   4630 HG21 ILE   311      27.829  28.507  49.709  1.00  0.00           H
ATOM   4631 HG22 ILE   311      26.889  27.479  48.818  1.00  0.00           H
ATOM   4632 HG23 ILE   311      27.698  28.894  48.029  1.00  0.00           H
ATOM   4633  CG1 ILE   311      24.825  29.433  47.958  1.00  0.00           C
ATOM   4634 HG12 ILE   311      23.886  29.954  48.146  1.00  0.00           H
ATOM   4635 HG13 ILE   311      25.278  30.050  47.181  1.00  0.00           H
ATOM   4636  CD1 ILE   311      24.452  28.052  47.408  1.00  0.00           C
ATOM   4637 HD11 ILE   311      23.707  28.210  46.628  1.00  0.00           H
ATOM   4638 HD12 ILE   311      25.327  27.533  47.017  1.00  0.00           H
ATOM   4639 HD13 ILE   311      24.093  27.479  48.263  1.00  0.00           H
ATOM   4640  C   ILE   311      26.204  29.079  51.648  1.00  0.00           C
ATOM   4641  O   ILE   311      26.733  28.054  52.139  1.00  0.00           O
ATOM   4642  N   VAL   312      26.352  30.306  52.177  1.00  0.00           N
ATOM   4643  H   VAL   312      25.795  30.999  51.699  1.00  0.00           H
ATOM   4644  CA  VAL   312      27.048  30.652  53.406  1.00  0.00           C
ATOM   4645  HA  VAL   312      27.304  29.687  53.844  1.00  0.00           H
ATOM   4646  CB  VAL   312      28.445  31.281  53.089  1.00  0.00           C
ATOM   4647  HB  VAL   312      28.293  32.251  52.614  1.00  0.00           H
ATOM   4648  CG1 VAL   312      29.362  31.584  54.298  1.00  0.00           C
ATOM   4649 HG11 VAL   312      29.910  30.717  54.668  1.00  0.00           H
ATOM   4650 HG12 VAL   312      30.122  32.344  54.120  1.00  0.00           H
ATOM   4651 HG13 VAL   312      28.830  31.989  55.159  1.00  0.00           H
ATOM   4652  CG2 VAL   312      29.251  30.458  52.031  1.00  0.00           C
ATOM   4653 HG21 VAL   312      28.886  30.506  51.005  1.00  0.00           H
ATOM   4654 HG22 VAL   312      30.303  30.743  51.997  1.00  0.00           H
ATOM   4655 HG23 VAL   312      29.237  29.437  52.413  1.00  0.00           H
ATOM   4656  C   VAL   312      26.176  31.521  54.344  1.00  0.00           C
ATOM   4657  O   VAL   312      25.589  32.472  53.908  1.00  0.00           O
ATOM   4658  N   ALA   313      26.111  31.122  55.639  1.00  0.00           N
ATOM   4659  H   ALA   313      26.594  30.263  55.858  1.00  0.00           H
ATOM   4660  CA  ALA   313      25.308  31.803  56.572  1.00  0.00           C
ATOM   4661  HA  ALA   313      24.411  32.092  56.025  1.00  0.00           H
ATOM   4662  CB  ALA   313      24.848  30.787  57.714  1.00  0.00           C
ATOM   4663  HB1 ALA   313      24.380  31.314  58.546  1.00  0.00           H
ATOM   4664  HB2 ALA   313      24.186  29.972  57.418  1.00  0.00           H
ATOM   4665  HB3 ALA   313      25.664  30.245  58.193  1.00  0.00           H
ATOM   4666  C   ALA   313      25.991  33.146  57.087  1.00  0.00           C
ATOM   4667  O   ALA   313      27.160  33.319  57.182  1.00  0.00           O
ATOM   4668  N   ILE   314      25.110  34.057  57.561  1.00  0.00           N
ATOM   4669  H   ILE   314      24.121  33.902  57.426  1.00  0.00           H
ATOM   4670  CA  ILE   314      25.571  35.340  58.188  1.00  0.00           C
ATOM   4671  HA  ILE   314      26.011  35.970  57.416  1.00  0.00           H
ATOM   4672  CB  ILE   314      24.272  36.177  58.636  1.00  0.00           C
ATOM   4673  HB  ILE   314      23.755  35.544  59.357  1.00  0.00           H
ATOM   4674  CG2 ILE   314      24.718  37.488  59.358  1.00  0.00           C
ATOM   4675 HG21 ILE   314      25.154  38.238  58.699  1.00  0.00           H
ATOM   4676 HG22 ILE   314      23.810  37.861  59.831  1.00  0.00           H
ATOM   4677 HG23 ILE   314      25.545  37.385  60.061  1.00  0.00           H
ATOM   4678  CG1 ILE   314      23.298  36.658  57.574  1.00  0.00           C
ATOM   4679 HG12 ILE   314      23.711  37.531  57.068  1.00  0.00           H
ATOM   4680 HG13 ILE   314      23.281  35.840  56.854  1.00  0.00           H
ATOM   4681  CD1 ILE   314      21.872  36.889  58.096  1.00  0.00           C
ATOM   4682 HD11 ILE   314      21.386  35.963  58.403  1.00  0.00           H
ATOM   4683 HD12 ILE   314      21.873  37.589  58.931  1.00  0.00           H
ATOM   4684 HD13 ILE   314      21.296  37.312  57.273  1.00  0.00           H
ATOM   4685  C   ILE   314      26.626  35.040  59.293  1.00  0.00           C
ATOM   4686  O   ILE   314      27.470  35.903  59.615  1.00  0.00           O
ATOM   4687  N   THR   315      26.464  33.928  60.006  1.00  0.00           N
ATOM   4688  H   THR   315      25.580  33.456  59.885  1.00  0.00           H
ATOM   4689  CA  THR   315      27.397  33.508  60.978  1.00  0.00           C
ATOM   4690  HA  THR   315      27.305  34.274  61.747  1.00  0.00           H
ATOM   4691  CB  THR   315      27.090  32.181  61.592  1.00  0.00           C
ATOM   4692  HB  THR   315      27.885  31.912  62.287  1.00  0.00           H
ATOM   4693  CG2 THR   315      25.716  32.078  62.311  1.00  0.00           C
ATOM   4694 HG21 THR   315      24.944  32.350  61.591  1.00  0.00           H
ATOM   4695 HG22 THR   315      25.528  31.139  62.832  1.00  0.00           H
ATOM   4696 HG23 THR   315      25.670  32.936  62.981  1.00  0.00           H
ATOM   4697  OG1 THR   315      26.914  31.253  60.556  1.00  0.00           O
ATOM   4698  HG1 THR   315      27.823  31.048  60.324  1.00  0.00           H
ATOM   4699  C   THR   315      28.892  33.414  60.526  1.00  0.00           C
ATOM   4700  O   THR   315      29.772  33.443  61.388  1.00  0.00           O
ATOM   4701  N   ASP   316      29.210  33.329  59.199  1.00  0.00           N
ATOM   4702  H   ASP   316      28.430  33.264  58.559  1.00  0.00           H
ATOM   4703  CA  ASP   316      30.519  33.001  58.660  1.00  0.00           C
ATOM   4704  HA  ASP   316      31.129  32.877  59.554  1.00  0.00           H
ATOM   4705  CB  ASP   316      30.456  31.606  57.995  1.00  0.00           C
ATOM   4706  HB2 ASP   316      29.868  31.745  57.087  1.00  0.00           H
ATOM   4707  HB3 ASP   316      31.443  31.280  57.669  1.00  0.00           H
ATOM   4708  CG  ASP   316      29.788  30.458  58.767  1.00  0.00           C
ATOM   4709  OD1 ASP   316      29.344  29.515  58.135  1.00  0.00           O
ATOM   4710  OD2 ASP   316      29.720  30.509  60.015  1.00  0.00           O
ATOM   4711  C   ASP   316      31.055  34.187  57.850  1.00  0.00           C
ATOM   4712  O   ASP   316      30.348  34.584  56.944  1.00  0.00           O
ATOM   4713  N   TRP   317      32.204  34.762  58.265  1.00  0.00           N
ATOM   4714  H   TRP   317      32.757  34.183  58.883  1.00  0.00           H
ATOM   4715  CA  TRP   317      32.900  35.884  57.668  1.00  0.00           C
ATOM   4716  HA  TRP   317      32.231  36.738  57.570  1.00  0.00           H
ATOM   4717  CB  TRP   317      34.036  36.166  58.620  1.00  0.00           C
ATOM   4718  HB2 TRP   317      33.668  36.301  59.636  1.00  0.00           H
ATOM   4719  HB3 TRP   317      34.650  35.266  58.619  1.00  0.00           H
ATOM   4720  CG  TRP   317      34.954  37.425  58.417  1.00  0.00           C
ATOM   4721  CD1 TRP   317      34.720  38.457  57.581  1.00  0.00           C
ATOM   4722  HD1 TRP   317      33.864  38.542  56.927  1.00  0.00           H
ATOM   4723  NE1 TRP   317      35.749  39.397  57.631  1.00  0.00           N
ATOM   4724  HE1 TRP   317      35.598  40.356  57.356  1.00  0.00           H
ATOM   4725  CE2 TRP   317      36.784  38.972  58.408  1.00  0.00           C
ATOM   4726  CZ2 TRP   317      38.013  39.459  58.828  1.00  0.00           C
ATOM   4727  HZ2 TRP   317      38.381  40.357  58.354  1.00  0.00           H
ATOM   4728  CH2 TRP   317      38.834  38.774  59.707  1.00  0.00           C
ATOM   4729  HH2 TRP   317      39.867  39.048  59.862  1.00  0.00           H
ATOM   4730  CZ3 TRP   317      38.292  37.667  60.363  1.00  0.00           C
ATOM   4731  HZ3 TRP   317      38.918  37.168  61.087  1.00  0.00           H
ATOM   4732  CE3 TRP   317      36.959  37.242  60.065  1.00  0.00           C
ATOM   4733  HE3 TRP   317      36.570  36.350  60.534  1.00  0.00           H
ATOM   4734  CD2 TRP   317      36.203  37.818  59.052  1.00  0.00           C
ATOM   4735  C   TRP   317      33.259  35.488  56.200  1.00  0.00           C
ATOM   4736  O   TRP   317      33.859  34.420  55.956  1.00  0.00           O
ATOM   4737  N   SER   318      32.970  36.427  55.226  1.00  0.00           N
ATOM   4738  H   SER   318      32.581  37.348  55.379  1.00  0.00           H
ATOM   4739  CA  SER   318      33.138  36.222  53.759  1.00  0.00           C
ATOM   4740  HA  SER   318      33.208  35.144  53.611  1.00  0.00           H
ATOM   4741  CB  SER   318      31.821  36.613  53.117  1.00  0.00           C
ATOM   4742  HB2 SER   318      30.960  36.095  53.541  1.00  0.00           H
ATOM   4743  HB3 SER   318      31.804  37.695  53.242  1.00  0.00           H
ATOM   4744  OG  SER   318      32.014  36.266  51.717  1.00  0.00           O
ATOM   4745  HG  SER   318      31.974  35.311  51.629  1.00  0.00           H
ATOM   4746  C   SER   318      34.288  36.995  53.253  1.00  0.00           C
ATOM   4747  O   SER   318      34.624  38.046  53.802  1.00  0.00           O
ATOM   4748  N   GLY   319      35.006  36.536  52.194  1.00  0.00           N
ATOM   4749  H   GLY   319      34.627  35.707  51.757  1.00  0.00           H
ATOM   4750  CA  GLY   319      36.045  37.381  51.589  1.00  0.00           C
ATOM   4751  HA2 GLY   319      35.982  38.389  52.001  1.00  0.00           H
ATOM   4752  HA3 GLY   319      37.028  37.014  51.879  1.00  0.00           H
ATOM   4753  C   GLY   319      35.888  37.455  50.061  1.00  0.00           C
ATOM   4754  O   GLY   319      34.942  37.979  49.507  1.00  0.00           O
ATOM   4755  N   TYR   320      36.832  36.829  49.358  1.00  0.00           N
ATOM   4756  H   TYR   320      37.555  36.236  49.740  1.00  0.00           H
ATOM   4757  CA  TYR   320      36.734  36.780  47.916  1.00  0.00           C
ATOM   4758  HA  TYR   320      36.364  37.693  47.451  1.00  0.00           H
ATOM   4759  CB  TYR   320      38.126  36.486  47.380  1.00  0.00           C
ATOM   4760  HB2 TYR   320      38.471  35.552  47.823  1.00  0.00           H
ATOM   4761  HB3 TYR   320      37.935  36.362  46.314  1.00  0.00           H
ATOM   4762  CG  TYR   320      39.210  37.485  47.545  1.00  0.00           C
ATOM   4763  CD1 TYR   320      40.328  37.225  48.403  1.00  0.00           C
ATOM   4764  HD1 TYR   320      40.401  36.327  49.001  1.00  0.00           H
ATOM   4765  CE1 TYR   320      41.392  38.106  48.506  1.00  0.00           C
ATOM   4766  HE1 TYR   320      42.279  37.838  49.060  1.00  0.00           H
ATOM   4767  CZ  TYR   320      41.324  39.291  47.781  1.00  0.00           C
ATOM   4768  OH  TYR   320      42.386  40.162  47.940  1.00  0.00           O
ATOM   4769  HH  TYR   320      42.237  40.979  47.457  1.00  0.00           H
ATOM   4770  CE2 TYR   320      40.161  39.653  47.020  1.00  0.00           C
ATOM   4771  HE2 TYR   320      40.071  40.695  46.750  1.00  0.00           H
ATOM   4772  CD2 TYR   320      39.118  38.722  46.932  1.00  0.00           C
ATOM   4773  HD2 TYR   320      38.339  39.045  46.257  1.00  0.00           H
ATOM   4774  C   TYR   320      35.831  35.590  47.514  1.00  0.00           C
ATOM   4775  O   TYR   320      35.744  34.574  48.181  1.00  0.00           O
ATOM   4776  N   SER   321      35.197  35.707  46.375  1.00  0.00           N
ATOM   4777  H   SER   321      35.241  36.596  45.897  1.00  0.00           H
ATOM   4778  CA  SER   321      34.471  34.669  45.642  1.00  0.00           C
ATOM   4779  HA  SER   321      34.788  33.653  45.878  1.00  0.00           H
ATOM   4780  CB  SER   321      32.977  34.773  45.916  1.00  0.00           C
ATOM   4781  HB2 SER   321      32.834  34.618  46.986  1.00  0.00           H
ATOM   4782  HB3 SER   321      32.686  35.805  45.721  1.00  0.00           H
ATOM   4783  OG  SER   321      32.242  33.767  45.228  1.00  0.00           O
ATOM   4784  HG  SER   321      32.467  32.918  45.615  1.00  0.00           H
ATOM   4785  C   SER   321      34.722  34.574  44.154  1.00  0.00           C
ATOM   4786  O   SER   321      35.253  35.490  43.593  1.00  0.00           O
ATOM   4787  N   GLY   322      34.326  33.547  43.404  1.00  0.00           N
ATOM   4788  H   GLY   322      33.994  32.665  43.768  1.00  0.00           H
ATOM   4789  CA  GLY   322      34.523  33.656  41.895  1.00  0.00           C
ATOM   4790  HA2 GLY   322      34.000  34.520  41.486  1.00  0.00           H
ATOM   4791  HA3 GLY   322      35.547  33.586  41.525  1.00  0.00           H
ATOM   4792  C   GLY   322      33.964  32.452  41.178  1.00  0.00           C
ATOM   4793  O   GLY   322      34.012  31.381  41.733  1.00  0.00           O
ATOM   4794  N   SER   323      33.462  32.544  39.954  1.00  0.00           N
ATOM   4795  H   SER   323      33.188  33.430  39.554  1.00  0.00           H
ATOM   4796  CA  SER   323      32.969  31.432  39.158  1.00  0.00           C
ATOM   4797  HA  SER   323      32.376  30.757  39.774  1.00  0.00           H
ATOM   4798  CB  SER   323      31.990  31.955  38.050  1.00  0.00           C
ATOM   4799  HB2 SER   323      31.843  31.165  37.312  1.00  0.00           H
ATOM   4800  HB3 SER   323      31.074  32.344  38.497  1.00  0.00           H
ATOM   4801  OG  SER   323      32.724  33.013  37.499  1.00  0.00           O
ATOM   4802  HG  SER   323      32.955  32.841  36.583  1.00  0.00           H
ATOM   4803  C   SER   323      34.217  30.630  38.511  1.00  0.00           C
ATOM   4804  O   SER   323      35.394  30.906  38.701  1.00  0.00           O
ATOM   4805  N   PHE   324      33.855  29.603  37.801  1.00  0.00           N
ATOM   4806  H   PHE   324      32.879  29.369  37.917  1.00  0.00           H
ATOM   4807  CA  PHE   324      34.559  28.831  36.814  1.00  0.00           C
ATOM   4808  HA  PHE   324      34.923  29.556  36.085  1.00  0.00           H
ATOM   4809  CB  PHE   324      35.709  28.070  37.525  1.00  0.00           C
ATOM   4810  HB2 PHE   324      36.365  27.763  36.711  1.00  0.00           H
ATOM   4811  HB3 PHE   324      36.310  28.763  38.114  1.00  0.00           H
ATOM   4812  CG  PHE   324      35.393  27.006  38.506  1.00  0.00           C
ATOM   4813  CD1 PHE   324      35.118  27.312  39.881  1.00  0.00           C
ATOM   4814  HD1 PHE   324      35.062  28.356  40.154  1.00  0.00           H
ATOM   4815  CE1 PHE   324      34.767  26.299  40.753  1.00  0.00           C
ATOM   4816  HE1 PHE   324      34.652  26.578  41.791  1.00  0.00           H
ATOM   4817  CZ  PHE   324      34.785  24.948  40.332  1.00  0.00           C
ATOM   4818  HZ  PHE   324      34.646  24.184  41.082  1.00  0.00           H
ATOM   4819  CE2 PHE   324      35.106  24.603  39.031  1.00  0.00           C
ATOM   4820  HE2 PHE   324      35.144  23.578  38.693  1.00  0.00           H
ATOM   4821  CD2 PHE   324      35.367  25.653  38.132  1.00  0.00           C
ATOM   4822  HD2 PHE   324      35.576  25.468  37.089  1.00  0.00           H
ATOM   4823  C   PHE   324      33.554  27.992  36.081  1.00  0.00           C
ATOM   4824  O   PHE   324      32.306  28.067  36.220  1.00  0.00           O
ATOM   4825  N   VAL   325      34.113  27.072  35.297  1.00  0.00           N
ATOM   4826  H   VAL   325      35.119  27.084  35.214  1.00  0.00           H
ATOM   4827  CA  VAL   325      33.451  26.054  34.390  1.00  0.00           C
ATOM   4828  HA  VAL   325      32.420  25.988  34.736  1.00  0.00           H
ATOM   4829  CB  VAL   325      33.316  26.498  32.969  1.00  0.00           C
ATOM   4830  HB  VAL   325      32.675  25.807  32.422  1.00  0.00           H
ATOM   4831  CG1 VAL   325      32.581  27.805  32.731  1.00  0.00           C
ATOM   4832 HG11 VAL   325      31.546  27.733  33.065  1.00  0.00           H
ATOM   4833 HG12 VAL   325      33.088  28.637  33.219  1.00  0.00           H
ATOM   4834 HG13 VAL   325      32.682  27.985  31.661  1.00  0.00           H
ATOM   4835  CG2 VAL   325      34.581  26.555  32.116  1.00  0.00           C
ATOM   4836 HG21 VAL   325      35.254  27.310  32.524  1.00  0.00           H
ATOM   4837 HG22 VAL   325      35.141  25.622  32.041  1.00  0.00           H
ATOM   4838 HG23 VAL   325      34.410  26.887  31.092  1.00  0.00           H
ATOM   4839  C   VAL   325      34.056  24.638  34.502  1.00  0.00           C
ATOM   4840  O   VAL   325      35.272  24.486  34.623  1.00  0.00           O
ATOM   4841  N   GLN   326      33.209  23.573  34.352  1.00  0.00           N
ATOM   4842  H   GLN   326      32.217  23.764  34.316  1.00  0.00           H
ATOM   4843  CA  GLN   326      33.664  22.152  34.129  1.00  0.00           C
ATOM   4844  HA  GLN   326      34.708  22.155  34.440  1.00  0.00           H
ATOM   4845  CB  GLN   326      32.869  21.190  35.053  1.00  0.00           C
ATOM   4846  HB2 GLN   326      31.823  21.296  34.763  1.00  0.00           H
ATOM   4847  HB3 GLN   326      33.034  20.135  34.835  1.00  0.00           H
ATOM   4848  CG  GLN   326      33.084  21.193  36.550  1.00  0.00           C
ATOM   4849  HG2 GLN   326      34.111  20.843  36.646  1.00  0.00           H
ATOM   4850  HG3 GLN   326      33.004  22.215  36.919  1.00  0.00           H
ATOM   4851  CD  GLN   326      32.236  20.169  37.352  1.00  0.00           C
ATOM   4852  OE1 GLN   326      31.197  19.661  36.928  1.00  0.00           O
ATOM   4853  NE2 GLN   326      32.547  19.911  38.627  1.00  0.00           N
ATOM   4854 HE21 GLN   326      33.158  20.498  39.178  1.00  0.00           H
ATOM   4855 HE22 GLN   326      31.881  19.302  39.080  1.00  0.00           H
ATOM   4856  C   GLN   326      33.689  21.706  32.612  1.00  0.00           C
ATOM   4857  O   GLN   326      32.657  21.793  31.948  1.00  0.00           O
ATOM   4858  N   HID   327      34.770  21.044  32.127  1.00  0.00           N
ATOM   4859  H   HID   327      35.618  21.087  32.674  1.00  0.00           H
ATOM   4860  CA  HID   327      34.974  20.438  30.811  1.00  0.00           C
ATOM   4861  HA  HID   327      34.842  21.238  30.083  1.00  0.00           H
ATOM   4862  CB  HID   327      36.424  19.915  30.652  1.00  0.00           C
ATOM   4863  HB2 HID   327      37.016  20.119  31.544  1.00  0.00           H
ATOM   4864  HB3 HID   327      36.528  18.844  30.483  1.00  0.00           H
ATOM   4865  CG  HID   327      37.085  20.506  29.380  1.00  0.00           C
ATOM   4866  ND1 HID   327      37.027  20.123  28.085  1.00  0.00           N
ATOM   4867  HD1 HID   327      36.620  19.296  27.671  1.00  0.00           H
ATOM   4868  CE1 HID   327      37.774  20.940  27.376  1.00  0.00           C
ATOM   4869  HE1 HID   327      37.880  20.898  26.302  1.00  0.00           H
ATOM   4870  NE2 HID   327      38.368  21.893  28.089  1.00  0.00           N
ATOM   4871  CD2 HID   327      37.927  21.627  29.349  1.00  0.00           C
ATOM   4872  HD2 HID   327      38.214  22.155  30.245  1.00  0.00           H
ATOM   4873  C   HID   327      33.901  19.403  30.403  1.00  0.00           C
ATOM   4874  O   HID   327      33.457  18.639  31.255  1.00  0.00           O
ATOM   4875  N   PRO   328      33.346  19.353  29.171  1.00  0.00           N
ATOM   4876  CD  PRO   328      33.531  20.328  28.099  1.00  0.00           C
ATOM   4877  HD2 PRO   328      34.479  20.220  27.573  1.00  0.00           H
ATOM   4878  HD3 PRO   328      33.567  21.338  28.507  1.00  0.00           H
ATOM   4879  CG  PRO   328      32.438  20.146  27.076  1.00  0.00           C
ATOM   4880  HG2 PRO   328      32.813  20.449  26.099  1.00  0.00           H
ATOM   4881  HG3 PRO   328      31.487  20.646  27.262  1.00  0.00           H
ATOM   4882  CB  PRO   328      32.290  18.636  27.174  1.00  0.00           C
ATOM   4883  HB2 PRO   328      33.008  18.122  26.534  1.00  0.00           H
ATOM   4884  HB3 PRO   328      31.278  18.358  26.880  1.00  0.00           H
ATOM   4885  CA  PRO   328      32.483  18.324  28.666  1.00  0.00           C
ATOM   4886  HA  PRO   328      31.489  18.347  29.114  1.00  0.00           H
ATOM   4887  C   PRO   328      33.015  16.892  28.802  1.00  0.00           C
ATOM   4888  O   PRO   328      32.261  16.024  29.224  1.00  0.00           O
ATOM   4889  N   GLU   329      34.366  16.827  28.623  1.00  0.00           N
ATOM   4890  H   GLU   329      34.778  17.676  28.264  1.00  0.00           H
ATOM   4891  CA  GLU   329      35.205  15.646  28.828  1.00  0.00           C
ATOM   4892  HA  GLU   329      34.918  14.947  28.044  1.00  0.00           H
ATOM   4893  CB  GLU   329      36.722  16.100  28.482  1.00  0.00           C
ATOM   4894  HB2 GLU   329      36.882  17.111  28.856  1.00  0.00           H
ATOM   4895  HB3 GLU   329      37.326  15.454  29.119  1.00  0.00           H
ATOM   4896  CG  GLU   329      36.863  15.973  26.967  1.00  0.00           C
ATOM   4897  HG2 GLU   329      37.906  16.032  26.654  1.00  0.00           H
ATOM   4898  HG3 GLU   329      36.535  15.017  26.562  1.00  0.00           H
ATOM   4899  CD  GLU   329      36.129  16.982  26.100  1.00  0.00           C
ATOM   4900  OE1 GLU   329      35.886  18.073  26.597  1.00  0.00           O
ATOM   4901  OE2 GLU   329      35.674  16.631  25.013  1.00  0.00           O
ATOM   4902  C   GLU   329      35.151  15.034  30.210  1.00  0.00           C
ATOM   4903  O   GLU   329      35.201  13.869  30.443  1.00  0.00           O
ATOM   4904  N   LEU   330      35.008  15.891  31.201  1.00  0.00           N
ATOM   4905  H   LEU   330      34.982  16.886  31.032  1.00  0.00           H
ATOM   4906  CA  LEU   330      34.878  15.492  32.630  1.00  0.00           C
ATOM   4907  HA  LEU   330      35.554  14.693  32.935  1.00  0.00           H
ATOM   4908  CB  LEU   330      35.268  16.761  33.390  1.00  0.00           C
ATOM   4909  HB2 LEU   330      35.692  17.466  32.675  1.00  0.00           H
ATOM   4910  HB3 LEU   330      34.445  17.361  33.780  1.00  0.00           H
ATOM   4911  CG  LEU   330      36.193  16.595  34.541  1.00  0.00           C
ATOM   4912  HG  LEU   330      36.978  15.901  34.236  1.00  0.00           H
ATOM   4913  CD1 LEU   330      36.797  17.955  34.963  1.00  0.00           C
ATOM   4914 HD11 LEU   330      37.586  17.736  35.682  1.00  0.00           H
ATOM   4915 HD12 LEU   330      37.326  18.274  34.064  1.00  0.00           H
ATOM   4916 HD13 LEU   330      36.073  18.671  35.350  1.00  0.00           H
ATOM   4917  CD2 LEU   330      35.504  15.932  35.750  1.00  0.00           C
ATOM   4918 HD21 LEU   330      34.678  16.493  36.184  1.00  0.00           H
ATOM   4919 HD22 LEU   330      35.141  14.911  35.621  1.00  0.00           H
ATOM   4920 HD23 LEU   330      36.294  15.797  36.490  1.00  0.00           H
ATOM   4921  C   LEU   330      33.479  15.008  32.964  1.00  0.00           C
ATOM   4922  O   LEU   330      33.330  13.942  33.574  1.00  0.00           O
ATOM   4923  N   THR   331      32.432  15.777  32.598  1.00  0.00           N
ATOM   4924  H   THR   331      32.595  16.662  32.138  1.00  0.00           H
ATOM   4925  CA  THR   331      31.046  15.478  32.973  1.00  0.00           C
ATOM   4926  HA  THR   331      31.179  14.963  33.924  1.00  0.00           H
ATOM   4927  CB  THR   331      30.253  16.756  33.380  1.00  0.00           C
ATOM   4928  HB  THR   331      29.363  16.513  33.961  1.00  0.00           H
ATOM   4929  CG2 THR   331      30.925  17.840  34.152  1.00  0.00           C
ATOM   4930 HG21 THR   331      31.941  17.913  33.766  1.00  0.00           H
ATOM   4931 HG22 THR   331      30.331  18.753  34.179  1.00  0.00           H
ATOM   4932 HG23 THR   331      30.883  17.636  35.222  1.00  0.00           H
ATOM   4933  OG1 THR   331      29.888  17.324  32.143  1.00  0.00           O
ATOM   4934  HG1 THR   331      30.025  18.274  32.166  1.00  0.00           H
ATOM   4935  C   THR   331      30.322  14.487  32.109  1.00  0.00           C
ATOM   4936  O   THR   331      29.395  13.799  32.586  1.00  0.00           O
ATOM   4937  N   GLY   332      30.568  14.398  30.855  1.00  0.00           N
ATOM   4938  H   GLY   332      31.260  14.950  30.368  1.00  0.00           H
ATOM   4939  CA  GLY   332      29.728  13.664  29.889  1.00  0.00           C
ATOM   4940  HA2 GLY   332      30.344  13.582  28.994  1.00  0.00           H
ATOM   4941  HA3 GLY   332      29.387  12.725  30.324  1.00  0.00           H
ATOM   4942  C   GLY   332      28.502  14.426  29.429  1.00  0.00           C
ATOM   4943  O   GLY   332      27.570  13.837  28.823  1.00  0.00           O
ATOM   4944  N   LEU   333      28.422  15.717  29.728  1.00  0.00           N
ATOM   4945  H   LEU   333      29.113  16.073  30.374  1.00  0.00           H
ATOM   4946  CA  LEU   333      27.375  16.619  29.251  1.00  0.00           C
ATOM   4947  HA  LEU   333      26.495  16.078  28.900  1.00  0.00           H
ATOM   4948  CB  LEU   333      27.129  17.711  30.269  1.00  0.00           C
ATOM   4949  HB2 LEU   333      27.958  18.386  30.487  1.00  0.00           H
ATOM   4950  HB3 LEU   333      26.341  18.353  29.874  1.00  0.00           H
ATOM   4951  CG  LEU   333      26.581  17.156  31.593  1.00  0.00           C
ATOM   4952  HG  LEU   333      27.311  16.424  31.939  1.00  0.00           H
ATOM   4953  CD1 LEU   333      26.381  18.331  32.577  1.00  0.00           C
ATOM   4954 HD11 LEU   333      27.342  18.798  32.796  1.00  0.00           H
ATOM   4955 HD12 LEU   333      25.610  19.020  32.232  1.00  0.00           H
ATOM   4956 HD13 LEU   333      25.999  17.920  33.512  1.00  0.00           H
ATOM   4957  CD2 LEU   333      25.188  16.552  31.328  1.00  0.00           C
ATOM   4958 HD21 LEU   333      25.108  15.953  30.420  1.00  0.00           H
ATOM   4959 HD22 LEU   333      24.826  15.905  32.127  1.00  0.00           H
ATOM   4960 HD23 LEU   333      24.464  17.331  31.090  1.00  0.00           H
ATOM   4961  C   LEU   333      27.867  17.257  27.934  1.00  0.00           C
ATOM   4962  O   LEU   333      29.091  17.327  27.757  1.00  0.00           O
ATOM   4963  N   ASP   334      27.055  17.640  26.977  1.00  0.00           N
ATOM   4964  H   ASP   334      26.077  17.441  27.131  1.00  0.00           H
ATOM   4965  CA  ASP   334      27.465  18.358  25.750  1.00  0.00           C
ATOM   4966  HA  ASP   334      28.457  18.124  25.362  1.00  0.00           H
ATOM   4967  CB  ASP   334      26.323  17.960  24.683  1.00  0.00           C
ATOM   4968  HB2 ASP   334      25.351  18.323  25.018  1.00  0.00           H
ATOM   4969  HB3 ASP   334      26.499  18.408  23.706  1.00  0.00           H
ATOM   4970  CG  ASP   334      26.469  16.467  24.321  1.00  0.00           C
ATOM   4971  OD1 ASP   334      25.587  15.868  23.688  1.00  0.00           O
ATOM   4972  OD2 ASP   334      27.482  15.820  24.442  1.00  0.00           O
ATOM   4973  C   ASP   334      27.530  19.888  26.045  1.00  0.00           C
ATOM   4974  O   ASP   334      28.428  20.564  25.539  1.00  0.00           O
ATOM   4975  N   CYX   335      26.696  20.389  26.933  1.00  0.00           N
ATOM   4976  H   CYX   335      26.004  19.745  27.288  1.00  0.00           H
ATOM   4977  CA  CYX   335      26.608  21.727  27.591  1.00  0.00           C
ATOM   4978  HA  CYX   335      26.810  22.446  26.798  1.00  0.00           H
ATOM   4979  CB  CYX   335      25.170  21.978  28.284  1.00  0.00           C
ATOM   4980  HB2 CYX   335      25.194  22.950  28.777  1.00  0.00           H
ATOM   4981  HB3 CYX   335      24.356  22.108  27.570  1.00  0.00           H
ATOM   4982  SG  CYX   335      24.585  20.761  29.542  1.00  0.00           S
ATOM   4983  C   CYX   335      27.709  21.882  28.636  1.00  0.00           C
ATOM   4984  O   CYX   335      28.345  20.921  29.076  1.00  0.00           O
ATOM   4985  N   ILE   336      28.057  23.090  29.058  1.00  0.00           N
ATOM   4986  H   ILE   336      27.382  23.810  28.845  1.00  0.00           H
ATOM   4987  CA  ILE   336      29.233  23.362  29.882  1.00  0.00           C
ATOM   4988  HA  ILE   336      29.926  22.526  29.779  1.00  0.00           H
ATOM   4989  CB  ILE   336      30.041  24.527  29.353  1.00  0.00           C
ATOM   4990  HB  ILE   336      29.411  25.361  29.047  1.00  0.00           H
ATOM   4991  CG2 ILE   336      31.115  24.955  30.362  1.00  0.00           C
ATOM   4992 HG21 ILE   336      31.994  25.278  29.803  1.00  0.00           H
ATOM   4993 HG22 ILE   336      30.688  25.713  31.018  1.00  0.00           H
ATOM   4994 HG23 ILE   336      31.432  24.034  30.851  1.00  0.00           H
ATOM   4995  CG1 ILE   336      30.752  24.014  28.023  1.00  0.00           C
ATOM   4996 HG12 ILE   336      31.627  23.430  28.311  1.00  0.00           H
ATOM   4997 HG13 ILE   336      30.135  23.266  27.523  1.00  0.00           H
ATOM   4998  CD1 ILE   336      31.277  25.121  27.074  1.00  0.00           C
ATOM   4999 HD11 ILE   336      31.973  24.704  26.348  1.00  0.00           H
ATOM   5000 HD12 ILE   336      30.505  25.631  26.496  1.00  0.00           H
ATOM   5001 HD13 ILE   336      31.877  25.863  27.602  1.00  0.00           H
ATOM   5002  C   ILE   336      28.605  23.612  31.275  1.00  0.00           C
ATOM   5003  O   ILE   336      27.750  24.451  31.397  1.00  0.00           O
ATOM   5004  N   ARG   337      29.012  22.791  32.280  1.00  0.00           N
ATOM   5005  H   ARG   337      29.419  21.903  32.022  1.00  0.00           H
ATOM   5006  CA  ARG   337      28.544  23.058  33.651  1.00  0.00           C
ATOM   5007  HA  ARG   337      27.498  23.336  33.527  1.00  0.00           H
ATOM   5008  CB  ARG   337      28.521  21.774  34.491  1.00  0.00           C
ATOM   5009  HB2 ARG   337      28.059  21.001  33.877  1.00  0.00           H
ATOM   5010  HB3 ARG   337      29.523  21.484  34.807  1.00  0.00           H
ATOM   5011  CG  ARG   337      27.681  22.000  35.755  1.00  0.00           C
ATOM   5012  HG2 ARG   337      27.946  22.947  36.226  1.00  0.00           H
ATOM   5013  HG3 ARG   337      26.636  22.035  35.450  1.00  0.00           H
ATOM   5014  CD  ARG   337      27.978  20.828  36.743  1.00  0.00           C
ATOM   5015  HD2 ARG   337      29.061  20.708  36.758  1.00  0.00           H
ATOM   5016  HD3 ARG   337      27.634  21.083  37.745  1.00  0.00           H
ATOM   5017  NE  ARG   337      27.299  19.627  36.238  1.00  0.00           N
ATOM   5018  HE  ARG   337      26.378  19.719  35.834  1.00  0.00           H
ATOM   5019  CZ  ARG   337      27.749  18.409  36.440  1.00  0.00           C
ATOM   5020  NH1 ARG   337      28.890  18.036  36.924  1.00  0.00           N
ATOM   5021 HH11 ARG   337      29.594  18.745  37.072  1.00  0.00           H
ATOM   5022 HH12 ARG   337      28.951  17.076  37.232  1.00  0.00           H
ATOM   5023  NH2 ARG   337      27.073  17.357  36.025  1.00  0.00           N
ATOM   5024 HH21 ARG   337      26.129  17.521  35.706  1.00  0.00           H
ATOM   5025 HH22 ARG   337      27.539  16.464  35.950  1.00  0.00           H
ATOM   5026  C   ARG   337      29.267  24.179  34.300  1.00  0.00           C
ATOM   5027  O   ARG   337      30.500  24.080  34.372  1.00  0.00           O
ATOM   5028  N   PRO   338      28.651  25.235  34.815  1.00  0.00           N
ATOM   5029  CD  PRO   338      27.227  25.524  34.652  1.00  0.00           C
ATOM   5030  HD2 PRO   338      26.639  24.951  35.370  1.00  0.00           H
ATOM   5031  HD3 PRO   338      26.891  25.373  33.626  1.00  0.00           H
ATOM   5032  CG  PRO   338      27.061  27.068  34.933  1.00  0.00           C
ATOM   5033  HG2 PRO   338      26.559  27.180  35.893  1.00  0.00           H
ATOM   5034  HG3 PRO   338      26.489  27.513  34.119  1.00  0.00           H
ATOM   5035  CB  PRO   338      28.463  27.636  35.042  1.00  0.00           C
ATOM   5036  HB2 PRO   338      28.586  28.370  35.839  1.00  0.00           H
ATOM   5037  HB3 PRO   338      28.789  27.992  34.064  1.00  0.00           H
ATOM   5038  CA  PRO   338      29.264  26.361  35.480  1.00  0.00           C
ATOM   5039  HA  PRO   338      30.298  26.436  35.143  1.00  0.00           H
ATOM   5040  C   PRO   338      29.349  26.072  36.980  1.00  0.00           C
ATOM   5041  O   PRO   338      28.492  25.408  37.591  1.00  0.00           O
ATOM   5042  N   CYX   339      30.405  26.564  37.612  1.00  0.00           N
ATOM   5043  H   CYX   339      31.022  27.169  37.090  1.00  0.00           H
ATOM   5044  CA  CYX   339      30.752  26.295  38.956  1.00  0.00           C
ATOM   5045  HA  CYX   339      29.882  25.925  39.497  1.00  0.00           H
ATOM   5046  CB  CYX   339      31.842  25.184  38.953  1.00  0.00           C
ATOM   5047  HB2 CYX   339      32.717  25.457  38.362  1.00  0.00           H
[truncated: 55,806 more chars]
