# Supplementary material for: Worth the Weight: Sub-Pocket EXplorer (SubPEx), a Weighted Ensemble Method to Enhance Binding-Pocket Conformational Sampling
Source: J Chem Theory Comput. 2023 Aug 16;19(17):5677–89. doi: 10.1021/acs.jctc.3c00478 (PMC10500992; doi:10.1021/acs.jctc.3c00478)
Supplement: Supplementary file 2 — ct3c00478_si_002.zip [file ct3c00478_si_002.zip › clustered_structures/NA/brute-force/rep.c22.aligned.pdb]

HELIX    1   1 SER     23  SER     28  1                                   6
HELIX    2   2 ASP    117  GLY    119  1                                   3
HELIX    3   3 PRO    328  THR    331  1                                   4
SHEET    1   1 1 GLY    14  VAL    17  0
SHEET    2   2 1 PHE    39  CYX    42  0
SHEET    3   3 1 CYX    47  THR    53  0
SHEET    4   4 1 THR    75  PRO    80  0
SHEET    5   5 1 ARG    91  VAL    95  0
SHEET    6   6 1 SER    98  HIE   103  0
SHEET    7   7 1 TRP   108  SER   114  0
SHEET    8   8 1 VAL   121  TYR   126  0
SHEET    9   9 1 ILE   129  LYS   135  0
SHEET   10  10 1 ALA   150  VAL   152  0
SHEET   11  11 1 SER   155  ASP   162  0
SHEET   12  12 1 SER   170  GLU   177  0
SHEET   13  13 1 LYS   180  GLU   186  0
SHEET   14  14 1 SER   198  ASN   202  0
SHEET   15  15 1 GLU   205  VAL   209  0
SHEET   16  16 1 PRO   220  PHE   224  0
SHEET   17  17 1 TYR   230  TYR   234  0
SHEET   18  18 1 PHE   267  TYR   271  0
SHEET   19  19 1 GLY   274  THR   280  0
SHEET   20  20 1 PHE   289  ASP   294  0
SHEET   21  21 1 LYS   308  VAL   312  0
SHEET   22  22 1 SER   321  GLN   326  0
SHEET   23  23 1 ARG   337  GLY   347  0
SHEET   24  24 1 THR   356  VAL   366  0
CRYST1  152.023  145.864  152.546   7.11   3.41   7.31               1
ATOM      1  N   VAL     1      46.272  20.348  17.872  1.00  0.00           N
ATOM      2  H1  VAL     1      46.998  21.027  18.051  1.00  0.00           H
ATOM      3  H2  VAL     1      46.725  19.498  18.176  1.00  0.00           H
ATOM      4  H3  VAL     1      46.056  20.314  16.885  1.00  0.00           H
ATOM      5  CA  VAL     1      45.063  20.700  18.619  1.00  0.00           C
ATOM      6  HA  VAL     1      44.519  21.429  18.019  1.00  0.00           H
ATOM      7  CB  VAL     1      44.139  19.456  18.719  1.00  0.00           C
ATOM      8  HB  VAL     1      43.764  19.300  17.707  1.00  0.00           H
ATOM      9  CG1 VAL     1      44.792  18.082  19.109  1.00  0.00           C
ATOM     10 HG11 VAL     1      44.170  17.262  18.754  1.00  0.00           H
ATOM     11 HG12 VAL     1      45.720  17.963  18.552  1.00  0.00           H
ATOM     12 HG13 VAL     1      45.047  18.086  20.169  1.00  0.00           H
ATOM     13  CG2 VAL     1      42.885  19.794  19.428  1.00  0.00           C
ATOM     14 HG21 VAL     1      42.390  20.633  18.939  1.00  0.00           H
ATOM     15 HG22 VAL     1      42.170  18.970  19.422  1.00  0.00           H
ATOM     16 HG23 VAL     1      43.132  19.983  20.473  1.00  0.00           H
ATOM     17  C   VAL     1      45.356  21.260  20.045  1.00  0.00           C
ATOM     18  O   VAL     1      45.826  20.477  20.894  1.00  0.00           O
ATOM     19  N   LYS     2      44.881  22.473  20.366  1.00  0.00           N
ATOM     20  H   LYS     2      44.672  23.081  19.587  1.00  0.00           H
ATOM     21  CA  LYS     2      44.597  23.178  21.646  1.00  0.00           C
ATOM     22  HA  LYS     2      45.253  22.599  22.296  1.00  0.00           H
ATOM     23  CB  LYS     2      45.200  24.585  21.611  1.00  0.00           C
ATOM     24  HB2 LYS     2      45.153  25.002  20.605  1.00  0.00           H
ATOM     25  HB3 LYS     2      44.711  25.265  22.308  1.00  0.00           H
ATOM     26  CG  LYS     2      46.714  24.506  21.975  1.00  0.00           C
ATOM     27  HG2 LYS     2      46.778  24.126  22.994  1.00  0.00           H
ATOM     28  HG3 LYS     2      47.190  23.826  21.268  1.00  0.00           H
ATOM     29  CD  LYS     2      47.419  25.864  22.088  1.00  0.00           C
ATOM     30  HD2 LYS     2      47.135  26.482  21.236  1.00  0.00           H
ATOM     31  HD3 LYS     2      47.015  26.195  23.045  1.00  0.00           H
ATOM     32  CE  LYS     2      48.961  25.707  22.079  1.00  0.00           C
ATOM     33  HE2 LYS     2      49.388  25.177  21.228  1.00  0.00           H
ATOM     34  HE3 LYS     2      49.389  26.710  22.101  1.00  0.00           H
ATOM     35  NZ  LYS     2      49.451  25.229  23.320  1.00  0.00           N
ATOM     36  HZ1 LYS     2      48.949  24.398  23.597  1.00  0.00           H
ATOM     37  HZ2 LYS     2      50.426  24.967  23.318  1.00  0.00           H
ATOM     38  HZ3 LYS     2      49.429  25.861  24.108  1.00  0.00           H
ATOM     39  C   LYS     2      43.147  23.218  22.063  1.00  0.00           C
ATOM     40  O   LYS     2      42.242  22.859  21.242  1.00  0.00           O
ATOM     41  N   LEU     3      42.853  23.743  23.285  1.00  0.00           N
ATOM     42  H   LEU     3      43.629  24.059  23.849  1.00  0.00           H
ATOM     43  CA  LEU     3      41.503  23.733  23.855  1.00  0.00           C
ATOM     44  HA  LEU     3      41.269  22.670  23.915  1.00  0.00           H
ATOM     45  CB  LEU     3      41.515  24.137  25.313  1.00  0.00           C
ATOM     46  HB2 LEU     3      42.089  23.460  25.948  1.00  0.00           H
ATOM     47  HB3 LEU     3      41.987  25.116  25.392  1.00  0.00           H
ATOM     48  CG  LEU     3      40.087  24.337  25.924  1.00  0.00           C
ATOM     49  HG  LEU     3      39.548  25.010  25.255  1.00  0.00           H
ATOM     50  CD1 LEU     3      39.311  23.035  26.250  1.00  0.00           C
ATOM     51 HD11 LEU     3      38.309  23.292  26.593  1.00  0.00           H
ATOM     52 HD12 LEU     3      39.188  22.429  25.353  1.00  0.00           H
ATOM     53 HD13 LEU     3      39.949  22.463  26.923  1.00  0.00           H
ATOM     54  CD2 LEU     3      40.107  25.056  27.276  1.00  0.00           C
ATOM     55 HD21 LEU     3      39.140  24.938  27.768  1.00  0.00           H
ATOM     56 HD22 LEU     3      40.818  24.603  27.965  1.00  0.00           H
ATOM     57 HD23 LEU     3      40.214  26.114  27.038  1.00  0.00           H
ATOM     58  C   LEU     3      40.414  24.391  22.938  1.00  0.00           C
ATOM     59  O   LEU     3      40.408  25.642  22.760  1.00  0.00           O
ATOM     60  N   ALA     4      39.469  23.633  22.412  1.00  0.00           N
ATOM     61  H   ALA     4      39.662  22.648  22.297  1.00  0.00           H
ATOM     62  CA  ALA     4      38.232  24.095  21.670  1.00  0.00           C
ATOM     63  HA  ALA     4      38.617  24.753  20.891  1.00  0.00           H
ATOM     64  CB  ALA     4      37.429  22.898  21.026  1.00  0.00           C
ATOM     65  HB1 ALA     4      37.170  22.226  21.844  1.00  0.00           H
ATOM     66  HB2 ALA     4      36.531  23.270  20.533  1.00  0.00           H
ATOM     67  HB3 ALA     4      37.999  22.374  20.258  1.00  0.00           H
ATOM     68  C   ALA     4      37.362  25.011  22.539  1.00  0.00           C
ATOM     69  O   ALA     4      37.385  26.200  22.411  1.00  0.00           O
ATOM     70  N   GLY     5      36.608  24.425  23.426  1.00  0.00           N
ATOM     71  H   GLY     5      36.660  23.419  23.499  1.00  0.00           H
ATOM     72  CA  GLY     5      35.830  25.066  24.408  1.00  0.00           C
ATOM     73  HA2 GLY     5      35.229  24.281  24.868  1.00  0.00           H
ATOM     74  HA3 GLY     5      36.488  25.544  25.135  1.00  0.00           H
ATOM     75  C   GLY     5      34.726  26.018  23.952  1.00  0.00           C
ATOM     76  O   GLY     5      34.281  26.793  24.713  1.00  0.00           O
ATOM     77  N   ASN     6      34.161  25.790  22.765  1.00  0.00           N
ATOM     78  H   ASN     6      34.527  25.000  22.255  1.00  0.00           H
ATOM     79  CA  ASN     6      33.110  26.634  22.159  1.00  0.00           C
ATOM     80  HA  ASN     6      33.276  27.633  22.560  1.00  0.00           H
ATOM     81  CB  ASN     6      33.285  26.688  20.616  1.00  0.00           C
ATOM     82  HB2 ASN     6      32.953  25.708  20.275  1.00  0.00           H
ATOM     83  HB3 ASN     6      32.517  27.369  20.249  1.00  0.00           H
ATOM     84  CG  ASN     6      34.505  27.239  19.971  1.00  0.00           C
ATOM     85  OD1 ASN     6      34.608  28.451  19.715  1.00  0.00           O
ATOM     86  ND2 ASN     6      35.410  26.364  19.517  1.00  0.00           N
ATOM     87 HD21 ASN     6      35.171  25.406  19.734  1.00  0.00           H
ATOM     88 HD22 ASN     6      35.985  26.597  18.721  1.00  0.00           H
ATOM     89  C   ASN     6      31.652  26.221  22.548  1.00  0.00           C
ATOM     90  O   ASN     6      30.715  26.663  21.937  1.00  0.00           O
ATOM     91  N   SER     7      31.437  25.289  23.470  1.00  0.00           N
ATOM     92  H   SER     7      32.257  24.974  23.968  1.00  0.00           H
ATOM     93  CA  SER     7      30.112  24.795  23.886  1.00  0.00           C
ATOM     94  HA  SER     7      29.451  24.627  23.036  1.00  0.00           H
ATOM     95  CB  SER     7      30.278  23.457  24.561  1.00  0.00           C
ATOM     96  HB2 SER     7      30.673  23.517  25.575  1.00  0.00           H
ATOM     97  HB3 SER     7      29.296  22.984  24.557  1.00  0.00           H
ATOM     98  OG  SER     7      31.164  22.593  23.877  1.00  0.00           O
ATOM     99  HG  SER     7      30.886  22.635  22.959  1.00  0.00           H
ATOM    100  C   SER     7      29.418  25.832  24.791  1.00  0.00           C
ATOM    101  O   SER     7      30.109  26.632  25.430  1.00  0.00           O
ATOM    102  N   SER     8      28.061  25.809  24.791  1.00  0.00           N
ATOM    103  H   SER     8      27.641  24.939  24.498  1.00  0.00           H
ATOM    104  CA  SER     8      27.212  26.534  25.821  1.00  0.00           C
ATOM    105  HA  SER     8      27.459  27.593  25.899  1.00  0.00           H
ATOM    106  CB  SER     8      25.749  26.480  25.315  1.00  0.00           C
ATOM    107  HB2 SER     8      25.580  26.917  24.331  1.00  0.00           H
ATOM    108  HB3 SER     8      25.421  25.460  25.515  1.00  0.00           H
ATOM    109  OG  SER     8      24.936  27.255  26.207  1.00  0.00           O
ATOM    110  HG  SER     8      24.468  26.663  26.799  1.00  0.00           H
ATOM    111  C   SER     8      27.466  25.886  27.172  1.00  0.00           C
ATOM    112  O   SER     8      27.849  24.755  27.327  1.00  0.00           O
ATOM    113  N   LEU     9      27.160  26.695  28.208  1.00  0.00           N
ATOM    114  H   LEU     9      26.848  27.628  27.977  1.00  0.00           H
ATOM    115  CA  LEU     9      27.078  26.176  29.564  1.00  0.00           C
ATOM    116  HA  LEU     9      28.006  25.638  29.761  1.00  0.00           H
ATOM    117  CB  LEU     9      26.941  27.368  30.577  1.00  0.00           C
ATOM    118  HB2 LEU     9      26.001  27.884  30.378  1.00  0.00           H
ATOM    119  HB3 LEU     9      26.672  26.982  31.560  1.00  0.00           H
ATOM    120  CG  LEU     9      28.120  28.361  30.707  1.00  0.00           C
ATOM    121  HG  LEU     9      28.542  28.670  29.750  1.00  0.00           H
ATOM    122  CD1 LEU     9      27.703  29.671  31.346  1.00  0.00           C
ATOM    123 HD11 LEU     9      27.227  29.511  32.313  1.00  0.00           H
ATOM    124 HD12 LEU     9      28.567  30.325  31.469  1.00  0.00           H
ATOM    125 HD13 LEU     9      26.951  30.147  30.716  1.00  0.00           H
ATOM    126  CD2 LEU     9      29.338  27.633  31.359  1.00  0.00           C
ATOM    127 HD21 LEU     9      30.131  28.381  31.326  1.00  0.00           H
ATOM    128 HD22 LEU     9      29.145  27.349  32.393  1.00  0.00           H
ATOM    129 HD23 LEU     9      29.620  26.736  30.808  1.00  0.00           H
ATOM    130  C   LEU     9      25.893  25.147  29.657  1.00  0.00           C
ATOM    131  O   LEU     9      25.063  25.182  28.720  1.00  0.00           O
ATOM    132  N   CYX    10      25.781  24.350  30.719  1.00  0.00           N
ATOM    133  H   CYX    10      26.606  24.195  31.282  1.00  0.00           H
ATOM    134  CA  CYX    10      24.645  23.405  30.742  1.00  0.00           C
ATOM    135  HA  CYX    10      24.484  22.876  29.802  1.00  0.00           H
ATOM    136  CB  CYX    10      24.886  22.332  31.777  1.00  0.00           C
ATOM    137  HB2 CYX    10      24.956  22.888  32.711  1.00  0.00           H
ATOM    138  HB3 CYX    10      24.020  21.670  31.774  1.00  0.00           H
ATOM    139  SG  CYX    10      26.476  21.377  31.482  1.00  0.00           S
ATOM    140  C   CYX    10      23.375  24.275  31.203  1.00  0.00           C
ATOM    141  O   CYX    10      23.556  25.206  31.986  1.00  0.00           O
ATOM    142  N   PRO    11      22.154  23.868  30.804  1.00  0.00           N
ATOM    143  CD  PRO    11      21.738  22.840  29.929  1.00  0.00           C
ATOM    144  HD2 PRO    11      21.734  21.920  30.515  1.00  0.00           H
ATOM    145  HD3 PRO    11      22.390  22.714  29.065  1.00  0.00           H
ATOM    146  CG  PRO    11      20.330  23.223  29.519  1.00  0.00           C
ATOM    147  HG2 PRO    11      19.789  22.315  29.253  1.00  0.00           H
ATOM    148  HG3 PRO    11      20.284  23.901  28.665  1.00  0.00           H
ATOM    149  CB  PRO    11      19.778  23.885  30.844  1.00  0.00           C
ATOM    150  HB2 PRO    11      19.183  23.108  31.325  1.00  0.00           H
ATOM    151  HB3 PRO    11      19.152  24.743  30.598  1.00  0.00           H
ATOM    152  CA  PRO    11      21.007  24.358  31.588  1.00  0.00           C
ATOM    153  HA  PRO    11      21.069  25.444  31.514  1.00  0.00           H
ATOM    154  C   PRO    11      21.034  23.960  33.047  1.00  0.00           C
ATOM    155  O   PRO    11      21.437  22.867  33.384  1.00  0.00           O
ATOM    156  N   ILE    12      20.536  24.855  33.923  1.00  0.00           N
ATOM    157  H   ILE    12      20.216  25.751  33.584  1.00  0.00           H
ATOM    158  CA  ILE    12      20.472  24.639  35.415  1.00  0.00           C
ATOM    159  HA  ILE    12      20.541  23.596  35.722  1.00  0.00           H
ATOM    160  CB  ILE    12      21.676  25.252  36.186  1.00  0.00           C
ATOM    161  HB  ILE    12      21.603  24.931  37.225  1.00  0.00           H
ATOM    162  CG2 ILE    12      22.996  24.742  35.591  1.00  0.00           C
ATOM    163 HG21 ILE    12      23.186  25.231  34.635  1.00  0.00           H
ATOM    164 HG22 ILE    12      23.773  25.040  36.294  1.00  0.00           H
ATOM    165 HG23 ILE    12      22.899  23.657  35.611  1.00  0.00           H
ATOM    166  CG1 ILE    12      21.732  26.831  36.059  1.00  0.00           C
ATOM    167 HG12 ILE    12      21.912  27.192  35.046  1.00  0.00           H
ATOM    168 HG13 ILE    12      20.827  27.369  36.343  1.00  0.00           H
ATOM    169  CD1 ILE    12      22.775  27.388  37.011  1.00  0.00           C
ATOM    170 HD11 ILE    12      22.682  28.471  37.082  1.00  0.00           H
ATOM    171 HD12 ILE    12      22.717  26.927  37.997  1.00  0.00           H
ATOM    172 HD13 ILE    12      23.721  27.443  36.473  1.00  0.00           H
ATOM    173  C   ILE    12      19.218  25.278  35.977  1.00  0.00           C
ATOM    174  O   ILE    12      18.600  26.143  35.382  1.00  0.00           O
ATOM    175  N   ASN    13      18.727  24.710  37.037  1.00  0.00           N
ATOM    176  H   ASN    13      19.271  23.926  37.369  1.00  0.00           H
ATOM    177  CA  ASN    13      17.626  25.203  37.883  1.00  0.00           C
ATOM    178  HA  ASN    13      17.276  26.181  37.554  1.00  0.00           H
ATOM    179  CB  ASN    13      16.425  24.247  37.595  1.00  0.00           C
ATOM    180  HB2 ASN    13      16.673  23.287  38.047  1.00  0.00           H
ATOM    181  HB3 ASN    13      15.486  24.548  38.060  1.00  0.00           H
ATOM    182  CG  ASN    13      16.236  24.058  36.108  1.00  0.00           C
ATOM    183  OD1 ASN    13      16.772  23.120  35.563  1.00  0.00           O
ATOM    184  ND2 ASN    13      15.415  24.895  35.504  1.00  0.00           N
ATOM    185 HD21 ASN    13      15.106  24.846  34.545  1.00  0.00           H
ATOM    186 HD22 ASN    13      15.010  25.539  36.168  1.00  0.00           H
ATOM    187  C   ASN    13      18.030  25.442  39.354  1.00  0.00           C
ATOM    188  O   ASN    13      17.193  25.927  40.132  1.00  0.00           O
ATOM    189  N   GLY    14      19.261  25.206  39.742  1.00  0.00           N
ATOM    190  H   GLY    14      19.867  25.001  38.960  1.00  0.00           H
ATOM    191  CA  GLY    14      19.824  25.522  41.025  1.00  0.00           C
ATOM    192  HA2 GLY    14      19.814  26.602  41.176  1.00  0.00           H
ATOM    193  HA3 GLY    14      19.319  25.104  41.896  1.00  0.00           H
ATOM    194  C   GLY    14      21.280  25.008  41.186  1.00  0.00           C
ATOM    195  O   GLY    14      21.905  24.750  40.175  1.00  0.00           O
ATOM    196  N   TRP    15      21.773  25.086  42.403  1.00  0.00           N
ATOM    197  H   TRP    15      21.215  25.582  43.083  1.00  0.00           H
ATOM    198  CA  TRP    15      23.178  24.823  42.780  1.00  0.00           C
ATOM    199  HA  TRP    15      23.764  24.345  41.994  1.00  0.00           H
ATOM    200  CB  TRP    15      23.840  26.193  43.187  1.00  0.00           C
ATOM    201  HB2 TRP    15      23.457  26.554  44.142  1.00  0.00           H
ATOM    202  HB3 TRP    15      24.902  25.980  43.307  1.00  0.00           H
ATOM    203  CG  TRP    15      23.666  27.246  42.164  1.00  0.00           C
ATOM    204  CD1 TRP    15      22.538  27.920  41.860  1.00  0.00           C
ATOM    205  HD1 TRP    15      21.616  27.799  42.410  1.00  0.00           H
ATOM    206  NE1 TRP    15      22.640  28.739  40.750  1.00  0.00           N
ATOM    207  HE1 TRP    15      21.955  29.311  40.277  1.00  0.00           H
ATOM    208  CE2 TRP    15      23.902  28.574  40.283  1.00  0.00           C
ATOM    209  CZ2 TRP    15      24.541  29.159  39.121  1.00  0.00           C
ATOM    210  HZ2 TRP    15      23.959  29.803  38.478  1.00  0.00           H
ATOM    211  CH2 TRP    15      25.804  28.667  38.790  1.00  0.00           C
ATOM    212  HH2 TRP    15      26.174  29.035  37.844  1.00  0.00           H
ATOM    213  CZ3 TRP    15      26.494  27.849  39.598  1.00  0.00           C
ATOM    214  HZ3 TRP    15      27.500  27.524  39.378  1.00  0.00           H
ATOM    215  CE3 TRP    15      25.910  27.377  40.760  1.00  0.00           C
ATOM    216  HE3 TRP    15      26.368  26.630  41.393  1.00  0.00           H
ATOM    217  CD2 TRP    15      24.602  27.627  41.138  1.00  0.00           C
ATOM    218  C   TRP    15      23.351  23.865  43.942  1.00  0.00           C
ATOM    219  O   TRP    15      22.568  23.912  44.874  1.00  0.00           O
ATOM    220  N   ALA    16      24.329  22.948  43.934  1.00  0.00           N
ATOM    221  H   ALA    16      24.984  22.935  43.165  1.00  0.00           H
ATOM    222  CA  ALA    16      24.612  21.986  45.033  1.00  0.00           C
ATOM    223  HA  ALA    16      24.150  22.404  45.927  1.00  0.00           H
ATOM    224  CB  ALA    16      23.821  20.664  44.772  1.00  0.00           C
ATOM    225  HB1 ALA    16      22.769  20.889  44.595  1.00  0.00           H
ATOM    226  HB2 ALA    16      24.303  20.218  43.901  1.00  0.00           H
ATOM    227  HB3 ALA    16      23.756  20.124  45.717  1.00  0.00           H
ATOM    228  C   ALA    16      26.145  21.893  45.173  1.00  0.00           C
ATOM    229  O   ALA    16      26.837  22.067  44.209  1.00  0.00           O
ATOM    230  N   VAL    17      26.584  21.513  46.388  1.00  0.00           N
ATOM    231  H   VAL    17      25.884  21.489  47.116  1.00  0.00           H
ATOM    232  CA  VAL    17      28.031  21.473  46.704  1.00  0.00           C
ATOM    233  HA  VAL    17      28.370  22.501  46.578  1.00  0.00           H
ATOM    234  CB  VAL    17      28.231  21.182  48.218  1.00  0.00           C
ATOM    235  HB  VAL    17      27.426  21.659  48.777  1.00  0.00           H
ATOM    236  CG1 VAL    17      28.168  19.690  48.651  1.00  0.00           C
ATOM    237 HG11 VAL    17      29.081  19.124  48.461  1.00  0.00           H
ATOM    238 HG12 VAL    17      28.037  19.675  49.732  1.00  0.00           H
ATOM    239 HG13 VAL    17      27.239  19.253  48.285  1.00  0.00           H
ATOM    240  CG2 VAL    17      29.641  21.780  48.597  1.00  0.00           C
ATOM    241 HG21 VAL    17      29.763  21.587  49.663  1.00  0.00           H
ATOM    242 HG22 VAL    17      30.399  21.139  48.149  1.00  0.00           H
ATOM    243 HG23 VAL    17      29.609  22.815  48.259  1.00  0.00           H
ATOM    244  C   VAL    17      28.853  20.581  45.780  1.00  0.00           C
ATOM    245  O   VAL    17      28.263  19.674  45.211  1.00  0.00           O
ATOM    246  N   TYR    18      30.147  20.953  45.594  1.00  0.00           N
ATOM    247  H   TYR    18      30.478  21.667  46.227  1.00  0.00           H
ATOM    248  CA  TYR    18      31.090  20.288  44.661  1.00  0.00           C
ATOM    249  HA  TYR    18      30.546  19.443  44.238  1.00  0.00           H
ATOM    250  CB  TYR    18      31.519  21.205  43.505  1.00  0.00           C
ATOM    251  HB2 TYR    18      30.680  21.213  42.809  1.00  0.00           H
ATOM    252  HB3 TYR    18      31.654  22.183  43.968  1.00  0.00           H
ATOM    253  CG  TYR    18      32.682  20.686  42.658  1.00  0.00           C
ATOM    254  CD1 TYR    18      32.474  19.569  41.786  1.00  0.00           C
ATOM    255  HD1 TYR    18      31.510  19.083  41.797  1.00  0.00           H
ATOM    256  CE1 TYR    18      33.528  18.942  41.012  1.00  0.00           C
ATOM    257  HE1 TYR    18      33.337  18.080  40.391  1.00  0.00           H
ATOM    258  CZ  TYR    18      34.777  19.546  40.989  1.00  0.00           C
ATOM    259  OH  TYR    18      35.846  19.072  40.254  1.00  0.00           O
ATOM    260  HH  TYR    18      35.756  18.191  39.884  1.00  0.00           H
ATOM    261  CE2 TYR    18      34.973  20.726  41.756  1.00  0.00           C
ATOM    262  HE2 TYR    18      35.927  21.234  41.789  1.00  0.00           H
ATOM    263  CD2 TYR    18      33.940  21.267  42.542  1.00  0.00           C
ATOM    264  HD2 TYR    18      34.143  22.215  43.019  1.00  0.00           H
ATOM    265  C   TYR    18      32.313  19.744  45.442  1.00  0.00           C
ATOM    266  O   TYR    18      32.472  18.502  45.708  1.00  0.00           O
ATOM    267  N   SER    19      33.224  20.638  45.906  1.00  0.00           N
ATOM    268  H   SER    19      33.223  21.627  45.701  1.00  0.00           H
ATOM    269  CA  SER    19      34.455  20.278  46.602  1.00  0.00           C
ATOM    270  HA  SER    19      34.222  19.368  47.157  1.00  0.00           H
ATOM    271  CB  SER    19      35.502  19.987  45.492  1.00  0.00           C
ATOM    272  HB2 SER    19      35.191  19.264  44.739  1.00  0.00           H
ATOM    273  HB3 SER    19      35.659  20.911  44.937  1.00  0.00           H
ATOM    274  OG  SER    19      36.632  19.441  46.110  1.00  0.00           O
ATOM    275  HG  SER    19      36.421  18.678  46.653  1.00  0.00           H
ATOM    276  C   SER    19      34.925  21.314  47.637  1.00  0.00           C
ATOM    277  O   SER    19      34.617  22.490  47.525  1.00  0.00           O
ATOM    278  N   LYS    20      35.680  20.942  48.620  1.00  0.00           N
ATOM    279  H   LYS    20      36.115  20.032  48.567  1.00  0.00           H
ATOM    280  CA  LYS    20      36.165  21.790  49.725  1.00  0.00           C
ATOM    281  HA  LYS    20      36.424  22.733  49.244  1.00  0.00           H
ATOM    282  CB  LYS    20      35.161  22.057  50.834  1.00  0.00           C
ATOM    283  HB2 LYS    20      35.519  22.898  51.428  1.00  0.00           H
ATOM    284  HB3 LYS    20      34.262  22.221  50.240  1.00  0.00           H
ATOM    285  CG  LYS    20      34.989  20.932  51.912  1.00  0.00           C
ATOM    286  HG2 LYS    20      35.913  20.621  52.400  1.00  0.00           H
ATOM    287  HG3 LYS    20      34.271  21.204  52.685  1.00  0.00           H
ATOM    288  CD  LYS    20      34.349  19.718  51.212  1.00  0.00           C
ATOM    289  HD2 LYS    20      33.371  19.928  50.780  1.00  0.00           H
ATOM    290  HD3 LYS    20      34.970  19.256  50.444  1.00  0.00           H
ATOM    291  CE  LYS    20      34.078  18.563  52.209  1.00  0.00           C
ATOM    292  HE2 LYS    20      34.960  18.517  52.847  1.00  0.00           H
ATOM    293  HE3 LYS    20      33.216  18.736  52.853  1.00  0.00           H
ATOM    294  NZ  LYS    20      33.908  17.222  51.594  1.00  0.00           N
ATOM    295  HZ1 LYS    20      33.099  17.171  50.993  1.00  0.00           H
ATOM    296  HZ2 LYS    20      34.778  17.056  51.108  1.00  0.00           H
ATOM    297  HZ3 LYS    20      33.824  16.489  52.283  1.00  0.00           H
ATOM    298  C   LYS    20      37.465  21.397  50.374  1.00  0.00           C
ATOM    299  O   LYS    20      37.810  20.181  50.359  1.00  0.00           O
ATOM    300  N   ASP    21      38.266  22.292  51.023  1.00  0.00           N
ATOM    301  H   ASP    21      37.976  23.261  51.008  1.00  0.00           H
ATOM    302  CA  ASP    21      39.694  22.032  51.544  1.00  0.00           C
ATOM    303  HA  ASP    21      40.140  21.361  50.810  1.00  0.00           H
ATOM    304  CB  ASP    21      40.569  23.321  51.533  1.00  0.00           C
ATOM    305  HB2 ASP    21      41.524  23.060  51.989  1.00  0.00           H
ATOM    306  HB3 ASP    21      40.662  23.686  50.510  1.00  0.00           H
ATOM    307  CG  ASP    21      39.982  24.552  52.348  1.00  0.00           C
ATOM    308  OD1 ASP    21      40.598  25.607  52.398  1.00  0.00           O
ATOM    309  OD2 ASP    21      38.994  24.367  53.063  1.00  0.00           O
ATOM    310  C   ASP    21      39.846  21.303  52.888  1.00  0.00           C
ATOM    311  O   ASP    21      40.666  20.401  53.020  1.00  0.00           O
ATOM    312  N   ASN    22      38.886  21.547  53.777  1.00  0.00           N
ATOM    313  H   ASN    22      38.149  22.223  53.635  1.00  0.00           H
ATOM    314  CA  ASN    22      39.147  21.171  55.140  1.00  0.00           C
ATOM    315  HA  ASN    22      38.261  21.487  55.691  1.00  0.00           H
ATOM    316  CB  ASN    22      38.969  19.651  55.263  1.00  0.00           C
ATOM    317  HB2 ASN    22      39.901  19.183  54.947  1.00  0.00           H
ATOM    318  HB3 ASN    22      39.016  19.329  56.303  1.00  0.00           H
ATOM    319  CG  ASN    22      37.732  19.059  54.647  1.00  0.00           C
ATOM    320  OD1 ASN    22      36.568  19.413  54.902  1.00  0.00           O
ATOM    321  ND2 ASN    22      37.960  18.016  53.833  1.00  0.00           N
ATOM    322 HD21 ASN    22      38.943  17.811  53.719  1.00  0.00           H
ATOM    323 HD22 ASN    22      37.210  17.514  53.380  1.00  0.00           H
ATOM    324  C   ASN    22      40.381  21.648  55.885  1.00  0.00           C
ATOM    325  O   ASN    22      40.842  21.019  56.894  1.00  0.00           O
ATOM    326  N   SER    23      40.959  22.675  55.320  1.00  0.00           N
ATOM    327  H   SER    23      40.534  23.148  54.534  1.00  0.00           H
ATOM    328  CA  SER    23      42.251  23.139  55.693  1.00  0.00           C
ATOM    329  HA  SER    23      43.077  22.440  55.564  1.00  0.00           H
ATOM    330  CB  SER    23      42.722  24.347  54.862  1.00  0.00           C
ATOM    331  HB2 SER    23      43.697  24.651  55.242  1.00  0.00           H
ATOM    332  HB3 SER    23      42.879  24.086  53.816  1.00  0.00           H
ATOM    333  OG  SER    23      41.693  25.332  54.969  1.00  0.00           O
ATOM    334  HG  SER    23      41.549  25.639  54.071  1.00  0.00           H
ATOM    335  C   SER    23      42.322  23.497  57.164  1.00  0.00           C
ATOM    336  O   SER    23      43.187  22.984  57.920  1.00  0.00           O
ATOM    337  N   ILE    24      41.387  24.384  57.659  1.00  0.00           N
ATOM    338  H   ILE    24      40.752  24.804  56.995  1.00  0.00           H
ATOM    339  CA  ILE    24      41.525  25.067  58.940  1.00  0.00           C
ATOM    340  HA  ILE    24      42.516  25.518  59.001  1.00  0.00           H
ATOM    341  CB  ILE    24      40.513  26.236  59.139  1.00  0.00           C
ATOM    342  HB  ILE    24      39.533  25.770  59.037  1.00  0.00           H
ATOM    343  CG2 ILE    24      40.592  26.894  60.551  1.00  0.00           C
ATOM    344 HG21 ILE    24      41.643  26.998  60.820  1.00  0.00           H
ATOM    345 HG22 ILE    24      39.945  27.772  60.530  1.00  0.00           H
ATOM    346 HG23 ILE    24      40.230  26.281  61.376  1.00  0.00           H
ATOM    347  CG1 ILE    24      40.542  27.295  58.109  1.00  0.00           C
ATOM    348 HG12 ILE    24      40.369  26.779  57.163  1.00  0.00           H
ATOM    349 HG13 ILE    24      39.865  28.119  58.333  1.00  0.00           H
ATOM    350  CD1 ILE    24      41.896  28.051  58.010  1.00  0.00           C
ATOM    351 HD11 ILE    24      42.716  27.494  57.558  1.00  0.00           H
ATOM    352 HD12 ILE    24      41.652  28.930  57.412  1.00  0.00           H
ATOM    353 HD13 ILE    24      42.244  28.413  58.978  1.00  0.00           H
ATOM    354  C   ILE    24      41.394  24.108  60.169  1.00  0.00           C
ATOM    355  O   ILE    24      42.015  24.220  61.240  1.00  0.00           O
ATOM    356  N   ARG    25      40.687  23.019  59.919  1.00  0.00           N
ATOM    357  H   ARG    25      40.123  22.974  59.082  1.00  0.00           H
ATOM    358  CA  ARG    25      40.727  21.734  60.616  1.00  0.00           C
ATOM    359  HA  ARG    25      40.515  21.981  61.655  1.00  0.00           H
ATOM    360  CB  ARG    25      39.561  20.757  60.147  1.00  0.00           C
ATOM    361  HB2 ARG    25      38.590  21.250  60.137  1.00  0.00           H
ATOM    362  HB3 ARG    25      39.804  20.460  59.127  1.00  0.00           H
ATOM    363  CG  ARG    25      39.376  19.499  61.079  1.00  0.00           C
ATOM    364  HG2 ARG    25      39.887  19.655  62.029  1.00  0.00           H
ATOM    365  HG3 ARG    25      38.360  19.281  61.408  1.00  0.00           H
ATOM    366  CD  ARG    25      39.870  18.171  60.435  1.00  0.00           C
ATOM    367  HD2 ARG    25      40.909  18.221  60.109  1.00  0.00           H
ATOM    368  HD3 ARG    25      39.936  17.269  61.042  1.00  0.00           H
ATOM    369  NE  ARG    25      39.000  17.813  59.265  1.00  0.00           N
ATOM    370  HE  ARG    25      38.130  18.294  59.088  1.00  0.00           H
ATOM    371  CZ  ARG    25      39.267  16.877  58.377  1.00  0.00           C
ATOM    372  NH1 ARG    25      38.427  16.511  57.493  1.00  0.00           N
ATOM    373 HH11 ARG    25      37.665  17.167  57.398  1.00  0.00           H
ATOM    374 HH12 ARG    25      38.695  15.719  56.926  1.00  0.00           H
ATOM    375  NH2 ARG    25      40.304  16.138  58.423  1.00  0.00           N
ATOM    376 HH21 ARG    25      41.010  16.201  59.142  1.00  0.00           H
ATOM    377 HH22 ARG    25      40.437  15.292  57.886  1.00  0.00           H
ATOM    378  C   ARG    25      42.065  20.976  60.621  1.00  0.00           C
ATOM    379  O   ARG    25      42.577  20.784  61.751  1.00  0.00           O
ATOM    380  N   ILE    26      42.511  20.511  59.465  1.00  0.00           N
ATOM    381  H   ILE    26      41.963  20.751  58.652  1.00  0.00           H
ATOM    382  CA  ILE    26      43.720  19.618  59.231  1.00  0.00           C
ATOM    383  HA  ILE    26      43.697  18.658  59.748  1.00  0.00           H
ATOM    384  CB  ILE    26      43.932  19.407  57.677  1.00  0.00           C
ATOM    385  HB  ILE    26      43.898  20.348  57.127  1.00  0.00           H
ATOM    386  CG2 ILE    26      45.262  18.669  57.408  1.00  0.00           C
ATOM    387 HG21 ILE    26      45.203  17.617  57.688  1.00  0.00           H
ATOM    388 HG22 ILE    26      45.578  18.802  56.374  1.00  0.00           H
ATOM    389 HG23 ILE    26      46.094  19.033  58.012  1.00  0.00           H
ATOM    390  CG1 ILE    26      42.753  18.455  57.140  1.00  0.00           C
ATOM    391 HG12 ILE    26      42.782  17.509  57.682  1.00  0.00           H
ATOM    392 HG13 ILE    26      41.753  18.867  57.267  1.00  0.00           H
ATOM    393  CD1 ILE    26      42.903  18.212  55.631  1.00  0.00           C
ATOM    394 HD11 ILE    26      42.245  17.367  55.427  1.00  0.00           H
ATOM    395 HD12 ILE    26      42.540  19.082  55.085  1.00  0.00           H
ATOM    396 HD13 ILE    26      43.876  17.799  55.370  1.00  0.00           H
ATOM    397  C   ILE    26      44.931  20.381  59.761  1.00  0.00           C
ATOM    398  O   ILE    26      45.843  19.800  60.302  1.00  0.00           O
ATOM    399  N   GLY    27      44.949  21.683  59.654  1.00  0.00           N
ATOM    400  H   GLY    27      44.124  22.095  59.241  1.00  0.00           H
ATOM    401  CA  GLY    27      46.003  22.643  60.032  1.00  0.00           C
ATOM    402  HA2 GLY    27      46.937  22.391  59.531  1.00  0.00           H
ATOM    403  HA3 GLY    27      45.747  23.649  59.699  1.00  0.00           H
ATOM    404  C   GLY    27      46.230  22.805  61.547  1.00  0.00           C
ATOM    405  O   GLY    27      47.156  23.558  61.860  1.00  0.00           O
ATOM    406  N   SER    28      45.411  22.193  62.389  1.00  0.00           N
ATOM    407  H   SER    28      44.686  21.636  61.958  1.00  0.00           H
ATOM    408  CA  SER    28      45.705  22.010  63.799  1.00  0.00           C
ATOM    409  HA  SER    28      46.223  22.896  64.168  1.00  0.00           H
ATOM    410  CB  SER    28      44.389  21.799  64.562  1.00  0.00           C
ATOM    411  HB2 SER    28      44.637  21.698  65.618  1.00  0.00           H
ATOM    412  HB3 SER    28      43.666  22.603  64.423  1.00  0.00           H
ATOM    413  OG  SER    28      43.700  20.626  64.203  1.00  0.00           O
ATOM    414  HG  SER    28      43.176  20.877  63.439  1.00  0.00           H
ATOM    415  C   SER    28      46.643  20.955  64.115  1.00  0.00           C
ATOM    416  O   SER    28      47.531  21.150  64.977  1.00  0.00           O
ATOM    417  N   LYS    29      46.631  19.779  63.455  1.00  0.00           N
ATOM    418  H   LYS    29      46.009  19.823  62.661  1.00  0.00           H
ATOM    419  CA  LYS    29      47.384  18.615  63.827  1.00  0.00           C
ATOM    420  HA  LYS    29      47.693  18.547  64.870  1.00  0.00           H
ATOM    421  CB  LYS    29      46.606  17.361  63.567  1.00  0.00           C
ATOM    422  HB2 LYS    29      46.018  17.489  62.659  1.00  0.00           H
ATOM    423  HB3 LYS    29      47.279  16.511  63.445  1.00  0.00           H
ATOM    424  CG  LYS    29      45.540  17.139  64.654  1.00  0.00           C
ATOM    425  HG2 LYS    29      45.994  17.168  65.645  1.00  0.00           H
ATOM    426  HG3 LYS    29      44.776  17.886  64.439  1.00  0.00           H
ATOM    427  CD  LYS    29      44.928  15.775  64.510  1.00  0.00           C
ATOM    428  HD2 LYS    29      43.921  15.664  64.909  1.00  0.00           H
ATOM    429  HD3 LYS    29      44.803  15.557  63.450  1.00  0.00           H
ATOM    430  CE  LYS    29      45.952  14.748  65.092  1.00  0.00           C
ATOM    431  HE2 LYS    29      46.784  14.624  64.399  1.00  0.00           H
ATOM    432  HE3 LYS    29      46.390  15.128  66.015  1.00  0.00           H
ATOM    433  NZ  LYS    29      45.290  13.493  65.440  1.00  0.00           N
ATOM    434  HZ1 LYS    29      45.885  12.689  65.579  1.00  0.00           H
ATOM    435  HZ2 LYS    29      44.747  13.606  66.284  1.00  0.00           H
ATOM    436  HZ3 LYS    29      44.646  13.271  64.694  1.00  0.00           H
ATOM    437  C   LYS    29      48.726  18.595  63.013  1.00  0.00           C
ATOM    438  O   LYS    29      49.750  18.190  63.513  1.00  0.00           O
ATOM    439  N   GLY    30      48.672  18.989  61.776  1.00  0.00           N
ATOM    440  H   GLY    30      47.803  19.268  61.342  1.00  0.00           H
ATOM    441  CA  GLY    30      49.699  18.865  60.843  1.00  0.00           C
ATOM    442  HA2 GLY    30      50.639  18.567  61.305  1.00  0.00           H
ATOM    443  HA3 GLY    30      49.385  18.218  60.023  1.00  0.00           H
ATOM    444  C   GLY    30      49.981  20.245  60.285  1.00  0.00           C
ATOM    445  O   GLY    30      49.372  21.261  60.572  1.00  0.00           O
ATOM    446  N   ASP    31      50.973  20.272  59.361  1.00  0.00           N
ATOM    447  H   ASP    31      51.381  19.386  59.096  1.00  0.00           H
ATOM    448  CA  ASP    31      51.482  21.443  58.562  1.00  0.00           C
ATOM    449  HA  ASP    31      51.541  22.347  59.168  1.00  0.00           H
ATOM    450  CB  ASP    31      52.846  21.116  57.977  1.00  0.00           C
ATOM    451  HB2 ASP    31      52.692  20.150  57.496  1.00  0.00           H
ATOM    452  HB3 ASP    31      53.143  21.928  57.314  1.00  0.00           H
ATOM    453  CG  ASP    31      53.972  20.904  59.018  1.00  0.00           C
ATOM    454  OD1 ASP    31      55.044  20.370  58.656  1.00  0.00           O
ATOM    455  OD2 ASP    31      53.803  21.343  60.144  1.00  0.00           O
ATOM    456  C   ASP    31      50.484  21.712  57.416  1.00  0.00           C
ATOM    457  O   ASP    31      50.352  20.905  56.484  1.00  0.00           O
ATOM    458  N   VAL    32      49.881  22.872  57.338  1.00  0.00           N
ATOM    459  H   VAL    32      50.140  23.529  58.061  1.00  0.00           H
ATOM    460  CA  VAL    32      49.046  23.357  56.319  1.00  0.00           C
ATOM    461  HA  VAL    32      49.181  22.900  55.339  1.00  0.00           H
ATOM    462  CB  VAL    32      47.570  23.053  56.746  1.00  0.00           C
ATOM    463  HB  VAL    32      47.479  23.511  57.731  1.00  0.00           H
ATOM    464  CG1 VAL    32      46.548  23.727  55.754  1.00  0.00           C
ATOM    465 HG11 VAL    32      46.767  23.365  54.750  1.00  0.00           H
ATOM    466 HG12 VAL    32      45.557  23.381  56.047  1.00  0.00           H
ATOM    467 HG13 VAL    32      46.376  24.783  55.966  1.00  0.00           H
ATOM    468  CG2 VAL    32      47.135  21.536  56.858  1.00  0.00           C
ATOM    469 HG21 VAL    32      47.660  21.120  57.718  1.00  0.00           H
ATOM    470 HG22 VAL    32      46.061  21.424  57.008  1.00  0.00           H
ATOM    471 HG23 VAL    32      47.442  21.029  55.943  1.00  0.00           H
ATOM    472  C   VAL    32      49.304  24.890  56.177  1.00  0.00           C
ATOM    473  O   VAL    32      49.384  25.607  57.157  1.00  0.00           O
ATOM    474  N   PHE    33      49.358  25.356  54.935  1.00  0.00           N
ATOM    475  H   PHE    33      49.073  24.812  54.133  1.00  0.00           H
ATOM    476  CA  PHE    33      49.485  26.804  54.756  1.00  0.00           C
ATOM    477  HA  PHE    33      50.343  27.086  55.366  1.00  0.00           H
ATOM    478  CB  PHE    33      49.724  27.090  53.275  1.00  0.00           C
ATOM    479  HB2 PHE    33      49.004  26.576  52.640  1.00  0.00           H
ATOM    480  HB3 PHE    33      49.545  28.150  53.101  1.00  0.00           H
ATOM    481  CG  PHE    33      51.162  26.779  52.850  1.00  0.00           C
ATOM    482  CD1 PHE    33      51.330  25.767  51.832  1.00  0.00           C
ATOM    483  HD1 PHE    33      50.419  25.455  51.344  1.00  0.00           H
ATOM    484  CE1 PHE    33      52.636  25.377  51.473  1.00  0.00           C
ATOM    485  HE1 PHE    33      52.813  24.621  50.723  1.00  0.00           H
ATOM    486  CZ  PHE    33      53.779  25.968  52.148  1.00  0.00           C
ATOM    487  HZ  PHE    33      54.762  25.585  51.916  1.00  0.00           H
ATOM    488  CE2 PHE    33      53.566  26.989  53.075  1.00  0.00           C
ATOM    489  HE2 PHE    33      54.374  27.472  53.603  1.00  0.00           H
ATOM    490  CD2 PHE    33      52.293  27.408  53.429  1.00  0.00           C
ATOM    491  HD2 PHE    33      52.058  28.252  54.059  1.00  0.00           H
ATOM    492  C   PHE    33      48.356  27.693  55.395  1.00  0.00           C
ATOM    493  O   PHE    33      47.209  27.411  55.325  1.00  0.00           O
ATOM    494  N   VAL    34      48.813  28.869  55.899  1.00  0.00           N
ATOM    495  H   VAL    34      49.794  29.110  55.913  1.00  0.00           H
ATOM    496  CA  VAL    34      47.979  30.153  55.834  1.00  0.00           C
ATOM    497  HA  VAL    34      46.968  29.928  56.172  1.00  0.00           H
ATOM    498  CB  VAL    34      48.496  31.246  56.786  1.00  0.00           C
ATOM    499  HB  VAL    34      49.561  31.382  56.596  1.00  0.00           H
ATOM    500  CG1 VAL    34      47.879  32.617  56.611  1.00  0.00           C
ATOM    501 HG11 VAL    34      46.797  32.505  56.541  1.00  0.00           H
ATOM    502 HG12 VAL    34      48.172  33.272  57.432  1.00  0.00           H
ATOM    503 HG13 VAL    34      48.153  33.037  55.643  1.00  0.00           H
ATOM    504  CG2 VAL    34      48.536  30.862  58.252  1.00  0.00           C
ATOM    505 HG21 VAL    34      49.137  29.986  58.497  1.00  0.00           H
ATOM    506 HG22 VAL    34      48.955  31.623  58.911  1.00  0.00           H
ATOM    507 HG23 VAL    34      47.539  30.597  58.606  1.00  0.00           H
ATOM    508  C   VAL    34      47.894  30.680  54.401  1.00  0.00           C
ATOM    509  O   VAL    34      48.932  30.648  53.697  1.00  0.00           O
ATOM    510  N   ILE    35      46.677  31.075  53.994  1.00  0.00           N
ATOM    511  H   ILE    35      45.964  30.970  54.701  1.00  0.00           H
ATOM    512  CA  ILE    35      46.178  31.266  52.579  1.00  0.00           C
ATOM    513  HA  ILE    35      47.035  31.514  51.952  1.00  0.00           H
ATOM    514  CB  ILE    35      45.607  29.908  52.033  1.00  0.00           C
ATOM    515  HB  ILE    35      45.304  30.079  51.000  1.00  0.00           H
ATOM    516  CG2 ILE    35      46.648  28.785  52.003  1.00  0.00           C
ATOM    517 HG21 ILE    35      46.718  28.394  53.018  1.00  0.00           H
ATOM    518 HG22 ILE    35      46.342  27.932  51.398  1.00  0.00           H
ATOM    519 HG23 ILE    35      47.603  29.281  51.827  1.00  0.00           H
ATOM    520  CG1 ILE    35      44.336  29.485  52.784  1.00  0.00           C
ATOM    521 HG12 ILE    35      44.485  29.696  53.843  1.00  0.00           H
ATOM    522 HG13 ILE    35      43.478  30.045  52.414  1.00  0.00           H
ATOM    523  CD1 ILE    35      43.813  28.072  52.747  1.00  0.00           C
ATOM    524 HD11 ILE    35      42.988  27.979  53.453  1.00  0.00           H
ATOM    525 HD12 ILE    35      43.492  27.744  51.759  1.00  0.00           H
ATOM    526 HD13 ILE    35      44.536  27.394  53.202  1.00  0.00           H
ATOM    527  C   ILE    35      45.160  32.348  52.511  1.00  0.00           C
ATOM    528  O   ILE    35      44.296  32.443  53.328  1.00  0.00           O
ATOM    529  N   ARG    36      45.184  33.141  51.435  1.00  0.00           N
ATOM    530  H   ARG    36      46.009  33.187  50.853  1.00  0.00           H
ATOM    531  CA  ARG    36      44.123  34.014  51.000  1.00  0.00           C
ATOM    532  HA  ARG    36      43.239  33.833  51.612  1.00  0.00           H
ATOM    533  CB  ARG    36      44.467  35.473  51.367  1.00  0.00           C
ATOM    534  HB2 ARG    36      45.457  35.727  50.991  1.00  0.00           H
ATOM    535  HB3 ARG    36      43.694  36.095  50.917  1.00  0.00           H
ATOM    536  CG  ARG    36      44.461  35.953  52.821  1.00  0.00           C
ATOM    537  HG2 ARG    36      45.314  35.519  53.343  1.00  0.00           H
ATOM    538  HG3 ARG    36      44.668  37.022  52.858  1.00  0.00           H
ATOM    539  CD  ARG    36      43.257  35.751  53.601  1.00  0.00           C
ATOM    540  HD2 ARG    36      43.183  34.736  53.992  1.00  0.00           H
ATOM    541  HD3 ARG    36      43.254  36.392  54.483  1.00  0.00           H
ATOM    542  NE  ARG    36      42.020  36.093  52.916  1.00  0.00           N
ATOM    543  HE  ARG    36      41.683  35.446  52.218  1.00  0.00           H
ATOM    544  CZ  ARG    36      41.529  37.270  52.707  1.00  0.00           C
ATOM    545  NH1 ARG    36      40.558  37.331  51.864  1.00  0.00           N
ATOM    546 HH11 ARG    36      40.265  36.475  51.414  1.00  0.00           H
ATOM    547 HH12 ARG    36      40.175  38.250  51.695  1.00  0.00           H
ATOM    548  NH2 ARG    36      41.950  38.336  53.408  1.00  0.00           N
ATOM    549 HH21 ARG    36      42.688  38.250  54.091  1.00  0.00           H
ATOM    550 HH22 ARG    36      41.616  39.268  53.207  1.00  0.00           H
ATOM    551  C   ARG    36      43.762  33.820  49.497  1.00  0.00           C
ATOM    552  O   ARG    36      44.640  33.458  48.726  1.00  0.00           O
ATOM    553  N   GLH    37      42.516  34.151  49.171  1.00  0.00           N
ATOM    554  H   GLH    37      42.003  34.327  50.023  1.00  0.00           H
ATOM    555  CA  GLH    37      41.809  34.127  47.920  1.00  0.00           C
ATOM    556  HA  GLH    37      40.780  34.130  48.278  1.00  0.00           H
ATOM    557  CB  GLH    37      42.129  35.364  47.062  1.00  0.00           C
ATOM    558  HB2 GLH    37      41.487  35.274  46.186  1.00  0.00           H
ATOM    559  HB3 GLH    37      41.775  36.218  47.640  1.00  0.00           H
ATOM    560  CG  GLH    37      43.630  35.645  46.664  1.00  0.00           C
ATOM    561  HG2 GLH    37      44.260  34.781  46.877  1.00  0.00           H
ATOM    562  HG3 GLH    37      43.677  35.924  45.611  1.00  0.00           H
ATOM    563  CD  GLH    37      44.078  36.818  47.480  1.00  0.00           C
ATOM    564  OE1 GLH    37      44.406  36.838  48.655  1.00  0.00           O
ATOM    565  OE2 GLH    37      44.406  37.906  46.734  1.00  0.00           O
ATOM    566  HE2 GLH    37      44.171  37.815  45.808  1.00  0.00           H
ATOM    567  C   GLH    37      41.947  32.784  47.188  1.00  0.00           C
ATOM    568  O   GLH    37      42.140  32.800  45.945  1.00  0.00           O
ATOM    569  N   PRO    38      41.736  31.641  47.880  1.00  0.00           N
ATOM    570  CD  PRO    38      41.312  31.395  49.280  1.00  0.00           C
ATOM    571  HD2 PRO    38      40.357  31.890  49.452  1.00  0.00           H
ATOM    572  HD3 PRO    38      42.081  31.668  50.002  1.00  0.00           H
ATOM    573  CG  PRO    38      41.022  29.934  49.367  1.00  0.00           C
ATOM    574  HG2 PRO    38      40.017  29.670  49.037  1.00  0.00           H
ATOM    575  HG3 PRO    38      41.087  29.610  50.406  1.00  0.00           H
ATOM    576  CB  PRO    38      41.998  29.395  48.380  1.00  0.00           C
ATOM    577  HB2 PRO    38      41.718  28.375  48.114  1.00  0.00           H
ATOM    578  HB3 PRO    38      42.976  29.487  48.854  1.00  0.00           H
ATOM    579  CA  PRO    38      41.913  30.333  47.202  1.00  0.00           C
ATOM    580  HA  PRO    38      42.854  30.457  46.667  1.00  0.00           H
ATOM    581  C   PRO    38      40.851  29.955  46.128  1.00  0.00           C
ATOM    582  O   PRO    38      39.961  29.065  46.390  1.00  0.00           O
ATOM    583  N   PHE    39      40.974  30.619  44.963  1.00  0.00           N
ATOM    584  H   PHE    39      41.783  31.216  44.859  1.00  0.00           H
ATOM    585  CA  PHE    39      40.253  30.334  43.697  1.00  0.00           C
ATOM    586  HA  PHE    39      39.189  30.287  43.923  1.00  0.00           H
ATOM    587  CB  PHE    39      40.479  31.538  42.774  1.00  0.00           C
ATOM    588  HB2 PHE    39      39.716  31.618  41.999  1.00  0.00           H
ATOM    589  HB3 PHE    39      40.379  32.468  43.333  1.00  0.00           H
ATOM    590  CG  PHE    39      41.808  31.498  41.977  1.00  0.00           C
ATOM    591  CD1 PHE    39      41.713  31.047  40.615  1.00  0.00           C
ATOM    592  HD1 PHE    39      40.831  30.570  40.216  1.00  0.00           H
ATOM    593  CE1 PHE    39      42.804  31.225  39.824  1.00  0.00           C
ATOM    594  HE1 PHE    39      42.743  30.933  38.786  1.00  0.00           H
ATOM    595  CZ  PHE    39      43.985  31.778  40.198  1.00  0.00           C
ATOM    596  HZ  PHE    39      44.772  32.022  39.500  1.00  0.00           H
ATOM    597  CE2 PHE    39      44.018  32.271  41.508  1.00  0.00           C
ATOM    598  HE2 PHE    39      44.915  32.770  41.843  1.00  0.00           H
ATOM    599  CD2 PHE    39      42.912  32.092  42.416  1.00  0.00           C
ATOM    600  HD2 PHE    39      43.021  32.336  43.463  1.00  0.00           H
ATOM    601  C   PHE    39      40.473  28.977  43.117  1.00  0.00           C
ATOM    602  O   PHE    39      41.475  28.387  43.331  1.00  0.00           O
ATOM    603  N   ILE    40      39.511  28.446  42.367  1.00  0.00           N
ATOM    604  H   ILE    40      38.634  28.947  42.356  1.00  0.00           H
ATOM    605  CA  ILE    40      39.653  27.156  41.638  1.00  0.00           C
ATOM    606  HA  ILE    40      40.611  26.692  41.874  1.00  0.00           H
ATOM    607  CB  ILE    40      38.501  26.240  42.161  1.00  0.00           C
ATOM    608  HB  ILE    40      37.600  26.792  41.892  1.00  0.00           H
ATOM    609  CG2 ILE    40      38.298  24.951  41.369  1.00  0.00           C
ATOM    610 HG21 ILE    40      39.242  24.410  41.311  1.00  0.00           H
ATOM    611 HG22 ILE    40      37.518  24.339  41.821  1.00  0.00           H
ATOM    612 HG23 ILE    40      37.988  25.204  40.355  1.00  0.00           H
ATOM    613  CG1 ILE    40      38.616  25.958  43.659  1.00  0.00           C
ATOM    614 HG12 ILE    40      39.507  25.395  43.938  1.00  0.00           H
ATOM    615 HG13 ILE    40      38.655  26.910  44.189  1.00  0.00           H
ATOM    616  CD1 ILE    40      37.585  25.076  44.288  1.00  0.00           C
ATOM    617 HD11 ILE    40      37.476  25.263  45.357  1.00  0.00           H
ATOM    618 HD12 ILE    40      36.638  25.403  43.860  1.00  0.00           H
ATOM    619 HD13 ILE    40      37.703  24.041  43.967  1.00  0.00           H
ATOM    620  C   ILE    40      39.720  27.364  40.105  1.00  0.00           C
ATOM    621  O   ILE    40      39.155  28.267  39.589  1.00  0.00           O
ATOM    622  N   SER    41      40.401  26.479  39.415  1.00  0.00           N
ATOM    623  H   SER    41      40.941  25.784  39.909  1.00  0.00           H
ATOM    624  CA  SER    41      40.788  26.634  38.027  1.00  0.00           C
ATOM    625  HA  SER    41      39.953  27.103  37.510  1.00  0.00           H
ATOM    626  CB  SER    41      42.007  27.545  37.872  1.00  0.00           C
ATOM    627  HB2 SER    41      41.828  28.499  38.369  1.00  0.00           H
ATOM    628  HB3 SER    41      42.825  27.059  38.403  1.00  0.00           H
ATOM    629  OG  SER    41      42.325  27.623  36.517  1.00  0.00           O
ATOM    630  HG  SER    41      42.571  28.524  36.300  1.00  0.00           H
ATOM    631  C   SER    41      41.068  25.286  37.465  1.00  0.00           C
ATOM    632  O   SER    41      41.598  24.412  38.182  1.00  0.00           O
ATOM    633  N   CYX    42      40.614  24.991  36.316  1.00  0.00           N
ATOM    634  H   CYX    42      40.310  25.780  35.763  1.00  0.00           H
ATOM    635  CA  CYX    42      40.647  23.636  35.723  1.00  0.00           C
ATOM    636  HA  CYX    42      41.144  22.841  36.279  1.00  0.00           H
ATOM    637  CB  CYX    42      39.216  23.111  35.675  1.00  0.00           C
ATOM    638  HB2 CYX    42      38.646  23.705  34.960  1.00  0.00           H
ATOM    639  HB3 CYX    42      39.249  22.070  35.354  1.00  0.00           H
ATOM    640  SG  CYX    42      38.271  23.178  37.273  1.00  0.00           S
ATOM    641  C   CYX    42      41.428  23.622  34.389  1.00  0.00           C
ATOM    642  O   CYX    42      41.236  24.542  33.532  1.00  0.00           O
ATOM    643  N   SER    43      42.255  22.599  34.129  1.00  0.00           N
ATOM    644  H   SER    43      42.515  22.020  34.915  1.00  0.00           H
ATOM    645  CA  SER    43      42.557  22.144  32.796  1.00  0.00           C
ATOM    646  HA  SER    43      42.530  22.980  32.098  1.00  0.00           H
ATOM    647  CB  SER    43      43.895  21.374  32.715  1.00  0.00           C
ATOM    648  HB2 SER    43      44.030  21.099  31.669  1.00  0.00           H
ATOM    649  HB3 SER    43      44.661  22.064  33.069  1.00  0.00           H
ATOM    650  OG  SER    43      43.893  20.339  33.608  1.00  0.00           O
ATOM    651  HG  SER    43      44.781  19.990  33.720  1.00  0.00           H
ATOM    652  C   SER    43      41.407  21.230  32.262  1.00  0.00           C
ATOM    653  O   SER    43      40.585  20.788  33.006  1.00  0.00           O
ATOM    654  N   HID    44      41.383  20.813  30.995  1.00  0.00           N
ATOM    655  H   HID    44      42.224  21.154  30.551  1.00  0.00           H
ATOM    656  CA  HID    44      40.590  19.716  30.404  1.00  0.00           C
ATOM    657  HA  HID    44      39.555  19.881  30.700  1.00  0.00           H
ATOM    658  CB  HID    44      40.751  19.860  28.861  1.00  0.00           C
ATOM    659  HB2 HID    44      40.128  19.006  28.594  1.00  0.00           H
ATOM    660  HB3 HID    44      40.284  20.770  28.483  1.00  0.00           H
ATOM    661  CG  HID    44      42.167  19.643  28.275  1.00  0.00           C
ATOM    662  ND1 HID    44      42.383  19.399  26.926  1.00  0.00           N
ATOM    663  HD1 HID    44      41.705  19.346  26.180  1.00  0.00           H
ATOM    664  CE1 HID    44      43.676  18.977  26.762  1.00  0.00           C
ATOM    665  HE1 HID    44      44.120  18.729  25.810  1.00  0.00           H
ATOM    666  NE2 HID    44      44.317  19.024  27.958  1.00  0.00           N
ATOM    667  CD2 HID    44      43.392  19.507  28.911  1.00  0.00           C
ATOM    668  HD2 HID    44      43.567  19.729  29.953  1.00  0.00           H
ATOM    669  C   HID    44      40.923  18.265  30.773  1.00  0.00           C
ATOM    670  O   HID    44      40.658  17.217  30.105  1.00  0.00           O
ATOM    671  N   LEU    45      41.590  18.132  31.935  1.00  0.00           N
ATOM    672  H   LEU    45      41.806  18.956  32.477  1.00  0.00           H
ATOM    673  CA  LEU    45      42.101  16.913  32.542  1.00  0.00           C
ATOM    674  HA  LEU    45      41.434  16.085  32.299  1.00  0.00           H
ATOM    675  CB  LEU    45      43.529  16.565  31.911  1.00  0.00           C
ATOM    676  HB2 LEU    45      43.227  16.756  30.881  1.00  0.00           H
ATOM    677  HB3 LEU    45      44.250  17.298  32.275  1.00  0.00           H
ATOM    678  CG  LEU    45      44.189  15.215  32.281  1.00  0.00           C
ATOM    679  HG  LEU    45      44.410  15.243  33.348  1.00  0.00           H
ATOM    680  CD1 LEU    45      43.359  13.936  31.957  1.00  0.00           C
ATOM    681 HD11 LEU    45      42.365  14.005  32.397  1.00  0.00           H
ATOM    682 HD12 LEU    45      43.270  13.832  30.875  1.00  0.00           H
ATOM    683 HD13 LEU    45      43.933  13.065  32.274  1.00  0.00           H
ATOM    684  CD2 LEU    45      45.525  15.131  31.546  1.00  0.00           C
ATOM    685 HD21 LEU    45      46.209  15.921  31.853  1.00  0.00           H
ATOM    686 HD22 LEU    45      45.996  14.181  31.798  1.00  0.00           H
ATOM    687 HD23 LEU    45      45.435  15.115  30.459  1.00  0.00           H
ATOM    688  C   LEU    45      42.112  16.901  34.111  1.00  0.00           C
ATOM    689  O   LEU    45      41.932  15.874  34.739  1.00  0.00           O
ATOM    690  N   GLU    46      42.218  18.107  34.809  1.00  0.00           N
ATOM    691  H   GLU    46      42.391  18.964  34.303  1.00  0.00           H
ATOM    692  CA  GLU    46      42.270  18.221  36.312  1.00  0.00           C
ATOM    693  HA  GLU    46      41.598  17.472  36.731  1.00  0.00           H
ATOM    694  CB  GLU    46      43.723  17.882  36.537  1.00  0.00           C
ATOM    695  HB2 GLU    46      44.087  16.903  36.223  1.00  0.00           H
ATOM    696  HB3 GLU    46      44.373  18.557  35.980  1.00  0.00           H
ATOM    697  CG  GLU    46      44.236  17.922  38.051  1.00  0.00           C
ATOM    698  HG2 GLU    46      45.318  17.792  38.094  1.00  0.00           H
ATOM    699  HG3 GLU    46      43.958  18.891  38.468  1.00  0.00           H
ATOM    700  CD  GLU    46      43.578  16.901  39.017  1.00  0.00           C
ATOM    701  OE1 GLU    46      42.492  16.475  38.622  1.00  0.00           O
ATOM    702  OE2 GLU    46      44.147  16.567  40.121  1.00  0.00           O
ATOM    703  C   GLU    46      41.850  19.646  36.768  1.00  0.00           C
ATOM    704  O   GLU    46      42.421  20.658  36.339  1.00  0.00           O
ATOM    705  N   CYX    47      40.958  19.734  37.777  1.00  0.00           N
ATOM    706  H   CYX    47      40.705  18.888  38.269  1.00  0.00           H
ATOM    707  CA  CYX    47      40.798  20.993  38.577  1.00  0.00           C
ATOM    708  HA  CYX    47      40.894  21.828  37.882  1.00  0.00           H
ATOM    709  CB  CYX    47      39.349  21.191  39.193  1.00  0.00           C
ATOM    710  HB2 CYX    47      39.146  20.338  39.840  1.00  0.00           H
ATOM    711  HB3 CYX    47      39.367  21.994  39.930  1.00  0.00           H
ATOM    712  SG  CYX    47      38.075  21.243  37.908  1.00  0.00           S
ATOM    713  C   CYX    47      41.857  21.126  39.640  1.00  0.00           C
ATOM    714  O   CYX    47      42.169  20.127  40.285  1.00  0.00           O
ATOM    715  N   ARG    48      42.372  22.326  39.900  1.00  0.00           N
ATOM    716  H   ARG    48      42.043  23.100  39.341  1.00  0.00           H
ATOM    717  CA  ARG    48      43.438  22.615  40.860  1.00  0.00           C
ATOM    718  HA  ARG    48      43.585  21.811  41.582  1.00  0.00           H
ATOM    719  CB  ARG    48      44.698  22.489  40.082  1.00  0.00           C
ATOM    720  HB2 ARG    48      44.633  21.569  39.500  1.00  0.00           H
ATOM    721  HB3 ARG    48      44.677  23.413  39.505  1.00  0.00           H
ATOM    722  CG  ARG    48      46.018  22.429  40.799  1.00  0.00           C
ATOM    723  HG2 ARG    48      46.143  23.301  41.442  1.00  0.00           H
ATOM    724  HG3 ARG    48      46.050  21.525  41.408  1.00  0.00           H
ATOM    725  CD  ARG    48      47.229  22.432  39.882  1.00  0.00           C
ATOM    726  HD2 ARG    48      47.235  21.495  39.326  1.00  0.00           H
ATOM    727  HD3 ARG    48      47.092  23.265  39.193  1.00  0.00           H
ATOM    728  NE  ARG    48      48.403  22.474  40.623  1.00  0.00           N
ATOM    729  HE  ARG    48      48.845  23.382  40.632  1.00  0.00           H
ATOM    730  CZ  ARG    48      49.029  21.429  41.087  1.00  0.00           C
ATOM    731  NH1 ARG    48      50.047  21.781  41.791  1.00  0.00           N
ATOM    732 HH11 ARG    48      50.199  22.759  41.992  1.00  0.00           H
ATOM    733 HH12 ARG    48      50.522  21.103  42.370  1.00  0.00           H
ATOM    734  NH2 ARG    48      48.697  20.170  41.057  1.00  0.00           N
ATOM    735 HH21 ARG    48      47.851  19.869  40.596  1.00  0.00           H
ATOM    736 HH22 ARG    48      49.238  19.415  41.453  1.00  0.00           H
ATOM    737  C   ARG    48      43.201  23.849  41.695  1.00  0.00           C
ATOM    738  O   ARG    48      42.639  24.840  41.229  1.00  0.00           O
ATOM    739  N   THR    49      43.540  23.813  42.969  1.00  0.00           N
ATOM    740  H   THR    49      44.045  23.021  43.340  1.00  0.00           H
ATOM    741  CA  THR    49      43.217  24.985  43.866  1.00  0.00           C
ATOM    742  HA  THR    49      42.301  25.476  43.536  1.00  0.00           H
ATOM    743  CB  THR    49      42.906  24.538  45.253  1.00  0.00           C
ATOM    744  HB  THR    49      43.852  24.529  45.795  1.00  0.00           H
ATOM    745  CG2 THR    49      41.926  25.467  46.005  1.00  0.00           C
ATOM    746 HG21 THR    49      41.493  25.021  46.900  1.00  0.00           H
ATOM    747 HG22 THR    49      42.372  26.392  46.371  1.00  0.00           H
ATOM    748 HG23 THR    49      41.111  25.712  45.323  1.00  0.00           H
ATOM    749  OG1 THR    49      42.267  23.297  45.280  1.00  0.00           O
ATOM    750  HG1 THR    49      42.810  22.718  45.820  1.00  0.00           H
ATOM    751  C   THR    49      44.441  25.882  43.864  1.00  0.00           C
ATOM    752  O   THR    49      45.541  25.407  44.164  1.00  0.00           O
ATOM    753  N   PHE    50      44.281  27.120  43.433  1.00  0.00           N
ATOM    754  H   PHE    50      43.357  27.507  43.302  1.00  0.00           H
ATOM    755  CA  PHE    50      45.286  28.141  43.355  1.00  0.00           C
ATOM    756  HA  PHE    50      46.267  27.678  43.456  1.00  0.00           H
ATOM    757  CB  PHE    50      45.295  28.799  41.918  1.00  0.00           C
ATOM    758  HB2 PHE    50      44.233  29.006  41.789  1.00  0.00           H
ATOM    759  HB3 PHE    50      45.854  29.725  42.050  1.00  0.00           H
ATOM    760  CG  PHE    50      45.772  27.879  40.819  1.00  0.00           C
ATOM    761  CD1 PHE    50      44.829  27.079  40.203  1.00  0.00           C
ATOM    762  HD1 PHE    50      43.822  27.172  40.583  1.00  0.00           H
ATOM    763  CE1 PHE    50      45.159  26.249  39.152  1.00  0.00           C
ATOM    764  HE1 PHE    50      44.485  25.542  38.689  1.00  0.00           H
ATOM    765  CZ  PHE    50      46.536  26.293  38.771  1.00  0.00           C
ATOM    766  HZ  PHE    50      46.818  25.688  37.923  1.00  0.00           H
ATOM    767  CE2 PHE    50      47.427  27.183  39.346  1.00  0.00           C
ATOM    768  HE2 PHE    50      48.417  27.161  38.915  1.00  0.00           H
ATOM    769  CD2 PHE    50      47.047  27.993  40.370  1.00  0.00           C
ATOM    770  HD2 PHE    50      47.742  28.757  40.687  1.00  0.00           H
ATOM    771  C   PHE    50      45.109  29.194  44.506  1.00  0.00           C
ATOM    772  O   PHE    50      44.029  29.663  44.817  1.00  0.00           O
ATOM    773  N   PHE    51      46.209  29.440  45.306  1.00  0.00           N
ATOM    774  H   PHE    51      47.119  29.040  45.132  1.00  0.00           H
ATOM    775  CA  PHE    51      46.060  30.345  46.462  1.00  0.00           C
ATOM    776  HA  PHE    51      45.262  31.087  46.400  1.00  0.00           H
ATOM    777  CB  PHE    51      45.784  29.546  47.749  1.00  0.00           C
ATOM    778  HB2 PHE    51      45.744  30.266  48.567  1.00  0.00           H
ATOM    779  HB3 PHE    51      44.886  28.947  47.604  1.00  0.00           H
ATOM    780  CG  PHE    51      46.984  28.647  48.113  1.00  0.00           C
ATOM    781  CD1 PHE    51      47.974  29.142  48.957  1.00  0.00           C
ATOM    782  HD1 PHE    51      47.754  30.072  49.460  1.00  0.00           H
ATOM    783  CE1 PHE    51      49.041  28.331  49.363  1.00  0.00           C
ATOM    784  HE1 PHE    51      49.724  28.704  50.111  1.00  0.00           H
ATOM    785  CZ  PHE    51      49.170  27.004  48.816  1.00  0.00           C
ATOM    786  HZ  PHE    51      50.016  26.415  49.137  1.00  0.00           H
ATOM    787  CE2 PHE    51      48.280  26.555  47.908  1.00  0.00           C
ATOM    788  HE2 PHE    51      48.335  25.611  47.387  1.00  0.00           H
ATOM    789  CD2 PHE    51      47.148  27.325  47.612  1.00  0.00           C
ATOM    790  HD2 PHE    51      46.373  26.888  46.999  1.00  0.00           H
ATOM    791  C   PHE    51      47.194  31.299  46.706  1.00  0.00           C
ATOM    792  O   PHE    51      48.279  31.038  46.193  1.00  0.00           O
ATOM    793  N   LEU    52      46.973  32.467  47.377  1.00  0.00           N
ATOM    794  H   LEU    52      46.084  32.583  47.841  1.00  0.00           H
ATOM    795  CA  LEU    52      48.103  33.396  47.660  1.00  0.00           C
ATOM    796  HA  LEU    52      48.965  33.038  47.097  1.00  0.00           H
ATOM    797  CB  LEU    52      47.755  34.880  47.301  1.00  0.00           C
ATOM    798  HB2 LEU    52      46.903  35.188  47.907  1.00  0.00           H
ATOM    799  HB3 LEU    52      48.561  35.513  47.674  1.00  0.00           H
ATOM    800  CG  LEU    52      47.725  35.275  45.763  1.00  0.00           C
ATOM    801  HG  LEU    52      46.999  34.629  45.270  1.00  0.00           H
ATOM    802  CD1 LEU    52      47.426  36.773  45.745  1.00  0.00           C
ATOM    803 HD11 LEU    52      47.107  37.014  44.731  1.00  0.00           H
ATOM    804 HD12 LEU    52      46.563  36.970  46.382  1.00  0.00           H
ATOM    805 HD13 LEU    52      48.289  37.417  45.911  1.00  0.00           H
ATOM    806  CD2 LEU    52      49.085  35.105  45.135  1.00  0.00           C
ATOM    807 HD21 LEU    52      49.797  35.772  45.621  1.00  0.00           H
ATOM    808 HD22 LEU    52      49.485  34.092  45.099  1.00  0.00           H
ATOM    809 HD23 LEU    52      49.119  35.442  44.099  1.00  0.00           H
ATOM    810  C   LEU    52      48.471  33.228  49.130  1.00  0.00           C
ATOM    811  O   LEU    52      47.669  32.892  50.028  1.00  0.00           O
ATOM    812  N   THR    53      49.734  33.509  49.447  1.00  0.00           N
ATOM    813  H   THR    53      50.299  33.997  48.767  1.00  0.00           H
ATOM    814  CA  THR    53      50.385  33.069  50.720  1.00  0.00           C
ATOM    815  HA  THR    53      49.717  33.264  51.559  1.00  0.00           H
ATOM    816  CB  THR    53      50.666  31.539  50.774  1.00  0.00           C
ATOM    817  HB  THR    53      49.749  30.963  50.651  1.00  0.00           H
ATOM    818  CG2 THR    53      51.586  31.038  49.720  1.00  0.00           C
ATOM    819 HG21 THR    53      51.449  29.972  49.544  1.00  0.00           H
ATOM    820 HG22 THR    53      51.254  31.459  48.772  1.00  0.00           H
ATOM    821 HG23 THR    53      52.588  31.336  50.031  1.00  0.00           H
ATOM    822  OG1 THR    53      51.213  31.082  51.930  1.00  0.00           O
ATOM    823  HG1 THR    53      50.398  30.960  52.421  1.00  0.00           H
ATOM    824  C   THR    53      51.754  33.718  50.892  1.00  0.00           C
ATOM    825  O   THR    53      52.511  34.066  49.928  1.00  0.00           O
ATOM    826  N   GLN    54      52.191  33.799  52.168  1.00  0.00           N
ATOM    827  H   GLN    54      51.594  33.460  52.909  1.00  0.00           H
ATOM    828  CA  GLN    54      53.563  34.254  52.543  1.00  0.00           C
ATOM    829  HA  GLN    54      54.042  34.789  51.723  1.00  0.00           H
ATOM    830  CB  GLN    54      53.377  35.403  53.548  1.00  0.00           C
ATOM    831  HB2 GLN    54      54.357  35.757  53.868  1.00  0.00           H
ATOM    832  HB3 GLN    54      52.843  36.195  53.024  1.00  0.00           H
ATOM    833  CG  GLN    54      52.703  35.064  54.863  1.00  0.00           C
ATOM    834  HG2 GLN    54      52.933  34.054  55.203  1.00  0.00           H
ATOM    835  HG3 GLN    54      53.270  35.703  55.539  1.00  0.00           H
ATOM    836  CD  GLN    54      51.203  35.373  54.866  1.00  0.00           C
ATOM    837  OE1 GLN    54      50.472  35.371  53.893  1.00  0.00           O
ATOM    838  NE2 GLN    54      50.669  35.503  56.072  1.00  0.00           N
ATOM    839 HE21 GLN    54      51.182  35.400  56.936  1.00  0.00           H
ATOM    840 HE22 GLN    54      49.707  35.811  56.048  1.00  0.00           H
ATOM    841  C   GLN    54      54.523  33.178  53.121  1.00  0.00           C
ATOM    842  O   GLN    54      55.616  33.505  53.529  1.00  0.00           O
ATOM    843  N   GLY    55      54.202  31.875  52.904  1.00  0.00           N
ATOM    844  H   GLY    55      53.439  31.658  52.279  1.00  0.00           H
ATOM    845  CA  GLY    55      54.981  30.826  53.504  1.00  0.00           C
ATOM    846  HA2 GLY    55      54.600  29.887  53.103  1.00  0.00           H
ATOM    847  HA3 GLY    55      55.938  31.067  53.040  1.00  0.00           H
ATOM    848  C   GLY    55      54.985  30.781  55.003  1.00  0.00           C
ATOM    849  O   GLY    55      55.904  30.129  55.561  1.00  0.00           O
ATOM    850  N   ALA    56      53.907  31.200  55.598  1.00  0.00           N
ATOM    851  H   ALA    56      53.151  31.586  55.049  1.00  0.00           H
ATOM    852  CA  ALA    56      53.501  30.808  56.956  1.00  0.00           C
ATOM    853  HA  ALA    56      54.351  30.315  57.427  1.00  0.00           H
ATOM    854  CB  ALA    56      53.052  32.036  57.694  1.00  0.00           C
ATOM    855  HB1 ALA    56      52.159  32.427  57.208  1.00  0.00           H
ATOM    856  HB2 ALA    56      52.772  31.840  58.729  1.00  0.00           H
ATOM    857  HB3 ALA    56      53.732  32.878  57.829  1.00  0.00           H
ATOM    858  C   ALA    56      52.415  29.752  57.010  1.00  0.00           C
ATOM    859  O   ALA    56      51.495  29.800  56.228  1.00  0.00           O
ATOM    860  N   LEU    57      52.593  28.738  57.832  1.00  0.00           N
ATOM    861  H   LEU    57      53.398  28.790  58.439  1.00  0.00           H
ATOM    862  CA  LEU    57      51.727  27.596  58.264  1.00  0.00           C
ATOM    863  HA  LEU    57      51.216  27.260  57.361  1.00  0.00           H
ATOM    864  CB  LEU    57      52.477  26.393  58.703  1.00  0.00           C
ATOM    865  HB2 LEU    57      53.056  26.713  59.570  1.00  0.00           H
ATOM    866  HB3 LEU    57      51.826  25.556  58.951  1.00  0.00           H
ATOM    867  CG  LEU    57      53.479  25.919  57.650  1.00  0.00           C
ATOM    868  HG  LEU    57      54.132  26.726  57.316  1.00  0.00           H
ATOM    869  CD1 LEU    57      54.310  24.764  58.334  1.00  0.00           C
ATOM    870 HD11 LEU    57      54.895  24.252  57.571  1.00  0.00           H
ATOM    871 HD12 LEU    57      55.028  25.195  59.033  1.00  0.00           H
ATOM    872 HD13 LEU    57      53.628  24.048  58.793  1.00  0.00           H
ATOM    873  CD2 LEU    57      52.785  25.134  56.522  1.00  0.00           C
ATOM    874 HD21 LEU    57      52.303  24.254  56.948  1.00  0.00           H
ATOM    875 HD22 LEU    57      52.183  25.727  55.834  1.00  0.00           H
ATOM    876 HD23 LEU    57      53.514  24.756  55.803  1.00  0.00           H
ATOM    877  C   LEU    57      50.762  28.011  59.415  1.00  0.00           C
ATOM    878  O   LEU    57      51.043  28.761  60.338  1.00  0.00           O
ATOM    879  N   LEU    58      49.582  27.401  59.409  1.00  0.00           N
ATOM    880  H   LEU    58      49.397  26.786  58.628  1.00  0.00           H
ATOM    881  CA  LEU    58      48.551  27.553  60.400  1.00  0.00           C
ATOM    882  HA  LEU    58      48.403  28.625  60.527  1.00  0.00           H
ATOM    883  CB  LEU    58      47.257  26.818  59.930  1.00  0.00           C
ATOM    884  HB2 LEU    58      47.618  26.000  59.307  1.00  0.00           H
ATOM    885  HB3 LEU    58      46.645  26.473  60.764  1.00  0.00           H
ATOM    886  CG  LEU    58      46.346  27.673  59.062  1.00  0.00           C
ATOM    887  HG  LEU    58      46.893  28.297  58.354  1.00  0.00           H
ATOM    888  CD1 LEU    58      45.375  26.780  58.309  1.00  0.00           C
ATOM    889 HD11 LEU    58      44.868  27.240  57.459  1.00  0.00           H
ATOM    890 HD12 LEU    58      45.775  25.837  57.938  1.00  0.00           H
ATOM    891 HD13 LEU    58      44.712  26.391  59.083  1.00  0.00           H
ATOM    892  CD2 LEU    58      45.405  28.627  59.856  1.00  0.00           C
ATOM    893 HD21 LEU    58      44.740  28.097  60.539  1.00  0.00           H
ATOM    894 HD22 LEU    58      46.105  29.306  60.344  1.00  0.00           H
ATOM    895 HD23 LEU    58      44.742  29.233  59.239  1.00  0.00           H
ATOM    896  C   LEU    58      49.069  26.969  61.739  1.00  0.00           C
ATOM    897  O   LEU    58      49.804  25.965  61.796  1.00  0.00           O
ATOM    898  N   ASN    59      48.697  27.587  62.867  1.00  0.00           N
ATOM    899  H   ASN    59      48.131  28.410  62.720  1.00  0.00           H
ATOM    900  CA  ASN    59      48.914  27.177  64.240  1.00  0.00           C
ATOM    901  HA  ASN    59      48.758  28.033  64.896  1.00  0.00           H
ATOM    902  CB  ASN    59      48.002  26.008  64.590  1.00  0.00           C
ATOM    903  HB2 ASN    59      48.266  25.202  63.905  1.00  0.00           H
ATOM    904  HB3 ASN    59      48.304  25.681  65.584  1.00  0.00           H
ATOM    905  CG  ASN    59      46.512  26.275  64.531  1.00  0.00           C
ATOM    906  OD1 ASN    59      45.963  27.090  65.231  1.00  0.00           O
ATOM    907  ND2 ASN    59      45.912  25.584  63.617  1.00  0.00           N
ATOM    908 HD21 ASN    59      44.932  25.789  63.487  1.00  0.00           H
ATOM    909 HD22 ASN    59      46.460  24.960  63.042  1.00  0.00           H
ATOM    910  C   ASN    59      50.392  26.739  64.530  1.00  0.00           C
ATOM    911  O   ASN    59      50.738  26.235  65.588  1.00  0.00           O
ATOM    912  N   ASP    60      51.390  27.132  63.685  1.00  0.00           N
ATOM    913  H   ASP    60      51.059  27.580  62.842  1.00  0.00           H
ATOM    914  CA  ASP    60      52.822  26.899  63.966  1.00  0.00           C
ATOM    915  HA  ASP    60      52.959  25.850  64.232  1.00  0.00           H
ATOM    916  CB  ASP    60      53.675  27.141  62.662  1.00  0.00           C
ATOM    917  HB2 ASP    60      53.124  26.670  61.848  1.00  0.00           H
ATOM    918  HB3 ASP    60      53.626  28.184  62.349  1.00  0.00           H
ATOM    919  CG  ASP    60      55.157  26.764  62.705  1.00  0.00           C
ATOM    920  OD1 ASP    60      55.816  27.143  61.731  1.00  0.00           O
ATOM    921  OD2 ASP    60      55.670  26.152  63.705  1.00  0.00           O
ATOM    922  C   ASP    60      53.378  27.855  65.096  1.00  0.00           C
ATOM    923  O   ASP    60      53.039  29.062  65.125  1.00  0.00           O
ATOM    924  N   LYS    61      54.355  27.413  65.889  1.00  0.00           N
ATOM    925  H   LYS    61      54.587  26.468  65.620  1.00  0.00           H
ATOM    926  CA  LYS    61      55.288  28.062  66.832  1.00  0.00           C
ATOM    927  HA  LYS    61      54.838  28.772  67.526  1.00  0.00           H
ATOM    928  CB  LYS    61      56.100  27.054  67.683  1.00  0.00           C
ATOM    929  HB2 LYS    61      56.554  26.238  67.122  1.00  0.00           H
ATOM    930  HB3 LYS    61      56.905  27.636  68.133  1.00  0.00           H
ATOM    931  CG  LYS    61      55.175  26.371  68.766  1.00  0.00           C
ATOM    932  HG2 LYS    61      54.516  26.995  69.370  1.00  0.00           H
ATOM    933  HG3 LYS    61      54.523  25.741  68.160  1.00  0.00           H
ATOM    934  CD  LYS    61      55.748  25.515  69.862  1.00  0.00           C
ATOM    935  HD2 LYS    61      56.141  24.629  69.363  1.00  0.00           H
ATOM    936  HD3 LYS    61      56.614  25.999  70.313  1.00  0.00           H
ATOM    937  CE  LYS    61      54.602  25.239  70.847  1.00  0.00           C
ATOM    938  HE2 LYS    61      54.600  26.150  71.447  1.00  0.00           H
ATOM    939  HE3 LYS    61      53.607  25.135  70.416  1.00  0.00           H
ATOM    940  NZ  LYS    61      54.845  24.015  71.626  1.00  0.00           N
ATOM    941  HZ1 LYS    61      55.806  24.064  71.930  1.00  0.00           H
ATOM    942  HZ2 LYS    61      54.201  23.873  72.391  1.00  0.00           H
ATOM    943  HZ3 LYS    61      54.738  23.239  70.988  1.00  0.00           H
ATOM    944  C   LYS    61      56.300  28.933  66.088  1.00  0.00           C
ATOM    945  O   LYS    61      56.894  29.760  66.804  1.00  0.00           O
ATOM    946  N   HIP    62      56.532  28.809  64.750  1.00  0.00           N
ATOM    947  H   HIP    62      55.897  28.231  64.217  1.00  0.00           H
ATOM    948  CA  HIP    62      57.490  29.858  64.119  1.00  0.00           C
ATOM    949  HA  HIP    62      58.441  29.946  64.645  1.00  0.00           H
ATOM    950  CB  HIP    62      57.893  29.375  62.718  1.00  0.00           C
ATOM    951  HB2 HIP    62      56.956  29.155  62.206  1.00  0.00           H
ATOM    952  HB3 HIP    62      58.349  30.210  62.187  1.00  0.00           H
ATOM    953  CG  HIP    62      58.792  28.190  62.684  1.00  0.00           C
ATOM    954  ND1 HIP    62      58.428  26.877  62.515  1.00  0.00           N
ATOM    955  HD1 HIP    62      57.467  26.622  62.340  1.00  0.00           H
ATOM    956  CE1 HIP    62      59.575  26.201  62.495  1.00  0.00           C
ATOM    957  HE1 HIP    62      59.474  25.141  62.316  1.00  0.00           H
ATOM    958  NE2 HIP    62      60.636  26.972  62.633  1.00  0.00           N
ATOM    959  HE2 HIP    62      61.595  26.694  62.480  1.00  0.00           H
ATOM    960  CD2 HIP    62      60.150  28.271  62.835  1.00  0.00           C
ATOM    961  HD2 HIP    62      60.771  29.153  62.904  1.00  0.00           H
ATOM    962  C   HIP    62      56.901  31.241  64.158  1.00  0.00           C
ATOM    963  O   HIP    62      55.671  31.329  64.004  1.00  0.00           O
ATOM    964  N   SER    63      57.740  32.263  64.425  1.00  0.00           N
ATOM    965  H   SER    63      58.743  32.141  64.428  1.00  0.00           H
ATOM    966  CA  SER    63      57.403  33.653  64.837  1.00  0.00           C
ATOM    967  HA  SER    63      56.494  33.753  65.428  1.00  0.00           H
ATOM    968  CB  SER    63      58.523  34.188  65.707  1.00  0.00           C
ATOM    969  HB2 SER    63      58.643  33.551  66.583  1.00  0.00           H
ATOM    970  HB3 SER    63      59.390  34.307  65.058  1.00  0.00           H
ATOM    971  OG  SER    63      58.199  35.435  66.258  1.00  0.00           O
ATOM    972  HG  SER    63      58.875  35.609  66.918  1.00  0.00           H
ATOM    973  C   SER    63      57.053  34.476  63.573  1.00  0.00           C
ATOM    974  O   SER    63      57.856  35.146  62.985  1.00  0.00           O
ATOM    975  N   ASN    64      55.905  34.108  63.017  1.00  0.00           N
ATOM    976  H   ASN    64      55.317  33.475  63.539  1.00  0.00           H
ATOM    977  CA  ASN    64      55.337  34.610  61.805  1.00  0.00           C
ATOM    978  HA  ASN    64      56.125  34.655  61.054  1.00  0.00           H
ATOM    979  CB  ASN    64      54.320  33.580  61.338  1.00  0.00           C
ATOM    980  HB2 ASN    64      53.559  33.378  62.092  1.00  0.00           H
ATOM    981  HB3 ASN    64      53.849  33.895  60.407  1.00  0.00           H
ATOM    982  CG  ASN    64      54.982  32.229  60.949  1.00  0.00           C
ATOM    983  OD1 ASN    64      56.209  32.190  60.860  1.00  0.00           O
ATOM    984  ND2 ASN    64      54.248  31.146  60.898  1.00  0.00           N
ATOM    985 HD21 ASN    64      54.683  30.240  60.796  1.00  0.00           H
ATOM    986 HD22 ASN    64      53.240  31.217  60.894  1.00  0.00           H
ATOM    987  C   ASN    64      54.714  36.015  62.007  1.00  0.00           C
ATOM    988  O   ASN    64      53.666  36.254  62.616  1.00  0.00           O
ATOM    989  N   GLY    65      55.373  36.947  61.377  1.00  0.00           N
ATOM    990  H   GLY    65      56.175  36.613  60.862  1.00  0.00           H
ATOM    991  CA  GLY    65      54.999  38.355  61.473  1.00  0.00           C
ATOM    992  HA2 GLY    65      54.716  38.569  62.503  1.00  0.00           H
ATOM    993  HA3 GLY    65      55.896  38.901  61.179  1.00  0.00           H
ATOM    994  C   GLY    65      53.773  38.701  60.571  1.00  0.00           C
ATOM    995  O   GLY    65      53.399  37.922  59.683  1.00  0.00           O
ATOM    996  N   THR    66      53.079  39.799  60.943  1.00  0.00           N
ATOM    997  H   THR    66      53.560  40.398  61.598  1.00  0.00           H
ATOM    998  CA  THR    66      51.906  40.329  60.160  1.00  0.00           C
ATOM    999  HA  THR    66      51.304  39.452  59.920  1.00  0.00           H
ATOM   1000  CB  THR    66      51.135  41.228  61.002  1.00  0.00           C
ATOM   1001  HB  THR    66      51.820  41.963  61.426  1.00  0.00           H
ATOM   1002  CG2 THR    66      49.983  41.948  60.311  1.00  0.00           C
ATOM   1003 HG21 THR    66      50.377  42.808  59.768  1.00  0.00           H
ATOM   1004 HG22 THR    66      49.461  41.356  59.560  1.00  0.00           H
ATOM   1005 HG23 THR    66      49.415  42.428  61.107  1.00  0.00           H
ATOM   1006  OG1 THR    66      50.609  40.402  61.982  1.00  0.00           O
ATOM   1007  HG1 THR    66      51.352  40.270  62.575  1.00  0.00           H
ATOM   1008  C   THR    66      52.343  40.977  58.847  1.00  0.00           C
ATOM   1009  O   THR    66      52.530  42.193  58.739  1.00  0.00           O
ATOM   1010  N   VAL    67      52.578  40.174  57.775  1.00  0.00           N
ATOM   1011  H   VAL    67      52.341  39.194  57.817  1.00  0.00           H
ATOM   1012  CA  VAL    67      53.115  40.612  56.420  1.00  0.00           C
ATOM   1013  HA  VAL    67      53.945  41.315  56.469  1.00  0.00           H
ATOM   1014  CB  VAL    67      53.685  39.403  55.632  1.00  0.00           C
ATOM   1015  HB  VAL    67      52.858  38.695  55.680  1.00  0.00           H
ATOM   1016  CG1 VAL    67      53.991  39.682  54.163  1.00  0.00           C
ATOM   1017 HG11 VAL    67      53.134  40.024  53.582  1.00  0.00           H
ATOM   1018 HG12 VAL    67      54.761  40.444  54.043  1.00  0.00           H
ATOM   1019 HG13 VAL    67      54.260  38.840  53.525  1.00  0.00           H
ATOM   1020  CG2 VAL    67      54.925  38.802  56.296  1.00  0.00           C
ATOM   1021 HG21 VAL    67      55.142  37.824  55.868  1.00  0.00           H
ATOM   1022 HG22 VAL    67      55.796  39.456  56.286  1.00  0.00           H
ATOM   1023 HG23 VAL    67      54.661  38.664  57.345  1.00  0.00           H
ATOM   1024  C   VAL    67      51.938  41.266  55.657  1.00  0.00           C
ATOM   1025  O   VAL    67      50.790  40.873  55.743  1.00  0.00           O
ATOM   1026  N   LYS    68      52.232  42.383  54.951  1.00  0.00           N
ATOM   1027  H   LYS    68      53.177  42.715  54.822  1.00  0.00           H
ATOM   1028  CA  LYS    68      51.296  43.272  54.322  1.00  0.00           C
ATOM   1029  HA  LYS    68      50.449  43.430  54.989  1.00  0.00           H
ATOM   1030  CB  LYS    68      52.055  44.571  53.924  1.00  0.00           C
ATOM   1031  HB2 LYS    68      52.811  44.340  53.173  1.00  0.00           H
ATOM   1032  HB3 LYS    68      51.386  45.330  53.518  1.00  0.00           H
ATOM   1033  CG  LYS    68      52.568  45.162  55.234  1.00  0.00           C
ATOM   1034  HG2 LYS    68      51.720  45.622  55.741  1.00  0.00           H
ATOM   1035  HG3 LYS    68      52.891  44.407  55.951  1.00  0.00           H
ATOM   1036  CD  LYS    68      53.576  46.247  54.991  1.00  0.00           C
ATOM   1037  HD2 LYS    68      54.386  45.842  54.384  1.00  0.00           H
ATOM   1038  HD3 LYS    68      53.095  47.118  54.547  1.00  0.00           H
ATOM   1039  CE  LYS    68      54.244  46.742  56.318  1.00  0.00           C
ATOM   1040  HE2 LYS    68      54.683  45.798  56.643  1.00  0.00           H
ATOM   1041  HE3 LYS    68      54.980  47.498  56.045  1.00  0.00           H
ATOM   1042  NZ  LYS    68      53.326  47.254  57.362  1.00  0.00           N
ATOM   1043  HZ1 LYS    68      52.709  48.021  57.132  1.00  0.00           H
ATOM   1044  HZ2 LYS    68      52.681  46.529  57.646  1.00  0.00           H
ATOM   1045  HZ3 LYS    68      53.748  47.537  58.235  1.00  0.00           H
ATOM   1046  C   LYS    68      50.711  42.629  52.993  1.00  0.00           C
ATOM   1047  O   LYS    68      51.270  41.786  52.382  1.00  0.00           O
ATOM   1048  N   ASP    69      49.557  43.149  52.569  1.00  0.00           N
ATOM   1049  H   ASP    69      49.183  43.942  53.070  1.00  0.00           H
ATOM   1050  CA  ASP    69      48.823  42.635  51.410  1.00  0.00           C
ATOM   1051  HA  ASP    69      48.654  41.576  51.603  1.00  0.00           H
ATOM   1052  CB  ASP    69      47.488  43.375  51.347  1.00  0.00           C
ATOM   1053  HB2 ASP    69      47.774  44.424  51.277  1.00  0.00           H
ATOM   1054  HB3 ASP    69      46.892  42.976  50.527  1.00  0.00           H
ATOM   1055  CG  ASP    69      46.617  43.205  52.593  1.00  0.00           C
ATOM   1056  OD1 ASP    69      46.328  42.097  53.113  1.00  0.00           O
ATOM   1057  OD2 ASP    69      46.021  44.212  52.916  1.00  0.00           O
ATOM   1058  C   ASP    69      49.551  42.746  50.047  1.00  0.00           C
ATOM   1059  O   ASP    69      49.305  41.868  49.238  1.00  0.00           O
ATOM   1060  N   ARG    70      50.405  43.768  49.859  1.00  0.00           N
ATOM   1061  H   ARG    70      50.417  44.564  50.482  1.00  0.00           H
ATOM   1062  CA  ARG    70      51.122  44.005  48.566  1.00  0.00           C
ATOM   1063  HA  ARG    70      50.839  43.184  47.907  1.00  0.00           H
ATOM   1064  CB  ARG    70      50.611  45.277  47.884  1.00  0.00           C
ATOM   1065  HB2 ARG    70      50.729  46.111  48.577  1.00  0.00           H
ATOM   1066  HB3 ARG    70      51.192  45.497  46.989  1.00  0.00           H
ATOM   1067  CG  ARG    70      49.151  45.352  47.471  1.00  0.00           C
ATOM   1068  HG2 ARG    70      48.860  44.411  47.006  1.00  0.00           H
ATOM   1069  HG3 ARG    70      48.536  45.432  48.368  1.00  0.00           H
ATOM   1070  CD  ARG    70      48.884  46.523  46.529  1.00  0.00           C
ATOM   1071  HD2 ARG    70      49.454  46.346  45.617  1.00  0.00           H
ATOM   1072  HD3 ARG    70      47.865  46.524  46.141  1.00  0.00           H
ATOM   1073  NE  ARG    70      49.109  47.825  47.064  1.00  0.00           N
ATOM   1074  HE  ARG    70      49.850  48.335  46.604  1.00  0.00           H
ATOM   1075  CZ  ARG    70      48.365  48.459  47.895  1.00  0.00           C
ATOM   1076  NH1 ARG    70      48.689  49.695  48.077  1.00  0.00           N
ATOM   1077 HH11 ARG    70      49.615  49.959  47.774  1.00  0.00           H
ATOM   1078 HH12 ARG    70      48.283  50.131  48.892  1.00  0.00           H
ATOM   1079  NH2 ARG    70      47.286  47.994  48.543  1.00  0.00           N
ATOM   1080 HH21 ARG    70      46.929  47.068  48.358  1.00  0.00           H
ATOM   1081 HH22 ARG    70      46.694  48.529  49.162  1.00  0.00           H
ATOM   1082  C   ARG    70      52.657  43.819  48.803  1.00  0.00           C
ATOM   1083  O   ARG    70      53.513  44.209  47.963  1.00  0.00           O
ATOM   1084  N   SER    71      53.023  43.019  49.806  1.00  0.00           N
ATOM   1085  H   SER    71      52.267  42.608  50.335  1.00  0.00           H
ATOM   1086  CA  SER    71      54.442  42.683  50.141  1.00  0.00           C
ATOM   1087  HA  SER    71      54.931  43.648  50.276  1.00  0.00           H
ATOM   1088  CB  SER    71      54.536  41.974  51.447  1.00  0.00           C
ATOM   1089  HB2 SER    71      54.231  42.655  52.241  1.00  0.00           H
ATOM   1090  HB3 SER    71      53.998  41.027  51.404  1.00  0.00           H
ATOM   1091  OG  SER    71      55.836  41.761  51.703  1.00  0.00           O
ATOM   1092  HG  SER    71      56.062  42.540  52.218  1.00  0.00           H
ATOM   1093  C   SER    71      55.204  41.843  49.072  1.00  0.00           C
ATOM   1094  O   SER    71      54.661  40.920  48.489  1.00  0.00           O
ATOM   1095  N   PRO    72      56.496  42.113  48.820  1.00  0.00           N
ATOM   1096  CD  PRO    72      57.351  43.235  49.305  1.00  0.00           C
ATOM   1097  HD2 PRO    72      57.054  43.491  50.321  1.00  0.00           H
ATOM   1098  HD3 PRO    72      57.339  44.060  48.593  1.00  0.00           H
ATOM   1099  CG  PRO    72      58.826  42.753  49.255  1.00  0.00           C
ATOM   1100  HG2 PRO    72      59.225  42.155  50.074  1.00  0.00           H
ATOM   1101  HG3 PRO    72      59.514  43.562  49.011  1.00  0.00           H
ATOM   1102  CB  PRO    72      58.846  41.817  48.106  1.00  0.00           C
ATOM   1103  HB2 PRO    72      59.686  41.127  48.185  1.00  0.00           H
ATOM   1104  HB3 PRO    72      58.857  42.381  47.172  1.00  0.00           H
ATOM   1105  CA  PRO    72      57.382  41.255  48.067  1.00  0.00           C
ATOM   1106  HA  PRO    72      57.110  41.186  47.014  1.00  0.00           H
ATOM   1107  C   PRO    72      57.415  39.777  48.523  1.00  0.00           C
ATOM   1108  O   PRO    72      57.636  38.790  47.787  1.00  0.00           O
ATOM   1109  N   HID    73      57.103  39.618  49.797  1.00  0.00           N
ATOM   1110  H   HID    73      56.851  40.429  50.345  1.00  0.00           H
ATOM   1111  CA  HID    73      57.012  38.359  50.527  1.00  0.00           C
ATOM   1112  HA  HID    73      57.875  37.804  50.163  1.00  0.00           H
ATOM   1113  CB  HID    73      57.379  38.650  51.977  1.00  0.00           C
ATOM   1114  HB2 HID    73      58.016  39.533  51.906  1.00  0.00           H
ATOM   1115  HB3 HID    73      56.468  38.922  52.508  1.00  0.00           H
ATOM   1116  CG  HID    73      57.994  37.497  52.637  1.00  0.00           C
ATOM   1117  ND1 HID    73      59.292  36.998  52.410  1.00  0.00           N
ATOM   1118  HD1 HID    73      60.041  37.384  51.854  1.00  0.00           H
ATOM   1119  CE1 HID    73      59.439  35.826  53.121  1.00  0.00           C
ATOM   1120  HE1 HID    73      60.389  35.315  53.180  1.00  0.00           H
ATOM   1121  NE2 HID    73      58.316  35.518  53.769  1.00  0.00           N
ATOM   1122  CD2 HID    73      57.517  36.594  53.540  1.00  0.00           C
ATOM   1123  HD2 HID    73      56.493  36.594  53.883  1.00  0.00           H
ATOM   1124  C   HID    73      55.806  37.516  50.341  1.00  0.00           C
ATOM   1125  O   HID    73      55.634  36.575  51.044  1.00  0.00           O
ATOM   1126  N   ARG    74      54.941  37.766  49.365  1.00  0.00           N
ATOM   1127  H   ARG    74      55.132  38.560  48.771  1.00  0.00           H
ATOM   1128  CA  ARG    74      53.766  36.921  48.965  1.00  0.00           C
ATOM   1129  HA  ARG    74      53.617  36.165  49.736  1.00  0.00           H
ATOM   1130  CB  ARG    74      52.481  37.734  48.940  1.00  0.00           C
ATOM   1131  HB2 ARG    74      52.490  38.608  48.289  1.00  0.00           H
ATOM   1132  HB3 ARG    74      51.619  37.156  48.606  1.00  0.00           H
ATOM   1133  CG  ARG    74      52.169  38.351  50.361  1.00  0.00           C
ATOM   1134  HG2 ARG    74      52.160  37.621  51.171  1.00  0.00           H
ATOM   1135  HG3 ARG    74      52.948  39.092  50.539  1.00  0.00           H
ATOM   1136  CD  ARG    74      50.759  39.012  50.297  1.00  0.00           C
ATOM   1137  HD2 ARG    74      50.788  39.668  51.168  1.00  0.00           H
ATOM   1138  HD3 ARG    74      50.699  39.677  49.435  1.00  0.00           H
ATOM   1139  NE  ARG    74      49.643  37.980  50.205  1.00  0.00           N
ATOM   1140  HE  ARG    74      49.700  37.151  50.779  1.00  0.00           H
ATOM   1141  CZ  ARG    74      48.466  38.199  49.653  1.00  0.00           C
ATOM   1142  NH1 ARG    74      47.599  37.266  49.735  1.00  0.00           N
ATOM   1143 HH11 ARG    74      47.801  36.539  50.406  1.00  0.00           H
ATOM   1144 HH12 ARG    74      46.680  37.318  49.318  1.00  0.00           H
ATOM   1145  NH2 ARG    74      48.146  39.251  48.977  1.00  0.00           N
ATOM   1146 HH21 ARG    74      48.786  40.010  49.165  1.00  0.00           H
ATOM   1147 HH22 ARG    74      47.256  39.426  48.533  1.00  0.00           H
ATOM   1148  C   ARG    74      54.034  36.243  47.616  1.00  0.00           C
ATOM   1149  O   ARG    74      54.823  36.740  46.781  1.00  0.00           O
ATOM   1150  N   THR    75      53.458  34.981  47.459  1.00  0.00           N
ATOM   1151  H   THR    75      52.924  34.636  48.244  1.00  0.00           H
ATOM   1152  CA  THR    75      53.611  34.032  46.373  1.00  0.00           C
ATOM   1153  HA  THR    75      53.971  34.648  45.549  1.00  0.00           H
ATOM   1154  CB  THR    75      54.698  32.947  46.629  1.00  0.00           C
ATOM   1155  HB  THR    75      54.796  32.316  45.746  1.00  0.00           H
ATOM   1156  CG2 THR    75      56.066  33.429  46.993  1.00  0.00           C
ATOM   1157 HG21 THR    75      56.718  32.594  47.248  1.00  0.00           H
ATOM   1158 HG22 THR    75      56.521  33.995  46.180  1.00  0.00           H
ATOM   1159 HG23 THR    75      56.099  33.977  47.935  1.00  0.00           H
ATOM   1160  OG1 THR    75      54.238  32.125  47.673  1.00  0.00           O
ATOM   1161  HG1 THR    75      53.362  32.422  47.928  1.00  0.00           H
ATOM   1162  C   THR    75      52.236  33.374  45.871  1.00  0.00           C
ATOM   1163  O   THR    75      51.373  33.031  46.626  1.00  0.00           O
ATOM   1164  N   LEU    76      52.188  33.142  44.542  1.00  0.00           N
ATOM   1165  H   LEU    76      52.986  33.532  44.061  1.00  0.00           H
ATOM   1166  CA  LEU    76      51.258  32.253  43.941  1.00  0.00           C
ATOM   1167  HA  LEU    76      50.298  32.304  44.456  1.00  0.00           H
ATOM   1168  CB  LEU    76      50.920  32.822  42.476  1.00  0.00           C
ATOM   1169  HB2 LEU    76      50.519  33.834  42.511  1.00  0.00           H
ATOM   1170  HB3 LEU    76      51.822  32.923  41.872  1.00  0.00           H
ATOM   1171  CG  LEU    76      49.851  31.908  41.792  1.00  0.00           C
ATOM   1172  HG  LEU    76      50.307  30.926  41.923  1.00  0.00           H
ATOM   1173  CD1 LEU    76      48.426  32.146  42.528  1.00  0.00           C
ATOM   1174 HD11 LEU    76      48.320  33.231  42.525  1.00  0.00           H
ATOM   1175 HD12 LEU    76      47.657  31.662  41.927  1.00  0.00           H
ATOM   1176 HD13 LEU    76      48.443  31.764  43.549  1.00  0.00           H
ATOM   1177  CD2 LEU    76      49.548  32.138  40.338  1.00  0.00           C
ATOM   1178 HD21 LEU    76      49.439  33.208  40.154  1.00  0.00           H
ATOM   1179 HD22 LEU    76      50.467  31.978  39.776  1.00  0.00           H
ATOM   1180 HD23 LEU    76      48.722  31.535  39.961  1.00  0.00           H
ATOM   1181  C   LEU    76      51.743  30.747  44.021  1.00  0.00           C
ATOM   1182  O   LEU    76      52.957  30.444  43.648  1.00  0.00           O
ATOM   1183  N   MET    77      50.837  29.891  44.567  1.00  0.00           N
ATOM   1184  H   MET    77      49.972  30.333  44.843  1.00  0.00           H
ATOM   1185  CA  MET    77      51.063  28.464  44.826  1.00  0.00           C
ATOM   1186  HA  MET    77      51.849  28.107  44.161  1.00  0.00           H
ATOM   1187  CB  MET    77      51.343  28.208  46.320  1.00  0.00           C
ATOM   1188  HB2 MET    77      50.673  28.744  46.992  1.00  0.00           H
ATOM   1189  HB3 MET    77      51.304  27.175  46.668  1.00  0.00           H
ATOM   1190  CG  MET    77      52.791  28.698  46.640  1.00  0.00           C
ATOM   1191  HG2 MET    77      53.323  28.162  45.854  1.00  0.00           H
ATOM   1192  HG3 MET    77      52.837  29.784  46.555  1.00  0.00           H
ATOM   1193  SD  MET    77      53.501  28.334  48.247  1.00  0.00           S
ATOM   1194  CE  MET    77      53.766  26.503  48.167  1.00  0.00           C
ATOM   1195  HE1 MET    77      52.856  25.904  48.145  1.00  0.00           H
ATOM   1196  HE2 MET    77      54.403  26.311  47.303  1.00  0.00           H
ATOM   1197  HE3 MET    77      54.385  26.231  49.021  1.00  0.00           H
ATOM   1198  C   MET    77      49.790  27.693  44.338  1.00  0.00           C
ATOM   1199  O   MET    77      48.683  28.246  44.289  1.00  0.00           O
ATOM   1200  N   SER    78      49.934  26.350  44.216  1.00  0.00           N
ATOM   1201  H   SER    78      50.893  26.039  44.168  1.00  0.00           H
ATOM   1202  CA  SER    78      48.795  25.480  43.758  1.00  0.00           C
ATOM   1203  HA  SER    78      47.872  25.920  44.137  1.00  0.00           H
ATOM   1204  CB  SER    78      48.691  25.276  42.283  1.00  0.00           C
ATOM   1205  HB2 SER    78      47.989  24.461  42.104  1.00  0.00           H
ATOM   1206  HB3 SER    78      48.431  26.178  41.728  1.00  0.00           H
ATOM   1207  OG  SER    78      49.861  24.795  41.795  1.00  0.00           O
ATOM   1208  HG  SER    78      50.247  25.471  41.233  1.00  0.00           H
ATOM   1209  C   SER    78      48.934  24.109  44.438  1.00  0.00           C
ATOM   1210  O   SER    78      49.938  23.424  44.484  1.00  0.00           O
ATOM   1211  N   CYS    79      47.783  23.602  44.889  1.00  0.00           N
ATOM   1212  H   CYS    79      47.000  24.207  44.683  1.00  0.00           H
ATOM   1213  CA  CYS    79      47.468  22.285  45.525  1.00  0.00           C
ATOM   1214  HA  CYS    79      48.383  21.710  45.383  1.00  0.00           H
ATOM   1215  CB  CYS    79      47.209  22.475  47.019  1.00  0.00           C
ATOM   1216  HB2 CYS    79      47.495  21.548  47.515  1.00  0.00           H
ATOM   1217  HB3 CYS    79      47.836  23.323  47.295  1.00  0.00           H
ATOM   1218  SG  CYS    79      45.470  22.838  47.436  1.00  0.00           S
ATOM   1219  HG  CYS    79      45.007  21.620  47.138  1.00  0.00           H
ATOM   1220  C   CYS    79      46.366  21.557  44.839  1.00  0.00           C
ATOM   1221  O   CYS    79      45.697  22.161  44.014  1.00  0.00           O
ATOM   1222  N   PRO    80      46.089  20.292  45.165  1.00  0.00           N
ATOM   1223  CD  PRO    80      46.991  19.334  45.766  1.00  0.00           C
ATOM   1224  HD2 PRO    80      46.832  19.317  46.845  1.00  0.00           H
ATOM   1225  HD3 PRO    80      48.018  19.590  45.504  1.00  0.00           H
ATOM   1226  CG  PRO    80      46.726  17.969  45.200  1.00  0.00           C
ATOM   1227  HG2 PRO    80      47.108  17.243  45.917  1.00  0.00           H
ATOM   1228  HG3 PRO    80      47.091  17.871  44.178  1.00  0.00           H
ATOM   1229  CB  PRO    80      45.205  18.066  45.078  1.00  0.00           C
ATOM   1230  HB2 PRO    80      44.638  17.921  45.998  1.00  0.00           H
ATOM   1231  HB3 PRO    80      44.809  17.319  44.391  1.00  0.00           H
ATOM   1232  CA  PRO    80      44.978  19.504  44.645  1.00  0.00           C
ATOM   1233  HA  PRO    80      45.090  19.606  43.565  1.00  0.00           H
ATOM   1234  C   PRO    80      43.588  20.120  45.010  1.00  0.00           C
ATOM   1235  O   PRO    80      43.516  20.928  45.972  1.00  0.00           O
ATOM   1236  N   VAL    81      42.466  19.752  44.397  1.00  0.00           N
ATOM   1237  H   VAL    81      42.541  19.141  43.596  1.00  0.00           H
ATOM   1238  CA  VAL    81      41.066  20.177  44.799  1.00  0.00           C
ATOM   1239  HA  VAL    81      41.105  21.075  45.416  1.00  0.00           H
ATOM   1240  CB  VAL    81      40.049  20.311  43.606  1.00  0.00           C
ATOM   1241  HB  VAL    81      40.175  19.442  42.959  1.00  0.00           H
ATOM   1242  CG1 VAL    81      38.581  20.570  43.947  1.00  0.00           C
ATOM   1243 HG11 VAL    81      38.181  19.614  44.287  1.00  0.00           H
ATOM   1244 HG12 VAL    81      38.500  21.333  44.719  1.00  0.00           H
ATOM   1245 HG13 VAL    81      37.924  20.781  43.103  1.00  0.00           H
ATOM   1246  CG2 VAL    81      40.418  21.560  42.808  1.00  0.00           C
ATOM   1247 HG21 VAL    81      41.447  21.516  42.449  1.00  0.00           H
ATOM   1248 HG22 VAL    81      39.735  21.855  42.012  1.00  0.00           H
ATOM   1249 HG23 VAL    81      40.345  22.387  43.514  1.00  0.00           H
ATOM   1250  C   VAL    81      40.456  19.122  45.793  1.00  0.00           C
ATOM   1251  O   VAL    81      40.720  17.947  45.587  1.00  0.00           O
ATOM   1252  N   GLY    82      39.660  19.444  46.805  1.00  0.00           N
ATOM   1253  H   GLY    82      39.665  20.440  46.970  1.00  0.00           H
ATOM   1254  CA  GLY    82      39.253  18.513  47.814  1.00  0.00           C
ATOM   1255  HA2 GLY    82      38.340  18.888  48.277  1.00  0.00           H
ATOM   1256  HA3 GLY    82      39.063  17.576  47.289  1.00  0.00           H
ATOM   1257  C   GLY    82      40.310  18.290  48.960  1.00  0.00           C
ATOM   1258  O   GLY    82      40.019  17.573  49.913  1.00  0.00           O
ATOM   1259  N   GLU    83      41.467  18.992  48.898  1.00  0.00           N
ATOM   1260  H   GLU    83      41.631  19.621  48.124  1.00  0.00           H
ATOM   1261  CA  GLU    83      42.531  18.726  49.874  1.00  0.00           C
ATOM   1262  HA  GLU    83      42.246  17.971  50.607  1.00  0.00           H
ATOM   1263  CB  GLU    83      43.682  18.147  49.110  1.00  0.00           C
ATOM   1264  HB2 GLU    83      43.980  18.784  48.278  1.00  0.00           H
ATOM   1265  HB3 GLU    83      44.536  17.936  49.754  1.00  0.00           H
ATOM   1266  CG  GLU    83      43.365  16.783  48.512  1.00  0.00           C
ATOM   1267  HG2 GLU    83      42.428  16.881  47.964  1.00  0.00           H
ATOM   1268  HG3 GLU    83      44.230  16.582  47.879  1.00  0.00           H
ATOM   1269  CD  GLU    83      43.157  15.640  49.455  1.00  0.00           C
ATOM   1270  OE1 GLU    83      42.322  14.731  49.237  1.00  0.00           O
ATOM   1271  OE2 GLU    83      43.902  15.552  50.505  1.00  0.00           O
ATOM   1272  C   GLU    83      43.012  20.029  50.573  1.00  0.00           C
ATOM   1273  O   GLU    83      42.877  21.090  49.982  1.00  0.00           O
ATOM   1274  N   ALA    84      43.722  19.933  51.677  1.00  0.00           N
ATOM   1275  H   ALA    84      43.686  19.006  52.078  1.00  0.00           H
ATOM   1276  CA  ALA    84      44.469  21.001  52.342  1.00  0.00           C
ATOM   1277  HA  ALA    84      43.652  21.722  52.330  1.00  0.00           H
ATOM   1278  CB  ALA    84      44.688  20.556  53.757  1.00  0.00           C
ATOM   1279  HB1 ALA    84      45.169  19.577  53.764  1.00  0.00           H
ATOM   1280  HB2 ALA    84      45.375  21.259  54.227  1.00  0.00           H
ATOM   1281  HB3 ALA    84      43.806  20.515  54.397  1.00  0.00           H
ATOM   1282  C   ALA    84      45.742  21.428  51.556  1.00  0.00           C
ATOM   1283  O   ALA    84      46.513  20.615  51.092  1.00  0.00           O
ATOM   1284  N   PRO    85      45.924  22.789  51.368  1.00  0.00           N
ATOM   1285  CD  PRO    85      44.946  23.866  51.610  1.00  0.00           C
ATOM   1286  HD2 PRO    85      44.584  23.820  52.638  1.00  0.00           H
ATOM   1287  HD3 PRO    85      44.201  23.785  50.819  1.00  0.00           H
ATOM   1288  CG  PRO    85      45.654  25.244  51.454  1.00  0.00           C
ATOM   1289  HG2 PRO    85      46.022  25.616  52.411  1.00  0.00           H
ATOM   1290  HG3 PRO    85      44.921  25.860  50.934  1.00  0.00           H
ATOM   1291  CB  PRO    85      46.870  24.967  50.574  1.00  0.00           C
ATOM   1292  HB2 PRO    85      47.665  25.582  50.995  1.00  0.00           H
ATOM   1293  HB3 PRO    85      46.612  25.152  49.531  1.00  0.00           H
ATOM   1294  CA  PRO    85      47.152  23.439  50.791  1.00  0.00           C
ATOM   1295  HA  PRO    85      47.399  23.063  49.798  1.00  0.00           H
ATOM   1296  C   PRO    85      48.228  23.153  51.789  1.00  0.00           C
ATOM   1297  O   PRO    85      48.346  23.877  52.794  1.00  0.00           O
ATOM   1298  N   SER    86      48.992  22.029  51.719  1.00  0.00           N
ATOM   1299  H   SER    86      48.825  21.350  50.990  1.00  0.00           H
ATOM   1300  CA  SER    86      50.050  21.693  52.578  1.00  0.00           C
ATOM   1301  HA  SER    86      50.045  22.278  53.498  1.00  0.00           H
ATOM   1302  CB  SER    86      49.790  20.318  53.188  1.00  0.00           C
ATOM   1303  HB2 SER    86      49.367  20.496  54.176  1.00  0.00           H
ATOM   1304  HB3 SER    86      49.005  19.812  52.624  1.00  0.00           H
ATOM   1305  OG  SER    86      50.911  19.469  53.370  1.00  0.00           O
ATOM   1306  HG  SER    86      50.688  18.881  54.096  1.00  0.00           H
ATOM   1307  C   SER    86      51.421  21.884  51.855  1.00  0.00           C
ATOM   1308  O   SER    86      51.511  21.775  50.640  1.00  0.00           O
ATOM   1309  N   PRO    87      52.576  21.989  52.584  1.00  0.00           N
ATOM   1310  CD  PRO    87      52.704  22.291  53.995  1.00  0.00           C
ATOM   1311  HD2 PRO    87      52.049  21.669  54.604  1.00  0.00           H
ATOM   1312  HD3 PRO    87      52.452  23.324  54.238  1.00  0.00           H
ATOM   1313  CG  PRO    87      54.181  22.037  54.369  1.00  0.00           C
ATOM   1314  HG2 PRO    87      54.254  20.967  54.561  1.00  0.00           H
ATOM   1315  HG3 PRO    87      54.462  22.703  55.186  1.00  0.00           H
ATOM   1316  CB  PRO    87      54.935  22.351  53.108  1.00  0.00           C
ATOM   1317  HB2 PRO    87      55.948  21.950  53.062  1.00  0.00           H
ATOM   1318  HB3 PRO    87      55.085  23.430  53.076  1.00  0.00           H
ATOM   1319  CA  PRO    87      54.009  21.931  52.012  1.00  0.00           C
ATOM   1320  HA  PRO    87      54.070  22.680  51.223  1.00  0.00           H
ATOM   1321  C   PRO    87      54.350  20.614  51.366  1.00  0.00           C
ATOM   1322  O   PRO    87      55.342  20.432  50.581  1.00  0.00           O
ATOM   1323  N   TYR    88      53.518  19.614  51.643  1.00  0.00           N
ATOM   1324  H   TYR    88      52.719  19.764  52.242  1.00  0.00           H
ATOM   1325  CA  TYR    88      53.668  18.223  51.225  1.00  0.00           C
ATOM   1326  HA  TYR    88      54.722  18.058  51.005  1.00  0.00           H
ATOM   1327  CB  TYR    88      53.422  17.218  52.404  1.00  0.00           C
ATOM   1328  HB2 TYR    88      52.370  17.035  52.625  1.00  0.00           H
ATOM   1329  HB3 TYR    88      53.865  16.258  52.143  1.00  0.00           H
ATOM   1330  CG  TYR    88      54.212  17.664  53.583  1.00  0.00           C
ATOM   1331  CD1 TYR    88      53.608  17.996  54.742  1.00  0.00           C
ATOM   1332  HD1 TYR    88      52.576  17.756  54.949  1.00  0.00           H
ATOM   1333  CE1 TYR    88      54.376  18.388  55.875  1.00  0.00           C
ATOM   1334  HE1 TYR    88      53.904  18.613  56.821  1.00  0.00           H
ATOM   1335  CZ  TYR    88      55.712  18.686  55.736  1.00  0.00           C
ATOM   1336  OH  TYR    88      56.374  19.072  56.828  1.00  0.00           O
ATOM   1337  HH  TYR    88      55.868  19.633  57.422  1.00  0.00           H
ATOM   1338  CE2 TYR    88      56.322  18.565  54.488  1.00  0.00           C
ATOM   1339  HE2 TYR    88      57.356  18.797  54.280  1.00  0.00           H
ATOM   1340  CD2 TYR    88      55.587  18.084  53.411  1.00  0.00           C
ATOM   1341  HD2 TYR    88      56.076  17.897  52.467  1.00  0.00           H
ATOM   1342  C   TYR    88      52.744  17.821  49.968  1.00  0.00           C
ATOM   1343  O   TYR    88      52.938  16.757  49.382  1.00  0.00           O
ATOM   1344  N   ASN    89      51.892  18.739  49.559  1.00  0.00           N
ATOM   1345  H   ASN    89      51.681  19.554  50.117  1.00  0.00           H
ATOM   1346  CA  ASN    89      51.187  18.644  48.319  1.00  0.00           C
ATOM   1347  HA  ASN    89      51.648  17.932  47.634  1.00  0.00           H
ATOM   1348  CB  ASN    89      49.747  18.111  48.651  1.00  0.00           C
ATOM   1349  HB2 ASN    89      49.340  17.567  47.800  1.00  0.00           H
ATOM   1350  HB3 ASN    89      49.693  17.337  49.417  1.00  0.00           H
ATOM   1351  CG  ASN    89      48.719  19.096  49.225  1.00  0.00           C
ATOM   1352  OD1 ASN    89      48.975  20.276  49.241  1.00  0.00           O
ATOM   1353  ND2 ASN    89      47.516  18.641  49.376  1.00  0.00           N
ATOM   1354 HD21 ASN    89      46.779  19.280  49.640  1.00  0.00           H
ATOM   1355 HD22 ASN    89      47.415  17.637  49.344  1.00  0.00           H
ATOM   1356  C   ASN    89      51.045  19.894  47.440  1.00  0.00           C
ATOM   1357  O   ASN    89      50.578  19.872  46.248  1.00  0.00           O
ATOM   1358  N   SER    90      51.415  21.074  47.872  1.00  0.00           N
ATOM   1359  H   SER    90      51.818  21.186  48.791  1.00  0.00           H
ATOM   1360  CA  SER    90      51.381  22.311  47.046  1.00  0.00           C
ATOM   1361  HA  SER    90      50.512  22.206  46.397  1.00  0.00           H
ATOM   1362  CB  SER    90      51.082  23.491  47.912  1.00  0.00           C
ATOM   1363  HB2 SER    90      51.860  23.703  48.646  1.00  0.00           H
ATOM   1364  HB3 SER    90      51.014  24.363  47.263  1.00  0.00           H
ATOM   1365  OG  SER    90      49.903  23.417  48.662  1.00  0.00           O
ATOM   1366  HG  SER    90      49.979  22.618  49.190  1.00  0.00           H
ATOM   1367  C   SER    90      52.683  22.599  46.284  1.00  0.00           C
ATOM   1368  O   SER    90      53.750  22.260  46.727  1.00  0.00           O
ATOM   1369  N   ARG    91      52.583  23.197  45.096  1.00  0.00           N
ATOM   1370  H   ARG    91      51.656  23.372  44.736  1.00  0.00           H
ATOM   1371  CA  ARG    91      53.703  23.593  44.169  1.00  0.00           C
ATOM   1372  HA  ARG    91      54.626  23.282  44.659  1.00  0.00           H
ATOM   1373  CB  ARG    91      53.637  22.843  42.779  1.00  0.00           C
ATOM   1374  HB2 ARG    91      52.700  22.951  42.234  1.00  0.00           H
ATOM   1375  HB3 ARG    91      54.372  23.262  42.093  1.00  0.00           H
ATOM   1376  CG  ARG    91      54.038  21.358  43.000  1.00  0.00           C
ATOM   1377  HG2 ARG    91      55.042  21.295  43.421  1.00  0.00           H
ATOM   1378  HG3 ARG    91      53.362  20.946  43.749  1.00  0.00           H
ATOM   1379  CD  ARG    91      54.135  20.529  41.719  1.00  0.00           C
ATOM   1380  HD2 ARG    91      55.052  20.780  41.186  1.00  0.00           H
ATOM   1381  HD3 ARG    91      54.310  19.493  42.010  1.00  0.00           H
ATOM   1382  NE  ARG    91      52.918  20.696  40.882  1.00  0.00           N
ATOM   1383  HE  ARG    91      52.386  21.554  40.863  1.00  0.00           H
ATOM   1384  CZ  ARG    91      52.462  19.788  40.034  1.00  0.00           C
ATOM   1385  NH1 ARG    91      51.481  20.132  39.274  1.00  0.00           N
ATOM   1386 HH11 ARG    91      51.216  21.106  39.284  1.00  0.00           H
ATOM   1387 HH12 ARG    91      51.077  19.593  38.522  1.00  0.00           H
ATOM   1388  NH2 ARG    91      53.034  18.669  39.889  1.00  0.00           N
ATOM   1389 HH21 ARG    91      53.930  18.472  40.311  1.00  0.00           H
ATOM   1390 HH22 ARG    91      52.608  18.036  39.227  1.00  0.00           H
ATOM   1391  C   ARG    91      53.695  25.101  43.927  1.00  0.00           C
ATOM   1392  O   ARG    91      52.643  25.704  43.937  1.00  0.00           O
ATOM   1393  N   PHE    92      54.892  25.716  43.808  1.00  0.00           N
ATOM   1394  H   PHE    92      55.686  25.112  43.655  1.00  0.00           H
ATOM   1395  CA  PHE    92      55.072  27.143  43.633  1.00  0.00           C
ATOM   1396  HA  PHE    92      54.140  27.575  44.000  1.00  0.00           H
ATOM   1397  CB  PHE    92      56.301  27.516  44.399  1.00  0.00           C
ATOM   1398  HB2 PHE    92      56.028  27.518  45.454  1.00  0.00           H
ATOM   1399  HB3 PHE    92      57.104  26.789  44.273  1.00  0.00           H
ATOM   1400  CG  PHE    92      56.965  28.793  43.971  1.00  0.00           C
ATOM   1401  CD1 PHE    92      56.451  30.073  44.275  1.00  0.00           C
ATOM   1402  HD1 PHE    92      55.560  30.201  44.871  1.00  0.00           H
ATOM   1403  CE1 PHE    92      57.103  31.288  43.949  1.00  0.00           C
ATOM   1404  HE1 PHE    92      56.721  32.250  44.256  1.00  0.00           H
ATOM   1405  CZ  PHE    92      58.274  31.179  43.156  1.00  0.00           C
ATOM   1406  HZ  PHE    92      58.811  32.036  42.778  1.00  0.00           H
ATOM   1407  CE2 PHE    92      58.763  29.938  42.780  1.00  0.00           C
ATOM   1408  HE2 PHE    92      59.638  29.901  42.148  1.00  0.00           H
ATOM   1409  CD2 PHE    92      58.173  28.770  43.221  1.00  0.00           C
ATOM   1410  HD2 PHE    92      58.595  27.820  42.927  1.00  0.00           H
ATOM   1411  C   PHE    92      54.946  27.648  42.146  1.00  0.00           C
ATOM   1412  O   PHE    92      55.244  26.949  41.211  1.00  0.00           O
ATOM   1413  N   GLU    93      54.405  28.806  41.885  1.00  0.00           N
ATOM   1414  H   GLU    93      54.126  29.307  42.716  1.00  0.00           H
ATOM   1415  CA  GLU    93      54.270  29.467  40.555  1.00  0.00           C
ATOM   1416  HA  GLU    93      54.582  28.695  39.852  1.00  0.00           H
ATOM   1417  CB  GLU    93      52.798  29.782  40.222  1.00  0.00           C
ATOM   1418  HB2 GLU    93      52.488  30.691  40.736  1.00  0.00           H
ATOM   1419  HB3 GLU    93      52.761  29.926  39.142  1.00  0.00           H
ATOM   1420  CG  GLU    93      51.636  28.763  40.574  1.00  0.00           C
ATOM   1421  HG2 GLU    93      51.514  28.617  41.648  1.00  0.00           H
ATOM   1422  HG3 GLU    93      50.674  29.214  40.334  1.00  0.00           H
ATOM   1423  CD  GLU    93      51.658  27.421  39.824  1.00  0.00           C
ATOM   1424  OE1 GLU    93      51.057  26.421  40.228  1.00  0.00           O
ATOM   1425  OE2 GLU    93      52.294  27.378  38.744  1.00  0.00           O
ATOM   1426  C   GLU    93      55.128  30.683  40.321  1.00  0.00           C
ATOM   1427  O   GLU    93      56.058  30.708  39.568  1.00  0.00           O
ATOM   1428  N   SER    94      54.791  31.710  41.162  1.00  0.00           N
ATOM   1429  H   SER    94      54.200  31.578  41.971  1.00  0.00           H
ATOM   1430  CA  SER    94      55.468  33.015  41.014  1.00  0.00           C
ATOM   1431  HA  SER    94      56.518  32.816  40.796  1.00  0.00           H
ATOM   1432  CB  SER    94      54.835  33.898  39.957  1.00  0.00           C
ATOM   1433  HB2 SER    94      53.822  34.157  40.266  1.00  0.00           H
ATOM   1434  HB3 SER    94      55.448  34.794  39.867  1.00  0.00           H
ATOM   1435  OG  SER    94      54.771  33.254  38.694  1.00  0.00           O
ATOM   1436  HG  SER    94      55.665  33.174  38.352  1.00  0.00           H
ATOM   1437  C   SER    94      55.430  33.785  42.356  1.00  0.00           C
ATOM   1438  O   SER    94      54.467  33.661  43.123  1.00  0.00           O
ATOM   1439  N   VAL    95      56.291  34.786  42.478  1.00  0.00           N
ATOM   1440  H   VAL    95      56.996  34.979  41.781  1.00  0.00           H
ATOM   1441  CA  VAL    95      56.169  35.884  43.419  1.00  0.00           C
ATOM   1442  HA  VAL    95      55.927  35.440  44.384  1.00  0.00           H
ATOM   1443  CB  VAL    95      57.509  36.640  43.624  1.00  0.00           C
ATOM   1444  HB  VAL    95      57.937  36.831  42.640  1.00  0.00           H
ATOM   1445  CG1 VAL    95      57.469  38.047  44.232  1.00  0.00           C
ATOM   1446 HG11 VAL    95      57.335  38.076  45.314  1.00  0.00           H
ATOM   1447 HG12 VAL    95      58.427  38.567  44.224  1.00  0.00           H
ATOM   1448 HG13 VAL    95      56.719  38.636  43.703  1.00  0.00           H
ATOM   1449  CG2 VAL    95      58.557  35.804  44.332  1.00  0.00           C
ATOM   1450 HG21 VAL    95      59.023  34.967  43.810  1.00  0.00           H
ATOM   1451 HG22 VAL    95      59.336  36.524  44.588  1.00  0.00           H
ATOM   1452 HG23 VAL    95      58.274  35.394  45.301  1.00  0.00           H
ATOM   1453  C   VAL    95      55.043  36.894  43.100  1.00  0.00           C
ATOM   1454  O   VAL    95      54.964  37.339  41.955  1.00  0.00           O
ATOM   1455  N   ALA    96      53.965  37.033  43.933  1.00  0.00           N
ATOM   1456  H   ALA    96      54.019  36.799  44.915  1.00  0.00           H
ATOM   1457  CA  ALA    96      52.598  37.544  43.543  1.00  0.00           C
ATOM   1458  HA  ALA    96      52.755  38.404  42.894  1.00  0.00           H
ATOM   1459  CB  ALA    96      51.825  36.494  42.691  1.00  0.00           C
ATOM   1460  HB1 ALA    96      51.059  37.031  42.132  1.00  0.00           H
ATOM   1461  HB2 ALA    96      52.503  35.963  42.022  1.00  0.00           H
ATOM   1462  HB3 ALA    96      51.437  35.808  43.443  1.00  0.00           H
ATOM   1463  C   ALA    96      51.826  37.999  44.805  1.00  0.00           C
ATOM   1464  O   ALA    96      51.733  37.368  45.817  1.00  0.00           O
ATOM   1465  N   TRP    97      51.255  39.193  44.720  1.00  0.00           N
ATOM   1466  H   TRP    97      51.419  39.760  43.900  1.00  0.00           H
ATOM   1467  CA  TRP    97      50.207  39.595  45.635  1.00  0.00           C
ATOM   1468  HA  TRP    97      49.993  38.921  46.464  1.00  0.00           H
ATOM   1469  CB  TRP    97      50.571  40.887  46.286  1.00  0.00           C
ATOM   1470  HB2 TRP    97      49.659  41.242  46.767  1.00  0.00           H
ATOM   1471  HB3 TRP    97      51.189  40.682  47.161  1.00  0.00           H
ATOM   1472  CG  TRP    97      51.157  42.031  45.508  1.00  0.00           C
ATOM   1473  CD1 TRP    97      52.451  42.403  45.624  1.00  0.00           C
ATOM   1474  HD1 TRP    97      53.209  41.863  46.170  1.00  0.00           H
ATOM   1475  NE1 TRP    97      52.728  43.496  44.816  1.00  0.00           N
ATOM   1476  HE1 TRP    97      53.638  43.933  44.851  1.00  0.00           H
ATOM   1477  CE2 TRP    97      51.591  43.864  44.121  1.00  0.00           C
ATOM   1478  CZ2 TRP    97      51.347  44.873  43.240  1.00  0.00           C
ATOM   1479  HZ2 TRP    97      52.116  45.521  42.847  1.00  0.00           H
ATOM   1480  CH2 TRP    97      50.058  45.062  42.736  1.00  0.00           C
ATOM   1481  HH2 TRP    97      49.881  45.901  42.079  1.00  0.00           H
ATOM   1482  CZ3 TRP    97      49.008  44.224  43.233  1.00  0.00           C
ATOM   1483  HZ3 TRP    97      48.003  44.376  42.868  1.00  0.00           H
ATOM   1484  CE3 TRP    97      49.255  43.200  44.132  1.00  0.00           C
ATOM   1485  HE3 TRP    97      48.476  42.547  44.495  1.00  0.00           H
ATOM   1486  CD2 TRP    97      50.573  43.005  44.571  1.00  0.00           C
ATOM   1487  C   TRP    97      48.853  39.763  44.889  1.00  0.00           C
ATOM   1488  O   TRP    97      47.863  39.997  45.571  1.00  0.00           O
ATOM   1489  N   SER    98      48.825  39.308  43.625  1.00  0.00           N
ATOM   1490  H   SER    98      49.707  39.345  43.132  1.00  0.00           H
ATOM   1491  CA  SER    98      47.564  39.319  42.870  1.00  0.00           C
ATOM   1492  HA  SER    98      46.761  38.944  43.504  1.00  0.00           H
ATOM   1493  CB  SER    98      47.079  40.763  42.445  1.00  0.00           C
ATOM   1494  HB2 SER    98      46.852  41.265  43.385  1.00  0.00           H
ATOM   1495  HB3 SER    98      47.859  41.338  41.945  1.00  0.00           H
ATOM   1496  OG  SER    98      45.989  40.738  41.565  1.00  0.00           O
ATOM   1497  HG  SER    98      45.349  40.159  41.984  1.00  0.00           H
ATOM   1498  C   SER    98      47.711  38.373  41.685  1.00  0.00           C
ATOM   1499  O   SER    98      48.795  38.333  41.123  1.00  0.00           O
ATOM   1500  N   ALA    99      46.710  37.575  41.302  1.00  0.00           N
ATOM   1501  H   ALA    99      45.779  37.745  41.655  1.00  0.00           H
ATOM   1502  CA  ALA    99      46.791  36.619  40.204  1.00  0.00           C
ATOM   1503  HA  ALA    99      47.344  37.076  39.384  1.00  0.00           H
ATOM   1504  CB  ALA    99      47.528  35.401  40.813  1.00  0.00           C
ATOM   1505  HB1 ALA    99      46.972  35.052  41.683  1.00  0.00           H
ATOM   1506  HB2 ALA    99      47.683  34.654  40.035  1.00  0.00           H
ATOM   1507  HB3 ALA    99      48.504  35.717  41.181  1.00  0.00           H
ATOM   1508  C   ALA    99      45.602  36.096  39.455  1.00  0.00           C
ATOM   1509  O   ALA    99      44.497  36.270  39.890  1.00  0.00           O
ATOM   1510  N   SER   100      45.789  35.508  38.227  1.00  0.00           N
ATOM   1511  H   SER   100      46.707  35.486  37.808  1.00  0.00           H
ATOM   1512  CA  SER   100      44.717  34.645  37.682  1.00  0.00           C
ATOM   1513  HA  SER   100      44.146  34.230  38.514  1.00  0.00           H
ATOM   1514  CB  SER   100      43.880  35.467  36.695  1.00  0.00           C
ATOM   1515  HB2 SER   100      43.295  36.256  37.169  1.00  0.00           H
ATOM   1516  HB3 SER   100      44.432  35.871  35.846  1.00  0.00           H
ATOM   1517  OG  SER   100      42.934  34.677  35.990  1.00  0.00           O
ATOM   1518  HG  SER   100      42.380  34.195  36.608  1.00  0.00           H
ATOM   1519  C   SER   100      45.306  33.466  36.913  1.00  0.00           C
ATOM   1520  O   SER   100      46.379  33.574  36.328  1.00  0.00           O
ATOM   1521  N   ALA   101      44.596  32.282  36.921  1.00  0.00           N
ATOM   1522  H   ALA   101      43.751  32.217  37.469  1.00  0.00           H
ATOM   1523  CA  ALA   101      45.216  30.989  36.467  1.00  0.00           C
ATOM   1524  HA  ALA   101      46.039  31.174  35.776  1.00  0.00           H
ATOM   1525  CB  ALA   101      45.688  30.164  37.694  1.00  0.00           C
ATOM   1526  HB1 ALA   101      46.378  29.353  37.463  1.00  0.00           H
ATOM   1527  HB2 ALA   101      46.358  30.752  38.322  1.00  0.00           H
ATOM   1528  HB3 ALA   101      44.786  29.888  38.241  1.00  0.00           H
ATOM   1529  C   ALA   101      44.237  30.068  35.645  1.00  0.00           C
ATOM   1530  O   ALA   101      43.046  30.126  35.894  1.00  0.00           O
ATOM   1531  N   CYX   102      44.750  29.464  34.574  1.00  0.00           N
ATOM   1532  H   CYX   102      45.745  29.447  34.402  1.00  0.00           H
ATOM   1533  CA  CYX   102      44.001  28.786  33.561  1.00  0.00           C
ATOM   1534  HA  CYX   102      43.188  28.179  33.957  1.00  0.00           H
ATOM   1535  CB  CYX   102      43.211  29.840  32.732  1.00  0.00           C
ATOM   1536  HB2 CYX   102      42.729  29.323  31.902  1.00  0.00           H
ATOM   1537  HB3 CYX   102      42.452  30.325  33.346  1.00  0.00           H
ATOM   1538  SG  CYX   102      44.214  31.137  31.975  1.00  0.00           S
ATOM   1539  C   CYX   102      44.921  27.867  32.774  1.00  0.00           C
ATOM   1540  O   CYX   102      46.120  27.691  33.000  1.00  0.00           O
ATOM   1541  N   HIE   103      44.349  27.069  31.858  1.00  0.00           N
ATOM   1542  H   HIE   103      43.388  27.292  31.639  1.00  0.00           H
ATOM   1543  CA  HIE   103      45.036  26.123  30.964  1.00  0.00           C
ATOM   1544  HA  HIE   103      46.073  26.456  30.908  1.00  0.00           H
ATOM   1545  CB  HIE   103      45.109  24.722  31.582  1.00  0.00           C
ATOM   1546  HB2 HIE   103      45.453  24.890  32.602  1.00  0.00           H
ATOM   1547  HB3 HIE   103      44.084  24.359  31.656  1.00  0.00           H
ATOM   1548  CG  HIE   103      45.846  23.659  30.819  1.00  0.00           C
ATOM   1549  ND1 HIE   103      45.492  23.123  29.533  1.00  0.00           N
ATOM   1550  CE1 HIE   103      46.155  21.978  29.570  1.00  0.00           C
ATOM   1551  HE1 HIE   103      46.054  21.282  28.751  1.00  0.00           H
ATOM   1552  NE2 HIE   103      47.006  21.869  30.568  1.00  0.00           N
ATOM   1553  HE2 HIE   103      47.525  21.037  30.812  1.00  0.00           H
ATOM   1554  CD2 HIE   103      46.747  22.865  31.430  1.00  0.00           C
ATOM   1555  HD2 HIE   103      47.259  23.007  32.371  1.00  0.00           H
ATOM   1556  C   HIE   103      44.434  26.223  29.496  1.00  0.00           C
ATOM   1557  O   HIE   103      43.241  26.463  29.265  1.00  0.00           O
ATOM   1558  N   ASP   104      45.264  26.027  28.496  1.00  0.00           N
ATOM   1559  H   ASP   104      46.181  25.639  28.664  1.00  0.00           H
ATOM   1560  CA  ASP   104      45.080  26.284  27.081  1.00  0.00           C
ATOM   1561  HA  ASP   104      44.129  26.813  27.014  1.00  0.00           H
ATOM   1562  CB  ASP   104      46.125  27.160  26.509  1.00  0.00           C
ATOM   1563  HB2 ASP   104      45.669  27.535  25.593  1.00  0.00           H
ATOM   1564  HB3 ASP   104      46.339  27.980  27.195  1.00  0.00           H
ATOM   1565  CG  ASP   104      47.438  26.415  26.137  1.00  0.00           C
ATOM   1566  OD1 ASP   104      47.813  25.415  26.820  1.00  0.00           O
ATOM   1567  OD2 ASP   104      48.181  26.883  25.214  1.00  0.00           O
ATOM   1568  C   ASP   104      44.869  25.021  26.187  1.00  0.00           C
ATOM   1569  O   ASP   104      44.967  25.086  24.936  1.00  0.00           O
ATOM   1570  N   GLY   105      44.637  23.836  26.764  1.00  0.00           N
ATOM   1571  H   GLY   105      44.688  23.745  27.768  1.00  0.00           H
ATOM   1572  CA  GLY   105      44.788  22.546  26.137  1.00  0.00           C
ATOM   1573  HA2 GLY   105      44.222  21.919  26.827  1.00  0.00           H
ATOM   1574  HA3 GLY   105      44.209  22.505  25.215  1.00  0.00           H
ATOM   1575  C   GLY   105      46.165  21.960  25.908  1.00  0.00           C
ATOM   1576  O   GLY   105      46.255  20.899  25.274  1.00  0.00           O
ATOM   1577  N   THR   106      47.234  22.521  26.457  1.00  0.00           N
ATOM   1578  H   THR   106      47.138  23.484  26.747  1.00  0.00           H
ATOM   1579  CA  THR   106      48.506  21.840  26.492  1.00  0.00           C
ATOM   1580  HA  THR   106      48.429  20.773  26.286  1.00  0.00           H
ATOM   1581  CB  THR   106      49.319  22.433  25.359  1.00  0.00           C
ATOM   1582  HB  THR   106      49.473  23.483  25.608  1.00  0.00           H
ATOM   1583  CG2 THR   106      50.671  21.706  25.098  1.00  0.00           C
ATOM   1584 HG21 THR   106      50.603  20.624  24.991  1.00  0.00           H
ATOM   1585 HG22 THR   106      51.054  22.146  24.177  1.00  0.00           H
ATOM   1586 HG23 THR   106      51.369  21.850  25.923  1.00  0.00           H
ATOM   1587  OG1 THR   106      48.735  22.547  24.074  1.00  0.00           O
ATOM   1588  HG1 THR   106      48.313  21.690  23.978  1.00  0.00           H
ATOM   1589  C   THR   106      49.264  22.078  27.793  1.00  0.00           C
ATOM   1590  O   THR   106      50.023  21.209  28.294  1.00  0.00           O
ATOM   1591  N   SER   107      49.252  23.349  28.292  1.00  0.00           N
ATOM   1592  H   SER   107      48.702  24.053  27.822  1.00  0.00           H
ATOM   1593  CA  SER   107      49.953  23.718  29.480  1.00  0.00           C
ATOM   1594  HA  SER   107      50.018  22.851  30.137  1.00  0.00           H
ATOM   1595  CB  SER   107      51.431  24.087  29.329  1.00  0.00           C
ATOM   1596  HB2 SER   107      51.487  25.012  28.755  1.00  0.00           H
ATOM   1597  HB3 SER   107      51.916  24.157  30.302  1.00  0.00           H
ATOM   1598  OG  SER   107      52.140  23.153  28.572  1.00  0.00           O
ATOM   1599  HG  SER   107      51.970  22.262  28.886  1.00  0.00           H
ATOM   1600  C   SER   107      49.341  24.783  30.355  1.00  0.00           C
ATOM   1601  O   SER   107      48.794  25.760  29.900  1.00  0.00           O
ATOM   1602  N   TRP   108      49.567  24.708  31.645  1.00  0.00           N
ATOM   1603  H   TRP   108      50.127  23.979  32.064  1.00  0.00           H
ATOM   1604  CA  TRP   108      49.038  25.680  32.666  1.00  0.00           C
ATOM   1605  HA  TRP   108      47.955  25.756  32.559  1.00  0.00           H
ATOM   1606  CB  TRP   108      49.215  25.318  34.146  1.00  0.00           C
ATOM   1607  HB2 TRP   108      50.284  25.156  34.281  1.00  0.00           H
ATOM   1608  HB3 TRP   108      48.950  26.150  34.798  1.00  0.00           H
ATOM   1609  CG  TRP   108      48.352  24.119  34.556  1.00  0.00           C
ATOM   1610  CD1 TRP   108      48.791  22.879  34.523  1.00  0.00           C
ATOM   1611  HD1 TRP   108      49.692  22.485  34.077  1.00  0.00           H
ATOM   1612  NE1 TRP   108      47.772  22.027  34.942  1.00  0.00           N
ATOM   1613  HE1 TRP   108      47.892  21.024  34.950  1.00  0.00           H
ATOM   1614  CE2 TRP   108      46.700  22.700  35.406  1.00  0.00           C
ATOM   1615  CZ2 TRP   108      45.492  22.365  35.960  1.00  0.00           C
ATOM   1616  HZ2 TRP   108      45.268  21.352  36.261  1.00  0.00           H
ATOM   1617  CH2 TRP   108      44.551  23.337  36.279  1.00  0.00           C
ATOM   1618  HH2 TRP   108      43.689  23.042  36.861  1.00  0.00           H
ATOM   1619  CZ3 TRP   108      44.800  24.689  35.912  1.00  0.00           C
ATOM   1620  HZ3 TRP   108      44.072  25.458  36.123  1.00  0.00           H
ATOM   1621  CE3 TRP   108      46.032  25.064  35.375  1.00  0.00           C
ATOM   1622  HE3 TRP   108      46.267  26.064  35.038  1.00  0.00           H
ATOM   1623  CD2 TRP   108      47.000  24.047  35.042  1.00  0.00           C
ATOM   1624  C   TRP   108      49.727  27.047  32.525  1.00  0.00           C
ATOM   1625  O   TRP   108      50.914  27.144  32.171  1.00  0.00           O
ATOM   1626  N   LEU   109      48.946  28.111  32.773  1.00  0.00           N
ATOM   1627  H   LEU   109      47.998  27.928  33.070  1.00  0.00           H
ATOM   1628  CA  LEU   109      49.228  29.531  32.582  1.00  0.00           C
ATOM   1629  HA  LEU   109      50.283  29.680  32.356  1.00  0.00           H
ATOM   1630  CB  LEU   109      48.428  30.061  31.381  1.00  0.00           C
ATOM   1631  HB2 LEU   109      48.844  29.531  30.524  1.00  0.00           H
ATOM   1632  HB3 LEU   109      47.399  29.703  31.429  1.00  0.00           H
ATOM   1633  CG  LEU   109      48.541  31.578  31.122  1.00  0.00           C
ATOM   1634  HG  LEU   109      48.003  32.047  31.946  1.00  0.00           H
ATOM   1635  CD1 LEU   109      49.903  32.056  31.184  1.00  0.00           C
ATOM   1636 HD11 LEU   109      50.688  31.331  31.402  1.00  0.00           H
ATOM   1637 HD12 LEU   109      50.123  32.585  30.257  1.00  0.00           H
ATOM   1638 HD13 LEU   109      49.998  32.765  32.006  1.00  0.00           H
ATOM   1639  CD2 LEU   109      47.810  31.800  29.776  1.00  0.00           C
ATOM   1640 HD21 LEU   109      47.866  32.867  29.558  1.00  0.00           H
ATOM   1641 HD22 LEU   109      48.348  31.215  29.031  1.00  0.00           H
ATOM   1642 HD23 LEU   109      46.774  31.464  29.724  1.00  0.00           H
ATOM   1643  C   LEU   109      48.904  30.254  33.888  1.00  0.00           C
ATOM   1644  O   LEU   109      47.911  29.950  34.538  1.00  0.00           O
ATOM   1645  N   THR   110      49.841  31.097  34.284  1.00  0.00           N
ATOM   1646  H   THR   110      50.760  31.070  33.863  1.00  0.00           H
ATOM   1647  CA  THR   110      49.467  32.019  35.368  1.00  0.00           C
ATOM   1648  HA  THR   110      48.410  31.912  35.609  1.00  0.00           H
ATOM   1649  CB  THR   110      50.089  31.607  36.728  1.00  0.00           C
ATOM   1650  HB  THR   110      49.858  32.462  37.361  1.00  0.00           H
ATOM   1651  CG2 THR   110      49.541  30.265  37.275  1.00  0.00           C
ATOM   1652 HG21 THR   110      50.135  29.910  38.118  1.00  0.00           H
ATOM   1653 HG22 THR   110      48.502  30.194  37.599  1.00  0.00           H
ATOM   1654 HG23 THR   110      49.811  29.516  36.530  1.00  0.00           H
ATOM   1655  OG1 THR   110      51.542  31.490  36.546  1.00  0.00           O
ATOM   1656  HG1 THR   110      51.958  32.347  36.424  1.00  0.00           H
ATOM   1657  C   THR   110      49.776  33.498  35.004  1.00  0.00           C
ATOM   1658  O   THR   110      50.788  33.752  34.305  1.00  0.00           O
ATOM   1659  N   ILE   111      48.914  34.395  35.367  1.00  0.00           N
ATOM   1660  H   ILE   111      48.086  34.136  35.884  1.00  0.00           H
ATOM   1661  CA  ILE   111      49.271  35.800  35.481  1.00  0.00           C
ATOM   1662  HA  ILE   111      50.243  36.055  35.058  1.00  0.00           H
ATOM   1663  CB  ILE   111      48.157  36.729  34.844  1.00  0.00           C
ATOM   1664  HB  ILE   111      47.314  36.475  35.487  1.00  0.00           H
ATOM   1665  CG2 ILE   111      48.571  38.214  34.907  1.00  0.00           C
ATOM   1666 HG21 ILE   111      48.101  38.837  34.145  1.00  0.00           H
ATOM   1667 HG22 ILE   111      48.130  38.609  35.822  1.00  0.00           H
ATOM   1668 HG23 ILE   111      49.649  38.349  34.819  1.00  0.00           H
ATOM   1669  CG1 ILE   111      47.765  36.378  33.382  1.00  0.00           C
ATOM   1670 HG12 ILE   111      47.376  37.229  32.822  1.00  0.00           H
ATOM   1671 HG13 ILE   111      48.664  36.192  32.795  1.00  0.00           H
ATOM   1672  CD1 ILE   111      46.752  35.202  33.104  1.00  0.00           C
ATOM   1673 HD11 ILE   111      46.480  35.001  32.068  1.00  0.00           H
ATOM   1674 HD12 ILE   111      47.092  34.310  33.630  1.00  0.00           H
ATOM   1675 HD13 ILE   111      45.828  35.576  33.545  1.00  0.00           H
ATOM   1676  C   ILE   111      49.458  36.244  36.869  1.00  0.00           C
ATOM   1677  O   ILE   111      48.648  35.932  37.712  1.00  0.00           O
ATOM   1678  N   GLY   112      50.616  36.881  37.240  1.00  0.00           N
ATOM   1679  H   GLY   112      51.339  37.184  36.604  1.00  0.00           H
ATOM   1680  CA  GLY   112      50.965  37.112  38.641  1.00  0.00           C
ATOM   1681  HA2 GLY   112      50.058  37.118  39.243  1.00  0.00           H
ATOM   1682  HA3 GLY   112      51.699  36.343  38.889  1.00  0.00           H
ATOM   1683  C   GLY   112      51.642  38.399  38.838  1.00  0.00           C
ATOM   1684  O   GLY   112      52.606  38.769  38.147  1.00  0.00           O
ATOM   1685  N   ILE   113      51.206  39.127  39.871  1.00  0.00           N
ATOM   1686  H   ILE   113      50.580  38.645  40.501  1.00  0.00           H
ATOM   1687  CA  ILE   113      51.495  40.535  39.962  1.00  0.00           C
ATOM   1688  HA  ILE   113      52.027  40.932  39.097  1.00  0.00           H
ATOM   1689  CB  ILE   113      50.146  41.424  39.901  1.00  0.00           C
ATOM   1690  HB  ILE   113      49.483  41.384  40.766  1.00  0.00           H
ATOM   1691  CG2 ILE   113      50.483  42.863  39.832  1.00  0.00           C
ATOM   1692 HG21 ILE   113      49.597  43.495  39.885  1.00  0.00           H
ATOM   1693 HG22 ILE   113      51.108  43.269  40.626  1.00  0.00           H
ATOM   1694 HG23 ILE   113      50.969  42.989  38.864  1.00  0.00           H
ATOM   1695  CG1 ILE   113      49.403  40.946  38.646  1.00  0.00           C
ATOM   1696 HG12 ILE   113      50.055  40.911  37.773  1.00  0.00           H
ATOM   1697 HG13 ILE   113      48.942  39.964  38.750  1.00  0.00           H
ATOM   1698  CD1 ILE   113      48.205  41.874  38.294  1.00  0.00           C
ATOM   1699 HD11 ILE   113      47.809  41.628  37.309  1.00  0.00           H
ATOM   1700 HD12 ILE   113      47.409  41.793  39.034  1.00  0.00           H
ATOM   1701 HD13 ILE   113      48.477  42.928  38.239  1.00  0.00           H
ATOM   1702  C   ILE   113      52.341  40.941  41.217  1.00  0.00           C
ATOM   1703  O   ILE   113      52.030  40.511  42.325  1.00  0.00           O
ATOM   1704  N   SER   114      53.394  41.732  41.037  1.00  0.00           N
ATOM   1705  H   SER   114      53.468  42.174  40.132  1.00  0.00           H
ATOM   1706  CA  SER   114      54.254  42.180  42.177  1.00  0.00           C
ATOM   1707  HA  SER   114      53.715  42.215  43.123  1.00  0.00           H
ATOM   1708  CB  SER   114      55.475  41.192  42.323  1.00  0.00           C
ATOM   1709  HB2 SER   114      56.085  41.417  43.197  1.00  0.00           H
ATOM   1710  HB3 SER   114      55.050  40.188  42.349  1.00  0.00           H
ATOM   1711  OG  SER   114      56.336  41.213  41.182  1.00  0.00           O
ATOM   1712  HG  SER   114      55.931  40.808  40.412  1.00  0.00           H
ATOM   1713  C   SER   114      54.735  43.626  41.860  1.00  0.00           C
ATOM   1714  O   SER   114      54.479  44.014  40.732  1.00  0.00           O
ATOM   1715  N   GLY   115      55.466  44.367  42.741  1.00  0.00           N
ATOM   1716  H   GLY   115      55.751  43.947  43.614  1.00  0.00           H
ATOM   1717  CA  GLY   115      55.955  45.700  42.454  1.00  0.00           C
ATOM   1718  HA2 GLY   115      57.043  45.747  42.421  1.00  0.00           H
ATOM   1719  HA3 GLY   115      55.671  46.011  41.448  1.00  0.00           H
ATOM   1720  C   GLY   115      55.351  46.764  43.366  1.00  0.00           C
ATOM   1721  O   GLY   115      54.286  46.530  43.942  1.00  0.00           O
ATOM   1722  N   PRO   116      56.022  47.931  43.524  1.00  0.00           N
ATOM   1723  CD  PRO   116      57.181  48.282  42.694  1.00  0.00           C
ATOM   1724  HD2 PRO   116      57.225  47.877  41.684  1.00  0.00           H
ATOM   1725  HD3 PRO   116      58.076  47.984  43.243  1.00  0.00           H
ATOM   1726  CG  PRO   116      57.212  49.819  42.627  1.00  0.00           C
ATOM   1727  HG2 PRO   116      56.575  50.184  41.822  1.00  0.00           H
ATOM   1728  HG3 PRO   116      58.211  50.199  42.413  1.00  0.00           H
ATOM   1729  CB  PRO   116      56.593  50.166  44.036  1.00  0.00           C
ATOM   1730  HB2 PRO   116      56.089  51.132  44.058  1.00  0.00           H
ATOM   1731  HB3 PRO   116      57.254  49.882  44.855  1.00  0.00           H
ATOM   1732  CA  PRO   116      55.543  49.115  44.210  1.00  0.00           C
ATOM   1733  HA  PRO   116      55.402  48.978  45.282  1.00  0.00           H
ATOM   1734  C   PRO   116      54.201  49.617  43.514  1.00  0.00           C
ATOM   1735  O   PRO   116      53.909  49.304  42.431  1.00  0.00           O
ATOM   1736  N   ASP   117      53.406  50.385  44.238  1.00  0.00           N
ATOM   1737  H   ASP   117      53.655  50.747  45.147  1.00  0.00           H
ATOM   1738  CA  ASP   117      51.994  50.771  43.785  1.00  0.00           C
ATOM   1739  HA  ASP   117      51.452  49.837  43.635  1.00  0.00           H
ATOM   1740  CB  ASP   117      51.228  51.589  44.834  1.00  0.00           C
ATOM   1741  HB2 ASP   117      51.699  52.560  44.981  1.00  0.00           H
ATOM   1742  HB3 ASP   117      50.233  51.707  44.405  1.00  0.00           H
ATOM   1743  CG  ASP   117      51.077  50.858  46.210  1.00  0.00           C
ATOM   1744  OD1 ASP   117      51.257  51.536  47.245  1.00  0.00           O
ATOM   1745  OD2 ASP   117      50.791  49.654  46.200  1.00  0.00           O
ATOM   1746  C   ASP   117      52.046  51.569  42.477  1.00  0.00           C
ATOM   1747  O   ASP   117      51.332  51.421  41.503  1.00  0.00           O
ATOM   1748  N   ASN   118      53.144  52.335  42.448  1.00  0.00           N
ATOM   1749  H   ASN   118      53.610  52.419  43.341  1.00  0.00           H
ATOM   1750  CA  ASN   118      53.484  53.212  41.324  1.00  0.00           C
ATOM   1751  HA  ASN   118      52.512  53.561  40.975  1.00  0.00           H
ATOM   1752  CB  ASN   118      54.198  54.495  41.807  1.00  0.00           C
ATOM   1753  HB2 ASN   118      54.202  55.181  40.960  1.00  0.00           H
ATOM   1754  HB3 ASN   118      53.683  54.873  42.690  1.00  0.00           H
ATOM   1755  CG  ASN   118      55.616  54.273  42.200  1.00  0.00           C
ATOM   1756  OD1 ASN   118      56.117  53.156  42.309  1.00  0.00           O
ATOM   1757  ND2 ASN   118      56.288  55.306  42.564  1.00  0.00           N
ATOM   1758 HD21 ASN   118      57.264  55.202  42.802  1.00  0.00           H
ATOM   1759 HD22 ASN   118      55.935  56.248  42.480  1.00  0.00           H
ATOM   1760  C   ASN   118      54.211  52.498  40.071  1.00  0.00           C
ATOM   1761  O   ASN   118      54.392  53.095  38.996  1.00  0.00           O
ATOM   1762  N   GLY   119      54.511  51.174  40.226  1.00  0.00           N
ATOM   1763  H   GLY   119      54.315  50.675  41.081  1.00  0.00           H
ATOM   1764  CA  GLY   119      55.305  50.440  39.293  1.00  0.00           C
ATOM   1765  HA2 GLY   119      55.366  50.910  38.311  1.00  0.00           H
ATOM   1766  HA3 GLY   119      56.339  50.532  39.627  1.00  0.00           H
ATOM   1767  C   GLY   119      55.030  48.942  39.214  1.00  0.00           C
ATOM   1768  O   GLY   119      55.882  48.143  38.836  1.00  0.00           O
ATOM   1769  N   ALA   120      53.787  48.569  39.526  1.00  0.00           N
ATOM   1770  H   ALA   120      53.150  49.300  39.807  1.00  0.00           H
ATOM   1771  CA  ALA   120      53.291  47.229  39.598  1.00  0.00           C
ATOM   1772  HA  ALA   120      54.028  46.790  40.271  1.00  0.00           H
ATOM   1773  CB  ALA   120      51.907  47.341  40.145  1.00  0.00           C
ATOM   1774  HB1 ALA   120      51.277  48.023  39.575  1.00  0.00           H
ATOM   1775  HB2 ALA   120      51.454  46.353  40.072  1.00  0.00           H
ATOM   1776  HB3 ALA   120      51.967  47.706  41.170  1.00  0.00           H
ATOM   1777  C   ALA   120      53.298  46.458  38.250  1.00  0.00           C
ATOM   1778  O   ALA   120      53.050  47.098  37.241  1.00  0.00           O
ATOM   1779  N   VAL   121      53.528  45.153  38.230  1.00  0.00           N
ATOM   1780  H   VAL   121      53.690  44.670  39.102  1.00  0.00           H
ATOM   1781  CA  VAL   121      54.024  44.424  37.046  1.00  0.00           C
ATOM   1782  HA  VAL   121      53.568  44.841  36.148  1.00  0.00           H
ATOM   1783  CB  VAL   121      55.505  44.606  36.951  1.00  0.00           C
ATOM   1784  HB  VAL   121      55.703  45.605  36.562  1.00  0.00           H
ATOM   1785  CG1 VAL   121      56.278  44.441  38.284  1.00  0.00           C
ATOM   1786 HG11 VAL   121      56.178  43.440  38.703  1.00  0.00           H
ATOM   1787 HG12 VAL   121      57.348  44.577  38.127  1.00  0.00           H
ATOM   1788 HG13 VAL   121      55.938  45.186  39.004  1.00  0.00           H
ATOM   1789  CG2 VAL   121      56.200  43.755  35.852  1.00  0.00           C
ATOM   1790 HG21 VAL   121      57.276  43.931  35.833  1.00  0.00           H
ATOM   1791 HG22 VAL   121      55.990  42.715  36.103  1.00  0.00           H
ATOM   1792 HG23 VAL   121      55.742  44.021  34.899  1.00  0.00           H
ATOM   1793  C   VAL   121      53.623  42.964  37.037  1.00  0.00           C
ATOM   1794  O   VAL   121      53.820  42.250  38.001  1.00  0.00           O
ATOM   1795  N   ALA   122      53.195  42.580  35.884  1.00  0.00           N
ATOM   1796  H   ALA   122      53.410  43.121  35.059  1.00  0.00           H
ATOM   1797  CA  ALA   122      52.408  41.384  35.539  1.00  0.00           C
ATOM   1798  HA  ALA   122      52.198  40.881  36.483  1.00  0.00           H
ATOM   1799  CB  ALA   122      51.052  41.859  35.040  1.00  0.00           C
ATOM   1800  HB1 ALA   122      50.451  42.405  35.766  1.00  0.00           H
ATOM   1801  HB2 ALA   122      51.204  42.649  34.304  1.00  0.00           H
ATOM   1802  HB3 ALA   122      50.470  41.002  34.700  1.00  0.00           H
ATOM   1803  C   ALA   122      53.183  40.315  34.745  1.00  0.00           C
ATOM   1804  O   ALA   122      53.088  40.279  33.536  1.00  0.00           O
ATOM   1805  N   VAL   123      53.815  39.420  35.513  1.00  0.00           N
ATOM   1806  H   VAL   123      53.953  39.501  36.509  1.00  0.00           H
ATOM   1807  CA  VAL   123      54.537  38.256  34.931  1.00  0.00           C
ATOM   1808  HA  VAL   123      54.945  38.680  34.014  1.00  0.00           H
ATOM   1809  CB  VAL   123      55.771  37.727  35.618  1.00  0.00           C
ATOM   1810  HB  VAL   123      56.448  38.499  35.985  1.00  0.00           H
ATOM   1811  CG1 VAL   123      55.383  36.974  36.895  1.00  0.00           C
ATOM   1812 HG11 VAL   123      56.288  36.552  37.332  1.00  0.00           H
ATOM   1813 HG12 VAL   123      54.881  37.719  37.513  1.00  0.00           H
ATOM   1814 HG13 VAL   123      54.694  36.142  36.749  1.00  0.00           H
ATOM   1815  CG2 VAL   123      56.598  36.868  34.724  1.00  0.00           C
ATOM   1816 HG21 VAL   123      57.475  36.535  35.277  1.00  0.00           H
ATOM   1817 HG22 VAL   123      55.976  36.056  34.346  1.00  0.00           H
ATOM   1818 HG23 VAL   123      56.902  37.438  33.846  1.00  0.00           H
ATOM   1819  C   VAL   123      53.614  37.088  34.506  1.00  0.00           C
ATOM   1820  O   VAL   123      52.972  36.500  35.387  1.00  0.00           O
ATOM   1821  N   LEU   124      53.680  36.751  33.204  1.00  0.00           N
ATOM   1822  H   LEU   124      54.135  37.380  32.558  1.00  0.00           H
ATOM   1823  CA  LEU   124      53.045  35.528  32.670  1.00  0.00           C
ATOM   1824  HA  LEU   124      52.176  35.281  33.278  1.00  0.00           H
ATOM   1825  CB  LEU   124      52.485  35.902  31.252  1.00  0.00           C
ATOM   1826  HB2 LEU   124      53.329  36.097  30.589  1.00  0.00           H
ATOM   1827  HB3 LEU   124      52.035  34.954  30.959  1.00  0.00           H
ATOM   1828  CG  LEU   124      51.508  37.165  31.371  1.00  0.00           C
ATOM   1829  HG  LEU   124      51.074  37.203  32.370  1.00  0.00           H
ATOM   1830  CD1 LEU   124      52.116  38.525  30.999  1.00  0.00           C
ATOM   1831 HD11 LEU   124      52.412  38.580  29.951  1.00  0.00           H
ATOM   1832 HD12 LEU   124      51.495  39.314  31.422  1.00  0.00           H
ATOM   1833 HD13 LEU   124      53.101  38.653  31.450  1.00  0.00           H
ATOM   1834  CD2 LEU   124      50.376  37.017  30.344  1.00  0.00           C
ATOM   1835 HD21 LEU   124      49.939  36.044  30.571  1.00  0.00           H
ATOM   1836 HD22 LEU   124      49.614  37.796  30.354  1.00  0.00           H
ATOM   1837 HD23 LEU   124      50.748  36.851  29.333  1.00  0.00           H
ATOM   1838  C   LEU   124      53.968  34.249  32.575  1.00  0.00           C
ATOM   1839  O   LEU   124      54.991  34.207  31.829  1.00  0.00           O
ATOM   1840  N   LYS   125      53.706  33.268  33.413  1.00  0.00           N
ATOM   1841  H   LYS   125      53.039  33.491  34.138  1.00  0.00           H
ATOM   1842  CA  LYS   125      54.364  31.945  33.390  1.00  0.00           C
ATOM   1843  HA  LYS   125      55.298  31.967  32.829  1.00  0.00           H
ATOM   1844  CB  LYS   125      54.812  31.524  34.802  1.00  0.00           C
ATOM   1845  HB2 LYS   125      55.187  32.467  35.199  1.00  0.00           H
ATOM   1846  HB3 LYS   125      54.012  31.246  35.488  1.00  0.00           H
ATOM   1847  CG  LYS   125      55.850  30.440  34.898  1.00  0.00           C
ATOM   1848  HG2 LYS   125      55.387  29.522  34.535  1.00  0.00           H
ATOM   1849  HG3 LYS   125      56.715  30.690  34.286  1.00  0.00           H
ATOM   1850  CD  LYS   125      56.309  30.225  36.358  1.00  0.00           C
ATOM   1851  HD2 LYS   125      56.797  31.158  36.642  1.00  0.00           H
ATOM   1852  HD3 LYS   125      55.462  30.081  37.028  1.00  0.00           H
ATOM   1853  CE  LYS   125      57.226  29.033  36.580  1.00  0.00           C
ATOM   1854  HE2 LYS   125      56.860  28.051  36.278  1.00  0.00           H
ATOM   1855  HE3 LYS   125      58.066  29.204  35.908  1.00  0.00           H
ATOM   1856  NZ  LYS   125      57.627  28.896  38.036  1.00  0.00           N
ATOM   1857  HZ1 LYS   125      56.822  29.147  38.590  1.00  0.00           H
ATOM   1858  HZ2 LYS   125      57.900  27.953  38.274  1.00  0.00           H
ATOM   1859  HZ3 LYS   125      58.263  29.628  38.318  1.00  0.00           H
ATOM   1860  C   LYS   125      53.512  30.875  32.771  1.00  0.00           C
ATOM   1861  O   LYS   125      52.429  30.754  33.172  1.00  0.00           O
ATOM   1862  N   TYR   126      54.083  30.174  31.772  1.00  0.00           N
ATOM   1863  H   TYR   126      55.079  30.288  31.643  1.00  0.00           H
ATOM   1864  CA  TYR   126      53.457  29.133  31.014  1.00  0.00           C
ATOM   1865  HA  TYR   126      52.603  28.891  31.646  1.00  0.00           H
ATOM   1866  CB  TYR   126      52.863  29.696  29.671  1.00  0.00           C
ATOM   1867  HB2 TYR   126      52.071  30.405  29.916  1.00  0.00           H
ATOM   1868  HB3 TYR   126      53.618  30.248  29.112  1.00  0.00           H
ATOM   1869  CG  TYR   126      52.243  28.616  28.746  1.00  0.00           C
ATOM   1870  CD1 TYR   126      53.010  28.130  27.591  1.00  0.00           C
ATOM   1871  HD1 TYR   126      54.027  28.446  27.411  1.00  0.00           H
ATOM   1872  CE1 TYR   126      52.414  27.307  26.584  1.00  0.00           C
ATOM   1873  HE1 TYR   126      53.035  26.805  25.856  1.00  0.00           H
ATOM   1874  CZ  TYR   126      51.094  26.787  26.867  1.00  0.00           C
ATOM   1875  OH  TYR   126      50.569  25.829  26.120  1.00  0.00           O
ATOM   1876  HH  TYR   126      49.637  25.885  26.341  1.00  0.00           H
ATOM   1877  CE2 TYR   126      50.380  27.293  27.986  1.00  0.00           C
ATOM   1878  HE2 TYR   126      49.313  27.138  28.042  1.00  0.00           H
ATOM   1879  CD2 TYR   126      50.929  28.190  28.918  1.00  0.00           C
ATOM   1880  HD2 TYR   126      50.330  28.552  29.739  1.00  0.00           H
ATOM   1881  C   TYR   126      54.448  28.013  30.792  1.00  0.00           C
ATOM   1882  O   TYR   126      55.647  28.292  30.692  1.00  0.00           O
ATOM   1883  N   ASN   127      53.989  26.784  30.804  1.00  0.00           N
ATOM   1884  H   ASN   127      52.991  26.631  30.799  1.00  0.00           H
ATOM   1885  CA  ASN   127      54.882  25.606  30.711  1.00  0.00           C
ATOM   1886  HA  ASN   127      54.240  24.768  30.983  1.00  0.00           H
ATOM   1887  CB  ASN   127      55.290  25.457  29.215  1.00  0.00           C
ATOM   1888  HB2 ASN   127      54.363  25.648  28.675  1.00  0.00           H
ATOM   1889  HB3 ASN   127      56.121  26.135  29.019  1.00  0.00           H
ATOM   1890  CG  ASN   127      55.771  24.031  28.816  1.00  0.00           C
ATOM   1891  OD1 ASN   127      55.589  23.038  29.521  1.00  0.00           O
ATOM   1892  ND2 ASN   127      56.580  23.956  27.800  1.00  0.00           N
ATOM   1893 HD21 ASN   127      57.118  23.102  27.766  1.00  0.00           H
ATOM   1894 HD22 ASN   127      56.760  24.731  27.179  1.00  0.00           H
ATOM   1895  C   ASN   127      56.059  25.455  31.806  1.00  0.00           C
ATOM   1896  O   ASN   127      57.124  24.975  31.503  1.00  0.00           O
ATOM   1897  N   GLY   128      55.912  26.106  32.909  1.00  0.00           N
ATOM   1898  H   GLY   128      55.123  26.736  32.933  1.00  0.00           H
ATOM   1899  CA  GLY   128      56.993  26.419  33.876  1.00  0.00           C
ATOM   1900  HA2 GLY   128      56.497  26.758  34.786  1.00  0.00           H
ATOM   1901  HA3 GLY   128      57.449  25.492  34.222  1.00  0.00           H
ATOM   1902  C   GLY   128      58.014  27.531  33.531  1.00  0.00           C
ATOM   1903  O   GLY   128      58.873  27.882  34.338  1.00  0.00           O
ATOM   1904  N   ILE   129      57.986  27.984  32.238  1.00  0.00           N
ATOM   1905  H   ILE   129      57.350  27.552  31.582  1.00  0.00           H
ATOM   1906  CA  ILE   129      58.895  29.054  31.710  1.00  0.00           C
ATOM   1907  HA  ILE   129      59.911  28.896  32.072  1.00  0.00           H
ATOM   1908  CB  ILE   129      59.117  28.842  30.216  1.00  0.00           C
ATOM   1909  HB  ILE   129      58.096  28.866  29.830  1.00  0.00           H
ATOM   1910  CG2 ILE   129      59.974  29.964  29.647  1.00  0.00           C
ATOM   1911 HG21 ILE   129      59.319  30.715  29.208  1.00  0.00           H
ATOM   1912 HG22 ILE   129      60.585  30.440  30.414  1.00  0.00           H
ATOM   1913 HG23 ILE   129      60.609  29.607  28.835  1.00  0.00           H
ATOM   1914  CG1 ILE   129      59.762  27.488  29.769  1.00  0.00           C
ATOM   1915 HG12 ILE   129      59.185  26.634  30.124  1.00  0.00           H
ATOM   1916 HG13 ILE   129      59.937  27.501  28.693  1.00  0.00           H
ATOM   1917  CD1 ILE   129      61.091  27.225  30.423  1.00  0.00           C
ATOM   1918 HD11 ILE   129      61.130  27.371  31.502  1.00  0.00           H
ATOM   1919 HD12 ILE   129      61.495  26.242  30.179  1.00  0.00           H
ATOM   1920 HD13 ILE   129      61.748  28.012  30.053  1.00  0.00           H
ATOM   1921  C   ILE   129      58.373  30.462  32.093  1.00  0.00           C
ATOM   1922  O   ILE   129      57.248  30.704  31.814  1.00  0.00           O
ATOM   1923  N   ILE   130      59.232  31.404  32.595  1.00  0.00           N
ATOM   1924  H   ILE   130      60.156  31.088  32.853  1.00  0.00           H
ATOM   1925  CA  ILE   130      58.838  32.830  32.530  1.00  0.00           C
ATOM   1926  HA  ILE   130      57.882  33.101  32.980  1.00  0.00           H
ATOM   1927  CB  ILE   130      59.894  33.760  33.218  1.00  0.00           C
ATOM   1928  HB  ILE   130      60.826  33.438  32.753  1.00  0.00           H
ATOM   1929  CG2 ILE   130      59.603  35.282  33.053  1.00  0.00           C
ATOM   1930 HG21 ILE   130      60.022  35.641  32.113  1.00  0.00           H
ATOM   1931 HG22 ILE   130      58.526  35.403  33.166  1.00  0.00           H
ATOM   1932 HG23 ILE   130      60.051  35.941  33.798  1.00  0.00           H
ATOM   1933  CG1 ILE   130      60.073  33.479  34.714  1.00  0.00           C
ATOM   1934 HG12 ILE   130      59.128  33.550  35.251  1.00  0.00           H
ATOM   1935 HG13 ILE   130      60.272  32.414  34.834  1.00  0.00           H
ATOM   1936  CD1 ILE   130      61.107  34.276  35.586  1.00  0.00           C
ATOM   1937 HD11 ILE   130      61.123  33.672  36.494  1.00  0.00           H
ATOM   1938 HD12 ILE   130      62.042  34.285  35.025  1.00  0.00           H
ATOM   1939 HD13 ILE   130      60.736  35.294  35.705  1.00  0.00           H
ATOM   1940  C   ILE   130      58.766  33.255  31.102  1.00  0.00           C
ATOM   1941  O   ILE   130      59.713  33.556  30.408  1.00  0.00           O
ATOM   1942  N   THR   131      57.496  33.334  30.584  1.00  0.00           N
ATOM   1943  H   THR   131      56.746  33.104  31.219  1.00  0.00           H
ATOM   1944  CA  THR   131      57.201  33.587  29.157  1.00  0.00           C
ATOM   1945  HA  THR   131      58.050  33.265  28.555  1.00  0.00           H
ATOM   1946  CB  THR   131      55.960  32.816  28.814  1.00  0.00           C
ATOM   1947  HB  THR   131      55.193  33.047  29.553  1.00  0.00           H
ATOM   1948  CG2 THR   131      55.320  33.165  27.400  1.00  0.00           C
ATOM   1949 HG21 THR   131      54.917  34.176  27.466  1.00  0.00           H
ATOM   1950 HG22 THR   131      56.057  33.098  26.600  1.00  0.00           H
ATOM   1951 HG23 THR   131      54.372  32.689  27.151  1.00  0.00           H
ATOM   1952  OG1 THR   131      56.048  31.375  28.751  1.00  0.00           O
ATOM   1953  HG1 THR   131      56.345  31.094  29.619  1.00  0.00           H
ATOM   1954  C   THR   131      57.009  35.085  28.843  1.00  0.00           C
ATOM   1955  O   THR   131      57.633  35.550  27.926  1.00  0.00           O
ATOM   1956  N   ASP   132      56.174  35.794  29.573  1.00  0.00           N
ATOM   1957  H   ASP   132      55.862  35.353  30.425  1.00  0.00           H
ATOM   1958  CA  ASP   132      55.855  37.219  29.237  1.00  0.00           C
ATOM   1959  HA  ASP   132      56.753  37.516  28.697  1.00  0.00           H
ATOM   1960  CB  ASP   132      54.761  37.305  28.131  1.00  0.00           C
ATOM   1961  HB2 ASP   132      54.832  36.382  27.554  1.00  0.00           H
ATOM   1962  HB3 ASP   132      53.781  37.303  28.608  1.00  0.00           H
ATOM   1963  CG  ASP   132      54.937  38.521  27.199  1.00  0.00           C
ATOM   1964  OD1 ASP   132      55.729  39.427  27.481  1.00  0.00           O
ATOM   1965  OD2 ASP   132      54.032  38.581  26.315  1.00  0.00           O
ATOM   1966  C   ASP   132      55.661  38.217  30.388  1.00  0.00           C
ATOM   1967  O   ASP   132      55.481  37.841  31.541  1.00  0.00           O
ATOM   1968  N   THR   133      55.739  39.517  30.108  1.00  0.00           N
ATOM   1969  H   THR   133      55.921  39.742  29.140  1.00  0.00           H
ATOM   1970  CA  THR   133      55.511  40.517  31.194  1.00  0.00           C
ATOM   1971  HA  THR   133      55.034  39.995  32.024  1.00  0.00           H
ATOM   1972  CB  THR   133      56.844  41.026  31.726  1.00  0.00           C
ATOM   1973  HB  THR   133      57.552  41.284  30.938  1.00  0.00           H
ATOM   1974  CG2 THR   133      56.789  42.096  32.862  1.00  0.00           C
ATOM   1975 HG21 THR   133      57.788  42.253  33.269  1.00  0.00           H
ATOM   1976 HG22 THR   133      56.543  43.053  32.402  1.00  0.00           H
ATOM   1977 HG23 THR   133      56.023  41.834  33.592  1.00  0.00           H
ATOM   1978  OG1 THR   133      57.413  39.907  32.340  1.00  0.00           O
ATOM   1979  HG1 THR   133      57.761  39.376  31.620  1.00  0.00           H
ATOM   1980  C   THR   133      54.783  41.743  30.699  1.00  0.00           C
ATOM   1981  O   THR   133      55.123  42.207  29.581  1.00  0.00           O
ATOM   1982  N   ILE   134      53.790  42.183  31.448  1.00  0.00           N
ATOM   1983  H   ILE   134      53.582  41.694  32.307  1.00  0.00           H
ATOM   1984  CA  ILE   134      53.074  43.460  31.223  1.00  0.00           C
ATOM   1985  HA  ILE   134      53.463  43.828  30.274  1.00  0.00           H
ATOM   1986  CB  ILE   134      51.583  43.114  31.155  1.00  0.00           C
ATOM   1987  HB  ILE   134      51.315  42.541  32.044  1.00  0.00           H
ATOM   1988  CG2 ILE   134      50.651  44.339  31.030  1.00  0.00           C
ATOM   1989 HG21 ILE   134      49.599  44.078  30.917  1.00  0.00           H
ATOM   1990 HG22 ILE   134      50.596  44.960  31.925  1.00  0.00           H
ATOM   1991 HG23 ILE   134      51.015  44.916  30.180  1.00  0.00           H
ATOM   1992  CG1 ILE   134      51.321  42.302  29.843  1.00  0.00           C
ATOM   1993 HG12 ILE   134      52.042  41.505  29.658  1.00  0.00           H
ATOM   1994 HG13 ILE   134      50.345  41.842  29.997  1.00  0.00           H
ATOM   1995  CD1 ILE   134      51.325  43.049  28.507  1.00  0.00           C
ATOM   1996 HD11 ILE   134      52.340  43.436  28.421  1.00  0.00           H
ATOM   1997 HD12 ILE   134      51.076  42.374  27.688  1.00  0.00           H
ATOM   1998 HD13 ILE   134      50.505  43.766  28.453  1.00  0.00           H
ATOM   1999  C   ILE   134      53.273  44.487  32.413  1.00  0.00           C
ATOM   2000  O   ILE   134      53.512  44.128  33.573  1.00  0.00           O
ATOM   2001  N   LYS   135      53.273  45.814  32.073  1.00  0.00           N
ATOM   2002  H   LYS   135      52.999  45.965  31.113  1.00  0.00           H
ATOM   2003  CA  LYS   135      53.661  46.904  32.999  1.00  0.00           C
ATOM   2004  HA  LYS   135      54.014  46.471  33.935  1.00  0.00           H
ATOM   2005  CB  LYS   135      54.911  47.675  32.440  1.00  0.00           C
ATOM   2006  HB2 LYS   135      54.657  48.062  31.452  1.00  0.00           H
ATOM   2007  HB3 LYS   135      55.098  48.499  33.129  1.00  0.00           H
ATOM   2008  CG  LYS   135      56.208  46.865  32.220  1.00  0.00           C
ATOM   2009  HG2 LYS   135      56.682  46.673  33.184  1.00  0.00           H
ATOM   2010  HG3 LYS   135      55.957  45.880  31.829  1.00  0.00           H
ATOM   2011  CD  LYS   135      57.120  47.530  31.223  1.00  0.00           C
ATOM   2012  HD2 LYS   135      57.417  48.496  31.634  1.00  0.00           H
ATOM   2013  HD3 LYS   135      58.022  46.917  31.226  1.00  0.00           H
ATOM   2014  CE  LYS   135      56.600  47.584  29.731  1.00  0.00           C
ATOM   2015  HE2 LYS   135      56.584  46.568  29.338  1.00  0.00           H
ATOM   2016  HE3 LYS   135      55.684  48.174  29.749  1.00  0.00           H
ATOM   2017  NZ  LYS   135      57.648  48.321  28.880  1.00  0.00           N
ATOM   2018  HZ1 LYS   135      57.555  48.225  27.878  1.00  0.00           H
ATOM   2019  HZ2 LYS   135      57.759  49.283  29.166  1.00  0.00           H
ATOM   2020  HZ3 LYS   135      58.558  47.949  29.108  1.00  0.00           H
ATOM   2021  C   LYS   135      52.563  47.842  33.390  1.00  0.00           C
ATOM   2022  O   LYS   135      51.674  48.014  32.628  1.00  0.00           O
ATOM   2023  N   SER   136      52.655  48.392  34.548  1.00  0.00           N
ATOM   2024  H   SER   136      53.359  48.042  35.181  1.00  0.00           H
ATOM   2025  CA  SER   136      51.796  49.518  34.912  1.00  0.00           C
ATOM   2026  HA  SER   136      50.754  49.203  34.966  1.00  0.00           H
ATOM   2027  CB  SER   136      52.239  49.965  36.333  1.00  0.00           C
ATOM   2028  HB2 SER   136      51.910  49.165  36.997  1.00  0.00           H
ATOM   2029  HB3 SER   136      53.319  50.096  36.277  1.00  0.00           H
ATOM   2030  OG  SER   136      51.522  51.072  36.727  1.00  0.00           O
ATOM   2031  HG  SER   136      50.612  50.989  36.433  1.00  0.00           H
ATOM   2032  C   SER   136      51.944  50.637  33.896  1.00  0.00           C
ATOM   2033  O   SER   136      53.067  51.017  33.531  1.00  0.00           O
ATOM   2034  N   TRP   137      50.865  51.350  33.685  1.00  0.00           N
ATOM   2035  H   TRP   137      50.013  51.098  34.166  1.00  0.00           H
ATOM   2036  CA  TRP   137      50.794  52.602  32.893  1.00  0.00           C
ATOM   2037  HA  TRP   137      51.815  52.901  32.653  1.00  0.00           H
ATOM   2038  CB  TRP   137      50.159  52.152  31.509  1.00  0.00           C
ATOM   2039  HB2 TRP   137      50.202  53.009  30.836  1.00  0.00           H
ATOM   2040  HB3 TRP   137      50.692  51.300  31.087  1.00  0.00           H
ATOM   2041  CG  TRP   137      48.714  51.753  31.587  1.00  0.00           C
ATOM   2042  CD1 TRP   137      47.681  52.491  31.037  1.00  0.00           C
ATOM   2043  HD1 TRP   137      47.740  53.388  30.438  1.00  0.00           H
ATOM   2044  NE1 TRP   137      46.520  51.803  31.218  1.00  0.00           N
ATOM   2045  HE1 TRP   137      45.701  52.238  30.821  1.00  0.00           H
ATOM   2046  CE2 TRP   137      46.680  50.651  31.929  1.00  0.00           C
ATOM   2047  CZ2 TRP   137      45.723  49.732  32.267  1.00  0.00           C
ATOM   2048  HZ2 TRP   137      44.670  49.801  32.032  1.00  0.00           H
ATOM   2049  CH2 TRP   137      46.264  48.444  32.674  1.00  0.00           C
ATOM   2050  HH2 TRP   137      45.539  47.645  32.725  1.00  0.00           H
ATOM   2051  CZ3 TRP   137      47.627  48.257  32.832  1.00  0.00           C
ATOM   2052  HZ3 TRP   137      47.944  47.283  33.176  1.00  0.00           H
ATOM   2053  CE3 TRP   137      48.572  49.300  32.624  1.00  0.00           C
ATOM   2054  HE3 TRP   137      49.605  49.156  32.902  1.00  0.00           H
ATOM   2055  CD2 TRP   137      48.122  50.553  32.096  1.00  0.00           C
ATOM   2056  C   TRP   137      50.016  53.875  33.402  1.00  0.00           C
ATOM   2057  O   TRP   137      50.306  54.987  32.968  1.00  0.00           O
ATOM   2058  N   ARG   138      48.969  53.704  34.233  1.00  0.00           N
ATOM   2059  H   ARG   138      48.615  52.767  34.356  1.00  0.00           H
ATOM   2060  CA  ARG   138      48.316  54.777  35.038  1.00  0.00           C
ATOM   2061  HA  ARG   138      48.552  55.689  34.491  1.00  0.00           H
ATOM   2062  CB  ARG   138      46.752  54.607  34.983  1.00  0.00           C
ATOM   2063  HB2 ARG   138      46.409  53.711  35.499  1.00  0.00           H
ATOM   2064  HB3 ARG   138      46.382  55.357  35.682  1.00  0.00           H
ATOM   2065  CG  ARG   138      45.966  54.758  33.689  1.00  0.00           C
ATOM   2066  HG2 ARG   138      46.407  54.065  32.973  1.00  0.00           H
ATOM   2067  HG3 ARG   138      44.939  54.473  33.919  1.00  0.00           H
ATOM   2068  CD  ARG   138      46.159  56.177  33.126  1.00  0.00           C
ATOM   2069  HD2 ARG   138      45.732  56.843  33.875  1.00  0.00           H
ATOM   2070  HD3 ARG   138      47.214  56.427  33.012  1.00  0.00           H
ATOM   2071  NE  ARG   138      45.427  56.308  31.816  1.00  0.00           N
ATOM   2072  HE  ARG   138      46.043  56.228  31.019  1.00  0.00           H
ATOM   2073  CZ  ARG   138      44.234  56.770  31.571  1.00  0.00           C
ATOM   2074  NH1 ARG   138      43.237  57.037  32.469  1.00  0.00           N
ATOM   2075 HH11 ARG   138      43.455  56.999  33.454  1.00  0.00           H
ATOM   2076 HH12 ARG   138      42.324  57.390  32.220  1.00  0.00           H
ATOM   2077  NH2 ARG   138      43.988  57.122  30.334  1.00  0.00           N
ATOM   2078 HH21 ARG   138      44.684  56.949  29.623  1.00  0.00           H
ATOM   2079 HH22 ARG   138      43.161  57.633  30.059  1.00  0.00           H
ATOM   2080  C   ARG   138      48.886  54.873  36.484  1.00  0.00           C
ATOM   2081  O   ARG   138      48.539  55.805  37.212  1.00  0.00           O
ATOM   2082  N   ASN   139      49.845  54.002  36.870  1.00  0.00           N
ATOM   2083  H   ASN   139      50.293  53.520  36.104  1.00  0.00           H
ATOM   2084  CA  ASN   139      50.779  54.145  37.926  1.00  0.00           C
ATOM   2085  HA  ASN   139      51.344  53.213  37.934  1.00  0.00           H
ATOM   2086  CB  ASN   139      51.809  55.165  37.471  1.00  0.00           C
ATOM   2087  HB2 ASN   139      51.429  56.164  37.261  1.00  0.00           H
ATOM   2088  HB3 ASN   139      52.594  55.370  38.199  1.00  0.00           H
ATOM   2089  CG  ASN   139      52.616  54.669  36.306  1.00  0.00           C
ATOM   2090  OD1 ASN   139      52.378  55.177  35.232  1.00  0.00           O
ATOM   2091  ND2 ASN   139      53.466  53.698  36.383  1.00  0.00           N
ATOM   2092 HD21 ASN   139      53.855  53.364  35.513  1.00  0.00           H
ATOM   2093 HD22 ASN   139      53.677  53.261  37.269  1.00  0.00           H
ATOM   2094  C   ASN   139      50.122  54.257  39.311  1.00  0.00           C
ATOM   2095  O   ASN   139      50.604  55.099  40.051  1.00  0.00           O
ATOM   2096  N   ASN   140      49.071  53.397  39.496  1.00  0.00           N
ATOM   2097  H   ASN   140      48.752  52.796  38.750  1.00  0.00           H
ATOM   2098  CA  ASN   140      48.373  53.373  40.767  1.00  0.00           C
ATOM   2099  HA  ASN   140      49.066  53.570  41.585  1.00  0.00           H
ATOM   2100  CB  ASN   140      47.439  54.523  40.825  1.00  0.00           C
ATOM   2101  HB2 ASN   140      48.072  55.402  40.697  1.00  0.00           H
ATOM   2102  HB3 ASN   140      46.778  54.528  39.959  1.00  0.00           H
ATOM   2103  CG  ASN   140      46.665  54.653  42.097  1.00  0.00           C
ATOM   2104  OD1 ASN   140      46.848  53.981  43.128  1.00  0.00           O
ATOM   2105  ND2 ASN   140      45.704  55.562  42.219  1.00  0.00           N
ATOM   2106 HD21 ASN   140      45.036  55.489  42.973  1.00  0.00           H
ATOM   2107 HD22 ASN   140      45.545  56.225  41.475  1.00  0.00           H
ATOM   2108  C   ASN   140      47.826  51.926  40.932  1.00  0.00           C
ATOM   2109  O   ASN   140      46.624  51.753  41.088  1.00  0.00           O
ATOM   2110  N   ILE   141      48.681  50.881  41.070  1.00  0.00           N
ATOM   2111  H   ILE   141      49.672  51.062  41.147  1.00  0.00           H
ATOM   2112  CA  ILE   141      48.383  49.425  41.180  1.00  0.00           C
ATOM   2113  HA  ILE   141      49.307  48.854  41.277  1.00  0.00           H
ATOM   2114  CB  ILE   141      47.630  49.088  42.466  1.00  0.00           C
ATOM   2115  HB  ILE   141      46.697  49.650  42.440  1.00  0.00           H
ATOM   2116  CG2 ILE   141      47.425  47.571  42.693  1.00  0.00           C
ATOM   2117 HG21 ILE   141      47.570  46.972  41.794  1.00  0.00           H
ATOM   2118 HG22 ILE   141      48.198  47.198  43.365  1.00  0.00           H
ATOM   2119 HG23 ILE   141      46.481  47.417  43.215  1.00  0.00           H
ATOM   2120  CG1 ILE   141      48.224  49.651  43.737  1.00  0.00           C
ATOM   2121 HG12 ILE   141      49.133  49.207  44.144  1.00  0.00           H
ATOM   2122 HG13 ILE   141      48.444  50.713  43.630  1.00  0.00           H
ATOM   2123  CD1 ILE   141      47.238  49.601  44.894  1.00  0.00           C
ATOM   2124 HD11 ILE   141      47.105  48.607  45.323  1.00  0.00           H
ATOM   2125 HD12 ILE   141      47.654  50.318  45.601  1.00  0.00           H
ATOM   2126 HD13 ILE   141      46.305  50.058  44.567  1.00  0.00           H
ATOM   2127  C   ILE   141      47.757  48.968  39.802  1.00  0.00           C
ATOM   2128  O   ILE   141      46.603  49.115  39.679  1.00  0.00           O
ATOM   2129  N   LEU   142      48.501  48.208  39.041  1.00  0.00           N
ATOM   2130  H   LEU   142      49.434  48.045  39.392  1.00  0.00           H
ATOM   2131  CA  LEU   142      48.055  47.272  38.101  1.00  0.00           C
ATOM   2132  HA  LEU   142      47.228  47.674  37.517  1.00  0.00           H
ATOM   2133  CB  LEU   142      49.198  46.923  37.167  1.00  0.00           C
ATOM   2134  HB2 LEU   142      49.348  47.789  36.521  1.00  0.00           H
ATOM   2135  HB3 LEU   142      50.162  46.713  37.630  1.00  0.00           H
ATOM   2136  CG  LEU   142      48.960  45.779  36.076  1.00  0.00           C
ATOM   2137  HG  LEU   142      48.985  44.759  36.460  1.00  0.00           H
ATOM   2138  CD1 LEU   142      47.621  45.884  35.252  1.00  0.00           C
ATOM   2139 HD11 LEU   142      47.674  45.282  34.345  1.00  0.00           H
ATOM   2140 HD12 LEU   142      46.861  45.374  35.844  1.00  0.00           H
ATOM   2141 HD13 LEU   142      47.321  46.911  35.044  1.00  0.00           H
ATOM   2142  CD2 LEU   142      50.104  45.987  35.038  1.00  0.00           C
ATOM   2143 HD21 LEU   142      49.726  46.891  34.561  1.00  0.00           H
ATOM   2144 HD22 LEU   142      51.098  46.016  35.485  1.00  0.00           H
ATOM   2145 HD23 LEU   142      50.075  45.149  34.341  1.00  0.00           H
ATOM   2146  C   LEU   142      47.560  46.043  38.914  1.00  0.00           C
ATOM   2147  O   LEU   142      48.198  45.532  39.844  1.00  0.00           O
ATOM   2148  N   ARG   143      46.351  45.572  38.510  1.00  0.00           N
ATOM   2149  H   ARG   143      45.730  45.939  37.804  1.00  0.00           H
ATOM   2150  CA  ARG   143      45.806  44.394  39.161  1.00  0.00           C
ATOM   2151  HA  ARG   143      46.678  43.841  39.511  1.00  0.00           H
ATOM   2152  CB  ARG   143      44.986  44.786  40.405  1.00  0.00           C
ATOM   2153  HB2 ARG   143      44.520  43.912  40.861  1.00  0.00           H
ATOM   2154  HB3 ARG   143      45.601  45.224  41.191  1.00  0.00           H
ATOM   2155  CG  ARG   143      43.773  45.713  40.145  1.00  0.00           C
ATOM   2156  HG2 ARG   143      43.357  45.545  39.153  1.00  0.00           H
ATOM   2157  HG3 ARG   143      42.979  45.568  40.877  1.00  0.00           H
ATOM   2158  CD  ARG   143      44.207  47.141  40.328  1.00  0.00           C
ATOM   2159  HD2 ARG   143      44.602  47.048  41.340  1.00  0.00           H
ATOM   2160  HD3 ARG   143      44.916  47.456  39.562  1.00  0.00           H
ATOM   2161  NE  ARG   143      43.032  48.021  40.515  1.00  0.00           N
ATOM   2162  HE  ARG   143      42.248  47.741  41.088  1.00  0.00           H
ATOM   2163  CZ  ARG   143      43.099  49.370  40.291  1.00  0.00           C
ATOM   2164  NH1 ARG   143      42.214  50.083  40.893  1.00  0.00           N
ATOM   2165 HH11 ARG   143      41.354  49.683  41.238  1.00  0.00           H
ATOM   2166 HH12 ARG   143      42.208  51.081  40.736  1.00  0.00           H
ATOM   2167  NH2 ARG   143      43.978  50.047  39.601  1.00  0.00           N
ATOM   2168 HH21 ARG   143      44.881  49.607  39.504  1.00  0.00           H
ATOM   2169 HH22 ARG   143      43.910  51.055  39.608  1.00  0.00           H
ATOM   2170  C   ARG   143      45.045  43.413  38.229  1.00  0.00           C
ATOM   2171  O   ARG   143      44.692  43.857  37.149  1.00  0.00           O
ATOM   2172  N   THR   144      44.914  42.143  38.589  1.00  0.00           N
ATOM   2173  H   THR   144      45.146  41.889  39.538  1.00  0.00           H
ATOM   2174  CA  THR   144      44.210  41.123  37.843  1.00  0.00           C
ATOM   2175  HA  THR   144      43.664  41.637  37.051  1.00  0.00           H
ATOM   2176  CB  THR   144      45.224  40.202  37.079  1.00  0.00           C
ATOM   2177  HB  THR   144      45.957  40.851  36.600  1.00  0.00           H
ATOM   2178  CG2 THR   144      45.777  39.163  38.141  1.00  0.00           C
ATOM   2179 HG21 THR   144      45.852  39.582  39.144  1.00  0.00           H
ATOM   2180 HG22 THR   144      45.098  38.323  38.284  1.00  0.00           H
ATOM   2181 HG23 THR   144      46.730  38.733  37.837  1.00  0.00           H
ATOM   2182  OG1 THR   144      44.543  39.469  36.005  1.00  0.00           O
ATOM   2183  HG1 THR   144      44.769  40.070  35.291  1.00  0.00           H
ATOM   2184  C   THR   144      43.111  40.402  38.620  1.00  0.00           C
ATOM   2185  O   THR   144      42.718  40.965  39.672  1.00  0.00           O
ATOM   2186  N   GLN   145      42.520  39.301  38.009  1.00  0.00           N
ATOM   2187  H   GLN   145      42.942  38.930  37.170  1.00  0.00           H
ATOM   2188  CA  GLN   145      41.158  38.827  38.399  1.00  0.00           C
ATOM   2189  HA  GLN   145      40.415  39.617  38.281  1.00  0.00           H
ATOM   2190  CB  GLN   145      40.688  37.713  37.452  1.00  0.00           C
ATOM   2191  HB2 GLN   145      41.368  36.863  37.510  1.00  0.00           H
ATOM   2192  HB3 GLN   145      39.745  37.395  37.897  1.00  0.00           H
ATOM   2193  CG  GLN   145      40.441  38.242  36.031  1.00  0.00           C
ATOM   2194  HG2 GLN   145      39.660  38.984  36.195  1.00  0.00           H
ATOM   2195  HG3 GLN   145      41.390  38.692  35.740  1.00  0.00           H
ATOM   2196  CD  GLN   145      40.064  37.131  35.115  1.00  0.00           C
ATOM   2197  OE1 GLN   145      40.763  36.739  34.213  1.00  0.00           O
ATOM   2198  NE2 GLN   145      39.040  36.391  35.526  1.00  0.00           N
ATOM   2199 HE21 GLN   145      38.639  36.613  36.426  1.00  0.00           H
ATOM   2200 HE22 GLN   145      38.881  35.485  35.111  1.00  0.00           H
ATOM   2201  C   GLN   145      40.952  38.297  39.807  1.00  0.00           C
ATOM   2202  O   GLN   145      39.879  38.419  40.361  1.00  0.00           O
ATOM   2203  N   GLU   146      41.938  37.616  40.422  1.00  0.00           N
ATOM   2204  H   GLU   146      42.794  37.674  39.889  1.00  0.00           H
ATOM   2205  CA  GLU   146      41.786  36.694  41.573  1.00  0.00           C
ATOM   2206  HA  GLU   146      42.716  36.136  41.679  1.00  0.00           H
ATOM   2207  CB  GLU   146      41.400  37.378  42.893  1.00  0.00           C
ATOM   2208  HB2 GLU   146      40.325  37.559  42.892  1.00  0.00           H
ATOM   2209  HB3 GLU   146      41.634  36.591  43.610  1.00  0.00           H
ATOM   2210  CG  GLU   146      42.070  38.739  43.301  1.00  0.00           C
ATOM   2211  HG2 GLU   146      41.816  39.566  42.637  1.00  0.00           H
ATOM   2212  HG3 GLU   146      41.678  39.030  44.275  1.00  0.00           H
ATOM   2213  CD  GLU   146      43.616  38.563  43.361  1.00  0.00           C
ATOM   2214  OE1 GLU   146      44.195  37.937  44.284  1.00  0.00           O
ATOM   2215  OE2 GLU   146      44.273  39.082  42.418  1.00  0.00           O
ATOM   2216  C   GLU   146      40.831  35.476  41.244  1.00  0.00           C
ATOM   2217  O   GLU   146      39.961  35.096  42.054  1.00  0.00           O
ATOM   2218  N   SER   147      40.858  35.036  39.981  1.00  0.00           N
ATOM   2219  H   SER   147      41.715  35.272  39.500  1.00  0.00           H
ATOM   2220  CA  SER   147      40.059  33.887  39.486  1.00  0.00           C
ATOM   2221  HA  SER   147      40.069  33.170  40.307  1.00  0.00           H
ATOM   2222  CB  SER   147      38.664  34.292  39.260  1.00  0.00           C
ATOM   2223  HB2 SER   147      38.377  35.075  39.963  1.00  0.00           H
ATOM   2224  HB3 SER   147      38.517  34.807  38.310  1.00  0.00           H
ATOM   2225  OG  SER   147      37.770  33.285  39.329  1.00  0.00           O
ATOM   2226  HG  SER   147      37.248  33.325  38.524  1.00  0.00           H
ATOM   2227  C   SER   147      40.690  33.085  38.363  1.00  0.00           C
ATOM   2228  O   SER   147      41.720  33.428  37.868  1.00  0.00           O
ATOM   2229  N   GLH   148      39.958  32.086  37.925  1.00  0.00           N
ATOM   2230  H   GLH   148      39.055  32.014  38.371  1.00  0.00           H
ATOM   2231  CA  GLH   148      40.197  31.397  36.730  1.00  0.00           C
ATOM   2232  HA  GLH   148      41.254  31.137  36.755  1.00  0.00           H
ATOM   2233  CB  GLH   148      39.288  30.144  36.638  1.00  0.00           C
ATOM   2234  HB2 GLH   148      39.755  29.449  37.336  1.00  0.00           H
ATOM   2235  HB3 GLH   148      38.275  30.330  36.995  1.00  0.00           H
ATOM   2236  CG  GLH   148      39.163  29.621  35.219  1.00  0.00           C
ATOM   2237  HG2 GLH   148      38.826  30.396  34.531  1.00  0.00           H
ATOM   2238  HG3 GLH   148      40.175  29.336  34.934  1.00  0.00           H
ATOM   2239  CD  GLH   148      38.299  28.444  34.966  1.00  0.00           C
ATOM   2240  OE1 GLH   148      37.101  28.558  34.874  1.00  0.00           O
ATOM   2241  OE2 GLH   148      38.815  27.202  35.129  1.00  0.00           O
ATOM   2242  HE2 GLH   148      38.031  26.647  35.124  1.00  0.00           H
ATOM   2243  C   GLH   148      40.113  32.400  35.467  1.00  0.00           C
ATOM   2244  O   GLH   148      39.181  33.141  35.335  1.00  0.00           O
ATOM   2245  N   CYX   149      41.174  32.377  34.632  1.00  0.00           N
ATOM   2246  H   CYX   149      42.045  31.912  34.847  1.00  0.00           H
ATOM   2247  CA  CYX   149      41.013  33.051  33.311  1.00  0.00           C
ATOM   2248  HA  CYX   149      40.545  33.994  33.590  1.00  0.00           H
ATOM   2249  CB  CYX   149      42.383  33.336  32.717  1.00  0.00           C
ATOM   2250  HB2 CYX   149      42.319  33.040  31.670  1.00  0.00           H
ATOM   2251  HB3 CYX   149      42.519  34.415  32.794  1.00  0.00           H
ATOM   2252  SG  CYX   149      43.956  32.645  33.340  1.00  0.00           S
ATOM   2253  C   CYX   149      40.117  32.250  32.284  1.00  0.00           C
ATOM   2254  O   CYX   149      40.167  31.030  32.172  1.00  0.00           O
ATOM   2255  N   ALA   150      39.314  32.964  31.485  1.00  0.00           N
ATOM   2256  H   ALA   150      39.314  33.972  31.428  1.00  0.00           H
ATOM   2257  CA  ALA   150      38.570  32.340  30.449  1.00  0.00           C
ATOM   2258  HA  ALA   150      38.081  31.426  30.785  1.00  0.00           H
ATOM   2259  CB  ALA   150      37.344  33.241  30.087  1.00  0.00           C
ATOM   2260  HB1 ALA   150      36.700  32.677  29.414  1.00  0.00           H
ATOM   2261  HB2 ALA   150      36.815  33.399  31.027  1.00  0.00           H
ATOM   2262  HB3 ALA   150      37.580  34.192  29.610  1.00  0.00           H
ATOM   2263  C   ALA   150      39.423  31.991  29.182  1.00  0.00           C
ATOM   2264  O   ALA   150      40.439  32.611  28.872  1.00  0.00           O
ATOM   2265  N   CYX   151      39.023  31.005  28.425  1.00  0.00           N
ATOM   2266  H   CYX   151      38.186  30.492  28.663  1.00  0.00           H
ATOM   2267  CA  CYX   151      39.795  30.423  27.296  1.00  0.00           C
ATOM   2268  HA  CYX   151      40.356  31.245  26.853  1.00  0.00           H
ATOM   2269  CB  CYX   151      40.707  29.368  27.857  1.00  0.00           C
ATOM   2270  HB2 CYX   151      40.112  28.556  28.275  1.00  0.00           H
ATOM   2271  HB3 CYX   151      41.235  29.001  26.976  1.00  0.00           H
ATOM   2272  SG  CYX   151      41.980  29.836  29.093  1.00  0.00           S
ATOM   2273  C   CYX   151      38.869  29.760  26.317  1.00  0.00           C
ATOM   2274  O   CYX   151      37.990  29.080  26.697  1.00  0.00           O
ATOM   2275  N   VAL   152      39.050  29.913  25.025  1.00  0.00           N
ATOM   2276  H   VAL   152      39.924  30.361  24.790  1.00  0.00           H
ATOM   2277  CA  VAL   152      38.341  29.301  23.904  1.00  0.00           C
ATOM   2278  HA  VAL   152      38.286  28.248  24.183  1.00  0.00           H
ATOM   2279  CB  VAL   152      36.912  29.922  23.763  1.00  0.00           C
ATOM   2280  HB  VAL   152      36.458  29.950  24.754  1.00  0.00           H
ATOM   2281  CG1 VAL   152      36.967  31.392  23.287  1.00  0.00           C
ATOM   2282 HG11 VAL   152      37.618  31.541  22.426  1.00  0.00           H
ATOM   2283 HG12 VAL   152      36.040  31.965  23.237  1.00  0.00           H
ATOM   2284 HG13 VAL   152      37.604  31.939  23.982  1.00  0.00           H
ATOM   2285  CG2 VAL   152      36.127  29.200  22.633  1.00  0.00           C
ATOM   2286 HG21 VAL   152      35.113  29.596  22.685  1.00  0.00           H
ATOM   2287 HG22 VAL   152      36.575  29.295  21.644  1.00  0.00           H
ATOM   2288 HG23 VAL   152      36.165  28.165  22.972  1.00  0.00           H
ATOM   2289  C   VAL   152      39.255  29.369  22.653  1.00  0.00           C
ATOM   2290  O   VAL   152      39.941  30.360  22.455  1.00  0.00           O
ATOM   2291  N   ASN   153      39.135  28.301  21.775  1.00  0.00           N
ATOM   2292  H   ASN   153      38.528  27.554  22.085  1.00  0.00           H
ATOM   2293  CA  ASN   153      39.815  28.111  20.573  1.00  0.00           C
ATOM   2294  HA  ASN   153      39.653  27.086  20.240  1.00  0.00           H
ATOM   2295  CB  ASN   153      39.082  28.982  19.533  1.00  0.00           C
ATOM   2296  HB2 ASN   153      38.015  28.806  19.396  1.00  0.00           H
ATOM   2297  HB3 ASN   153      39.115  30.034  19.818  1.00  0.00           H
ATOM   2298  CG  ASN   153      39.568  28.814  18.092  1.00  0.00           C
ATOM   2299  OD1 ASN   153      40.153  27.795  17.741  1.00  0.00           O
ATOM   2300  ND2 ASN   153      39.257  29.646  17.193  1.00  0.00           N
ATOM   2301 HD21 ASN   153      39.449  29.428  16.226  1.00  0.00           H
ATOM   2302 HD22 ASN   153      38.662  30.410  17.482  1.00  0.00           H
ATOM   2303  C   ASN   153      41.338  28.305  20.584  1.00  0.00           C
ATOM   2304  O   ASN   153      41.958  28.990  19.839  1.00  0.00           O
ATOM   2305  N   GLY   154      41.978  27.550  21.454  1.00  0.00           N
ATOM   2306  H   GLY   154      41.357  26.889  21.900  1.00  0.00           H
ATOM   2307  CA  GLY   154      43.386  27.423  21.882  1.00  0.00           C
ATOM   2308  HA2 GLY   154      43.446  26.766  22.750  1.00  0.00           H
ATOM   2309  HA3 GLY   154      43.975  26.991  21.074  1.00  0.00           H
ATOM   2310  C   GLY   154      43.955  28.713  22.300  1.00  0.00           C
ATOM   2311  O   GLY   154      45.187  28.837  22.309  1.00  0.00           O
ATOM   2312  N   SER   155      43.139  29.653  22.849  1.00  0.00           N
ATOM   2313  H   SER   155      42.147  29.478  22.772  1.00  0.00           H
ATOM   2314  CA  SER   155      43.644  30.983  23.376  1.00  0.00           C
ATOM   2315  HA  SER   155      44.722  30.844  23.455  1.00  0.00           H
ATOM   2316  CB  SER   155      43.407  32.029  22.327  1.00  0.00           C
ATOM   2317  HB2 SER   155      44.018  32.912  22.515  1.00  0.00           H
ATOM   2318  HB3 SER   155      43.639  31.639  21.336  1.00  0.00           H
ATOM   2319  OG  SER   155      42.081  32.567  22.407  1.00  0.00           O
ATOM   2320  HG  SER   155      41.514  31.869  22.071  1.00  0.00           H
ATOM   2321  C   SER   155      42.985  31.281  24.764  1.00  0.00           C
ATOM   2322  O   SER   155      41.950  30.636  25.026  1.00  0.00           O
ATOM   2323  N   CYX   156      43.635  32.056  25.599  1.00  0.00           N
ATOM   2324  H   CYX   156      44.399  32.648  25.307  1.00  0.00           H
ATOM   2325  CA  CYX   156      43.223  32.403  26.965  1.00  0.00           C
ATOM   2326  HA  CYX   156      42.255  31.959  27.194  1.00  0.00           H
ATOM   2327  CB  CYX   156      44.155  31.785  27.990  1.00  0.00           C
ATOM   2328  HB2 CYX   156      45.179  32.055  27.736  1.00  0.00           H
ATOM   2329  HB3 CYX   156      43.883  32.181  28.969  1.00  0.00           H
ATOM   2330  SG  CYX   156      43.793  30.008  28.120  1.00  0.00           S
ATOM   2331  C   CYX   156      43.039  33.920  26.993  1.00  0.00           C
ATOM   2332  O   CYX   156      43.782  34.650  26.396  1.00  0.00           O
ATOM   2333  N   PHE   157      42.100  34.442  27.800  1.00  0.00           N
ATOM   2334  H   PHE   157      41.742  33.882  28.560  1.00  0.00           H
ATOM   2335  CA  PHE   157      41.680  35.876  28.004  1.00  0.00           C
ATOM   2336  HA  PHE   157      42.224  36.520  27.314  1.00  0.00           H
ATOM   2337  CB  PHE   157      40.169  35.990  27.551  1.00  0.00           C
ATOM   2338  HB2 PHE   157      39.587  35.359  28.221  1.00  0.00           H
ATOM   2339  HB3 PHE   157      39.879  37.035  27.663  1.00  0.00           H
ATOM   2340  CG  PHE   157      39.922  35.640  26.049  1.00  0.00           C
ATOM   2341  CD1 PHE   157      39.841  34.272  25.669  1.00  0.00           C
ATOM   2342  HD1 PHE   157      40.059  33.550  26.441  1.00  0.00           H
ATOM   2343  CE1 PHE   157      39.711  33.989  24.254  1.00  0.00           C
ATOM   2344  HE1 PHE   157      39.591  32.967  23.927  1.00  0.00           H
ATOM   2345  CZ  PHE   157      39.560  35.040  23.333  1.00  0.00           C
ATOM   2346  HZ  PHE   157      39.500  34.923  22.261  1.00  0.00           H
ATOM   2347  CE2 PHE   157      39.728  36.367  23.763  1.00  0.00           C
ATOM   2348  HE2 PHE   157      39.582  37.165  23.050  1.00  0.00           H
ATOM   2349  CD2 PHE   157      39.850  36.665  25.118  1.00  0.00           C
ATOM   2350  HD2 PHE   157      39.984  37.687  25.438  1.00  0.00           H
ATOM   2351  C   PHE   157      41.828  36.271  29.486  1.00  0.00           C
ATOM   2352  O   PHE   157      41.698  35.324  30.339  1.00  0.00           O
ATOM   2353  N   THR   158      41.867  37.562  29.809  1.00  0.00           N
ATOM   2354  H   THR   158      42.296  38.135  29.096  1.00  0.00           H
ATOM   2355  CA  THR   158      41.706  38.114  31.153  1.00  0.00           C
ATOM   2356  HA  THR   158      40.907  37.532  31.613  1.00  0.00           H
ATOM   2357  CB  THR   158      43.084  37.957  31.871  1.00  0.00           C
ATOM   2358  HB  THR   158      43.269  36.883  31.870  1.00  0.00           H
ATOM   2359  CG2 THR   158      44.216  38.792  31.276  1.00  0.00           C
ATOM   2360 HG21 THR   158      44.044  39.866  31.348  1.00  0.00           H
ATOM   2361 HG22 THR   158      45.107  38.469  31.816  1.00  0.00           H
ATOM   2362 HG23 THR   158      44.258  38.668  30.194  1.00  0.00           H
ATOM   2363  OG1 THR   158      42.900  38.263  33.252  1.00  0.00           O
ATOM   2364  HG1 THR   158      42.291  37.583  33.550  1.00  0.00           H
ATOM   2365  C   THR   158      41.276  39.611  31.105  1.00  0.00           C
ATOM   2366  O   THR   158      41.309  40.193  30.027  1.00  0.00           O
ATOM   2367  N   VAL   159      40.876  40.226  32.250  1.00  0.00           N
ATOM   2368  H   VAL   159      41.131  39.715  33.083  1.00  0.00           H
ATOM   2369  CA  VAL   159      40.561  41.737  32.289  1.00  0.00           C
ATOM   2370  HA  VAL   159      40.858  42.163  31.331  1.00  0.00           H
ATOM   2371  CB  VAL   159      38.995  42.100  32.488  1.00  0.00           C
ATOM   2372  HB  VAL   159      38.609  41.664  33.410  1.00  0.00           H
ATOM   2373  CG1 VAL   159      38.570  43.532  32.602  1.00  0.00           C
ATOM   2374 HG11 VAL   159      37.484  43.631  32.613  1.00  0.00           H
ATOM   2375 HG12 VAL   159      39.092  44.033  33.418  1.00  0.00           H
ATOM   2376 HG13 VAL   159      38.922  44.025  31.695  1.00  0.00           H
ATOM   2377  CG2 VAL   159      38.375  41.434  31.248  1.00  0.00           C
ATOM   2378 HG21 VAL   159      38.708  41.846  30.296  1.00  0.00           H
ATOM   2379 HG22 VAL   159      38.583  40.365  31.280  1.00  0.00           H
ATOM   2380 HG23 VAL   159      37.322  41.685  31.382  1.00  0.00           H
ATOM   2381  C   VAL   159      41.476  42.398  33.398  1.00  0.00           C
ATOM   2382  O   VAL   159      41.750  41.791  34.468  1.00  0.00           O
ATOM   2383  N   MET   160      42.100  43.536  33.083  1.00  0.00           N
ATOM   2384  H   MET   160      41.846  43.971  32.208  1.00  0.00           H
ATOM   2385  CA  MET   160      43.181  44.149  33.929  1.00  0.00           C
ATOM   2386  HA  MET   160      42.925  43.754  34.913  1.00  0.00           H
ATOM   2387  CB  MET   160      44.648  43.697  33.637  1.00  0.00           C
ATOM   2388  HB2 MET   160      44.833  43.887  32.579  1.00  0.00           H
ATOM   2389  HB3 MET   160      45.292  44.403  34.160  1.00  0.00           H
ATOM   2390  CG  MET   160      44.956  42.249  33.984  1.00  0.00           C
ATOM   2391  HG2 MET   160      44.623  41.999  34.992  1.00  0.00           H
ATOM   2392  HG3 MET   160      44.368  41.577  33.359  1.00  0.00           H
ATOM   2393  SD  MET   160      46.744  41.831  33.875  1.00  0.00           S
ATOM   2394  CE  MET   160      46.739  41.486  32.117  1.00  0.00           C
ATOM   2395  HE1 MET   160      46.122  40.610  31.921  1.00  0.00           H
ATOM   2396  HE2 MET   160      46.380  42.307  31.496  1.00  0.00           H
ATOM   2397  HE3 MET   160      47.782  41.337  31.839  1.00  0.00           H
ATOM   2398  C   MET   160      43.100  45.679  33.971  1.00  0.00           C
ATOM   2399  O   MET   160      42.709  46.319  33.022  1.00  0.00           O
ATOM   2400  N   THR   161      43.571  46.310  35.084  1.00  0.00           N
ATOM   2401  H   THR   161      43.950  45.712  35.805  1.00  0.00           H
ATOM   2402  CA  THR   161      43.187  47.683  35.448  1.00  0.00           C
ATOM   2403  HA  THR   161      42.761  48.212  34.596  1.00  0.00           H
ATOM   2404  CB  THR   161      42.050  47.668  36.524  1.00  0.00           C
ATOM   2405  HB  THR   161      42.412  47.253  37.463  1.00  0.00           H
ATOM   2406  CG2 THR   161      41.470  49.049  36.823  1.00  0.00           C
ATOM   2407 HG21 THR   161      41.212  49.487  35.858  1.00  0.00           H
ATOM   2408 HG22 THR   161      40.626  49.098  37.512  1.00  0.00           H
ATOM   2409 HG23 THR   161      42.312  49.589  37.256  1.00  0.00           H
ATOM   2410  OG1 THR   161      40.970  46.948  35.908  1.00  0.00           O
ATOM   2411  HG1 THR   161      40.194  47.135  36.442  1.00  0.00           H
ATOM   2412  C   THR   161      44.291  48.484  36.087  1.00  0.00           C
ATOM   2413  O   THR   161      44.845  47.926  37.042  1.00  0.00           O
ATOM   2414  N   ASP   162      44.544  49.704  35.637  1.00  0.00           N
ATOM   2415  H   ASP   162      44.056  49.978  34.796  1.00  0.00           H
ATOM   2416  CA  ASP   162      45.461  50.592  36.352  1.00  0.00           C
ATOM   2417  HA  ASP   162      45.622  50.195  37.355  1.00  0.00           H
ATOM   2418  CB  ASP   162      46.751  50.612  35.587  1.00  0.00           C
ATOM   2419  HB2 ASP   162      47.114  49.610  35.359  1.00  0.00           H
ATOM   2420  HB3 ASP   162      46.602  51.131  34.641  1.00  0.00           H
ATOM   2421  CG  ASP   162      47.852  51.226  36.430  1.00  0.00           C
ATOM   2422  OD1 ASP   162      48.984  51.301  35.844  1.00  0.00           O
ATOM   2423  OD2 ASP   162      47.684  51.613  37.556  1.00  0.00           O
ATOM   2424  C   ASP   162      44.757  51.969  36.458  1.00  0.00           C
ATOM   2425  O   ASP   162      44.063  52.368  35.587  1.00  0.00           O
ATOM   2426  N   GLY   163      45.056  52.575  37.570  1.00  0.00           N
ATOM   2427  H   GLY   163      45.716  52.202  38.237  1.00  0.00           H
ATOM   2428  CA  GLY   163      44.364  53.801  37.938  1.00  0.00           C
ATOM   2429  HA2 GLY   163      45.018  54.655  38.116  1.00  0.00           H
ATOM   2430  HA3 GLY   163      43.742  54.165  37.120  1.00  0.00           H
ATOM   2431  C   GLY   163      43.452  53.694  39.151  1.00  0.00           C
ATOM   2432  O   GLY   163      43.253  52.583  39.714  1.00  0.00           O
ATOM   2433  N   PRO   164      42.877  54.771  39.722  1.00  0.00           N
ATOM   2434  CD  PRO   164      42.917  56.108  39.194  1.00  0.00           C
ATOM   2435  HD2 PRO   164      42.846  56.186  38.109  1.00  0.00           H
ATOM   2436  HD3 PRO   164      43.915  56.483  39.421  1.00  0.00           H
ATOM   2437  CG  PRO   164      41.826  56.832  39.980  1.00  0.00           C
ATOM   2438  HG2 PRO   164      40.901  56.514  39.498  1.00  0.00           H
ATOM   2439  HG3 PRO   164      41.949  57.902  40.149  1.00  0.00           H
ATOM   2440  CB  PRO   164      41.978  56.226  41.347  1.00  0.00           C
ATOM   2441  HB2 PRO   164      41.026  56.381  41.855  1.00  0.00           H
ATOM   2442  HB3 PRO   164      42.846  56.680  41.826  1.00  0.00           H
ATOM   2443  CA  PRO   164      42.331  54.763  41.081  1.00  0.00           C
ATOM   2444  HA  PRO   164      43.094  54.430  41.786  1.00  0.00           H
ATOM   2445  C   PRO   164      41.033  53.995  41.276  1.00  0.00           C
ATOM   2446  O   PRO   164      40.162  54.082  40.421  1.00  0.00           O
ATOM   2447  N   SER   165      40.801  53.424  42.417  1.00  0.00           N
ATOM   2448  H   SER   165      41.319  53.549  43.275  1.00  0.00           H
ATOM   2449  CA  SER   165      39.509  52.797  42.712  1.00  0.00           C
ATOM   2450  HA  SER   165      39.143  52.270  41.831  1.00  0.00           H
ATOM   2451  CB  SER   165      39.667  51.908  43.932  1.00  0.00           C
ATOM   2452  HB2 SER   165      38.798  51.250  43.941  1.00  0.00           H
ATOM   2453  HB3 SER   165      40.546  51.298  43.724  1.00  0.00           H
ATOM   2454  OG  SER   165      39.834  52.625  45.142  1.00  0.00           O
ATOM   2455  HG  SER   165      40.751  52.623  45.424  1.00  0.00           H
ATOM   2456  C   SER   165      38.358  53.787  42.953  1.00  0.00           C
ATOM   2457  O   SER   165      37.219  53.313  42.893  1.00  0.00           O
ATOM   2458  N   ASN   166      38.501  55.070  43.307  1.00  0.00           N
ATOM   2459  H   ASN   166      39.450  55.416  43.348  1.00  0.00           H
ATOM   2460  CA  ASN   166      37.425  56.095  43.505  1.00  0.00           C
ATOM   2461  HA  ASN   166      36.400  55.724  43.493  1.00  0.00           H
ATOM   2462  CB  ASN   166      37.772  56.794  44.879  1.00  0.00           C
ATOM   2463  HB2 ASN   166      38.181  56.148  45.655  1.00  0.00           H
ATOM   2464  HB3 ASN   166      38.648  57.394  44.637  1.00  0.00           H
ATOM   2465  CG  ASN   166      36.619  57.557  45.562  1.00  0.00           C
ATOM   2466  OD1 ASN   166      35.941  57.040  46.373  1.00  0.00           O
ATOM   2467  ND2 ASN   166      36.358  58.840  45.133  1.00  0.00           N
ATOM   2468 HD21 ASN   166      35.512  59.215  45.540  1.00  0.00           H
ATOM   2469 HD22 ASN   166      36.569  59.065  44.172  1.00  0.00           H
ATOM   2470  C   ASN   166      37.502  57.128  42.341  1.00  0.00           C
ATOM   2471  O   ASN   166      36.885  58.176  42.501  1.00  0.00           O
ATOM   2472  N   GLY   167      38.208  56.898  41.252  1.00  0.00           N
ATOM   2473  H   GLY   167      38.763  56.054  41.239  1.00  0.00           H
ATOM   2474  CA  GLY   167      38.402  57.887  40.181  1.00  0.00           C
ATOM   2475  HA2 GLY   167      37.630  58.655  40.184  1.00  0.00           H
ATOM   2476  HA3 GLY   167      39.308  58.456  40.390  1.00  0.00           H
ATOM   2477  C   GLY   167      38.449  57.227  38.745  1.00  0.00           C
ATOM   2478  O   GLY   167      38.176  56.067  38.627  1.00  0.00           O
ATOM   2479  N   GLN   168      38.743  57.939  37.665  1.00  0.00           N
ATOM   2480  H   GLN   168      38.941  58.929  37.699  1.00  0.00           H
ATOM   2481  CA  GLN   168      38.897  57.293  36.368  1.00  0.00           C
ATOM   2482  HA  GLN   168      37.991  56.694  36.271  1.00  0.00           H
ATOM   2483  CB  GLN   168      38.815  58.395  35.250  1.00  0.00           C
ATOM   2484  HB2 GLN   168      37.847  58.892  35.321  1.00  0.00           H
ATOM   2485  HB3 GLN   168      39.692  59.012  35.439  1.00  0.00           H
ATOM   2486  CG  GLN   168      38.842  57.934  33.760  1.00  0.00           C
ATOM   2487  HG2 GLN   168      38.932  58.788  33.088  1.00  0.00           H
ATOM   2488  HG3 GLN   168      39.756  57.354  33.642  1.00  0.00           H
ATOM   2489  CD  GLN   168      37.688  57.112  33.283  1.00  0.00           C
ATOM   2490  OE1 GLN   168      36.649  57.681  33.132  1.00  0.00           O
ATOM   2491  NE2 GLN   168      37.830  55.824  33.193  1.00  0.00           N
ATOM   2492 HE21 GLN   168      38.646  55.282  33.442  1.00  0.00           H
ATOM   2493 HE22 GLN   168      36.964  55.330  33.034  1.00  0.00           H
ATOM   2494  C   GLN   168      40.140  56.467  36.239  1.00  0.00           C
ATOM   2495  O   GLN   168      41.255  57.000  36.252  1.00  0.00           O
ATOM   2496  N   ALA   169      39.994  55.148  35.994  1.00  0.00           N
ATOM   2497  H   ALA   169      39.059  54.766  36.017  1.00  0.00           H
ATOM   2498  CA  ALA   169      41.136  54.278  35.675  1.00  0.00           C
ATOM   2499  HA  ALA   169      42.112  54.719  35.878  1.00  0.00           H
ATOM   2500  CB  ALA   169      40.915  53.041  36.565  1.00  0.00           C
ATOM   2501  HB1 ALA   169      41.290  53.279  37.560  1.00  0.00           H
ATOM   2502  HB2 ALA   169      39.884  52.685  36.598  1.00  0.00           H
ATOM   2503  HB3 ALA   169      41.516  52.210  36.196  1.00  0.00           H
ATOM   2504  C   ALA   169      41.064  53.835  34.212  1.00  0.00           C
ATOM   2505  O   ALA   169      40.093  54.127  33.579  1.00  0.00           O
ATOM   2506  N   SER   170      42.050  53.075  33.706  1.00  0.00           N
ATOM   2507  H   SER   170      42.726  52.712  34.363  1.00  0.00           H
ATOM   2508  CA  SER   170      42.070  52.309  32.371  1.00  0.00           C
ATOM   2509  HA  SER   170      41.213  52.747  31.859  1.00  0.00           H
ATOM   2510  CB  SER   170      43.298  52.645  31.678  1.00  0.00           C
ATOM   2511  HB2 SER   170      43.407  53.729  31.612  1.00  0.00           H
ATOM   2512  HB3 SER   170      44.115  52.324  32.324  1.00  0.00           H
ATOM   2513  OG  SER   170      43.505  52.051  30.378  1.00  0.00           O
ATOM   2514  HG  SER   170      42.987  52.566  29.754  1.00  0.00           H
ATOM   2515  C   SER   170      41.900  50.822  32.712  1.00  0.00           C
ATOM   2516  O   SER   170      42.522  50.309  33.591  1.00  0.00           O
ATOM   2517  N   TYR   171      41.116  50.161  31.920  1.00  0.00           N
ATOM   2518  H   TYR   171      40.594  50.786  31.324  1.00  0.00           H
ATOM   2519  CA  TYR   171      40.635  48.762  31.979  1.00  0.00           C
ATOM   2520  HA  TYR   171      41.258  48.227  32.695  1.00  0.00           H
ATOM   2521  CB  TYR   171      39.251  48.662  32.453  1.00  0.00           C
ATOM   2522  HB2 TYR   171      38.596  48.432  31.612  1.00  0.00           H
ATOM   2523  HB3 TYR   171      39.184  47.796  33.112  1.00  0.00           H
ATOM   2524  CG  TYR   171      38.629  49.864  33.102  1.00  0.00           C
ATOM   2525  CD1 TYR   171      38.016  50.866  32.329  1.00  0.00           C
ATOM   2526  HD1 TYR   171      38.035  50.835  31.249  1.00  0.00           H
ATOM   2527  CE1 TYR   171      37.560  51.987  33.032  1.00  0.00           C
ATOM   2528  HE1 TYR   171      37.214  52.715  32.314  1.00  0.00           H
ATOM   2529  CZ  TYR   171      37.664  52.203  34.398  1.00  0.00           C
ATOM   2530  OH  TYR   171      37.044  53.281  34.901  1.00  0.00           O
ATOM   2531  HH  TYR   171      36.302  53.641  34.409  1.00  0.00           H
ATOM   2532  CE2 TYR   171      38.131  51.136  35.185  1.00  0.00           C
ATOM   2533  HE2 TYR   171      38.268  51.181  36.255  1.00  0.00           H
ATOM   2534  CD2 TYR   171      38.596  49.985  34.530  1.00  0.00           C
ATOM   2535  HD2 TYR   171      39.087  49.196  35.080  1.00  0.00           H
ATOM   2536  C   TYR   171      40.764  48.049  30.632  1.00  0.00           C
ATOM   2537  O   TYR   171      40.131  48.432  29.684  1.00  0.00           O
ATOM   2538  N   LYS   172      41.583  47.022  30.560  1.00  0.00           N
ATOM   2539  H   LYS   172      42.125  46.713  31.353  1.00  0.00           H
ATOM   2540  CA  LYS   172      42.001  46.392  29.304  1.00  0.00           C
ATOM   2541  HA  LYS   172      41.401  46.737  28.462  1.00  0.00           H
ATOM   2542  CB  LYS   172      43.443  46.654  28.975  1.00  0.00           C
ATOM   2543  HB2 LYS   172      44.045  46.523  29.874  1.00  0.00           H
ATOM   2544  HB3 LYS   172      43.771  45.889  28.271  1.00  0.00           H
ATOM   2545  CG  LYS   172      43.608  47.996  28.352  1.00  0.00           C
ATOM   2546  HG2 LYS   172      43.222  47.878  27.339  1.00  0.00           H
ATOM   2547  HG3 LYS   172      43.183  48.758  29.004  1.00  0.00           H
ATOM   2548  CD  LYS   172      45.018  48.299  28.123  1.00  0.00           C
ATOM   2549  HD2 LYS   172      45.612  48.221  29.032  1.00  0.00           H
ATOM   2550  HD3 LYS   172      45.470  47.649  27.374  1.00  0.00           H
ATOM   2551  CE  LYS   172      45.132  49.703  27.593  1.00  0.00           C
ATOM   2552  HE2 LYS   172      44.414  49.812  26.780  1.00  0.00           H
ATOM   2553  HE3 LYS   172      44.817  50.455  28.316  1.00  0.00           H
ATOM   2554  NZ  LYS   172      46.589  49.948  27.162  1.00  0.00           N
ATOM   2555  HZ1 LYS   172      46.550  50.834  26.678  1.00  0.00           H
ATOM   2556  HZ2 LYS   172      47.211  49.920  27.957  1.00  0.00           H
ATOM   2557  HZ3 LYS   172      46.875  49.327  26.418  1.00  0.00           H
ATOM   2558  C   LYS   172      41.738  44.910  29.406  1.00  0.00           C
ATOM   2559  O   LYS   172      42.120  44.266  30.357  1.00  0.00           O
ATOM   2560  N   ILE   173      41.102  44.369  28.352  1.00  0.00           N
ATOM   2561  H   ILE   173      40.900  44.890  27.510  1.00  0.00           H
ATOM   2562  CA  ILE   173      41.060  42.939  28.139  1.00  0.00           C
ATOM   2563  HA  ILE   173      40.828  42.327  29.012  1.00  0.00           H
ATOM   2564  CB  ILE   173      39.948  42.592  27.093  1.00  0.00           C
ATOM   2565  HB  ILE   173      40.063  43.261  26.240  1.00  0.00           H
ATOM   2566  CG2 ILE   173      40.155  41.171  26.419  1.00  0.00           C
ATOM   2567 HG21 ILE   173      39.280  41.013  25.787  1.00  0.00           H
ATOM   2568 HG22 ILE   173      41.096  41.303  25.885  1.00  0.00           H
ATOM   2569 HG23 ILE   173      40.159  40.339  27.123  1.00  0.00           H
ATOM   2570  CG1 ILE   173      38.529  42.726  27.548  1.00  0.00           C
ATOM   2571 HG12 ILE   173      37.897  42.472  26.698  1.00  0.00           H
ATOM   2572 HG13 ILE   173      38.443  42.000  28.358  1.00  0.00           H
ATOM   2573  CD1 ILE   173      38.073  44.081  28.109  1.00  0.00           C
ATOM   2574 HD11 ILE   173      38.319  44.905  27.439  1.00  0.00           H
ATOM   2575 HD12 ILE   173      37.014  44.003  28.355  1.00  0.00           H
ATOM   2576 HD13 ILE   173      38.634  44.136  29.041  1.00  0.00           H
ATOM   2577  C   ILE   173      42.435  42.543  27.535  1.00  0.00           C
ATOM   2578  O   ILE   173      42.999  43.262  26.731  1.00  0.00           O
ATOM   2579  N   PHE   174      42.912  41.309  27.821  1.00  0.00           N
ATOM   2580  H   PHE   174      42.435  40.665  28.434  1.00  0.00           H
ATOM   2581  CA  PHE   174      44.149  40.847  27.267  1.00  0.00           C
ATOM   2582  HA  PHE   174      44.383  41.371  26.340  1.00  0.00           H
ATOM   2583  CB  PHE   174      45.388  41.012  28.219  1.00  0.00           C
ATOM   2584  HB2 PHE   174      45.201  40.548  29.188  1.00  0.00           H
ATOM   2585  HB3 PHE   174      46.179  40.359  27.852  1.00  0.00           H
ATOM   2586  CG  PHE   174      45.914  42.426  28.340  1.00  0.00           C
ATOM   2587  CD1 PHE   174      45.353  43.241  29.296  1.00  0.00           C
ATOM   2588  HD1 PHE   174      44.564  42.911  29.955  1.00  0.00           H
ATOM   2589  CE1 PHE   174      46.006  44.425  29.595  1.00  0.00           C
ATOM   2590  HE1 PHE   174      45.671  45.010  30.439  1.00  0.00           H
ATOM   2591  CZ  PHE   174      46.995  44.966  28.743  1.00  0.00           C
ATOM   2592  HZ  PHE   174      47.492  45.894  28.982  1.00  0.00           H
ATOM   2593  CE2 PHE   174      47.505  44.186  27.720  1.00  0.00           C
ATOM   2594  HE2 PHE   174      48.287  44.613  27.109  1.00  0.00           H
ATOM   2595  CD2 PHE   174      46.991  42.863  27.528  1.00  0.00           C
ATOM   2596  HD2 PHE   174      47.412  42.349  26.675  1.00  0.00           H
ATOM   2597  C   PHE   174      43.937  39.397  26.834  1.00  0.00           C
ATOM   2598  O   PHE   174      43.250  38.646  27.475  1.00  0.00           O
ATOM   2599  N   LYS   175      44.555  39.003  25.752  1.00  0.00           N
ATOM   2600  H   LYS   175      45.223  39.630  25.326  1.00  0.00           H
ATOM   2601  CA  LYS   175      44.400  37.656  25.105  1.00  0.00           C
ATOM   2602  HA  LYS   175      43.897  36.978  25.793  1.00  0.00           H
ATOM   2603  CB  LYS   175      43.620  37.845  23.810  1.00  0.00           C
ATOM   2604  HB2 LYS   175      42.742  38.460  24.008  1.00  0.00           H
ATOM   2605  HB3 LYS   175      44.090  38.533  23.105  1.00  0.00           H
ATOM   2606  CG  LYS   175      43.109  36.539  23.158  1.00  0.00           C
ATOM   2607  HG2 LYS   175      44.027  35.956  23.078  1.00  0.00           H
ATOM   2608  HG3 LYS   175      42.465  36.045  23.885  1.00  0.00           H
ATOM   2609  CD  LYS   175      42.479  36.811  21.779  1.00  0.00           C
ATOM   2610  HD2 LYS   175      41.542  37.357  21.883  1.00  0.00           H
ATOM   2611  HD3 LYS   175      43.167  37.320  21.104  1.00  0.00           H
ATOM   2612  CE  LYS   175      42.023  35.496  21.177  1.00  0.00           C
ATOM   2613  HE2 LYS   175      42.899  34.876  20.983  1.00  0.00           H
ATOM   2614  HE3 LYS   175      41.401  35.057  21.957  1.00  0.00           H
ATOM   2615  NZ  LYS   175      41.358  35.845  19.848  1.00  0.00           N
ATOM   2616  HZ1 LYS   175      40.540  36.432  19.920  1.00  0.00           H
ATOM   2617  HZ2 LYS   175      42.003  36.282  19.205  1.00  0.00           H
ATOM   2618  HZ3 LYS   175      41.090  35.017  19.334  1.00  0.00           H
ATOM   2619  C   LYS   175      45.807  37.043  24.783  1.00  0.00           C
ATOM   2620  O   LYS   175      46.615  37.820  24.281  1.00  0.00           O
ATOM   2621  N   MET   176      46.019  35.773  25.119  1.00  0.00           N
ATOM   2622  H   MET   176      45.213  35.231  25.397  1.00  0.00           H
ATOM   2623  CA  MET   176      47.270  35.060  24.933  1.00  0.00           C
ATOM   2624  HA  MET   176      47.949  35.727  24.402  1.00  0.00           H
ATOM   2625  CB  MET   176      47.815  34.718  26.323  1.00  0.00           C
ATOM   2626  HB2 MET   176      47.177  33.922  26.707  1.00  0.00           H
ATOM   2627  HB3 MET   176      48.727  34.132  26.209  1.00  0.00           H
ATOM   2628  CG  MET   176      48.021  35.790  27.391  1.00  0.00           C
ATOM   2629  HG2 MET   176      48.505  35.328  28.252  1.00  0.00           H
ATOM   2630  HG3 MET   176      48.803  36.430  26.984  1.00  0.00           H
ATOM   2631  SD  MET   176      46.730  36.912  27.914  1.00  0.00           S
ATOM   2632  CE  MET   176      45.812  35.692  28.958  1.00  0.00           C
ATOM   2633  HE1 MET   176      45.440  34.837  28.394  1.00  0.00           H
ATOM   2634  HE2 MET   176      46.446  35.456  29.813  1.00  0.00           H
ATOM   2635  HE3 MET   176      44.955  36.247  29.340  1.00  0.00           H
ATOM   2636  C   MET   176      47.149  33.716  24.199  1.00  0.00           C
ATOM   2637  O   MET   176      46.031  33.150  24.196  1.00  0.00           O
ATOM   2638  N   GLU   177      48.270  33.236  23.604  1.00  0.00           N
ATOM   2639  H   GLU   177      49.096  33.815  23.635  1.00  0.00           H
ATOM   2640  CA  GLU   177      48.306  31.930  22.949  1.00  0.00           C
ATOM   2641  HA  GLU   177      47.520  31.261  23.297  1.00  0.00           H
ATOM   2642  CB  GLU   177      48.138  32.223  21.423  1.00  0.00           C
ATOM   2643  HB2 GLU   177      48.661  33.122  21.096  1.00  0.00           H
ATOM   2644  HB3 GLU   177      48.430  31.343  20.849  1.00  0.00           H
ATOM   2645  CG  GLU   177      46.716  32.327  20.978  1.00  0.00           C
ATOM   2646  HG2 GLU   177      46.215  31.448  21.381  1.00  0.00           H
ATOM   2647  HG3 GLU   177      46.306  33.144  21.571  1.00  0.00           H
ATOM   2648  CD  GLU   177      46.440  32.393  19.429  1.00  0.00           C
ATOM   2649  OE1 GLU   177      45.300  32.734  19.113  1.00  0.00           O
ATOM   2650  OE2 GLU   177      47.290  32.002  18.539  1.00  0.00           O
ATOM   2651  C   GLU   177      49.716  31.431  23.168  1.00  0.00           C
ATOM   2652  O   GLU   177      50.652  32.210  23.028  1.00  0.00           O
ATOM   2653  N   LYS   178      49.916  30.204  23.575  1.00  0.00           N
ATOM   2654  H   LYS   178      49.124  29.597  23.732  1.00  0.00           H
ATOM   2655  CA  LYS   178      51.092  29.676  24.244  1.00  0.00           C
ATOM   2656  HA  LYS   178      50.840  28.746  24.753  1.00  0.00           H
ATOM   2657  CB  LYS   178      52.303  29.329  23.323  1.00  0.00           C
ATOM   2658  HB2 LYS   178      52.561  30.252  22.804  1.00  0.00           H
ATOM   2659  HB3 LYS   178      53.157  28.930  23.870  1.00  0.00           H
ATOM   2660  CG  LYS   178      52.038  28.254  22.281  1.00  0.00           C
ATOM   2661  HG2 LYS   178      51.750  27.392  22.882  1.00  0.00           H
ATOM   2662  HG3 LYS   178      51.247  28.430  21.553  1.00  0.00           H
ATOM   2663  CD  LYS   178      53.429  27.979  21.643  1.00  0.00           C
ATOM   2664  HD2 LYS   178      53.865  28.895  21.242  1.00  0.00           H
ATOM   2665  HD3 LYS   178      54.134  27.705  22.427  1.00  0.00           H
ATOM   2666  CE  LYS   178      53.377  26.802  20.687  1.00  0.00           C
ATOM   2667  HE2 LYS   178      53.382  25.864  21.244  1.00  0.00           H
ATOM   2668  HE3 LYS   178      52.490  26.718  20.058  1.00  0.00           H
ATOM   2669  NZ  LYS   178      54.605  26.845  19.798  1.00  0.00           N
ATOM   2670  HZ1 LYS   178      55.426  26.671  20.358  1.00  0.00           H
ATOM   2671  HZ2 LYS   178      54.645  26.075  19.144  1.00  0.00           H
ATOM   2672  HZ3 LYS   178      54.666  27.666  19.213  1.00  0.00           H
ATOM   2673  C   LYS   178      51.584  30.639  25.325  1.00  0.00           C
ATOM   2674  O   LYS   178      52.747  30.873  25.494  1.00  0.00           O
ATOM   2675  N   GLY   179      50.695  31.210  26.101  1.00  0.00           N
ATOM   2676  H   GLY   179      49.741  30.942  25.908  1.00  0.00           H
ATOM   2677  CA  GLY   179      51.005  32.112  27.226  1.00  0.00           C
ATOM   2678  HA2 GLY   179      50.169  32.347  27.885  1.00  0.00           H
ATOM   2679  HA3 GLY   179      51.660  31.454  27.796  1.00  0.00           H
ATOM   2680  C   GLY   179      51.783  33.445  26.942  1.00  0.00           C
ATOM   2681  O   GLY   179      51.899  34.260  27.874  1.00  0.00           O
ATOM   2682  N   LYS   180      52.267  33.644  25.700  1.00  0.00           N
ATOM   2683  H   LYS   180      52.033  32.875  25.089  1.00  0.00           H
ATOM   2684  CA  LYS   180      52.680  34.948  25.225  1.00  0.00           C
ATOM   2685  HA  LYS   180      53.258  35.425  26.017  1.00  0.00           H
ATOM   2686  CB  LYS   180      53.430  34.716  23.846  1.00  0.00           C
ATOM   2687  HB2 LYS   180      52.840  34.075  23.193  1.00  0.00           H
ATOM   2688  HB3 LYS   180      53.539  35.605  23.224  1.00  0.00           H
ATOM   2689  CG  LYS   180      54.793  34.065  23.898  1.00  0.00           C
ATOM   2690  HG2 LYS   180      55.487  34.589  24.555  1.00  0.00           H
ATOM   2691  HG3 LYS   180      54.762  33.015  24.188  1.00  0.00           H
ATOM   2692  CD  LYS   180      55.354  34.130  22.442  1.00  0.00           C
ATOM   2693  HD2 LYS   180      54.623  33.728  21.741  1.00  0.00           H
ATOM   2694  HD3 LYS   180      55.624  35.125  22.089  1.00  0.00           H
ATOM   2695  CE  LYS   180      56.633  33.294  22.444  1.00  0.00           C
ATOM   2696  HE2 LYS   180      57.114  33.641  21.530  1.00  0.00           H
ATOM   2697  HE3 LYS   180      57.298  33.568  23.264  1.00  0.00           H
ATOM   2698  NZ  LYS   180      56.391  31.809  22.400  1.00  0.00           N
ATOM   2699  HZ1 LYS   180      57.223  31.236  22.376  1.00  0.00           H
ATOM   2700  HZ2 LYS   180      55.757  31.467  23.108  1.00  0.00           H
ATOM   2701  HZ3 LYS   180      55.863  31.697  21.547  1.00  0.00           H
ATOM   2702  C   LYS   180      51.392  35.753  24.976  1.00  0.00           C
ATOM   2703  O   LYS   180      50.437  35.191  24.502  1.00  0.00           O
ATOM   2704  N   VAL   181      51.345  37.034  25.288  1.00  0.00           N
ATOM   2705  H   VAL   181      52.153  37.411  25.761  1.00  0.00           H
ATOM   2706  CA  VAL   181      50.220  37.899  24.950  1.00  0.00           C
ATOM   2707  HA  VAL   181      49.336  37.298  25.165  1.00  0.00           H
ATOM   2708  CB  VAL   181      50.210  39.239  25.803  1.00  0.00           C
ATOM   2709  HB  VAL   181      50.886  40.012  25.437  1.00  0.00           H
ATOM   2710  CG1 VAL   181      48.963  40.150  25.613  1.00  0.00           C
ATOM   2711 HG11 VAL   181      48.750  40.300  24.555  1.00  0.00           H
ATOM   2712 HG12 VAL   181      48.028  39.661  25.885  1.00  0.00           H
ATOM   2713 HG13 VAL   181      49.118  41.073  26.172  1.00  0.00           H
ATOM   2714  CG2 VAL   181      50.544  39.138  27.269  1.00  0.00           C
ATOM   2715 HG21 VAL   181      50.530  40.158  27.656  1.00  0.00           H
ATOM   2716 HG22 VAL   181      49.858  38.586  27.912  1.00  0.00           H
ATOM   2717 HG23 VAL   181      51.537  38.690  27.305  1.00  0.00           H
ATOM   2718  C   VAL   181      50.218  38.235  23.435  1.00  0.00           C
ATOM   2719  O   VAL   181      51.273  38.748  22.920  1.00  0.00           O
ATOM   2720  N   VAL   182      49.121  37.982  22.774  1.00  0.00           N
ATOM   2721  H   VAL   182      48.254  37.685  23.198  1.00  0.00           H
ATOM   2722  CA  VAL   182      48.938  38.103  21.285  1.00  0.00           C
ATOM   2723  HA  VAL   182      49.914  38.245  20.821  1.00  0.00           H
ATOM   2724  CB  VAL   182      48.394  36.771  20.684  1.00  0.00           C
ATOM   2725  HB  VAL   182      48.450  36.929  19.607  1.00  0.00           H
ATOM   2726  CG1 VAL   182      49.411  35.660  20.987  1.00  0.00           C
ATOM   2727 HG11 VAL   182      50.394  36.105  20.833  1.00  0.00           H
ATOM   2728 HG12 VAL   182      49.315  35.312  22.016  1.00  0.00           H
ATOM   2729 HG13 VAL   182      49.373  34.834  20.277  1.00  0.00           H
ATOM   2730  CG2 VAL   182      46.883  36.372  21.009  1.00  0.00           C
ATOM   2731 HG21 VAL   182      46.737  35.857  21.958  1.00  0.00           H
ATOM   2732 HG22 VAL   182      46.241  37.252  20.960  1.00  0.00           H
ATOM   2733 HG23 VAL   182      46.549  35.679  20.237  1.00  0.00           H
ATOM   2734  C   VAL   182      48.047  39.221  20.838  1.00  0.00           C
ATOM   2735  O   VAL   182      48.152  39.551  19.670  1.00  0.00           O
ATOM   2736  N   LYS   183      47.261  39.830  21.750  1.00  0.00           N
ATOM   2737  H   LYS   183      47.290  39.457  22.689  1.00  0.00           H
ATOM   2738  CA  LYS   183      46.476  41.072  21.452  1.00  0.00           C
ATOM   2739  HA  LYS   183      47.002  41.898  20.973  1.00  0.00           H
ATOM   2740  CB  LYS   183      45.243  40.705  20.576  1.00  0.00           C
ATOM   2741  HB2 LYS   183      45.568  39.949  19.862  1.00  0.00           H
ATOM   2742  HB3 LYS   183      44.432  40.340  21.207  1.00  0.00           H
ATOM   2743  CG  LYS   183      44.810  41.968  19.788  1.00  0.00           C
ATOM   2744  HG2 LYS   183      44.386  42.675  20.500  1.00  0.00           H
ATOM   2745  HG3 LYS   183      45.686  42.362  19.273  1.00  0.00           H
ATOM   2746  CD  LYS   183      43.728  41.671  18.755  1.00  0.00           C
ATOM   2747  HD2 LYS   183      43.837  40.617  18.495  1.00  0.00           H
ATOM   2748  HD3 LYS   183      42.738  41.863  19.169  1.00  0.00           H
ATOM   2749  CE  LYS   183      43.972  42.427  17.472  1.00  0.00           C
ATOM   2750  HE2 LYS   183      44.029  43.461  17.810  1.00  0.00           H
ATOM   2751  HE3 LYS   183      44.851  41.995  16.993  1.00  0.00           H
ATOM   2752  NZ  LYS   183      42.801  42.240  16.545  1.00  0.00           N
ATOM   2753  HZ1 LYS   183      42.936  41.411  15.986  1.00  0.00           H
ATOM   2754  HZ2 LYS   183      41.912  42.188  17.020  1.00  0.00           H
ATOM   2755  HZ3 LYS   183      42.907  43.052  15.954  1.00  0.00           H
ATOM   2756  C   LYS   183      45.931  41.580  22.820  1.00  0.00           C
ATOM   2757  O   LYS   183      45.802  40.893  23.836  1.00  0.00           O
ATOM   2758  N   SER   184      45.440  42.835  22.812  1.00  0.00           N
ATOM   2759  H   SER   184      45.436  43.374  21.958  1.00  0.00           H
ATOM   2760  CA  SER   184      44.757  43.593  23.806  1.00  0.00           C
ATOM   2761  HA  SER   184      44.480  42.850  24.554  1.00  0.00           H
ATOM   2762  CB  SER   184      45.829  44.598  24.472  1.00  0.00           C
ATOM   2763  HB2 SER   184      46.689  43.992  24.761  1.00  0.00           H
ATOM   2764  HB3 SER   184      46.182  45.355  23.771  1.00  0.00           H
ATOM   2765  OG  SER   184      45.292  45.248  25.560  1.00  0.00           O
ATOM   2766  HG  SER   184      45.448  44.651  26.295  1.00  0.00           H
ATOM   2767  C   SER   184      43.472  44.371  23.421  1.00  0.00           C
ATOM   2768  O   SER   184      43.396  44.663  22.264  1.00  0.00           O
ATOM   2769  N   VAL   185      42.502  44.778  24.272  1.00  0.00           N
ATOM   2770  H   VAL   185      42.542  44.511  25.245  1.00  0.00           H
ATOM   2771  CA  VAL   185      41.590  45.900  23.973  1.00  0.00           C
ATOM   2772  HA  VAL   185      42.235  46.547  23.379  1.00  0.00           H
ATOM   2773  CB  VAL   185      40.372  45.464  23.024  1.00  0.00           C
ATOM   2774  HB  VAL   185      40.745  44.846  22.206  1.00  0.00           H
ATOM   2775  CG1 VAL   185      39.170  44.717  23.741  1.00  0.00           C
ATOM   2776 HG11 VAL   185      38.485  44.550  22.909  1.00  0.00           H
ATOM   2777 HG12 VAL   185      39.501  43.782  24.195  1.00  0.00           H
ATOM   2778 HG13 VAL   185      38.843  45.350  24.566  1.00  0.00           H
ATOM   2779  CG2 VAL   185      39.677  46.614  22.320  1.00  0.00           C
ATOM   2780 HG21 VAL   185      39.022  46.251  21.528  1.00  0.00           H
ATOM   2781 HG22 VAL   185      38.900  46.978  22.992  1.00  0.00           H
ATOM   2782 HG23 VAL   185      40.334  47.455  22.103  1.00  0.00           H
ATOM   2783  C   VAL   185      41.164  46.696  25.187  1.00  0.00           C
ATOM   2784  O   VAL   185      40.854  46.129  26.243  1.00  0.00           O
ATOM   2785  N   GLU   186      41.115  48.047  25.074  1.00  0.00           N
ATOM   2786  H   GLU   186      41.481  48.442  24.220  1.00  0.00           H
ATOM   2787  CA  GLU   186      40.657  49.002  26.034  1.00  0.00           C
ATOM   2788  HA  GLU   186      40.979  48.662  27.018  1.00  0.00           H
ATOM   2789  CB  GLU   186      41.365  50.371  25.874  1.00  0.00           C
ATOM   2790  HB2 GLU   186      42.409  50.179  25.621  1.00  0.00           H
ATOM   2791  HB3 GLU   186      40.938  50.789  24.962  1.00  0.00           H
ATOM   2792  CG  GLU   186      41.191  51.335  27.055  1.00  0.00           C
ATOM   2793  HG2 GLU   186      40.264  51.880  26.878  1.00  0.00           H
ATOM   2794  HG3 GLU   186      40.950  50.747  27.940  1.00  0.00           H
ATOM   2795  CD  GLU   186      42.315  52.369  27.321  1.00  0.00           C
ATOM   2796  OE1 GLU   186      43.264  52.477  26.455  1.00  0.00           O
ATOM   2797  OE2 GLU   186      42.221  53.088  28.308  1.00  0.00           O
ATOM   2798  C   GLU   186      39.138  49.257  25.911  1.00  0.00           C
ATOM   2799  O   GLU   186      38.535  49.633  24.903  1.00  0.00           O
ATOM   2800  N   LEU   187      38.489  49.367  27.098  1.00  0.00           N
ATOM   2801  H   LEU   187      39.005  49.351  27.966  1.00  0.00           H
ATOM   2802  CA  LEU   187      37.068  49.746  27.229  1.00  0.00           C
ATOM   2803  HA  LEU   187      36.461  49.460  26.370  1.00  0.00           H
ATOM   2804  CB  LEU   187      36.496  49.017  28.492  1.00  0.00           C
ATOM   2805  HB2 LEU   187      37.185  49.344  29.270  1.00  0.00           H
ATOM   2806  HB3 LEU   187      35.492  49.412  28.650  1.00  0.00           H
ATOM   2807  CG  LEU   187      36.329  47.507  28.467  1.00  0.00           C
ATOM   2808  HG  LEU   187      37.299  47.036  28.317  1.00  0.00           H
ATOM   2809  CD1 LEU   187      35.644  46.871  29.691  1.00  0.00           C
ATOM   2810 HD11 LEU   187      34.564  47.016  29.741  1.00  0.00           H
ATOM   2811 HD12 LEU   187      35.932  45.820  29.714  1.00  0.00           H
ATOM   2812 HD13 LEU   187      36.184  47.316  30.527  1.00  0.00           H
ATOM   2813  CD2 LEU   187      35.517  47.075  27.282  1.00  0.00           C
ATOM   2814 HD21 LEU   187      36.119  47.350  26.415  1.00  0.00           H
ATOM   2815 HD22 LEU   187      35.399  45.993  27.234  1.00  0.00           H
ATOM   2816 HD23 LEU   187      34.580  47.632  27.264  1.00  0.00           H
ATOM   2817  C   LEU   187      36.843  51.287  27.372  1.00  0.00           C
ATOM   2818  O   LEU   187      37.492  51.942  28.226  1.00  0.00           O
ATOM   2819  N   ASP   188      35.838  51.798  26.687  1.00  0.00           N
ATOM   2820  H   ASP   188      35.380  51.196  26.017  1.00  0.00           H
ATOM   2821  CA  ASP   188      35.325  53.205  26.667  1.00  0.00           C
ATOM   2822  HA  ASP   188      36.187  53.860  26.540  1.00  0.00           H
ATOM   2823  CB  ASP   188      34.421  53.571  25.528  1.00  0.00           C
ATOM   2824  HB2 ASP   188      33.531  52.947  25.621  1.00  0.00           H
ATOM   2825  HB3 ASP   188      34.081  54.604  25.603  1.00  0.00           H
ATOM   2826  CG  ASP   188      35.106  53.473  24.128  1.00  0.00           C
ATOM   2827  OD1 ASP   188      34.372  53.640  23.125  1.00  0.00           O
ATOM   2828  OD2 ASP   188      36.328  53.478  23.928  1.00  0.00           O
ATOM   2829  C   ASP   188      34.743  53.531  28.037  1.00  0.00           C
ATOM   2830  O   ASP   188      35.031  54.603  28.563  1.00  0.00           O
ATOM   2831  N   ALA   189      33.771  52.760  28.475  1.00  0.00           N
ATOM   2832  H   ALA   189      33.539  52.033  27.813  1.00  0.00           H
ATOM   2833  CA  ALA   189      33.089  52.620  29.720  1.00  0.00           C
ATOM   2834  HA  ALA   189      32.279  51.958  29.414  1.00  0.00           H
ATOM   2835  CB  ALA   189      34.032  51.790  30.624  1.00  0.00           C
ATOM   2836  HB1 ALA   189      33.596  51.713  31.621  1.00  0.00           H
ATOM   2837  HB2 ALA   189      33.960  50.773  30.241  1.00  0.00           H
ATOM   2838  HB3 ALA   189      35.029  52.227  30.563  1.00  0.00           H
ATOM   2839  C   ALA   189      32.459  53.936  30.390  1.00  0.00           C
ATOM   2840  O   ALA   189      32.995  54.398  31.492  1.00  0.00           O
ATOM   2841  N   PRO   190      31.538  54.625  29.673  1.00  0.00           N
ATOM   2842  CD  PRO   190      31.083  54.170  28.389  1.00  0.00           C
ATOM   2843  HD2 PRO   190      30.885  53.099  28.355  1.00  0.00           H
ATOM   2844  HD3 PRO   190      31.823  54.327  27.605  1.00  0.00           H
ATOM   2845  CG  PRO   190      29.781  55.029  28.121  1.00  0.00           C
ATOM   2846  HG2 PRO   190      29.021  54.421  28.612  1.00  0.00           H
ATOM   2847  HG3 PRO   190      29.591  55.313  27.086  1.00  0.00           H
ATOM   2848  CB  PRO   190      30.012  56.287  28.939  1.00  0.00           C
ATOM   2849  HB2 PRO   190      29.138  56.895  29.172  1.00  0.00           H
ATOM   2850  HB3 PRO   190      30.700  56.894  28.351  1.00  0.00           H
ATOM   2851  CA  PRO   190      30.936  55.861  30.143  1.00  0.00           C
ATOM   2852  HA  PRO   190      31.701  56.637  30.176  1.00  0.00           H
ATOM   2853  C   PRO   190      30.203  55.603  31.472  1.00  0.00           C
ATOM   2854  O   PRO   190      29.146  55.081  31.454  1.00  0.00           O
ATOM   2855  N   ASN   191      30.843  55.973  32.556  1.00  0.00           N
ATOM   2856  H   ASN   191      31.785  56.312  32.430  1.00  0.00           H
ATOM   2857  CA  ASN   191      30.283  55.766  33.916  1.00  0.00           C
ATOM   2858  HA  ASN   191      31.023  56.182  34.599  1.00  0.00           H
ATOM   2859  CB  ASN   191      29.008  56.582  34.104  1.00  0.00           C
ATOM   2860  HB2 ASN   191      28.190  56.235  33.473  1.00  0.00           H
ATOM   2861  HB3 ASN   191      28.732  56.495  35.155  1.00  0.00           H
ATOM   2862  CG  ASN   191      29.228  58.023  33.823  1.00  0.00           C
ATOM   2863  OD1 ASN   191      30.030  58.708  34.429  1.00  0.00           O
ATOM   2864  ND2 ASN   191      28.744  58.637  32.800  1.00  0.00           N
ATOM   2865 HD21 ASN   191      29.003  59.601  32.652  1.00  0.00           H
ATOM   2866 HD22 ASN   191      28.169  58.083  32.182  1.00  0.00           H
ATOM   2867  C   ASN   191      30.295  54.322  34.525  1.00  0.00           C
ATOM   2868  O   ASN   191      29.529  54.031  35.441  1.00  0.00           O
ATOM   2869  N   TYR   192      31.289  53.468  34.215  1.00  0.00           N
ATOM   2870  H   TYR   192      31.942  53.774  33.508  1.00  0.00           H
ATOM   2871  CA  TYR   192      31.461  52.135  34.806  1.00  0.00           C
ATOM   2872  HA  TYR   192      31.005  52.047  35.793  1.00  0.00           H
ATOM   2873  CB  TYR   192      30.970  50.958  33.900  1.00  0.00           C
ATOM   2874  HB2 TYR   192      31.673  51.012  33.069  1.00  0.00           H
ATOM   2875  HB3 TYR   192      30.970  50.015  34.446  1.00  0.00           H
ATOM   2876  CG  TYR   192      29.599  51.116  33.214  1.00  0.00           C
ATOM   2877  CD1 TYR   192      29.562  51.624  31.884  1.00  0.00           C
ATOM   2878  HD1 TYR   192      30.411  51.882  31.268  1.00  0.00           H
ATOM   2879  CE1 TYR   192      28.328  51.847  31.246  1.00  0.00           C
ATOM   2880  HE1 TYR   192      28.302  52.211  30.229  1.00  0.00           H
ATOM   2881  CZ  TYR   192      27.134  51.569  31.993  1.00  0.00           C
ATOM   2882  OH  TYR   192      25.920  51.728  31.405  1.00  0.00           O
ATOM   2883  HH  TYR   192      26.066  51.772  30.457  1.00  0.00           H
ATOM   2884  CE2 TYR   192      27.180  51.032  33.277  1.00  0.00           C
ATOM   2885  HE2 TYR   192      26.227  50.802  33.729  1.00  0.00           H
ATOM   2886  CD2 TYR   192      28.428  50.847  33.927  1.00  0.00           C
ATOM   2887  HD2 TYR   192      28.450  50.422  34.919  1.00  0.00           H
ATOM   2888  C   TYR   192      32.990  51.918  35.143  1.00  0.00           C
ATOM   2889  O   TYR   192      33.802  52.477  34.477  1.00  0.00           O
ATOM   2890  N   HIE   193      33.369  51.074  36.184  1.00  0.00           N
ATOM   2891  H   HIE   193      32.604  50.860  36.807  1.00  0.00           H
ATOM   2892  CA  HIE   193      34.725  50.863  36.538  1.00  0.00           C
ATOM   2893  HA  HIE   193      35.494  51.024  35.783  1.00  0.00           H
ATOM   2894  CB  HIE   193      34.935  51.850  37.728  1.00  0.00           C
ATOM   2895  HB2 HIE   193      34.804  52.848  37.311  1.00  0.00           H
ATOM   2896  HB3 HIE   193      34.207  51.572  38.490  1.00  0.00           H
ATOM   2897  CG  HIE   193      36.329  51.962  38.207  1.00  0.00           C
ATOM   2898  ND1 HIE   193      37.222  50.875  38.593  1.00  0.00           N
ATOM   2899  CE1 HIE   193      38.331  51.523  39.068  1.00  0.00           C
ATOM   2900  HE1 HIE   193      39.152  50.976  39.506  1.00  0.00           H
ATOM   2901  NE2 HIE   193      38.226  52.885  38.948  1.00  0.00           N
ATOM   2902  HE2 HIE   193      38.860  53.571  39.332  1.00  0.00           H
ATOM   2903  CD2 HIE   193      37.025  53.166  38.316  1.00  0.00           C
ATOM   2904  HD2 HIE   193      36.698  54.130  37.956  1.00  0.00           H
ATOM   2905  C   HIE   193      34.925  49.429  37.069  1.00  0.00           C
ATOM   2906  O   HIE   193      34.279  48.977  37.993  1.00  0.00           O
ATOM   2907  N   TYR   194      35.886  48.685  36.440  1.00  0.00           N
ATOM   2908  H   TYR   194      36.511  49.159  35.804  1.00  0.00           H
ATOM   2909  CA  TYR   194      36.134  47.203  36.588  1.00  0.00           C
ATOM   2910  HA  TYR   194      35.218  46.725  36.934  1.00  0.00           H
ATOM   2911  CB  TYR   194      36.242  46.625  35.162  1.00  0.00           C
ATOM   2912  HB2 TYR   194      37.027  47.113  34.586  1.00  0.00           H
ATOM   2913  HB3 TYR   194      36.386  45.545  35.123  1.00  0.00           H
ATOM   2914  CG  TYR   194      34.957  46.842  34.333  1.00  0.00           C
ATOM   2915  CD1 TYR   194      34.731  48.001  33.496  1.00  0.00           C
ATOM   2916  HD1 TYR   194      35.516  48.678  33.194  1.00  0.00           H
ATOM   2917  CE1 TYR   194      33.467  48.406  32.977  1.00  0.00           C
ATOM   2918  HE1 TYR   194      33.287  49.278  32.366  1.00  0.00           H
ATOM   2919  CZ  TYR   194      32.448  47.435  33.082  1.00  0.00           C
ATOM   2920  OH  TYR   194      31.158  47.641  32.575  1.00  0.00           O
ATOM   2921  HH  TYR   194      30.611  46.855  32.644  1.00  0.00           H
ATOM   2922  CE2 TYR   194      32.633  46.122  33.747  1.00  0.00           C
ATOM   2923  HE2 TYR   194      31.799  45.440  33.837  1.00  0.00           H
ATOM   2924  CD2 TYR   194      33.838  45.977  34.479  1.00  0.00           C
ATOM   2925  HD2 TYR   194      33.973  45.083  35.069  1.00  0.00           H
ATOM   2926  C   TYR   194      37.406  46.753  37.261  1.00  0.00           C
ATOM   2927  O   TYR   194      38.499  47.186  37.015  1.00  0.00           O
ATOM   2928  N   GLU   195      37.196  45.797  38.164  1.00  0.00           N
ATOM   2929  H   GLU   195      36.227  45.674  38.422  1.00  0.00           H
ATOM   2930  CA  GLU   195      38.297  45.174  38.951  1.00  0.00           C
ATOM   2931  HA  GLU   195      39.236  45.049  38.410  1.00  0.00           H
ATOM   2932  CB  GLU   195      38.685  45.997  40.221  1.00  0.00           C
ATOM   2933  HB2 GLU   195      37.773  46.274  40.751  1.00  0.00           H
ATOM   2934  HB3 GLU   195      39.280  45.340  40.855  1.00  0.00           H
ATOM   2935  CG  GLU   195      39.486  47.296  39.918  1.00  0.00           C
ATOM   2936  HG2 GLU   195      40.316  47.119  39.235  1.00  0.00           H
ATOM   2937  HG3 GLU   195      38.871  48.090  39.493  1.00  0.00           H
ATOM   2938  CD  GLU   195      39.964  47.806  41.283  1.00  0.00           C
ATOM   2939  OE1 GLU   195      39.714  49.017  41.596  1.00  0.00           O
ATOM   2940  OE2 GLU   195      40.649  47.146  42.041  1.00  0.00           O
ATOM   2941  C   GLU   195      37.860  43.723  39.390  1.00  0.00           C
ATOM   2942  O   GLU   195      36.666  43.514  39.442  1.00  0.00           O
ATOM   2943  N   GLU   196      38.734  42.818  39.627  1.00  0.00           N
ATOM   2944  H   GLU   196      39.654  43.210  39.490  1.00  0.00           H
ATOM   2945  CA  GLU   196      38.607  41.467  40.105  1.00  0.00           C
ATOM   2946  HA  GLU   196      39.523  40.958  39.805  1.00  0.00           H
ATOM   2947  CB  GLU   196      38.608  41.302  41.593  1.00  0.00           C
ATOM   2948  HB2 GLU   196      37.755  41.879  41.947  1.00  0.00           H
ATOM   2949  HB3 GLU   196      38.465  40.227  41.703  1.00  0.00           H
ATOM   2950  CG  GLU   196      39.853  41.701  42.443  1.00  0.00           C
ATOM   2951  HG2 GLU   196      39.701  41.244  43.421  1.00  0.00           H
ATOM   2952  HG3 GLU   196      40.746  41.351  41.925  1.00  0.00           H
ATOM   2953  CD  GLU   196      39.907  43.186  42.642  1.00  0.00           C
ATOM   2954  OE1 GLU   196      38.981  43.789  43.255  1.00  0.00           O
ATOM   2955  OE2 GLU   196      41.045  43.760  42.429  1.00  0.00           O
ATOM   2956  C   GLU   196      37.435  40.702  39.383  1.00  0.00           C
ATOM   2957  O   GLU   196      36.457  40.156  39.960  1.00  0.00           O
ATOM   2958  N   CYX   197      37.494  40.666  38.004  1.00  0.00           N
ATOM   2959  H   CYX   197      38.281  41.106  37.549  1.00  0.00           H
ATOM   2960  CA  CYX   197      36.457  40.026  37.183  1.00  0.00           C
ATOM   2961  HA  CYX   197      35.509  40.390  37.579  1.00  0.00           H
ATOM   2962  CB  CYX   197      36.672  40.392  35.733  1.00  0.00           C
ATOM   2963  HB2 CYX   197      37.658  40.048  35.421  1.00  0.00           H
ATOM   2964  HB3 CYX   197      36.042  39.808  35.063  1.00  0.00           H
ATOM   2965  SG  CYX   197      36.473  42.205  35.491  1.00  0.00           S
ATOM   2966  C   CYX   197      36.490  38.505  37.412  1.00  0.00           C
ATOM   2967  O   CYX   197      37.477  37.783  37.373  1.00  0.00           O
ATOM   2968  N   SER   198      35.258  38.055  37.734  1.00  0.00           N
ATOM   2969  H   SER   198      34.452  38.660  37.665  1.00  0.00           H
ATOM   2970  CA  SER   198      34.975  36.636  37.576  1.00  0.00           C
ATOM   2971  HA  SER   198      35.915  36.084  37.563  1.00  0.00           H
ATOM   2972  CB  SER   198      33.967  36.136  38.682  1.00  0.00           C
ATOM   2973  HB2 SER   198      33.024  36.678  38.761  1.00  0.00           H
ATOM   2974  HB3 SER   198      33.858  35.067  38.496  1.00  0.00           H
ATOM   2975  OG  SER   198      34.612  36.285  39.967  1.00  0.00           O
ATOM   2976  HG  SER   198      34.166  37.080  40.268  1.00  0.00           H
ATOM   2977  C   SER   198      34.370  36.466  36.153  1.00  0.00           C
ATOM   2978  O   SER   198      33.482  37.165  35.835  1.00  0.00           O
ATOM   2979  N   CYX   199      34.980  35.607  35.338  1.00  0.00           N
ATOM   2980  H   CYX   199      35.545  34.876  35.747  1.00  0.00           H
ATOM   2981  CA  CYX   199      34.583  35.369  33.901  1.00  0.00           C
ATOM   2982  HA  CYX   199      33.742  36.024  33.675  1.00  0.00           H
ATOM   2983  CB  CYX   199      35.787  35.703  32.994  1.00  0.00           C
ATOM   2984  HB2 CYX   199      36.593  35.070  33.363  1.00  0.00           H
ATOM   2985  HB3 CYX   199      35.542  35.439  31.965  1.00  0.00           H
ATOM   2986  SG  CYX   199      36.533  37.381  33.023  1.00  0.00           S
ATOM   2987  C   CYX   199      34.169  33.929  33.702  1.00  0.00           C
ATOM   2988  O   CYX   199      34.424  33.029  34.518  1.00  0.00           O
ATOM   2989  N   TYR   200      33.571  33.716  32.544  1.00  0.00           N
ATOM   2990  H   TYR   200      33.340  34.515  31.970  1.00  0.00           H
ATOM   2991  CA  TYR   200      33.447  32.442  31.840  1.00  0.00           C
ATOM   2992  HA  TYR   200      34.360  31.872  32.011  1.00  0.00           H
ATOM   2993  CB  TYR   200      32.224  31.739  32.600  1.00  0.00           C
ATOM   2994  HB2 TYR   200      32.093  30.735  32.198  1.00  0.00           H
ATOM   2995  HB3 TYR   200      32.591  31.736  33.626  1.00  0.00           H
ATOM   2996  CG  TYR   200      30.917  32.452  32.442  1.00  0.00           C
ATOM   2997  CD1 TYR   200      30.493  33.203  33.535  1.00  0.00           C
ATOM   2998  HD1 TYR   200      31.005  33.373  34.471  1.00  0.00           H
ATOM   2999  CE1 TYR   200      29.257  33.918  33.482  1.00  0.00           C
ATOM   3000  HE1 TYR   200      28.899  34.495  34.322  1.00  0.00           H
ATOM   3001  CZ  TYR   200      28.430  33.806  32.310  1.00  0.00           C
ATOM   3002  OH  TYR   200      27.248  34.444  32.126  1.00  0.00           O
ATOM   3003  HH  TYR   200      26.812  34.045  31.369  1.00  0.00           H
ATOM   3004  CE2 TYR   200      28.923  33.069  31.259  1.00  0.00           C
ATOM   3005  HE2 TYR   200      28.306  32.908  30.387  1.00  0.00           H
ATOM   3006  CD2 TYR   200      30.087  32.385  31.301  1.00  0.00           C
ATOM   3007  HD2 TYR   200      30.419  31.780  30.472  1.00  0.00           H
ATOM   3008  C   TYR   200      33.092  32.547  30.408  1.00  0.00           C
ATOM   3009  O   TYR   200      32.573  33.564  30.006  1.00  0.00           O
ATOM   3010  N   PRO   201      33.455  31.571  29.611  1.00  0.00           N
ATOM   3011  CD  PRO   201      34.360  30.505  29.991  1.00  0.00           C
ATOM   3012  HD2 PRO   201      33.889  29.744  30.614  1.00  0.00           H
ATOM   3013  HD3 PRO   201      35.205  30.981  30.487  1.00  0.00           H
ATOM   3014  CG  PRO   201      34.791  29.850  28.708  1.00  0.00           C
ATOM   3015  HG2 PRO   201      34.584  28.781  28.663  1.00  0.00           H
ATOM   3016  HG3 PRO   201      35.878  29.910  28.648  1.00  0.00           H
ATOM   3017  CB  PRO   201      34.152  30.703  27.612  1.00  0.00           C
ATOM   3018  HB2 PRO   201      33.813  30.173  26.722  1.00  0.00           H
ATOM   3019  HB3 PRO   201      34.895  31.436  27.296  1.00  0.00           H
ATOM   3020  CA  PRO   201      32.979  31.411  28.243  1.00  0.00           C
ATOM   3021  HA  PRO   201      32.933  32.359  27.708  1.00  0.00           H
ATOM   3022  C   PRO   201      31.708  30.633  28.112  1.00  0.00           C
ATOM   3023  O   PRO   201      31.318  29.951  29.037  1.00  0.00           O
ATOM   3024  N   ASN   202      30.912  30.871  27.079  1.00  0.00           N
ATOM   3025  H   ASN   202      31.180  31.595  26.426  1.00  0.00           H
ATOM   3026  CA  ASN   202      29.634  30.275  26.892  1.00  0.00           C
ATOM   3027  HA  ASN   202      29.737  29.225  27.169  1.00  0.00           H
ATOM   3028  CB  ASN   202      28.559  30.962  27.761  1.00  0.00           C
ATOM   3029  HB2 ASN   202      28.743  30.849  28.830  1.00  0.00           H
ATOM   3030  HB3 ASN   202      28.564  32.021  27.505  1.00  0.00           H
ATOM   3031  CG  ASN   202      27.158  30.503  27.329  1.00  0.00           C
ATOM   3032  OD1 ASN   202      26.736  29.387  27.548  1.00  0.00           O
ATOM   3033  ND2 ASN   202      26.393  31.280  26.640  1.00  0.00           N
ATOM   3034 HD21 ASN   202      25.524  30.907  26.284  1.00  0.00           H
ATOM   3035 HD22 ASN   202      26.714  32.236  26.575  1.00  0.00           H
ATOM   3036  C   ASN   202      29.352  30.447  25.342  1.00  0.00           C
ATOM   3037  O   ASN   202      29.351  31.650  24.900  1.00  0.00           O
ATOM   3038  N   ALA   203      29.021  29.388  24.603  1.00  0.00           N
ATOM   3039  H   ALA   203      29.090  28.457  24.989  1.00  0.00           H
ATOM   3040  CA  ALA   203      28.610  29.454  23.262  1.00  0.00           C
ATOM   3041  HA  ALA   203      28.614  28.405  22.960  1.00  0.00           H
ATOM   3042  CB  ALA   203      27.165  29.901  23.298  1.00  0.00           C
ATOM   3043  HB1 ALA   203      26.536  29.165  23.799  1.00  0.00           H
ATOM   3044  HB2 ALA   203      26.996  30.859  23.788  1.00  0.00           H
ATOM   3045  HB3 ALA   203      26.765  29.937  22.284  1.00  0.00           H
ATOM   3046  C   ALA   203      29.535  30.324  22.361  1.00  0.00           C
ATOM   3047  O   ALA   203      29.054  31.264  21.685  1.00  0.00           O
ATOM   3048  N   GLY   204      30.827  30.023  22.337  1.00  0.00           N
ATOM   3049  H   GLY   204      31.124  29.291  22.965  1.00  0.00           H
ATOM   3050  CA  GLY   204      31.907  30.699  21.514  1.00  0.00           C
ATOM   3051  HA2 GLY   204      32.892  30.246  21.631  1.00  0.00           H
ATOM   3052  HA3 GLY   204      31.674  30.723  20.450  1.00  0.00           H
ATOM   3053  C   GLY   204      32.207  32.171  21.912  1.00  0.00           C
ATOM   3054  O   GLY   204      33.168  32.701  21.284  1.00  0.00           O
ATOM   3055  N   GLU   205      31.567  32.708  22.915  1.00  0.00           N
ATOM   3056  H   GLU   205      30.825  32.106  23.244  1.00  0.00           H
ATOM   3057  CA  GLU   205      31.704  34.080  23.424  1.00  0.00           C
ATOM   3058  HA  GLU   205      32.550  34.621  23.001  1.00  0.00           H
ATOM   3059  CB  GLU   205      30.403  34.867  23.147  1.00  0.00           C
ATOM   3060  HB2 GLU   205      29.577  34.501  23.758  1.00  0.00           H
ATOM   3061  HB3 GLU   205      30.525  35.899  23.472  1.00  0.00           H
ATOM   3062  CG  GLU   205      29.935  34.834  21.657  1.00  0.00           C
ATOM   3063  HG2 GLU   205      30.763  34.879  20.948  1.00  0.00           H
ATOM   3064  HG3 GLU   205      29.411  33.899  21.462  1.00  0.00           H
ATOM   3065  CD  GLU   205      29.053  36.077  21.369  1.00  0.00           C
ATOM   3066  OE1 GLU   205      28.206  36.359  22.214  1.00  0.00           O
ATOM   3067  OE2 GLU   205      29.440  36.798  20.405  1.00  0.00           O
ATOM   3068  C   GLU   205      31.990  34.055  24.890  1.00  0.00           C
ATOM   3069  O   GLU   205      31.806  33.109  25.614  1.00  0.00           O
ATOM   3070  N   ILE   206      32.504  35.169  25.340  1.00  0.00           N
ATOM   3071  H   ILE   206      32.528  35.955  24.705  1.00  0.00           H
ATOM   3072  CA  ILE   206      33.057  35.344  26.667  1.00  0.00           C
ATOM   3073  HA  ILE   206      32.981  34.425  27.249  1.00  0.00           H
ATOM   3074  CB  ILE   206      34.579  35.629  26.487  1.00  0.00           C
ATOM   3075  HB  ILE   206      34.692  36.650  26.124  1.00  0.00           H
ATOM   3076  CG2 ILE   206      35.295  35.552  27.815  1.00  0.00           C
ATOM   3077 HG21 ILE   206      34.840  36.133  28.618  1.00  0.00           H
ATOM   3078 HG22 ILE   206      35.430  34.519  28.134  1.00  0.00           H
ATOM   3079 HG23 ILE   206      36.281  35.963  27.597  1.00  0.00           H
ATOM   3080  CG1 ILE   206      35.258  34.692  25.505  1.00  0.00           C
ATOM   3081 HG12 ILE   206      36.193  34.364  25.959  1.00  0.00           H
ATOM   3082 HG13 ILE   206      34.785  33.711  25.474  1.00  0.00           H
ATOM   3083  CD1 ILE   206      35.473  35.299  24.094  1.00  0.00           C
ATOM   3084 HD11 ILE   206      34.534  35.441  23.560  1.00  0.00           H
ATOM   3085 HD12 ILE   206      36.067  36.201  24.246  1.00  0.00           H
ATOM   3086 HD13 ILE   206      35.915  34.570  23.415  1.00  0.00           H
ATOM   3087  C   ILE   206      32.371  36.523  27.439  1.00  0.00           C
ATOM   3088  O   ILE   206      32.059  37.614  26.944  1.00  0.00           O
ATOM   3089  N   THR   207      32.104  36.360  28.727  1.00  0.00           N
ATOM   3090  H   THR   207      32.379  35.476  29.130  1.00  0.00           H
ATOM   3091  CA  THR   207      31.326  37.191  29.618  1.00  0.00           C
ATOM   3092  HA  THR   207      31.208  38.215  29.266  1.00  0.00           H
ATOM   3093  CB  THR   207      29.887  36.668  29.801  1.00  0.00           C
ATOM   3094  HB  THR   207      29.922  35.604  30.039  1.00  0.00           H
ATOM   3095  CG2 THR   207      29.126  37.406  30.876  1.00  0.00           C
ATOM   3096 HG21 THR   207      29.276  38.452  30.606  1.00  0.00           H
ATOM   3097 HG22 THR   207      28.065  37.157  30.875  1.00  0.00           H
ATOM   3098 HG23 THR   207      29.649  37.200  31.810  1.00  0.00           H
ATOM   3099  OG1 THR   207      29.179  36.800  28.609  1.00  0.00           O
ATOM   3100  HG1 THR   207      29.431  35.987  28.165  1.00  0.00           H
ATOM   3101  C   THR   207      32.112  37.279  30.934  1.00  0.00           C
ATOM   3102  O   THR   207      32.637  36.262  31.483  1.00  0.00           O
ATOM   3103  N   CYX   208      32.045  38.444  31.565  1.00  0.00           N
ATOM   3104  H   CYX   208      31.572  39.205  31.098  1.00  0.00           H
ATOM   3105  CA  CYX   208      32.680  38.754  32.866  1.00  0.00           C
ATOM   3106  HA  CYX   208      32.758  37.822  33.424  1.00  0.00           H
ATOM   3107  CB  CYX   208      34.140  39.323  32.871  1.00  0.00           C
ATOM   3108  HB2 CYX   208      34.031  40.372  32.596  1.00  0.00           H
ATOM   3109  HB3 CYX   208      34.513  39.439  33.889  1.00  0.00           H
ATOM   3110  SG  CYX   208      35.486  38.576  31.781  1.00  0.00           S
ATOM   3111  C   CYX   208      31.854  39.736  33.768  1.00  0.00           C
ATOM   3112  O   CYX   208      31.245  40.612  33.206  1.00  0.00           O
ATOM   3113  N   VAL   209      31.917  39.498  35.058  1.00  0.00           N
ATOM   3114  H   VAL   209      32.404  38.675  35.380  1.00  0.00           H
ATOM   3115  CA  VAL   209      31.246  40.286  36.108  1.00  0.00           C
ATOM   3116  HA  VAL   209      30.983  41.229  35.626  1.00  0.00           H
ATOM   3117  CB  VAL   209      30.097  39.489  36.702  1.00  0.00           C
ATOM   3118  HB  VAL   209      30.556  38.635  37.201  1.00  0.00           H
ATOM   3119  CG1 VAL   209      29.242  40.260  37.695  1.00  0.00           C
ATOM   3120 HG11 VAL   209      28.400  39.648  38.017  1.00  0.00           H
ATOM   3121 HG12 VAL   209      29.837  40.426  38.593  1.00  0.00           H
ATOM   3122 HG13 VAL   209      28.845  41.187  37.282  1.00  0.00           H
ATOM   3123  CG2 VAL   209      29.130  38.959  35.584  1.00  0.00           C
ATOM   3124 HG21 VAL   209      29.633  38.100  35.141  1.00  0.00           H
ATOM   3125 HG22 VAL   209      28.181  38.624  36.001  1.00  0.00           H
ATOM   3126 HG23 VAL   209      28.877  39.709  34.834  1.00  0.00           H
ATOM   3127  C   VAL   209      32.214  40.565  37.215  1.00  0.00           C
ATOM   3128  O   VAL   209      32.947  39.626  37.646  1.00  0.00           O
ATOM   3129  N   CYX   210      32.347  41.870  37.522  1.00  0.00           N
ATOM   3130  H   CYX   210      31.648  42.527  37.206  1.00  0.00           H
ATOM   3131  CA  CYX   210      33.523  42.404  38.155  1.00  0.00           C
ATOM   3132  HA  CYX   210      34.226  41.612  38.412  1.00  0.00           H
ATOM   3133  CB  CYX   210      34.256  43.381  37.190  1.00  0.00           C
ATOM   3134  HB2 CYX   210      33.631  44.268  37.090  1.00  0.00           H
ATOM   3135  HB3 CYX   210      35.210  43.646  37.647  1.00  0.00           H
ATOM   3136  SG  CYX   210      34.452  42.498  35.566  1.00  0.00           S
ATOM   3137  C   CYX   210      33.072  43.093  39.477  1.00  0.00           C
ATOM   3138  O   CYX   210      31.880  43.227  39.693  1.00  0.00           O
ATOM   3139  N   ARG   211      33.978  43.507  40.371  1.00  0.00           N
ATOM   3140  H   ARG   211      34.905  43.207  40.105  1.00  0.00           H
ATOM   3141  CA  ARG   211      33.871  44.357  41.558  1.00  0.00           C
ATOM   3142  HA  ARG   211      33.177  43.868  42.241  1.00  0.00           H
ATOM   3143  CB  ARG   211      35.178  44.609  42.313  1.00  0.00           C
ATOM   3144  HB2 ARG   211      35.498  43.605  42.590  1.00  0.00           H
ATOM   3145  HB3 ARG   211      35.887  45.054  41.614  1.00  0.00           H
ATOM   3146  CG  ARG   211      35.190  45.487  43.598  1.00  0.00           C
ATOM   3147  HG2 ARG   211      34.845  46.519  43.527  1.00  0.00           H
ATOM   3148  HG3 ARG   211      34.494  45.022  44.295  1.00  0.00           H
ATOM   3149  CD  ARG   211      36.609  45.406  44.264  1.00  0.00           C
ATOM   3150  HD2 ARG   211      36.842  44.345  44.344  1.00  0.00           H
ATOM   3151  HD3 ARG   211      37.435  45.864  43.720  1.00  0.00           H
ATOM   3152  NE  ARG   211      36.667  45.885  45.668  1.00  0.00           N
ATOM   3153  HE  ARG   211      36.831  45.207  46.398  1.00  0.00           H
ATOM   3154  CZ  ARG   211      36.648  47.151  46.116  1.00  0.00           C
ATOM   3155  NH1 ARG   211      36.777  47.289  47.425  1.00  0.00           N
ATOM   3156 HH11 ARG   211      36.857  46.464  48.002  1.00  0.00           H
ATOM   3157 HH12 ARG   211      36.867  48.224  47.795  1.00  0.00           H
ATOM   3158  NH2 ARG   211      36.499  48.150  45.245  1.00  0.00           N
ATOM   3159 HH21 ARG   211      36.589  48.029  44.246  1.00  0.00           H
ATOM   3160 HH22 ARG   211      36.450  49.121  45.515  1.00  0.00           H
ATOM   3161  C   ARG   211      33.227  45.733  41.149  1.00  0.00           C
ATOM   3162  O   ARG   211      33.457  46.279  40.140  1.00  0.00           O
ATOM   3163  N   ASP   212      32.464  46.337  42.051  1.00  0.00           N
ATOM   3164  H   ASP   212      32.341  45.874  42.940  1.00  0.00           H
ATOM   3165  CA  ASP   212      31.669  47.553  41.763  1.00  0.00           C
ATOM   3166  HA  ASP   212      31.663  47.699  40.682  1.00  0.00           H
ATOM   3167  CB  ASP   212      30.215  47.255  42.168  1.00  0.00           C
ATOM   3168  HB2 ASP   212      29.655  48.087  41.740  1.00  0.00           H
ATOM   3169  HB3 ASP   212      29.906  46.334  41.674  1.00  0.00           H
ATOM   3170  CG  ASP   212      30.030  47.018  43.707  1.00  0.00           C
ATOM   3171  OD1 ASP   212      29.900  47.898  44.567  1.00  0.00           O
ATOM   3172  OD2 ASP   212      30.084  45.848  44.132  1.00  0.00           O
ATOM   3173  C   ASP   212      32.349  48.828  42.449  1.00  0.00           C
ATOM   3174  O   ASP   212      32.070  49.225  43.564  1.00  0.00           O
ATOM   3175  N   ASN   213      33.422  49.327  41.786  1.00  0.00           N
ATOM   3176  H   ASN   213      33.754  48.780  41.005  1.00  0.00           H
ATOM   3177  CA  ASN   213      34.184  50.444  42.303  1.00  0.00           C
ATOM   3178  HA  ASN   213      34.125  50.564  43.386  1.00  0.00           H
ATOM   3179  CB  ASN   213      35.600  50.258  41.755  1.00  0.00           C
ATOM   3180  HB2 ASN   213      35.662  50.898  40.875  1.00  0.00           H
ATOM   3181  HB3 ASN   213      36.360  50.636  42.438  1.00  0.00           H
ATOM   3182  CG  ASN   213      36.047  48.819  41.498  1.00  0.00           C
ATOM   3183  OD1 ASN   213      36.497  48.205  42.424  1.00  0.00           O
ATOM   3184  ND2 ASN   213      36.082  48.383  40.263  1.00  0.00           N
ATOM   3185 HD21 ASN   213      36.438  47.449  40.120  1.00  0.00           H
ATOM   3186 HD22 ASN   213      35.860  49.082  39.568  1.00  0.00           H
ATOM   3187  C   ASN   213      33.664  51.819  41.712  1.00  0.00           C
ATOM   3188  O   ASN   213      32.611  51.899  41.092  1.00  0.00           O
ATOM   3189  N   TRP   214      34.431  52.879  41.901  1.00  0.00           N
ATOM   3190  H   TRP   214      35.403  52.768  42.149  1.00  0.00           H
ATOM   3191  CA  TRP   214      34.116  54.312  41.580  1.00  0.00           C
ATOM   3192  HA  TRP   214      34.850  54.972  42.042  1.00  0.00           H
ATOM   3193  CB  TRP   214      34.508  54.574  40.106  1.00  0.00           C
ATOM   3194  HB2 TRP   214      35.492  54.114  40.016  1.00  0.00           H
ATOM   3195  HB3 TRP   214      33.893  53.965  39.443  1.00  0.00           H
ATOM   3196  CG  TRP   214      34.549  56.011  39.675  1.00  0.00           C
ATOM   3197  CD1 TRP   214      34.449  57.102  40.464  1.00  0.00           C
ATOM   3198  HD1 TRP   214      34.306  57.063  41.533  1.00  0.00           H
ATOM   3199  NE1 TRP   214      34.498  58.241  39.744  1.00  0.00           N
ATOM   3200  HE1 TRP   214      34.407  59.141  40.194  1.00  0.00           H
ATOM   3201  CE2 TRP   214      34.717  57.937  38.395  1.00  0.00           C
ATOM   3202  CZ2 TRP   214      34.858  58.749  37.231  1.00  0.00           C
ATOM   3203  HZ2 TRP   214      34.697  59.814  37.308  1.00  0.00           H
ATOM   3204  CH2 TRP   214      35.042  58.165  36.003  1.00  0.00           C
ATOM   3205  HH2 TRP   214      35.165  58.836  35.165  1.00  0.00           H
ATOM   3206  CZ3 TRP   214      34.899  56.770  35.868  1.00  0.00           C
ATOM   3207  HZ3 TRP   214      34.843  56.361  34.871  1.00  0.00           H
ATOM   3208  CE3 TRP   214      34.913  56.042  37.058  1.00  0.00           C
ATOM   3209  HE3 TRP   214      34.955  54.972  36.921  1.00  0.00           H
ATOM   3210  CD2 TRP   214      34.771  56.568  38.372  1.00  0.00           C
ATOM   3211  C   TRP   214      32.693  54.717  41.979  1.00  0.00           C
ATOM   3212  O   TRP   214      32.642  55.276  43.069  1.00  0.00           O
ATOM   3213  N   HID   215      31.583  54.583  41.199  1.00  0.00           N
ATOM   3214  H   HID   215      31.672  54.137  40.297  1.00  0.00           H
ATOM   3215  CA  HID   215      30.276  55.047  41.557  1.00  0.00           C
ATOM   3216  HA  HID   215      30.140  55.053  42.639  1.00  0.00           H
ATOM   3217  CB  HID   215      30.103  56.519  41.020  1.00  0.00           C
ATOM   3218  HB2 HID   215      29.137  56.863  41.389  1.00  0.00           H
ATOM   3219  HB3 HID   215      30.859  57.076  41.574  1.00  0.00           H
ATOM   3220  CG  HID   215      30.298  56.865  39.561  1.00  0.00           C
ATOM   3221  ND1 HID   215      31.229  57.759  39.049  1.00  0.00           N
ATOM   3222  HD1 HID   215      31.744  58.456  39.568  1.00  0.00           H
ATOM   3223  CE1 HID   215      31.301  57.613  37.720  1.00  0.00           C
ATOM   3224  HE1 HID   215      31.913  58.157  37.015  1.00  0.00           H
ATOM   3225  NE2 HID   215      30.355  56.725  37.346  1.00  0.00           N
ATOM   3226  CD2 HID   215      29.699  56.280  38.504  1.00  0.00           C
ATOM   3227  HD2 HID   215      29.063  55.427  38.693  1.00  0.00           H
ATOM   3228  C   HID   215      29.176  54.054  41.130  1.00  0.00           C
ATOM   3229  O   HID   215      28.089  54.415  40.683  1.00  0.00           O
ATOM   3230  N   GLY   216      29.496  52.760  41.266  1.00  0.00           N
ATOM   3231  H   GLY   216      30.415  52.504  41.598  1.00  0.00           H
ATOM   3232  CA  GLY   216      28.484  51.665  41.075  1.00  0.00           C
ATOM   3233  HA2 GLY   216      27.513  52.105  40.850  1.00  0.00           H
ATOM   3234  HA3 GLY   216      28.715  51.045  40.208  1.00  0.00           H
ATOM   3235  C   GLY   216      28.410  50.810  42.350  1.00  0.00           C
ATOM   3236  O   GLY   216      29.241  50.878  43.234  1.00  0.00           O
ATOM   3237  N   SER   217      27.269  50.101  42.438  1.00  0.00           N
ATOM   3238  H   SER   217      26.630  50.227  41.667  1.00  0.00           H
ATOM   3239  CA  SER   217      26.884  49.300  43.591  1.00  0.00           C
ATOM   3240  HA  SER   217      27.793  48.970  44.093  1.00  0.00           H
ATOM   3241  CB  SER   217      26.014  50.121  44.571  1.00  0.00           C
ATOM   3242  HB2 SER   217      26.272  51.173  44.699  1.00  0.00           H
ATOM   3243  HB3 SER   217      24.986  50.031  44.219  1.00  0.00           H
ATOM   3244  OG  SER   217      26.225  49.485  45.810  1.00  0.00           O
ATOM   3245  HG  SER   217      25.512  48.843  45.851  1.00  0.00           H
ATOM   3246  C   SER   217      26.096  47.979  43.330  1.00  0.00           C
ATOM   3247  O   SER   217      26.327  47.027  44.106  1.00  0.00           O
ATOM   3248  N   ASN   218      25.454  47.950  42.227  1.00  0.00           N
ATOM   3249  H   ASN   218      25.516  48.766  41.635  1.00  0.00           H
ATOM   3250  CA  ASN   218      25.306  46.666  41.602  1.00  0.00           C
ATOM   3251  HA  ASN   218      25.204  45.864  42.334  1.00  0.00           H
ATOM   3252  CB  ASN   218      24.016  46.709  40.753  1.00  0.00           C
ATOM   3253  HB2 ASN   218      23.834  47.718  40.385  1.00  0.00           H
ATOM   3254  HB3 ASN   218      24.103  45.924  40.000  1.00  0.00           H
ATOM   3255  CG  ASN   218      22.651  46.380  41.408  1.00  0.00           C
ATOM   3256  OD1 ASN   218      22.527  46.027  42.569  1.00  0.00           O
ATOM   3257  ND2 ASN   218      21.564  46.500  40.720  1.00  0.00           N
ATOM   3258 HD21 ASN   218      20.669  46.158  41.040  1.00  0.00           H
ATOM   3259 HD22 ASN   218      21.732  46.598  39.730  1.00  0.00           H
ATOM   3260  C   ASN   218      26.559  46.383  40.702  1.00  0.00           C
ATOM   3261  O   ASN   218      27.294  47.289  40.327  1.00  0.00           O
ATOM   3262  N   ARG   219      26.814  45.126  40.456  1.00  0.00           N
ATOM   3263  H   ARG   219      26.121  44.408  40.613  1.00  0.00           H
ATOM   3264  CA  ARG   219      28.000  44.696  39.666  1.00  0.00           C
ATOM   3265  HA  ARG   219      28.933  45.015  40.131  1.00  0.00           H
ATOM   3266  CB  ARG   219      28.072  43.137  39.563  1.00  0.00           C
ATOM   3267  HB2 ARG   219      27.047  42.800  39.413  1.00  0.00           H
ATOM   3268  HB3 ARG   219      28.596  42.788  38.673  1.00  0.00           H
ATOM   3269  CG  ARG   219      28.785  42.591  40.836  1.00  0.00           C
ATOM   3270  HG2 ARG   219      29.021  41.538  40.679  1.00  0.00           H
ATOM   3271  HG3 ARG   219      29.754  43.086  40.893  1.00  0.00           H
ATOM   3272  CD  ARG   219      28.069  42.827  42.131  1.00  0.00           C
ATOM   3273  HD2 ARG   219      28.406  43.780  42.538  1.00  0.00           H
ATOM   3274  HD3 ARG   219      27.011  42.696  41.907  1.00  0.00           H
ATOM   3275  NE  ARG   219      28.448  41.809  43.146  1.00  0.00           N
ATOM   3276  HE  ARG   219      27.766  41.091  43.342  1.00  0.00           H
ATOM   3277  CZ  ARG   219      29.499  41.884  43.898  1.00  0.00           C
ATOM   3278  NH1 ARG   219      29.763  40.937  44.724  1.00  0.00           N
ATOM   3279 HH11 ARG   219      29.094  40.188  44.840  1.00  0.00           H
ATOM   3280 HH12 ARG   219      30.637  40.847  45.221  1.00  0.00           H
ATOM   3281  NH2 ARG   219      30.418  42.838  43.830  1.00  0.00           N
ATOM   3282 HH21 ARG   219      30.233  43.743  43.422  1.00  0.00           H
ATOM   3283 HH22 ARG   219      31.164  42.872  44.510  1.00  0.00           H
ATOM   3284  C   ARG   219      28.045  45.279  38.251  1.00  0.00           C
ATOM   3285  O   ARG   219      27.025  45.286  37.532  1.00  0.00           O
ATOM   3286  N   PRO   220      29.217  45.739  37.821  1.00  0.00           N
ATOM   3287  CD  PRO   220      30.470  46.079  38.563  1.00  0.00           C
ATOM   3288  HD2 PRO   220      30.990  45.309  39.132  1.00  0.00           H
ATOM   3289  HD3 PRO   220      30.291  46.871  39.289  1.00  0.00           H
ATOM   3290  CG  PRO   220      31.369  46.792  37.563  1.00  0.00           C
ATOM   3291  HG2 PRO   220      32.189  46.142  37.258  1.00  0.00           H
ATOM   3292  HG3 PRO   220      31.814  47.697  37.977  1.00  0.00           H
ATOM   3293  CB  PRO   220      30.462  47.188  36.364  1.00  0.00           C
ATOM   3294  HB2 PRO   220      31.032  47.106  35.438  1.00  0.00           H
ATOM   3295  HB3 PRO   220      30.037  48.165  36.594  1.00  0.00           H
ATOM   3296  CA  PRO   220      29.455  46.031  36.383  1.00  0.00           C
ATOM   3297  HA  PRO   220      28.544  46.351  35.875  1.00  0.00           H
ATOM   3298  C   PRO   220      29.786  44.740  35.606  1.00  0.00           C
ATOM   3299  O   PRO   220      30.574  43.968  36.060  1.00  0.00           O
ATOM   3300  N   TRP   221      29.338  44.586  34.419  1.00  0.00           N
ATOM   3301  H   TRP   221      28.760  45.313  34.023  1.00  0.00           H
ATOM   3302  CA  TRP   221      29.768  43.535  33.486  1.00  0.00           C
ATOM   3303  HA  TRP   221      30.515  42.887  33.943  1.00  0.00           H
ATOM   3304  CB  TRP   221      28.542  42.611  33.256  1.00  0.00           C
ATOM   3305  HB2 TRP   221      28.782  41.845  32.518  1.00  0.00           H
ATOM   3306  HB3 TRP   221      28.288  42.105  34.187  1.00  0.00           H
ATOM   3307  CG  TRP   221      27.314  43.252  32.555  1.00  0.00           C
ATOM   3308  CD1 TRP   221      26.247  43.833  33.155  1.00  0.00           C
ATOM   3309  HD1 TRP   221      26.173  44.006  34.218  1.00  0.00           H
ATOM   3310  NE1 TRP   221      25.319  44.310  32.325  1.00  0.00           N
ATOM   3311  HE1 TRP   221      24.500  44.837  32.594  1.00  0.00           H
ATOM   3312  CE2 TRP   221      25.750  44.015  31.065  1.00  0.00           C
ATOM   3313  CZ2 TRP   221      25.219  44.460  29.904  1.00  0.00           C
ATOM   3314  HZ2 TRP   221      24.329  45.070  29.960  1.00  0.00           H
ATOM   3315  CH2 TRP   221      25.869  44.070  28.703  1.00  0.00           C
ATOM   3316  HH2 TRP   221      25.442  44.307  27.739  1.00  0.00           H
ATOM   3317  CZ3 TRP   221      27.161  43.485  28.745  1.00  0.00           C
ATOM   3318  HZ3 TRP   221      27.642  43.184  27.826  1.00  0.00           H
ATOM   3319  CE3 TRP   221      27.751  43.069  29.963  1.00  0.00           C
ATOM   3320  HE3 TRP   221      28.710  42.580  29.877  1.00  0.00           H
ATOM   3321  CD2 TRP   221      27.011  43.300  31.161  1.00  0.00           C
ATOM   3322  C   TRP   221      30.385  43.906  32.102  1.00  0.00           C
ATOM   3323  O   TRP   221      30.315  45.056  31.671  1.00  0.00           O
ATOM   3324  N   VAL   222      30.930  42.957  31.403  1.00  0.00           N
ATOM   3325  H   VAL   222      31.022  42.037  31.809  1.00  0.00           H
ATOM   3326  CA  VAL   222      31.337  43.048  30.040  1.00  0.00           C
ATOM   3327  HA  VAL   222      30.658  43.710  29.503  1.00  0.00           H
ATOM   3328  CB  VAL   222      32.814  43.557  30.056  1.00  0.00           C
ATOM   3329  HB  VAL   222      32.884  44.554  30.493  1.00  0.00           H
ATOM   3330  CG1 VAL   222      33.772  42.644  30.848  1.00  0.00           C
ATOM   3331 HG11 VAL   222      33.994  41.793  30.205  1.00  0.00           H
ATOM   3332 HG12 VAL   222      34.652  43.230  31.114  1.00  0.00           H
ATOM   3333 HG13 VAL   222      33.421  42.154  31.757  1.00  0.00           H
ATOM   3334  CG2 VAL   222      33.227  43.716  28.636  1.00  0.00           C
ATOM   3335 HG21 VAL   222      32.464  44.209  28.034  1.00  0.00           H
ATOM   3336 HG22 VAL   222      34.190  44.229  28.660  1.00  0.00           H
ATOM   3337 HG23 VAL   222      33.454  42.714  28.276  1.00  0.00           H
ATOM   3338  C   VAL   222      31.136  41.654  29.418  1.00  0.00           C
ATOM   3339  O   VAL   222      31.470  40.640  29.941  1.00  0.00           O
ATOM   3340  N   SER   223      30.718  41.621  28.137  1.00  0.00           N
ATOM   3341  H   SER   223      30.534  42.551  27.790  1.00  0.00           H
ATOM   3342  CA  SER   223      30.623  40.489  27.234  1.00  0.00           C
ATOM   3343  HA  SER   223      31.157  39.640  27.662  1.00  0.00           H
ATOM   3344  CB  SER   223      29.139  40.120  26.999  1.00  0.00           C
ATOM   3345  HB2 SER   223      28.656  41.021  26.621  1.00  0.00           H
ATOM   3346  HB3 SER   223      29.093  39.319  26.261  1.00  0.00           H
ATOM   3347  OG  SER   223      28.551  39.807  28.174  1.00  0.00           O
ATOM   3348  HG  SER   223      29.014  39.022  28.475  1.00  0.00           H
ATOM   3349  C   SER   223      31.257  40.894  25.894  1.00  0.00           C
ATOM   3350  O   SER   223      31.171  42.089  25.652  1.00  0.00           O
ATOM   3351  N   PHE   224      31.949  39.961  25.171  1.00  0.00           N
ATOM   3352  H   PHE   224      32.098  39.094  25.665  1.00  0.00           H
ATOM   3353  CA  PHE   224      32.774  40.102  23.900  1.00  0.00           C
ATOM   3354  HA  PHE   224      32.224  40.821  23.292  1.00  0.00           H
ATOM   3355  CB  PHE   224      34.142  40.730  24.262  1.00  0.00           C
ATOM   3356  HB2 PHE   224      34.709  40.883  23.343  1.00  0.00           H
ATOM   3357  HB3 PHE   224      33.843  41.689  24.683  1.00  0.00           H
ATOM   3358  CG  PHE   224      35.050  40.026  25.317  1.00  0.00           C
ATOM   3359  CD1 PHE   224      36.190  39.327  24.933  1.00  0.00           C
ATOM   3360  HD1 PHE   224      36.368  39.226  23.872  1.00  0.00           H
ATOM   3361  CE1 PHE   224      37.102  38.849  25.863  1.00  0.00           C
ATOM   3362  HE1 PHE   224      37.907  38.269  25.435  1.00  0.00           H
ATOM   3363  CZ  PHE   224      36.874  39.040  27.264  1.00  0.00           C
ATOM   3364  HZ  PHE   224      37.598  38.666  27.974  1.00  0.00           H
ATOM   3365  CE2 PHE   224      35.716  39.777  27.672  1.00  0.00           C
ATOM   3366  HE2 PHE   224      35.478  39.847  28.723  1.00  0.00           H
ATOM   3367  CD2 PHE   224      34.852  40.292  26.726  1.00  0.00           C
ATOM   3368  HD2 PHE   224      33.921  40.750  27.025  1.00  0.00           H
ATOM   3369  C   PHE   224      32.930  38.780  23.059  1.00  0.00           C
ATOM   3370  O   PHE   224      32.710  37.682  23.625  1.00  0.00           O
ATOM   3371  N   ASN   225      33.108  38.904  21.701  1.00  0.00           N
ATOM   3372  H   ASN   225      33.410  39.786  21.312  1.00  0.00           H
ATOM   3373  CA  ASN   225      33.465  37.715  20.908  1.00  0.00           C
ATOM   3374  HA  ASN   225      32.975  36.858  21.372  1.00  0.00           H
ATOM   3375  CB  ASN   225      32.783  37.814  19.503  1.00  0.00           C
ATOM   3376  HB2 ASN   225      32.685  36.804  19.103  1.00  0.00           H
ATOM   3377  HB3 ASN   225      31.785  38.233  19.635  1.00  0.00           H
ATOM   3378  CG  ASN   225      33.444  38.744  18.539  1.00  0.00           C
ATOM   3379  OD1 ASN   225      34.438  39.403  18.753  1.00  0.00           O
ATOM   3380  ND2 ASN   225      33.023  38.799  17.299  1.00  0.00           N
ATOM   3381 HD21 ASN   225      33.520  39.378  16.637  1.00  0.00           H
ATOM   3382 HD22 ASN   225      32.410  38.047  17.018  1.00  0.00           H
ATOM   3383  C   ASN   225      34.947  37.428  20.890  1.00  0.00           C
ATOM   3384  O   ASN   225      35.727  38.146  21.475  1.00  0.00           O
ATOM   3385  N   GLN   226      35.386  36.389  20.220  1.00  0.00           N
ATOM   3386  H   GLN   226      34.739  35.826  19.687  1.00  0.00           H
ATOM   3387  CA  GLN   226      36.781  35.935  20.061  1.00  0.00           C
ATOM   3388  HA  GLN   226      37.161  35.865  21.079  1.00  0.00           H
ATOM   3389  CB  GLN   226      36.968  34.615  19.368  1.00  0.00           C
ATOM   3390  HB2 GLN   226      36.457  34.569  18.406  1.00  0.00           H
ATOM   3391  HB3 GLN   226      38.014  34.351  19.205  1.00  0.00           H
ATOM   3392  CG  GLN   226      36.278  33.536  20.302  1.00  0.00           C
ATOM   3393  HG2 GLN   226      36.851  33.465  21.226  1.00  0.00           H
ATOM   3394  HG3 GLN   226      35.253  33.833  20.522  1.00  0.00           H
ATOM   3395  CD  GLN   226      36.254  32.128  19.711  1.00  0.00           C
ATOM   3396  OE1 GLN   226      37.181  31.749  19.038  1.00  0.00           O
ATOM   3397  NE2 GLN   226      35.280  31.269  19.872  1.00  0.00           N
ATOM   3398 HE21 GLN   226      34.586  31.470  20.578  1.00  0.00           H
ATOM   3399 HE22 GLN   226      35.284  30.390  19.376  1.00  0.00           H
ATOM   3400  C   GLN   226      37.689  36.912  19.304  1.00  0.00           C
ATOM   3401  O   GLN   226      38.936  36.948  19.489  1.00  0.00           O
ATOM   3402  N   ASN   227      37.046  37.861  18.588  1.00  0.00           N
ATOM   3403  H   ASN   227      36.080  37.733  18.321  1.00  0.00           H
ATOM   3404  CA  ASN   227      37.764  38.938  17.985  1.00  0.00           C
ATOM   3405  HA  ASN   227      38.796  38.599  17.892  1.00  0.00           H
ATOM   3406  CB  ASN   227      37.203  39.108  16.520  1.00  0.00           C
ATOM   3407  HB2 ASN   227      36.184  39.493  16.466  1.00  0.00           H
ATOM   3408  HB3 ASN   227      37.803  39.960  16.201  1.00  0.00           H
ATOM   3409  CG  ASN   227      37.414  37.802  15.622  1.00  0.00           C
ATOM   3410  OD1 ASN   227      38.521  37.455  15.330  1.00  0.00           O
ATOM   3411  ND2 ASN   227      36.342  37.149  15.291  1.00  0.00           N
ATOM   3412 HD21 ASN   227      36.337  36.232  14.870  1.00  0.00           H
ATOM   3413 HD22 ASN   227      35.475  37.555  15.610  1.00  0.00           H
ATOM   3414  C   ASN   227      37.790  40.204  18.810  1.00  0.00           C
ATOM   3415  O   ASN   227      38.078  41.290  18.323  1.00  0.00           O
ATOM   3416  N   LEU   228      37.373  40.214  20.117  1.00  0.00           N
ATOM   3417  H   LEU   228      37.154  39.322  20.535  1.00  0.00           H
ATOM   3418  CA  LEU   228      37.360  41.306  21.015  1.00  0.00           C
ATOM   3419  HA  LEU   228      36.885  41.105  21.975  1.00  0.00           H
ATOM   3420  CB  LEU   228      38.834  41.712  21.322  1.00  0.00           C
ATOM   3421  HB2 LEU   228      39.339  42.119  20.446  1.00  0.00           H
ATOM   3422  HB3 LEU   228      38.819  42.507  22.068  1.00  0.00           H
ATOM   3423  CG  LEU   228      39.722  40.544  21.839  1.00  0.00           C
ATOM   3424  HG  LEU   228      39.884  39.930  20.953  1.00  0.00           H
ATOM   3425  CD1 LEU   228      41.142  41.040  22.205  1.00  0.00           C
ATOM   3426 HD11 LEU   228      41.778  40.235  22.574  1.00  0.00           H
ATOM   3427 HD12 LEU   228      41.635  41.328  21.276  1.00  0.00           H
ATOM   3428 HD13 LEU   228      41.067  41.947  22.804  1.00  0.00           H
ATOM   3429  CD2 LEU   228      39.072  39.691  22.860  1.00  0.00           C
ATOM   3430 HD21 LEU   228      38.462  38.927  22.378  1.00  0.00           H
ATOM   3431 HD22 LEU   228      39.854  39.358  23.543  1.00  0.00           H
ATOM   3432 HD23 LEU   228      38.446  40.386  23.419  1.00  0.00           H
ATOM   3433  C   LEU   228      36.347  42.535  20.791  1.00  0.00           C
ATOM   3434  O   LEU   228      36.571  43.622  21.367  1.00  0.00           O
ATOM   3435  N   GLU   229      35.336  42.301  19.935  1.00  0.00           N
ATOM   3436  H   GLU   229      35.197  41.364  19.584  1.00  0.00           H
ATOM   3437  CA  GLU   229      34.181  43.218  19.948  1.00  0.00           C
ATOM   3438  HA  GLU   229      34.565  44.210  19.710  1.00  0.00           H
ATOM   3439  CB  GLU   229      33.175  42.971  18.825  1.00  0.00           C
ATOM   3440  HB2 GLU   229      33.068  41.887  18.871  1.00  0.00           H
ATOM   3441  HB3 GLU   229      32.222  43.457  19.032  1.00  0.00           H
ATOM   3442  CG  GLU   229      33.685  43.381  17.376  1.00  0.00           C
ATOM   3443  HG2 GLU   229      34.643  42.902  17.167  1.00  0.00           H
ATOM   3444  HG3 GLU   229      32.940  43.117  16.626  1.00  0.00           H
ATOM   3445  CD  GLU   229      33.740  44.890  17.213  1.00  0.00           C
ATOM   3446  OE1 GLU   229      33.019  45.401  16.366  1.00  0.00           O
ATOM   3447  OE2 GLU   229      34.619  45.478  17.872  1.00  0.00           O
ATOM   3448  C   GLU   229      33.491  43.190  21.336  1.00  0.00           C
ATOM   3449  O   GLU   229      33.137  42.093  21.698  1.00  0.00           O
ATOM   3450  N   TYR   230      33.000  44.242  22.031  1.00  0.00           N
ATOM   3451  H   TYR   230      33.211  45.174  21.703  1.00  0.00           H
ATOM   3452  CA  TYR   230      32.419  44.165  23.418  1.00  0.00           C
ATOM   3453  HA  TYR   230      32.222  43.141  23.735  1.00  0.00           H
ATOM   3454  CB  TYR   230      33.513  44.698  24.377  1.00  0.00           C
ATOM   3455  HB2 TYR   230      33.168  44.499  25.393  1.00  0.00           H
ATOM   3456  HB3 TYR   230      34.373  44.030  24.319  1.00  0.00           H
ATOM   3457  CG  TYR   230      33.977  46.145  24.269  1.00  0.00           C
ATOM   3458  CD1 TYR   230      33.122  47.155  24.836  1.00  0.00           C
ATOM   3459  HD1 TYR   230      32.279  46.851  25.438  1.00  0.00           H
ATOM   3460  CE1 TYR   230      33.510  48.495  24.744  1.00  0.00           C
ATOM   3461  HE1 TYR   230      32.934  49.250  25.258  1.00  0.00           H
ATOM   3462  CZ  TYR   230      34.701  48.905  24.137  1.00  0.00           C
ATOM   3463  OH  TYR   230      35.162  50.232  24.214  1.00  0.00           O
ATOM   3464  HH  TYR   230      35.899  50.492  23.658  1.00  0.00           H
ATOM   3465  CE2 TYR   230      35.538  47.887  23.567  1.00  0.00           C
ATOM   3466  HE2 TYR   230      36.455  48.100  23.038  1.00  0.00           H
ATOM   3467  CD2 TYR   230      35.153  46.525  23.683  1.00  0.00           C
ATOM   3468  HD2 TYR   230      35.834  45.783  23.291  1.00  0.00           H
ATOM   3469  C   TYR   230      31.135  44.949  23.576  1.00  0.00           C
ATOM   3470  O   TYR   230      30.743  45.693  22.667  1.00  0.00           O
ATOM   3471  N   GLN   231      30.419  44.752  24.665  1.00  0.00           N
ATOM   3472  H   GLN   231      30.787  44.024  25.261  1.00  0.00           H
ATOM   3473  CA  GLN   231      29.279  45.474  25.148  1.00  0.00           C
ATOM   3474  HA  GLN   231      29.208  46.537  24.920  1.00  0.00           H
ATOM   3475  CB  GLN   231      28.042  44.721  24.700  1.00  0.00           C
ATOM   3476  HB2 GLN   231      28.242  43.654  24.597  1.00  0.00           H
ATOM   3477  HB3 GLN   231      27.250  44.882  25.429  1.00  0.00           H
ATOM   3478  CG  GLN   231      27.513  45.277  23.304  1.00  0.00           C
ATOM   3479  HG2 GLN   231      27.070  46.237  23.570  1.00  0.00           H
ATOM   3480  HG3 GLN   231      28.371  45.436  22.651  1.00  0.00           H
ATOM   3481  CD  GLN   231      26.618  44.349  22.460  1.00  0.00           C
ATOM   3482  OE1 GLN   231      26.804  43.122  22.404  1.00  0.00           O
ATOM   3483  NE2 GLN   231      25.739  44.865  21.604  1.00  0.00           N
ATOM   3484 HE21 GLN   231      25.564  45.856  21.520  1.00  0.00           H
ATOM   3485 HE22 GLN   231      25.300  44.083  21.139  1.00  0.00           H
ATOM   3486  C   GLN   231      29.290  45.420  26.684  1.00  0.00           C
ATOM   3487  O   GLN   231      29.943  44.507  27.229  1.00  0.00           O
ATOM   3488  N   ILE   232      28.718  46.468  27.346  1.00  0.00           N
ATOM   3489  H   ILE   232      28.287  47.214  26.819  1.00  0.00           H
ATOM   3490  CA  ILE   232      29.044  46.823  28.709  1.00  0.00           C
ATOM   3491  HA  ILE   232      29.308  45.948  29.303  1.00  0.00           H
ATOM   3492  CB  ILE   232      30.287  47.689  28.832  1.00  0.00           C
ATOM   3493  HB  ILE   232      30.275  48.133  29.828  1.00  0.00           H
ATOM   3494  CG2 ILE   232      31.592  46.947  28.662  1.00  0.00           C
ATOM   3495 HG21 ILE   232      32.363  47.456  29.240  1.00  0.00           H
ATOM   3496 HG22 ILE   232      31.523  45.919  29.017  1.00  0.00           H
ATOM   3497 HG23 ILE   232      31.737  46.946  27.581  1.00  0.00           H
ATOM   3498  CG1 ILE   232      30.234  48.918  27.854  1.00  0.00           C
ATOM   3499 HG12 ILE   232      30.231  48.604  26.811  1.00  0.00           H
ATOM   3500 HG13 ILE   232      29.265  49.399  27.990  1.00  0.00           H
ATOM   3501  CD1 ILE   232      31.387  49.918  28.152  1.00  0.00           C
ATOM   3502 HD11 ILE   232      31.506  50.083  29.222  1.00  0.00           H
ATOM   3503 HD12 ILE   232      32.333  49.544  27.759  1.00  0.00           H
ATOM   3504 HD13 ILE   232      31.094  50.882  27.735  1.00  0.00           H
ATOM   3505  C   ILE   232      27.866  47.489  29.413  1.00  0.00           C
ATOM   3506  O   ILE   232      26.997  48.100  28.821  1.00  0.00           O
ATOM   3507  N   GLY   233      27.837  47.397  30.774  1.00  0.00           N
ATOM   3508  H   GLY   233      28.490  46.773  31.224  1.00  0.00           H
ATOM   3509  CA  GLY   233      26.728  47.974  31.602  1.00  0.00           C
ATOM   3510  HA2 GLY   233      26.666  49.059  31.519  1.00  0.00           H
ATOM   3511  HA3 GLY   233      25.760  47.575  31.302  1.00  0.00           H
ATOM   3512  C   GLY   233      26.813  47.552  33.070  1.00  0.00           C
ATOM   3513  O   GLY   233      27.716  46.828  33.410  1.00  0.00           O
ATOM   3514  N   TYR   234      25.950  48.076  33.951  1.00  0.00           N
ATOM   3515  H   TYR   234      25.453  48.858  33.551  1.00  0.00           H
ATOM   3516  CA  TYR   234      25.582  47.509  35.319  1.00  0.00           C
ATOM   3517  HA  TYR   234      26.505  47.130  35.757  1.00  0.00           H
ATOM   3518  CB  TYR   234      25.002  48.486  36.294  1.00  0.00           C
ATOM   3519  HB2 TYR   234      24.083  48.895  35.873  1.00  0.00           H
ATOM   3520  HB3 TYR   234      24.660  47.987  37.201  1.00  0.00           H
ATOM   3521  CG  TYR   234      25.984  49.568  36.752  1.00  0.00           C
ATOM   3522  CD1 TYR   234      25.809  50.911  36.447  1.00  0.00           C
ATOM   3523  HD1 TYR   234      24.989  51.165  35.791  1.00  0.00           H
ATOM   3524  CE1 TYR   234      26.717  51.922  36.845  1.00  0.00           C
ATOM   3525  HE1 TYR   234      26.756  52.961  36.547  1.00  0.00           H
ATOM   3526  CZ  TYR   234      27.884  51.496  37.546  1.00  0.00           C
ATOM   3527  OH  TYR   234      29.000  52.308  37.555  1.00  0.00           O
ATOM   3528  HH  TYR   234      29.040  52.862  36.771  1.00  0.00           H
ATOM   3529  CE2 TYR   234      28.036  50.102  37.904  1.00  0.00           C
ATOM   3530  HE2 TYR   234      28.863  49.863  38.556  1.00  0.00           H
ATOM   3531  CD2 TYR   234      27.062  49.156  37.528  1.00  0.00           C
ATOM   3532  HD2 TYR   234      27.105  48.108  37.783  1.00  0.00           H
ATOM   3533  C   TYR   234      24.669  46.312  35.157  1.00  0.00           C
ATOM   3534  O   TYR   234      23.878  46.145  34.249  1.00  0.00           O
ATOM   3535  N   ILE   235      24.551  45.441  36.193  1.00  0.00           N
ATOM   3536  H   ILE   235      25.238  45.376  36.930  1.00  0.00           H
ATOM   3537  CA  ILE   235      23.405  44.589  36.435  1.00  0.00           C
ATOM   3538  HA  ILE   235      23.098  44.176  35.474  1.00  0.00           H
ATOM   3539  CB  ILE   235      23.697  43.382  37.266  1.00  0.00           C
ATOM   3540  HB  ILE   235      24.289  43.702  38.124  1.00  0.00           H
ATOM   3541  CG2 ILE   235      22.444  42.694  37.767  1.00  0.00           C
ATOM   3542 HG21 ILE   235      21.757  42.464  36.952  1.00  0.00           H
ATOM   3543 HG22 ILE   235      22.777  41.848  38.368  1.00  0.00           H
ATOM   3544 HG23 ILE   235      21.979  43.303  38.542  1.00  0.00           H
ATOM   3545  CG1 ILE   235      24.558  42.372  36.387  1.00  0.00           C
ATOM   3546 HG12 ILE   235      23.888  41.762  35.781  1.00  0.00           H
ATOM   3547 HG13 ILE   235      25.357  42.918  35.884  1.00  0.00           H
ATOM   3548  CD1 ILE   235      25.360  41.323  37.171  1.00  0.00           C
ATOM   3549 HD11 ILE   235      25.558  41.780  38.140  1.00  0.00           H
ATOM   3550 HD12 ILE   235      24.788  40.399  37.255  1.00  0.00           H
ATOM   3551 HD13 ILE   235      26.270  41.075  36.625  1.00  0.00           H
ATOM   3552  C   ILE   235      22.217  45.431  36.870  1.00  0.00           C
ATOM   3553  O   ILE   235      22.155  45.955  38.001  1.00  0.00           O
ATOM   3554  N   CYX   236      21.180  45.526  36.018  1.00  0.00           N
ATOM   3555  H   CYX   236      21.193  45.142  35.084  1.00  0.00           H
ATOM   3556  CA  CYX   236      19.957  46.241  36.339  1.00  0.00           C
ATOM   3557  HA  CYX   236      20.132  47.312  36.437  1.00  0.00           H
ATOM   3558  CB  CYX   236      19.062  46.228  35.113  1.00  0.00           C
ATOM   3559  HB2 CYX   236      18.855  45.209  34.785  1.00  0.00           H
ATOM   3560  HB3 CYX   236      18.070  46.672  35.192  1.00  0.00           H
ATOM   3561  SG  CYX   236      19.747  47.142  33.708  1.00  0.00           S
ATOM   3562  C   CYX   236      19.206  45.686  37.642  1.00  0.00           C
ATOM   3563  O   CYX   236      18.430  46.373  38.331  1.00  0.00           O
ATOM   3564  N   SER   237      19.516  44.429  37.995  1.00  0.00           N
ATOM   3565  H   SER   237      20.147  43.868  37.441  1.00  0.00           H
ATOM   3566  CA  SER   237      18.581  43.611  38.813  1.00  0.00           C
ATOM   3567  HA  SER   237      17.615  43.583  38.307  1.00  0.00           H
ATOM   3568  CB  SER   237      19.099  42.227  39.053  1.00  0.00           C
ATOM   3569  HB2 SER   237      19.010  41.713  38.095  1.00  0.00           H
ATOM   3570  HB3 SER   237      20.131  42.317  39.393  1.00  0.00           H
ATOM   3571  OG  SER   237      18.311  41.310  39.820  1.00  0.00           O
ATOM   3572  HG  SER   237      17.456  41.078  39.448  1.00  0.00           H
ATOM   3573  C   SER   237      18.329  44.259  40.233  1.00  0.00           C
ATOM   3574  O   SER   237      19.271  44.670  40.888  1.00  0.00           O
ATOM   3575  N   GLY   238      17.064  44.197  40.707  1.00  0.00           N
ATOM   3576  H   GLY   238      16.411  43.591  40.233  1.00  0.00           H
ATOM   3577  CA  GLY   238      16.676  44.724  42.025  1.00  0.00           C
ATOM   3578  HA2 GLY   238      17.399  45.509  42.244  1.00  0.00           H
ATOM   3579  HA3 GLY   238      15.629  45.023  41.989  1.00  0.00           H
ATOM   3580  C   GLY   238      16.983  43.740  43.098  1.00  0.00           C
ATOM   3581  O   GLY   238      16.548  43.970  44.210  1.00  0.00           O
ATOM   3582  N   VAL   239      17.607  42.602  42.838  1.00  0.00           N
ATOM   3583  H   VAL   239      17.804  42.431  41.863  1.00  0.00           H
ATOM   3584  CA  VAL   239      18.288  41.795  43.887  1.00  0.00           C
ATOM   3585  HA  VAL   239      17.761  41.883  44.837  1.00  0.00           H
ATOM   3586  CB  VAL   239      18.262  40.349  43.368  1.00  0.00           C
ATOM   3587  HB  VAL   239      18.679  40.297  42.363  1.00  0.00           H
ATOM   3588  CG1 VAL   239      19.048  39.348  44.194  1.00  0.00           C
ATOM   3589 HG11 VAL   239      19.148  38.490  43.530  1.00  0.00           H
ATOM   3590 HG12 VAL   239      20.031  39.690  44.516  1.00  0.00           H
ATOM   3591 HG13 VAL   239      18.411  39.126  45.050  1.00  0.00           H
ATOM   3592  CG2 VAL   239      16.835  39.746  43.241  1.00  0.00           C
ATOM   3593 HG21 VAL   239      16.251  40.245  42.468  1.00  0.00           H
ATOM   3594 HG22 VAL   239      16.919  38.685  43.005  1.00  0.00           H
ATOM   3595 HG23 VAL   239      16.455  39.774  44.262  1.00  0.00           H
ATOM   3596  C   VAL   239      19.676  42.390  44.019  1.00  0.00           C
ATOM   3597  O   VAL   239      20.613  42.045  43.231  1.00  0.00           O
ATOM   3598  N   PHE   240      19.834  43.358  44.943  1.00  0.00           N
ATOM   3599  H   PHE   240      18.992  43.610  45.441  1.00  0.00           H
ATOM   3600  CA  PHE   240      21.081  44.186  45.070  1.00  0.00           C
ATOM   3601  HA  PHE   240      21.172  44.676  44.101  1.00  0.00           H
ATOM   3602  CB  PHE   240      20.869  45.445  45.948  1.00  0.00           C
ATOM   3603  HB2 PHE   240      20.779  45.055  46.962  1.00  0.00           H
ATOM   3604  HB3 PHE   240      21.709  46.140  45.941  1.00  0.00           H
ATOM   3605  CG  PHE   240      19.638  46.255  45.724  1.00  0.00           C
ATOM   3606  CD1 PHE   240      18.351  45.916  46.231  1.00  0.00           C
ATOM   3607  HD1 PHE   240      18.418  45.149  46.989  1.00  0.00           H
ATOM   3608  CE1 PHE   240      17.227  46.602  45.943  1.00  0.00           C
ATOM   3609  HE1 PHE   240      16.390  46.440  46.607  1.00  0.00           H
ATOM   3610  CZ  PHE   240      17.274  47.686  45.037  1.00  0.00           C
ATOM   3611  HZ  PHE   240      16.354  48.111  44.666  1.00  0.00           H
ATOM   3612  CE2 PHE   240      18.523  48.044  44.510  1.00  0.00           C
ATOM   3613  HE2 PHE   240      18.583  48.770  43.713  1.00  0.00           H
ATOM   3614  CD2 PHE   240      19.730  47.403  44.881  1.00  0.00           C
ATOM   3615  HD2 PHE   240      20.591  47.761  44.337  1.00  0.00           H
ATOM   3616  C   PHE   240      22.410  43.356  45.270  1.00  0.00           C
ATOM   3617  O   PHE   240      22.511  42.447  46.044  1.00  0.00           O
ATOM   3618  N   GLY   241      23.409  43.491  44.398  1.00  0.00           N
ATOM   3619  H   GLY   241      23.199  44.149  43.661  1.00  0.00           H
ATOM   3620  CA  GLY   241      24.503  42.554  44.215  1.00  0.00           C
ATOM   3621  HA2 GLY   241      24.204  41.512  44.330  1.00  0.00           H
ATOM   3622  HA3 GLY   241      24.941  42.691  43.226  1.00  0.00           H
ATOM   3623  C   GLY   241      25.644  42.742  45.185  1.00  0.00           C
ATOM   3624  O   GLY   241      26.478  41.845  45.326  1.00  0.00           O
ATOM   3625  N   ASH   242      25.754  43.850  45.882  1.00  0.00           N
ATOM   3626  H   ASH   242      24.940  44.445  45.836  1.00  0.00           H
ATOM   3627  CA  ASH   242      26.769  44.110  46.961  1.00  0.00           C
ATOM   3628  HA  ASH   242      27.063  43.167  47.423  1.00  0.00           H
ATOM   3629  CB  ASH   242      27.973  44.752  46.265  1.00  0.00           C
ATOM   3630  HB2 ASH   242      28.359  44.133  45.456  1.00  0.00           H
ATOM   3631  HB3 ASH   242      27.671  45.736  45.905  1.00  0.00           H
ATOM   3632  CG  ASH   242      29.138  44.922  47.199  1.00  0.00           C
ATOM   3633  OD1 ASH   242      29.185  44.368  48.306  1.00  0.00           O
ATOM   3634  OD2 ASH   242      30.117  45.763  46.787  1.00  0.00           O
ATOM   3635  HD2 ASH   242      29.989  46.085  45.891  1.00  0.00           H
ATOM   3636  C   ASH   242      26.117  44.955  48.081  1.00  0.00           C
ATOM   3637  O   ASH   242      25.031  45.575  47.994  1.00  0.00           O
ATOM   3638  N   ASN   243      26.627  44.872  49.322  1.00  0.00           N
ATOM   3639  H   ASN   243      27.500  44.364  49.353  1.00  0.00           H
ATOM   3640  CA  ASN   243      26.278  45.761  50.477  1.00  0.00           C
ATOM   3641  HA  ASN   243      25.189  45.817  50.456  1.00  0.00           H
ATOM   3642  CB  ASN   243      26.532  44.813  51.753  1.00  0.00           C
ATOM   3643  HB2 ASN   243      27.604  44.637  51.833  1.00  0.00           H
ATOM   3644  HB3 ASN   243      26.236  45.330  52.665  1.00  0.00           H
ATOM   3645  CG  ASN   243      25.734  43.567  51.803  1.00  0.00           C
ATOM   3646  OD1 ASN   243      24.581  43.514  51.289  1.00  0.00           O
ATOM   3647  ND2 ASN   243      26.191  42.537  52.559  1.00  0.00           N
ATOM   3648 HD21 ASN   243      25.622  41.709  52.661  1.00  0.00           H
ATOM   3649 HD22 ASN   243      27.121  42.667  52.929  1.00  0.00           H
ATOM   3650  C   ASN   243      26.941  47.158  50.644  1.00  0.00           C
ATOM   3651  O   ASN   243      27.902  47.323  49.933  1.00  0.00           O
ATOM   3652  N   PRO   244      26.378  48.053  51.552  1.00  0.00           N
ATOM   3653  CD  PRO   244      27.117  49.246  51.950  1.00  0.00           C
ATOM   3654  HD2 PRO   244      27.009  50.053  51.226  1.00  0.00           H
ATOM   3655  HD3 PRO   244      28.152  49.089  52.259  1.00  0.00           H
ATOM   3656  CG  PRO   244      26.450  49.613  53.277  1.00  0.00           C
ATOM   3657  HG2 PRO   244      26.494  50.632  53.661  1.00  0.00           H
ATOM   3658  HG3 PRO   244      26.720  48.919  54.073  1.00  0.00           H
ATOM   3659  CB  PRO   244      25.024  49.370  52.970  1.00  0.00           C
ATOM   3660  HB2 PRO   244      24.660  50.198  52.362  1.00  0.00           H
ATOM   3661  HB3 PRO   244      24.421  49.113  53.842  1.00  0.00           H
ATOM   3662  CA  PRO   244      25.078  48.067  52.124  1.00  0.00           C
ATOM   3663  HA  PRO   244      25.010  47.108  52.639  1.00  0.00           H
ATOM   3664  C   PRO   244      23.976  48.033  51.056  1.00  0.00           C
ATOM   3665  O   PRO   244      24.213  48.451  49.901  1.00  0.00           O
ATOM   3666  N   ARG   245      22.790  47.596  51.397  1.00  0.00           N
ATOM   3667  H   ARG   245      22.641  47.202  52.315  1.00  0.00           H
ATOM   3668  CA  ARG   245      21.695  47.402  50.423  1.00  0.00           C
ATOM   3669  HA  ARG   245      21.754  48.131  49.615  1.00  0.00           H
ATOM   3670  CB  ARG   245      21.820  46.054  49.654  1.00  0.00           C
ATOM   3671  HB2 ARG   245      21.161  45.969  48.789  1.00  0.00           H
ATOM   3672  HB3 ARG   245      22.808  46.065  49.195  1.00  0.00           H
ATOM   3673  CG  ARG   245      21.672  44.806  50.562  1.00  0.00           C
ATOM   3674  HG2 ARG   245      22.524  44.826  51.242  1.00  0.00           H
ATOM   3675  HG3 ARG   245      20.718  44.887  51.083  1.00  0.00           H
ATOM   3676  CD  ARG   245      21.753  43.574  49.708  1.00  0.00           C
ATOM   3677  HD2 ARG   245      21.096  43.806  48.868  1.00  0.00           H
ATOM   3678  HD3 ARG   245      22.781  43.429  49.378  1.00  0.00           H
ATOM   3679  NE  ARG   245      21.326  42.343  50.339  1.00  0.00           N
ATOM   3680  HE  ARG   245      20.340  42.344  50.559  1.00  0.00           H
ATOM   3681  CZ  ARG   245      22.067  41.180  50.696  1.00  0.00           C
ATOM   3682  NH1 ARG   245      21.590  40.046  51.179  1.00  0.00           N
ATOM   3683 HH11 ARG   245      20.620  39.933  51.436  1.00  0.00           H
ATOM   3684 HH12 ARG   245      22.191  39.235  51.207  1.00  0.00           H
ATOM   3685  NH2 ARG   245      23.405  41.232  50.633  1.00  0.00           N
ATOM   3686 HH21 ARG   245      23.762  42.169  50.514  1.00  0.00           H
ATOM   3687 HH22 ARG   245      24.006  40.611  51.157  1.00  0.00           H
ATOM   3688  C   ARG   245      20.207  47.592  50.967  1.00  0.00           C
ATOM   3689  O   ARG   245      19.899  47.114  52.040  1.00  0.00           O
ATOM   3690  N   PRO   246      19.271  48.110  50.075  1.00  0.00           N
ATOM   3691  CD  PRO   246      19.463  48.800  48.810  1.00  0.00           C
ATOM   3692  HD2 PRO   246      19.613  48.007  48.078  1.00  0.00           H
ATOM   3693  HD3 PRO   246      20.347  49.432  48.722  1.00  0.00           H
ATOM   3694  CG  PRO   246      18.184  49.507  48.517  1.00  0.00           C
ATOM   3695  HG2 PRO   246      17.945  49.387  47.460  1.00  0.00           H
ATOM   3696  HG3 PRO   246      18.169  50.516  48.928  1.00  0.00           H
ATOM   3697  CB  PRO   246      17.176  48.690  49.237  1.00  0.00           C
ATOM   3698  HB2 PRO   246      16.700  48.098  48.454  1.00  0.00           H
ATOM   3699  HB3 PRO   246      16.424  49.333  49.694  1.00  0.00           H
ATOM   3700  CA  PRO   246      17.827  47.898  50.357  1.00  0.00           C
ATOM   3701  HA  PRO   246      17.410  48.236  51.305  1.00  0.00           H
ATOM   3702  C   PRO   246      17.272  46.455  50.267  1.00  0.00           C
ATOM   3703  O   PRO   246      17.869  45.728  49.478  1.00  0.00           O
ATOM   3704  N   ASN   247      16.039  46.078  50.763  1.00  0.00           N
ATOM   3705  H   ASN   247      15.470  46.794  51.191  1.00  0.00           H
ATOM   3706  CA  ASN   247      15.507  44.734  50.595  1.00  0.00           C
ATOM   3707  HA  ASN   247      16.174  43.882  50.725  1.00  0.00           H
ATOM   3708  CB  ASN   247      14.255  44.506  51.450  1.00  0.00           C
ATOM   3709  HB2 ASN   247      13.865  43.525  51.178  1.00  0.00           H
ATOM   3710  HB3 ASN   247      14.402  44.582  52.526  1.00  0.00           H
ATOM   3711  CG  ASN   247      13.144  45.441  51.233  1.00  0.00           C
ATOM   3712  OD1 ASN   247      13.163  46.639  51.608  1.00  0.00           O
ATOM   3713  ND2 ASN   247      12.049  44.899  50.697  1.00  0.00           N
ATOM   3714 HD21 ASN   247      11.295  45.504  50.401  1.00  0.00           H
ATOM   3715 HD22 ASN   247      12.211  43.993  50.281  1.00  0.00           H
ATOM   3716  C   ASN   247      15.049  44.673  49.075  1.00  0.00           C
ATOM   3717  O   ASN   247      14.804  45.733  48.447  1.00  0.00           O
ATOM   3718  N   ASP   248      15.103  43.466  48.466  1.00  0.00           N
ATOM   3719  H   ASP   248      15.325  42.631  48.988  1.00  0.00           H
ATOM   3720  CA  ASP   248      15.168  43.281  47.015  1.00  0.00           C
ATOM   3721  HA  ASP   248      15.875  44.051  46.706  1.00  0.00           H
ATOM   3722  CB  ASP   248      15.723  41.902  46.715  1.00  0.00           C
ATOM   3723  HB2 ASP   248      15.031  41.129  47.049  1.00  0.00           H
ATOM   3724  HB3 ASP   248      15.874  41.715  45.652  1.00  0.00           H
ATOM   3725  CG  ASP   248      17.104  41.710  47.372  1.00  0.00           C
ATOM   3726  OD1 ASP   248      18.119  42.443  47.118  1.00  0.00           O
ATOM   3727  OD2 ASP   248      17.159  40.830  48.214  1.00  0.00           O
ATOM   3728  C   ASP   248      13.802  43.428  46.465  1.00  0.00           C
ATOM   3729  O   ASP   248      12.820  42.943  47.033  1.00  0.00           O
ATOM   3730  N   GLY   249      13.731  44.052  45.314  1.00  0.00           N
ATOM   3731  H   GLY   249      14.579  44.351  44.854  1.00  0.00           H
ATOM   3732  CA  GLY   249      12.522  44.437  44.603  1.00  0.00           C
ATOM   3733  HA2 GLY   249      11.949  43.576  44.256  1.00  0.00           H
ATOM   3734  HA3 GLY   249      11.819  44.996  45.221  1.00  0.00           H
ATOM   3735  C   GLY   249      12.870  45.257  43.378  1.00  0.00           C
ATOM   3736  O   GLY   249      13.378  44.792  42.389  1.00  0.00           O
ATOM   3737  N   THR   250      12.434  46.545  43.434  1.00  0.00           N
ATOM   3738  H   THR   250      12.158  46.911  44.334  1.00  0.00           H
ATOM   3739  CA  THR   250      12.583  47.438  42.301  1.00  0.00           C
ATOM   3740  HA  THR   250      12.244  46.881  41.428  1.00  0.00           H
ATOM   3741  CB  THR   250      11.814  48.756  42.392  1.00  0.00           C
ATOM   3742  HB  THR   250      12.457  49.464  42.915  1.00  0.00           H
ATOM   3743  CG2 THR   250      11.457  49.342  41.032  1.00  0.00           C
ATOM   3744 HG21 THR   250      10.578  48.880  40.582  1.00  0.00           H
ATOM   3745 HG22 THR   250      11.180  50.392  41.121  1.00  0.00           H
ATOM   3746 HG23 THR   250      12.325  49.330  40.371  1.00  0.00           H
ATOM   3747  OG1 THR   250      10.617  48.696  43.099  1.00  0.00           O
ATOM   3748  HG1 THR   250      10.765  48.214  43.916  1.00  0.00           H
ATOM   3749  C   THR   250      13.995  47.803  42.212  1.00  0.00           C
ATOM   3750  O   THR   250      14.602  48.389  43.131  1.00  0.00           O
ATOM   3751  N   GLY   251      14.605  47.504  41.055  1.00  0.00           N
ATOM   3752  H   GLY   251      13.968  47.429  40.275  1.00  0.00           H
ATOM   3753  CA  GLY   251      16.086  47.643  40.804  1.00  0.00           C
ATOM   3754  HA2 GLY   251      16.647  47.748  41.734  1.00  0.00           H
ATOM   3755  HA3 GLY   251      16.496  46.778  40.283  1.00  0.00           H
ATOM   3756  C   GLY   251      16.475  48.993  40.012  1.00  0.00           C
ATOM   3757  O   GLY   251      15.617  49.886  39.899  1.00  0.00           O
ATOM   3758  N   SER   252      17.664  48.997  39.405  1.00  0.00           N
ATOM   3759  H   SER   252      18.171  48.123  39.412  1.00  0.00           H
ATOM   3760  CA  SER   252      18.093  50.145  38.537  1.00  0.00           C
ATOM   3761  HA  SER   252      17.281  50.496  37.902  1.00  0.00           H
ATOM   3762  CB  SER   252      18.522  51.216  39.527  1.00  0.00           C
ATOM   3763  HB2 SER   252      17.641  51.477  40.111  1.00  0.00           H
ATOM   3764  HB3 SER   252      19.301  50.768  40.144  1.00  0.00           H
ATOM   3765  OG  SER   252      19.003  52.405  38.922  1.00  0.00           O
ATOM   3766  HG  SER   252      19.130  52.971  39.686  1.00  0.00           H
ATOM   3767  C   SER   252      19.290  49.802  37.716  1.00  0.00           C
ATOM   3768  O   SER   252      20.269  49.202  38.137  1.00  0.00           O
ATOM   3769  N   CYX   253      19.197  50.149  36.420  1.00  0.00           N
ATOM   3770  H   CYX   253      18.323  50.544  36.103  1.00  0.00           H
ATOM   3771  CA  CYX   253      20.342  49.993  35.500  1.00  0.00           C
ATOM   3772  HA  CYX   253      20.751  48.986  35.571  1.00  0.00           H
ATOM   3773  CB  CYX   253      19.829  50.097  34.037  1.00  0.00           C
ATOM   3774  HB2 CYX   253      19.289  51.042  33.989  1.00  0.00           H
ATOM   3775  HB3 CYX   253      20.690  50.069  33.367  1.00  0.00           H
ATOM   3776  SG  CYX   253      18.681  48.810  33.463  1.00  0.00           S
ATOM   3777  C   CYX   253      21.445  51.024  35.682  1.00  0.00           C
ATOM   3778  O   CYX   253      22.433  50.837  34.956  1.00  0.00           O
ATOM   3779  N   GLY   254      21.278  52.060  36.480  1.00  0.00           N
ATOM   3780  H   GLY   254      20.530  52.006  37.156  1.00  0.00           H
ATOM   3781  CA  GLY   254      22.018  53.284  36.441  1.00  0.00           C
ATOM   3782  HA2 GLY   254      22.572  53.234  35.504  1.00  0.00           H
ATOM   3783  HA3 GLY   254      21.386  54.164  36.325  1.00  0.00           H
ATOM   3784  C   GLY   254      22.967  53.429  37.597  1.00  0.00           C
ATOM   3785  O   GLY   254      22.869  52.723  38.612  1.00  0.00           O
ATOM   3786  N   PRO   255      23.831  54.472  37.564  1.00  0.00           N
ATOM   3787  CD  PRO   255      24.026  55.470  36.507  1.00  0.00           C
ATOM   3788  HD2 PRO   255      23.210  56.189  36.431  1.00  0.00           H
ATOM   3789  HD3 PRO   255      24.175  54.882  35.601  1.00  0.00           H
ATOM   3790  CG  PRO   255      25.245  56.299  36.808  1.00  0.00           C
ATOM   3791  HG2 PRO   255      25.032  57.362  36.705  1.00  0.00           H
ATOM   3792  HG3 PRO   255      26.104  55.941  36.242  1.00  0.00           H
ATOM   3793  CB  PRO   255      25.614  55.973  38.320  1.00  0.00           C
ATOM   3794  HB2 PRO   255      25.186  56.817  38.862  1.00  0.00           H
ATOM   3795  HB3 PRO   255      26.672  55.914  38.574  1.00  0.00           H
ATOM   3796  CA  PRO   255      24.746  54.756  38.705  1.00  0.00           C
ATOM   3797  HA  PRO   255      25.442  53.917  38.690  1.00  0.00           H
ATOM   3798  C   PRO   255      24.234  54.853  40.206  1.00  0.00           C
ATOM   3799  O   PRO   255      23.120  55.243  40.502  1.00  0.00           O
ATOM   3800  N   VAL   256      25.171  54.584  41.245  1.00  0.00           N
ATOM   3801  H   VAL   256      26.134  54.359  41.042  1.00  0.00           H
ATOM   3802  CA  VAL   256      24.961  54.861  42.620  1.00  0.00           C
ATOM   3803  HA  VAL   256      24.116  55.546  42.683  1.00  0.00           H
ATOM   3804  CB  VAL   256      24.541  53.558  43.389  1.00  0.00           C
ATOM   3805  HB  VAL   256      25.304  52.784  43.316  1.00  0.00           H
ATOM   3806  CG1 VAL   256      24.238  53.850  44.868  1.00  0.00           C
ATOM   3807 HG11 VAL   256      23.531  54.678  44.920  1.00  0.00           H
ATOM   3808 HG12 VAL   256      23.856  52.897  45.231  1.00  0.00           H
ATOM   3809 HG13 VAL   256      25.047  54.084  45.560  1.00  0.00           H
ATOM   3810  CG2 VAL   256      23.326  52.923  42.810  1.00  0.00           C
ATOM   3811 HG21 VAL   256      23.405  52.805  41.729  1.00  0.00           H
ATOM   3812 HG22 VAL   256      23.265  51.889  43.147  1.00  0.00           H
ATOM   3813 HG23 VAL   256      22.420  53.487  43.029  1.00  0.00           H
ATOM   3814  C   VAL   256      26.210  55.416  43.307  1.00  0.00           C
ATOM   3815  O   VAL   256      27.130  54.672  43.696  1.00  0.00           O
ATOM   3816  N   SER   257      26.377  56.726  43.498  1.00  0.00           N
ATOM   3817  H   SER   257      25.676  57.325  43.087  1.00  0.00           H
ATOM   3818  CA  SER   257      27.465  57.322  44.196  1.00  0.00           C
ATOM   3819  HA  SER   257      28.400  57.135  43.669  1.00  0.00           H
ATOM   3820  CB  SER   257      27.306  58.881  44.056  1.00  0.00           C
ATOM   3821  HB2 SER   257      26.389  59.153  44.579  1.00  0.00           H
ATOM   3822  HB3 SER   257      28.113  59.406  44.565  1.00  0.00           H
ATOM   3823  OG  SER   257      27.414  59.442  42.734  1.00  0.00           O
ATOM   3824  HG  SER   257      28.326  59.677  42.550  1.00  0.00           H
ATOM   3825  C   SER   257      27.674  57.005  45.715  1.00  0.00           C
ATOM   3826  O   SER   257      28.833  56.995  46.125  1.00  0.00           O
ATOM   3827  N   SER   258      26.580  56.613  46.407  1.00  0.00           N
ATOM   3828  H   SER   258      25.618  56.690  46.111  1.00  0.00           H
ATOM   3829  CA  SER   258      26.764  55.983  47.719  1.00  0.00           C
ATOM   3830  HA  SER   258      27.287  56.659  48.396  1.00  0.00           H
ATOM   3831  CB  SER   258      25.495  55.630  48.388  1.00  0.00           C
ATOM   3832  HB2 SER   258      24.915  56.544  48.518  1.00  0.00           H
ATOM   3833  HB3 SER   258      24.904  55.024  47.702  1.00  0.00           H
ATOM   3834  OG  SER   258      25.753  54.954  49.606  1.00  0.00           O
ATOM   3835  HG  SER   258      26.095  55.634  50.191  1.00  0.00           H
ATOM   3836  C   SER   258      27.680  54.690  47.741  1.00  0.00           C
ATOM   3837  O   SER   258      27.484  53.696  46.998  1.00  0.00           O
ATOM   3838  N   ASN   259      28.622  54.630  48.690  1.00  0.00           N
ATOM   3839  H   ASN   259      28.646  55.416  49.324  1.00  0.00           H
ATOM   3840  CA  ASN   259      29.566  53.516  48.872  1.00  0.00           C
ATOM   3841  HA  ASN   259      30.257  53.849  49.646  1.00  0.00           H
ATOM   3842  CB  ASN   259      28.718  52.331  49.442  1.00  0.00           C
ATOM   3843  HB2 ASN   259      27.942  52.605  50.156  1.00  0.00           H
ATOM   3844  HB3 ASN   259      28.151  51.834  48.655  1.00  0.00           H
ATOM   3845  CG  ASN   259      29.463  51.159  50.140  1.00  0.00           C
ATOM   3846  OD1 ASN   259      29.467  50.058  49.641  1.00  0.00           O
ATOM   3847  ND2 ASN   259      29.803  51.399  51.357  1.00  0.00           N
ATOM   3848 HD21 ASN   259      29.857  50.634  52.015  1.00  0.00           H
ATOM   3849 HD22 ASN   259      29.829  52.336  51.730  1.00  0.00           H
ATOM   3850  C   ASN   259      30.335  53.117  47.570  1.00  0.00           C
ATOM   3851  O   ASN   259      30.724  51.978  47.333  1.00  0.00           O
ATOM   3852  N   GLY   260      30.572  54.105  46.639  1.00  0.00           N
ATOM   3853  H   GLY   260      30.174  55.018  46.809  1.00  0.00           H
ATOM   3854  CA  GLY   260      30.971  53.927  45.295  1.00  0.00           C
ATOM   3855  HA2 GLY   260      30.117  53.688  44.662  1.00  0.00           H
ATOM   3856  HA3 GLY   260      31.221  54.947  45.001  1.00  0.00           H
ATOM   3857  C   GLY   260      32.156  53.029  45.120  1.00  0.00           C
ATOM   3858  O   GLY   260      31.906  51.886  44.688  1.00  0.00           O
ATOM   3859  N   ALA   261      33.361  53.476  45.461  1.00  0.00           N
ATOM   3860  H   ALA   261      33.335  54.446  45.739  1.00  0.00           H
ATOM   3861  CA  ALA   261      34.581  52.757  45.419  1.00  0.00           C
ATOM   3862  HA  ALA   261      34.823  52.361  44.432  1.00  0.00           H
ATOM   3863  CB  ALA   261      35.563  53.858  45.770  1.00  0.00           C
ATOM   3864  HB1 ALA   261      35.292  54.239  46.754  1.00  0.00           H
ATOM   3865  HB2 ALA   261      36.600  53.521  45.753  1.00  0.00           H
ATOM   3866  HB3 ALA   261      35.430  54.681  45.068  1.00  0.00           H
ATOM   3867  C   ALA   261      34.774  51.529  46.355  1.00  0.00           C
ATOM   3868  O   ALA   261      35.476  50.559  46.081  1.00  0.00           O
ATOM   3869  N   TYR   262      34.043  51.554  47.505  1.00  0.00           N
ATOM   3870  H   TYR   262      33.654  52.446  47.775  1.00  0.00           H
ATOM   3871  CA  TYR   262      34.033  50.423  48.426  1.00  0.00           C
ATOM   3872  HA  TYR   262      35.064  50.118  48.605  1.00  0.00           H
ATOM   3873  CB  TYR   262      33.493  50.887  49.712  1.00  0.00           C
ATOM   3874  HB2 TYR   262      34.061  51.733  50.097  1.00  0.00           H
ATOM   3875  HB3 TYR   262      32.508  51.273  49.449  1.00  0.00           H
ATOM   3876  CG  TYR   262      33.400  49.896  50.780  1.00  0.00           C
ATOM   3877  CD1 TYR   262      34.568  49.657  51.523  1.00  0.00           C
ATOM   3878  HD1 TYR   262      35.431  50.280  51.334  1.00  0.00           H
ATOM   3879  CE1 TYR   262      34.637  48.714  52.566  1.00  0.00           C
ATOM   3880  HE1 TYR   262      35.580  48.601  53.079  1.00  0.00           H
ATOM   3881  CZ  TYR   262      33.531  47.917  52.764  1.00  0.00           C
ATOM   3882  OH  TYR   262      33.511  46.863  53.623  1.00  0.00           O
ATOM   3883  HH  TYR   262      34.414  46.778  53.936  1.00  0.00           H
ATOM   3884  CE2 TYR   262      32.345  48.124  52.033  1.00  0.00           C
ATOM   3885  HE2 TYR   262      31.508  47.448  52.122  1.00  0.00           H
ATOM   3886  CD2 TYR   262      32.296  49.126  51.064  1.00  0.00           C
ATOM   3887  HD2 TYR   262      31.343  49.456  50.680  1.00  0.00           H
ATOM   3888  C   TYR   262      33.180  49.317  47.791  1.00  0.00           C
ATOM   3889  O   TYR   262      32.254  49.544  47.028  1.00  0.00           O
ATOM   3890  N   GLY   263      33.567  48.060  48.104  1.00  0.00           N
ATOM   3891  H   GLY   263      34.309  47.975  48.785  1.00  0.00           H
ATOM   3892  CA  GLY   263      32.885  46.876  47.694  1.00  0.00           C
ATOM   3893  HA2 GLY   263      31.924  46.759  48.195  1.00  0.00           H
ATOM   3894  HA3 GLY   263      32.885  46.826  46.605  1.00  0.00           H
ATOM   3895  C   GLY   263      33.537  45.575  48.167  1.00  0.00           C
ATOM   3896  O   GLY   263      34.287  45.554  49.089  1.00  0.00           O
ATOM   3897  N   VAL   264      33.236  44.499  47.398  1.00  0.00           N
ATOM   3898  H   VAL   264      32.611  44.687  46.626  1.00  0.00           H
ATOM   3899  CA  VAL   264      33.851  43.122  47.383  1.00  0.00           C
ATOM   3900  HA  VAL   264      34.929  43.154  47.545  1.00  0.00           H
ATOM   3901  CB  VAL   264      33.335  42.299  48.606  1.00  0.00           C
ATOM   3902  HB  VAL   264      33.678  42.787  49.518  1.00  0.00           H
ATOM   3903  CG1 VAL   264      31.831  42.251  48.668  1.00  0.00           C
ATOM   3904 HG11 VAL   264      31.507  43.275  48.858  1.00  0.00           H
ATOM   3905 HG12 VAL   264      31.405  41.731  47.810  1.00  0.00           H
ATOM   3906 HG13 VAL   264      31.487  41.731  49.562  1.00  0.00           H
ATOM   3907  CG2 VAL   264      33.878  40.808  48.631  1.00  0.00           C
ATOM   3908 HG21 VAL   264      33.696  40.310  49.584  1.00  0.00           H
ATOM   3909 HG22 VAL   264      33.387  40.302  47.799  1.00  0.00           H
ATOM   3910 HG23 VAL   264      34.956  40.856  48.476  1.00  0.00           H
ATOM   3911  C   VAL   264      33.699  42.436  46.041  1.00  0.00           C
ATOM   3912  O   VAL   264      32.685  42.700  45.425  1.00  0.00           O
ATOM   3913  N   LYS   265      34.640  41.524  45.694  1.00  0.00           N
ATOM   3914  H   LYS   265      35.423  41.468  46.329  1.00  0.00           H
ATOM   3915  CA  LYS   265      34.489  40.688  44.528  1.00  0.00           C
ATOM   3916  HA  LYS   265      34.524  41.283  43.616  1.00  0.00           H
ATOM   3917  CB  LYS   265      35.692  39.709  44.563  1.00  0.00           C
ATOM   3918  HB2 LYS   265      36.586  40.320  44.694  1.00  0.00           H
ATOM   3919  HB3 LYS   265      35.589  39.083  45.450  1.00  0.00           H
ATOM   3920  CG  LYS   265      35.804  38.748  43.361  1.00  0.00           C
ATOM   3921  HG2 LYS   265      34.925  38.105  43.320  1.00  0.00           H
ATOM   3922  HG3 LYS   265      35.662  39.245  42.402  1.00  0.00           H
ATOM   3923  CD  LYS   265      37.107  37.826  43.262  1.00  0.00           C
ATOM   3924  HD2 LYS   265      37.992  38.463  43.225  1.00  0.00           H
ATOM   3925  HD3 LYS   265      37.205  37.198  44.148  1.00  0.00           H
ATOM   3926  CE  LYS   265      37.022  36.913  42.035  1.00  0.00           C
ATOM   3927  HE2 LYS   265      37.737  36.106  42.191  1.00  0.00           H
ATOM   3928  HE3 LYS   265      36.085  36.388  41.846  1.00  0.00           H
ATOM   3929  NZ  LYS   265      37.228  37.552  40.756  1.00  0.00           N
ATOM   3930  HZ1 LYS   265      38.190  37.767  40.536  1.00  0.00           H
ATOM   3931  HZ2 LYS   265      36.758  37.055  40.012  1.00  0.00           H
ATOM   3932  HZ3 LYS   265      36.743  38.432  40.654  1.00  0.00           H
ATOM   3933  C   LYS   265      33.123  39.954  44.493  1.00  0.00           C
ATOM   3934  O   LYS   265      32.507  39.772  45.542  1.00  0.00           O
ATOM   3935  N   GLY   266      32.689  39.508  43.265  1.00  0.00           N
ATOM   3936  H   GLY   266      33.342  39.592  42.499  1.00  0.00           H
ATOM   3937  CA  GLY   266      31.572  38.623  43.122  1.00  0.00           C
ATOM   3938  HA2 GLY   266      31.634  37.877  43.914  1.00  0.00           H
ATOM   3939  HA3 GLY   266      30.639  39.186  43.159  1.00  0.00           H
ATOM   3940  C   GLY   266      31.679  37.830  41.781  1.00  0.00           C
ATOM   3941  O   GLY   266      32.545  37.920  40.934  1.00  0.00           O
ATOM   3942  N   PHE   267      30.561  37.076  41.568  1.00  0.00           N
ATOM   3943  H   PHE   267      29.866  36.989  42.295  1.00  0.00           H
ATOM   3944  CA  PHE   267      30.160  36.653  40.285  1.00  0.00           C
ATOM   3945  HA  PHE   267      30.521  37.308  39.492  1.00  0.00           H
ATOM   3946  CB  PHE   267      30.612  35.258  40.097  1.00  0.00           C
ATOM   3947  HB2 PHE   267      30.374  35.035  39.058  1.00  0.00           H
ATOM   3948  HB3 PHE   267      31.701  35.254  40.067  1.00  0.00           H
ATOM   3949  CG  PHE   267      30.120  34.244  41.113  1.00  0.00           C
ATOM   3950  CD1 PHE   267      30.817  34.036  42.281  1.00  0.00           C
ATOM   3951  HD1 PHE   267      31.782  34.502  42.405  1.00  0.00           H
ATOM   3952  CE1 PHE   267      30.341  33.314  43.354  1.00  0.00           C
ATOM   3953  HE1 PHE   267      30.851  33.346  44.305  1.00  0.00           H
ATOM   3954  CZ  PHE   267      29.101  32.751  43.327  1.00  0.00           C
ATOM   3955  HZ  PHE   267      28.630  32.246  44.158  1.00  0.00           H
ATOM   3956  CE2 PHE   267      28.389  32.853  42.089  1.00  0.00           C
ATOM   3957  HE2 PHE   267      27.537  32.190  42.057  1.00  0.00           H
ATOM   3958  CD2 PHE   267      28.951  33.481  40.933  1.00  0.00           C
ATOM   3959  HD2 PHE   267      28.413  33.697  40.021  1.00  0.00           H
ATOM   3960  C   PHE   267      28.669  36.788  40.073  1.00  0.00           C
ATOM   3961  O   PHE   267      27.857  37.034  40.954  1.00  0.00           O
ATOM   3962  N   SER   268      28.209  36.704  38.850  1.00  0.00           N
ATOM   3963  H   SER   268      28.903  36.592  38.125  1.00  0.00           H
ATOM   3964  CA  SER   268      26.838  36.460  38.367  1.00  0.00           C
ATOM   3965  HA  SER   268      26.250  35.826  39.031  1.00  0.00           H
ATOM   3966  CB  SER   268      26.053  37.726  38.341  1.00  0.00           C
ATOM   3967  HB2 SER   268      26.555  38.397  37.645  1.00  0.00           H
ATOM   3968  HB3 SER   268      25.018  37.575  38.036  1.00  0.00           H
ATOM   3969  OG  SER   268      26.133  38.412  39.566  1.00  0.00           O
ATOM   3970  HG  SER   268      26.794  37.994  40.122  1.00  0.00           H
ATOM   3971  C   SER   268      26.827  35.781  37.001  1.00  0.00           C
ATOM   3972  O   SER   268      27.710  35.971  36.159  1.00  0.00           O
ATOM   3973  N   PHE   269      25.721  35.114  36.729  1.00  0.00           N
ATOM   3974  H   PHE   269      24.987  34.930  37.398  1.00  0.00           H
ATOM   3975  CA  PHE   269      25.460  34.401  35.506  1.00  0.00           C
ATOM   3976  HA  PHE   269      26.362  34.510  34.905  1.00  0.00           H
ATOM   3977  CB  PHE   269      25.412  32.872  35.763  1.00  0.00           C
ATOM   3978  HB2 PHE   269      24.694  32.704  36.566  1.00  0.00           H
ATOM   3979  HB3 PHE   269      25.074  32.400  34.840  1.00  0.00           H
ATOM   3980  CG  PHE   269      26.653  32.092  36.038  1.00  0.00           C
ATOM   3981  CD1 PHE   269      26.965  31.675  37.396  1.00  0.00           C
ATOM   3982  HD1 PHE   269      26.304  31.910  38.217  1.00  0.00           H
ATOM   3983  CE1 PHE   269      28.081  30.852  37.632  1.00  0.00           C
ATOM   3984  HE1 PHE   269      28.354  30.481  38.609  1.00  0.00           H
ATOM   3985  CZ  PHE   269      28.948  30.498  36.546  1.00  0.00           C
ATOM   3986  HZ  PHE   269      29.865  29.950  36.713  1.00  0.00           H
ATOM   3987  CE2 PHE   269      28.599  30.888  35.260  1.00  0.00           C
ATOM   3988  HE2 PHE   269      29.248  30.577  34.454  1.00  0.00           H
ATOM   3989  CD2 PHE   269      27.371  31.522  34.933  1.00  0.00           C
ATOM   3990  HD2 PHE   269      27.025  31.755  33.936  1.00  0.00           H
ATOM   3991  C   PHE   269      24.234  34.731  34.660  1.00  0.00           C
ATOM   3992  O   PHE   269      23.139  34.636  35.079  1.00  0.00           O
ATOM   3993  N   LYS   270      24.530  35.116  33.412  1.00  0.00           N
ATOM   3994  H   LYS   270      25.516  35.226  33.222  1.00  0.00           H
ATOM   3995  CA  LYS   270      23.582  35.442  32.388  1.00  0.00           C
ATOM   3996  HA  LYS   270      22.685  35.817  32.880  1.00  0.00           H
ATOM   3997  CB  LYS   270      24.257  36.457  31.368  1.00  0.00           C
ATOM   3998  HB2 LYS   270      24.716  37.251  31.959  1.00  0.00           H
ATOM   3999  HB3 LYS   270      25.013  35.926  30.791  1.00  0.00           H
ATOM   4000  CG  LYS   270      23.299  37.181  30.482  1.00  0.00           C
ATOM   4001  HG2 LYS   270      22.559  36.481  30.094  1.00  0.00           H
ATOM   4002  HG3 LYS   270      22.717  37.838  31.129  1.00  0.00           H
ATOM   4003  CD  LYS   270      23.960  37.909  29.306  1.00  0.00           C
ATOM   4004  HD2 LYS   270      24.669  38.579  29.794  1.00  0.00           H
ATOM   4005  HD3 LYS   270      24.535  37.174  28.745  1.00  0.00           H
ATOM   4006  CE  LYS   270      23.025  38.694  28.434  1.00  0.00           C
ATOM   4007  HE2 LYS   270      22.437  39.321  29.105  1.00  0.00           H
ATOM   4008  HE3 LYS   270      23.552  39.379  27.770  1.00  0.00           H
ATOM   4009  NZ  LYS   270      22.223  37.899  27.593  1.00  0.00           N
ATOM   4010  HZ1 LYS   270      21.709  37.316  28.237  1.00  0.00           H
ATOM   4011  HZ2 LYS   270      21.545  38.437  27.071  1.00  0.00           H
ATOM   4012  HZ3 LYS   270      22.782  37.476  26.865  1.00  0.00           H
ATOM   4013  C   LYS   270      22.900  34.223  31.670  1.00  0.00           C
ATOM   4014  O   LYS   270      23.563  33.412  31.007  1.00  0.00           O
ATOM   4015  N   TYR   271      21.571  34.104  31.785  1.00  0.00           N
ATOM   4016  H   TYR   271      21.149  34.785  32.400  1.00  0.00           H
ATOM   4017  CA  TYR   271      20.703  33.002  31.333  1.00  0.00           C
ATOM   4018  HA  TYR   271      21.287  32.373  30.661  1.00  0.00           H
ATOM   4019  CB  TYR   271      20.461  32.089  32.530  1.00  0.00           C
ATOM   4020  HB2 TYR   271      20.365  32.650  33.459  1.00  0.00           H
ATOM   4021  HB3 TYR   271      19.496  31.626  32.318  1.00  0.00           H
ATOM   4022  CG  TYR   271      21.453  30.931  32.786  1.00  0.00           C
ATOM   4023  CD1 TYR   271      22.472  31.018  33.648  1.00  0.00           C
ATOM   4024  HD1 TYR   271      22.606  31.984  34.113  1.00  0.00           H
ATOM   4025  CE1 TYR   271      23.375  29.920  33.778  1.00  0.00           C
ATOM   4026  HE1 TYR   271      24.242  30.066  34.405  1.00  0.00           H
ATOM   4027  CZ  TYR   271      23.202  28.703  33.036  1.00  0.00           C
ATOM   4028  OH  TYR   271      24.052  27.739  33.187  1.00  0.00           O
ATOM   4029  HH  TYR   271      23.780  26.951  32.710  1.00  0.00           H
ATOM   4030  CE2 TYR   271      22.134  28.664  32.070  1.00  0.00           C
ATOM   4031  HE2 TYR   271      22.036  27.821  31.402  1.00  0.00           H
ATOM   4032  CD2 TYR   271      21.296  29.801  32.036  1.00  0.00           C
ATOM   4033  HD2 TYR   271      20.473  29.694  31.344  1.00  0.00           H
ATOM   4034  C   TYR   271      19.528  33.599  30.701  1.00  0.00           C
ATOM   4035  O   TYR   271      18.495  33.996  31.348  1.00  0.00           O
ATOM   4036  N   GLY   272      19.615  33.887  29.384  1.00  0.00           N
ATOM   4037  H   GLY   272      20.343  33.411  28.871  1.00  0.00           H
ATOM   4038  CA  GLY   272      18.866  34.797  28.571  1.00  0.00           C
ATOM   4039  HA2 GLY   272      19.282  34.711  27.567  1.00  0.00           H
ATOM   4040  HA3 GLY   272      17.805  34.552  28.521  1.00  0.00           H
ATOM   4041  C   GLY   272      18.951  36.318  28.995  1.00  0.00           C
ATOM   4042  O   GLY   272      20.083  36.835  29.146  1.00  0.00           O
ATOM   4043  N   ASN   273      17.903  37.100  29.214  1.00  0.00           N
ATOM   4044  H   ASN   273      16.966  36.755  29.066  1.00  0.00           H
ATOM   4045  CA  ASN   273      17.904  38.421  29.918  1.00  0.00           C
ATOM   4046  HA  ASN   273      18.752  39.024  29.595  1.00  0.00           H
ATOM   4047  CB  ASN   273      16.671  39.239  29.494  1.00  0.00           C
ATOM   4048  HB2 ASN   273      15.747  38.708  29.729  1.00  0.00           H
ATOM   4049  HB3 ASN   273      16.685  40.198  30.012  1.00  0.00           H
ATOM   4050  CG  ASN   273      16.773  39.618  28.071  1.00  0.00           C
ATOM   4051  OD1 ASN   273      16.408  38.803  27.179  1.00  0.00           O
ATOM   4052  ND2 ASN   273      17.270  40.812  27.760  1.00  0.00           N
ATOM   4053 HD21 ASN   273      17.075  41.205  26.851  1.00  0.00           H
ATOM   4054 HD22 ASN   273      17.558  41.403  28.526  1.00  0.00           H
ATOM   4055  C   ASN   273      18.052  38.120  31.474  1.00  0.00           C
ATOM   4056  O   ASN   273      18.138  39.070  32.295  1.00  0.00           O
ATOM   4057  N   GLY   274      17.996  36.857  32.001  1.00  0.00           N
ATOM   4058  H   GLY   274      17.910  36.090  31.349  1.00  0.00           H
ATOM   4059  CA  GLY   274      17.966  36.645  33.458  1.00  0.00           C
ATOM   4060  HA2 GLY   274      17.461  37.470  33.959  1.00  0.00           H
ATOM   4061  HA3 GLY   274      17.327  35.781  33.635  1.00  0.00           H
ATOM   4062  C   GLY   274      19.347  36.323  34.024  1.00  0.00           C
ATOM   4063  O   GLY   274      20.328  36.054  33.358  1.00  0.00           O
ATOM   4064  N   VAL   275      19.424  36.606  35.355  1.00  0.00           N
ATOM   4065  H   VAL   275      18.643  36.938  35.903  1.00  0.00           H
ATOM   4066  CA  VAL   275      20.614  36.696  36.128  1.00  0.00           C
ATOM   4067  HA  VAL   275      21.476  36.401  35.532  1.00  0.00           H
ATOM   4068  CB  VAL   275      20.756  38.100  36.770  1.00  0.00           C
ATOM   4069  HB  VAL   275      20.238  38.220  37.721  1.00  0.00           H
ATOM   4070  CG1 VAL   275      22.212  38.299  37.039  1.00  0.00           C
ATOM   4071 HG11 VAL   275      22.669  37.593  37.733  1.00  0.00           H
ATOM   4072 HG12 VAL   275      22.833  38.171  36.152  1.00  0.00           H
ATOM   4073 HG13 VAL   275      22.341  39.236  37.580  1.00  0.00           H
ATOM   4074  CG2 VAL   275      20.371  39.258  35.868  1.00  0.00           C
ATOM   4075 HG21 VAL   275      20.684  39.077  34.840  1.00  0.00           H
ATOM   4076 HG22 VAL   275      19.307  39.487  35.928  1.00  0.00           H
ATOM   4077 HG23 VAL   275      20.908  40.146  36.204  1.00  0.00           H
ATOM   4078  C   VAL   275      20.498  35.698  37.341  1.00  0.00           C
ATOM   4079  O   VAL   275      19.552  35.710  38.089  1.00  0.00           O
ATOM   4080  N   TRP   276      21.521  34.875  37.449  1.00  0.00           N
ATOM   4081  H   TRP   276      22.268  34.975  36.777  1.00  0.00           H
ATOM   4082  CA  TRP   276      21.708  34.170  38.701  1.00  0.00           C
ATOM   4083  HA  TRP   276      20.773  34.010  39.237  1.00  0.00           H
ATOM   4084  CB  TRP   276      22.309  32.772  38.325  1.00  0.00           C
ATOM   4085  HB2 TRP   276      22.765  32.774  37.335  1.00  0.00           H
ATOM   4086  HB3 TRP   276      23.026  32.405  39.059  1.00  0.00           H
ATOM   4087  CG  TRP   276      21.296  31.628  38.241  1.00  0.00           C
ATOM   4088  CD1 TRP   276      20.872  31.012  37.125  1.00  0.00           C
ATOM   4089  HD1 TRP   276      21.211  31.318  36.146  1.00  0.00           H
ATOM   4090  NE1 TRP   276      19.951  30.031  37.401  1.00  0.00           N
ATOM   4091  HE1 TRP   276      19.447  29.582  36.649  1.00  0.00           H
ATOM   4092  CE2 TRP   276      19.799  29.874  38.789  1.00  0.00           C
ATOM   4093  CZ2 TRP   276      19.106  29.034  39.667  1.00  0.00           C
ATOM   4094  HZ2 TRP   276      18.474  28.239  39.299  1.00  0.00           H
ATOM   4095  CH2 TRP   276      19.107  29.213  41.048  1.00  0.00           C
ATOM   4096  HH2 TRP   276      18.587  28.538  41.712  1.00  0.00           H
ATOM   4097  CZ3 TRP   276      19.894  30.332  41.586  1.00  0.00           C
ATOM   4098  HZ3 TRP   276      19.899  30.548  42.644  1.00  0.00           H
ATOM   4099  CE3 TRP   276      20.576  31.156  40.653  1.00  0.00           C
ATOM   4100  HE3 TRP   276      21.225  31.905  41.084  1.00  0.00           H
ATOM   4101  CD2 TRP   276      20.501  31.038  39.266  1.00  0.00           C
ATOM   4102  C   TRP   276      22.802  34.912  39.416  1.00  0.00           C
ATOM   4103  O   TRP   276      23.954  34.893  38.918  1.00  0.00           O
ATOM   4104  N   ILE   277      22.518  35.462  40.614  1.00  0.00           N
ATOM   4105  H   ILE   277      21.557  35.392  40.917  1.00  0.00           H
ATOM   4106  CA  ILE   277      23.327  36.410  41.483  1.00  0.00           C
ATOM   4107  HA  ILE   277      24.200  36.658  40.878  1.00  0.00           H
ATOM   4108  CB  ILE   277      22.531  37.625  41.966  1.00  0.00           C
ATOM   4109  HB  ILE   277      21.496  37.374  42.197  1.00  0.00           H
ATOM   4110  CG2 ILE   277      23.130  38.378  43.192  1.00  0.00           C
ATOM   4111 HG21 ILE   277      22.483  39.039  43.767  1.00  0.00           H
ATOM   4112 HG22 ILE   277      23.588  37.736  43.945  1.00  0.00           H
ATOM   4113 HG23 ILE   277      23.921  39.026  42.814  1.00  0.00           H
ATOM   4114  CG1 ILE   277      22.636  38.565  40.716  1.00  0.00           C
ATOM   4115 HG12 ILE   277      23.676  38.877  40.616  1.00  0.00           H
ATOM   4116 HG13 ILE   277      22.138  38.066  39.884  1.00  0.00           H
ATOM   4117  CD1 ILE   277      21.907  39.870  41.000  1.00  0.00           C
ATOM   4118 HD11 ILE   277      20.951  39.586  41.439  1.00  0.00           H
ATOM   4119 HD12 ILE   277      22.490  40.509  41.665  1.00  0.00           H
ATOM   4120 HD13 ILE   277      21.843  40.436  40.071  1.00  0.00           H
ATOM   4121  C   ILE   277      23.915  35.635  42.709  1.00  0.00           C
ATOM   4122  O   ILE   277      23.068  35.115  43.453  1.00  0.00           O
ATOM   4123  N   GLY   278      25.228  35.689  42.840  1.00  0.00           N
ATOM   4124  H   GLY   278      25.726  36.102  42.065  1.00  0.00           H
ATOM   4125  CA  GLY   278      25.878  35.198  44.041  1.00  0.00           C
ATOM   4126  HA2 GLY   278      25.172  34.620  44.637  1.00  0.00           H
ATOM   4127  HA3 GLY   278      26.701  34.546  43.746  1.00  0.00           H
ATOM   4128  C   GLY   278      26.321  36.345  44.880  1.00  0.00           C
ATOM   4129  O   GLY   278      26.963  37.255  44.419  1.00  0.00           O
ATOM   4130  N   ARG   279      25.954  36.280  46.160  1.00  0.00           N
ATOM   4131  H   ARG   279      25.581  35.489  46.667  1.00  0.00           H
ATOM   4132  CA  ARG   279      26.308  37.411  47.158  1.00  0.00           C
ATOM   4133  HA  ARG   279      27.328  37.734  46.951  1.00  0.00           H
ATOM   4134  CB  ARG   279      25.261  38.593  46.985  1.00  0.00           C
ATOM   4135  HB2 ARG   279      25.449  39.471  47.603  1.00  0.00           H
ATOM   4136  HB3 ARG   279      25.374  38.980  45.972  1.00  0.00           H
ATOM   4137  CG  ARG   279      23.754  38.238  47.291  1.00  0.00           C
ATOM   4138  HG2 ARG   279      23.446  37.404  46.662  1.00  0.00           H
ATOM   4139  HG3 ARG   279      23.791  37.989  48.351  1.00  0.00           H
ATOM   4140  CD  ARG   279      22.810  39.493  47.122  1.00  0.00           C
ATOM   4141  HD2 ARG   279      23.373  40.378  47.416  1.00  0.00           H
ATOM   4142  HD3 ARG   279      22.466  39.683  46.106  1.00  0.00           H
ATOM   4143  NE  ARG   279      21.610  39.227  47.939  1.00  0.00           N
ATOM   4144  HE  ARG   279      21.799  38.587  48.697  1.00  0.00           H
ATOM   4145  CZ  ARG   279      20.405  39.831  47.829  1.00  0.00           C
ATOM   4146  NH1 ARG   279      19.414  39.453  48.609  1.00  0.00           N
ATOM   4147 HH11 ARG   279      19.556  38.722  49.292  1.00  0.00           H
ATOM   4148 HH12 ARG   279      18.503  39.878  48.515  1.00  0.00           H
ATOM   4149  NH2 ARG   279      20.308  40.844  47.104  1.00  0.00           N
ATOM   4150 HH21 ARG   279      21.102  41.319  46.700  1.00  0.00           H
ATOM   4151 HH22 ARG   279      19.465  41.402  47.100  1.00  0.00           H
ATOM   4152  C   ARG   279      26.320  36.905  48.549  1.00  0.00           C
ATOM   4153  O   ARG   279      25.981  35.725  48.854  1.00  0.00           O
ATOM   4154  N   THR   280      26.721  37.699  49.558  1.00  0.00           N
ATOM   4155  H   THR   280      27.061  38.605  49.268  1.00  0.00           H
ATOM   4156  CA  THR   280      26.717  37.425  50.981  1.00  0.00           C
ATOM   4157  HA  THR   280      27.073  36.398  51.066  1.00  0.00           H
ATOM   4158  CB  THR   280      27.633  38.298  51.828  1.00  0.00           C
ATOM   4159  HB  THR   280      27.528  38.019  52.877  1.00  0.00           H
ATOM   4160  CG2 THR   280      29.142  38.178  51.356  1.00  0.00           C
ATOM   4161 HG21 THR   280      29.850  37.990  52.164  1.00  0.00           H
ATOM   4162 HG22 THR   280      29.251  37.341  50.665  1.00  0.00           H
ATOM   4163 HG23 THR   280      29.371  39.051  50.744  1.00  0.00           H
ATOM   4164  OG1 THR   280      27.401  39.646  51.879  1.00  0.00           O
ATOM   4165  HG1 THR   280      27.701  40.000  52.720  1.00  0.00           H
ATOM   4166  C   THR   280      25.324  37.538  51.588  1.00  0.00           C
ATOM   4167  O   THR   280      24.497  38.404  51.263  1.00  0.00           O
ATOM   4168  N   LYS   281      25.053  36.734  52.540  1.00  0.00           N
ATOM   4169  H   LYS   281      25.898  36.296  52.880  1.00  0.00           H
ATOM   4170  CA  LYS   281      23.778  36.583  53.277  1.00  0.00           C
ATOM   4171  HA  LYS   281      23.000  36.522  52.516  1.00  0.00           H
ATOM   4172  CB  LYS   281      23.738  35.317  54.213  1.00  0.00           C
ATOM   4173  HB2 LYS   281      24.032  34.370  53.761  1.00  0.00           H
ATOM   4174  HB3 LYS   281      24.458  35.537  55.002  1.00  0.00           H
ATOM   4175  CG  LYS   281      22.408  34.876  54.741  1.00  0.00           C
ATOM   4176  HG2 LYS   281      22.539  34.096  55.491  1.00  0.00           H
ATOM   4177  HG3 LYS   281      21.946  35.741  55.215  1.00  0.00           H
ATOM   4178  CD  LYS   281      21.405  34.460  53.641  1.00  0.00           C
ATOM   4179  HD2 LYS   281      21.247  35.388  53.090  1.00  0.00           H
ATOM   4180  HD3 LYS   281      21.924  33.730  53.021  1.00  0.00           H
ATOM   4181  CE  LYS   281      20.090  33.886  54.233  1.00  0.00           C
ATOM   4182  HE2 LYS   281      20.275  32.880  54.607  1.00  0.00           H
ATOM   4183  HE3 LYS   281      19.649  34.530  54.995  1.00  0.00           H
ATOM   4184  NZ  LYS   281      19.011  33.793  53.205  1.00  0.00           N
ATOM   4185  HZ1 LYS   281      18.955  32.836  52.889  1.00  0.00           H
ATOM   4186  HZ2 LYS   281      18.114  34.013  53.613  1.00  0.00           H
ATOM   4187  HZ3 LYS   281      19.208  34.444  52.458  1.00  0.00           H
ATOM   4188  C   LYS   281      23.448  37.744  54.172  1.00  0.00           C
ATOM   4189  O   LYS   281      22.234  37.949  54.322  1.00  0.00           O
ATOM   4190  N   SER   282      24.419  38.542  54.742  1.00  0.00           N
ATOM   4191  H   SER   282      25.349  38.154  54.801  1.00  0.00           H
ATOM   4192  CA  SER   282      24.036  39.719  55.470  1.00  0.00           C
ATOM   4193  HA  SER   282      23.133  39.552  56.057  1.00  0.00           H
ATOM   4194  CB  SER   282      25.172  40.139  56.498  1.00  0.00           C
ATOM   4195  HB2 SER   282      25.087  39.293  57.180  1.00  0.00           H
ATOM   4196  HB3 SER   282      26.129  40.145  55.977  1.00  0.00           H
ATOM   4197  OG  SER   282      24.883  41.372  57.178  1.00  0.00           O
ATOM   4198  HG  SER   282      24.423  41.088  57.971  1.00  0.00           H
ATOM   4199  C   SER   282      23.545  40.858  54.517  1.00  0.00           C
ATOM   4200  O   SER   282      24.025  40.898  53.369  1.00  0.00           O
ATOM   4201  N   THR   283      22.691  41.792  54.957  1.00  0.00           N
ATOM   4202  H   THR   283      22.263  41.675  55.863  1.00  0.00           H
ATOM   4203  CA  THR   283      22.334  42.987  54.221  1.00  0.00           C
ATOM   4204  HA  THR   283      22.452  42.677  53.182  1.00  0.00           H
ATOM   4205  CB  THR   283      20.894  43.444  54.284  1.00  0.00           C
ATOM   4206  HB  THR   283      20.805  44.078  53.402  1.00  0.00           H
ATOM   4207  CG2 THR   283      20.008  42.258  54.187  1.00  0.00           C
ATOM   4208 HG21 THR   283      20.137  41.583  53.342  1.00  0.00           H
ATOM   4209 HG22 THR   283      20.059  41.780  55.165  1.00  0.00           H
ATOM   4210 HG23 THR   283      19.004  42.677  54.113  1.00  0.00           H
ATOM   4211  OG1 THR   283      20.578  44.068  55.515  1.00  0.00           O
ATOM   4212  HG1 THR   283      20.770  44.987  55.309  1.00  0.00           H
ATOM   4213  C   THR   283      23.203  44.273  54.522  1.00  0.00           C
ATOM   4214  O   THR   283      23.283  45.169  53.684  1.00  0.00           O
ATOM   4215  N   ASN   284      23.940  44.310  55.605  1.00  0.00           N
ATOM   4216  H   ASN   284      23.829  43.504  56.203  1.00  0.00           H
ATOM   4217  CA  ASN   284      25.062  45.179  55.869  1.00  0.00           C
ATOM   4218  HA  ASN   284      24.930  46.114  55.326  1.00  0.00           H
ATOM   4219  CB  ASN   284      25.105  45.549  57.304  1.00  0.00           C
ATOM   4220  HB2 ASN   284      24.198  46.048  57.647  1.00  0.00           H
ATOM   4221  HB3 ASN   284      25.199  44.659  57.926  1.00  0.00           H
ATOM   4222  CG  ASN   284      26.239  46.491  57.776  1.00  0.00           C
ATOM   4223  OD1 ASN   284      26.192  47.614  57.316  1.00  0.00           O
ATOM   4224  ND2 ASN   284      27.165  46.076  58.557  1.00  0.00           N
ATOM   4225 HD21 ASN   284      27.833  46.796  58.796  1.00  0.00           H
ATOM   4226 HD22 ASN   284      27.218  45.209  59.072  1.00  0.00           H
ATOM   4227  C   ASN   284      26.437  44.632  55.512  1.00  0.00           C
ATOM   4228  O   ASN   284      27.260  45.405  55.072  1.00  0.00           O
ATOM   4229  N   SER   285      26.755  43.376  55.777  1.00  0.00           N
ATOM   4230  H   SER   285      26.076  42.763  56.207  1.00  0.00           H
ATOM   4231  CA  SER   285      28.168  42.859  55.967  1.00  0.00           C
ATOM   4232  HA  SER   285      28.883  43.633  55.690  1.00  0.00           H
ATOM   4233  CB  SER   285      28.367  42.546  57.537  1.00  0.00           C
ATOM   4234  HB2 SER   285      29.425  42.502  57.794  1.00  0.00           H
ATOM   4235  HB3 SER   285      27.986  43.378  58.130  1.00  0.00           H
ATOM   4236  OG  SER   285      27.764  41.353  57.975  1.00  0.00           O
ATOM   4237  HG  SER   285      27.555  41.435  58.908  1.00  0.00           H
ATOM   4238  C   SER   285      28.535  41.579  55.219  1.00  0.00           C
ATOM   4239  O   SER   285      27.731  41.128  54.380  1.00  0.00           O
ATOM   4240  N   ARG   286      29.715  40.978  55.385  1.00  0.00           N
ATOM   4241  H   ARG   286      30.365  41.390  56.039  1.00  0.00           H
ATOM   4242  CA  ARG   286      30.122  39.795  54.647  1.00  0.00           C
ATOM   4243  HA  ARG   286      29.626  39.733  53.679  1.00  0.00           H
ATOM   4244  CB  ARG   286      31.712  39.939  54.550  1.00  0.00           C
ATOM   4245  HB2 ARG   286      32.176  39.933  55.536  1.00  0.00           H
ATOM   4246  HB3 ARG   286      32.084  39.074  54.001  1.00  0.00           H
ATOM   4247  CG  ARG   286      32.157  41.230  53.716  1.00  0.00           C
ATOM   4248  HG2 ARG   286      31.546  41.244  52.815  1.00  0.00           H
ATOM   4249  HG3 ARG   286      31.870  42.135  54.250  1.00  0.00           H
ATOM   4250  CD  ARG   286      33.575  41.232  53.328  1.00  0.00           C
ATOM   4251  HD2 ARG   286      34.257  41.236  54.179  1.00  0.00           H
ATOM   4252  HD3 ARG   286      33.851  40.254  52.933  1.00  0.00           H
ATOM   4253  NE  ARG   286      33.926  42.432  52.514  1.00  0.00           N
ATOM   4254  HE  ARG   286      33.220  43.121  52.293  1.00  0.00           H
ATOM   4255  CZ  ARG   286      35.154  42.856  52.207  1.00  0.00           C
ATOM   4256  NH1 ARG   286      35.346  43.847  51.387  1.00  0.00           N
ATOM   4257 HH11 ARG   286      34.517  44.292  51.018  1.00  0.00           H
ATOM   4258 HH12 ARG   286      36.276  44.227  51.292  1.00  0.00           H
ATOM   4259  NH2 ARG   286      36.229  42.240  52.664  1.00  0.00           N
ATOM   4260 HH21 ARG   286      36.122  41.331  53.090  1.00  0.00           H
ATOM   4261 HH22 ARG   286      37.100  42.749  52.623  1.00  0.00           H
ATOM   4262  C   ARG   286      29.791  38.486  55.330  1.00  0.00           C
ATOM   4263  O   ARG   286      30.368  37.422  55.011  1.00  0.00           O
ATOM   4264  N   SER   287      28.819  38.452  56.216  1.00  0.00           N
ATOM   4265  H   SER   287      28.305  39.298  56.417  1.00  0.00           H
ATOM   4266  CA  SER   287      28.347  37.270  56.785  1.00  0.00           C
ATOM   4267  HA  SER   287      29.132  36.690  57.269  1.00  0.00           H
ATOM   4268  CB  SER   287      27.375  37.511  57.921  1.00  0.00           C
ATOM   4269  HB2 SER   287      26.389  37.880  57.639  1.00  0.00           H
ATOM   4270  HB3 SER   287      27.034  36.553  58.312  1.00  0.00           H
ATOM   4271  OG  SER   287      28.006  38.277  58.887  1.00  0.00           O
ATOM   4272  HG  SER   287      28.641  37.715  59.335  1.00  0.00           H
ATOM   4273  C   SER   287      27.632  36.377  55.791  1.00  0.00           C
ATOM   4274  O   SER   287      26.738  36.822  55.086  1.00  0.00           O
ATOM   4275  N   GLY   288      27.930  35.073  55.722  1.00  0.00           N
ATOM   4276  H   GLY   288      28.556  34.758  56.449  1.00  0.00           H
ATOM   4277  CA  GLY   288      27.287  34.001  55.031  1.00  0.00           C
ATOM   4278  HA2 GLY   288      27.632  32.991  55.252  1.00  0.00           H
ATOM   4279  HA3 GLY   288      26.249  33.971  55.361  1.00  0.00           H
ATOM   4280  C   GLY   288      27.133  34.207  53.526  1.00  0.00           C
ATOM   4281  O   GLY   288      27.616  35.247  52.954  1.00  0.00           O
ATOM   4282  N   PHE   289      26.527  33.279  52.812  1.00  0.00           N
ATOM   4283  H   PHE   289      26.005  32.639  53.394  1.00  0.00           H
ATOM   4284  CA  PHE   289      26.347  33.378  51.357  1.00  0.00           C
ATOM   4285  HA  PHE   289      26.370  34.419  51.036  1.00  0.00           H
ATOM   4286  CB  PHE   289      27.483  32.668  50.670  1.00  0.00           C
ATOM   4287  HB2 PHE   289      28.409  32.684  51.245  1.00  0.00           H
ATOM   4288  HB3 PHE   289      27.302  31.642  50.349  1.00  0.00           H
ATOM   4289  CG  PHE   289      27.950  33.324  49.400  1.00  0.00           C
ATOM   4290  CD1 PHE   289      28.967  34.316  49.457  1.00  0.00           C
ATOM   4291  HD1 PHE   289      29.293  34.693  50.416  1.00  0.00           H
ATOM   4292  CE1 PHE   289      29.431  34.966  48.338  1.00  0.00           C
ATOM   4293  HE1 PHE   289      30.230  35.688  48.411  1.00  0.00           H
ATOM   4294  CZ  PHE   289      28.941  34.555  47.089  1.00  0.00           C
ATOM   4295  HZ  PHE   289      29.219  34.990  46.140  1.00  0.00           H
ATOM   4296  CE2 PHE   289      27.973  33.604  46.945  1.00  0.00           C
ATOM   4297  HE2 PHE   289      27.719  33.397  45.917  1.00  0.00           H
ATOM   4298  CD2 PHE   289      27.510  32.871  48.078  1.00  0.00           C
ATOM   4299  HD2 PHE   289      26.771  32.121  47.832  1.00  0.00           H
ATOM   4300  C   PHE   289      25.039  32.838  50.788  1.00  0.00           C
ATOM   4301  O   PHE   289      24.448  31.903  51.387  1.00  0.00           O
ATOM   4302  N   GLU   290      24.642  33.409  49.660  1.00  0.00           N
ATOM   4303  H   GLU   290      25.202  33.968  49.032  1.00  0.00           H
ATOM   4304  CA  GLU   290      23.307  33.124  49.056  1.00  0.00           C
ATOM   4305  HA  GLU   290      23.047  32.089  49.279  1.00  0.00           H
ATOM   4306  CB  GLU   290      22.165  33.977  49.581  1.00  0.00           C
ATOM   4307  HB2 GLU   290      21.226  33.708  49.097  1.00  0.00           H
ATOM   4308  HB3 GLU   290      22.114  33.700  50.634  1.00  0.00           H
ATOM   4309  CG  GLU   290      22.292  35.519  49.512  1.00  0.00           C
ATOM   4310  HG2 GLU   290      23.213  35.816  50.014  1.00  0.00           H
ATOM   4311  HG3 GLU   290      22.317  35.830  48.467  1.00  0.00           H
ATOM   4312  CD  GLU   290      21.083  36.312  50.125  1.00  0.00           C
ATOM   4313  OE1 GLU   290      20.211  35.710  50.763  1.00  0.00           O
ATOM   4314  OE2 GLU   290      20.950  37.556  49.969  1.00  0.00           O
ATOM   4315  C   GLU   290      23.346  33.094  47.494  1.00  0.00           C
ATOM   4316  O   GLU   290      24.172  33.832  46.926  1.00  0.00           O
ATOM   4317  N   MET   291      22.516  32.345  46.854  1.00  0.00           N
ATOM   4318  H   MET   291      21.884  31.777  47.403  1.00  0.00           H
ATOM   4319  CA  MET   291      22.182  32.426  45.435  1.00  0.00           C
ATOM   4320  HA  MET   291      22.802  33.219  45.016  1.00  0.00           H
ATOM   4321  CB  MET   291      22.578  31.119  44.726  1.00  0.00           C
ATOM   4322  HB2 MET   291      22.069  30.252  45.148  1.00  0.00           H
ATOM   4323  HB3 MET   291      22.168  31.172  43.717  1.00  0.00           H
ATOM   4324  CG  MET   291      24.078  30.698  44.508  1.00  0.00           C
ATOM   4325  HG2 MET   291      24.520  30.567  45.496  1.00  0.00           H
ATOM   4326  HG3 MET   291      24.159  29.695  44.090  1.00  0.00           H
ATOM   4327  SD  MET   291      25.198  31.858  43.680  1.00  0.00           S
ATOM   4328  CE  MET   291      24.872  31.709  41.942  1.00  0.00           C
ATOM   4329  HE1 MET   291      23.826  31.913  41.715  1.00  0.00           H
ATOM   4330  HE2 MET   291      25.489  32.341  41.302  1.00  0.00           H
ATOM   4331  HE3 MET   291      25.120  30.686  41.661  1.00  0.00           H
ATOM   4332  C   MET   291      20.720  32.751  45.114  1.00  0.00           C
ATOM   4333  O   MET   291      19.866  32.110  45.747  1.00  0.00           O
ATOM   4334  N   ILE   292      20.522  33.622  44.147  1.00  0.00           N
ATOM   4335  H   ILE   292      21.301  34.106  43.724  1.00  0.00           H
ATOM   4336  CA  ILE   292      19.206  34.171  43.732  1.00  0.00           C
ATOM   4337  HA  ILE   292      18.424  33.536  44.147  1.00  0.00           H
ATOM   4338  CB  ILE   292      18.908  35.548  44.443  1.00  0.00           C
ATOM   4339  HB  ILE   292      19.563  36.359  44.120  1.00  0.00           H
ATOM   4340  CG2 ILE   292      17.507  36.108  44.081  1.00  0.00           C
ATOM   4341 HG21 ILE   292      17.130  36.742  44.885  1.00  0.00           H
ATOM   4342 HG22 ILE   292      17.475  36.529  43.077  1.00  0.00           H
ATOM   4343 HG23 ILE   292      16.821  35.261  44.137  1.00  0.00           H
ATOM   4344  CG1 ILE   292      19.024  35.471  46.050  1.00  0.00           C
ATOM   4345 HG12 ILE   292      18.283  36.104  46.537  1.00  0.00           H
ATOM   4346 HG13 ILE   292      18.760  34.483  46.428  1.00  0.00           H
ATOM   4347  CD1 ILE   292      20.397  35.946  46.524  1.00  0.00           C
ATOM   4348 HD11 ILE   292      21.278  35.377  46.224  1.00  0.00           H
ATOM   4349 HD12 ILE   292      20.638  36.872  46.001  1.00  0.00           H
ATOM   4350 HD13 ILE   292      20.376  36.058  47.608  1.00  0.00           H
ATOM   4351  C   ILE   292      19.008  34.179  42.223  1.00  0.00           C
ATOM   4352  O   ILE   292      19.892  34.669  41.521  1.00  0.00           O
ATOM   4353  N   TRP   293      17.841  33.649  41.840  1.00  0.00           N
ATOM   4354  H   TRP   293      17.378  33.118  42.563  1.00  0.00           H
ATOM   4355  CA  TRP   293      17.393  33.638  40.503  1.00  0.00           C
ATOM   4356  HA  TRP   293      18.284  33.584  39.880  1.00  0.00           H
ATOM   4357  CB  TRP   293      16.576  32.344  40.191  1.00  0.00           C
ATOM   4358  HB2 TRP   293      17.257  31.520  40.406  1.00  0.00           H
ATOM   4359  HB3 TRP   293      15.663  32.283  40.782  1.00  0.00           H
ATOM   4360  CG  TRP   293      16.084  32.273  38.730  1.00  0.00           C
ATOM   4361  CD1 TRP   293      14.831  31.880  38.374  1.00  0.00           C
ATOM   4362  HD1 TRP   293      14.225  31.338  39.084  1.00  0.00           H
ATOM   4363  NE1 TRP   293      14.669  31.938  36.986  1.00  0.00           N
ATOM   4364  HE1 TRP   293      13.932  31.508  36.447  1.00  0.00           H
ATOM   4365  CE2 TRP   293      15.753  32.546  36.402  1.00  0.00           C
ATOM   4366  CZ2 TRP   293      16.070  32.971  35.112  1.00  0.00           C
ATOM   4367  HZ2 TRP   293      15.308  32.902  34.351  1.00  0.00           H
ATOM   4368  CH2 TRP   293      17.365  33.389  34.784  1.00  0.00           C
ATOM   4369  HH2 TRP   293      17.701  33.612  33.783  1.00  0.00           H
ATOM   4370  CZ3 TRP   293      18.303  33.297  35.830  1.00  0.00           C
ATOM   4371  HZ3 TRP   293      19.340  33.546  35.660  1.00  0.00           H
ATOM   4372  CE3 TRP   293      17.965  33.069  37.153  1.00  0.00           C
ATOM   4373  HE3 TRP   293      18.723  33.301  37.888  1.00  0.00           H
ATOM   4374  CD2 TRP   293      16.685  32.608  37.450  1.00  0.00           C
ATOM   4375  C   TRP   293      16.549  34.881  40.168  1.00  0.00           C
ATOM   4376  O   TRP   293      15.725  35.249  40.977  1.00  0.00           O
ATOM   4377  N   ASP   294      16.805  35.546  39.008  1.00  0.00           N
ATOM   4378  H   ASP   294      17.576  35.290  38.406  1.00  0.00           H
ATOM   4379  CA  ASP   294      15.918  36.675  38.603  1.00  0.00           C
ATOM   4380  HA  ASP   294      14.890  36.605  38.960  1.00  0.00           H
ATOM   4381  CB  ASP   294      16.320  38.060  39.306  1.00  0.00           C
ATOM   4382  HB2 ASP   294      16.286  38.038  40.396  1.00  0.00           H
ATOM   4383  HB3 ASP   294      17.319  38.286  38.933  1.00  0.00           H
ATOM   4384  CG  ASP   294      15.368  39.158  38.872  1.00  0.00           C
ATOM   4385  OD1 ASP   294      14.213  38.933  38.534  1.00  0.00           O
ATOM   4386  OD2 ASP   294      15.775  40.313  38.870  1.00  0.00           O
ATOM   4387  C   ASP   294      15.909  36.801  37.044  1.00  0.00           C
ATOM   4388  O   ASP   294      16.798  37.395  36.424  1.00  0.00           O
ATOM   4389  N   PRO   295      14.748  36.410  36.341  1.00  0.00           N
ATOM   4390  CD  PRO   295      13.623  35.651  36.754  1.00  0.00           C
ATOM   4391  HD2 PRO   295      12.846  36.255  37.223  1.00  0.00           H
ATOM   4392  HD3 PRO   295      13.914  34.937  37.524  1.00  0.00           H
ATOM   4393  CG  PRO   295      13.026  35.010  35.526  1.00  0.00           C
ATOM   4394  HG2 PRO   295      11.945  34.866  35.536  1.00  0.00           H
ATOM   4395  HG3 PRO   295      13.598  34.105  35.321  1.00  0.00           H
ATOM   4396  CB  PRO   295      13.327  36.020  34.390  1.00  0.00           C
ATOM   4397  HB2 PRO   295      12.477  36.680  34.219  1.00  0.00           H
ATOM   4398  HB3 PRO   295      13.741  35.517  33.516  1.00  0.00           H
ATOM   4399  CA  PRO   295      14.560  36.773  34.953  1.00  0.00           C
ATOM   4400  HA  PRO   295      15.406  36.304  34.450  1.00  0.00           H
ATOM   4401  C   PRO   295      14.509  38.236  34.637  1.00  0.00           C
ATOM   4402  O   PRO   295      14.171  39.066  35.455  1.00  0.00           O
ATOM   4403  N   ASN   296      14.855  38.573  33.420  1.00  0.00           N
ATOM   4404  H   ASN   296      15.109  37.832  32.782  1.00  0.00           H
ATOM   4405  CA  ASN   296      14.918  39.947  32.915  1.00  0.00           C
ATOM   4406  HA  ASN   296      15.279  39.650  31.930  1.00  0.00           H
ATOM   4407  CB  ASN   296      13.591  40.588  32.786  1.00  0.00           C
ATOM   4408  HB2 ASN   296      13.331  40.991  33.766  1.00  0.00           H
ATOM   4409  HB3 ASN   296      13.577  41.433  32.099  1.00  0.00           H
ATOM   4410  CG  ASN   296      12.471  39.725  32.320  1.00  0.00           C
ATOM   4411  OD1 ASN   296      12.564  38.938  31.360  1.00  0.00           O
ATOM   4412  ND2 ASN   296      11.333  39.957  32.949  1.00  0.00           N
ATOM   4413 HD21 ASN   296      10.474  39.484  32.713  1.00  0.00           H
ATOM   4414 HD22 ASN   296      11.391  40.720  33.610  1.00  0.00           H
ATOM   4415  C   ASN   296      15.969  40.954  33.434  1.00  0.00           C
ATOM   4416  O   ASN   296      16.186  42.029  32.791  1.00  0.00           O
ATOM   4417  N   GLY   297      16.561  40.631  34.610  1.00  0.00           N
ATOM   4418  H   GLY   297      16.286  39.701  34.893  1.00  0.00           H
ATOM   4419  CA  GLY   297      17.428  41.415  35.442  1.00  0.00           C
ATOM   4420  HA2 GLY   297      16.902  42.357  35.592  1.00  0.00           H
ATOM   4421  HA3 GLY   297      17.566  40.864  36.372  1.00  0.00           H
ATOM   4422  C   GLY   297      18.777  41.965  34.842  1.00  0.00           C
ATOM   4423  O   GLY   297      19.381  42.866  35.432  1.00  0.00           O
ATOM   4424  N   TRP   298      19.211  41.482  33.692  1.00  0.00           N
ATOM   4425  H   TRP   298      18.584  40.940  33.117  1.00  0.00           H
ATOM   4426  CA  TRP   298      20.501  41.939  33.130  1.00  0.00           C
ATOM   4427  HA  TRP   298      21.283  41.969  33.889  1.00  0.00           H
ATOM   4428  CB  TRP   298      20.944  40.950  32.031  1.00  0.00           C
ATOM   4429  HB2 TRP   298      20.772  39.942  32.407  1.00  0.00           H
ATOM   4430  HB3 TRP   298      20.358  41.206  31.149  1.00  0.00           H
ATOM   4431  CG  TRP   298      22.402  40.991  31.676  1.00  0.00           C
ATOM   4432  CD1 TRP   298      22.965  41.548  30.566  1.00  0.00           C
ATOM   4433  HD1 TRP   298      22.521  42.147  29.785  1.00  0.00           H
ATOM   4434  NE1 TRP   298      24.331  41.281  30.473  1.00  0.00           N
ATOM   4435  HE1 TRP   298      24.938  41.606  29.735  1.00  0.00           H
ATOM   4436  CE2 TRP   298      24.729  40.532  31.613  1.00  0.00           C
ATOM   4437  CZ2 TRP   298      26.029  40.030  31.926  1.00  0.00           C
ATOM   4438  HZ2 TRP   298      26.929  40.226  31.361  1.00  0.00           H
ATOM   4439  CH2 TRP   298      26.121  39.340  33.112  1.00  0.00           C
ATOM   4440  HH2 TRP   298      27.005  38.905  33.554  1.00  0.00           H
ATOM   4441  CZ3 TRP   298      24.970  39.086  33.877  1.00  0.00           C
ATOM   4442  HZ3 TRP   298      24.962  38.446  34.745  1.00  0.00           H
ATOM   4443  CE3 TRP   298      23.692  39.543  33.564  1.00  0.00           C
ATOM   4444  HE3 TRP   298      22.828  39.483  34.210  1.00  0.00           H
ATOM   4445  CD2 TRP   298      23.495  40.313  32.373  1.00  0.00           C
ATOM   4446  C   TRP   298      20.329  43.341  32.486  1.00  0.00           C
ATOM   4447  O   TRP   298      21.189  44.196  32.474  1.00  0.00           O
ATOM   4448  N   THR   299      19.181  43.529  31.879  1.00  0.00           N
ATOM   4449  H   THR   299      18.563  42.733  31.815  1.00  0.00           H
ATOM   4450  CA  THR   299      18.807  44.687  31.037  1.00  0.00           C
ATOM   4451  HA  THR   299      19.646  45.366  30.885  1.00  0.00           H
ATOM   4452  CB  THR   299      18.508  44.111  29.615  1.00  0.00           C
ATOM   4453  HB  THR   299      18.222  44.855  28.872  1.00  0.00           H
ATOM   4454  CG2 THR   299      19.826  43.586  29.014  1.00  0.00           C
ATOM   4455 HG21 THR   299      19.645  43.378  27.959  1.00  0.00           H
ATOM   4456 HG22 THR   299      20.660  44.278  29.131  1.00  0.00           H
ATOM   4457 HG23 THR   299      19.997  42.674  29.584  1.00  0.00           H
ATOM   4458  OG1 THR   299      17.608  43.006  29.742  1.00  0.00           O
ATOM   4459  HG1 THR   299      16.714  43.309  29.919  1.00  0.00           H
ATOM   4460  C   THR   299      17.630  45.489  31.468  1.00  0.00           C
ATOM   4461  O   THR   299      17.315  46.448  30.760  1.00  0.00           O
ATOM   4462  N   GLU   300      16.904  45.028  32.496  1.00  0.00           N
ATOM   4463  H   GLU   300      17.244  44.169  32.905  1.00  0.00           H
ATOM   4464  CA  GLU   300      15.717  45.760  33.036  1.00  0.00           C
ATOM   4465  HA  GLU   300      15.692  46.775  32.638  1.00  0.00           H
ATOM   4466  CB  GLU   300      14.456  45.080  32.473  1.00  0.00           C
ATOM   4467  HB2 GLU   300      14.495  45.139  31.385  1.00  0.00           H
ATOM   4468  HB3 GLU   300      14.527  44.012  32.675  1.00  0.00           H
ATOM   4469  CG  GLU   300      13.030  45.626  32.727  1.00  0.00           C
ATOM   4470  HG2 GLU   300      12.342  45.242  31.974  1.00  0.00           H
ATOM   4471  HG3 GLU   300      12.673  45.351  33.718  1.00  0.00           H
ATOM   4472  CD  GLU   300      13.045  47.089  32.560  1.00  0.00           C
ATOM   4473  OE1 GLU   300      13.155  47.830  33.529  1.00  0.00           O
ATOM   4474  OE2 GLU   300      12.921  47.555  31.405  1.00  0.00           O
ATOM   4475  C   GLU   300      15.760  45.701  34.551  1.00  0.00           C
ATOM   4476  O   GLU   300      16.365  44.830  35.120  1.00  0.00           O
ATOM   4477  N   THR   301      14.879  46.474  35.175  1.00  0.00           N
ATOM   4478  H   THR   301      14.183  46.965  34.633  1.00  0.00           H
ATOM   4479  CA  THR   301      14.908  46.853  36.537  1.00  0.00           C
ATOM   4480  HA  THR   301      15.875  46.714  37.022  1.00  0.00           H
ATOM   4481  CB  THR   301      14.581  48.363  36.567  1.00  0.00           C
ATOM   4482  HB  THR   301      14.461  48.621  37.619  1.00  0.00           H
ATOM   4483  CG2 THR   301      15.878  49.094  36.097  1.00  0.00           C
ATOM   4484 HG21 THR   301      16.166  48.903  35.063  1.00  0.00           H
ATOM   4485 HG22 THR   301      15.787  50.178  36.169  1.00  0.00           H
ATOM   4486 HG23 THR   301      16.700  48.768  36.735  1.00  0.00           H
ATOM   4487  OG1 THR   301      13.455  48.874  35.913  1.00  0.00           O
ATOM   4488  HG1 THR   301      13.287  48.425  35.082  1.00  0.00           H
ATOM   4489  C   THR   301      13.759  46.226  37.408  1.00  0.00           C
ATOM   4490  O   THR   301      13.504  46.676  38.526  1.00  0.00           O
ATOM   4491  N   ASP   302      12.999  45.307  36.780  1.00  0.00           N
ATOM   4492  H   ASP   302      13.233  45.114  35.818  1.00  0.00           H
ATOM   4493  CA  ASP   302      11.706  44.784  37.267  1.00  0.00           C
ATOM   4494  HA  ASP   302      10.945  45.542  37.081  1.00  0.00           H
ATOM   4495  CB  ASP   302      11.192  43.621  36.363  1.00  0.00           C
ATOM   4496  HB2 ASP   302      10.194  43.372  36.724  1.00  0.00           H
ATOM   4497  HB3 ASP   302      11.248  43.955  35.328  1.00  0.00           H
ATOM   4498  CG  ASP   302      11.932  42.292  36.261  1.00  0.00           C
ATOM   4499  OD1 ASP   302      12.962  41.963  36.963  1.00  0.00           O
ATOM   4500  OD2 ASP   302      11.411  41.470  35.507  1.00  0.00           O
ATOM   4501  C   ASP   302      11.593  44.492  38.733  1.00  0.00           C
ATOM   4502  O   ASP   302      12.363  43.699  39.328  1.00  0.00           O
ATOM   4503  N   SER   303      10.580  45.063  39.311  1.00  0.00           N
ATOM   4504  H   SER   303       9.925  45.569  38.734  1.00  0.00           H
ATOM   4505  CA  SER   303      10.121  44.554  40.660  1.00  0.00           C
ATOM   4506  HA  SER   303      10.950  44.725  41.345  1.00  0.00           H
ATOM   4507  CB  SER   303       8.858  45.362  41.160  1.00  0.00           C
ATOM   4508  HB2 SER   303       8.534  44.991  42.133  1.00  0.00           H
ATOM   4509  HB3 SER   303       9.181  46.392  41.306  1.00  0.00           H
ATOM   4510  OG  SER   303       7.713  45.390  40.325  1.00  0.00           O
ATOM   4511  HG  SER   303       7.950  45.633  39.428  1.00  0.00           H
ATOM   4512  C   SER   303       9.995  43.034  40.837  1.00  0.00           C
ATOM   4513  O   SER   303      10.293  42.508  41.918  1.00  0.00           O
ATOM   4514  N   SER   304       9.542  42.353  39.798  1.00  0.00           N
ATOM   4515  H   SER   304       9.261  42.836  38.956  1.00  0.00           H
ATOM   4516  CA  SER   304       9.483  40.838  39.893  1.00  0.00           C
ATOM   4517  HA  SER   304       8.930  40.536  40.782  1.00  0.00           H
ATOM   4518  CB  SER   304       8.772  40.271  38.615  1.00  0.00           C
ATOM   4519  HB2 SER   304       9.410  40.292  37.732  1.00  0.00           H
ATOM   4520  HB3 SER   304       8.459  39.239  38.778  1.00  0.00           H
ATOM   4521  OG  SER   304       7.589  41.059  38.559  1.00  0.00           O
ATOM   4522  HG  SER   304       7.748  41.996  38.432  1.00  0.00           H
ATOM   4523  C   SER   304      10.842  40.132  40.017  1.00  0.00           C
ATOM   4524  O   SER   304      11.804  40.436  39.309  1.00  0.00           O
ATOM   4525  N   PHE   305      10.945  39.099  40.852  1.00  0.00           N
ATOM   4526  H   PHE   305      10.165  38.848  41.442  1.00  0.00           H
ATOM   4527  CA  PHE   305      12.156  38.182  40.986  1.00  0.00           C
ATOM   4528  HA  PHE   305      12.645  38.133  40.014  1.00  0.00           H
ATOM   4529  CB  PHE   305      13.219  38.838  41.911  1.00  0.00           C
ATOM   4530  HB2 PHE   305      14.133  38.282  41.704  1.00  0.00           H
ATOM   4531  HB3 PHE   305      13.596  39.772  41.494  1.00  0.00           H
ATOM   4532  CG  PHE   305      12.875  39.082  43.395  1.00  0.00           C
ATOM   4533  CD1 PHE   305      13.017  38.068  44.386  1.00  0.00           C
ATOM   4534  HD1 PHE   305      13.375  37.081  44.132  1.00  0.00           H
ATOM   4535  CE1 PHE   305      12.621  38.215  45.686  1.00  0.00           C
ATOM   4536  HE1 PHE   305      12.734  37.393  46.378  1.00  0.00           H
ATOM   4537  CZ  PHE   305      12.174  39.500  46.086  1.00  0.00           C
ATOM   4538  HZ  PHE   305      12.084  39.781  47.125  1.00  0.00           H
ATOM   4539  CE2 PHE   305      11.895  40.474  45.079  1.00  0.00           C
ATOM   4540  HE2 PHE   305      11.420  41.372  45.446  1.00  0.00           H
ATOM   4541  CD2 PHE   305      12.274  40.247  43.793  1.00  0.00           C
ATOM   4542  HD2 PHE   305      12.086  40.981  43.024  1.00  0.00           H
ATOM   4543  C   PHE   305      11.800  36.791  41.418  1.00  0.00           C
ATOM   4544  O   PHE   305      10.615  36.516  41.634  1.00  0.00           O
ATOM   4545  N   SER   306      12.788  35.857  41.617  1.00  0.00           N
ATOM   4546  H   SER   306      13.759  36.132  41.598  1.00  0.00           H
ATOM   4547  CA  SER   306      12.517  34.417  41.630  1.00  0.00           C
ATOM   4548  HA  SER   306      11.430  34.370  41.563  1.00  0.00           H
ATOM   4549  CB  SER   306      12.920  33.820  40.267  1.00  0.00           C
ATOM   4550  HB2 SER   306      12.861  34.538  39.449  1.00  0.00           H
ATOM   4551  HB3 SER   306      13.995  33.653  40.336  1.00  0.00           H
ATOM   4552  OG  SER   306      12.287  32.592  40.081  1.00  0.00           O
ATOM   4553  HG  SER   306      11.398  32.664  39.726  1.00  0.00           H
ATOM   4554  C   SER   306      13.100  33.622  42.815  1.00  0.00           C
ATOM   4555  O   SER   306      13.383  34.199  43.872  1.00  0.00           O
ATOM   4556  N   VAL   307      13.375  32.283  42.676  1.00  0.00           N
ATOM   4557  H   VAL   307      13.077  31.878  41.801  1.00  0.00           H
ATOM   4558  CA  VAL   307      13.963  31.332  43.605  1.00  0.00           C
ATOM   4559  HA  VAL   307      13.258  31.198  44.425  1.00  0.00           H
ATOM   4560  CB  VAL   307      14.282  29.973  42.939  1.00  0.00           C
ATOM   4561  HB  VAL   307      14.990  30.117  42.124  1.00  0.00           H
ATOM   4562  CG1 VAL   307      14.931  29.033  43.856  1.00  0.00           C
ATOM   4563 HG11 VAL   307      15.966  29.215  44.145  1.00  0.00           H
ATOM   4564 HG12 VAL   307      14.315  28.911  44.748  1.00  0.00           H
ATOM   4565 HG13 VAL   307      14.950  28.076  43.334  1.00  0.00           H
ATOM   4566  CG2 VAL   307      13.001  29.513  42.280  1.00  0.00           C
ATOM   4567 HG21 VAL   307      13.164  28.510  41.886  1.00  0.00           H
ATOM   4568 HG22 VAL   307      12.056  29.590  42.819  1.00  0.00           H
ATOM   4569 HG23 VAL   307      12.905  30.122  41.382  1.00  0.00           H
ATOM   4570  C   VAL   307      15.298  31.852  44.263  1.00  0.00           C
ATOM   4571  O   VAL   307      16.128  32.386  43.572  1.00  0.00           O
ATOM   4572  N   LYS   308      15.298  31.580  45.573  1.00  0.00           N
ATOM   4573  H   LYS   308      14.462  31.167  45.961  1.00  0.00           H
ATOM   4574  CA  LYS   308      16.438  31.790  46.517  1.00  0.00           C
ATOM   4575  HA  LYS   308      17.256  32.348  46.060  1.00  0.00           H
ATOM   4576  CB  LYS   308      16.028  32.728  47.634  1.00  0.00           C
ATOM   4577  HB2 LYS   308      15.218  32.262  48.196  1.00  0.00           H
ATOM   4578  HB3 LYS   308      16.844  32.914  48.332  1.00  0.00           H
ATOM   4579  CG  LYS   308      15.401  34.081  47.244  1.00  0.00           C
ATOM   4580  HG2 LYS   308      15.971  34.445  46.390  1.00  0.00           H
ATOM   4581  HG3 LYS   308      14.432  33.802  46.829  1.00  0.00           H
ATOM   4582  CD  LYS   308      15.132  35.141  48.286  1.00  0.00           C
ATOM   4583  HD2 LYS   308      16.097  35.560  48.569  1.00  0.00           H
ATOM   4584  HD3 LYS   308      14.421  35.841  47.846  1.00  0.00           H
ATOM   4585  CE  LYS   308      14.472  34.664  49.590  1.00  0.00           C
ATOM   4586  HE2 LYS   308      15.240  34.134  50.153  1.00  0.00           H
ATOM   4587  HE3 LYS   308      14.148  35.488  50.225  1.00  0.00           H
ATOM   4588  NZ  LYS   308      13.247  33.955  49.309  1.00  0.00           N
ATOM   4589  HZ1 LYS   308      12.487  34.602  49.156  1.00  0.00           H
ATOM   4590  HZ2 LYS   308      13.461  33.375  48.510  1.00  0.00           H
ATOM   4591  HZ3 LYS   308      12.978  33.341  50.065  1.00  0.00           H
ATOM   4592  C   LYS   308      17.031  30.494  47.119  1.00  0.00           C
ATOM   4593  O   LYS   308      16.284  29.627  47.557  1.00  0.00           O
ATOM   4594  N   GLN   309      18.311  30.346  47.199  1.00  0.00           N
ATOM   4595  H   GLN   309      18.846  31.099  46.789  1.00  0.00           H
ATOM   4596  CA  GLN   309      19.077  29.314  47.942  1.00  0.00           C
ATOM   4597  HA  GLN   309      18.434  28.560  48.398  1.00  0.00           H
ATOM   4598  CB  GLN   309      19.946  28.529  46.956  1.00  0.00           C
ATOM   4599  HB2 GLN   309      20.297  29.256  46.223  1.00  0.00           H
ATOM   4600  HB3 GLN   309      20.801  28.047  47.430  1.00  0.00           H
ATOM   4601  CG  GLN   309      19.069  27.579  46.008  1.00  0.00           C
ATOM   4602  HG2 GLN   309      18.413  27.115  46.745  1.00  0.00           H
ATOM   4603  HG3 GLN   309      18.477  28.265  45.402  1.00  0.00           H
ATOM   4604  CD  GLN   309      20.002  26.608  45.275  1.00  0.00           C
ATOM   4605  OE1 GLN   309      20.025  26.501  44.083  1.00  0.00           O
ATOM   4606  NE2 GLN   309      20.945  25.994  45.955  1.00  0.00           N
ATOM   4607 HE21 GLN   309      20.984  26.185  46.946  1.00  0.00           H
ATOM   4608 HE22 GLN   309      21.370  25.156  45.584  1.00  0.00           H
ATOM   4609  C   GLN   309      20.023  29.985  48.894  1.00  0.00           C
ATOM   4610  O   GLN   309      20.883  30.825  48.513  1.00  0.00           O
ATOM   4611  N   ASP   310      19.956  29.530  50.141  1.00  0.00           N
ATOM   4612  H   ASP   310      19.129  29.041  50.449  1.00  0.00           H
ATOM   4613  CA  ASP   310      21.081  29.644  51.059  1.00  0.00           C
ATOM   4614  HA  ASP   310      21.421  30.678  51.020  1.00  0.00           H
ATOM   4615  CB  ASP   310      20.742  29.317  52.452  1.00  0.00           C
ATOM   4616  HB2 ASP   310      20.579  28.251  52.608  1.00  0.00           H
ATOM   4617  HB3 ASP   310      21.530  29.630  53.137  1.00  0.00           H
ATOM   4618  CG  ASP   310      19.649  30.136  52.965  1.00  0.00           C
ATOM   4619  OD1 ASP   310      19.039  29.695  53.966  1.00  0.00           O
ATOM   4620  OD2 ASP   310      19.359  31.281  52.567  1.00  0.00           O
ATOM   4621  C   ASP   310      22.192  28.706  50.569  1.00  0.00           C
ATOM   4622  O   ASP   310      21.911  27.520  50.237  1.00  0.00           O
ATOM   4623  N   ILE   311      23.436  29.104  50.660  1.00  0.00           N
ATOM   4624  H   ILE   311      23.441  30.035  51.049  1.00  0.00           H
ATOM   4625  CA  ILE   311      24.704  28.345  50.463  1.00  0.00           C
ATOM   4626  HA  ILE   311      24.487  27.346  50.086  1.00  0.00           H
ATOM   4627  CB  ILE   311      25.522  29.099  49.405  1.00  0.00           C
ATOM   4628  HB  ILE   311      25.614  30.116  49.787  1.00  0.00           H
ATOM   4629  CG2 ILE   311      26.884  28.341  49.129  1.00  0.00           C
ATOM   4630 HG21 ILE   311      27.457  28.022  50.001  1.00  0.00           H
ATOM   4631 HG22 ILE   311      26.694  27.458  48.520  1.00  0.00           H
ATOM   4632 HG23 ILE   311      27.511  29.005  48.534  1.00  0.00           H
ATOM   4633  CG1 ILE   311      24.838  29.372  48.041  1.00  0.00           C
ATOM   4634 HG12 ILE   311      24.205  30.255  48.128  1.00  0.00           H
ATOM   4635 HG13 ILE   311      25.545  29.806  47.336  1.00  0.00           H
ATOM   4636  CD1 ILE   311      24.028  28.168  47.457  1.00  0.00           C
ATOM   4637 HD11 ILE   311      23.502  28.491  46.559  1.00  0.00           H
ATOM   4638 HD12 ILE   311      24.695  27.338  47.224  1.00  0.00           H
ATOM   4639 HD13 ILE   311      23.292  27.799  48.171  1.00  0.00           H
ATOM   4640  C   ILE   311      25.489  28.065  51.698  1.00  0.00           C
ATOM   4641  O   ILE   311      25.683  26.874  52.101  1.00  0.00           O
ATOM   4642  N   VAL   312      25.941  29.163  52.389  1.00  0.00           N
ATOM   4643  H   VAL   312      25.634  30.074  52.079  1.00  0.00           H
ATOM   4644  CA  VAL   312      26.660  28.998  53.739  1.00  0.00           C
ATOM   4645  HA  VAL   312      26.461  27.960  54.003  1.00  0.00           H
ATOM   4646  CB  VAL   312      28.252  29.099  53.694  1.00  0.00           C
ATOM   4647  HB  VAL   312      28.595  28.973  54.721  1.00  0.00           H
ATOM   4648  CG1 VAL   312      28.801  27.887  52.819  1.00  0.00           C
ATOM   4649 HG11 VAL   312      28.373  28.039  51.828  1.00  0.00           H
ATOM   4650 HG12 VAL   312      29.889  27.930  52.764  1.00  0.00           H
ATOM   4651 HG13 VAL   312      28.481  26.950  53.275  1.00  0.00           H
ATOM   4652  CG2 VAL   312      28.713  30.436  53.202  1.00  0.00           C
ATOM   4653 HG21 VAL   312      28.248  30.697  52.251  1.00  0.00           H
ATOM   4654 HG22 VAL   312      28.642  31.155  54.017  1.00  0.00           H
ATOM   4655 HG23 VAL   312      29.793  30.369  53.072  1.00  0.00           H
ATOM   4656  C   VAL   312      26.023  29.930  54.779  1.00  0.00           C
ATOM   4657  O   VAL   312      25.547  31.029  54.522  1.00  0.00           O
ATOM   4658  N   ALA   313      25.927  29.482  56.016  1.00  0.00           N
ATOM   4659  H   ALA   313      26.364  28.599  56.240  1.00  0.00           H
ATOM   4660  CA  ALA   313      25.041  30.135  57.003  1.00  0.00           C
ATOM   4661  HA  ALA   313      24.060  30.276  56.548  1.00  0.00           H
ATOM   4662  CB  ALA   313      24.975  29.207  58.249  1.00  0.00           C
ATOM   4663  HB1 ALA   313      25.959  29.039  58.687  1.00  0.00           H
ATOM   4664  HB2 ALA   313      24.379  29.569  59.086  1.00  0.00           H
ATOM   4665  HB3 ALA   313      24.723  28.168  58.035  1.00  0.00           H
ATOM   4666  C   ALA   313      25.458  31.553  57.477  1.00  0.00           C
ATOM   4667  O   ALA   313      26.616  31.958  57.537  1.00  0.00           O
ATOM   4668  N   ILE   314      24.406  32.251  57.982  1.00  0.00           N
ATOM   4669  H   ILE   314      23.529  31.799  58.193  1.00  0.00           H
ATOM   4670  CA  ILE   314      24.527  33.634  58.424  1.00  0.00           C
ATOM   4671  HA  ILE   314      24.965  34.234  57.628  1.00  0.00           H
ATOM   4672  CB  ILE   314      23.060  34.191  58.652  1.00  0.00           C
ATOM   4673  HB  ILE   314      22.411  33.859  57.843  1.00  0.00           H
ATOM   4674  CG2 ILE   314      22.545  33.635  60.070  1.00  0.00           C
ATOM   4675 HG21 ILE   314      23.260  34.011  60.801  1.00  0.00           H
ATOM   4676 HG22 ILE   314      21.568  34.051  60.317  1.00  0.00           H
ATOM   4677 HG23 ILE   314      22.401  32.556  60.020  1.00  0.00           H
ATOM   4678  CG1 ILE   314      23.048  35.741  58.604  1.00  0.00           C
ATOM   4679 HG12 ILE   314      23.650  36.271  59.342  1.00  0.00           H
ATOM   4680 HG13 ILE   314      23.563  36.048  57.694  1.00  0.00           H
ATOM   4681  CD1 ILE   314      21.571  36.245  58.504  1.00  0.00           C
ATOM   4682 HD11 ILE   314      20.975  35.926  57.649  1.00  0.00           H
ATOM   4683 HD12 ILE   314      20.920  35.978  59.337  1.00  0.00           H
ATOM   4684 HD13 ILE   314      21.670  37.329  58.520  1.00  0.00           H
ATOM   4685  C   ILE   314      25.462  33.864  59.584  1.00  0.00           C
ATOM   4686  O   ILE   314      25.683  34.994  60.052  1.00  0.00           O
ATOM   4687  N   THR   315      26.018  32.729  60.133  1.00  0.00           N
ATOM   4688  H   THR   315      25.928  31.837  59.668  1.00  0.00           H
ATOM   4689  CA  THR   315      27.118  32.748  61.153  1.00  0.00           C
ATOM   4690  HA  THR   315      26.929  33.579  61.833  1.00  0.00           H
ATOM   4691  CB  THR   315      27.066  31.477  61.908  1.00  0.00           C
ATOM   4692  HB  THR   315      28.003  31.432  62.462  1.00  0.00           H
ATOM   4693  CG2 THR   315      25.852  31.520  62.868  1.00  0.00           C
ATOM   4694 HG21 THR   315      26.006  32.313  63.599  1.00  0.00           H
ATOM   4695 HG22 THR   315      24.948  31.691  62.284  1.00  0.00           H
ATOM   4696 HG23 THR   315      25.792  30.652  63.525  1.00  0.00           H
ATOM   4697  OG1 THR   315      26.909  30.327  61.014  1.00  0.00           O
ATOM   4698  HG1 THR   315      27.752  30.073  60.632  1.00  0.00           H
ATOM   4699  C   THR   315      28.461  33.043  60.560  1.00  0.00           C
ATOM   4700  O   THR   315      29.248  33.708  61.164  1.00  0.00           O
ATOM   4701  N   ASP   316      28.849  32.572  59.381  1.00  0.00           N
ATOM   4702  H   ASP   316      28.193  31.945  58.937  1.00  0.00           H
ATOM   4703  CA  ASP   316      30.182  32.578  58.797  1.00  0.00           C
ATOM   4704  HA  ASP   316      30.847  32.543  59.659  1.00  0.00           H
ATOM   4705  CB  ASP   316      30.405  31.331  57.946  1.00  0.00           C
ATOM   4706  HB2 ASP   316      29.770  31.424  57.065  1.00  0.00           H
ATOM   4707  HB3 ASP   316      31.436  31.365  57.595  1.00  0.00           H
ATOM   4708  CG  ASP   316      30.190  29.911  58.566  1.00  0.00           C
ATOM   4709  OD1 ASP   316      31.137  29.111  58.491  1.00  0.00           O
ATOM   4710  OD2 ASP   316      29.140  29.647  59.234  1.00  0.00           O
ATOM   4711  C   ASP   316      30.530  33.862  58.063  1.00  0.00           C
ATOM   4712  O   ASP   316      29.676  34.738  57.906  1.00  0.00           O
ATOM   4713  N   TRP   317      31.815  34.153  57.859  1.00  0.00           N
ATOM   4714  H   TRP   317      32.475  33.406  58.023  1.00  0.00           H
ATOM   4715  CA  TRP   317      32.332  35.391  57.351  1.00  0.00           C
ATOM   4716  HA  TRP   317      31.500  36.055  57.116  1.00  0.00           H
ATOM   4717  CB  TRP   317      33.240  36.064  58.378  1.00  0.00           C
ATOM   4718  HB2 TRP   317      32.709  36.186  59.321  1.00  0.00           H
ATOM   4719  HB3 TRP   317      34.108  35.443  58.601  1.00  0.00           H
ATOM   4720  CG  TRP   317      33.776  37.434  58.031  1.00  0.00           C
ATOM   4721  CD1 TRP   317      35.052  37.769  57.719  1.00  0.00           C
ATOM   4722  HD1 TRP   317      35.823  37.061  57.456  1.00  0.00           H
ATOM   4723  NE1 TRP   317      35.254  39.106  57.619  1.00  0.00           N
ATOM   4724  HE1 TRP   317      36.127  39.527  57.336  1.00  0.00           H
ATOM   4725  CE2 TRP   317      34.046  39.759  57.901  1.00  0.00           C
ATOM   4726  CZ2 TRP   317      33.741  41.138  57.857  1.00  0.00           C
ATOM   4727  HZ2 TRP   317      34.397  41.924  57.514  1.00  0.00           H
ATOM   4728  CH2 TRP   317      32.413  41.493  58.293  1.00  0.00           C
ATOM   4729  HH2 TRP   317      32.171  42.529  58.480  1.00  0.00           H
ATOM   4730  CZ3 TRP   317      31.515  40.489  58.701  1.00  0.00           C
ATOM   4731  HZ3 TRP   317      30.570  40.749  59.153  1.00  0.00           H
ATOM   4732  CE3 TRP   317      31.866  39.126  58.668  1.00  0.00           C
ATOM   4733  HE3 TRP   317      31.228  38.331  59.025  1.00  0.00           H
ATOM   4734  CD2 TRP   317      33.138  38.708  58.233  1.00  0.00           C
ATOM   4735  C   TRP   317      33.111  35.230  56.031  1.00  0.00           C
ATOM   4736  O   TRP   317      34.029  34.410  55.930  1.00  0.00           O
ATOM   4737  N   SER   318      32.730  35.935  55.006  1.00  0.00           N
ATOM   4738  H   SER   318      31.909  36.519  55.076  1.00  0.00           H
ATOM   4739  CA  SER   318      33.252  35.744  53.624  1.00  0.00           C
ATOM   4740  HA  SER   318      33.595  34.713  53.553  1.00  0.00           H
ATOM   4741  CB  SER   318      32.181  35.931  52.535  1.00  0.00           C
ATOM   4742  HB2 SER   318      31.346  35.329  52.893  1.00  0.00           H
ATOM   4743  HB3 SER   318      31.909  36.982  52.439  1.00  0.00           H
ATOM   4744  OG  SER   318      32.697  35.382  51.277  1.00  0.00           O
ATOM   4745  HG  SER   318      33.346  34.732  51.558  1.00  0.00           H
ATOM   4746  C   SER   318      34.475  36.628  53.205  1.00  0.00           C
ATOM   4747  O   SER   318      34.397  37.874  53.481  1.00  0.00           O
ATOM   4748  N   GLY   319      35.516  36.120  52.532  1.00  0.00           N
ATOM   4749  H   GLY   319      35.413  35.131  52.350  1.00  0.00           H
ATOM   4750  CA  GLY   319      36.437  37.005  51.783  1.00  0.00           C
ATOM   4751  HA2 GLY   319      36.449  38.023  52.173  1.00  0.00           H
ATOM   4752  HA3 GLY   319      37.408  36.615  52.086  1.00  0.00           H
ATOM   4753  C   GLY   319      36.149  37.075  50.276  1.00  0.00           C
ATOM   4754  O   GLY   319      35.117  37.633  49.933  1.00  0.00           O
ATOM   4755  N   TYR   320      36.965  36.473  49.412  1.00  0.00           N
ATOM   4756  H   TYR   320      37.740  35.973  49.826  1.00  0.00           H
ATOM   4757  CA  TYR   320      36.766  36.533  47.970  1.00  0.00           C
ATOM   4758  HA  TYR   320      36.474  37.531  47.644  1.00  0.00           H
ATOM   4759  CB  TYR   320      38.072  36.395  47.210  1.00  0.00           C
ATOM   4760  HB2 TYR   320      38.566  35.538  47.669  1.00  0.00           H
ATOM   4761  HB3 TYR   320      37.853  36.205  46.160  1.00  0.00           H
ATOM   4762  CG  TYR   320      38.917  37.628  47.258  1.00  0.00           C
ATOM   4763  CD1 TYR   320      39.775  37.827  48.357  1.00  0.00           C
ATOM   4764  HD1 TYR   320      39.813  37.036  49.092  1.00  0.00           H
ATOM   4765  CE1 TYR   320      40.798  38.885  48.397  1.00  0.00           C
ATOM   4766  HE1 TYR   320      41.539  38.934  49.183  1.00  0.00           H
ATOM   4767  CZ  TYR   320      40.855  39.733  47.326  1.00  0.00           C
ATOM   4768  OH  TYR   320      41.754  40.791  47.433  1.00  0.00           O
ATOM   4769  HH  TYR   320      41.857  41.218  46.579  1.00  0.00           H
ATOM   4770  CE2 TYR   320      39.890  39.715  46.347  1.00  0.00           C
ATOM   4771  HE2 TYR   320      39.916  40.420  45.530  1.00  0.00           H
ATOM   4772  CD2 TYR   320      38.929  38.590  46.296  1.00  0.00           C
ATOM   4773  HD2 TYR   320      38.129  38.499  45.576  1.00  0.00           H
ATOM   4774  C   TYR   320      35.730  35.467  47.576  1.00  0.00           C
ATOM   4775  O   TYR   320      35.666  34.361  48.020  1.00  0.00           O
ATOM   4776  N   SER   321      34.944  35.688  46.471  1.00  0.00           N
ATOM   4777  H   SER   321      35.080  36.619  46.103  1.00  0.00           H
ATOM   4778  CA  SER   321      33.980  34.853  45.748  1.00  0.00           C
ATOM   4779  HA  SER   321      34.297  33.826  45.934  1.00  0.00           H
ATOM   4780  CB  SER   321      32.583  35.079  46.308  1.00  0.00           C
ATOM   4781  HB2 SER   321      31.965  34.442  45.673  1.00  0.00           H
ATOM   4782  HB3 SER   321      32.551  34.701  47.329  1.00  0.00           H
ATOM   4783  OG  SER   321      32.158  36.406  46.232  1.00  0.00           O
ATOM   4784  HG  SER   321      32.433  36.825  47.051  1.00  0.00           H
ATOM   4785  C   SER   321      33.969  35.005  44.224  1.00  0.00           C
ATOM   4786  O   SER   321      33.911  36.074  43.646  1.00  0.00           O
ATOM   4787  N   GLY   322      34.049  33.817  43.527  1.00  0.00           N
ATOM   4788  H   GLY   322      33.945  32.956  44.045  1.00  0.00           H
ATOM   4789  CA  GLY   322      34.300  33.813  42.029  1.00  0.00           C
ATOM   4790  HA2 GLY   322      33.607  34.595  41.718  1.00  0.00           H
ATOM   4791  HA3 GLY   322      35.312  34.130  41.775  1.00  0.00           H
ATOM   4792  C   GLY   322      33.947  32.578  41.260  1.00  0.00           C
ATOM   4793  O   GLY   322      33.797  31.490  41.845  1.00  0.00           O
ATOM   4794  N   SER   323      33.802  32.704  39.947  1.00  0.00           N
ATOM   4795  H   SER   323      34.122  33.522  39.449  1.00  0.00           H
ATOM   4796  CA  SER   323      33.306  31.652  39.043  1.00  0.00           C
ATOM   4797  HA  SER   323      32.646  31.016  39.633  1.00  0.00           H
ATOM   4798  CB  SER   323      32.424  32.284  38.002  1.00  0.00           C
ATOM   4799  HB2 SER   323      31.970  31.506  37.389  1.00  0.00           H
ATOM   4800  HB3 SER   323      31.568  32.679  38.550  1.00  0.00           H
ATOM   4801  OG  SER   323      33.133  33.303  37.229  1.00  0.00           O
ATOM   4802  HG  SER   323      33.383  32.851  36.420  1.00  0.00           H
ATOM   4803  C   SER   323      34.335  30.773  38.393  1.00  0.00           C
ATOM   4804  O   SER   323      35.401  31.278  38.085  1.00  0.00           O
ATOM   4805  N   PHE   324      34.124  29.511  38.018  1.00  0.00           N
ATOM   4806  H   PHE   324      33.245  29.213  38.416  1.00  0.00           H
ATOM   4807  CA  PHE   324      34.941  28.616  37.178  1.00  0.00           C
ATOM   4808  HA  PHE   324      35.559  29.172  36.474  1.00  0.00           H
ATOM   4809  CB  PHE   324      35.892  27.879  38.073  1.00  0.00           C
ATOM   4810  HB2 PHE   324      36.696  27.441  37.480  1.00  0.00           H
ATOM   4811  HB3 PHE   324      36.433  28.562  38.727  1.00  0.00           H
ATOM   4812  CG  PHE   324      35.389  26.754  38.924  1.00  0.00           C
ATOM   4813  CD1 PHE   324      34.637  26.992  40.060  1.00  0.00           C
ATOM   4814  HD1 PHE   324      34.366  28.015  40.276  1.00  0.00           H
ATOM   4815  CE1 PHE   324      34.245  25.948  40.966  1.00  0.00           C
ATOM   4816  HE1 PHE   324      33.689  26.152  41.869  1.00  0.00           H
ATOM   4817  CZ  PHE   324      34.582  24.597  40.742  1.00  0.00           C
ATOM   4818  HZ  PHE   324      34.135  23.870  41.405  1.00  0.00           H
ATOM   4819  CE2 PHE   324      35.255  24.338  39.580  1.00  0.00           C
ATOM   4820  HE2 PHE   324      35.325  23.313  39.248  1.00  0.00           H
ATOM   4821  CD2 PHE   324      35.678  25.399  38.721  1.00  0.00           C
ATOM   4822  HD2 PHE   324      36.230  25.168  37.822  1.00  0.00           H
ATOM   4823  C   PHE   324      34.065  27.571  36.437  1.00  0.00           C
ATOM   4824  O   PHE   324      32.853  27.457  36.567  1.00  0.00           O
ATOM   4825  N   VAL   325      34.674  26.943  35.489  1.00  0.00           N
ATOM   4826  H   VAL   325      35.563  27.373  35.275  1.00  0.00           H
ATOM   4827  CA  VAL   325      34.053  25.989  34.576  1.00  0.00           C
ATOM   4828  HA  VAL   325      33.090  25.641  34.947  1.00  0.00           H
ATOM   4829  CB  VAL   325      33.789  26.592  33.210  1.00  0.00           C
ATOM   4830  HB  VAL   325      33.301  25.839  32.590  1.00  0.00           H
ATOM   4831  CG1 VAL   325      32.773  27.770  33.364  1.00  0.00           C
ATOM   4832 HG11 VAL   325      33.253  28.593  33.894  1.00  0.00           H
ATOM   4833 HG12 VAL   325      32.427  28.049  32.369  1.00  0.00           H
ATOM   4834 HG13 VAL   325      31.865  27.417  33.855  1.00  0.00           H
ATOM   4835  CG2 VAL   325      35.057  27.057  32.411  1.00  0.00           C
ATOM   4836 HG21 VAL   325      35.825  26.288  32.331  1.00  0.00           H
ATOM   4837 HG22 VAL   325      34.680  27.349  31.431  1.00  0.00           H
ATOM   4838 HG23 VAL   325      35.498  27.898  32.945  1.00  0.00           H
ATOM   4839  C   VAL   325      34.863  24.740  34.377  1.00  0.00           C
ATOM   4840  O   VAL   325      36.130  24.706  34.469  1.00  0.00           O
ATOM   4841  N   GLN   326      34.185  23.633  34.031  1.00  0.00           N
ATOM   4842  H   GLN   326      33.187  23.681  33.879  1.00  0.00           H
ATOM   4843  CA  GLN   326      34.794  22.353  33.759  1.00  0.00           C
ATOM   4844  HA  GLN   326      35.822  22.346  34.124  1.00  0.00           H
ATOM   4845  CB  GLN   326      34.042  21.263  34.587  1.00  0.00           C
ATOM   4846  HB2 GLN   326      32.996  21.307  34.287  1.00  0.00           H
ATOM   4847  HB3 GLN   326      34.371  20.292  34.217  1.00  0.00           H
ATOM   4848  CG  GLN   326      34.107  21.463  36.019  1.00  0.00           C
ATOM   4849  HG2 GLN   326      35.158  21.550  36.296  1.00  0.00           H
ATOM   4850  HG3 GLN   326      33.752  22.421  36.396  1.00  0.00           H
ATOM   4851  CD  GLN   326      33.368  20.310  36.755  1.00  0.00           C
ATOM   4852  OE1 GLN   326      32.983  19.271  36.185  1.00  0.00           O
ATOM   4853  NE2 GLN   326      33.023  20.503  37.979  1.00  0.00           N
ATOM   4854 HE21 GLN   326      33.203  21.353  38.494  1.00  0.00           H
ATOM   4855 HE22 GLN   326      32.544  19.704  38.370  1.00  0.00           H
ATOM   4856  C   GLN   326      34.755  21.984  32.259  1.00  0.00           C
ATOM   4857  O   GLN   326      33.691  21.650  31.760  1.00  0.00           O
ATOM   4858  N   HID   327      35.918  22.009  31.582  1.00  0.00           N
ATOM   4859  H   HID   327      36.808  22.387  31.872  1.00  0.00           H
ATOM   4860  CA  HID   327      35.876  21.931  30.109  1.00  0.00           C
ATOM   4861  HA  HID   327      35.153  22.677  29.777  1.00  0.00           H
ATOM   4862  CB  HID   327      37.238  22.327  29.515  1.00  0.00           C
ATOM   4863  HB2 HID   327      37.976  21.554  29.730  1.00  0.00           H
ATOM   4864  HB3 HID   327      37.171  22.514  28.443  1.00  0.00           H
ATOM   4865  CG  HID   327      37.774  23.700  30.074  1.00  0.00           C
ATOM   4866  ND1 HID   327      37.188  24.936  29.813  1.00  0.00           N
ATOM   4867  HD1 HID   327      36.430  25.107  29.167  1.00  0.00           H
ATOM   4868  CE1 HID   327      37.899  25.890  30.378  1.00  0.00           C
ATOM   4869  HE1 HID   327      37.644  26.938  30.319  1.00  0.00           H
ATOM   4870  NE2 HID   327      38.899  25.342  31.119  1.00  0.00           N
ATOM   4871  CD2 HID   327      38.836  23.920  30.909  1.00  0.00           C
ATOM   4872  HD2 HID   327      39.568  23.198  31.244  1.00  0.00           H
ATOM   4873  C   HID   327      35.403  20.532  29.529  1.00  0.00           C
ATOM   4874  O   HID   327      35.609  19.524  30.240  1.00  0.00           O
ATOM   4875  N   PRO   328      34.881  20.376  28.303  1.00  0.00           N
ATOM   4876  CD  PRO   328      34.517  21.499  27.470  1.00  0.00           C
ATOM   4877  HD2 PRO   328      35.387  21.932  26.976  1.00  0.00           H
ATOM   4878  HD3 PRO   328      34.111  22.382  27.964  1.00  0.00           H
ATOM   4879  CG  PRO   328      33.582  20.840  26.429  1.00  0.00           C
ATOM   4880  HG2 PRO   328      33.557  21.347  25.464  1.00  0.00           H
ATOM   4881  HG3 PRO   328      32.563  20.935  26.805  1.00  0.00           H
ATOM   4882  CB  PRO   328      34.027  19.420  26.332  1.00  0.00           C
ATOM   4883  HB2 PRO   328      34.965  19.322  25.785  1.00  0.00           H
ATOM   4884  HB3 PRO   328      33.231  18.745  26.016  1.00  0.00           H
ATOM   4885  CA  PRO   328      34.368  19.112  27.769  1.00  0.00           C
ATOM   4886  HA  PRO   328      33.488  18.885  28.370  1.00  0.00           H
ATOM   4887  C   PRO   328      35.291  17.827  27.872  1.00  0.00           C
ATOM   4888  O   PRO   328      34.676  16.806  28.021  1.00  0.00           O
ATOM   4889  N   GLU   329      36.591  17.847  27.553  1.00  0.00           N
ATOM   4890  H   GLU   329      37.113  18.702  27.423  1.00  0.00           H
ATOM   4891  CA  GLU   329      37.383  16.627  27.633  1.00  0.00           C
ATOM   4892  HA  GLU   329      36.903  15.781  27.143  1.00  0.00           H
ATOM   4893  CB  GLU   329      38.634  16.938  26.759  1.00  0.00           C
ATOM   4894  HB2 GLU   329      39.091  17.719  27.367  1.00  0.00           H
ATOM   4895  HB3 GLU   329      39.350  16.122  26.846  1.00  0.00           H
ATOM   4896  CG  GLU   329      38.525  17.401  25.289  1.00  0.00           C
ATOM   4897  HG2 GLU   329      38.400  16.490  24.704  1.00  0.00           H
ATOM   4898  HG3 GLU   329      37.765  18.167  25.132  1.00  0.00           H
ATOM   4899  CD  GLU   329      39.827  18.089  24.889  1.00  0.00           C
ATOM   4900  OE1 GLU   329      40.568  17.610  24.016  1.00  0.00           O
ATOM   4901  OE2 GLU   329      39.973  19.256  25.359  1.00  0.00           O
ATOM   4902  C   GLU   329      37.753  16.218  29.060  1.00  0.00           C
ATOM   4903  O   GLU   329      38.125  15.011  29.244  1.00  0.00           O
ATOM   4904  N   LEU   330      37.546  17.029  30.110  1.00  0.00           N
ATOM   4905  H   LEU   330      37.046  17.889  29.934  1.00  0.00           H
ATOM   4906  CA  LEU   330      37.361  16.479  31.467  1.00  0.00           C
ATOM   4907  HA  LEU   330      38.145  15.727  31.546  1.00  0.00           H
ATOM   4908  CB  LEU   330      37.531  17.721  32.400  1.00  0.00           C
ATOM   4909  HB2 LEU   330      38.570  18.037  32.305  1.00  0.00           H
ATOM   4910  HB3 LEU   330      36.809  18.494  32.137  1.00  0.00           H
ATOM   4911  CG  LEU   330      37.287  17.598  33.942  1.00  0.00           C
ATOM   4912  HG  LEU   330      36.347  17.070  34.097  1.00  0.00           H
ATOM   4913  CD1 LEU   330      38.464  16.720  34.504  1.00  0.00           C
ATOM   4914 HD11 LEU   330      38.320  16.599  35.577  1.00  0.00           H
ATOM   4915 HD12 LEU   330      38.446  15.727  34.054  1.00  0.00           H
ATOM   4916 HD13 LEU   330      39.390  17.233  34.241  1.00  0.00           H
ATOM   4917  CD2 LEU   330      37.476  18.948  34.624  1.00  0.00           C
ATOM   4918 HD21 LEU   330      37.502  18.863  35.710  1.00  0.00           H
ATOM   4919 HD22 LEU   330      38.337  19.521  34.281  1.00  0.00           H
ATOM   4920 HD23 LEU   330      36.541  19.485  34.464  1.00  0.00           H
ATOM   4921  C   LEU   330      36.034  15.793  31.633  1.00  0.00           C
ATOM   4922  O   LEU   330      36.011  14.598  31.960  1.00  0.00           O
ATOM   4923  N   THR   331      34.890  16.418  31.300  1.00  0.00           N
ATOM   4924  H   THR   331      34.967  17.371  30.972  1.00  0.00           H
ATOM   4925  CA  THR   331      33.605  15.777  31.748  1.00  0.00           C
ATOM   4926  HA  THR   331      33.858  15.352  32.720  1.00  0.00           H
ATOM   4927  CB  THR   331      32.609  16.920  32.060  1.00  0.00           C
ATOM   4928  HB  THR   331      31.839  16.396  32.627  1.00  0.00           H
ATOM   4929  CG2 THR   331      33.253  17.859  33.083  1.00  0.00           C
ATOM   4930 HG21 THR   331      32.546  18.551  33.539  1.00  0.00           H
ATOM   4931 HG22 THR   331      33.754  17.331  33.894  1.00  0.00           H
ATOM   4932 HG23 THR   331      34.126  18.400  32.715  1.00  0.00           H
ATOM   4933  OG1 THR   331      32.229  17.585  30.842  1.00  0.00           O
ATOM   4934  HG1 THR   331      31.808  18.394  31.139  1.00  0.00           H
ATOM   4935  C   THR   331      33.050  14.750  30.825  1.00  0.00           C
ATOM   4936  O   THR   331      32.129  13.981  31.203  1.00  0.00           O
ATOM   4937  N   GLY   332      33.498  14.681  29.556  1.00  0.00           N
ATOM   4938  H   GLY   332      34.070  15.454  29.249  1.00  0.00           H
ATOM   4939  CA  GLY   332      32.865  13.936  28.498  1.00  0.00           C
ATOM   4940  HA2 GLY   332      33.246  14.332  27.557  1.00  0.00           H
ATOM   4941  HA3 GLY   332      33.031  12.861  28.581  1.00  0.00           H
ATOM   4942  C   GLY   332      31.409  14.385  28.188  1.00  0.00           C
ATOM   4943  O   GLY   332      30.688  13.722  27.447  1.00  0.00           O
ATOM   4944  N   LEU   333      30.877  15.480  28.716  1.00  0.00           N
ATOM   4945  H   LEU   333      31.395  15.856  29.498  1.00  0.00           H
ATOM   4946  CA  LEU   333      29.518  15.986  28.346  1.00  0.00           C
ATOM   4947  HA  LEU   333      28.903  15.130  28.066  1.00  0.00           H
ATOM   4948  CB  LEU   333      28.737  16.696  29.434  1.00  0.00           C
ATOM   4949  HB2 LEU   333      29.168  17.655  29.724  1.00  0.00           H
ATOM   4950  HB3 LEU   333      27.726  17.001  29.166  1.00  0.00           H
ATOM   4951  CG  LEU   333      28.647  15.854  30.780  1.00  0.00           C
ATOM   4952  HG  LEU   333      29.639  15.514  31.076  1.00  0.00           H
ATOM   4953  CD1 LEU   333      28.193  16.750  31.965  1.00  0.00           C
ATOM   4954 HD11 LEU   333      29.071  17.238  32.390  1.00  0.00           H
ATOM   4955 HD12 LEU   333      27.434  17.412  31.548  1.00  0.00           H
ATOM   4956 HD13 LEU   333      27.796  16.089  32.735  1.00  0.00           H
ATOM   4957  CD2 LEU   333      27.634  14.691  30.651  1.00  0.00           C
ATOM   4958 HD21 LEU   333      27.945  13.950  29.914  1.00  0.00           H
ATOM   4959 HD22 LEU   333      27.519  14.258  31.644  1.00  0.00           H
ATOM   4960 HD23 LEU   333      26.676  15.059  30.284  1.00  0.00           H
ATOM   4961  C   LEU   333      29.508  16.786  27.114  1.00  0.00           C
ATOM   4962  O   LEU   333      30.452  17.420  26.675  1.00  0.00           O
ATOM   4963  N   ASP   334      28.374  16.923  26.483  1.00  0.00           N
ATOM   4964  H   ASP   334      27.540  16.593  26.948  1.00  0.00           H
ATOM   4965  CA  ASP   334      28.216  17.980  25.489  1.00  0.00           C
ATOM   4966  HA  ASP   334      29.061  18.023  24.803  1.00  0.00           H
ATOM   4967  CB  ASP   334      26.971  17.569  24.653  1.00  0.00           C
ATOM   4968  HB2 ASP   334      27.025  18.159  23.738  1.00  0.00           H
ATOM   4969  HB3 ASP   334      27.232  16.583  24.270  1.00  0.00           H
ATOM   4970  CG  ASP   334      25.604  17.701  25.329  1.00  0.00           C
ATOM   4971  OD1 ASP   334      25.074  18.833  25.268  1.00  0.00           O
ATOM   4972  OD2 ASP   334      25.179  16.708  26.018  1.00  0.00           O
ATOM   4973  C   ASP   334      28.074  19.412  26.082  1.00  0.00           C
ATOM   4974  O   ASP   334      27.925  20.342  25.317  1.00  0.00           O
ATOM   4975  N   CYX   335      28.040  19.686  27.385  1.00  0.00           N
ATOM   4976  H   CYX   335      27.913  18.937  28.051  1.00  0.00           H
ATOM   4977  CA  CYX   335      27.926  21.016  27.911  1.00  0.00           C
ATOM   4978  HA  CYX   335      28.040  21.731  27.096  1.00  0.00           H
ATOM   4979  CB  CYX   335      26.487  21.185  28.498  1.00  0.00           C
ATOM   4980  HB2 CYX   335      26.106  22.193  28.669  1.00  0.00           H
ATOM   4981  HB3 CYX   335      25.853  20.818  27.693  1.00  0.00           H
ATOM   4982  SG  CYX   335      25.935  20.202  29.953  1.00  0.00           S
ATOM   4983  C   CYX   335      28.980  21.440  28.981  1.00  0.00           C
ATOM   4984  O   CYX   335      29.546  20.553  29.564  1.00  0.00           O
ATOM   4985  N   ILE   336      29.275  22.677  29.140  1.00  0.00           N
ATOM   4986  H   ILE   336      28.819  23.312  28.502  1.00  0.00           H
ATOM   4987  CA  ILE   336      30.180  23.266  30.113  1.00  0.00           C
ATOM   4988  HA  ILE   336      31.009  22.606  30.368  1.00  0.00           H
ATOM   4989  CB  ILE   336      30.958  24.416  29.529  1.00  0.00           C
ATOM   4990  HB  ILE   336      30.272  25.262  29.483  1.00  0.00           H
ATOM   4991  CG2 ILE   336      32.139  24.815  30.484  1.00  0.00           C
ATOM   4992 HG21 ILE   336      32.606  25.715  30.082  1.00  0.00           H
ATOM   4993 HG22 ILE   336      31.774  25.087  31.474  1.00  0.00           H
ATOM   4994 HG23 ILE   336      32.923  24.062  30.573  1.00  0.00           H
ATOM   4995  CG1 ILE   336      31.499  24.119  28.138  1.00  0.00           C
ATOM   4996 HG12 ILE   336      32.009  23.156  28.156  1.00  0.00           H
ATOM   4997 HG13 ILE   336      30.671  23.983  27.442  1.00  0.00           H
ATOM   4998  CD1 ILE   336      32.408  25.097  27.467  1.00  0.00           C
ATOM   4999 HD11 ILE   336      33.394  25.068  27.931  1.00  0.00           H
ATOM   5000 HD12 ILE   336      32.459  24.977  26.385  1.00  0.00           H
ATOM   5001 HD13 ILE   336      32.007  26.108  27.537  1.00  0.00           H
ATOM   5002  C   ILE   336      29.449  23.499  31.454  1.00  0.00           C
ATOM   5003  O   ILE   336      28.596  24.363  31.567  1.00  0.00           O
ATOM   5004  N   ARG   337      30.002  22.827  32.461  1.00  0.00           N
ATOM   5005  H   ARG   337      30.552  21.994  32.307  1.00  0.00           H
ATOM   5006  CA  ARG   337      29.477  23.069  33.872  1.00  0.00           C
ATOM   5007  HA  ARG   337      28.418  22.826  33.952  1.00  0.00           H
ATOM   5008  CB  ARG   337      30.041  22.064  34.809  1.00  0.00           C
ATOM   5009  HB2 ARG   337      31.018  21.677  34.517  1.00  0.00           H
ATOM   5010  HB3 ARG   337      30.252  22.517  35.777  1.00  0.00           H
ATOM   5011  CG  ARG   337      29.021  20.927  35.009  1.00  0.00           C
ATOM   5012  HG2 ARG   337      28.254  21.320  35.677  1.00  0.00           H
ATOM   5013  HG3 ARG   337      28.695  20.542  34.042  1.00  0.00           H
ATOM   5014  CD  ARG   337      29.757  19.820  35.781  1.00  0.00           C
ATOM   5015  HD2 ARG   337      30.770  19.633  35.426  1.00  0.00           H
ATOM   5016  HD3 ARG   337      29.804  20.092  36.836  1.00  0.00           H
ATOM   5017  NE  ARG   337      29.096  18.452  35.686  1.00  0.00           N
ATOM   5018  HE  ARG   337      28.116  18.402  35.445  1.00  0.00           H
ATOM   5019  CZ  ARG   337      29.745  17.322  35.711  1.00  0.00           C
ATOM   5020  NH1 ARG   337      31.017  17.233  35.724  1.00  0.00           N
ATOM   5021 HH11 ARG   337      31.607  18.045  35.840  1.00  0.00           H
ATOM   5022 HH12 ARG   337      31.474  16.337  35.821  1.00  0.00           H
ATOM   5023  NH2 ARG   337      29.089  16.254  35.735  1.00  0.00           N
ATOM   5024 HH21 ARG   337      28.088  16.293  35.617  1.00  0.00           H
ATOM   5025 HH22 ARG   337      29.557  15.370  35.593  1.00  0.00           H
ATOM   5026  C   ARG   337      29.784  24.505  34.467  1.00  0.00           C
ATOM   5027  O   ARG   337      30.924  24.870  34.291  1.00  0.00           O
ATOM   5028  N   PRO   338      28.719  25.177  34.846  1.00  0.00           N
ATOM   5029  CD  PRO   338      27.329  24.834  34.576  1.00  0.00           C
ATOM   5030  HD2 PRO   338      26.913  24.011  35.157  1.00  0.00           H
ATOM   5031  HD3 PRO   338      27.145  24.548  33.541  1.00  0.00           H
ATOM   5032  CG  PRO   338      26.407  26.031  34.976  1.00  0.00           C
ATOM   5033  HG2 PRO   338      25.914  25.935  35.943  1.00  0.00           H
ATOM   5034  HG3 PRO   338      25.707  26.143  34.147  1.00  0.00           H
ATOM   5035  CB  PRO   338      27.505  27.178  35.106  1.00  0.00           C
ATOM   5036  HB2 PRO   338      27.249  27.822  35.946  1.00  0.00           H
ATOM   5037  HB3 PRO   338      27.699  27.740  34.192  1.00  0.00           H
ATOM   5038  CA  PRO   338      28.794  26.423  35.500  1.00  0.00           C
ATOM   5039  HA  PRO   338      29.707  26.931  35.190  1.00  0.00           H
ATOM   5040  C   PRO   338      28.982  26.321  37.023  1.00  0.00           C
ATOM   5041  O   PRO   338      28.266  25.630  37.665  1.00  0.00           O
ATOM   5042  N   CYX   339      30.059  26.907  37.549  1.00  0.00           N
ATOM   5043  H   CYX   339      30.808  27.167  36.923  1.00  0.00           H
ATOM   5044  CA  CYX   339      30.461  26.654  38.914  1.00  0.00           C
ATOM   5045  HA  CYX   339      29.604  26.258  39.459  1.00  0.00           H
ATOM   5046  CB  CYX   339      31.538  25.554  38.853  1.00  0.00           C
ATOM   5047  HB2 CYX   339      32.399  25.903  38.281  1.00  0.00           H
[truncated: 55,806 more chars]
