# Supplementary material for: Worth the Weight: Sub-Pocket EXplorer (SubPEx), a Weighted Ensemble Method to Enhance Binding-Pocket Conformational Sampling
Source: J Chem Theory Comput. 2023 Aug 16;19(17):5677–89. doi: 10.1021/acs.jctc.3c00478 (PMC10500992; doi:10.1021/acs.jctc.3c00478)
Supplement: Supplementary file 2 — ct3c00478_si_002.zip [file ct3c00478_si_002.zip › clustered_structures/NA/brute-force/rep.c19.aligned.pdb]

HELIX    1   1 SER     23  ILE     26  1                                   4
HELIX    2   2 LYS     61  SER     63  1                                   3
HELIX    3   3 PRO    328  THR    331  1                                   4
SHEET    1   1 1 GLY    14  LYS    20  0
SHEET    2   2 1 PHE    39  CYX    42  0
SHEET    3   3 1 CYX    47  THR    53  0
SHEET    4   4 1 THR    75  PRO    80  0
SHEET    5   5 1 ARG    91  VAL    95  0
SHEET    6   6 1 SER    98  HIE   103  0
SHEET    7   7 1 TRP   108  SER   114  0
SHEET    8   8 1 VAL   121  TYR   126  0
SHEET    9   9 1 ILE   129  LYS   135  0
SHEET   10  10 1 ALA   150  VAL   152  0
SHEET   11  11 1 SER   155  ASP   162  0
SHEET   12  12 1 SER   170  GLU   177  0
SHEET   13  13 1 LYS   180  GLU   186  0
SHEET   14  14 1 SER   198  ASN   202  0
SHEET   15  15 1 GLU   205  VAL   209  0
SHEET   16  16 1 PRO   220  PHE   224  0
SHEET   17  17 1 TYR   230  TYR   234  0
SHEET   18  18 1 SER   268  TYR   271  0
SHEET   19  19 1 GLY   274  ARG   279  0
SHEET   20  20 1 PHE   289  ASP   294  0
SHEET   21  21 1 VAL   307  VAL   312  0
SHEET   22  22 1 SER   321  GLN   326  0
SHEET   23  23 1 ARG   337  GLY   347  0
SHEET   24  24 1 THR   356  VAL   366  0
CRYST1  151.940  145.801  152.463   7.18   3.49   7.39               1
ATOM      1  N   VAL     1      43.492  18.345  22.943  1.00  0.00           N
ATOM      2  H1  VAL     1      44.480  18.544  23.012  1.00  0.00           H
ATOM      3  H2  VAL     1      42.994  18.366  23.821  1.00  0.00           H
ATOM      4  H3  VAL     1      43.409  17.393  22.617  1.00  0.00           H
ATOM      5  CA  VAL     1      42.916  19.205  21.880  1.00  0.00           C
ATOM      6  HA  VAL     1      43.552  19.214  20.995  1.00  0.00           H
ATOM      7  CB  VAL     1      41.591  18.687  21.323  1.00  0.00           C
ATOM      8  HB  VAL     1      41.731  17.689  20.906  1.00  0.00           H
ATOM      9  CG1 VAL     1      40.384  18.557  22.229  1.00  0.00           C
ATOM     10 HG11 VAL     1      40.045  19.485  22.691  1.00  0.00           H
ATOM     11 HG12 VAL     1      39.604  18.207  21.553  1.00  0.00           H
ATOM     12 HG13 VAL     1      40.642  17.904  23.062  1.00  0.00           H
ATOM     13  CG2 VAL     1      41.099  19.710  20.326  1.00  0.00           C
ATOM     14 HG21 VAL     1      41.881  19.728  19.567  1.00  0.00           H
ATOM     15 HG22 VAL     1      40.275  19.367  19.700  1.00  0.00           H
ATOM     16 HG23 VAL     1      40.730  20.627  20.783  1.00  0.00           H
ATOM     17  C   VAL     1      42.976  20.621  22.461  1.00  0.00           C
ATOM     18  O   VAL     1      42.789  20.812  23.630  1.00  0.00           O
ATOM     19  N   LYS     2      43.213  21.693  21.615  1.00  0.00           N
ATOM     20  H   LYS     2      43.600  21.419  20.723  1.00  0.00           H
ATOM     21  CA  LYS     2      43.174  23.096  22.038  1.00  0.00           C
ATOM     22  HA  LYS     2      43.852  23.236  22.879  1.00  0.00           H
ATOM     23  CB  LYS     2      43.488  24.026  20.887  1.00  0.00           C
ATOM     24  HB2 LYS     2      42.974  23.643  20.006  1.00  0.00           H
ATOM     25  HB3 LYS     2      43.209  25.064  21.072  1.00  0.00           H
ATOM     26  CG  LYS     2      45.025  23.943  20.453  1.00  0.00           C
ATOM     27  HG2 LYS     2      45.622  24.521  21.160  1.00  0.00           H
ATOM     28  HG3 LYS     2      45.422  22.934  20.556  1.00  0.00           H
ATOM     29  CD  LYS     2      45.284  24.453  19.046  1.00  0.00           C
ATOM     30  HD2 LYS     2      46.340  24.484  18.777  1.00  0.00           H
ATOM     31  HD3 LYS     2      44.838  23.744  18.349  1.00  0.00           H
ATOM     32  CE  LYS     2      44.643  25.790  18.820  1.00  0.00           C
ATOM     33  HE2 LYS     2      43.565  25.657  18.909  1.00  0.00           H
ATOM     34  HE3 LYS     2      45.025  26.545  19.507  1.00  0.00           H
ATOM     35  NZ  LYS     2      45.012  26.466  17.570  1.00  0.00           N
ATOM     36  HZ1 LYS     2      44.749  25.865  16.802  1.00  0.00           H
ATOM     37  HZ2 LYS     2      44.556  27.363  17.472  1.00  0.00           H
ATOM     38  HZ3 LYS     2      46.005  26.645  17.526  1.00  0.00           H
ATOM     39  C   LYS     2      41.841  23.445  22.776  1.00  0.00           C
ATOM     40  O   LYS     2      40.850  23.351  22.102  1.00  0.00           O
ATOM     41  N   LEU     3      41.904  23.998  23.991  1.00  0.00           N
ATOM     42  H   LEU     3      42.857  24.144  24.290  1.00  0.00           H
ATOM     43  CA  LEU     3      40.761  24.147  24.848  1.00  0.00           C
ATOM     44  HA  LEU     3      40.584  23.086  25.027  1.00  0.00           H
ATOM     45  CB  LEU     3      41.157  24.749  26.243  1.00  0.00           C
ATOM     46  HB2 LEU     3      41.884  24.188  26.831  1.00  0.00           H
ATOM     47  HB3 LEU     3      41.385  25.800  26.069  1.00  0.00           H
ATOM     48  CG  LEU     3      39.992  24.594  27.292  1.00  0.00           C
ATOM     49  HG  LEU     3      39.209  25.213  26.854  1.00  0.00           H
ATOM     50  CD1 LEU     3      39.587  23.138  27.512  1.00  0.00           C
ATOM     51 HD11 LEU     3      40.447  22.596  27.907  1.00  0.00           H
ATOM     52 HD12 LEU     3      38.852  23.143  28.316  1.00  0.00           H
ATOM     53 HD13 LEU     3      39.291  22.599  26.612  1.00  0.00           H
ATOM     54  CD2 LEU     3      40.362  25.103  28.690  1.00  0.00           C
ATOM     55 HD21 LEU     3      41.169  24.557  29.178  1.00  0.00           H
ATOM     56 HD22 LEU     3      40.750  26.121  28.652  1.00  0.00           H
ATOM     57 HD23 LEU     3      39.507  25.303  29.336  1.00  0.00           H
ATOM     58  C   LEU     3      39.508  24.895  24.195  1.00  0.00           C
ATOM     59  O   LEU     3      39.384  26.141  24.159  1.00  0.00           O
ATOM     60  N   ALA     4      38.478  24.137  23.839  1.00  0.00           N
ATOM     61  H   ALA     4      38.478  23.148  24.042  1.00  0.00           H
ATOM     62  CA  ALA     4      37.196  24.568  23.195  1.00  0.00           C
ATOM     63  HA  ALA     4      37.448  25.255  22.388  1.00  0.00           H
ATOM     64  CB  ALA     4      36.553  23.268  22.624  1.00  0.00           C
ATOM     65  HB1 ALA     4      35.642  23.479  22.065  1.00  0.00           H
ATOM     66  HB2 ALA     4      37.186  22.812  21.862  1.00  0.00           H
ATOM     67  HB3 ALA     4      36.288  22.592  23.437  1.00  0.00           H
ATOM     68  C   ALA     4      36.168  25.181  24.159  1.00  0.00           C
ATOM     69  O   ALA     4      35.942  24.705  25.250  1.00  0.00           O
ATOM     70  N   GLY     5      35.520  26.271  23.666  1.00  0.00           N
ATOM     71  H   GLY     5      35.794  26.622  22.759  1.00  0.00           H
ATOM     72  CA  GLY     5      34.504  27.064  24.304  1.00  0.00           C
ATOM     73  HA2 GLY     5      34.089  26.492  25.133  1.00  0.00           H
ATOM     74  HA3 GLY     5      34.933  28.027  24.580  1.00  0.00           H
ATOM     75  C   GLY     5      33.400  27.487  23.381  1.00  0.00           C
ATOM     76  O   GLY     5      32.589  28.339  23.800  1.00  0.00           O
ATOM     77  N   ASN     6      33.375  27.061  22.060  1.00  0.00           N
ATOM     78  H   ASN     6      34.154  26.480  21.786  1.00  0.00           H
ATOM     79  CA  ASN     6      32.290  27.478  21.211  1.00  0.00           C
ATOM     80  HA  ASN     6      32.281  28.561  21.334  1.00  0.00           H
ATOM     81  CB  ASN     6      32.586  27.059  19.794  1.00  0.00           C
ATOM     82  HB2 ASN     6      31.940  27.603  19.106  1.00  0.00           H
ATOM     83  HB3 ASN     6      33.575  27.425  19.518  1.00  0.00           H
ATOM     84  CG  ASN     6      32.486  25.606  19.573  1.00  0.00           C
ATOM     85  OD1 ASN     6      33.211  24.787  20.219  1.00  0.00           O
ATOM     86  ND2 ASN     6      31.666  25.167  18.594  1.00  0.00           N
ATOM     87 HD21 ASN     6      31.078  25.762  18.028  1.00  0.00           H
ATOM     88 HD22 ASN     6      31.444  24.182  18.630  1.00  0.00           H
ATOM     89  C   ASN     6      30.923  26.951  21.663  1.00  0.00           C
ATOM     90  O   ASN     6      29.924  27.204  20.996  1.00  0.00           O
ATOM     91  N   SER     7      30.822  25.975  22.530  1.00  0.00           N
ATOM     92  H   SER     7      31.613  25.673  23.082  1.00  0.00           H
ATOM     93  CA  SER     7      29.491  25.503  23.008  1.00  0.00           C
ATOM     94  HA  SER     7      28.786  25.442  22.179  1.00  0.00           H
ATOM     95  CB  SER     7      29.627  24.083  23.445  1.00  0.00           C
ATOM     96  HB2 SER     7      30.218  23.611  22.661  1.00  0.00           H
ATOM     97  HB3 SER     7      30.135  23.982  24.404  1.00  0.00           H
ATOM     98  OG  SER     7      28.352  23.534  23.461  1.00  0.00           O
ATOM     99  HG  SER     7      28.401  22.778  22.871  1.00  0.00           H
ATOM    100  C   SER     7      28.927  26.349  24.189  1.00  0.00           C
ATOM    101  O   SER     7      29.385  27.423  24.479  1.00  0.00           O
ATOM    102  N   SER     8      27.790  25.971  24.806  1.00  0.00           N
ATOM    103  H   SER     8      27.408  25.078  24.528  1.00  0.00           H
ATOM    104  CA  SER     8      27.120  26.829  25.819  1.00  0.00           C
ATOM    105  HA  SER     8      27.832  27.630  26.018  1.00  0.00           H
ATOM    106  CB  SER     8      25.882  27.556  25.259  1.00  0.00           C
ATOM    107  HB2 SER     8      25.682  28.535  25.696  1.00  0.00           H
ATOM    108  HB3 SER     8      25.970  27.822  24.205  1.00  0.00           H
ATOM    109  OG  SER     8      24.648  26.867  25.341  1.00  0.00           O
ATOM    110  HG  SER     8      24.019  27.197  24.695  1.00  0.00           H
ATOM    111  C   SER     8      26.796  26.156  27.140  1.00  0.00           C
ATOM    112  O   SER     8      26.976  24.942  27.337  1.00  0.00           O
ATOM    113  N   LEU     9      26.404  26.940  28.118  1.00  0.00           N
ATOM    114  H   LEU     9      26.402  27.917  27.861  1.00  0.00           H
ATOM    115  CA  LEU     9      26.097  26.562  29.527  1.00  0.00           C
ATOM    116  HA  LEU     9      27.009  26.138  29.947  1.00  0.00           H
ATOM    117  CB  LEU     9      25.546  27.733  30.277  1.00  0.00           C
ATOM    118  HB2 LEU     9      24.547  27.991  29.928  1.00  0.00           H
ATOM    119  HB3 LEU     9      25.443  27.454  31.326  1.00  0.00           H
ATOM    120  CG  LEU     9      26.445  29.008  30.376  1.00  0.00           C
ATOM    121  HG  LEU     9      26.362  29.513  29.414  1.00  0.00           H
ATOM    122  CD1 LEU     9      25.948  30.027  31.446  1.00  0.00           C
ATOM    123 HD11 LEU     9      26.174  29.467  32.353  1.00  0.00           H
ATOM    124 HD12 LEU     9      26.552  30.923  31.298  1.00  0.00           H
ATOM    125 HD13 LEU     9      24.878  30.235  31.436  1.00  0.00           H
ATOM    126  CD2 LEU     9      27.943  28.714  30.625  1.00  0.00           C
ATOM    127 HD21 LEU     9      28.316  28.284  29.695  1.00  0.00           H
ATOM    128 HD22 LEU     9      28.438  29.629  30.951  1.00  0.00           H
ATOM    129 HD23 LEU     9      28.105  27.911  31.342  1.00  0.00           H
ATOM    130  C   LEU     9      25.071  25.484  29.549  1.00  0.00           C
ATOM    131  O   LEU     9      23.944  25.674  29.072  1.00  0.00           O
ATOM    132  N   CYX    10      25.389  24.418  30.241  1.00  0.00           N
ATOM    133  H   CYX    10      26.265  24.376  30.742  1.00  0.00           H
ATOM    134  CA  CYX    10      24.352  23.381  30.506  1.00  0.00           C
ATOM    135  HA  CYX    10      24.017  23.011  29.537  1.00  0.00           H
ATOM    136  CB  CYX    10      24.921  22.195  31.355  1.00  0.00           C
ATOM    137  HB2 CYX    10      25.234  22.482  32.360  1.00  0.00           H
ATOM    138  HB3 CYX    10      24.115  21.465  31.422  1.00  0.00           H
ATOM    139  SG  CYX    10      26.441  21.427  30.711  1.00  0.00           S
ATOM    140  C   CYX    10      23.059  23.995  31.202  1.00  0.00           C
ATOM    141  O   CYX    10      23.285  24.870  32.053  1.00  0.00           O
ATOM    142  N   PRO    11      21.786  23.607  30.935  1.00  0.00           N
ATOM    143  CD  PRO    11      21.488  22.874  29.703  1.00  0.00           C
ATOM    144  HD2 PRO    11      21.896  21.872  29.833  1.00  0.00           H
ATOM    145  HD3 PRO    11      21.877  23.330  28.792  1.00  0.00           H
ATOM    146  CG  PRO    11      19.990  22.777  29.621  1.00  0.00           C
ATOM    147  HG2 PRO    11      19.551  21.853  29.244  1.00  0.00           H
ATOM    148  HG3 PRO    11      19.494  23.595  29.098  1.00  0.00           H
ATOM    149  CB  PRO    11      19.561  22.750  31.090  1.00  0.00           C
ATOM    150  HB2 PRO    11      19.693  21.750  31.503  1.00  0.00           H
ATOM    151  HB3 PRO    11      18.536  23.084  31.255  1.00  0.00           H
ATOM    152  CA  PRO    11      20.572  23.756  31.711  1.00  0.00           C
ATOM    153  HA  PRO    11      20.265  24.801  31.665  1.00  0.00           H
ATOM    154  C   PRO    11      20.811  23.407  33.146  1.00  0.00           C
ATOM    155  O   PRO    11      21.560  22.443  33.319  1.00  0.00           O
ATOM    156  N   ILE    12      20.103  24.001  34.080  1.00  0.00           N
ATOM    157  H   ILE    12      19.441  24.716  33.815  1.00  0.00           H
ATOM    158  CA  ILE    12      20.255  23.754  35.575  1.00  0.00           C
ATOM    159  HA  ILE    12      20.545  22.710  35.692  1.00  0.00           H
ATOM    160  CB  ILE    12      21.387  24.562  36.170  1.00  0.00           C
ATOM    161  HB  ILE    12      21.421  24.276  37.222  1.00  0.00           H
ATOM    162  CG2 ILE    12      22.692  23.960  35.752  1.00  0.00           C
ATOM    163 HG21 ILE    12      22.751  22.889  35.561  1.00  0.00           H
ATOM    164 HG22 ILE    12      23.041  24.552  34.906  1.00  0.00           H
ATOM    165 HG23 ILE    12      23.442  24.152  36.519  1.00  0.00           H
ATOM    166  CG1 ILE    12      21.349  26.101  36.015  1.00  0.00           C
ATOM    167 HG12 ILE    12      21.463  26.303  34.951  1.00  0.00           H
ATOM    168 HG13 ILE    12      20.404  26.532  36.345  1.00  0.00           H
ATOM    169  CD1 ILE    12      22.505  26.649  36.846  1.00  0.00           C
ATOM    170 HD11 ILE    12      22.545  27.713  36.613  1.00  0.00           H
ATOM    171 HD12 ILE    12      22.330  26.559  37.918  1.00  0.00           H
ATOM    172 HD13 ILE    12      23.469  26.269  36.511  1.00  0.00           H
ATOM    173  C   ILE    12      18.849  24.164  36.240  1.00  0.00           C
ATOM    174  O   ILE    12      17.921  24.632  35.599  1.00  0.00           O
ATOM    175  N   ASN    13      18.780  23.864  37.541  1.00  0.00           N
ATOM    176  H   ASN    13      19.614  23.382  37.847  1.00  0.00           H
ATOM    177  CA  ASN    13      17.672  24.177  38.447  1.00  0.00           C
ATOM    178  HA  ASN    13      17.160  25.047  38.033  1.00  0.00           H
ATOM    179  CB  ASN    13      16.766  22.964  38.656  1.00  0.00           C
ATOM    180  HB2 ASN    13      17.463  22.151  38.858  1.00  0.00           H
ATOM    181  HB3 ASN    13      16.004  23.188  39.403  1.00  0.00           H
ATOM    182  CG  ASN    13      16.024  22.528  37.367  1.00  0.00           C
ATOM    183  OD1 ASN    13      16.624  21.912  36.466  1.00  0.00           O
ATOM    184  ND2 ASN    13      14.753  22.763  37.303  1.00  0.00           N
ATOM    185 HD21 ASN    13      14.357  22.481  36.419  1.00  0.00           H
ATOM    186 HD22 ASN    13      14.227  23.139  38.079  1.00  0.00           H
ATOM    187  C   ASN    13      18.163  24.523  39.824  1.00  0.00           C
ATOM    188  O   ASN    13      17.424  25.084  40.625  1.00  0.00           O
ATOM    189  N   GLY    14      19.369  24.073  40.157  1.00  0.00           N
ATOM    190  H   GLY    14      19.959  23.682  39.437  1.00  0.00           H
ATOM    191  CA  GLY    14      19.936  24.178  41.476  1.00  0.00           C
ATOM    192  HA2 GLY    14      19.705  25.169  41.868  1.00  0.00           H
ATOM    193  HA3 GLY    14      19.507  23.368  42.068  1.00  0.00           H
ATOM    194  C   GLY    14      21.480  24.054  41.390  1.00  0.00           C
ATOM    195  O   GLY    14      22.104  24.201  40.369  1.00  0.00           O
ATOM    196  N   TRP    15      22.073  23.920  42.623  1.00  0.00           N
ATOM    197  H   TRP    15      21.443  23.939  43.413  1.00  0.00           H
ATOM    198  CA  TRP    15      23.523  24.100  42.871  1.00  0.00           C
ATOM    199  HA  TRP    15      24.189  23.987  42.015  1.00  0.00           H
ATOM    200  CB  TRP    15      23.764  25.643  43.254  1.00  0.00           C
ATOM    201  HB2 TRP    15      23.085  25.839  44.084  1.00  0.00           H
ATOM    202  HB3 TRP    15      24.820  25.786  43.483  1.00  0.00           H
ATOM    203  CG  TRP    15      23.431  26.629  42.200  1.00  0.00           C
ATOM    204  CD1 TRP    15      22.303  27.337  41.935  1.00  0.00           C
ATOM    205  HD1 TRP    15      21.412  27.327  42.545  1.00  0.00           H
ATOM    206  NE1 TRP    15      22.364  28.020  40.761  1.00  0.00           N
ATOM    207  HE1 TRP    15      21.570  28.517  40.383  1.00  0.00           H
ATOM    208  CE2 TRP    15      23.615  27.961  40.267  1.00  0.00           C
ATOM    209  CZ2 TRP    15      24.314  28.624  39.216  1.00  0.00           C
ATOM    210  HZ2 TRP    15      23.787  29.349  38.614  1.00  0.00           H
ATOM    211  CH2 TRP    15      25.641  28.244  38.940  1.00  0.00           C
ATOM    212  HH2 TRP    15      26.215  28.601  38.099  1.00  0.00           H
ATOM    213  CZ3 TRP    15      26.237  27.258  39.776  1.00  0.00           C
ATOM    214  HZ3 TRP    15      27.261  26.959  39.606  1.00  0.00           H
ATOM    215  CE3 TRP    15      25.618  26.769  40.890  1.00  0.00           C
ATOM    216  HE3 TRP    15      26.244  26.165  41.530  1.00  0.00           H
ATOM    217  CD2 TRP    15      24.272  27.068  41.150  1.00  0.00           C
ATOM    218  C   TRP    15      24.080  23.218  44.007  1.00  0.00           C
ATOM    219  O   TRP    15      23.528  23.229  45.092  1.00  0.00           O
ATOM    220  N   ALA    16      25.058  22.334  43.707  1.00  0.00           N
ATOM    221  H   ALA    16      25.261  22.299  42.718  1.00  0.00           H
ATOM    222  CA  ALA    16      25.478  21.215  44.502  1.00  0.00           C
ATOM    223  HA  ALA    16      24.878  21.187  45.412  1.00  0.00           H
ATOM    224  CB  ALA    16      25.131  19.933  43.654  1.00  0.00           C
ATOM    225  HB1 ALA    16      24.061  19.903  43.452  1.00  0.00           H
ATOM    226  HB2 ALA    16      25.610  20.082  42.687  1.00  0.00           H
ATOM    227  HB3 ALA    16      25.443  19.058  44.224  1.00  0.00           H
ATOM    228  C   ALA    16      26.945  21.371  44.827  1.00  0.00           C
ATOM    229  O   ALA    16      27.754  21.803  43.964  1.00  0.00           O
ATOM    230  N   VAL    17      27.329  20.978  46.023  1.00  0.00           N
ATOM    231  H   VAL    17      26.689  20.558  46.682  1.00  0.00           H
ATOM    232  CA  VAL    17      28.628  21.127  46.540  1.00  0.00           C
ATOM    233  HA  VAL    17      28.954  22.161  46.429  1.00  0.00           H
ATOM    234  CB  VAL    17      28.792  20.719  48.023  1.00  0.00           C
ATOM    235  HB  VAL    17      28.015  21.267  48.557  1.00  0.00           H
ATOM    236  CG1 VAL    17      28.569  19.240  48.314  1.00  0.00           C
ATOM    237 HG11 VAL    17      28.129  19.083  49.300  1.00  0.00           H
ATOM    238 HG12 VAL    17      27.768  18.814  47.708  1.00  0.00           H
ATOM    239 HG13 VAL    17      29.385  18.534  48.159  1.00  0.00           H
ATOM    240  CG2 VAL    17      30.148  20.948  48.660  1.00  0.00           C
ATOM    241 HG21 VAL    17      30.469  21.979  48.510  1.00  0.00           H
ATOM    242 HG22 VAL    17      30.033  20.825  49.737  1.00  0.00           H
ATOM    243 HG23 VAL    17      30.845  20.269  48.169  1.00  0.00           H
ATOM    244  C   VAL    17      29.651  20.199  45.798  1.00  0.00           C
ATOM    245  O   VAL    17      29.285  19.094  45.336  1.00  0.00           O
ATOM    246  N   TYR    18      30.887  20.599  45.489  1.00  0.00           N
ATOM    247  H   TYR    18      31.150  21.498  45.867  1.00  0.00           H
ATOM    248  CA  TYR    18      31.868  19.910  44.562  1.00  0.00           C
ATOM    249  HA  TYR    18      31.457  19.055  44.024  1.00  0.00           H
ATOM    250  CB  TYR    18      32.189  20.885  43.398  1.00  0.00           C
ATOM    251  HB2 TYR    18      31.287  21.234  42.893  1.00  0.00           H
ATOM    252  HB3 TYR    18      32.616  21.797  43.816  1.00  0.00           H
ATOM    253  CG  TYR    18      33.051  20.404  42.233  1.00  0.00           C
ATOM    254  CD1 TYR    18      32.509  19.280  41.521  1.00  0.00           C
ATOM    255  HD1 TYR    18      31.563  18.866  41.834  1.00  0.00           H
ATOM    256  CE1 TYR    18      33.291  18.727  40.470  1.00  0.00           C
ATOM    257  HE1 TYR    18      32.832  17.936  39.898  1.00  0.00           H
ATOM    258  CZ  TYR    18      34.569  19.196  40.166  1.00  0.00           C
ATOM    259  OH  TYR    18      35.301  18.584  39.163  1.00  0.00           O
ATOM    260  HH  TYR    18      35.029  17.673  39.024  1.00  0.00           H
ATOM    261  CE2 TYR    18      35.161  20.280  40.907  1.00  0.00           C
ATOM    262  HE2 TYR    18      36.201  20.511  40.733  1.00  0.00           H
ATOM    263  CD2 TYR    18      34.397  20.864  41.955  1.00  0.00           C
ATOM    264  HD2 TYR    18      34.821  21.673  42.532  1.00  0.00           H
ATOM    265  C   TYR    18      33.177  19.464  45.308  1.00  0.00           C
ATOM    266  O   TYR    18      33.665  18.310  45.154  1.00  0.00           O
ATOM    267  N   SER    19      33.552  20.330  46.306  1.00  0.00           N
ATOM    268  H   SER    19      33.282  21.301  46.243  1.00  0.00           H
ATOM    269  CA  SER    19      34.712  20.073  47.092  1.00  0.00           C
ATOM    270  HA  SER    19      34.676  19.111  47.605  1.00  0.00           H
ATOM    271  CB  SER    19      36.074  20.210  46.370  1.00  0.00           C
ATOM    272  HB2 SER    19      36.165  21.271  46.134  1.00  0.00           H
ATOM    273  HB3 SER    19      36.869  19.968  47.074  1.00  0.00           H
ATOM    274  OG  SER    19      36.175  19.188  45.397  1.00  0.00           O
ATOM    275  HG  SER    19      35.300  18.892  45.137  1.00  0.00           H
ATOM    276  C   SER    19      34.787  21.102  48.280  1.00  0.00           C
ATOM    277  O   SER    19      34.395  22.270  48.214  1.00  0.00           O
ATOM    278  N   LYS    20      35.487  20.779  49.389  1.00  0.00           N
ATOM    279  H   LYS    20      35.708  19.801  49.513  1.00  0.00           H
ATOM    280  CA  LYS    20      35.751  21.684  50.554  1.00  0.00           C
ATOM    281  HA  LYS    20      35.728  22.723  50.228  1.00  0.00           H
ATOM    282  CB  LYS    20      34.691  21.462  51.673  1.00  0.00           C
ATOM    283  HB2 LYS    20      33.745  21.522  51.134  1.00  0.00           H
ATOM    284  HB3 LYS    20      34.801  20.477  52.127  1.00  0.00           H
ATOM    285  CG  LYS    20      34.604  22.401  52.923  1.00  0.00           C
ATOM    286  HG2 LYS    20      35.504  22.393  53.538  1.00  0.00           H
ATOM    287  HG3 LYS    20      34.521  23.415  52.531  1.00  0.00           H
ATOM    288  CD  LYS    20      33.453  21.979  53.771  1.00  0.00           C
ATOM    289  HD2 LYS    20      32.505  21.890  53.241  1.00  0.00           H
ATOM    290  HD3 LYS    20      33.837  21.084  54.261  1.00  0.00           H
ATOM    291  CE  LYS    20      33.176  23.015  54.824  1.00  0.00           C
ATOM    292  HE2 LYS    20      32.751  23.914  54.379  1.00  0.00           H
ATOM    293  HE3 LYS    20      32.420  22.676  55.532  1.00  0.00           H
ATOM    294  NZ  LYS    20      34.348  23.369  55.658  1.00  0.00           N
ATOM    295  HZ1 LYS    20      34.110  24.073  56.341  1.00  0.00           H
ATOM    296  HZ2 LYS    20      34.716  22.572  56.157  1.00  0.00           H
ATOM    297  HZ3 LYS    20      35.119  23.734  55.116  1.00  0.00           H
ATOM    298  C   LYS    20      37.057  21.481  51.258  1.00  0.00           C
ATOM    299  O   LYS    20      37.405  20.485  51.901  1.00  0.00           O
ATOM    300  N   ASP    21      37.956  22.505  51.211  1.00  0.00           N
ATOM    301  H   ASP    21      37.628  23.386  50.841  1.00  0.00           H
ATOM    302  CA  ASP    21      39.362  22.356  51.659  1.00  0.00           C
ATOM    303  HA  ASP    21      39.850  21.519  51.159  1.00  0.00           H
ATOM    304  CB  ASP    21      40.168  23.447  51.166  1.00  0.00           C
ATOM    305  HB2 ASP    21      41.175  23.178  51.480  1.00  0.00           H
ATOM    306  HB3 ASP    21      40.029  23.467  50.085  1.00  0.00           H
ATOM    307  CG  ASP    21      39.968  24.847  51.752  1.00  0.00           C
ATOM    308  OD1 ASP    21      40.181  25.811  50.925  1.00  0.00           O
ATOM    309  OD2 ASP    21      39.751  25.039  52.949  1.00  0.00           O
ATOM    310  C   ASP    21      39.453  22.080  53.181  1.00  0.00           C
ATOM    311  O   ASP    21      40.350  21.356  53.605  1.00  0.00           O
ATOM    312  N   ASN    22      38.545  22.646  54.038  1.00  0.00           N
ATOM    313  H   ASN    22      37.999  23.430  53.709  1.00  0.00           H
ATOM    314  CA  ASN    22      38.653  22.487  55.478  1.00  0.00           C
ATOM    315  HA  ASN    22      37.933  23.155  55.951  1.00  0.00           H
ATOM    316  CB  ASN    22      38.285  21.022  55.897  1.00  0.00           C
ATOM    317  HB2 ASN    22      39.052  20.383  55.463  1.00  0.00           H
ATOM    318  HB3 ASN    22      38.228  20.832  56.969  1.00  0.00           H
ATOM    319  CG  ASN    22      36.840  20.530  55.450  1.00  0.00           C
ATOM    320  OD1 ASN    22      35.850  21.151  55.949  1.00  0.00           O
ATOM    321  ND2 ASN    22      36.671  19.548  54.623  1.00  0.00           N
ATOM    322 HD21 ASN    22      37.357  19.198  53.969  1.00  0.00           H
ATOM    323 HD22 ASN    22      35.695  19.352  54.450  1.00  0.00           H
ATOM    324  C   ASN    22      39.993  22.898  55.985  1.00  0.00           C
ATOM    325  O   ASN    22      40.507  22.233  56.915  1.00  0.00           O
ATOM    326  N   SER    23      40.654  23.893  55.408  1.00  0.00           N
ATOM    327  H   SER    23      40.222  24.219  54.555  1.00  0.00           H
ATOM    328  CA  SER    23      42.097  24.200  55.606  1.00  0.00           C
ATOM    329  HA  SER    23      42.652  23.311  55.303  1.00  0.00           H
ATOM    330  CB  SER    23      42.516  25.356  54.674  1.00  0.00           C
ATOM    331  HB2 SER    23      43.593  25.494  54.771  1.00  0.00           H
ATOM    332  HB3 SER    23      42.198  25.142  53.654  1.00  0.00           H
ATOM    333  OG  SER    23      41.838  26.531  55.095  1.00  0.00           O
ATOM    334  HG  SER    23      42.381  27.290  54.877  1.00  0.00           H
ATOM    335  C   SER    23      42.304  24.386  57.145  1.00  0.00           C
ATOM    336  O   SER    23      42.733  23.473  57.856  1.00  0.00           O
ATOM    337  N   ILE    24      41.759  25.494  57.737  1.00  0.00           N
ATOM    338  H   ILE    24      41.253  26.148  57.157  1.00  0.00           H
ATOM    339  CA  ILE    24      41.850  25.825  59.217  1.00  0.00           C
ATOM    340  HA  ILE    24      42.920  25.911  59.402  1.00  0.00           H
ATOM    341  CB  ILE    24      41.120  27.149  59.597  1.00  0.00           C
ATOM    342  HB  ILE    24      40.055  26.963  59.460  1.00  0.00           H
ATOM    343  CG2 ILE    24      41.339  27.498  61.063  1.00  0.00           C
ATOM    344 HG21 ILE    24      40.754  28.380  61.322  1.00  0.00           H
ATOM    345 HG22 ILE    24      40.948  26.780  61.783  1.00  0.00           H
ATOM    346 HG23 ILE    24      42.403  27.534  61.297  1.00  0.00           H
ATOM    347  CG1 ILE    24      41.559  28.398  58.665  1.00  0.00           C
ATOM    348 HG12 ILE    24      42.455  28.700  59.210  1.00  0.00           H
ATOM    349 HG13 ILE    24      41.796  28.007  57.675  1.00  0.00           H
ATOM    350  CD1 ILE    24      40.438  29.414  58.464  1.00  0.00           C
ATOM    351 HD11 ILE    24      40.545  29.890  57.488  1.00  0.00           H
ATOM    352 HD12 ILE    24      39.427  29.060  58.665  1.00  0.00           H
ATOM    353 HD13 ILE    24      40.558  30.193  59.216  1.00  0.00           H
ATOM    354  C   ILE    24      41.323  24.629  60.075  1.00  0.00           C
ATOM    355  O   ILE    24      41.847  24.320  61.078  1.00  0.00           O
ATOM    356  N   ARG    25      40.300  23.931  59.626  1.00  0.00           N
ATOM    357  H   ARG    25      39.960  24.044  58.681  1.00  0.00           H
ATOM    358  CA  ARG    25      39.611  22.809  60.339  1.00  0.00           C
ATOM    359  HA  ARG    25      39.454  23.105  61.376  1.00  0.00           H
ATOM    360  CB  ARG    25      38.307  22.432  59.600  1.00  0.00           C
ATOM    361  HB2 ARG    25      37.568  23.166  59.922  1.00  0.00           H
ATOM    362  HB3 ARG    25      38.425  22.520  58.520  1.00  0.00           H
ATOM    363  CG  ARG    25      37.820  21.008  59.894  1.00  0.00           C
ATOM    364  HG2 ARG    25      38.465  20.310  59.359  1.00  0.00           H
ATOM    365  HG3 ARG    25      37.846  20.722  60.945  1.00  0.00           H
ATOM    366  CD  ARG    25      36.396  20.805  59.378  1.00  0.00           C
ATOM    367  HD2 ARG    25      35.654  21.365  59.948  1.00  0.00           H
ATOM    368  HD3 ARG    25      36.268  21.164  58.357  1.00  0.00           H
ATOM    369  NE  ARG    25      36.113  19.398  59.392  1.00  0.00           N
ATOM    370  HE  ARG    25      36.701  18.700  59.825  1.00  0.00           H
ATOM    371  CZ  ARG    25      35.156  18.900  58.695  1.00  0.00           C
ATOM    372  NH1 ARG    25      34.962  17.527  58.657  1.00  0.00           N
ATOM    373 HH11 ARG    25      35.551  16.898  59.184  1.00  0.00           H
ATOM    374 HH12 ARG    25      34.278  17.160  58.011  1.00  0.00           H
ATOM    375  NH2 ARG    25      34.330  19.640  58.023  1.00  0.00           N
ATOM    376 HH21 ARG    25      34.259  20.606  58.310  1.00  0.00           H
ATOM    377 HH22 ARG    25      33.682  19.162  57.414  1.00  0.00           H
ATOM    378  C   ARG    25      40.538  21.615  60.473  1.00  0.00           C
ATOM    379  O   ARG    25      40.617  21.000  61.554  1.00  0.00           O
ATOM    380  N   ILE    26      41.269  21.226  59.438  1.00  0.00           N
ATOM    381  H   ILE    26      41.002  21.711  58.593  1.00  0.00           H
ATOM    382  CA  ILE    26      42.304  20.177  59.494  1.00  0.00           C
ATOM    383  HA  ILE    26      42.008  19.469  60.267  1.00  0.00           H
ATOM    384  CB  ILE    26      42.237  19.522  58.052  1.00  0.00           C
ATOM    385  HB  ILE    26      42.302  20.312  57.304  1.00  0.00           H
ATOM    386  CG2 ILE    26      43.323  18.452  57.874  1.00  0.00           C
ATOM    387 HG21 ILE    26      43.572  17.798  58.710  1.00  0.00           H
ATOM    388 HG22 ILE    26      43.000  17.810  57.054  1.00  0.00           H
ATOM    389 HG23 ILE    26      44.318  18.806  57.605  1.00  0.00           H
ATOM    390  CG1 ILE    26      40.857  19.155  57.642  1.00  0.00           C
ATOM    391 HG12 ILE    26      40.144  19.957  57.834  1.00  0.00           H
ATOM    392 HG13 ILE    26      40.875  18.835  56.600  1.00  0.00           H
ATOM    393  CD1 ILE    26      40.229  18.003  58.469  1.00  0.00           C
ATOM    394 HD11 ILE    26      39.416  17.452  57.997  1.00  0.00           H
ATOM    395 HD12 ILE    26      41.051  17.322  58.691  1.00  0.00           H
ATOM    396 HD13 ILE    26      39.673  18.304  59.358  1.00  0.00           H
ATOM    397  C   ILE    26      43.699  20.586  59.966  1.00  0.00           C
ATOM    398  O   ILE    26      44.310  19.907  60.747  1.00  0.00           O
ATOM    399  N   GLY    27      43.957  21.890  59.719  1.00  0.00           N
ATOM    400  H   GLY    27      43.524  22.366  58.942  1.00  0.00           H
ATOM    401  CA  GLY    27      45.017  22.772  60.211  1.00  0.00           C
ATOM    402  HA2 GLY    27      46.023  22.549  59.855  1.00  0.00           H
ATOM    403  HA3 GLY    27      44.819  23.786  59.864  1.00  0.00           H
ATOM    404  C   GLY    27      45.201  22.776  61.733  1.00  0.00           C
ATOM    405  O   GLY    27      46.307  23.034  62.209  1.00  0.00           O
ATOM    406  N   SER    28      44.120  22.409  62.434  1.00  0.00           N
ATOM    407  H   SER    28      43.288  22.094  61.954  1.00  0.00           H
ATOM    408  CA  SER    28      44.100  22.367  63.812  1.00  0.00           C
ATOM    409  HA  SER    28      44.454  23.340  64.153  1.00  0.00           H
ATOM    410  CB  SER    28      42.622  22.327  64.351  1.00  0.00           C
ATOM    411  HB2 SER    28      42.195  23.320  64.203  1.00  0.00           H
ATOM    412  HB3 SER    28      42.037  21.605  63.783  1.00  0.00           H
ATOM    413  OG  SER    28      42.443  22.130  65.765  1.00  0.00           O
ATOM    414  HG  SER    28      41.590  21.710  65.895  1.00  0.00           H
ATOM    415  C   SER    28      44.867  21.190  64.433  1.00  0.00           C
ATOM    416  O   SER    28      45.262  21.305  65.571  1.00  0.00           O
ATOM    417  N   LYS    29      45.169  20.140  63.611  1.00  0.00           N
ATOM    418  H   LYS    29      44.642  20.122  62.750  1.00  0.00           H
ATOM    419  CA  LYS    29      45.969  18.933  63.939  1.00  0.00           C
ATOM    420  HA  LYS    29      46.632  19.249  64.745  1.00  0.00           H
ATOM    421  CB  LYS    29      45.119  17.895  64.439  1.00  0.00           C
ATOM    422  HB2 LYS    29      44.310  17.644  63.752  1.00  0.00           H
ATOM    423  HB3 LYS    29      45.738  17.012  64.596  1.00  0.00           H
ATOM    424  CG  LYS    29      44.446  18.203  65.802  1.00  0.00           C
ATOM    425  HG2 LYS    29      45.057  18.776  66.499  1.00  0.00           H
ATOM    426  HG3 LYS    29      43.743  18.998  65.549  1.00  0.00           H
ATOM    427  CD  LYS    29      43.777  16.981  66.446  1.00  0.00           C
ATOM    428  HD2 LYS    29      42.977  16.581  65.823  1.00  0.00           H
ATOM    429  HD3 LYS    29      44.621  16.308  66.592  1.00  0.00           H
ATOM    430  CE  LYS    29      43.222  17.268  67.834  1.00  0.00           C
ATOM    431  HE2 LYS    29      44.034  17.750  68.380  1.00  0.00           H
ATOM    432  HE3 LYS    29      42.362  17.937  67.789  1.00  0.00           H
ATOM    433  NZ  LYS    29      42.913  15.926  68.421  1.00  0.00           N
ATOM    434  HZ1 LYS    29      42.382  15.991  69.278  1.00  0.00           H
ATOM    435  HZ2 LYS    29      42.409  15.334  67.776  1.00  0.00           H
ATOM    436  HZ3 LYS    29      43.744  15.387  68.619  1.00  0.00           H
ATOM    437  C   LYS    29      46.916  18.424  62.863  1.00  0.00           C
ATOM    438  O   LYS    29      47.619  17.460  63.118  1.00  0.00           O
ATOM    439  N   GLY    30      47.044  19.126  61.769  1.00  0.00           N
ATOM    440  H   GLY    30      46.476  19.960  61.794  1.00  0.00           H
ATOM    441  CA  GLY    30      47.966  18.863  60.683  1.00  0.00           C
ATOM    442  HA2 GLY    30      48.799  18.224  60.974  1.00  0.00           H
ATOM    443  HA3 GLY    30      47.391  18.393  59.885  1.00  0.00           H
ATOM    444  C   GLY    30      48.573  20.173  60.125  1.00  0.00           C
ATOM    445  O   GLY    30      48.036  21.281  60.309  1.00  0.00           O
ATOM    446  N   ASP    31      49.731  20.071  59.485  1.00  0.00           N
ATOM    447  H   ASP    31      50.025  19.109  59.398  1.00  0.00           H
ATOM    448  CA  ASP    31      50.459  21.179  58.811  1.00  0.00           C
ATOM    449  HA  ASP    31      50.473  21.994  59.534  1.00  0.00           H
ATOM    450  CB  ASP    31      51.821  20.763  58.500  1.00  0.00           C
ATOM    451  HB2 ASP    31      51.708  19.696  58.308  1.00  0.00           H
ATOM    452  HB3 ASP    31      52.160  21.043  57.502  1.00  0.00           H
ATOM    453  CG  ASP    31      52.904  20.934  59.569  1.00  0.00           C
ATOM    454  OD1 ASP    31      52.637  21.369  60.676  1.00  0.00           O
ATOM    455  OD2 ASP    31      54.030  20.399  59.273  1.00  0.00           O
ATOM    456  C   ASP    31      49.802  21.625  57.557  1.00  0.00           C
ATOM    457  O   ASP    31      49.529  20.925  56.602  1.00  0.00           O
ATOM    458  N   VAL    32      49.449  22.950  57.669  1.00  0.00           N
ATOM    459  H   VAL    32      49.741  23.502  58.463  1.00  0.00           H
ATOM    460  CA  VAL    32      48.504  23.633  56.744  1.00  0.00           C
ATOM    461  HA  VAL    32      48.726  23.309  55.726  1.00  0.00           H
ATOM    462  CB  VAL    32      47.000  23.464  57.186  1.00  0.00           C
ATOM    463  HB  VAL    32      46.922  23.735  58.240  1.00  0.00           H
ATOM    464  CG1 VAL    32      46.062  24.226  56.248  1.00  0.00           C
ATOM    465 HG11 VAL    32      46.072  25.291  56.481  1.00  0.00           H
ATOM    466 HG12 VAL    32      46.412  24.133  55.220  1.00  0.00           H
ATOM    467 HG13 VAL    32      45.032  23.869  56.215  1.00  0.00           H
ATOM    468  CG2 VAL    32      46.617  22.056  57.132  1.00  0.00           C
ATOM    469 HG21 VAL    32      45.563  21.977  57.396  1.00  0.00           H
ATOM    470 HG22 VAL    32      46.734  21.851  56.067  1.00  0.00           H
ATOM    471 HG23 VAL    32      47.120  21.363  57.806  1.00  0.00           H
ATOM    472  C   VAL    32      48.833  25.105  56.646  1.00  0.00           C
ATOM    473  O   VAL    32      49.137  25.709  57.721  1.00  0.00           O
ATOM    474  N   PHE    33      48.808  25.678  55.467  1.00  0.00           N
ATOM    475  H   PHE    33      48.504  25.220  54.619  1.00  0.00           H
ATOM    476  CA  PHE    33      49.203  27.040  55.116  1.00  0.00           C
ATOM    477  HA  PHE    33      50.137  27.350  55.585  1.00  0.00           H
ATOM    478  CB  PHE    33      49.583  27.036  53.605  1.00  0.00           C
ATOM    479  HB2 PHE    33      48.765  26.566  53.059  1.00  0.00           H
ATOM    480  HB3 PHE    33      49.734  28.070  53.296  1.00  0.00           H
ATOM    481  CG  PHE    33      50.951  26.435  53.275  1.00  0.00           C
ATOM    482  CD1 PHE    33      51.012  25.273  52.474  1.00  0.00           C
ATOM    483  HD1 PHE    33      50.117  24.868  52.025  1.00  0.00           H
ATOM    484  CE1 PHE    33      52.273  24.731  52.123  1.00  0.00           C
ATOM    485  HE1 PHE    33      52.280  23.901  51.431  1.00  0.00           H
ATOM    486  CZ  PHE    33      53.480  25.315  52.542  1.00  0.00           C
ATOM    487  HZ  PHE    33      54.436  24.877  52.294  1.00  0.00           H
ATOM    488  CE2 PHE    33      53.394  26.381  53.398  1.00  0.00           C
ATOM    489  HE2 PHE    33      54.345  26.611  53.857  1.00  0.00           H
ATOM    490  CD2 PHE    33      52.133  26.992  53.784  1.00  0.00           C
ATOM    491  HD2 PHE    33      52.043  27.904  54.355  1.00  0.00           H
ATOM    492  C   PHE    33      48.172  28.041  55.469  1.00  0.00           C
ATOM    493  O   PHE    33      47.000  27.777  55.307  1.00  0.00           O
ATOM    494  N   VAL    34      48.591  29.295  55.808  1.00  0.00           N
ATOM    495  H   VAL    34      49.595  29.409  55.830  1.00  0.00           H
ATOM    496  CA  VAL    34      47.750  30.428  56.001  1.00  0.00           C
ATOM    497  HA  VAL    34      46.837  30.005  56.419  1.00  0.00           H
ATOM    498  CB  VAL    34      48.438  31.403  56.950  1.00  0.00           C
ATOM    499  HB  VAL    34      49.298  31.839  56.443  1.00  0.00           H
ATOM    500  CG1 VAL    34      47.409  32.463  57.367  1.00  0.00           C
ATOM    501 HG11 VAL    34      47.950  33.342  57.716  1.00  0.00           H
ATOM    502 HG12 VAL    34      46.707  32.735  56.579  1.00  0.00           H
ATOM    503 HG13 VAL    34      46.803  32.099  58.197  1.00  0.00           H
ATOM    504  CG2 VAL    34      48.889  30.853  58.259  1.00  0.00           C
ATOM    505 HG21 VAL    34      49.673  30.133  58.022  1.00  0.00           H
ATOM    506 HG22 VAL    34      49.185  31.573  59.022  1.00  0.00           H
ATOM    507 HG23 VAL    34      48.051  30.292  58.674  1.00  0.00           H
ATOM    508  C   VAL    34      47.527  30.984  54.634  1.00  0.00           C
ATOM    509  O   VAL    34      48.527  31.136  53.928  1.00  0.00           O
ATOM    510  N   ILE    35      46.276  31.281  54.245  1.00  0.00           N
ATOM    511  H   ILE    35      45.487  31.186  54.870  1.00  0.00           H
ATOM    512  CA  ILE    35      45.955  31.514  52.790  1.00  0.00           C
ATOM    513  HA  ILE    35      46.835  31.702  52.175  1.00  0.00           H
ATOM    514  CB  ILE    35      45.437  30.179  52.115  1.00  0.00           C
ATOM    515  HB  ILE    35      45.120  30.464  51.112  1.00  0.00           H
ATOM    516  CG2 ILE    35      46.554  29.207  52.003  1.00  0.00           C
ATOM    517 HG21 ILE    35      47.528  29.695  51.963  1.00  0.00           H
ATOM    518 HG22 ILE    35      46.511  28.466  52.801  1.00  0.00           H
ATOM    519 HG23 ILE    35      46.359  28.603  51.118  1.00  0.00           H
ATOM    520  CG1 ILE    35      44.221  29.606  52.923  1.00  0.00           C
ATOM    521 HG12 ILE    35      44.492  28.872  53.682  1.00  0.00           H
ATOM    522 HG13 ILE    35      43.756  30.508  53.321  1.00  0.00           H
ATOM    523  CD1 ILE    35      43.214  28.908  51.999  1.00  0.00           C
ATOM    524 HD11 ILE    35      42.624  28.122  52.469  1.00  0.00           H
ATOM    525 HD12 ILE    35      42.472  29.611  51.618  1.00  0.00           H
ATOM    526 HD13 ILE    35      43.741  28.536  51.121  1.00  0.00           H
ATOM    527  C   ILE    35      45.086  32.771  52.552  1.00  0.00           C
ATOM    528  O   ILE    35      44.439  33.281  53.454  1.00  0.00           O
ATOM    529  N   ARG    36      45.004  33.310  51.294  1.00  0.00           N
ATOM    530  H   ARG    36      45.636  32.898  50.623  1.00  0.00           H
ATOM    531  CA  ARG    36      43.892  34.207  50.876  1.00  0.00           C
ATOM    532  HA  ARG    36      42.996  33.878  51.404  1.00  0.00           H
ATOM    533  CB  ARG    36      44.102  35.678  51.308  1.00  0.00           C
ATOM    534  HB2 ARG    36      45.059  35.987  50.890  1.00  0.00           H
ATOM    535  HB3 ARG    36      43.364  36.339  50.854  1.00  0.00           H
ATOM    536  CG  ARG    36      44.000  36.050  52.736  1.00  0.00           C
ATOM    537  HG2 ARG    36      44.903  35.670  53.215  1.00  0.00           H
ATOM    538  HG3 ARG    36      44.103  37.135  52.751  1.00  0.00           H
ATOM    539  CD  ARG    36      42.599  35.772  53.389  1.00  0.00           C
ATOM    540  HD2 ARG    36      42.361  34.709  53.383  1.00  0.00           H
ATOM    541  HD3 ARG    36      42.654  36.301  54.341  1.00  0.00           H
ATOM    542  NE  ARG    36      41.540  36.348  52.512  1.00  0.00           N
ATOM    543  HE  ARG    36      41.040  35.754  51.867  1.00  0.00           H
ATOM    544  CZ  ARG    36      41.128  37.598  52.469  1.00  0.00           C
ATOM    545  NH1 ARG    36      39.971  37.871  52.040  1.00  0.00           N
ATOM    546 HH11 ARG    36      39.329  37.099  51.932  1.00  0.00           H
ATOM    547 HH12 ARG    36      39.589  38.805  52.095  1.00  0.00           H
ATOM    548  NH2 ARG    36      41.788  38.634  52.876  1.00  0.00           N
ATOM    549 HH21 ARG    36      42.716  38.575  53.271  1.00  0.00           H
ATOM    550 HH22 ARG    36      41.365  39.550  52.850  1.00  0.00           H
ATOM    551  C   ARG    36      43.615  34.084  49.328  1.00  0.00           C
ATOM    552  O   ARG    36      44.481  33.558  48.622  1.00  0.00           O
ATOM    553  N   GLH    37      42.388  34.407  48.956  1.00  0.00           N
ATOM    554  H   GLH    37      41.863  34.747  49.749  1.00  0.00           H
ATOM    555  CA  GLH    37      41.774  34.163  47.667  1.00  0.00           C
ATOM    556  HA  GLH    37      40.727  34.094  47.959  1.00  0.00           H
ATOM    557  CB  GLH    37      41.902  35.308  46.625  1.00  0.00           C
ATOM    558  HB2 GLH    37      41.385  34.918  45.748  1.00  0.00           H
ATOM    559  HB3 GLH    37      41.341  36.183  46.952  1.00  0.00           H
ATOM    560  CG  GLH    37      43.330  35.741  46.170  1.00  0.00           C
ATOM    561  HG2 GLH    37      43.985  34.880  46.046  1.00  0.00           H
ATOM    562  HG3 GLH    37      43.224  36.177  45.177  1.00  0.00           H
ATOM    563  CD  GLH    37      43.976  36.786  47.084  1.00  0.00           C
ATOM    564  OE1 GLH    37      43.847  36.879  48.319  1.00  0.00           O
ATOM    565  OE2 GLH    37      44.735  37.685  46.368  1.00  0.00           O
ATOM    566  HE2 GLH    37      44.719  37.461  45.435  1.00  0.00           H
ATOM    567  C   GLH    37      42.076  32.761  47.107  1.00  0.00           C
ATOM    568  O   GLH    37      42.766  32.578  46.081  1.00  0.00           O
ATOM    569  N   PRO    38      41.435  31.767  47.737  1.00  0.00           N
ATOM    570  CD  PRO    38      40.809  31.773  49.046  1.00  0.00           C
ATOM    571  HD2 PRO    38      40.044  32.538  49.182  1.00  0.00           H
ATOM    572  HD3 PRO    38      41.552  31.847  49.840  1.00  0.00           H
ATOM    573  CG  PRO    38      40.178  30.337  49.127  1.00  0.00           C
ATOM    574  HG2 PRO    38      39.249  30.299  48.560  1.00  0.00           H
ATOM    575  HG3 PRO    38      39.940  29.936  50.112  1.00  0.00           H
ATOM    576  CB  PRO    38      41.309  29.583  48.440  1.00  0.00           C
ATOM    577  HB2 PRO    38      41.068  28.545  48.213  1.00  0.00           H
ATOM    578  HB3 PRO    38      42.173  29.505  49.100  1.00  0.00           H
ATOM    579  CA  PRO    38      41.598  30.419  47.194  1.00  0.00           C
ATOM    580  HA  PRO    38      42.627  30.144  46.968  1.00  0.00           H
ATOM    581  C   PRO    38      40.668  30.198  46.061  1.00  0.00           C
ATOM    582  O   PRO    38      39.613  29.518  46.203  1.00  0.00           O
ATOM    583  N   PHE    39      40.984  30.737  44.924  1.00  0.00           N
ATOM    584  H   PHE    39      41.909  31.134  44.833  1.00  0.00           H
ATOM    585  CA  PHE    39      40.196  30.635  43.785  1.00  0.00           C
ATOM    586  HA  PHE    39      39.168  30.680  44.146  1.00  0.00           H
ATOM    587  CB  PHE    39      40.487  31.804  42.834  1.00  0.00           C
ATOM    588  HB2 PHE    39      39.556  31.759  42.269  1.00  0.00           H
ATOM    589  HB3 PHE    39      40.397  32.769  43.334  1.00  0.00           H
ATOM    590  CG  PHE    39      41.682  31.800  41.961  1.00  0.00           C
ATOM    591  CD1 PHE    39      41.721  31.147  40.694  1.00  0.00           C
ATOM    592  HD1 PHE    39      40.930  30.447  40.469  1.00  0.00           H
ATOM    593  CE1 PHE    39      42.799  31.414  39.788  1.00  0.00           C
ATOM    594  HE1 PHE    39      42.775  31.087  38.759  1.00  0.00           H
ATOM    595  CZ  PHE    39      43.848  32.191  40.284  1.00  0.00           C
ATOM    596  HZ  PHE    39      44.757  32.371  39.730  1.00  0.00           H
ATOM    597  CE2 PHE    39      43.883  32.654  41.667  1.00  0.00           C
ATOM    598  HE2 PHE    39      44.780  33.127  42.039  1.00  0.00           H
ATOM    599  CD2 PHE    39      42.804  32.530  42.479  1.00  0.00           C
ATOM    600  HD2 PHE    39      42.807  32.869  43.504  1.00  0.00           H
ATOM    601  C   PHE    39      40.495  29.271  43.167  1.00  0.00           C
ATOM    602  O   PHE    39      41.612  28.832  42.926  1.00  0.00           O
ATOM    603  N   ILE    40      39.414  28.585  42.852  1.00  0.00           N
ATOM    604  H   ILE    40      38.509  28.893  43.174  1.00  0.00           H
ATOM    605  CA  ILE    40      39.476  27.406  42.082  1.00  0.00           C
ATOM    606  HA  ILE    40      40.369  26.899  42.446  1.00  0.00           H
ATOM    607  CB  ILE    40      38.257  26.428  42.298  1.00  0.00           C
ATOM    608  HB  ILE    40      37.348  27.028  42.287  1.00  0.00           H
ATOM    609  CG2 ILE    40      38.036  25.430  41.172  1.00  0.00           C
ATOM    610 HG21 ILE    40      37.353  24.656  41.521  1.00  0.00           H
ATOM    611 HG22 ILE    40      37.700  26.016  40.318  1.00  0.00           H
ATOM    612 HG23 ILE    40      38.941  24.913  40.854  1.00  0.00           H
ATOM    613  CG1 ILE    40      38.294  25.612  43.676  1.00  0.00           C
ATOM    614 HG12 ILE    40      37.605  24.773  43.578  1.00  0.00           H
ATOM    615 HG13 ILE    40      39.269  25.186  43.914  1.00  0.00           H
ATOM    616  CD1 ILE    40      37.884  26.386  44.934  1.00  0.00           C
ATOM    617 HD11 ILE    40      38.315  25.914  45.817  1.00  0.00           H
ATOM    618 HD12 ILE    40      38.374  27.358  44.868  1.00  0.00           H
ATOM    619 HD13 ILE    40      36.801  26.459  45.037  1.00  0.00           H
ATOM    620  C   ILE    40      39.626  27.815  40.626  1.00  0.00           C
ATOM    621  O   ILE    40      38.927  28.730  40.183  1.00  0.00           O
ATOM    622  N   SER    41      40.405  27.044  39.867  1.00  0.00           N
ATOM    623  H   SER    41      41.024  26.409  40.353  1.00  0.00           H
ATOM    624  CA  SER    41      40.499  27.036  38.353  1.00  0.00           C
ATOM    625  HA  SER    41      39.592  27.399  37.870  1.00  0.00           H
ATOM    626  CB  SER    41      41.514  28.047  37.893  1.00  0.00           C
ATOM    627  HB2 SER    41      41.250  29.056  38.208  1.00  0.00           H
ATOM    628  HB3 SER    41      42.456  27.753  38.356  1.00  0.00           H
ATOM    629  OG  SER    41      41.661  27.987  36.480  1.00  0.00           O
ATOM    630  HG  SER    41      42.382  28.551  36.191  1.00  0.00           H
ATOM    631  C   SER    41      40.822  25.636  37.769  1.00  0.00           C
ATOM    632  O   SER    41      41.719  24.937  38.230  1.00  0.00           O
ATOM    633  N   CYX    42      40.188  25.164  36.652  1.00  0.00           N
ATOM    634  H   CYX    42      39.560  25.726  36.093  1.00  0.00           H
ATOM    635  CA  CYX    42      40.408  23.842  36.069  1.00  0.00           C
ATOM    636  HA  CYX    42      41.049  23.206  36.680  1.00  0.00           H
ATOM    637  CB  CYX    42      39.017  23.132  36.054  1.00  0.00           C
ATOM    638  HB2 CYX    42      38.389  23.672  35.345  1.00  0.00           H
ATOM    639  HB3 CYX    42      39.184  22.127  35.663  1.00  0.00           H
ATOM    640  SG  CYX    42      37.909  23.068  37.506  1.00  0.00           S
ATOM    641  C   CYX    42      41.030  23.845  34.711  1.00  0.00           C
ATOM    642  O   CYX    42      40.749  24.680  33.932  1.00  0.00           O
ATOM    643  N   SER    43      41.713  22.741  34.362  1.00  0.00           N
ATOM    644  H   SER    43      41.829  22.156  35.178  1.00  0.00           H
ATOM    645  CA  SER    43      42.038  22.361  33.015  1.00  0.00           C
ATOM    646  HA  SER    43      42.200  23.311  32.505  1.00  0.00           H
ATOM    647  CB  SER    43      43.389  21.641  33.145  1.00  0.00           C
ATOM    648  HB2 SER    43      43.802  21.505  32.145  1.00  0.00           H
ATOM    649  HB3 SER    43      44.187  22.195  33.638  1.00  0.00           H
ATOM    650  OG  SER    43      43.348  20.346  33.665  1.00  0.00           O
ATOM    651  HG  SER    43      44.265  20.206  33.912  1.00  0.00           H
ATOM    652  C   SER    43      40.927  21.614  32.230  1.00  0.00           C
ATOM    653  O   SER    43      39.872  21.423  32.741  1.00  0.00           O
ATOM    654  N   HID    44      41.288  21.088  31.045  1.00  0.00           N
ATOM    655  H   HID    44      42.170  21.367  30.639  1.00  0.00           H
ATOM    656  CA  HID    44      40.483  20.007  30.467  1.00  0.00           C
ATOM    657  HA  HID    44      39.471  20.400  30.367  1.00  0.00           H
ATOM    658  CB  HID    44      41.111  19.769  29.085  1.00  0.00           C
ATOM    659  HB2 HID    44      40.398  19.269  28.430  1.00  0.00           H
ATOM    660  HB3 HID    44      41.368  20.735  28.649  1.00  0.00           H
ATOM    661  CG  HID    44      42.363  18.999  29.018  1.00  0.00           C
ATOM    662  ND1 HID    44      42.474  17.610  28.946  1.00  0.00           N
ATOM    663  HD1 HID    44      41.761  17.052  29.393  1.00  0.00           H
ATOM    664  CE1 HID    44      43.846  17.334  29.001  1.00  0.00           C
ATOM    665  HE1 HID    44      44.352  16.392  29.144  1.00  0.00           H
ATOM    666  NE2 HID    44      44.513  18.485  28.972  1.00  0.00           N
ATOM    667  CD2 HID    44      43.564  19.567  29.056  1.00  0.00           C
ATOM    668  HD2 HID    44      43.786  20.618  29.171  1.00  0.00           H
ATOM    669  C   HID    44      40.309  18.634  31.235  1.00  0.00           C
ATOM    670  O   HID    44      39.885  17.590  30.713  1.00  0.00           O
ATOM    671  N   LEU    45      40.932  18.590  32.470  1.00  0.00           N
ATOM    672  H   LEU    45      41.398  19.430  32.779  1.00  0.00           H
ATOM    673  CA  LEU    45      41.399  17.301  33.036  1.00  0.00           C
ATOM    674  HA  LEU    45      40.823  16.548  32.498  1.00  0.00           H
ATOM    675  CB  LEU    45      42.819  17.061  32.612  1.00  0.00           C
ATOM    676  HB2 LEU    45      42.875  17.046  31.524  1.00  0.00           H
ATOM    677  HB3 LEU    45      43.431  17.901  32.941  1.00  0.00           H
ATOM    678  CG  LEU    45      43.430  15.745  33.036  1.00  0.00           C
ATOM    679  HG  LEU    45      43.212  15.605  34.095  1.00  0.00           H
ATOM    680  CD1 LEU    45      42.810  14.536  32.489  1.00  0.00           C
ATOM    681 HD11 LEU    45      41.734  14.443  32.635  1.00  0.00           H
ATOM    682 HD12 LEU    45      43.071  14.400  31.440  1.00  0.00           H
ATOM    683 HD13 LEU    45      43.201  13.705  33.077  1.00  0.00           H
ATOM    684  CD2 LEU    45      44.924  15.824  32.894  1.00  0.00           C
ATOM    685 HD21 LEU    45      45.291  15.980  31.880  1.00  0.00           H
ATOM    686 HD22 LEU    45      45.340  16.582  33.559  1.00  0.00           H
ATOM    687 HD23 LEU    45      45.336  14.834  33.089  1.00  0.00           H
ATOM    688  C   LEU    45      41.168  17.114  34.580  1.00  0.00           C
ATOM    689  O   LEU    45      40.346  16.316  35.080  1.00  0.00           O
ATOM    690  N   GLU    46      41.903  17.932  35.342  1.00  0.00           N
ATOM    691  H   GLU    46      42.247  18.765  34.887  1.00  0.00           H
ATOM    692  CA  GLU    46      41.825  18.147  36.814  1.00  0.00           C
ATOM    693  HA  GLU    46      41.100  17.468  37.265  1.00  0.00           H
ATOM    694  CB  GLU    46      43.135  17.657  37.382  1.00  0.00           C
ATOM    695  HB2 GLU    46      42.987  17.411  38.433  1.00  0.00           H
ATOM    696  HB3 GLU    46      43.551  16.803  36.850  1.00  0.00           H
ATOM    697  CG  GLU    46      44.270  18.700  37.235  1.00  0.00           C
ATOM    698  HG2 GLU    46      44.397  18.889  36.169  1.00  0.00           H
ATOM    699  HG3 GLU    46      43.930  19.643  37.664  1.00  0.00           H
ATOM    700  CD  GLU    46      45.597  18.318  37.847  1.00  0.00           C
ATOM    701  OE1 GLU    46      46.194  19.202  38.475  1.00  0.00           O
ATOM    702  OE2 GLU    46      45.953  17.134  37.958  1.00  0.00           O
ATOM    703  C   GLU    46      41.355  19.621  37.111  1.00  0.00           C
ATOM    704  O   GLU    46      41.395  20.496  36.247  1.00  0.00           O
ATOM    705  N   CYX    47      40.846  19.834  38.302  1.00  0.00           N
ATOM    706  H   CYX    47      40.840  18.973  38.829  1.00  0.00           H
ATOM    707  CA  CYX    47      40.590  21.128  38.864  1.00  0.00           C
ATOM    708  HA  CYX    47      40.836  21.794  38.036  1.00  0.00           H
ATOM    709  CB  CYX    47      39.211  21.211  39.416  1.00  0.00           C
ATOM    710  HB2 CYX    47      39.073  20.300  40.000  1.00  0.00           H
ATOM    711  HB3 CYX    47      39.227  22.092  40.059  1.00  0.00           H
ATOM    712  SG  CYX    47      37.812  21.181  38.262  1.00  0.00           S
ATOM    713  C   CYX    47      41.681  21.410  40.012  1.00  0.00           C
ATOM    714  O   CYX    47      42.020  20.429  40.777  1.00  0.00           O
ATOM    715  N   ARG    48      42.191  22.663  40.093  1.00  0.00           N
ATOM    716  H   ARG    48      41.825  23.394  39.500  1.00  0.00           H
ATOM    717  CA  ARG    48      43.104  23.137  41.159  1.00  0.00           C
ATOM    718  HA  ARG    48      43.343  22.342  41.865  1.00  0.00           H
ATOM    719  CB  ARG    48      44.438  23.566  40.533  1.00  0.00           C
ATOM    720  HB2 ARG    48      44.198  24.481  39.991  1.00  0.00           H
ATOM    721  HB3 ARG    48      45.140  23.826  41.326  1.00  0.00           H
ATOM    722  CG  ARG    48      45.008  22.456  39.589  1.00  0.00           C
ATOM    723  HG2 ARG    48      45.107  21.519  40.136  1.00  0.00           H
ATOM    724  HG3 ARG    48      44.319  22.355  38.751  1.00  0.00           H
ATOM    725  CD  ARG    48      46.401  22.807  39.142  1.00  0.00           C
ATOM    726  HD2 ARG    48      46.697  22.091  38.376  1.00  0.00           H
ATOM    727  HD3 ARG    48      46.355  23.769  38.632  1.00  0.00           H
ATOM    728  NE  ARG    48      47.362  22.921  40.311  1.00  0.00           N
ATOM    729  HE  ARG    48      47.625  23.857  40.583  1.00  0.00           H
ATOM    730  CZ  ARG    48      47.846  21.913  41.043  1.00  0.00           C
ATOM    731  NH1 ARG    48      48.640  22.233  42.079  1.00  0.00           N
ATOM    732 HH11 ARG    48      48.872  23.203  42.239  1.00  0.00           H
ATOM    733 HH12 ARG    48      48.838  21.519  42.767  1.00  0.00           H
ATOM    734  NH2 ARG    48      47.682  20.659  40.703  1.00  0.00           N
ATOM    735 HH21 ARG    48      47.114  20.481  39.888  1.00  0.00           H
ATOM    736 HH22 ARG    48      48.158  19.974  41.272  1.00  0.00           H
ATOM    737  C   ARG    48      42.518  24.249  41.929  1.00  0.00           C
ATOM    738  O   ARG    48      41.622  24.986  41.523  1.00  0.00           O
ATOM    739  N   THR    49      42.924  24.233  43.188  1.00  0.00           N
ATOM    740  H   THR    49      43.545  23.503  43.506  1.00  0.00           H
ATOM    741  CA  THR    49      42.795  25.452  44.002  1.00  0.00           C
ATOM    742  HA  THR    49      41.982  26.143  43.780  1.00  0.00           H
ATOM    743  CB  THR    49      42.430  25.048  45.444  1.00  0.00           C
ATOM    744  HB  THR    49      43.356  24.656  45.862  1.00  0.00           H
ATOM    745  CG2 THR    49      41.929  26.215  46.264  1.00  0.00           C
ATOM    746 HG21 THR    49      40.964  26.432  45.803  1.00  0.00           H
ATOM    747 HG22 THR    49      41.821  26.038  47.335  1.00  0.00           H
ATOM    748 HG23 THR    49      42.587  27.072  46.122  1.00  0.00           H
ATOM    749  OG1 THR    49      41.465  24.023  45.576  1.00  0.00           O
ATOM    750  HG1 THR    49      42.041  23.256  45.535  1.00  0.00           H
ATOM    751  C   THR    49      44.063  26.274  43.884  1.00  0.00           C
ATOM    752  O   THR    49      45.137  25.793  44.222  1.00  0.00           O
ATOM    753  N   PHE    50      44.040  27.561  43.347  1.00  0.00           N
ATOM    754  H   PHE    50      43.137  27.966  43.143  1.00  0.00           H
ATOM    755  CA  PHE    50      45.190  28.435  43.431  1.00  0.00           C
ATOM    756  HA  PHE    50      46.113  27.862  43.514  1.00  0.00           H
ATOM    757  CB  PHE    50      45.232  29.140  42.102  1.00  0.00           C
ATOM    758  HB2 PHE    50      44.224  29.427  41.798  1.00  0.00           H
ATOM    759  HB3 PHE    50      45.805  30.060  42.210  1.00  0.00           H
ATOM    760  CG  PHE    50      45.612  28.321  40.925  1.00  0.00           C
ATOM    761  CD1 PHE    50      44.697  27.512  40.210  1.00  0.00           C
ATOM    762  HD1 PHE    50      43.652  27.503  40.481  1.00  0.00           H
ATOM    763  CE1 PHE    50      45.149  26.689  39.215  1.00  0.00           C
ATOM    764  HE1 PHE    50      44.429  26.098  38.670  1.00  0.00           H
ATOM    765  CZ  PHE    50      46.565  26.687  38.855  1.00  0.00           C
ATOM    766  HZ  PHE    50      47.031  26.033  38.133  1.00  0.00           H
ATOM    767  CE2 PHE    50      47.461  27.485  39.540  1.00  0.00           C
ATOM    768  HE2 PHE    50      48.504  27.523  39.262  1.00  0.00           H
ATOM    769  CD2 PHE    50      46.988  28.423  40.524  1.00  0.00           C
ATOM    770  HD2 PHE    50      47.673  29.106  41.005  1.00  0.00           H
ATOM    771  C   PHE    50      44.913  29.461  44.596  1.00  0.00           C
ATOM    772  O   PHE    50      43.745  29.805  44.833  1.00  0.00           O
ATOM    773  N   PHE    51      45.979  29.953  45.189  1.00  0.00           N
ATOM    774  H   PHE    51      46.853  29.459  45.076  1.00  0.00           H
ATOM    775  CA  PHE    51      45.876  30.848  46.264  1.00  0.00           C
ATOM    776  HA  PHE    51      44.961  31.412  46.083  1.00  0.00           H
ATOM    777  CB  PHE    51      45.710  30.043  47.572  1.00  0.00           C
ATOM    778  HB2 PHE    51      45.603  30.731  48.412  1.00  0.00           H
ATOM    779  HB3 PHE    51      44.773  29.493  47.473  1.00  0.00           H
ATOM    780  CG  PHE    51      46.758  28.962  47.906  1.00  0.00           C
ATOM    781  CD1 PHE    51      47.879  29.261  48.702  1.00  0.00           C
ATOM    782  HD1 PHE    51      48.009  30.258  49.097  1.00  0.00           H
ATOM    783  CE1 PHE    51      48.838  28.255  48.982  1.00  0.00           C
ATOM    784  HE1 PHE    51      49.636  28.505  49.664  1.00  0.00           H
ATOM    785  CZ  PHE    51      48.757  27.000  48.326  1.00  0.00           C
ATOM    786  HZ  PHE    51      49.482  26.221  48.504  1.00  0.00           H
ATOM    787  CE2 PHE    51      47.637  26.732  47.409  1.00  0.00           C
ATOM    788  HE2 PHE    51      47.578  25.705  47.080  1.00  0.00           H
ATOM    789  CD2 PHE    51      46.629  27.677  47.259  1.00  0.00           C
ATOM    790  HD2 PHE    51      45.697  27.450  46.761  1.00  0.00           H
ATOM    791  C   PHE    51      47.157  31.631  46.396  1.00  0.00           C
ATOM    792  O   PHE    51      48.201  31.401  45.874  1.00  0.00           O
ATOM    793  N   LEU    52      47.038  32.660  47.217  1.00  0.00           N
ATOM    794  H   LEU    52      46.128  32.731  47.647  1.00  0.00           H
ATOM    795  CA  LEU    52      48.135  33.447  47.743  1.00  0.00           C
ATOM    796  HA  LEU    52      49.017  33.316  47.116  1.00  0.00           H
ATOM    797  CB  LEU    52      47.744  34.892  47.564  1.00  0.00           C
ATOM    798  HB2 LEU    52      46.837  35.134  48.117  1.00  0.00           H
ATOM    799  HB3 LEU    52      48.532  35.554  47.925  1.00  0.00           H
ATOM    800  CG  LEU    52      47.582  35.385  46.188  1.00  0.00           C
ATOM    801  HG  LEU    52      46.647  35.024  45.760  1.00  0.00           H
ATOM    802  CD1 LEU    52      47.659  36.942  46.364  1.00  0.00           C
ATOM    803 HD11 LEU    52      46.980  37.277  47.148  1.00  0.00           H
ATOM    804 HD12 LEU    52      48.721  37.156  46.480  1.00  0.00           H
ATOM    805 HD13 LEU    52      47.306  37.368  45.425  1.00  0.00           H
ATOM    806  CD2 LEU    52      48.704  34.884  45.214  1.00  0.00           C
ATOM    807 HD21 LEU    52      49.652  34.888  45.751  1.00  0.00           H
ATOM    808 HD22 LEU    52      48.445  33.893  44.841  1.00  0.00           H
ATOM    809 HD23 LEU    52      48.783  35.577  44.376  1.00  0.00           H
ATOM    810  C   LEU    52      48.418  33.133  49.224  1.00  0.00           C
ATOM    811  O   LEU    52      47.563  32.890  50.007  1.00  0.00           O
ATOM    812  N   THR    53      49.706  33.243  49.576  1.00  0.00           N
ATOM    813  H   THR    53      50.358  33.258  48.806  1.00  0.00           H
ATOM    814  CA  THR    53      50.273  32.861  50.923  1.00  0.00           C
ATOM    815  HA  THR    53      49.615  33.296  51.674  1.00  0.00           H
ATOM    816  CB  THR    53      50.375  31.369  51.187  1.00  0.00           C
ATOM    817  HB  THR    53      49.404  30.875  51.158  1.00  0.00           H
ATOM    818  CG2 THR    53      51.326  30.783  50.097  1.00  0.00           C
ATOM    819 HG21 THR    53      50.977  30.894  49.071  1.00  0.00           H
ATOM    820 HG22 THR    53      52.279  31.307  50.170  1.00  0.00           H
ATOM    821 HG23 THR    53      51.369  29.699  50.201  1.00  0.00           H
ATOM    822  OG1 THR    53      50.949  31.092  52.435  1.00  0.00           O
ATOM    823  HG1 THR    53      50.158  30.990  52.968  1.00  0.00           H
ATOM    824  C   THR    53      51.631  33.546  51.109  1.00  0.00           C
ATOM    825  O   THR    53      52.402  33.732  50.185  1.00  0.00           O
ATOM    826  N   GLN    54      51.989  33.907  52.340  1.00  0.00           N
ATOM    827  H   GLN    54      51.398  33.756  53.144  1.00  0.00           H
ATOM    828  CA  GLN    54      53.289  34.396  52.712  1.00  0.00           C
ATOM    829  HA  GLN    54      53.634  35.119  51.973  1.00  0.00           H
ATOM    830  CB  GLN    54      53.256  35.157  54.062  1.00  0.00           C
ATOM    831  HB2 GLN    54      53.073  34.380  54.803  1.00  0.00           H
ATOM    832  HB3 GLN    54      54.265  35.499  54.294  1.00  0.00           H
ATOM    833  CG  GLN    54      52.303  36.394  54.054  1.00  0.00           C
ATOM    834  HG2 GLN    54      51.252  36.144  53.916  1.00  0.00           H
ATOM    835  HG3 GLN    54      52.362  36.904  55.016  1.00  0.00           H
ATOM    836  CD  GLN    54      52.596  37.524  53.082  1.00  0.00           C
ATOM    837  OE1 GLN    54      51.696  38.149  52.600  1.00  0.00           O
ATOM    838  NE2 GLN    54      53.842  37.835  52.796  1.00  0.00           N
ATOM    839 HE21 GLN    54      54.634  37.439  53.280  1.00  0.00           H
ATOM    840 HE22 GLN    54      54.008  38.702  52.306  1.00  0.00           H
ATOM    841  C   GLN    54      54.248  33.121  52.838  1.00  0.00           C
ATOM    842  O   GLN    54      55.304  33.286  53.370  1.00  0.00           O
ATOM    843  N   GLY    55      53.817  31.881  52.488  1.00  0.00           N
ATOM    844  H   GLY    55      52.915  31.695  52.074  1.00  0.00           H
ATOM    845  CA  GLY    55      54.634  30.719  52.706  1.00  0.00           C
ATOM    846  HA2 GLY    55      54.235  29.882  52.132  1.00  0.00           H
ATOM    847  HA3 GLY    55      55.645  30.989  52.402  1.00  0.00           H
ATOM    848  C   GLY    55      54.604  30.155  54.178  1.00  0.00           C
ATOM    849  O   GLY    55      55.493  29.386  54.534  1.00  0.00           O
ATOM    850  N   ALA    56      53.734  30.736  54.952  1.00  0.00           N
ATOM    851  H   ALA    56      52.937  31.070  54.429  1.00  0.00           H
ATOM    852  CA  ALA    56      53.655  30.557  56.356  1.00  0.00           C
ATOM    853  HA  ALA    56      54.612  30.141  56.670  1.00  0.00           H
ATOM    854  CB  ALA    56      53.583  31.899  57.091  1.00  0.00           C
ATOM    855  HB1 ALA    56      53.321  31.753  58.139  1.00  0.00           H
ATOM    856  HB2 ALA    56      54.504  32.432  56.853  1.00  0.00           H
ATOM    857  HB3 ALA    56      52.753  32.462  56.666  1.00  0.00           H
ATOM    858  C   ALA    56      52.427  29.652  56.741  1.00  0.00           C
ATOM    859  O   ALA    56      51.327  29.855  56.255  1.00  0.00           O
ATOM    860  N   LEU    57      52.694  28.743  57.690  1.00  0.00           N
ATOM    861  H   LEU    57      53.628  28.568  58.031  1.00  0.00           H
ATOM    862  CA  LEU    57      51.694  27.750  58.242  1.00  0.00           C
ATOM    863  HA  LEU    57      50.950  27.497  57.487  1.00  0.00           H
ATOM    864  CB  LEU    57      52.399  26.387  58.723  1.00  0.00           C
ATOM    865  HB2 LEU    57      53.046  26.608  59.572  1.00  0.00           H
ATOM    866  HB3 LEU    57      51.579  25.768  59.086  1.00  0.00           H
ATOM    867  CG  LEU    57      53.251  25.555  57.778  1.00  0.00           C
ATOM    868  HG  LEU    57      54.014  26.183  57.318  1.00  0.00           H
ATOM    869  CD1 LEU    57      53.950  24.438  58.530  1.00  0.00           C
ATOM    870 HD11 LEU    57      54.614  24.875  59.275  1.00  0.00           H
ATOM    871 HD12 LEU    57      53.272  23.742  59.026  1.00  0.00           H
ATOM    872 HD13 LEU    57      54.562  23.865  57.834  1.00  0.00           H
ATOM    873  CD2 LEU    57      52.460  24.923  56.622  1.00  0.00           C
ATOM    874 HD21 LEU    57      51.849  25.660  56.102  1.00  0.00           H
ATOM    875 HD22 LEU    57      53.127  24.353  55.975  1.00  0.00           H
ATOM    876 HD23 LEU    57      51.838  24.183  57.126  1.00  0.00           H
ATOM    877  C   LEU    57      50.871  28.444  59.391  1.00  0.00           C
ATOM    878  O   LEU    57      51.316  29.467  59.971  1.00  0.00           O
ATOM    879  N   LEU    58      49.779  27.812  59.861  1.00  0.00           N
ATOM    880  H   LEU    58      49.386  27.087  59.278  1.00  0.00           H
ATOM    881  CA  LEU    58      49.004  28.362  60.922  1.00  0.00           C
ATOM    882  HA  LEU    58      48.880  29.442  60.850  1.00  0.00           H
ATOM    883  CB  LEU    58      47.621  27.648  61.018  1.00  0.00           C
ATOM    884  HB2 LEU    58      47.697  26.588  60.774  1.00  0.00           H
ATOM    885  HB3 LEU    58      47.330  27.731  62.065  1.00  0.00           H
ATOM    886  CG  LEU    58      46.536  28.312  60.155  1.00  0.00           C
ATOM    887  HG  LEU    58      46.769  29.373  60.246  1.00  0.00           H
ATOM    888  CD1 LEU    58      46.579  28.060  58.647  1.00  0.00           C
ATOM    889 HD11 LEU    58      46.252  27.039  58.456  1.00  0.00           H
ATOM    890 HD12 LEU    58      46.011  28.779  58.056  1.00  0.00           H
ATOM    891 HD13 LEU    58      47.620  28.197  58.355  1.00  0.00           H
ATOM    892  CD2 LEU    58      45.140  28.047  60.663  1.00  0.00           C
ATOM    893 HD21 LEU    58      44.405  28.583  60.063  1.00  0.00           H
ATOM    894 HD22 LEU    58      44.914  26.982  60.706  1.00  0.00           H
ATOM    895 HD23 LEU    58      45.166  28.330  61.715  1.00  0.00           H
ATOM    896  C   LEU    58      49.730  28.147  62.298  1.00  0.00           C
ATOM    897  O   LEU    58      50.480  27.162  62.469  1.00  0.00           O
ATOM    898  N   ASN    59      49.550  28.951  63.292  1.00  0.00           N
ATOM    899  H   ASN    59      48.876  29.689  63.151  1.00  0.00           H
ATOM    900  CA  ASN    59      50.355  29.134  64.593  1.00  0.00           C
ATOM    901  HA  ASN    59      50.220  30.190  64.822  1.00  0.00           H
ATOM    902  CB  ASN    59      49.629  28.421  65.763  1.00  0.00           C
ATOM    903  HB2 ASN    59      49.773  27.341  65.798  1.00  0.00           H
ATOM    904  HB3 ASN    59      50.098  28.761  66.686  1.00  0.00           H
ATOM    905  CG  ASN    59      48.196  28.796  65.954  1.00  0.00           C
ATOM    906  OD1 ASN    59      47.648  29.750  65.488  1.00  0.00           O
ATOM    907  ND2 ASN    59      47.545  28.087  66.850  1.00  0.00           N
ATOM    908 HD21 ASN    59      46.599  28.372  67.062  1.00  0.00           H
ATOM    909 HD22 ASN    59      48.056  27.300  67.225  1.00  0.00           H
ATOM    910  C   ASN    59      51.895  29.129  64.598  1.00  0.00           C
ATOM    911  O   ASN    59      52.521  29.108  65.641  1.00  0.00           O
ATOM    912  N   ASP    60      52.507  29.255  63.403  1.00  0.00           N
ATOM    913  H   ASP    60      51.968  29.239  62.550  1.00  0.00           H
ATOM    914  CA  ASP    60      53.949  29.435  63.127  1.00  0.00           C
ATOM    915  HA  ASP    60      54.504  29.008  63.962  1.00  0.00           H
ATOM    916  CB  ASP    60      54.397  28.696  61.823  1.00  0.00           C
ATOM    917  HB2 ASP    60      54.251  27.623  61.944  1.00  0.00           H
ATOM    918  HB3 ASP    60      53.812  28.985  60.949  1.00  0.00           H
ATOM    919  CG  ASP    60      55.900  28.843  61.527  1.00  0.00           C
ATOM    920  OD1 ASP    60      56.673  29.462  62.280  1.00  0.00           O
ATOM    921  OD2 ASP    60      56.318  28.417  60.397  1.00  0.00           O
ATOM    922  C   ASP    60      54.277  30.987  63.015  1.00  0.00           C
ATOM    923  O   ASP    60      53.746  31.723  62.195  1.00  0.00           O
ATOM    924  N   LYS    61      55.251  31.407  63.792  1.00  0.00           N
ATOM    925  H   LYS    61      55.650  30.651  64.329  1.00  0.00           H
ATOM    926  CA  LYS    61      55.679  32.834  63.861  1.00  0.00           C
ATOM    927  HA  LYS    61      54.817  33.452  64.109  1.00  0.00           H
ATOM    928  CB  LYS    61      56.695  33.025  64.970  1.00  0.00           C
ATOM    929  HB2 LYS    61      57.403  32.200  64.895  1.00  0.00           H
ATOM    930  HB3 LYS    61      57.271  33.937  64.809  1.00  0.00           H
ATOM    931  CG  LYS    61      56.136  32.903  66.424  1.00  0.00           C
ATOM    932  HG2 LYS    61      55.419  33.687  66.668  1.00  0.00           H
ATOM    933  HG3 LYS    61      55.682  31.915  66.493  1.00  0.00           H
ATOM    934  CD  LYS    61      57.291  32.923  67.400  1.00  0.00           C
ATOM    935  HD2 LYS    61      57.860  33.839  67.247  1.00  0.00           H
ATOM    936  HD3 LYS    61      56.849  33.114  68.378  1.00  0.00           H
ATOM    937  CE  LYS    61      58.156  31.611  67.457  1.00  0.00           C
ATOM    938  HE2 LYS    61      57.375  30.892  67.702  1.00  0.00           H
ATOM    939  HE3 LYS    61      58.509  31.366  66.455  1.00  0.00           H
ATOM    940  NZ  LYS    61      59.240  31.628  68.465  1.00  0.00           N
ATOM    941  HZ1 LYS    61      60.034  32.240  68.344  1.00  0.00           H
ATOM    942  HZ2 LYS    61      58.881  31.886  69.374  1.00  0.00           H
ATOM    943  HZ3 LYS    61      59.584  30.716  68.731  1.00  0.00           H
ATOM    944  C   LYS    61      56.288  33.375  62.512  1.00  0.00           C
ATOM    945  O   LYS    61      56.141  34.580  62.229  1.00  0.00           O
ATOM    946  N   HIP    62      56.634  32.457  61.588  1.00  0.00           N
ATOM    947  H   HIP    62      56.331  31.513  61.783  1.00  0.00           H
ATOM    948  CA  HIP    62      56.829  32.718  60.138  1.00  0.00           C
ATOM    949  HA  HIP    62      57.665  33.416  60.093  1.00  0.00           H
ATOM    950  CB  HIP    62      57.258  31.563  59.286  1.00  0.00           C
ATOM    951  HB2 HIP    62      56.525  30.756  59.258  1.00  0.00           H
ATOM    952  HB3 HIP    62      57.209  31.875  58.242  1.00  0.00           H
ATOM    953  CG  HIP    62      58.640  30.952  59.567  1.00  0.00           C
ATOM    954  ND1 HIP    62      58.873  30.077  60.599  1.00  0.00           N
ATOM    955  HD1 HIP    62      58.114  29.561  61.019  1.00  0.00           H
ATOM    956  CE1 HIP    62      60.189  29.822  60.574  1.00  0.00           C
ATOM    957  HE1 HIP    62      60.656  29.100  61.229  1.00  0.00           H
ATOM    958  NE2 HIP    62      60.794  30.430  59.506  1.00  0.00           N
ATOM    959  HE2 HIP    62      61.801  30.438  59.428  1.00  0.00           H
ATOM    960  CD2 HIP    62      59.817  31.223  58.936  1.00  0.00           C
ATOM    961  HD2 HIP    62      59.892  31.839  58.052  1.00  0.00           H
ATOM    962  C   HIP    62      55.733  33.426  59.367  1.00  0.00           C
ATOM    963  O   HIP    62      55.901  33.924  58.328  1.00  0.00           O
ATOM    964  N   SER    63      54.506  33.545  59.934  1.00  0.00           N
ATOM    965  H   SER    63      54.299  33.010  60.765  1.00  0.00           H
ATOM    966  CA  SER    63      53.412  34.383  59.483  1.00  0.00           C
ATOM    967  HA  SER    63      53.336  34.255  58.404  1.00  0.00           H
ATOM    968  CB  SER    63      52.045  33.914  60.115  1.00  0.00           C
ATOM    969  HB2 SER    63      51.199  34.392  59.621  1.00  0.00           H
ATOM    970  HB3 SER    63      51.950  32.829  60.062  1.00  0.00           H
ATOM    971  OG  SER    63      52.145  34.377  61.424  1.00  0.00           O
ATOM    972  HG  SER    63      51.309  34.272  61.884  1.00  0.00           H
ATOM    973  C   SER    63      53.738  35.900  59.637  1.00  0.00           C
ATOM    974  O   SER    63      53.072  36.673  58.988  1.00  0.00           O
ATOM    975  N   ASN    64      54.627  36.271  60.534  1.00  0.00           N
ATOM    976  H   ASN    64      55.122  35.578  61.076  1.00  0.00           H
ATOM    977  CA  ASN    64      54.695  37.705  60.928  1.00  0.00           C
ATOM    978  HA  ASN    64      55.385  37.657  61.770  1.00  0.00           H
ATOM    979  CB  ASN    64      55.437  38.517  59.838  1.00  0.00           C
ATOM    980  HB2 ASN    64      54.691  38.667  59.058  1.00  0.00           H
ATOM    981  HB3 ASN    64      55.759  39.497  60.188  1.00  0.00           H
ATOM    982  CG  ASN    64      56.587  37.770  59.269  1.00  0.00           C
ATOM    983  OD1 ASN    64      57.583  37.414  59.896  1.00  0.00           O
ATOM    984  ND2 ASN    64      56.497  37.407  57.984  1.00  0.00           N
ATOM    985 HD21 ASN    64      57.226  36.890  57.517  1.00  0.00           H
ATOM    986 HD22 ASN    64      55.636  37.606  57.494  1.00  0.00           H
ATOM    987  C   ASN    64      53.401  38.364  61.453  1.00  0.00           C
ATOM    988  O   ASN    64      53.426  39.575  61.780  1.00  0.00           O
ATOM    989  N   GLY    65      52.308  37.638  61.721  1.00  0.00           N
ATOM    990  H   GLY    65      52.429  36.644  61.582  1.00  0.00           H
ATOM    991  CA  GLY    65      51.007  38.255  62.073  1.00  0.00           C
ATOM    992  HA2 GLY    65      50.293  37.519  62.445  1.00  0.00           H
ATOM    993  HA3 GLY    65      51.141  38.944  62.907  1.00  0.00           H
ATOM    994  C   GLY    65      50.425  39.041  60.867  1.00  0.00           C
ATOM    995  O   GLY    65      49.984  38.563  59.851  1.00  0.00           O
ATOM    996  N   THR    66      50.397  40.341  61.052  1.00  0.00           N
ATOM    997  H   THR    66      50.745  40.603  61.963  1.00  0.00           H
ATOM    998  CA  THR    66      49.842  41.420  60.156  1.00  0.00           C
ATOM    999  HA  THR    66      49.029  40.952  59.601  1.00  0.00           H
ATOM   1000  CB  THR    66      49.067  42.495  60.856  1.00  0.00           C
ATOM   1001  HB  THR    66      49.819  43.133  61.320  1.00  0.00           H
ATOM   1002  CG2 THR    66      48.336  43.297  59.753  1.00  0.00           C
ATOM   1003 HG21 THR    66      48.966  44.002  59.209  1.00  0.00           H
ATOM   1004 HG22 THR    66      47.802  42.629  59.078  1.00  0.00           H
ATOM   1005 HG23 THR    66      47.603  43.987  60.170  1.00  0.00           H
ATOM   1006  OG1 THR    66      48.148  41.939  61.711  1.00  0.00           O
ATOM   1007  HG1 THR    66      47.586  41.363  61.188  1.00  0.00           H
ATOM   1008  C   THR    66      50.940  41.905  59.232  1.00  0.00           C
ATOM   1009  O   THR    66      51.843  42.641  59.705  1.00  0.00           O
ATOM   1010  N   VAL    67      50.931  41.620  57.982  1.00  0.00           N
ATOM   1011  H   VAL    67      50.160  41.099  57.588  1.00  0.00           H
ATOM   1012  CA  VAL    67      51.859  42.302  57.033  1.00  0.00           C
ATOM   1013  HA  VAL    67      52.461  43.061  57.534  1.00  0.00           H
ATOM   1014  CB  VAL    67      52.883  41.343  56.512  1.00  0.00           C
ATOM   1015  HB  VAL    67      53.675  41.840  55.954  1.00  0.00           H
ATOM   1016  CG1 VAL    67      53.553  40.727  57.660  1.00  0.00           C
ATOM   1017 HG11 VAL    67      54.332  40.135  57.179  1.00  0.00           H
ATOM   1018 HG12 VAL    67      54.054  41.481  58.268  1.00  0.00           H
ATOM   1019 HG13 VAL    67      52.933  40.130  58.330  1.00  0.00           H
ATOM   1020  CG2 VAL    67      52.263  40.361  55.607  1.00  0.00           C
ATOM   1021 HG21 VAL    67      52.956  39.568  55.325  1.00  0.00           H
ATOM   1022 HG22 VAL    67      51.349  39.906  55.986  1.00  0.00           H
ATOM   1023 HG23 VAL    67      51.991  40.973  54.747  1.00  0.00           H
ATOM   1024  C   VAL    67      50.966  42.985  55.927  1.00  0.00           C
ATOM   1025  O   VAL    67      49.767  42.740  55.834  1.00  0.00           O
ATOM   1026  N   LYS    68      51.547  43.827  55.131  1.00  0.00           N
ATOM   1027  H   LYS    68      52.543  43.998  55.114  1.00  0.00           H
ATOM   1028  CA  LYS    68      50.875  44.620  54.048  1.00  0.00           C
ATOM   1029  HA  LYS    68      50.008  45.163  54.426  1.00  0.00           H
ATOM   1030  CB  LYS    68      51.849  45.674  53.406  1.00  0.00           C
ATOM   1031  HB2 LYS    68      51.284  46.357  52.772  1.00  0.00           H
ATOM   1032  HB3 LYS    68      52.194  46.350  54.188  1.00  0.00           H
ATOM   1033  CG  LYS    68      53.055  45.118  52.652  1.00  0.00           C
ATOM   1034  HG2 LYS    68      53.475  44.241  53.144  1.00  0.00           H
ATOM   1035  HG3 LYS    68      52.653  44.665  51.745  1.00  0.00           H
ATOM   1036  CD  LYS    68      54.029  46.210  52.280  1.00  0.00           C
ATOM   1037  HD2 LYS    68      54.826  45.774  51.677  1.00  0.00           H
ATOM   1038  HD3 LYS    68      53.422  46.922  51.721  1.00  0.00           H
ATOM   1039  CE  LYS    68      54.684  46.986  53.428  1.00  0.00           C
ATOM   1040  HE2 LYS    68      53.989  47.405  54.156  1.00  0.00           H
ATOM   1041  HE3 LYS    68      55.308  46.257  53.944  1.00  0.00           H
ATOM   1042  NZ  LYS    68      55.555  48.078  52.986  1.00  0.00           N
ATOM   1043  HZ1 LYS    68      56.143  47.814  52.208  1.00  0.00           H
ATOM   1044  HZ2 LYS    68      55.025  48.893  52.711  1.00  0.00           H
ATOM   1045  HZ3 LYS    68      56.199  48.374  53.707  1.00  0.00           H
ATOM   1046  C   LYS    68      50.363  43.734  52.919  1.00  0.00           C
ATOM   1047  O   LYS    68      50.965  42.631  52.574  1.00  0.00           O
ATOM   1048  N   ASP    69      49.262  44.131  52.234  1.00  0.00           N
ATOM   1049  H   ASP    69      48.944  45.052  52.500  1.00  0.00           H
ATOM   1050  CA  ASP    69      48.653  43.253  51.276  1.00  0.00           C
ATOM   1051  HA  ASP    69      48.419  42.374  51.877  1.00  0.00           H
ATOM   1052  CB  ASP    69      47.269  43.734  50.777  1.00  0.00           C
ATOM   1053  HB2 ASP    69      47.366  44.726  50.337  1.00  0.00           H
ATOM   1054  HB3 ASP    69      46.988  43.158  49.894  1.00  0.00           H
ATOM   1055  CG  ASP    69      46.142  43.564  51.810  1.00  0.00           C
ATOM   1056  OD1 ASP    69      46.130  42.571  52.530  1.00  0.00           O
ATOM   1057  OD2 ASP    69      45.283  44.434  51.829  1.00  0.00           O
ATOM   1058  C   ASP    69      49.533  42.896  50.071  1.00  0.00           C
ATOM   1059  O   ASP    69      49.689  41.703  49.711  1.00  0.00           O
ATOM   1060  N   ARG    70      50.263  43.853  49.567  1.00  0.00           N
ATOM   1061  H   ARG    70      50.033  44.800  49.830  1.00  0.00           H
ATOM   1062  CA  ARG    70      51.366  43.770  48.590  1.00  0.00           C
ATOM   1063  HA  ARG    70      51.022  43.046  47.852  1.00  0.00           H
ATOM   1064  CB  ARG    70      51.356  45.086  47.742  1.00  0.00           C
ATOM   1065  HB2 ARG    70      51.664  46.041  48.170  1.00  0.00           H
ATOM   1066  HB3 ARG    70      52.073  44.956  46.933  1.00  0.00           H
ATOM   1067  CG  ARG    70      50.037  45.196  46.966  1.00  0.00           C
ATOM   1068  HG2 ARG    70      49.893  44.323  46.327  1.00  0.00           H
ATOM   1069  HG3 ARG    70      49.205  45.193  47.670  1.00  0.00           H
ATOM   1070  CD  ARG    70      49.937  46.483  46.111  1.00  0.00           C
ATOM   1071  HD2 ARG    70      50.575  46.455  45.229  1.00  0.00           H
ATOM   1072  HD3 ARG    70      48.918  46.591  45.740  1.00  0.00           H
ATOM   1073  NE  ARG    70      50.272  47.745  46.828  1.00  0.00           N
ATOM   1074  HE  ARG    70      51.192  48.128  46.663  1.00  0.00           H
ATOM   1075  CZ  ARG    70      49.507  48.404  47.619  1.00  0.00           C
ATOM   1076  NH1 ARG    70      49.846  49.517  48.026  1.00  0.00           N
ATOM   1077 HH11 ARG    70      50.703  49.941  47.699  1.00  0.00           H
ATOM   1078 HH12 ARG    70      49.205  50.091  48.555  1.00  0.00           H
ATOM   1079  NH2 ARG    70      48.379  47.936  48.103  1.00  0.00           N
ATOM   1080 HH21 ARG    70      47.917  47.108  47.754  1.00  0.00           H
ATOM   1081 HH22 ARG    70      47.733  48.583  48.531  1.00  0.00           H
ATOM   1082  C   ARG    70      52.770  43.465  49.058  1.00  0.00           C
ATOM   1083  O   ARG    70      53.774  43.949  48.505  1.00  0.00           O
ATOM   1084  N   SER    71      52.868  42.629  50.042  1.00  0.00           N
ATOM   1085  H   SER    71      51.975  42.326  50.402  1.00  0.00           H
ATOM   1086  CA  SER    71      54.059  42.021  50.527  1.00  0.00           C
ATOM   1087  HA  SER    71      54.707  42.816  50.895  1.00  0.00           H
ATOM   1088  CB  SER    71      53.820  41.023  51.697  1.00  0.00           C
ATOM   1089  HB2 SER    71      53.471  41.614  52.544  1.00  0.00           H
ATOM   1090  HB3 SER    71      53.020  40.367  51.358  1.00  0.00           H
ATOM   1091  OG  SER    71      54.978  40.233  51.903  1.00  0.00           O
ATOM   1092  HG  SER    71      55.311  40.480  52.769  1.00  0.00           H
ATOM   1093  C   SER    71      54.847  41.292  49.389  1.00  0.00           C
ATOM   1094  O   SER    71      54.373  40.400  48.741  1.00  0.00           O
ATOM   1095  N   PRO    72      56.154  41.681  49.135  1.00  0.00           N
ATOM   1096  CD  PRO    72      56.885  42.674  49.916  1.00  0.00           C
ATOM   1097  HD2 PRO    72      56.877  42.354  50.958  1.00  0.00           H
ATOM   1098  HD3 PRO    72      56.439  43.664  49.826  1.00  0.00           H
ATOM   1099  CG  PRO    72      58.333  42.500  49.405  1.00  0.00           C
ATOM   1100  HG2 PRO    72      58.744  41.691  50.010  1.00  0.00           H
ATOM   1101  HG3 PRO    72      58.987  43.372  49.428  1.00  0.00           H
ATOM   1102  CB  PRO    72      58.220  41.901  47.937  1.00  0.00           C
ATOM   1103  HB2 PRO    72      59.105  41.310  47.703  1.00  0.00           H
ATOM   1104  HB3 PRO    72      58.162  42.747  47.252  1.00  0.00           H
ATOM   1105  CA  PRO    72      56.943  41.080  48.072  1.00  0.00           C
ATOM   1106  HA  PRO    72      56.450  41.112  47.100  1.00  0.00           H
ATOM   1107  C   PRO    72      57.345  39.598  48.255  1.00  0.00           C
ATOM   1108  O   PRO    72      57.944  38.963  47.387  1.00  0.00           O
ATOM   1109  N   HID    73      57.081  39.053  49.442  1.00  0.00           N
ATOM   1110  H   HID    73      56.572  39.556  50.154  1.00  0.00           H
ATOM   1111  CA  HID    73      57.381  37.658  49.833  1.00  0.00           C
ATOM   1112  HA  HID    73      58.299  37.414  49.298  1.00  0.00           H
ATOM   1113  CB  HID    73      57.903  37.549  51.283  1.00  0.00           C
ATOM   1114  HB2 HID    73      57.124  37.822  51.995  1.00  0.00           H
ATOM   1115  HB3 HID    73      58.165  36.535  51.584  1.00  0.00           H
ATOM   1116  CG  HID    73      59.059  38.540  51.646  1.00  0.00           C
ATOM   1117  ND1 HID    73      60.402  38.419  51.372  1.00  0.00           N
ATOM   1118  HD1 HID    73      60.789  37.574  50.974  1.00  0.00           H
ATOM   1119  CE1 HID    73      61.070  39.451  51.864  1.00  0.00           C
ATOM   1120  HE1 HID    73      62.142  39.582  51.885  1.00  0.00           H
ATOM   1121  NE2 HID    73      60.244  40.332  52.416  1.00  0.00           N
ATOM   1122  CD2 HID    73      58.935  39.826  52.172  1.00  0.00           C
ATOM   1123  HD2 HID    73      57.995  40.252  52.490  1.00  0.00           H
ATOM   1124  C   HID    73      56.157  36.830  49.636  1.00  0.00           C
ATOM   1125  O   HID    73      56.204  35.609  49.503  1.00  0.00           O
ATOM   1126  N   ARG    74      54.957  37.468  49.643  1.00  0.00           N
ATOM   1127  H   ARG    74      54.951  38.478  49.629  1.00  0.00           H
ATOM   1128  CA  ARG    74      53.698  36.767  49.227  1.00  0.00           C
ATOM   1129  HA  ARG    74      53.481  36.035  50.005  1.00  0.00           H
ATOM   1130  CB  ARG    74      52.575  37.818  49.320  1.00  0.00           C
ATOM   1131  HB2 ARG    74      52.736  38.289  50.290  1.00  0.00           H
ATOM   1132  HB3 ARG    74      52.692  38.485  48.467  1.00  0.00           H
ATOM   1133  CG  ARG    74      51.132  37.250  49.225  1.00  0.00           C
ATOM   1134  HG2 ARG    74      50.937  36.794  48.254  1.00  0.00           H
ATOM   1135  HG3 ARG    74      50.895  36.575  50.047  1.00  0.00           H
ATOM   1136  CD  ARG    74      50.164  38.446  49.507  1.00  0.00           C
ATOM   1137  HD2 ARG    74      50.609  39.105  50.253  1.00  0.00           H
ATOM   1138  HD3 ARG    74      49.928  39.003  48.601  1.00  0.00           H
ATOM   1139  NE  ARG    74      48.866  38.015  50.069  1.00  0.00           N
ATOM   1140  HE  ARG    74      48.975  37.267  50.738  1.00  0.00           H
ATOM   1141  CZ  ARG    74      47.658  38.555  49.938  1.00  0.00           C
ATOM   1142  NH1 ARG    74      46.598  37.934  50.343  1.00  0.00           N
ATOM   1143 HH11 ARG    74      46.731  37.055  50.823  1.00  0.00           H
ATOM   1144 HH12 ARG    74      45.748  38.479  50.311  1.00  0.00           H
ATOM   1145  NH2 ARG    74      47.433  39.745  49.432  1.00  0.00           N
ATOM   1146 HH21 ARG    74      48.244  40.294  49.182  1.00  0.00           H
ATOM   1147 HH22 ARG    74      46.489  40.102  49.399  1.00  0.00           H
ATOM   1148  C   ARG    74      53.741  36.182  47.810  1.00  0.00           C
ATOM   1149  O   ARG    74      54.352  36.752  46.947  1.00  0.00           O
ATOM   1150  N   THR    75      53.281  34.889  47.741  1.00  0.00           N
ATOM   1151  H   THR    75      52.944  34.490  48.605  1.00  0.00           H
ATOM   1152  CA  THR    75      53.559  33.893  46.677  1.00  0.00           C
ATOM   1153  HA  THR    75      54.068  34.321  45.814  1.00  0.00           H
ATOM   1154  CB  THR    75      54.597  32.847  47.154  1.00  0.00           C
ATOM   1155  HB  THR    75      54.154  32.352  48.018  1.00  0.00           H
ATOM   1156  CG2 THR    75      54.916  31.730  46.154  1.00  0.00           C
ATOM   1157 HG21 THR    75      54.023  31.378  45.636  1.00  0.00           H
ATOM   1158 HG22 THR    75      55.709  32.155  45.539  1.00  0.00           H
ATOM   1159 HG23 THR    75      55.402  30.914  46.689  1.00  0.00           H
ATOM   1160  OG1 THR    75      55.811  33.517  47.412  1.00  0.00           O
ATOM   1161  HG1 THR    75      55.586  34.263  47.971  1.00  0.00           H
ATOM   1162  C   THR    75      52.241  33.253  46.179  1.00  0.00           C
ATOM   1163  O   THR    75      51.397  33.038  47.059  1.00  0.00           O
ATOM   1164  N   LEU    76      52.093  33.176  44.855  1.00  0.00           N
ATOM   1165  H   LEU    76      52.904  33.388  44.290  1.00  0.00           H
ATOM   1166  CA  LEU    76      51.096  32.405  44.160  1.00  0.00           C
ATOM   1167  HA  LEU    76      50.216  32.458  44.799  1.00  0.00           H
ATOM   1168  CB  LEU    76      50.744  32.865  42.704  1.00  0.00           C
ATOM   1169  HB2 LEU    76      50.389  33.874  42.910  1.00  0.00           H
ATOM   1170  HB3 LEU    76      51.683  33.090  42.199  1.00  0.00           H
ATOM   1171  CG  LEU    76      49.738  31.996  41.875  1.00  0.00           C
ATOM   1172  HG  LEU    76      49.974  30.940  42.008  1.00  0.00           H
ATOM   1173  CD1 LEU    76      48.329  32.122  42.338  1.00  0.00           C
ATOM   1174 HD11 LEU    76      47.685  31.647  41.598  1.00  0.00           H
ATOM   1175 HD12 LEU    76      48.355  31.671  43.330  1.00  0.00           H
ATOM   1176 HD13 LEU    76      48.047  33.175  42.316  1.00  0.00           H
ATOM   1177  CD2 LEU    76      49.798  32.169  40.333  1.00  0.00           C
ATOM   1178 HD21 LEU    76      50.836  32.024  40.034  1.00  0.00           H
ATOM   1179 HD22 LEU    76      49.160  31.456  39.811  1.00  0.00           H
ATOM   1180 HD23 LEU    76      49.541  33.192  40.059  1.00  0.00           H
ATOM   1181  C   LEU    76      51.360  30.940  44.251  1.00  0.00           C
ATOM   1182  O   LEU    76      52.479  30.505  43.898  1.00  0.00           O
ATOM   1183  N   MET    77      50.520  30.090  44.845  1.00  0.00           N
ATOM   1184  H   MET    77      49.694  30.514  45.242  1.00  0.00           H
ATOM   1185  CA  MET    77      50.773  28.658  44.967  1.00  0.00           C
ATOM   1186  HA  MET    77      51.458  28.310  44.194  1.00  0.00           H
ATOM   1187  CB  MET    77      51.223  28.272  46.428  1.00  0.00           C
ATOM   1188  HB2 MET    77      50.523  28.779  47.092  1.00  0.00           H
ATOM   1189  HB3 MET    77      51.337  27.221  46.693  1.00  0.00           H
ATOM   1190  CG  MET    77      52.522  28.958  46.974  1.00  0.00           C
ATOM   1191  HG2 MET    77      53.383  28.770  46.332  1.00  0.00           H
ATOM   1192  HG3 MET    77      52.428  30.035  47.111  1.00  0.00           H
ATOM   1193  SD  MET    77      53.106  28.362  48.627  1.00  0.00           S
ATOM   1194  CE  MET    77      53.123  26.583  48.506  1.00  0.00           C
ATOM   1195  HE1 MET    77      52.160  26.136  48.756  1.00  0.00           H
ATOM   1196  HE2 MET    77      53.310  26.321  47.465  1.00  0.00           H
ATOM   1197  HE3 MET    77      53.923  26.139  49.099  1.00  0.00           H
ATOM   1198  C   MET    77      49.461  27.963  44.579  1.00  0.00           C
ATOM   1199  O   MET    77      48.393  28.593  44.520  1.00  0.00           O
ATOM   1200  N   SER    78      49.493  26.665  44.299  1.00  0.00           N
ATOM   1201  H   SER    78      50.345  26.157  44.487  1.00  0.00           H
ATOM   1202  CA  SER    78      48.188  25.884  44.078  1.00  0.00           C
ATOM   1203  HA  SER    78      47.332  26.366  44.549  1.00  0.00           H
ATOM   1204  CB  SER    78      47.979  25.830  42.606  1.00  0.00           C
ATOM   1205  HB2 SER    78      46.993  25.371  42.526  1.00  0.00           H
ATOM   1206  HB3 SER    78      47.885  26.811  42.140  1.00  0.00           H
ATOM   1207  OG  SER    78      48.877  25.061  41.850  1.00  0.00           O
ATOM   1208  HG  SER    78      49.143  25.615  41.115  1.00  0.00           H
ATOM   1209  C   SER    78      48.258  24.457  44.699  1.00  0.00           C
ATOM   1210  O   SER    78      49.386  24.041  45.095  1.00  0.00           O
ATOM   1211  N   CYS    79      47.111  23.773  44.723  1.00  0.00           N
ATOM   1212  H   CYS    79      46.288  24.282  44.432  1.00  0.00           H
ATOM   1213  CA  CYS    79      46.837  22.545  45.371  1.00  0.00           C
ATOM   1214  HA  CYS    79      47.764  21.970  45.370  1.00  0.00           H
ATOM   1215  CB  CYS    79      46.599  22.874  46.846  1.00  0.00           C
ATOM   1216  HB2 CYS    79      46.765  21.945  47.392  1.00  0.00           H
ATOM   1217  HB3 CYS    79      47.409  23.540  47.142  1.00  0.00           H
ATOM   1218  SG  CYS    79      45.043  23.524  47.361  1.00  0.00           S
ATOM   1219  HG  CYS    79      44.467  22.462  47.932  1.00  0.00           H
ATOM   1220  C   CYS    79      45.619  21.877  44.685  1.00  0.00           C
ATOM   1221  O   CYS    79      44.934  22.448  43.834  1.00  0.00           O
ATOM   1222  N   PRO    80      45.341  20.618  45.002  1.00  0.00           N
ATOM   1223  CD  PRO    80      46.032  19.765  45.908  1.00  0.00           C
ATOM   1224  HD2 PRO    80      45.699  20.004  46.918  1.00  0.00           H
ATOM   1225  HD3 PRO    80      47.108  19.925  45.977  1.00  0.00           H
ATOM   1226  CG  PRO    80      45.661  18.354  45.607  1.00  0.00           C
ATOM   1227  HG2 PRO    80      45.553  17.832  46.558  1.00  0.00           H
ATOM   1228  HG3 PRO    80      46.369  17.834  44.961  1.00  0.00           H
ATOM   1229  CB  PRO    80      44.296  18.401  44.974  1.00  0.00           C
ATOM   1230  HB2 PRO    80      43.475  18.357  45.690  1.00  0.00           H
ATOM   1231  HB3 PRO    80      44.215  17.614  44.224  1.00  0.00           H
ATOM   1232  CA  PRO    80      44.243  19.844  44.384  1.00  0.00           C
ATOM   1233  HA  PRO    80      44.396  19.766  43.308  1.00  0.00           H
ATOM   1234  C   PRO    80      42.877  20.529  44.726  1.00  0.00           C
ATOM   1235  O   PRO    80      42.701  21.254  45.738  1.00  0.00           O
ATOM   1236  N   VAL    81      41.860  20.243  43.879  1.00  0.00           N
ATOM   1237  H   VAL    81      41.903  19.606  43.097  1.00  0.00           H
ATOM   1238  CA  VAL    81      40.558  20.921  44.145  1.00  0.00           C
ATOM   1239  HA  VAL    81      40.789  21.976  43.999  1.00  0.00           H
ATOM   1240  CB  VAL    81      39.504  20.536  43.030  1.00  0.00           C
ATOM   1241  HB  VAL    81      39.915  20.969  42.117  1.00  0.00           H
ATOM   1242  CG1 VAL    81      39.214  18.999  42.798  1.00  0.00           C
ATOM   1243 HG11 VAL    81      38.875  18.593  43.751  1.00  0.00           H
ATOM   1244 HG12 VAL    81      38.395  18.955  42.080  1.00  0.00           H
ATOM   1245 HG13 VAL    81      40.040  18.404  42.407  1.00  0.00           H
ATOM   1246  CG2 VAL    81      38.116  21.222  43.402  1.00  0.00           C
ATOM   1247 HG21 VAL    81      37.612  20.655  44.184  1.00  0.00           H
ATOM   1248 HG22 VAL    81      38.247  22.254  43.728  1.00  0.00           H
ATOM   1249 HG23 VAL    81      37.462  21.301  42.534  1.00  0.00           H
ATOM   1250  C   VAL    81      40.017  20.677  45.533  1.00  0.00           C
ATOM   1251  O   VAL    81      39.769  19.486  45.812  1.00  0.00           O
ATOM   1252  N   GLY    82      39.629  21.735  46.258  1.00  0.00           N
ATOM   1253  H   GLY    82      39.928  22.585  45.802  1.00  0.00           H
ATOM   1254  CA  GLY    82      38.997  21.873  47.670  1.00  0.00           C
ATOM   1255  HA2 GLY    82      39.065  22.896  48.040  1.00  0.00           H
ATOM   1256  HA3 GLY    82      37.941  21.612  47.725  1.00  0.00           H
ATOM   1257  C   GLY    82      39.700  20.969  48.706  1.00  0.00           C
ATOM   1258  O   GLY    82      39.099  20.008  49.298  1.00  0.00           O
ATOM   1259  N   GLU    83      40.959  21.130  48.881  1.00  0.00           N
ATOM   1260  H   GLU    83      41.447  21.868  48.393  1.00  0.00           H
ATOM   1261  CA  GLU    83      41.868  20.134  49.422  1.00  0.00           C
ATOM   1262  HA  GLU    83      41.299  19.474  50.078  1.00  0.00           H
ATOM   1263  CB  GLU    83      42.463  19.299  48.237  1.00  0.00           C
ATOM   1264  HB2 GLU    83      41.681  19.080  47.510  1.00  0.00           H
ATOM   1265  HB3 GLU    83      43.232  19.836  47.681  1.00  0.00           H
ATOM   1266  CG  GLU    83      43.016  17.968  48.816  1.00  0.00           C
ATOM   1267  HG2 GLU    83      43.831  17.629  48.177  1.00  0.00           H
ATOM   1268  HG3 GLU    83      43.473  18.128  49.793  1.00  0.00           H
ATOM   1269  CD  GLU    83      41.936  16.937  48.854  1.00  0.00           C
ATOM   1270  OE1 GLU    83      41.262  16.860  49.873  1.00  0.00           O
ATOM   1271  OE2 GLU    83      41.739  16.217  47.824  1.00  0.00           O
ATOM   1272  C   GLU    83      42.990  20.930  50.187  1.00  0.00           C
ATOM   1273  O   GLU    83      43.539  21.858  49.588  1.00  0.00           O
ATOM   1274  N   ALA    84      43.207  20.553  51.475  1.00  0.00           N
ATOM   1275  H   ALA    84      42.855  19.647  51.751  1.00  0.00           H
ATOM   1276  CA  ALA    84      43.957  21.363  52.416  1.00  0.00           C
ATOM   1277  HA  ALA    84      43.292  22.146  52.778  1.00  0.00           H
ATOM   1278  CB  ALA    84      44.170  20.467  53.635  1.00  0.00           C
ATOM   1279  HB1 ALA    84      44.497  21.077  54.476  1.00  0.00           H
ATOM   1280  HB2 ALA    84      43.188  20.049  53.858  1.00  0.00           H
ATOM   1281  HB3 ALA    84      44.958  19.741  53.431  1.00  0.00           H
ATOM   1282  C   ALA    84      45.316  21.857  51.922  1.00  0.00           C
ATOM   1283  O   ALA    84      46.227  20.990  51.690  1.00  0.00           O
ATOM   1284  N   PRO    85      45.493  23.174  51.647  1.00  0.00           N
ATOM   1285  CD  PRO    85      44.445  24.198  51.706  1.00  0.00           C
ATOM   1286  HD2 PRO    85      43.863  24.175  52.627  1.00  0.00           H
ATOM   1287  HD3 PRO    85      43.806  24.153  50.824  1.00  0.00           H
ATOM   1288  CG  PRO    85      45.226  25.484  51.665  1.00  0.00           C
ATOM   1289  HG2 PRO    85      45.668  25.715  52.635  1.00  0.00           H
ATOM   1290  HG3 PRO    85      44.650  26.363  51.376  1.00  0.00           H
ATOM   1291  CB  PRO    85      46.381  25.209  50.690  1.00  0.00           C
ATOM   1292  HB2 PRO    85      47.194  25.846  51.038  1.00  0.00           H
ATOM   1293  HB3 PRO    85      46.137  25.341  49.635  1.00  0.00           H
ATOM   1294  CA  PRO    85      46.702  23.729  51.033  1.00  0.00           C
ATOM   1295  HA  PRO    85      46.878  23.214  50.089  1.00  0.00           H
ATOM   1296  C   PRO    85      47.796  23.558  52.021  1.00  0.00           C
ATOM   1297  O   PRO    85      47.827  24.274  52.951  1.00  0.00           O
ATOM   1298  N   SER    86      48.702  22.626  51.789  1.00  0.00           N
ATOM   1299  H   SER    86      48.385  21.961  51.099  1.00  0.00           H
ATOM   1300  CA  SER    86      49.634  22.122  52.769  1.00  0.00           C
ATOM   1301  HA  SER    86      50.038  22.849  53.474  1.00  0.00           H
ATOM   1302  CB  SER    86      48.999  21.025  53.702  1.00  0.00           C
ATOM   1303  HB2 SER    86      49.772  20.537  54.297  1.00  0.00           H
ATOM   1304  HB3 SER    86      48.228  21.456  54.341  1.00  0.00           H
ATOM   1305  OG  SER    86      48.514  19.960  52.876  1.00  0.00           O
ATOM   1306  HG  SER    86      47.665  20.242  52.527  1.00  0.00           H
ATOM   1307  C   SER    86      50.860  21.567  52.006  1.00  0.00           C
ATOM   1308  O   SER    86      50.776  21.349  50.811  1.00  0.00           O
ATOM   1309  N   PRO    87      51.996  21.312  52.698  1.00  0.00           N
ATOM   1310  CD  PRO    87      52.354  21.932  54.019  1.00  0.00           C
ATOM   1311  HD2 PRO    87      51.973  21.398  54.890  1.00  0.00           H
ATOM   1312  HD3 PRO    87      52.034  22.972  54.068  1.00  0.00           H
ATOM   1313  CG  PRO    87      53.881  21.895  54.015  1.00  0.00           C
ATOM   1314  HG2 PRO    87      54.252  21.814  55.036  1.00  0.00           H
ATOM   1315  HG3 PRO    87      54.349  22.753  53.533  1.00  0.00           H
ATOM   1316  CB  PRO    87      54.290  20.735  53.114  1.00  0.00           C
ATOM   1317  HB2 PRO    87      54.157  19.839  53.720  1.00  0.00           H
ATOM   1318  HB3 PRO    87      55.318  20.823  52.760  1.00  0.00           H
ATOM   1319  CA  PRO    87      53.158  20.782  52.059  1.00  0.00           C
ATOM   1320  HA  PRO    87      53.516  21.466  51.289  1.00  0.00           H
ATOM   1321  C   PRO    87      52.916  19.410  51.452  1.00  0.00           C
ATOM   1322  O   PRO    87      53.561  19.101  50.420  1.00  0.00           O
ATOM   1323  N   TYR    88      51.977  18.591  52.035  1.00  0.00           N
ATOM   1324  H   TYR    88      51.524  18.883  52.889  1.00  0.00           H
ATOM   1325  CA  TYR    88      51.637  17.317  51.549  1.00  0.00           C
ATOM   1326  HA  TYR    88      52.504  16.658  51.596  1.00  0.00           H
ATOM   1327  CB  TYR    88      50.604  16.597  52.457  1.00  0.00           C
ATOM   1328  HB2 TYR    88      49.630  17.082  52.403  1.00  0.00           H
ATOM   1329  HB3 TYR    88      50.589  15.556  52.132  1.00  0.00           H
ATOM   1330  CG  TYR    88      51.023  16.490  53.947  1.00  0.00           C
ATOM   1331  CD1 TYR    88      50.588  17.491  54.802  1.00  0.00           C
ATOM   1332  HD1 TYR    88      49.798  18.154  54.482  1.00  0.00           H
ATOM   1333  CE1 TYR    88      50.986  17.563  56.160  1.00  0.00           C
ATOM   1334  HE1 TYR    88      50.603  18.242  56.908  1.00  0.00           H
ATOM   1335  CZ  TYR    88      52.104  16.892  56.541  1.00  0.00           C
ATOM   1336  OH  TYR    88      52.606  17.032  57.797  1.00  0.00           O
ATOM   1337  HH  TYR    88      51.975  17.282  58.475  1.00  0.00           H
ATOM   1338  CE2 TYR    88      52.602  15.892  55.626  1.00  0.00           C
ATOM   1339  HE2 TYR    88      53.365  15.227  56.003  1.00  0.00           H
ATOM   1340  CD2 TYR    88      52.032  15.619  54.384  1.00  0.00           C
ATOM   1341  HD2 TYR    88      52.482  14.954  53.662  1.00  0.00           H
ATOM   1342  C   TYR    88      51.197  17.442  50.062  1.00  0.00           C
ATOM   1343  O   TYR    88      51.536  16.513  49.334  1.00  0.00           O
ATOM   1344  N   ASN    89      50.545  18.492  49.611  1.00  0.00           N
ATOM   1345  H   ASN    89      50.334  19.315  50.158  1.00  0.00           H
ATOM   1346  CA  ASN    89      49.904  18.527  48.235  1.00  0.00           C
ATOM   1347  HA  ASN    89      50.294  17.676  47.677  1.00  0.00           H
ATOM   1348  CB  ASN    89      48.371  18.330  48.265  1.00  0.00           C
ATOM   1349  HB2 ASN    89      47.871  18.165  47.311  1.00  0.00           H
ATOM   1350  HB3 ASN    89      48.332  17.453  48.912  1.00  0.00           H
ATOM   1351  CG  ASN    89      47.632  19.374  48.999  1.00  0.00           C
ATOM   1352  OD1 ASN    89      48.018  20.507  49.085  1.00  0.00           O
ATOM   1353  ND2 ASN    89      46.490  19.050  49.506  1.00  0.00           N
ATOM   1354 HD21 ASN    89      46.046  19.669  50.168  1.00  0.00           H
ATOM   1355 HD22 ASN    89      46.202  18.084  49.438  1.00  0.00           H
ATOM   1356  C   ASN    89      50.317  19.804  47.432  1.00  0.00           C
ATOM   1357  O   ASN    89      49.948  19.832  46.292  1.00  0.00           O
ATOM   1358  N   SER    90      50.914  20.857  47.993  1.00  0.00           N
ATOM   1359  H   SER    90      51.223  20.849  48.954  1.00  0.00           H
ATOM   1360  CA  SER    90      51.069  22.173  47.344  1.00  0.00           C
ATOM   1361  HA  SER    90      50.196  22.237  46.695  1.00  0.00           H
ATOM   1362  CB  SER    90      51.118  23.267  48.392  1.00  0.00           C
ATOM   1363  HB2 SER    90      51.993  23.013  48.988  1.00  0.00           H
ATOM   1364  HB3 SER    90      51.259  24.195  47.837  1.00  0.00           H
ATOM   1365  OG  SER    90      49.981  23.374  49.169  1.00  0.00           O
ATOM   1366  HG  SER    90      49.861  22.591  49.711  1.00  0.00           H
ATOM   1367  C   SER    90      52.179  22.265  46.351  1.00  0.00           C
ATOM   1368  O   SER    90      53.246  21.576  46.395  1.00  0.00           O
ATOM   1369  N   ARG    91      51.970  23.219  45.488  1.00  0.00           N
ATOM   1370  H   ARG    91      51.149  23.780  45.658  1.00  0.00           H
ATOM   1371  CA  ARG    91      52.668  23.545  44.237  1.00  0.00           C
ATOM   1372  HA  ARG    91      53.616  23.011  44.196  1.00  0.00           H
ATOM   1373  CB  ARG    91      51.907  23.123  42.959  1.00  0.00           C
ATOM   1374  HB2 ARG    91      51.429  22.166  43.165  1.00  0.00           H
ATOM   1375  HB3 ARG    91      51.074  23.769  42.683  1.00  0.00           H
ATOM   1376  CG  ARG    91      52.759  23.043  41.717  1.00  0.00           C
ATOM   1377  HG2 ARG    91      53.214  24.023  41.573  1.00  0.00           H
ATOM   1378  HG3 ARG    91      53.601  22.385  41.939  1.00  0.00           H
ATOM   1379  CD  ARG    91      51.950  22.767  40.457  1.00  0.00           C
ATOM   1380  HD2 ARG    91      50.881  22.885  40.637  1.00  0.00           H
ATOM   1381  HD3 ARG    91      52.243  23.477  39.685  1.00  0.00           H
ATOM   1382  NE  ARG    91      52.081  21.384  39.967  1.00  0.00           N
ATOM   1383  HE  ARG    91      52.631  20.742  40.520  1.00  0.00           H
ATOM   1384  CZ  ARG    91      51.420  20.812  39.010  1.00  0.00           C
ATOM   1385  NH1 ARG    91      51.591  19.539  38.694  1.00  0.00           N
ATOM   1386 HH11 ARG    91      52.316  19.046  39.193  1.00  0.00           H
ATOM   1387 HH12 ARG    91      51.026  19.020  38.035  1.00  0.00           H
ATOM   1388  NH2 ARG    91      50.429  21.369  38.319  1.00  0.00           N
ATOM   1389 HH21 ARG    91      50.160  22.333  38.454  1.00  0.00           H
ATOM   1390 HH22 ARG    91      50.066  20.916  37.492  1.00  0.00           H
ATOM   1391  C   ARG    91      53.117  25.004  44.252  1.00  0.00           C
ATOM   1392  O   ARG    91      52.231  25.864  44.435  1.00  0.00           O
ATOM   1393  N   PHE    92      54.376  25.300  44.025  1.00  0.00           N
ATOM   1394  H   PHE    92      54.981  24.503  44.162  1.00  0.00           H
ATOM   1395  CA  PHE    92      54.885  26.660  43.782  1.00  0.00           C
ATOM   1396  HA  PHE    92      54.503  27.235  44.626  1.00  0.00           H
ATOM   1397  CB  PHE    92      56.480  26.751  43.954  1.00  0.00           C
ATOM   1398  HB2 PHE    92      56.665  26.341  44.947  1.00  0.00           H
ATOM   1399  HB3 PHE    92      56.958  26.134  43.193  1.00  0.00           H
ATOM   1400  CG  PHE    92      56.987  28.192  43.794  1.00  0.00           C
ATOM   1401  CD1 PHE    92      57.199  28.956  44.944  1.00  0.00           C
ATOM   1402  HD1 PHE    92      57.004  28.671  45.967  1.00  0.00           H
ATOM   1403  CE1 PHE    92      57.756  30.249  44.816  1.00  0.00           C
ATOM   1404  HE1 PHE    92      57.850  30.904  45.669  1.00  0.00           H
ATOM   1405  CZ  PHE    92      58.125  30.769  43.539  1.00  0.00           C
ATOM   1406  HZ  PHE    92      58.546  31.759  43.457  1.00  0.00           H
ATOM   1407  CE2 PHE    92      57.935  29.995  42.393  1.00  0.00           C
ATOM   1408  HE2 PHE    92      58.137  30.379  41.405  1.00  0.00           H
ATOM   1409  CD2 PHE    92      57.426  28.665  42.533  1.00  0.00           C
ATOM   1410  HD2 PHE    92      57.400  28.000  41.682  1.00  0.00           H
ATOM   1411  C   PHE    92      54.425  27.146  42.318  1.00  0.00           C
ATOM   1412  O   PHE    92      54.369  26.266  41.416  1.00  0.00           O
ATOM   1413  N   GLU    93      54.161  28.427  42.213  1.00  0.00           N
ATOM   1414  H   GLU    93      54.157  29.008  43.039  1.00  0.00           H
ATOM   1415  CA  GLU    93      53.867  29.107  40.991  1.00  0.00           C
ATOM   1416  HA  GLU    93      54.230  28.515  40.150  1.00  0.00           H
ATOM   1417  CB  GLU    93      52.347  29.324  40.879  1.00  0.00           C
ATOM   1418  HB2 GLU    93      52.082  30.150  41.538  1.00  0.00           H
ATOM   1419  HB3 GLU    93      52.283  29.722  39.866  1.00  0.00           H
ATOM   1420  CG  GLU    93      51.408  28.121  41.064  1.00  0.00           C
ATOM   1421  HG2 GLU    93      51.543  27.681  42.053  1.00  0.00           H
ATOM   1422  HG3 GLU    93      50.420  28.576  40.988  1.00  0.00           H
ATOM   1423  CD  GLU    93      51.396  27.119  39.919  1.00  0.00           C
ATOM   1424  OE1 GLU    93      50.397  26.380  39.909  1.00  0.00           O
ATOM   1425  OE2 GLU    93      52.291  27.034  39.066  1.00  0.00           O
ATOM   1426  C   GLU    93      54.686  30.365  40.669  1.00  0.00           C
ATOM   1427  O   GLU    93      55.285  30.308  39.577  1.00  0.00           O
ATOM   1428  N   SER    94      54.554  31.476  41.435  1.00  0.00           N
ATOM   1429  H   SER    94      53.740  31.606  42.019  1.00  0.00           H
ATOM   1430  CA  SER    94      55.279  32.723  41.131  1.00  0.00           C
ATOM   1431  HA  SER    94      56.318  32.427  40.986  1.00  0.00           H
ATOM   1432  CB  SER    94      54.663  33.436  39.871  1.00  0.00           C
ATOM   1433  HB2 SER    94      55.239  34.352  39.737  1.00  0.00           H
ATOM   1434  HB3 SER    94      54.677  32.849  38.952  1.00  0.00           H
ATOM   1435  OG  SER    94      53.225  33.824  39.992  1.00  0.00           O
ATOM   1436  HG  SER    94      53.151  34.205  40.869  1.00  0.00           H
ATOM   1437  C   SER    94      55.219  33.542  42.467  1.00  0.00           C
ATOM   1438  O   SER    94      54.175  33.862  42.939  1.00  0.00           O
ATOM   1439  N   VAL    95      56.327  34.252  42.758  1.00  0.00           N
ATOM   1440  H   VAL    95      57.171  34.069  42.234  1.00  0.00           H
ATOM   1441  CA  VAL    95      56.382  35.420  43.717  1.00  0.00           C
ATOM   1442  HA  VAL    95      55.863  35.101  44.622  1.00  0.00           H
ATOM   1443  CB  VAL    95      57.809  35.925  44.023  1.00  0.00           C
ATOM   1444  HB  VAL    95      58.368  35.706  43.113  1.00  0.00           H
ATOM   1445  CG1 VAL    95      57.955  37.425  44.458  1.00  0.00           C
ATOM   1446 HG11 VAL    95      59.016  37.566  44.663  1.00  0.00           H
ATOM   1447 HG12 VAL    95      57.743  38.047  43.588  1.00  0.00           H
ATOM   1448 HG13 VAL    95      57.147  37.550  45.179  1.00  0.00           H
ATOM   1449  CG2 VAL    95      58.380  35.069  45.188  1.00  0.00           C
ATOM   1450 HG21 VAL    95      59.408  35.208  45.523  1.00  0.00           H
ATOM   1451 HG22 VAL    95      57.699  35.247  46.020  1.00  0.00           H
ATOM   1452 HG23 VAL    95      58.279  34.076  44.752  1.00  0.00           H
ATOM   1453  C   VAL    95      55.477  36.549  43.254  1.00  0.00           C
ATOM   1454  O   VAL    95      55.826  37.135  42.242  1.00  0.00           O
ATOM   1455  N   ALA    96      54.238  36.726  43.777  1.00  0.00           N
ATOM   1456  H   ALA    96      53.944  36.152  44.555  1.00  0.00           H
ATOM   1457  CA  ALA    96      53.265  37.523  43.191  1.00  0.00           C
ATOM   1458  HA  ALA    96      53.706  38.464  42.862  1.00  0.00           H
ATOM   1459  CB  ALA    96      52.530  36.849  42.070  1.00  0.00           C
ATOM   1460  HB1 ALA    96      52.111  35.946  42.511  1.00  0.00           H
ATOM   1461  HB2 ALA    96      51.788  37.512  41.625  1.00  0.00           H
ATOM   1462  HB3 ALA    96      53.178  36.438  41.295  1.00  0.00           H
ATOM   1463  C   ALA    96      52.169  37.886  44.256  1.00  0.00           C
ATOM   1464  O   ALA    96      51.738  37.075  45.094  1.00  0.00           O
ATOM   1465  N   TRP    97      51.564  39.124  44.182  1.00  0.00           N
ATOM   1466  H   TRP    97      51.894  39.687  43.411  1.00  0.00           H
ATOM   1467  CA  TRP    97      50.535  39.640  45.085  1.00  0.00           C
ATOM   1468  HA  TRP    97      50.405  38.895  45.869  1.00  0.00           H
ATOM   1469  CB  TRP    97      51.037  40.958  45.799  1.00  0.00           C
ATOM   1470  HB2 TRP    97      50.183  41.538  46.149  1.00  0.00           H
ATOM   1471  HB3 TRP    97      51.610  40.752  46.703  1.00  0.00           H
ATOM   1472  CG  TRP    97      51.712  42.004  45.024  1.00  0.00           C
ATOM   1473  CD1 TRP    97      53.025  42.398  45.161  1.00  0.00           C
ATOM   1474  HD1 TRP    97      53.821  41.883  45.675  1.00  0.00           H
ATOM   1475  NE1 TRP    97      53.128  43.640  44.529  1.00  0.00           N
ATOM   1476  HE1 TRP    97      53.969  44.200  44.531  1.00  0.00           H
ATOM   1477  CE2 TRP    97      51.941  44.118  44.027  1.00  0.00           C
ATOM   1478  CZ2 TRP    97      51.616  45.176  43.254  1.00  0.00           C
ATOM   1479  HZ2 TRP    97      52.371  45.902  42.993  1.00  0.00           H
ATOM   1480  CH2 TRP    97      50.316  45.338  42.701  1.00  0.00           C
ATOM   1481  HH2 TRP    97      50.014  46.196  42.119  1.00  0.00           H
ATOM   1482  CZ3 TRP    97      49.392  44.310  42.910  1.00  0.00           C
ATOM   1483  HZ3 TRP    97      48.385  44.548  42.599  1.00  0.00           H
ATOM   1484  CE3 TRP    97      49.700  43.202  43.766  1.00  0.00           C
ATOM   1485  HE3 TRP    97      49.002  42.412  44.000  1.00  0.00           H
ATOM   1486  CD2 TRP    97      51.017  43.047  44.281  1.00  0.00           C
ATOM   1487  C   TRP    97      49.120  39.718  44.500  1.00  0.00           C
ATOM   1488  O   TRP    97      48.179  40.028  45.212  1.00  0.00           O
ATOM   1489  N   SER    98      48.998  39.459  43.167  1.00  0.00           N
ATOM   1490  H   SER    98      49.847  39.311  42.640  1.00  0.00           H
ATOM   1491  CA  SER    98      47.655  39.410  42.498  1.00  0.00           C
ATOM   1492  HA  SER    98      46.928  39.028  43.216  1.00  0.00           H
ATOM   1493  CB  SER    98      47.223  40.806  42.177  1.00  0.00           C
ATOM   1494  HB2 SER    98      46.899  41.334  43.075  1.00  0.00           H
ATOM   1495  HB3 SER    98      47.985  41.404  41.676  1.00  0.00           H
ATOM   1496  OG  SER    98      46.103  40.798  41.348  1.00  0.00           O
ATOM   1497  HG  SER    98      45.459  40.105  41.512  1.00  0.00           H
ATOM   1498  C   SER    98      47.791  38.419  41.222  1.00  0.00           C
ATOM   1499  O   SER    98      48.899  38.232  40.689  1.00  0.00           O
ATOM   1500  N   ALA    99      46.708  37.646  40.920  1.00  0.00           N
ATOM   1501  H   ALA    99      45.847  37.825  41.416  1.00  0.00           H
ATOM   1502  CA  ALA    99      46.899  36.430  40.184  1.00  0.00           C
ATOM   1503  HA  ALA    99      47.797  36.516  39.573  1.00  0.00           H
ATOM   1504  CB  ALA    99      47.050  35.274  41.184  1.00  0.00           C
ATOM   1505  HB1 ALA    99      47.857  35.334  41.915  1.00  0.00           H
ATOM   1506  HB2 ALA    99      46.151  35.234  41.800  1.00  0.00           H
ATOM   1507  HB3 ALA    99      47.281  34.355  40.646  1.00  0.00           H
ATOM   1508  C   ALA    99      45.715  36.203  39.164  1.00  0.00           C
ATOM   1509  O   ALA    99      44.559  36.566  39.397  1.00  0.00           O
ATOM   1510  N   SER   100      46.038  35.402  38.157  1.00  0.00           N
ATOM   1511  H   SER   100      47.024  35.273  37.976  1.00  0.00           H
ATOM   1512  CA  SER   100      45.057  34.661  37.324  1.00  0.00           C
ATOM   1513  HA  SER   100      44.194  34.228  37.828  1.00  0.00           H
ATOM   1514  CB  SER   100      44.495  35.627  36.260  1.00  0.00           C
ATOM   1515  HB2 SER   100      43.971  36.396  36.830  1.00  0.00           H
ATOM   1516  HB3 SER   100      45.306  36.066  35.679  1.00  0.00           H
ATOM   1517  OG  SER   100      43.733  35.019  35.300  1.00  0.00           O
ATOM   1518  HG  SER   100      43.061  35.643  35.016  1.00  0.00           H
ATOM   1519  C   SER   100      45.821  33.453  36.792  1.00  0.00           C
ATOM   1520  O   SER   100      47.039  33.415  36.606  1.00  0.00           O
ATOM   1521  N   ALA   101      44.991  32.445  36.614  1.00  0.00           N
ATOM   1522  H   ALA   101      44.030  32.515  36.918  1.00  0.00           H
ATOM   1523  CA  ALA   101      45.464  31.116  36.163  1.00  0.00           C
ATOM   1524  HA  ALA   101      46.335  31.230  35.519  1.00  0.00           H
ATOM   1525  CB  ALA   101      45.846  30.342  37.351  1.00  0.00           C
ATOM   1526  HB1 ALA   101      46.129  29.302  37.191  1.00  0.00           H
ATOM   1527  HB2 ALA   101      46.770  30.772  37.738  1.00  0.00           H
ATOM   1528  HB3 ALA   101      45.071  30.392  38.115  1.00  0.00           H
ATOM   1529  C   ALA   101      44.380  30.301  35.397  1.00  0.00           C
ATOM   1530  O   ALA   101      43.240  30.075  35.865  1.00  0.00           O
ATOM   1531  N   CYX   102      44.812  29.821  34.200  1.00  0.00           N
ATOM   1532  H   CYX   102      45.784  29.934  33.950  1.00  0.00           H
ATOM   1533  CA  CYX   102      43.974  28.933  33.477  1.00  0.00           C
ATOM   1534  HA  CYX   102      43.393  28.324  34.171  1.00  0.00           H
ATOM   1535  CB  CYX   102      42.988  29.752  32.635  1.00  0.00           C
ATOM   1536  HB2 CYX   102      42.391  29.134  31.965  1.00  0.00           H
ATOM   1537  HB3 CYX   102      42.252  30.151  33.332  1.00  0.00           H
ATOM   1538  SG  CYX   102      43.764  30.979  31.511  1.00  0.00           S
ATOM   1539  C   CYX   102      44.837  27.949  32.661  1.00  0.00           C
ATOM   1540  O   CYX   102      46.022  27.789  32.916  1.00  0.00           O
ATOM   1541  N   HIE   103      44.225  27.158  31.762  1.00  0.00           N
ATOM   1542  H   HIE   103      43.223  27.265  31.681  1.00  0.00           H
ATOM   1543  CA  HIE   103      44.847  26.040  30.984  1.00  0.00           C
ATOM   1544  HA  HIE   103      45.924  26.196  31.021  1.00  0.00           H
ATOM   1545  CB  HIE   103      44.367  24.717  31.548  1.00  0.00           C
ATOM   1546  HB2 HIE   103      44.355  24.681  32.638  1.00  0.00           H
ATOM   1547  HB3 HIE   103      43.427  24.319  31.167  1.00  0.00           H
ATOM   1548  CG  HIE   103      45.397  23.611  31.220  1.00  0.00           C
ATOM   1549  ND1 HIE   103      45.553  22.867  30.029  1.00  0.00           N
ATOM   1550  CE1 HIE   103      46.482  21.879  30.242  1.00  0.00           C
ATOM   1551  HE1 HIE   103      46.589  20.972  29.667  1.00  0.00           H
ATOM   1552  NE2 HIE   103      46.935  22.048  31.470  1.00  0.00           N
ATOM   1553  HE2 HIE   103      47.671  21.530  31.927  1.00  0.00           H
ATOM   1554  CD2 HIE   103      46.207  23.017  32.117  1.00  0.00           C
ATOM   1555  HD2 HIE   103      46.283  23.191  33.180  1.00  0.00           H
ATOM   1556  C   HIE   103      44.489  26.148  29.538  1.00  0.00           C
ATOM   1557  O   HIE   103      43.264  26.227  29.260  1.00  0.00           O
ATOM   1558  N   ASP   104      45.408  25.951  28.609  1.00  0.00           N
ATOM   1559  H   ASP   104      46.326  25.678  28.930  1.00  0.00           H
ATOM   1560  CA  ASP   104      45.253  26.095  27.180  1.00  0.00           C
ATOM   1561  HA  ASP   104      44.426  26.773  26.967  1.00  0.00           H
ATOM   1562  CB  ASP   104      46.481  26.886  26.542  1.00  0.00           C
ATOM   1563  HB2 ASP   104      46.179  27.364  25.610  1.00  0.00           H
ATOM   1564  HB3 ASP   104      46.903  27.607  27.242  1.00  0.00           H
ATOM   1565  CG  ASP   104      47.660  25.998  26.142  1.00  0.00           C
ATOM   1566  OD1 ASP   104      47.761  24.790  26.538  1.00  0.00           O
ATOM   1567  OD2 ASP   104      48.436  26.394  25.262  1.00  0.00           O
ATOM   1568  C   ASP   104      44.873  24.828  26.489  1.00  0.00           C
ATOM   1569  O   ASP   104      44.972  24.740  25.283  1.00  0.00           O
ATOM   1570  N   GLY   105      44.422  23.814  27.204  1.00  0.00           N
ATOM   1571  H   GLY   105      44.337  23.995  28.195  1.00  0.00           H
ATOM   1572  CA  GLY   105      44.195  22.474  26.688  1.00  0.00           C
ATOM   1573  HA2 GLY   105      43.364  22.005  27.215  1.00  0.00           H
ATOM   1574  HA3 GLY   105      43.939  22.685  25.649  1.00  0.00           H
ATOM   1575  C   GLY   105      45.524  21.689  26.554  1.00  0.00           C
ATOM   1576  O   GLY   105      45.477  20.480  26.489  1.00  0.00           O
ATOM   1577  N   THR   106      46.698  22.337  26.510  1.00  0.00           N
ATOM   1578  H   THR   106      46.731  23.345  26.436  1.00  0.00           H
ATOM   1579  CA  THR   106      47.969  21.643  26.679  1.00  0.00           C
ATOM   1580  HA  THR   106      47.841  20.566  26.570  1.00  0.00           H
ATOM   1581  CB  THR   106      48.861  21.865  25.435  1.00  0.00           C
ATOM   1582  HB  THR   106      49.671  21.139  25.365  1.00  0.00           H
ATOM   1583  CG2 THR   106      48.026  21.682  24.182  1.00  0.00           C
ATOM   1584 HG21 THR   106      47.443  20.770  24.318  1.00  0.00           H
ATOM   1585 HG22 THR   106      47.509  22.630  24.036  1.00  0.00           H
ATOM   1586 HG23 THR   106      48.735  21.630  23.355  1.00  0.00           H
ATOM   1587  OG1 THR   106      49.341  23.130  25.492  1.00  0.00           O
ATOM   1588  HG1 THR   106      48.634  23.748  25.691  1.00  0.00           H
ATOM   1589  C   THR   106      48.701  21.887  27.952  1.00  0.00           C
ATOM   1590  O   THR   106      49.272  20.924  28.412  1.00  0.00           O
ATOM   1591  N   SER   107      48.827  23.073  28.547  1.00  0.00           N
ATOM   1592  H   SER   107      48.452  23.884  28.076  1.00  0.00           H
ATOM   1593  CA  SER   107      49.506  23.358  29.841  1.00  0.00           C
ATOM   1594  HA  SER   107      49.356  22.532  30.537  1.00  0.00           H
ATOM   1595  CB  SER   107      51.023  23.463  29.625  1.00  0.00           C
ATOM   1596  HB2 SER   107      51.364  22.710  28.913  1.00  0.00           H
ATOM   1597  HB3 SER   107      51.156  24.441  29.165  1.00  0.00           H
ATOM   1598  OG  SER   107      51.619  23.365  30.894  1.00  0.00           O
ATOM   1599  HG  SER   107      51.691  22.423  31.061  1.00  0.00           H
ATOM   1600  C   SER   107      48.890  24.608  30.577  1.00  0.00           C
ATOM   1601  O   SER   107      48.067  25.336  29.985  1.00  0.00           O
ATOM   1602  N   TRP   108      49.341  24.837  31.810  1.00  0.00           N
ATOM   1603  H   TRP   108      50.235  24.480  32.119  1.00  0.00           H
ATOM   1604  CA  TRP   108      48.983  26.008  32.624  1.00  0.00           C
ATOM   1605  HA  TRP   108      47.898  25.976  32.511  1.00  0.00           H
ATOM   1606  CB  TRP   108      49.349  25.767  34.090  1.00  0.00           C
ATOM   1607  HB2 TRP   108      50.438  25.810  34.079  1.00  0.00           H
ATOM   1608  HB3 TRP   108      49.035  26.655  34.639  1.00  0.00           H
ATOM   1609  CG  TRP   108      48.693  24.570  34.714  1.00  0.00           C
ATOM   1610  CD1 TRP   108      49.218  23.370  34.910  1.00  0.00           C
ATOM   1611  HD1 TRP   108      50.194  23.045  34.584  1.00  0.00           H
ATOM   1612  NE1 TRP   108      48.330  22.566  35.502  1.00  0.00           N
ATOM   1613  HE1 TRP   108      48.512  21.616  35.792  1.00  0.00           H
ATOM   1614  CE2 TRP   108      47.112  23.142  35.645  1.00  0.00           C
ATOM   1615  CZ2 TRP   108      45.898  22.607  36.037  1.00  0.00           C
ATOM   1616  HZ2 TRP   108      45.779  21.556  36.252  1.00  0.00           H
ATOM   1617  CH2 TRP   108      44.788  23.472  36.063  1.00  0.00           C
ATOM   1618  HH2 TRP   108      43.772  23.135  36.204  1.00  0.00           H
ATOM   1619  CZ3 TRP   108      44.890  24.832  35.682  1.00  0.00           C
ATOM   1620  HZ3 TRP   108      43.952  25.355  35.804  1.00  0.00           H
ATOM   1621  CE3 TRP   108      46.169  25.333  35.325  1.00  0.00           C
ATOM   1622  HE3 TRP   108      46.256  26.409  35.275  1.00  0.00           H
ATOM   1623  CD2 TRP   108      47.337  24.471  35.210  1.00  0.00           C
ATOM   1624  C   TRP   108      49.496  27.387  32.203  1.00  0.00           C
ATOM   1625  O   TRP   108      50.710  27.656  32.088  1.00  0.00           O
ATOM   1626  N   LEU   109      48.635  28.357  31.882  1.00  0.00           N
ATOM   1627  H   LEU   109      47.675  28.112  32.080  1.00  0.00           H
ATOM   1628  CA  LEU   109      48.938  29.778  31.701  1.00  0.00           C
ATOM   1629  HA  LEU   109      49.960  29.987  31.384  1.00  0.00           H
ATOM   1630  CB  LEU   109      48.030  30.160  30.543  1.00  0.00           C
ATOM   1631  HB2 LEU   109      48.432  29.680  29.651  1.00  0.00           H
ATOM   1632  HB3 LEU   109      47.004  29.874  30.776  1.00  0.00           H
ATOM   1633  CG  LEU   109      47.893  31.602  30.217  1.00  0.00           C
ATOM   1634  HG  LEU   109      47.457  32.164  31.042  1.00  0.00           H
ATOM   1635  CD1 LEU   109      49.193  32.267  29.840  1.00  0.00           C
ATOM   1636 HD11 LEU   109      49.887  31.616  29.309  1.00  0.00           H
ATOM   1637 HD12 LEU   109      49.048  33.092  29.142  1.00  0.00           H
ATOM   1638 HD13 LEU   109      49.592  32.728  30.743  1.00  0.00           H
ATOM   1639  CD2 LEU   109      46.852  31.750  29.083  1.00  0.00           C
ATOM   1640 HD21 LEU   109      47.017  32.639  28.475  1.00  0.00           H
ATOM   1641 HD22 LEU   109      46.951  30.842  28.489  1.00  0.00           H
ATOM   1642 HD23 LEU   109      45.936  31.787  29.673  1.00  0.00           H
ATOM   1643  C   LEU   109      48.705  30.491  33.009  1.00  0.00           C
ATOM   1644  O   LEU   109      47.585  30.422  33.536  1.00  0.00           O
ATOM   1645  N   THR   110      49.700  31.226  33.585  1.00  0.00           N
ATOM   1646  H   THR   110      50.642  31.145  33.232  1.00  0.00           H
ATOM   1647  CA  THR   110      49.558  31.795  34.924  1.00  0.00           C
ATOM   1648  HA  THR   110      48.489  31.893  35.114  1.00  0.00           H
ATOM   1649  CB  THR   110      50.233  30.918  36.028  1.00  0.00           C
ATOM   1650  HB  THR   110      50.206  31.407  37.003  1.00  0.00           H
ATOM   1651  CG2 THR   110      49.441  29.594  36.094  1.00  0.00           C
ATOM   1652 HG21 THR   110      49.555  29.239  37.119  1.00  0.00           H
ATOM   1653 HG22 THR   110      48.427  29.785  35.741  1.00  0.00           H
ATOM   1654 HG23 THR   110      49.795  28.860  35.371  1.00  0.00           H
ATOM   1655  OG1 THR   110      51.527  30.466  35.743  1.00  0.00           O
ATOM   1656  HG1 THR   110      52.024  31.256  35.523  1.00  0.00           H
ATOM   1657  C   THR   110      50.149  33.229  34.933  1.00  0.00           C
ATOM   1658  O   THR   110      51.261  33.431  34.481  1.00  0.00           O
ATOM   1659  N   ILE   111      49.459  34.208  35.483  1.00  0.00           N
ATOM   1660  H   ILE   111      48.692  33.819  36.013  1.00  0.00           H
ATOM   1661  CA  ILE   111      49.697  35.621  35.561  1.00  0.00           C
ATOM   1662  HA  ILE   111      50.614  35.775  34.993  1.00  0.00           H
ATOM   1663  CB  ILE   111      48.571  36.410  34.893  1.00  0.00           C
ATOM   1664  HB  ILE   111      47.729  36.319  35.578  1.00  0.00           H
ATOM   1665  CG2 ILE   111      49.014  37.894  34.847  1.00  0.00           C
ATOM   1666 HG21 ILE   111      49.826  38.030  34.132  1.00  0.00           H
ATOM   1667 HG22 ILE   111      48.223  38.566  34.515  1.00  0.00           H
ATOM   1668 HG23 ILE   111      49.369  38.221  35.824  1.00  0.00           H
ATOM   1669  CG1 ILE   111      48.320  35.971  33.492  1.00  0.00           C
ATOM   1670 HG12 ILE   111      49.275  36.020  32.970  1.00  0.00           H
ATOM   1671 HG13 ILE   111      47.882  34.974  33.449  1.00  0.00           H
ATOM   1672  CD1 ILE   111      47.304  36.826  32.717  1.00  0.00           C
ATOM   1673 HD11 ILE   111      47.624  37.862  32.612  1.00  0.00           H
ATOM   1674 HD12 ILE   111      47.107  36.402  31.733  1.00  0.00           H
ATOM   1675 HD13 ILE   111      46.415  36.781  33.346  1.00  0.00           H
ATOM   1676  C   ILE   111      49.922  36.075  37.044  1.00  0.00           C
ATOM   1677  O   ILE   111      49.110  35.875  37.911  1.00  0.00           O
ATOM   1678  N   GLY   112      51.071  36.654  37.292  1.00  0.00           N
ATOM   1679  H   GLY   112      51.661  36.896  36.509  1.00  0.00           H
ATOM   1680  CA  GLY   112      51.639  36.974  38.599  1.00  0.00           C
ATOM   1681  HA2 GLY   112      51.030  36.670  39.450  1.00  0.00           H
ATOM   1682  HA3 GLY   112      52.533  36.364  38.730  1.00  0.00           H
ATOM   1683  C   GLY   112      51.983  38.475  38.665  1.00  0.00           C
ATOM   1684  O   GLY   112      53.006  38.856  38.109  1.00  0.00           O
ATOM   1685  N   ILE   113      51.078  39.321  39.241  1.00  0.00           N
ATOM   1686  H   ILE   113      50.215  38.995  39.653  1.00  0.00           H
ATOM   1687  CA  ILE   113      51.412  40.712  39.445  1.00  0.00           C
ATOM   1688  HA  ILE   113      51.860  41.080  38.522  1.00  0.00           H
ATOM   1689  CB  ILE   113      50.157  41.553  39.809  1.00  0.00           C
ATOM   1690  HB  ILE   113      49.841  41.296  40.819  1.00  0.00           H
ATOM   1691  CG2 ILE   113      50.448  43.100  39.653  1.00  0.00           C
ATOM   1692 HG21 ILE   113      49.539  43.592  39.997  1.00  0.00           H
ATOM   1693 HG22 ILE   113      51.284  43.372  40.297  1.00  0.00           H
ATOM   1694 HG23 ILE   113      50.650  43.340  38.609  1.00  0.00           H
ATOM   1695  CG1 ILE   113      48.850  41.247  38.934  1.00  0.00           C
ATOM   1696 HG12 ILE   113      48.508  40.236  39.150  1.00  0.00           H
ATOM   1697 HG13 ILE   113      48.077  41.941  39.266  1.00  0.00           H
ATOM   1698  CD1 ILE   113      48.927  41.480  37.413  1.00  0.00           C
ATOM   1699 HD11 ILE   113      49.741  40.859  37.043  1.00  0.00           H
ATOM   1700 HD12 ILE   113      48.046  41.038  36.949  1.00  0.00           H
ATOM   1701 HD13 ILE   113      48.946  42.533  37.133  1.00  0.00           H
ATOM   1702  C   ILE   113      52.493  40.844  40.561  1.00  0.00           C
ATOM   1703  O   ILE   113      52.301  40.093  41.562  1.00  0.00           O
ATOM   1704  N   SER   114      53.555  41.557  40.403  1.00  0.00           N
ATOM   1705  H   SER   114      53.645  42.032  39.516  1.00  0.00           H
ATOM   1706  CA  SER   114      54.634  41.770  41.398  1.00  0.00           C
ATOM   1707  HA  SER   114      54.227  41.682  42.405  1.00  0.00           H
ATOM   1708  CB  SER   114      55.797  40.780  41.053  1.00  0.00           C
ATOM   1709  HB2 SER   114      55.456  39.745  41.093  1.00  0.00           H
ATOM   1710  HB3 SER   114      56.096  40.848  40.007  1.00  0.00           H
ATOM   1711  OG  SER   114      56.843  40.951  42.012  1.00  0.00           O
ATOM   1712  HG  SER   114      56.522  40.662  42.869  1.00  0.00           H
ATOM   1713  C   SER   114      55.207  43.239  41.241  1.00  0.00           C
ATOM   1714  O   SER   114      54.899  43.898  40.253  1.00  0.00           O
ATOM   1715  N   GLY   115      56.090  43.732  42.113  1.00  0.00           N
ATOM   1716  H   GLY   115      56.122  43.375  43.057  1.00  0.00           H
ATOM   1717  CA  GLY   115      56.753  45.099  42.003  1.00  0.00           C
ATOM   1718  HA2 GLY   115      57.812  45.073  42.258  1.00  0.00           H
ATOM   1719  HA3 GLY   115      56.662  45.364  40.949  1.00  0.00           H
ATOM   1720  C   GLY   115      55.979  46.214  42.800  1.00  0.00           C
ATOM   1721  O   GLY   115      55.062  46.003  43.610  1.00  0.00           O
ATOM   1722  N   PRO   116      56.429  47.460  42.623  1.00  0.00           N
ATOM   1723  CD  PRO   116      57.504  47.859  41.642  1.00  0.00           C
ATOM   1724  HD2 PRO   116      57.201  47.673  40.612  1.00  0.00           H
ATOM   1725  HD3 PRO   116      58.377  47.251  41.880  1.00  0.00           H
ATOM   1726  CG  PRO   116      57.778  49.367  41.967  1.00  0.00           C
ATOM   1727  HG2 PRO   116      57.296  50.098  41.320  1.00  0.00           H
ATOM   1728  HG3 PRO   116      58.825  49.667  41.991  1.00  0.00           H
ATOM   1729  CB  PRO   116      57.242  49.531  43.403  1.00  0.00           C
ATOM   1730  HB2 PRO   116      57.041  50.595  43.529  1.00  0.00           H
ATOM   1731  HB3 PRO   116      57.936  49.117  44.134  1.00  0.00           H
ATOM   1732  CA  PRO   116      56.013  48.616  43.436  1.00  0.00           C
ATOM   1733  HA  PRO   116      55.828  48.216  44.433  1.00  0.00           H
ATOM   1734  C   PRO   116      54.731  49.293  42.948  1.00  0.00           C
ATOM   1735  O   PRO   116      54.289  49.090  41.804  1.00  0.00           O
ATOM   1736  N   ASP   117      54.239  50.189  43.693  1.00  0.00           N
ATOM   1737  H   ASP   117      54.766  50.500  44.497  1.00  0.00           H
ATOM   1738  CA  ASP   117      52.919  50.837  43.460  1.00  0.00           C
ATOM   1739  HA  ASP   117      52.170  50.076  43.243  1.00  0.00           H
ATOM   1740  CB  ASP   117      52.488  51.578  44.795  1.00  0.00           C
ATOM   1741  HB2 ASP   117      53.205  52.347  45.085  1.00  0.00           H
ATOM   1742  HB3 ASP   117      51.633  52.228  44.614  1.00  0.00           H
ATOM   1743  CG  ASP   117      52.187  50.692  46.048  1.00  0.00           C
ATOM   1744  OD1 ASP   117      51.944  51.212  47.181  1.00  0.00           O
ATOM   1745  OD2 ASP   117      52.256  49.469  45.887  1.00  0.00           O
ATOM   1746  C   ASP   117      52.923  51.820  42.314  1.00  0.00           C
ATOM   1747  O   ASP   117      52.012  51.924  41.491  1.00  0.00           O
ATOM   1748  N   ASN   118      54.079  52.480  42.044  1.00  0.00           N
ATOM   1749  H   ASN   118      54.782  52.440  42.770  1.00  0.00           H
ATOM   1750  CA  ASN   118      54.301  53.312  40.844  1.00  0.00           C
ATOM   1751  HA  ASN   118      53.354  53.587  40.378  1.00  0.00           H
ATOM   1752  CB  ASN   118      55.114  54.642  41.082  1.00  0.00           C
ATOM   1753  HB2 ASN   118      56.086  54.330  41.467  1.00  0.00           H
ATOM   1754  HB3 ASN   118      55.244  55.237  40.178  1.00  0.00           H
ATOM   1755  CG  ASN   118      54.528  55.440  42.179  1.00  0.00           C
ATOM   1756  OD1 ASN   118      55.148  55.915  43.128  1.00  0.00           O
ATOM   1757  ND2 ASN   118      53.186  55.707  42.164  1.00  0.00           N
ATOM   1758 HD21 ASN   118      52.792  56.132  42.990  1.00  0.00           H
ATOM   1759 HD22 ASN   118      52.537  55.410  41.450  1.00  0.00           H
ATOM   1760  C   ASN   118      54.921  52.512  39.663  1.00  0.00           C
ATOM   1761  O   ASN   118      55.215  53.056  38.658  1.00  0.00           O
ATOM   1762  N   GLY   119      55.089  51.202  39.725  1.00  0.00           N
ATOM   1763  H   GLY   119      54.735  50.793  40.578  1.00  0.00           H
ATOM   1764  CA  GLY   119      55.765  50.358  38.754  1.00  0.00           C
ATOM   1765  HA2 GLY   119      55.548  50.813  37.788  1.00  0.00           H
ATOM   1766  HA3 GLY   119      56.805  50.385  39.078  1.00  0.00           H
ATOM   1767  C   GLY   119      55.575  48.898  38.601  1.00  0.00           C
ATOM   1768  O   GLY   119      56.477  48.200  38.103  1.00  0.00           O
ATOM   1769  N   ALA   120      54.430  48.342  39.053  1.00  0.00           N
ATOM   1770  H   ALA   120      53.814  48.906  39.620  1.00  0.00           H
ATOM   1771  CA  ALA   120      54.132  46.928  39.052  1.00  0.00           C
ATOM   1772  HA  ALA   120      54.738  46.422  39.804  1.00  0.00           H
ATOM   1773  CB  ALA   120      52.693  46.813  39.517  1.00  0.00           C
ATOM   1774  HB1 ALA   120      52.022  47.312  38.818  1.00  0.00           H
ATOM   1775  HB2 ALA   120      52.508  45.739  39.559  1.00  0.00           H
ATOM   1776  HB3 ALA   120      52.500  47.306  40.470  1.00  0.00           H
ATOM   1777  C   ALA   120      54.184  46.292  37.617  1.00  0.00           C
ATOM   1778  O   ALA   120      53.986  47.018  36.617  1.00  0.00           O
ATOM   1779  N   VAL   121      54.549  45.019  37.587  1.00  0.00           N
ATOM   1780  H   VAL   121      54.567  44.519  38.465  1.00  0.00           H
ATOM   1781  CA  VAL   121      54.725  44.159  36.402  1.00  0.00           C
ATOM   1782  HA  VAL   121      54.512  44.711  35.486  1.00  0.00           H
ATOM   1783  CB  VAL   121      56.200  43.678  36.312  1.00  0.00           C
ATOM   1784  HB  VAL   121      56.248  42.824  35.635  1.00  0.00           H
ATOM   1785  CG1 VAL   121      56.956  44.791  35.517  1.00  0.00           C
ATOM   1786 HG11 VAL   121      56.365  45.131  34.668  1.00  0.00           H
ATOM   1787 HG12 VAL   121      57.027  45.671  36.156  1.00  0.00           H
ATOM   1788 HG13 VAL   121      57.889  44.469  35.054  1.00  0.00           H
ATOM   1789  CG2 VAL   121      56.916  43.178  37.620  1.00  0.00           C
ATOM   1790 HG21 VAL   121      56.866  43.980  38.356  1.00  0.00           H
ATOM   1791 HG22 VAL   121      56.552  42.230  38.016  1.00  0.00           H
ATOM   1792 HG23 VAL   121      57.933  42.820  37.461  1.00  0.00           H
ATOM   1793  C   VAL   121      53.780  42.988  36.535  1.00  0.00           C
ATOM   1794  O   VAL   121      53.915  42.219  37.522  1.00  0.00           O
ATOM   1795  N   ALA   122      52.806  42.850  35.627  1.00  0.00           N
ATOM   1796  H   ALA   122      52.711  43.551  34.907  1.00  0.00           H
ATOM   1797  CA  ALA   122      52.010  41.670  35.359  1.00  0.00           C
ATOM   1798  HA  ALA   122      51.754  41.217  36.317  1.00  0.00           H
ATOM   1799  CB  ALA   122      50.777  42.199  34.603  1.00  0.00           C
ATOM   1800  HB1 ALA   122      50.299  42.924  35.262  1.00  0.00           H
ATOM   1801  HB2 ALA   122      51.111  42.780  33.743  1.00  0.00           H
ATOM   1802  HB3 ALA   122      50.075  41.416  34.315  1.00  0.00           H
ATOM   1803  C   ALA   122      52.835  40.713  34.517  1.00  0.00           C
ATOM   1804  O   ALA   122      52.829  40.785  33.295  1.00  0.00           O
ATOM   1805  N   VAL   123      53.561  39.843  35.221  1.00  0.00           N
ATOM   1806  H   VAL   123      53.398  39.828  36.218  1.00  0.00           H
ATOM   1807  CA  VAL   123      54.339  38.798  34.556  1.00  0.00           C
ATOM   1808  HA  VAL   123      54.838  39.183  33.667  1.00  0.00           H
ATOM   1809  CB  VAL   123      55.522  38.264  35.512  1.00  0.00           C
ATOM   1810  HB  VAL   123      55.052  37.757  36.355  1.00  0.00           H
ATOM   1811  CG1 VAL   123      56.467  37.284  34.865  1.00  0.00           C
ATOM   1812 HG11 VAL   123      56.967  37.759  34.021  1.00  0.00           H
ATOM   1813 HG12 VAL   123      57.207  36.957  35.595  1.00  0.00           H
ATOM   1814 HG13 VAL   123      55.860  36.394  34.699  1.00  0.00           H
ATOM   1815  CG2 VAL   123      56.515  39.430  35.979  1.00  0.00           C
ATOM   1816 HG21 VAL   123      56.922  39.951  35.111  1.00  0.00           H
ATOM   1817 HG22 VAL   123      55.975  40.238  36.471  1.00  0.00           H
ATOM   1818 HG23 VAL   123      57.363  39.068  36.562  1.00  0.00           H
ATOM   1819  C   VAL   123      53.366  37.698  34.115  1.00  0.00           C
ATOM   1820  O   VAL   123      52.571  37.157  34.887  1.00  0.00           O
ATOM   1821  N   LEU   124      53.576  37.152  32.905  1.00  0.00           N
ATOM   1822  H   LEU   124      54.300  37.561  32.330  1.00  0.00           H
ATOM   1823  CA  LEU   124      52.925  35.946  32.322  1.00  0.00           C
ATOM   1824  HA  LEU   124      52.055  35.665  32.915  1.00  0.00           H
ATOM   1825  CB  LEU   124      52.280  36.254  30.962  1.00  0.00           C
ATOM   1826  HB2 LEU   124      53.062  36.587  30.280  1.00  0.00           H
ATOM   1827  HB3 LEU   124      51.791  35.414  30.468  1.00  0.00           H
ATOM   1828  CG  LEU   124      51.209  37.419  31.176  1.00  0.00           C
ATOM   1829  HG  LEU   124      51.039  37.529  32.247  1.00  0.00           H
ATOM   1830  CD1 LEU   124      51.707  38.824  30.759  1.00  0.00           C
ATOM   1831 HD11 LEU   124      51.047  39.613  31.120  1.00  0.00           H
ATOM   1832 HD12 LEU   124      52.668  38.966  31.252  1.00  0.00           H
ATOM   1833 HD13 LEU   124      51.749  38.985  29.681  1.00  0.00           H
ATOM   1834  CD2 LEU   124      49.918  37.151  30.411  1.00  0.00           C
ATOM   1835 HD21 LEU   124      49.287  38.033  30.312  1.00  0.00           H
ATOM   1836 HD22 LEU   124      50.168  36.767  29.421  1.00  0.00           H
ATOM   1837 HD23 LEU   124      49.382  36.307  30.847  1.00  0.00           H
ATOM   1838  C   LEU   124      53.977  34.792  32.259  1.00  0.00           C
ATOM   1839  O   LEU   124      54.916  34.868  31.483  1.00  0.00           O
ATOM   1840  N   LYS   125      53.745  33.776  33.079  1.00  0.00           N
ATOM   1841  H   LYS   125      52.996  33.999  33.719  1.00  0.00           H
ATOM   1842  CA  LYS   125      54.246  32.377  33.083  1.00  0.00           C
ATOM   1843  HA  LYS   125      55.233  32.449  32.626  1.00  0.00           H
ATOM   1844  CB  LYS   125      54.295  31.758  34.505  1.00  0.00           C
ATOM   1845  HB2 LYS   125      53.486  32.253  35.041  1.00  0.00           H
ATOM   1846  HB3 LYS   125      54.110  30.684  34.484  1.00  0.00           H
ATOM   1847  CG  LYS   125      55.688  31.976  35.200  1.00  0.00           C
ATOM   1848  HG2 LYS   125      56.491  31.814  34.480  1.00  0.00           H
ATOM   1849  HG3 LYS   125      55.798  33.040  35.414  1.00  0.00           H
ATOM   1850  CD  LYS   125      55.798  31.205  36.559  1.00  0.00           C
ATOM   1851  HD2 LYS   125      55.098  31.685  37.244  1.00  0.00           H
ATOM   1852  HD3 LYS   125      55.670  30.153  36.307  1.00  0.00           H
ATOM   1853  CE  LYS   125      57.267  31.228  37.012  1.00  0.00           C
ATOM   1854  HE2 LYS   125      57.880  31.081  36.123  1.00  0.00           H
ATOM   1855  HE3 LYS   125      57.527  32.183  37.466  1.00  0.00           H
ATOM   1856  NZ  LYS   125      57.537  30.074  37.899  1.00  0.00           N
ATOM   1857  HZ1 LYS   125      58.530  30.083  38.083  1.00  0.00           H
ATOM   1858  HZ2 LYS   125      57.008  30.237  38.742  1.00  0.00           H
ATOM   1859  HZ3 LYS   125      57.199  29.193  37.539  1.00  0.00           H
ATOM   1860  C   LYS   125      53.381  31.479  32.229  1.00  0.00           C
ATOM   1861  O   LYS   125      52.113  31.466  32.323  1.00  0.00           O
ATOM   1862  N   TYR   126      54.057  30.635  31.462  1.00  0.00           N
ATOM   1863  H   TYR   126      55.063  30.565  31.512  1.00  0.00           H
ATOM   1864  CA  TYR   126      53.459  29.614  30.666  1.00  0.00           C
ATOM   1865  HA  TYR   126      52.500  29.324  31.096  1.00  0.00           H
ATOM   1866  CB  TYR   126      53.134  30.227  29.327  1.00  0.00           C
ATOM   1867  HB2 TYR   126      52.433  31.043  29.502  1.00  0.00           H
ATOM   1868  HB3 TYR   126      54.048  30.615  28.877  1.00  0.00           H
ATOM   1869  CG  TYR   126      52.572  29.195  28.347  1.00  0.00           C
ATOM   1870  CD1 TYR   126      53.459  28.417  27.564  1.00  0.00           C
ATOM   1871  HD1 TYR   126      54.507  28.653  27.674  1.00  0.00           H
ATOM   1872  CE1 TYR   126      52.899  27.599  26.570  1.00  0.00           C
ATOM   1873  HE1 TYR   126      53.551  27.150  25.835  1.00  0.00           H
ATOM   1874  CZ  TYR   126      51.487  27.404  26.366  1.00  0.00           C
ATOM   1875  OH  TYR   126      51.020  26.591  25.410  1.00  0.00           O
ATOM   1876  HH  TYR   126      50.072  26.593  25.256  1.00  0.00           H
ATOM   1877  CE2 TYR   126      50.650  28.157  27.225  1.00  0.00           C
ATOM   1878  HE2 TYR   126      49.590  27.990  27.105  1.00  0.00           H
ATOM   1879  CD2 TYR   126      51.192  29.082  28.191  1.00  0.00           C
ATOM   1880  HD2 TYR   126      50.457  29.647  28.743  1.00  0.00           H
ATOM   1881  C   TYR   126      54.357  28.358  30.670  1.00  0.00           C
ATOM   1882  O   TYR   126      55.598  28.384  30.611  1.00  0.00           O
ATOM   1883  N   ASN   127      53.639  27.270  30.942  1.00  0.00           N
ATOM   1884  H   ASN   127      52.668  27.522  31.060  1.00  0.00           H
ATOM   1885  CA  ASN   127      54.282  25.997  31.265  1.00  0.00           C
ATOM   1886  HA  ASN   127      53.468  25.364  31.617  1.00  0.00           H
ATOM   1887  CB  ASN   127      54.875  25.371  29.944  1.00  0.00           C
ATOM   1888  HB2 ASN   127      54.190  25.600  29.127  1.00  0.00           H
ATOM   1889  HB3 ASN   127      55.819  25.817  29.628  1.00  0.00           H
ATOM   1890  CG  ASN   127      55.117  23.878  30.106  1.00  0.00           C
ATOM   1891  OD1 ASN   127      54.912  23.208  31.146  1.00  0.00           O
ATOM   1892  ND2 ASN   127      55.608  23.266  29.036  1.00  0.00           N
ATOM   1893 HD21 ASN   127      56.051  22.384  29.249  1.00  0.00           H
ATOM   1894 HD22 ASN   127      56.013  23.785  28.269  1.00  0.00           H
ATOM   1895  C   ASN   127      55.285  26.046  32.455  1.00  0.00           C
ATOM   1896  O   ASN   127      56.537  25.737  32.361  1.00  0.00           O
ATOM   1897  N   GLY   128      54.940  26.838  33.473  1.00  0.00           N
ATOM   1898  H   GLY   128      53.994  27.189  33.512  1.00  0.00           H
ATOM   1899  CA  GLY   128      55.699  27.262  34.645  1.00  0.00           C
ATOM   1900  HA2 GLY   128      54.996  27.794  35.286  1.00  0.00           H
ATOM   1901  HA3 GLY   128      55.944  26.329  35.153  1.00  0.00           H
ATOM   1902  C   GLY   128      56.880  28.225  34.399  1.00  0.00           C
ATOM   1903  O   GLY   128      57.622  28.435  35.305  1.00  0.00           O
ATOM   1904  N   ILE   129      57.101  28.767  33.219  1.00  0.00           N
ATOM   1905  H   ILE   129      56.441  28.508  32.501  1.00  0.00           H
ATOM   1906  CA  ILE   129      58.306  29.469  32.734  1.00  0.00           C
ATOM   1907  HA  ILE   129      58.981  29.705  33.557  1.00  0.00           H
ATOM   1908  CB  ILE   129      59.062  28.669  31.604  1.00  0.00           C
ATOM   1909  HB  ILE   129      58.416  28.490  30.744  1.00  0.00           H
ATOM   1910  CG2 ILE   129      60.353  29.403  31.154  1.00  0.00           C
ATOM   1911 HG21 ILE   129      60.749  28.783  30.350  1.00  0.00           H
ATOM   1912 HG22 ILE   129      60.100  30.361  30.701  1.00  0.00           H
ATOM   1913 HG23 ILE   129      61.100  29.460  31.947  1.00  0.00           H
ATOM   1914  CG1 ILE   129      59.461  27.269  32.142  1.00  0.00           C
ATOM   1915 HG12 ILE   129      58.567  26.764  32.505  1.00  0.00           H
ATOM   1916 HG13 ILE   129      59.895  26.600  31.400  1.00  0.00           H
ATOM   1917  CD1 ILE   129      60.416  27.371  33.335  1.00  0.00           C
ATOM   1918 HD11 ILE   129      60.050  27.897  34.217  1.00  0.00           H
ATOM   1919 HD12 ILE   129      60.545  26.360  33.721  1.00  0.00           H
ATOM   1920 HD13 ILE   129      61.429  27.587  32.993  1.00  0.00           H
ATOM   1921  C   ILE   129      57.942  30.858  32.207  1.00  0.00           C
ATOM   1922  O   ILE   129      57.005  30.963  31.435  1.00  0.00           O
ATOM   1923  N   ILE   130      58.654  31.953  32.594  1.00  0.00           N
ATOM   1924  H   ILE   130      59.526  31.817  33.083  1.00  0.00           H
ATOM   1925  CA  ILE   130      58.241  33.322  32.221  1.00  0.00           C
ATOM   1926  HA  ILE   130      57.189  33.305  32.508  1.00  0.00           H
ATOM   1927  CB  ILE   130      58.939  34.477  33.011  1.00  0.00           C
ATOM   1928  HB  ILE   130      60.005  34.355  32.814  1.00  0.00           H
ATOM   1929  CG2 ILE   130      58.410  35.839  32.492  1.00  0.00           C
ATOM   1930 HG21 ILE   130      58.910  36.641  33.037  1.00  0.00           H
ATOM   1931 HG22 ILE   130      58.677  35.988  31.446  1.00  0.00           H
ATOM   1932 HG23 ILE   130      57.332  35.872  32.644  1.00  0.00           H
ATOM   1933  CG1 ILE   130      58.697  34.289  34.550  1.00  0.00           C
ATOM   1934 HG12 ILE   130      57.634  34.476  34.702  1.00  0.00           H
ATOM   1935 HG13 ILE   130      58.755  33.215  34.729  1.00  0.00           H
ATOM   1936  CD1 ILE   130      59.624  35.119  35.477  1.00  0.00           C
ATOM   1937 HD11 ILE   130      59.213  34.971  36.475  1.00  0.00           H
ATOM   1938 HD12 ILE   130      60.661  34.829  35.308  1.00  0.00           H
ATOM   1939 HD13 ILE   130      59.577  36.184  35.251  1.00  0.00           H
ATOM   1940  C   ILE   130      58.392  33.459  30.740  1.00  0.00           C
ATOM   1941  O   ILE   130      59.405  33.025  30.150  1.00  0.00           O
ATOM   1942  N   THR   131      57.353  33.968  30.127  1.00  0.00           N
ATOM   1943  H   THR   131      56.698  34.406  30.760  1.00  0.00           H
ATOM   1944  CA  THR   131      57.094  34.024  28.661  1.00  0.00           C
ATOM   1945  HA  THR   131      57.946  33.504  28.222  1.00  0.00           H
ATOM   1946  CB  THR   131      55.888  33.119  28.449  1.00  0.00           C
ATOM   1947  HB  THR   131      55.048  33.341  29.107  1.00  0.00           H
ATOM   1948  CG2 THR   131      55.292  33.043  27.001  1.00  0.00           C
ATOM   1949 HG21 THR   131      54.371  32.461  26.950  1.00  0.00           H
ATOM   1950 HG22 THR   131      54.963  33.988  26.570  1.00  0.00           H
ATOM   1951 HG23 THR   131      56.017  32.690  26.266  1.00  0.00           H
ATOM   1952  OG1 THR   131      56.255  31.799  28.828  1.00  0.00           O
ATOM   1953  HG1 THR   131      56.710  31.827  29.672  1.00  0.00           H
ATOM   1954  C   THR   131      56.840  35.449  28.163  1.00  0.00           C
ATOM   1955  O   THR   131      57.291  35.872  27.058  1.00  0.00           O
ATOM   1956  N   ASP   132      56.068  36.218  28.899  1.00  0.00           N
ATOM   1957  H   ASP   132      55.740  35.946  29.815  1.00  0.00           H
ATOM   1958  CA  ASP   132      55.649  37.498  28.614  1.00  0.00           C
ATOM   1959  HA  ASP   132      56.378  38.073  28.042  1.00  0.00           H
ATOM   1960  CB  ASP   132      54.290  37.474  27.863  1.00  0.00           C
ATOM   1961  HB2 ASP   132      54.082  36.543  27.335  1.00  0.00           H
ATOM   1962  HB3 ASP   132      53.420  37.643  28.498  1.00  0.00           H
ATOM   1963  CG  ASP   132      54.214  38.511  26.730  1.00  0.00           C
ATOM   1964  OD1 ASP   132      54.599  39.680  26.975  1.00  0.00           O
ATOM   1965  OD2 ASP   132      53.829  38.189  25.601  1.00  0.00           O
ATOM   1966  C   ASP   132      55.447  38.308  29.909  1.00  0.00           C
ATOM   1967  O   ASP   132      55.619  37.854  31.015  1.00  0.00           O
ATOM   1968  N   THR   133      55.137  39.602  29.732  1.00  0.00           N
ATOM   1969  H   THR   133      54.886  39.925  28.808  1.00  0.00           H
ATOM   1970  CA  THR   133      55.099  40.673  30.748  1.00  0.00           C
ATOM   1971  HA  THR   133      54.572  40.244  31.601  1.00  0.00           H
ATOM   1972  CB  THR   133      56.517  40.958  31.296  1.00  0.00           C
ATOM   1973  HB  THR   133      57.135  41.237  30.443  1.00  0.00           H
ATOM   1974  CG2 THR   133      56.578  42.030  32.359  1.00  0.00           C
ATOM   1975 HG21 THR   133      57.540  41.937  32.862  1.00  0.00           H
ATOM   1976 HG22 THR   133      56.583  43.022  31.905  1.00  0.00           H
ATOM   1977 HG23 THR   133      55.790  41.989  33.112  1.00  0.00           H
ATOM   1978  OG1 THR   133      57.105  39.808  31.858  1.00  0.00           O
ATOM   1979  HG1 THR   133      56.669  38.986  31.622  1.00  0.00           H
ATOM   1980  C   THR   133      54.400  42.008  30.275  1.00  0.00           C
ATOM   1981  O   THR   133      54.474  42.313  29.094  1.00  0.00           O
ATOM   1982  N   ILE   134      53.673  42.733  31.116  1.00  0.00           N
ATOM   1983  H   ILE   134      53.445  42.256  31.976  1.00  0.00           H
ATOM   1984  CA  ILE   134      52.950  44.015  30.881  1.00  0.00           C
ATOM   1985  HA  ILE   134      53.285  44.468  29.948  1.00  0.00           H
ATOM   1986  CB  ILE   134      51.387  43.801  30.839  1.00  0.00           C
ATOM   1987  HB  ILE   134      51.062  43.205  31.692  1.00  0.00           H
ATOM   1988  CG2 ILE   134      50.734  45.222  30.996  1.00  0.00           C
ATOM   1989 HG21 ILE   134      50.930  45.806  31.895  1.00  0.00           H
ATOM   1990 HG22 ILE   134      50.957  45.812  30.108  1.00  0.00           H
ATOM   1991 HG23 ILE   134      49.658  45.136  31.147  1.00  0.00           H
ATOM   1992  CG1 ILE   134      50.998  43.134  29.477  1.00  0.00           C
ATOM   1993 HG12 ILE   134      51.257  43.868  28.715  1.00  0.00           H
ATOM   1994 HG13 ILE   134      51.573  42.239  29.237  1.00  0.00           H
ATOM   1995  CD1 ILE   134      49.538  42.826  29.458  1.00  0.00           C
ATOM   1996 HD11 ILE   134      49.013  43.687  29.874  1.00  0.00           H
ATOM   1997 HD12 ILE   134      49.108  42.535  28.499  1.00  0.00           H
ATOM   1998 HD13 ILE   134      49.410  41.965  30.116  1.00  0.00           H
ATOM   1999  C   ILE   134      53.272  44.924  32.056  1.00  0.00           C
ATOM   2000  O   ILE   134      53.008  44.534  33.253  1.00  0.00           O
ATOM   2001  N   LYS   135      53.845  46.096  31.779  1.00  0.00           N
ATOM   2002  H   LYS   135      53.956  46.350  30.808  1.00  0.00           H
ATOM   2003  CA  LYS   135      54.256  47.191  32.721  1.00  0.00           C
ATOM   2004  HA  LYS   135      54.617  46.772  33.660  1.00  0.00           H
ATOM   2005  CB  LYS   135      55.407  48.105  32.064  1.00  0.00           C
ATOM   2006  HB2 LYS   135      55.206  48.310  31.012  1.00  0.00           H
ATOM   2007  HB3 LYS   135      55.493  49.105  32.491  1.00  0.00           H
ATOM   2008  CG  LYS   135      56.731  47.237  32.205  1.00  0.00           C
ATOM   2009  HG2 LYS   135      56.853  47.148  33.285  1.00  0.00           H
ATOM   2010  HG3 LYS   135      56.581  46.304  31.663  1.00  0.00           H
ATOM   2011  CD  LYS   135      58.032  47.959  31.810  1.00  0.00           C
ATOM   2012  HD2 LYS   135      57.940  48.282  30.773  1.00  0.00           H
ATOM   2013  HD3 LYS   135      58.086  48.754  32.552  1.00  0.00           H
ATOM   2014  CE  LYS   135      59.303  47.150  32.003  1.00  0.00           C
ATOM   2015  HE2 LYS   135      59.207  46.697  32.990  1.00  0.00           H
ATOM   2016  HE3 LYS   135      59.419  46.340  31.283  1.00  0.00           H
ATOM   2017  NZ  LYS   135      60.502  48.036  32.036  1.00  0.00           N
ATOM   2018  HZ1 LYS   135      61.292  47.570  32.457  1.00  0.00           H
ATOM   2019  HZ2 LYS   135      60.720  48.376  31.111  1.00  0.00           H
ATOM   2020  HZ3 LYS   135      60.352  48.752  32.732  1.00  0.00           H
ATOM   2021  C   LYS   135      53.040  48.059  33.067  1.00  0.00           C
ATOM   2022  O   LYS   135      52.257  48.385  32.192  1.00  0.00           O
ATOM   2023  N   SER   136      52.925  48.574  34.349  1.00  0.00           N
ATOM   2024  H   SER   136      53.494  48.294  35.135  1.00  0.00           H
ATOM   2025  CA  SER   136      52.086  49.631  34.802  1.00  0.00           C
ATOM   2026  HA  SER   136      51.076  49.227  34.737  1.00  0.00           H
ATOM   2027  CB  SER   136      52.394  49.888  36.296  1.00  0.00           C
ATOM   2028  HB2 SER   136      52.196  48.980  36.866  1.00  0.00           H
ATOM   2029  HB3 SER   136      53.479  49.967  36.366  1.00  0.00           H
ATOM   2030  OG  SER   136      51.706  50.992  36.818  1.00  0.00           O
ATOM   2031  HG  SER   136      50.764  50.950  36.642  1.00  0.00           H
ATOM   2032  C   SER   136      52.149  50.870  33.959  1.00  0.00           C
ATOM   2033  O   SER   136      53.191  51.116  33.355  1.00  0.00           O
ATOM   2034  N   TRP   137      50.988  51.544  33.789  1.00  0.00           N
ATOM   2035  H   TRP   137      50.180  51.123  34.226  1.00  0.00           H
ATOM   2036  CA  TRP   137      50.745  52.627  32.775  1.00  0.00           C
ATOM   2037  HA  TRP   137      51.669  53.062  32.392  1.00  0.00           H
ATOM   2038  CB  TRP   137      50.247  51.892  31.502  1.00  0.00           C
ATOM   2039  HB2 TRP   137      50.396  52.601  30.687  1.00  0.00           H
ATOM   2040  HB3 TRP   137      50.799  50.986  31.253  1.00  0.00           H
ATOM   2041  CG  TRP   137      48.793  51.505  31.575  1.00  0.00           C
ATOM   2042  CD1 TRP   137      47.774  52.406  31.490  1.00  0.00           C
ATOM   2043  HD1 TRP   137      47.837  53.462  31.272  1.00  0.00           H
ATOM   2044  NE1 TRP   137      46.560  51.714  31.650  1.00  0.00           N
ATOM   2045  HE1 TRP   137      45.631  52.111  31.634  1.00  0.00           H
ATOM   2046  CE2 TRP   137      46.756  50.377  31.883  1.00  0.00           C
ATOM   2047  CZ2 TRP   137      45.937  49.278  32.252  1.00  0.00           C
ATOM   2048  HZ2 TRP   137      44.885  49.454  32.418  1.00  0.00           H
ATOM   2049  CH2 TRP   137      46.423  48.018  32.418  1.00  0.00           C
ATOM   2050  HH2 TRP   137      45.768  47.217  32.732  1.00  0.00           H
ATOM   2051  CZ3 TRP   137      47.805  47.845  32.393  1.00  0.00           C
ATOM   2052  HZ3 TRP   137      48.174  46.838  32.521  1.00  0.00           H
ATOM   2053  CE3 TRP   137      48.701  48.914  32.189  1.00  0.00           C
ATOM   2054  HE3 TRP   137      49.768  48.754  32.239  1.00  0.00           H
ATOM   2055  CD2 TRP   137      48.178  50.232  31.914  1.00  0.00           C
ATOM   2056  C   TRP   137      49.914  53.789  33.285  1.00  0.00           C
ATOM   2057  O   TRP   137      50.303  54.938  32.955  1.00  0.00           O
ATOM   2058  N   ARG   138      49.022  53.499  34.285  1.00  0.00           N
ATOM   2059  H   ARG   138      48.996  52.618  34.780  1.00  0.00           H
ATOM   2060  CA  ARG   138      48.696  54.710  35.172  1.00  0.00           C
ATOM   2061  HA  ARG   138      48.814  55.612  34.571  1.00  0.00           H
ATOM   2062  CB  ARG   138      47.189  54.712  35.426  1.00  0.00           C
ATOM   2063  HB2 ARG   138      46.996  53.795  35.983  1.00  0.00           H
ATOM   2064  HB3 ARG   138      47.036  55.540  36.118  1.00  0.00           H
ATOM   2065  CG  ARG   138      46.122  54.760  34.254  1.00  0.00           C
ATOM   2066  HG2 ARG   138      46.060  53.753  33.842  1.00  0.00           H
ATOM   2067  HG3 ARG   138      45.081  54.961  34.507  1.00  0.00           H
ATOM   2068  CD  ARG   138      46.399  55.834  33.150  1.00  0.00           C
ATOM   2069  HD2 ARG   138      47.307  55.539  32.625  1.00  0.00           H
ATOM   2070  HD3 ARG   138      45.662  55.886  32.349  1.00  0.00           H
ATOM   2071  NE  ARG   138      46.567  57.195  33.720  1.00  0.00           N
ATOM   2072  HE  ARG   138      46.125  57.430  34.596  1.00  0.00           H
ATOM   2073  CZ  ARG   138      47.220  58.095  33.030  1.00  0.00           C
ATOM   2074  NH1 ARG   138      47.732  57.942  31.869  1.00  0.00           N
ATOM   2075 HH11 ARG   138      47.427  57.249  31.200  1.00  0.00           H
ATOM   2076 HH12 ARG   138      48.313  58.730  31.622  1.00  0.00           H
ATOM   2077  NH2 ARG   138      47.349  59.274  33.578  1.00  0.00           N
ATOM   2078 HH21 ARG   138      46.775  59.415  34.396  1.00  0.00           H
ATOM   2079 HH22 ARG   138      47.978  59.903  33.098  1.00  0.00           H
ATOM   2080  C   ARG   138      49.543  54.852  36.464  1.00  0.00           C
ATOM   2081  O   ARG   138      49.437  55.863  37.130  1.00  0.00           O
ATOM   2082  N   ASN   139      50.397  53.924  36.773  1.00  0.00           N
ATOM   2083  H   ASN   139      50.242  53.052  36.289  1.00  0.00           H
ATOM   2084  CA  ASN   139      51.282  53.996  37.989  1.00  0.00           C
ATOM   2085  HA  ASN   139      51.668  53.009  38.244  1.00  0.00           H
ATOM   2086  CB  ASN   139      52.443  54.965  37.690  1.00  0.00           C
ATOM   2087  HB2 ASN   139      52.139  56.009  37.761  1.00  0.00           H
ATOM   2088  HB3 ASN   139      53.157  54.836  38.505  1.00  0.00           H
ATOM   2089  CG  ASN   139      53.132  54.685  36.368  1.00  0.00           C
ATOM   2090  OD1 ASN   139      53.414  55.620  35.702  1.00  0.00           O
ATOM   2091  ND2 ASN   139      53.428  53.451  36.113  1.00  0.00           N
ATOM   2092 HD21 ASN   139      54.109  53.217  35.404  1.00  0.00           H
ATOM   2093 HD22 ASN   139      53.148  52.751  36.786  1.00  0.00           H
ATOM   2094  C   ASN   139      50.552  54.253  39.270  1.00  0.00           C
ATOM   2095  O   ASN   139      51.012  54.955  40.194  1.00  0.00           O
ATOM   2096  N   ASN   140      49.325  53.728  39.444  1.00  0.00           N
ATOM   2097  H   ASN   140      48.995  53.258  38.612  1.00  0.00           H
ATOM   2098  CA  ASN   140      48.537  53.575  40.665  1.00  0.00           C
ATOM   2099  HA  ASN   140      49.105  53.840  41.557  1.00  0.00           H
ATOM   2100  CB  ASN   140      47.474  54.646  40.470  1.00  0.00           C
ATOM   2101  HB2 ASN   140      47.960  55.617  40.372  1.00  0.00           H
ATOM   2102  HB3 ASN   140      46.894  54.304  39.613  1.00  0.00           H
ATOM   2103  CG  ASN   140      46.499  54.741  41.614  1.00  0.00           C
ATOM   2104  OD1 ASN   140      46.689  54.334  42.780  1.00  0.00           O
ATOM   2105  ND2 ASN   140      45.413  55.402  41.348  1.00  0.00           N
ATOM   2106 HD21 ASN   140      44.783  55.640  42.101  1.00  0.00           H
ATOM   2107 HD22 ASN   140      45.249  55.916  40.494  1.00  0.00           H
ATOM   2108  C   ASN   140      48.038  52.108  40.720  1.00  0.00           C
ATOM   2109  O   ASN   140      46.843  51.860  40.490  1.00  0.00           O
ATOM   2110  N   ILE   141      48.930  51.136  41.079  1.00  0.00           N
ATOM   2111  H   ILE   141      49.799  51.607  41.287  1.00  0.00           H
ATOM   2112  CA  ILE   141      48.719  49.699  41.275  1.00  0.00           C
ATOM   2113  HA  ILE   141      49.670  49.167  41.288  1.00  0.00           H
ATOM   2114  CB  ILE   141      48.042  49.515  42.698  1.00  0.00           C
ATOM   2115  HB  ILE   141      47.046  49.959  42.697  1.00  0.00           H
ATOM   2116  CG2 ILE   141      47.734  48.042  43.066  1.00  0.00           C
ATOM   2117 HG21 ILE   141      47.059  47.557  42.362  1.00  0.00           H
ATOM   2118 HG22 ILE   141      48.697  47.530  43.084  1.00  0.00           H
ATOM   2119 HG23 ILE   141      47.225  47.987  44.029  1.00  0.00           H
ATOM   2120  CG1 ILE   141      48.812  50.195  43.861  1.00  0.00           C
ATOM   2121 HG12 ILE   141      49.666  49.625  44.226  1.00  0.00           H
ATOM   2122 HG13 ILE   141      49.296  51.088  43.462  1.00  0.00           H
ATOM   2123  CD1 ILE   141      48.013  50.569  45.145  1.00  0.00           C
ATOM   2124 HD11 ILE   141      47.511  49.712  45.594  1.00  0.00           H
ATOM   2125 HD12 ILE   141      48.674  51.001  45.896  1.00  0.00           H
ATOM   2126 HD13 ILE   141      47.260  51.311  44.879  1.00  0.00           H
ATOM   2127  C   ILE   141      48.031  48.980  40.101  1.00  0.00           C
ATOM   2128  O   ILE   141      46.841  48.712  40.185  1.00  0.00           O
ATOM   2129  N   LEU   142      48.810  48.570  39.148  1.00  0.00           N
ATOM   2130  H   LEU   142      49.781  48.832  39.051  1.00  0.00           H
ATOM   2131  CA  LEU   142      48.403  47.598  38.183  1.00  0.00           C
ATOM   2132  HA  LEU   142      47.546  47.861  37.561  1.00  0.00           H
ATOM   2133  CB  LEU   142      49.510  47.374  37.096  1.00  0.00           C
ATOM   2134  HB2 LEU   142      49.607  48.259  36.468  1.00  0.00           H
ATOM   2135  HB3 LEU   142      50.453  47.446  37.639  1.00  0.00           H
ATOM   2136  CG  LEU   142      49.412  46.120  36.254  1.00  0.00           C
ATOM   2137  HG  LEU   142      49.600  45.236  36.862  1.00  0.00           H
ATOM   2138  CD1 LEU   142      48.131  45.995  35.500  1.00  0.00           C
ATOM   2139 HD11 LEU   142      47.301  45.633  36.107  1.00  0.00           H
ATOM   2140 HD12 LEU   142      47.868  46.946  35.037  1.00  0.00           H
ATOM   2141 HD13 LEU   142      48.130  45.325  34.639  1.00  0.00           H
ATOM   2142  CD2 LEU   142      50.453  46.092  35.190  1.00  0.00           C
ATOM   2143 HD21 LEU   142      50.361  45.329  34.416  1.00  0.00           H
ATOM   2144 HD22 LEU   142      50.501  47.053  34.677  1.00  0.00           H
ATOM   2145 HD23 LEU   142      51.350  45.903  35.779  1.00  0.00           H
ATOM   2146  C   LEU   142      47.923  46.340  39.007  1.00  0.00           C
ATOM   2147  O   LEU   142      48.603  45.833  39.866  1.00  0.00           O
ATOM   2148  N   ARG   143      46.797  45.714  38.625  1.00  0.00           N
ATOM   2149  H   ARG   143      46.250  46.242  37.960  1.00  0.00           H
ATOM   2150  CA  ARG   143      46.208  44.505  39.233  1.00  0.00           C
ATOM   2151  HA  ARG   143      46.993  43.801  39.508  1.00  0.00           H
ATOM   2152  CB  ARG   143      45.468  44.996  40.527  1.00  0.00           C
ATOM   2153  HB2 ARG   143      45.192  44.160  41.169  1.00  0.00           H
ATOM   2154  HB3 ARG   143      46.219  45.542  41.097  1.00  0.00           H
ATOM   2155  CG  ARG   143      44.383  46.069  40.193  1.00  0.00           C
ATOM   2156  HG2 ARG   143      44.763  46.843  39.527  1.00  0.00           H
ATOM   2157  HG3 ARG   143      43.471  45.662  39.755  1.00  0.00           H
ATOM   2158  CD  ARG   143      44.008  46.892  41.355  1.00  0.00           C
ATOM   2159  HD2 ARG   143      43.693  46.200  42.136  1.00  0.00           H
ATOM   2160  HD3 ARG   143      44.844  47.403  41.832  1.00  0.00           H
ATOM   2161  NE  ARG   143      42.825  47.781  41.058  1.00  0.00           N
ATOM   2162  HE  ARG   143      41.966  47.423  41.449  1.00  0.00           H
ATOM   2163  CZ  ARG   143      42.984  49.088  40.930  1.00  0.00           C
ATOM   2164  NH1 ARG   143      42.028  49.855  41.225  1.00  0.00           N
ATOM   2165 HH11 ARG   143      41.242  49.367  41.632  1.00  0.00           H
ATOM   2166 HH12 ARG   143      42.056  50.864  41.208  1.00  0.00           H
ATOM   2167  NH2 ARG   143      44.014  49.683  40.437  1.00  0.00           N
ATOM   2168 HH21 ARG   143      44.820  49.102  40.257  1.00  0.00           H
ATOM   2169 HH22 ARG   143      44.151  50.675  40.572  1.00  0.00           H
ATOM   2170  C   ARG   143      45.307  43.736  38.288  1.00  0.00           C
ATOM   2171  O   ARG   143      44.823  44.257  37.272  1.00  0.00           O
ATOM   2172  N   THR   144      45.034  42.470  38.600  1.00  0.00           N
ATOM   2173  H   THR   144      45.357  42.129  39.495  1.00  0.00           H
ATOM   2174  CA  THR   144      44.279  41.444  37.866  1.00  0.00           C
ATOM   2175  HA  THR   144      43.624  42.030  37.221  1.00  0.00           H
ATOM   2176  CB  THR   144      45.180  40.596  36.989  1.00  0.00           C
ATOM   2177  HB  THR   144      45.841  41.261  36.432  1.00  0.00           H
ATOM   2178  CG2 THR   144      46.014  39.477  37.719  1.00  0.00           C
ATOM   2179 HG21 THR   144      45.341  38.635  37.879  1.00  0.00           H
ATOM   2180 HG22 THR   144      46.838  39.133  37.097  1.00  0.00           H
ATOM   2181 HG23 THR   144      46.390  39.806  38.687  1.00  0.00           H
ATOM   2182  OG1 THR   144      44.481  39.943  36.042  1.00  0.00           O
ATOM   2183  HG1 THR   144      44.200  40.478  35.297  1.00  0.00           H
ATOM   2184  C   THR   144      43.264  40.575  38.662  1.00  0.00           C
ATOM   2185  O   THR   144      42.765  40.988  39.710  1.00  0.00           O
ATOM   2186  N   GLN   145      42.724  39.512  38.125  1.00  0.00           N
ATOM   2187  H   GLN   145      43.166  39.313  37.239  1.00  0.00           H
ATOM   2188  CA  GLN   145      41.454  38.794  38.425  1.00  0.00           C
ATOM   2189  HA  GLN   145      40.656  39.491  38.167  1.00  0.00           H
ATOM   2190  CB  GLN   145      41.184  37.676  37.486  1.00  0.00           C
ATOM   2191  HB2 GLN   145      42.074  37.048  37.537  1.00  0.00           H
ATOM   2192  HB3 GLN   145      40.355  37.028  37.773  1.00  0.00           H
ATOM   2193  CG  GLN   145      40.849  38.040  36.078  1.00  0.00           C
ATOM   2194  HG2 GLN   145      40.072  38.805  36.053  1.00  0.00           H
ATOM   2195  HG3 GLN   145      41.665  38.488  35.509  1.00  0.00           H
ATOM   2196  CD  GLN   145      40.333  36.926  35.237  1.00  0.00           C
ATOM   2197  OE1 GLN   145      40.901  36.530  34.257  1.00  0.00           O
ATOM   2198  NE2 GLN   145      39.249  36.320  35.559  1.00  0.00           N
ATOM   2199 HE21 GLN   145      38.766  36.635  36.389  1.00  0.00           H
ATOM   2200 HE22 GLN   145      39.184  35.354  35.272  1.00  0.00           H
ATOM   2201  C   GLN   145      41.199  38.257  39.885  1.00  0.00           C
ATOM   2202  O   GLN   145      40.028  38.317  40.323  1.00  0.00           O
ATOM   2203  N   GLU   146      42.127  37.502  40.441  1.00  0.00           N
ATOM   2204  H   GLU   146      43.057  37.626  40.067  1.00  0.00           H
ATOM   2205  CA  GLU   146      41.854  36.555  41.531  1.00  0.00           C
ATOM   2206  HA  GLU   146      42.831  36.133  41.771  1.00  0.00           H
ATOM   2207  CB  GLU   146      41.384  37.218  42.851  1.00  0.00           C
ATOM   2208  HB2 GLU   146      40.310  37.403  42.821  1.00  0.00           H
ATOM   2209  HB3 GLU   146      41.479  36.506  43.670  1.00  0.00           H
ATOM   2210  CG  GLU   146      42.191  38.540  43.229  1.00  0.00           C
ATOM   2211  HG2 GLU   146      41.788  39.238  42.495  1.00  0.00           H
ATOM   2212  HG3 GLU   146      41.927  38.932  44.212  1.00  0.00           H
ATOM   2213  CD  GLU   146      43.771  38.370  43.058  1.00  0.00           C
ATOM   2214  OE1 GLU   146      44.300  37.460  43.775  1.00  0.00           O
ATOM   2215  OE2 GLU   146      44.441  39.089  42.247  1.00  0.00           O
ATOM   2216  C   GLU   146      40.985  35.400  41.100  1.00  0.00           C
ATOM   2217  O   GLU   146      40.100  35.004  41.849  1.00  0.00           O
ATOM   2218  N   SER   147      41.071  34.935  39.817  1.00  0.00           N
ATOM   2219  H   SER   147      41.760  35.271  39.161  1.00  0.00           H
ATOM   2220  CA  SER   147      40.116  33.923  39.304  1.00  0.00           C
ATOM   2221  HA  SER   147      39.859  33.117  39.991  1.00  0.00           H
ATOM   2222  CB  SER   147      38.816  34.564  38.937  1.00  0.00           C
ATOM   2223  HB2 SER   147      38.816  35.642  38.774  1.00  0.00           H
ATOM   2224  HB3 SER   147      38.383  34.135  38.033  1.00  0.00           H
ATOM   2225  OG  SER   147      37.915  34.463  40.064  1.00  0.00           O
ATOM   2226  HG  SER   147      38.444  34.770  40.804  1.00  0.00           H
ATOM   2227  C   SER   147      40.641  33.267  38.061  1.00  0.00           C
ATOM   2228  O   SER   147      41.554  33.811  37.452  1.00  0.00           O
ATOM   2229  N   GLH   148      40.041  32.220  37.603  1.00  0.00           N
ATOM   2230  H   GLH   148      39.313  31.913  38.230  1.00  0.00           H
ATOM   2231  CA  GLH   148      40.217  31.623  36.263  1.00  0.00           C
ATOM   2232  HA  GLH   148      41.222  31.202  36.305  1.00  0.00           H
ATOM   2233  CB  GLH   148      39.129  30.543  35.993  1.00  0.00           C
ATOM   2234  HB2 GLH   148      39.222  29.716  36.698  1.00  0.00           H
ATOM   2235  HB3 GLH   148      38.165  31.041  36.098  1.00  0.00           H
ATOM   2236  CG  GLH   148      39.169  29.868  34.621  1.00  0.00           C
ATOM   2237  HG2 GLH   148      38.845  30.689  33.983  1.00  0.00           H
ATOM   2238  HG3 GLH   148      40.203  29.540  34.509  1.00  0.00           H
ATOM   2239  CD  GLH   148      38.336  28.657  34.244  1.00  0.00           C
ATOM   2240  OE1 GLH   148      37.378  28.209  34.890  1.00  0.00           O
ATOM   2241  OE2 GLH   148      38.485  28.237  32.958  1.00  0.00           O
ATOM   2242  HE2 GLH   148      38.145  27.339  32.975  1.00  0.00           H
ATOM   2243  C   GLH   148      40.198  32.697  35.132  1.00  0.00           C
ATOM   2244  O   GLH   148      39.207  33.454  34.956  1.00  0.00           O
ATOM   2245  N   CYX   149      41.191  32.671  34.191  1.00  0.00           N
ATOM   2246  H   CYX   149      42.015  32.091  34.249  1.00  0.00           H
ATOM   2247  CA  CYX   149      41.041  33.360  32.868  1.00  0.00           C
ATOM   2248  HA  CYX   149      40.525  34.301  33.059  1.00  0.00           H
ATOM   2249  CB  CYX   149      42.394  33.617  32.284  1.00  0.00           C
ATOM   2250  HB2 CYX   149      42.344  33.708  31.199  1.00  0.00           H
ATOM   2251  HB3 CYX   149      42.653  34.587  32.710  1.00  0.00           H
ATOM   2252  SG  CYX   149      43.846  32.592  32.716  1.00  0.00           S
ATOM   2253  C   CYX   149      40.148  32.487  31.967  1.00  0.00           C
ATOM   2254  O   CYX   149      40.156  31.255  32.039  1.00  0.00           O
ATOM   2255  N   ALA   150      39.302  33.065  31.172  1.00  0.00           N
ATOM   2256  H   ALA   150      39.245  34.072  31.208  1.00  0.00           H
ATOM   2257  CA  ALA   150      38.540  32.400  30.126  1.00  0.00           C
ATOM   2258  HA  ALA   150      38.055  31.543  30.593  1.00  0.00           H
ATOM   2259  CB  ALA   150      37.561  33.441  29.499  1.00  0.00           C
ATOM   2260  HB1 ALA   150      37.020  32.985  28.670  1.00  0.00           H
ATOM   2261  HB2 ALA   150      36.787  33.696  30.224  1.00  0.00           H
ATOM   2262  HB3 ALA   150      38.042  34.349  29.136  1.00  0.00           H
ATOM   2263  C   ALA   150      39.477  31.818  29.072  1.00  0.00           C
ATOM   2264  O   ALA   150      40.485  32.391  28.697  1.00  0.00           O
ATOM   2265  N   CYX   151      39.162  30.596  28.529  1.00  0.00           N
ATOM   2266  H   CYX   151      38.498  29.980  28.978  1.00  0.00           H
ATOM   2267  CA  CYX   151      39.798  30.118  27.275  1.00  0.00           C
ATOM   2268  HA  CYX   151      40.265  30.979  26.796  1.00  0.00           H
ATOM   2269  CB  CYX   151      40.856  29.015  27.618  1.00  0.00           C
ATOM   2270  HB2 CYX   151      40.427  28.225  28.234  1.00  0.00           H
ATOM   2271  HB3 CYX   151      41.048  28.607  26.627  1.00  0.00           H
ATOM   2272  SG  CYX   151      42.383  29.277  28.567  1.00  0.00           S
ATOM   2273  C   CYX   151      38.805  29.630  26.174  1.00  0.00           C
ATOM   2274  O   CYX   151      37.801  29.060  26.526  1.00  0.00           O
ATOM   2275  N   VAL   152      39.168  29.848  24.917  1.00  0.00           N
ATOM   2276  H   VAL   152      40.003  30.367  24.686  1.00  0.00           H
ATOM   2277  CA  VAL   152      38.394  29.416  23.734  1.00  0.00           C
ATOM   2278  HA  VAL   152      37.730  28.606  24.039  1.00  0.00           H
ATOM   2279  CB  VAL   152      37.496  30.594  23.363  1.00  0.00           C
ATOM   2280  HB  VAL   152      38.134  31.400  23.000  1.00  0.00           H
ATOM   2281  CG1 VAL   152      36.491  30.092  22.339  1.00  0.00           C
ATOM   2282 HG11 VAL   152      36.996  29.757  21.433  1.00  0.00           H
ATOM   2283 HG12 VAL   152      35.781  29.326  22.655  1.00  0.00           H
ATOM   2284 HG13 VAL   152      35.860  30.933  22.051  1.00  0.00           H
ATOM   2285  CG2 VAL   152      36.692  31.286  24.469  1.00  0.00           C
ATOM   2286 HG21 VAL   152      35.988  32.033  24.103  1.00  0.00           H
ATOM   2287 HG22 VAL   152      36.153  30.476  24.958  1.00  0.00           H
ATOM   2288 HG23 VAL   152      37.387  31.678  25.213  1.00  0.00           H
ATOM   2289  C   VAL   152      39.336  29.021  22.551  1.00  0.00           C
ATOM   2290  O   VAL   152      40.150  29.832  22.086  1.00  0.00           O
ATOM   2291  N   ASN   153      39.185  27.798  22.058  1.00  0.00           N
ATOM   2292  H   ASN   153      38.613  27.153  22.584  1.00  0.00           H
ATOM   2293  CA  ASN   153      39.969  27.223  20.996  1.00  0.00           C
ATOM   2294  HA  ASN   153      39.796  26.147  20.971  1.00  0.00           H
ATOM   2295  CB  ASN   153      39.472  27.690  19.627  1.00  0.00           C
ATOM   2296  HB2 ASN   153      38.430  27.391  19.517  1.00  0.00           H
ATOM   2297  HB3 ASN   153      39.642  28.765  19.599  1.00  0.00           H
ATOM   2298  CG  ASN   153      40.136  27.087  18.441  1.00  0.00           C
ATOM   2299  OD1 ASN   153      40.580  25.954  18.430  1.00  0.00           O
ATOM   2300  ND2 ASN   153      40.364  27.901  17.388  1.00  0.00           N
ATOM   2301 HD21 ASN   153      40.612  27.475  16.506  1.00  0.00           H
ATOM   2302 HD22 ASN   153      39.922  28.808  17.358  1.00  0.00           H
ATOM   2303  C   ASN   153      41.444  27.390  21.205  1.00  0.00           C
ATOM   2304  O   ASN   153      42.248  27.821  20.317  1.00  0.00           O
ATOM   2305  N   GLY   154      41.899  27.244  22.468  1.00  0.00           N
ATOM   2306  H   GLY   154      41.214  26.887  23.117  1.00  0.00           H
ATOM   2307  CA  GLY   154      43.304  27.314  22.939  1.00  0.00           C
ATOM   2308  HA2 GLY   154      43.376  26.769  23.880  1.00  0.00           H
ATOM   2309  HA3 GLY   154      43.965  26.951  22.153  1.00  0.00           H
ATOM   2310  C   GLY   154      43.796  28.763  23.161  1.00  0.00           C
ATOM   2311  O   GLY   154      44.739  28.936  23.951  1.00  0.00           O
ATOM   2312  N   SER   155      43.253  29.788  22.481  1.00  0.00           N
ATOM   2313  H   SER   155      42.439  29.516  21.948  1.00  0.00           H
ATOM   2314  CA  SER   155      43.490  31.180  22.898  1.00  0.00           C
ATOM   2315  HA  SER   155      44.547  31.362  23.090  1.00  0.00           H
ATOM   2316  CB  SER   155      43.056  32.227  21.779  1.00  0.00           C
ATOM   2317  HB2 SER   155      43.439  33.195  22.103  1.00  0.00           H
ATOM   2318  HB3 SER   155      43.609  31.999  20.869  1.00  0.00           H
ATOM   2319  OG  SER   155      41.652  32.282  21.645  1.00  0.00           O
ATOM   2320  HG  SER   155      41.138  31.825  22.314  1.00  0.00           H
ATOM   2321  C   SER   155      42.759  31.515  24.166  1.00  0.00           C
ATOM   2322  O   SER   155      41.606  31.127  24.370  1.00  0.00           O
ATOM   2323  N   CYX   156      43.391  32.189  25.054  1.00  0.00           N
ATOM   2324  H   CYX   156      44.315  32.578  24.928  1.00  0.00           H
ATOM   2325  CA  CYX   156      42.862  32.512  26.473  1.00  0.00           C
ATOM   2326  HA  CYX   156      41.930  31.960  26.589  1.00  0.00           H
ATOM   2327  CB  CYX   156      43.813  31.745  27.453  1.00  0.00           C
ATOM   2328  HB2 CYX   156      44.837  32.062  27.252  1.00  0.00           H
ATOM   2329  HB3 CYX   156      43.606  32.013  28.490  1.00  0.00           H
ATOM   2330  SG  CYX   156      43.832  29.902  27.288  1.00  0.00           S
ATOM   2331  C   CYX   156      42.750  34.059  26.696  1.00  0.00           C
ATOM   2332  O   CYX   156      43.342  34.816  25.971  1.00  0.00           O
ATOM   2333  N   PHE   157      42.052  34.537  27.711  1.00  0.00           N
ATOM   2334  H   PHE   157      41.586  33.845  28.280  1.00  0.00           H
ATOM   2335  CA  PHE   157      41.462  35.905  27.821  1.00  0.00           C
ATOM   2336  HA  PHE   157      42.080  36.642  27.310  1.00  0.00           H
ATOM   2337  CB  PHE   157      40.122  36.010  27.117  1.00  0.00           C
ATOM   2338  HB2 PHE   157      39.313  35.395  27.512  1.00  0.00           H
ATOM   2339  HB3 PHE   157      39.801  37.040  27.273  1.00  0.00           H
ATOM   2340  CG  PHE   157      40.099  35.691  25.620  1.00  0.00           C
ATOM   2341  CD1 PHE   157      39.831  34.373  25.259  1.00  0.00           C
ATOM   2342  HD1 PHE   157      39.571  33.664  26.032  1.00  0.00           H
ATOM   2343  CE1 PHE   157      39.844  33.966  23.859  1.00  0.00           C
ATOM   2344  HE1 PHE   157      39.698  32.923  23.621  1.00  0.00           H
ATOM   2345  CZ  PHE   157      40.065  34.971  22.885  1.00  0.00           C
ATOM   2346  HZ  PHE   157      40.085  34.790  21.821  1.00  0.00           H
ATOM   2347  CE2 PHE   157      40.352  36.351  23.225  1.00  0.00           C
ATOM   2348  HE2 PHE   157      40.537  37.107  22.475  1.00  0.00           H
ATOM   2349  CD2 PHE   157      40.375  36.652  24.652  1.00  0.00           C
ATOM   2350  HD2 PHE   157      40.566  37.668  24.965  1.00  0.00           H
ATOM   2351  C   PHE   157      41.291  36.399  29.228  1.00  0.00           C
ATOM   2352  O   PHE   157      40.702  35.690  30.090  1.00  0.00           O
ATOM   2353  N   THR   158      41.524  37.686  29.433  1.00  0.00           N
ATOM   2354  H   THR   158      41.845  38.178  28.612  1.00  0.00           H
ATOM   2355  CA  THR   158      41.617  38.301  30.761  1.00  0.00           C
ATOM   2356  HA  THR   158      40.855  37.823  31.376  1.00  0.00           H
ATOM   2357  CB  THR   158      42.901  37.827  31.485  1.00  0.00           C
ATOM   2358  HB  THR   158      43.020  36.758  31.317  1.00  0.00           H
ATOM   2359  CG2 THR   158      44.241  38.524  31.123  1.00  0.00           C
ATOM   2360 HG21 THR   158      44.162  39.578  31.392  1.00  0.00           H
ATOM   2361 HG22 THR   158      45.016  37.921  31.596  1.00  0.00           H
ATOM   2362 HG23 THR   158      44.402  38.401  30.052  1.00  0.00           H
ATOM   2363  OG1 THR   158      42.601  38.036  32.834  1.00  0.00           O
ATOM   2364  HG1 THR   158      41.886  37.434  33.053  1.00  0.00           H
ATOM   2365  C   THR   158      41.405  39.799  30.736  1.00  0.00           C
ATOM   2366  O   THR   158      41.467  40.344  29.664  1.00  0.00           O
ATOM   2367  N   VAL   159      41.286  40.397  31.937  1.00  0.00           N
ATOM   2368  H   VAL   159      41.446  39.746  32.692  1.00  0.00           H
ATOM   2369  CA  VAL   159      41.029  41.831  32.130  1.00  0.00           C
ATOM   2370  HA  VAL   159      41.280  42.462  31.277  1.00  0.00           H
ATOM   2371  CB  VAL   159      39.556  42.109  32.549  1.00  0.00           C
ATOM   2372  HB  VAL   159      39.223  41.496  33.386  1.00  0.00           H
ATOM   2373  CG1 VAL   159      39.207  43.594  32.978  1.00  0.00           C
ATOM   2374 HG11 VAL   159      39.468  44.290  32.181  1.00  0.00           H
ATOM   2375 HG12 VAL   159      38.134  43.731  33.104  1.00  0.00           H
ATOM   2376 HG13 VAL   159      39.643  43.895  33.931  1.00  0.00           H
ATOM   2377  CG2 VAL   159      38.561  41.853  31.370  1.00  0.00           C
ATOM   2378 HG21 VAL   159      38.974  42.272  30.453  1.00  0.00           H
ATOM   2379 HG22 VAL   159      38.280  40.801  31.315  1.00  0.00           H
ATOM   2380 HG23 VAL   159      37.591  42.341  31.465  1.00  0.00           H
ATOM   2381  C   VAL   159      41.917  42.359  33.300  1.00  0.00           C
ATOM   2382  O   VAL   159      42.201  41.646  34.253  1.00  0.00           O
ATOM   2383  N   MET   160      42.337  43.633  33.309  1.00  0.00           N
ATOM   2384  H   MET   160      41.958  44.346  32.701  1.00  0.00           H
ATOM   2385  CA  MET   160      43.147  44.221  34.370  1.00  0.00           C
ATOM   2386  HA  MET   160      43.052  43.672  35.307  1.00  0.00           H
ATOM   2387  CB  MET   160      44.635  44.309  34.062  1.00  0.00           C
ATOM   2388  HB2 MET   160      44.762  44.881  33.143  1.00  0.00           H
ATOM   2389  HB3 MET   160      45.165  44.932  34.782  1.00  0.00           H
ATOM   2390  CG  MET   160      45.262  42.920  33.860  1.00  0.00           C
ATOM   2391  HG2 MET   160      44.784  42.193  34.518  1.00  0.00           H
ATOM   2392  HG3 MET   160      45.114  42.531  32.853  1.00  0.00           H
ATOM   2393  SD  MET   160      47.033  42.810  34.291  1.00  0.00           S
ATOM   2394  CE  MET   160      47.845  43.278  32.796  1.00  0.00           C
ATOM   2395  HE1 MET   160      47.977  44.347  32.633  1.00  0.00           H
ATOM   2396  HE2 MET   160      48.846  42.848  32.833  1.00  0.00           H
ATOM   2397  HE3 MET   160      47.256  42.899  31.961  1.00  0.00           H
ATOM   2398  C   MET   160      42.749  45.678  34.614  1.00  0.00           C
ATOM   2399  O   MET   160      42.092  46.378  33.850  1.00  0.00           O
ATOM   2400  N   THR   161      43.259  46.244  35.719  1.00  0.00           N
ATOM   2401  H   THR   161      43.765  45.615  36.325  1.00  0.00           H
ATOM   2402  CA  THR   161      43.100  47.684  36.108  1.00  0.00           C
ATOM   2403  HA  THR   161      42.691  48.239  35.263  1.00  0.00           H
ATOM   2404  CB  THR   161      42.165  47.916  37.299  1.00  0.00           C
ATOM   2405  HB  THR   161      42.752  47.765  38.205  1.00  0.00           H
ATOM   2406  CG2 THR   161      41.491  49.297  37.453  1.00  0.00           C
ATOM   2407 HG21 THR   161      42.230  50.077  37.637  1.00  0.00           H
ATOM   2408 HG22 THR   161      40.848  49.536  36.606  1.00  0.00           H
ATOM   2409 HG23 THR   161      40.890  49.243  38.363  1.00  0.00           H
ATOM   2410  OG1 THR   161      41.188  46.941  37.392  1.00  0.00           O
ATOM   2411  HG1 THR   161      40.362  47.182  36.965  1.00  0.00           H
ATOM   2412  C   THR   161      44.455  48.321  36.450  1.00  0.00           C
ATOM   2413  O   THR   161      45.225  47.758  37.240  1.00  0.00           O
ATOM   2414  N   ASP   162      44.713  49.606  36.068  1.00  0.00           N
ATOM   2415  H   ASP   162      43.970  49.990  35.504  1.00  0.00           H
ATOM   2416  CA  ASP   162      45.728  50.479  36.716  1.00  0.00           C
ATOM   2417  HA  ASP   162      46.036  50.004  37.647  1.00  0.00           H
ATOM   2418  CB  ASP   162      47.076  50.485  35.877  1.00  0.00           C
ATOM   2419  HB2 ASP   162      47.392  49.454  35.716  1.00  0.00           H
ATOM   2420  HB3 ASP   162      46.824  51.012  34.956  1.00  0.00           H
ATOM   2421  CG  ASP   162      48.224  51.236  36.545  1.00  0.00           C
ATOM   2422  OD1 ASP   162      49.330  51.120  35.984  1.00  0.00           O
ATOM   2423  OD2 ASP   162      48.045  51.948  37.548  1.00  0.00           O
ATOM   2424  C   ASP   162      45.151  51.930  36.908  1.00  0.00           C
ATOM   2425  O   ASP   162      44.496  52.461  35.999  1.00  0.00           O
ATOM   2426  N   GLY   163      45.219  52.351  38.192  1.00  0.00           N
ATOM   2427  H   GLY   163      45.756  51.738  38.788  1.00  0.00           H
ATOM   2428  CA  GLY   163      44.312  53.434  38.704  1.00  0.00           C
ATOM   2429  HA2 GLY   163      44.784  54.391  38.924  1.00  0.00           H
ATOM   2430  HA3 GLY   163      43.627  53.658  37.887  1.00  0.00           H
ATOM   2431  C   GLY   163      43.454  53.195  40.008  1.00  0.00           C
ATOM   2432  O   GLY   163      43.686  52.206  40.718  1.00  0.00           O
ATOM   2433  N   PRO   164      42.503  54.064  40.370  1.00  0.00           N
ATOM   2434  CD  PRO   164      42.172  55.327  39.757  1.00  0.00           C
ATOM   2435  HD2 PRO   164      41.295  55.167  39.129  1.00  0.00           H
ATOM   2436  HD3 PRO   164      42.978  55.776  39.177  1.00  0.00           H
ATOM   2437  CG  PRO   164      41.702  56.238  40.826  1.00  0.00           C
ATOM   2438  HG2 PRO   164      41.007  56.998  40.469  1.00  0.00           H
ATOM   2439  HG3 PRO   164      42.547  56.777  41.253  1.00  0.00           H
ATOM   2440  CB  PRO   164      41.113  55.326  41.912  1.00  0.00           C
ATOM   2441  HB2 PRO   164      40.054  55.173  41.707  1.00  0.00           H
ATOM   2442  HB3 PRO   164      41.274  55.699  42.924  1.00  0.00           H
ATOM   2443  CA  PRO   164      41.897  54.034  41.724  1.00  0.00           C
ATOM   2444  HA  PRO   164      42.670  53.991  42.490  1.00  0.00           H
ATOM   2445  C   PRO   164      41.030  52.804  41.904  1.00  0.00           C
ATOM   2446  O   PRO   164      40.431  52.259  40.957  1.00  0.00           O
ATOM   2447  N   SER   165      40.651  52.508  43.160  1.00  0.00           N
ATOM   2448  H   SER   165      40.962  53.071  43.940  1.00  0.00           H
ATOM   2449  CA  SER   165      39.575  51.564  43.374  1.00  0.00           C
ATOM   2450  HA  SER   165      39.428  50.886  42.535  1.00  0.00           H
ATOM   2451  CB  SER   165      39.856  50.645  44.624  1.00  0.00           C
ATOM   2452  HB2 SER   165      40.179  51.313  45.423  1.00  0.00           H
ATOM   2453  HB3 SER   165      39.018  49.998  44.883  1.00  0.00           H
ATOM   2454  OG  SER   165      40.981  49.786  44.234  1.00  0.00           O
ATOM   2455  HG  SER   165      40.566  49.101  43.704  1.00  0.00           H
ATOM   2456  C   SER   165      38.387  52.411  43.621  1.00  0.00           C
ATOM   2457  O   SER   165      37.416  52.249  42.945  1.00  0.00           O
ATOM   2458  N   ASN   166      38.532  53.315  44.627  1.00  0.00           N
ATOM   2459  H   ASN   166      39.494  53.397  44.927  1.00  0.00           H
ATOM   2460  CA  ASN   166      37.461  54.260  44.967  1.00  0.00           C
ATOM   2461  HA  ASN   166      36.537  53.683  44.955  1.00  0.00           H
ATOM   2462  CB  ASN   166      37.637  54.702  46.447  1.00  0.00           C
ATOM   2463  HB2 ASN   166      38.672  55.042  46.418  1.00  0.00           H
ATOM   2464  HB3 ASN   166      36.942  55.490  46.737  1.00  0.00           H
ATOM   2465  CG  ASN   166      37.620  53.547  47.456  1.00  0.00           C
ATOM   2466  OD1 ASN   166      36.686  52.791  47.432  1.00  0.00           O
ATOM   2467  ND2 ASN   166      38.580  53.516  48.322  1.00  0.00           N
ATOM   2468 HD21 ASN   166      38.584  52.740  48.968  1.00  0.00           H
ATOM   2469 HD22 ASN   166      39.291  54.220  48.182  1.00  0.00           H
ATOM   2470  C   ASN   166      37.225  55.390  43.949  1.00  0.00           C
ATOM   2471  O   ASN   166      36.799  56.496  44.345  1.00  0.00           O
ATOM   2472  N   GLY   167      37.369  55.134  42.637  1.00  0.00           N
ATOM   2473  H   GLY   167      37.542  54.196  42.308  1.00  0.00           H
ATOM   2474  CA  GLY   167      37.349  56.151  41.660  1.00  0.00           C
ATOM   2475  HA2 GLY   167      36.385  56.659  41.616  1.00  0.00           H
ATOM   2476  HA3 GLY   167      38.125  56.886  41.872  1.00  0.00           H
ATOM   2477  C   GLY   167      37.633  55.575  40.225  1.00  0.00           C
ATOM   2478  O   GLY   167      38.148  54.455  40.089  1.00  0.00           O
ATOM   2479  N   GLN   168      37.360  56.404  39.212  1.00  0.00           N
ATOM   2480  H   GLN   168      36.777  57.195  39.446  1.00  0.00           H
ATOM   2481  CA  GLN   168      37.546  56.043  37.794  1.00  0.00           C
ATOM   2482  HA  GLN   168      37.026  55.117  37.551  1.00  0.00           H
ATOM   2483  CB  GLN   168      36.895  57.106  36.899  1.00  0.00           C
ATOM   2484  HB2 GLN   168      35.940  57.441  37.306  1.00  0.00           H
ATOM   2485  HB3 GLN   168      37.385  58.079  36.861  1.00  0.00           H
ATOM   2486  CG  GLN   168      36.863  56.653  35.372  1.00  0.00           C
ATOM   2487  HG2 GLN   168      37.840  56.917  34.965  1.00  0.00           H
ATOM   2488  HG3 GLN   168      36.719  55.591  35.175  1.00  0.00           H
ATOM   2489  CD  GLN   168      35.825  57.396  34.583  1.00  0.00           C
ATOM   2490  OE1 GLN   168      35.048  56.779  33.840  1.00  0.00           O
ATOM   2491  NE2 GLN   168      35.673  58.700  34.669  1.00  0.00           N
ATOM   2492 HE21 GLN   168      36.339  59.246  35.198  1.00  0.00           H
ATOM   2493 HE22 GLN   168      35.136  59.104  33.914  1.00  0.00           H
ATOM   2494  C   GLN   168      39.004  55.695  37.466  1.00  0.00           C
ATOM   2495  O   GLN   168      39.862  56.525  37.655  1.00  0.00           O
ATOM   2496  N   ALA   169      39.299  54.463  36.943  1.00  0.00           N
ATOM   2497  H   ALA   169      38.553  53.942  36.505  1.00  0.00           H
ATOM   2498  CA  ALA   169      40.606  53.873  36.628  1.00  0.00           C
ATOM   2499  HA  ALA   169      41.496  54.477  36.808  1.00  0.00           H
ATOM   2500  CB  ALA   169      40.756  52.637  37.444  1.00  0.00           C
ATOM   2501  HB1 ALA   169      40.055  51.922  37.013  1.00  0.00           H
ATOM   2502  HB2 ALA   169      41.788  52.292  37.512  1.00  0.00           H
ATOM   2503  HB3 ALA   169      40.446  52.936  38.445  1.00  0.00           H
ATOM   2504  C   ALA   169      40.738  53.563  35.141  1.00  0.00           C
ATOM   2505  O   ALA   169      39.885  53.964  34.351  1.00  0.00           O
ATOM   2506  N   SER   170      41.877  53.004  34.660  1.00  0.00           N
ATOM   2507  H   SER   170      42.490  52.566  35.333  1.00  0.00           H
ATOM   2508  CA  SER   170      42.101  52.586  33.273  1.00  0.00           C
ATOM   2509  HA  SER   170      41.437  53.150  32.618  1.00  0.00           H
ATOM   2510  CB  SER   170      43.505  52.886  32.717  1.00  0.00           C
ATOM   2511  HB2 SER   170      43.705  53.956  32.784  1.00  0.00           H
ATOM   2512  HB3 SER   170      44.196  52.463  33.445  1.00  0.00           H
ATOM   2513  OG  SER   170      43.793  52.450  31.430  1.00  0.00           O
ATOM   2514  HG  SER   170      43.358  53.012  30.784  1.00  0.00           H
ATOM   2515  C   SER   170      41.831  51.124  33.122  1.00  0.00           C
ATOM   2516  O   SER   170      42.333  50.413  34.016  1.00  0.00           O
ATOM   2517  N   TYR   171      41.128  50.613  32.103  1.00  0.00           N
ATOM   2518  H   TYR   171      40.554  51.177  31.494  1.00  0.00           H
ATOM   2519  CA  TYR   171      40.680  49.275  32.050  1.00  0.00           C
ATOM   2520  HA  TYR   171      41.259  48.750  32.809  1.00  0.00           H
ATOM   2521  CB  TYR   171      39.232  49.118  32.483  1.00  0.00           C
ATOM   2522  HB2 TYR   171      38.628  49.303  31.596  1.00  0.00           H
ATOM   2523  HB3 TYR   171      38.998  48.115  32.841  1.00  0.00           H
ATOM   2524  CG  TYR   171      38.663  49.997  33.584  1.00  0.00           C
ATOM   2525  CD1 TYR   171      37.980  51.128  33.152  1.00  0.00           C
ATOM   2526  HD1 TYR   171      37.931  51.209  32.076  1.00  0.00           H
ATOM   2527  CE1 TYR   171      37.286  51.897  34.093  1.00  0.00           C
ATOM   2528  HE1 TYR   171      36.535  52.589  33.739  1.00  0.00           H
ATOM   2529  CZ  TYR   171      37.480  51.652  35.413  1.00  0.00           C
ATOM   2530  OH  TYR   171      36.903  52.429  36.386  1.00  0.00           O
ATOM   2531  HH  TYR   171      36.003  52.743  36.289  1.00  0.00           H
ATOM   2532  CE2 TYR   171      38.238  50.525  35.907  1.00  0.00           C
ATOM   2533  HE2 TYR   171      38.453  50.293  36.939  1.00  0.00           H
ATOM   2534  CD2 TYR   171      38.798  49.738  34.949  1.00  0.00           C
ATOM   2535  HD2 TYR   171      39.306  48.803  35.134  1.00  0.00           H
ATOM   2536  C   TYR   171      40.897  48.665  30.632  1.00  0.00           C
ATOM   2537  O   TYR   171      40.647  49.426  29.698  1.00  0.00           O
ATOM   2538  N   LYS   172      41.287  47.414  30.539  1.00  0.00           N
ATOM   2539  H   LYS   172      41.333  46.897  31.406  1.00  0.00           H
ATOM   2540  CA  LYS   172      41.759  46.753  29.322  1.00  0.00           C
ATOM   2541  HA  LYS   172      41.352  47.319  28.484  1.00  0.00           H
ATOM   2542  CB  LYS   172      43.305  46.901  29.261  1.00  0.00           C
ATOM   2543  HB2 LYS   172      43.924  46.547  30.086  1.00  0.00           H
ATOM   2544  HB3 LYS   172      43.573  46.479  28.293  1.00  0.00           H
ATOM   2545  CG  LYS   172      43.680  48.357  29.210  1.00  0.00           C
ATOM   2546  HG2 LYS   172      42.963  48.740  28.483  1.00  0.00           H
ATOM   2547  HG3 LYS   172      43.543  48.832  30.180  1.00  0.00           H
ATOM   2548  CD  LYS   172      45.047  48.609  28.660  1.00  0.00           C
ATOM   2549  HD2 LYS   172      45.789  48.134  29.301  1.00  0.00           H
ATOM   2550  HD3 LYS   172      45.054  48.200  27.649  1.00  0.00           H
ATOM   2551  CE  LYS   172      45.398  50.125  28.520  1.00  0.00           C
ATOM   2552  HE2 LYS   172      44.897  50.544  27.647  1.00  0.00           H
ATOM   2553  HE3 LYS   172      45.176  50.705  29.415  1.00  0.00           H
ATOM   2554  NZ  LYS   172      46.818  50.353  28.244  1.00  0.00           N
ATOM   2555  HZ1 LYS   172      47.225  49.541  27.801  1.00  0.00           H
ATOM   2556  HZ2 LYS   172      46.958  51.072  27.548  1.00  0.00           H
ATOM   2557  HZ3 LYS   172      47.350  50.722  29.020  1.00  0.00           H
ATOM   2558  C   LYS   172      41.362  45.256  29.251  1.00  0.00           C
ATOM   2559  O   LYS   172      41.473  44.623  30.281  1.00  0.00           O
ATOM   2560  N   ILE   173      41.093  44.756  28.012  1.00  0.00           N
ATOM   2561  H   ILE   173      41.023  45.304  27.167  1.00  0.00           H
ATOM   2562  CA  ILE   173      40.939  43.316  27.732  1.00  0.00           C
ATOM   2563  HA  ILE   173      41.006  42.742  28.655  1.00  0.00           H
ATOM   2564  CB  ILE   173      39.656  42.952  26.968  1.00  0.00           C
ATOM   2565  HB  ILE   173      39.696  43.504  26.030  1.00  0.00           H
ATOM   2566  CG2 ILE   173      39.405  41.474  26.822  1.00  0.00           C
ATOM   2567 HG21 ILE   173      38.441  41.389  26.319  1.00  0.00           H
ATOM   2568 HG22 ILE   173      40.178  41.081  26.161  1.00  0.00           H
ATOM   2569 HG23 ILE   173      39.421  40.972  27.789  1.00  0.00           H
ATOM   2570  CG1 ILE   173      38.440  43.592  27.761  1.00  0.00           C
ATOM   2571 HG12 ILE   173      38.138  42.917  28.561  1.00  0.00           H
ATOM   2572 HG13 ILE   173      38.650  44.432  28.423  1.00  0.00           H
ATOM   2573  CD1 ILE   173      37.394  44.046  26.837  1.00  0.00           C
ATOM   2574 HD11 ILE   173      36.555  44.440  27.413  1.00  0.00           H
ATOM   2575 HD12 ILE   173      37.741  44.779  26.109  1.00  0.00           H
ATOM   2576 HD13 ILE   173      36.999  43.236  26.224  1.00  0.00           H
ATOM   2577  C   ILE   173      42.114  42.930  26.957  1.00  0.00           C
ATOM   2578  O   ILE   173      42.562  43.650  26.064  1.00  0.00           O
ATOM   2579  N   PHE   174      42.555  41.721  27.308  1.00  0.00           N
ATOM   2580  H   PHE   174      42.106  41.273  28.092  1.00  0.00           H
ATOM   2581  CA  PHE   174      43.721  41.124  26.681  1.00  0.00           C
ATOM   2582  HA  PHE   174      44.035  41.809  25.894  1.00  0.00           H
ATOM   2583  CB  PHE   174      44.875  41.068  27.738  1.00  0.00           C
ATOM   2584  HB2 PHE   174      44.601  40.284  28.444  1.00  0.00           H
ATOM   2585  HB3 PHE   174      45.774  40.726  27.225  1.00  0.00           H
ATOM   2586  CG  PHE   174      45.272  42.382  28.437  1.00  0.00           C
ATOM   2587  CD1 PHE   174      44.572  42.818  29.610  1.00  0.00           C
ATOM   2588  HD1 PHE   174      43.704  42.251  29.913  1.00  0.00           H
ATOM   2589  CE1 PHE   174      44.979  43.943  30.353  1.00  0.00           C
ATOM   2590  HE1 PHE   174      44.411  44.309  31.195  1.00  0.00           H
ATOM   2591  CZ  PHE   174      46.005  44.744  29.825  1.00  0.00           C
ATOM   2592  HZ  PHE   174      46.325  45.638  30.338  1.00  0.00           H
ATOM   2593  CE2 PHE   174      46.643  44.418  28.591  1.00  0.00           C
ATOM   2594  HE2 PHE   174      47.407  45.046  28.157  1.00  0.00           H
ATOM   2595  CD2 PHE   174      46.265  43.280  27.907  1.00  0.00           C
ATOM   2596  HD2 PHE   174      46.792  43.100  26.982  1.00  0.00           H
ATOM   2597  C   PHE   174      43.537  39.697  26.148  1.00  0.00           C
ATOM   2598  O   PHE   174      42.915  38.882  26.778  1.00  0.00           O
ATOM   2599  N   LYS   175      44.001  39.459  24.892  1.00  0.00           N
ATOM   2600  H   LYS   175      44.581  40.185  24.495  1.00  0.00           H
ATOM   2601  CA  LYS   175      43.952  38.155  24.237  1.00  0.00           C
ATOM   2602  HA  LYS   175      43.233  37.441  24.638  1.00  0.00           H
ATOM   2603  CB  LYS   175      43.448  38.445  22.806  1.00  0.00           C
ATOM   2604  HB2 LYS   175      42.474  38.930  22.759  1.00  0.00           H
ATOM   2605  HB3 LYS   175      44.196  39.166  22.475  1.00  0.00           H
ATOM   2606  CG  LYS   175      43.549  37.159  21.940  1.00  0.00           C
ATOM   2607  HG2 LYS   175      44.582  36.821  21.874  1.00  0.00           H
ATOM   2608  HG3 LYS   175      42.828  36.465  22.371  1.00  0.00           H
ATOM   2609  CD  LYS   175      43.094  37.591  20.569  1.00  0.00           C
ATOM   2610  HD2 LYS   175      42.063  37.943  20.587  1.00  0.00           H
ATOM   2611  HD3 LYS   175      43.724  38.409  20.219  1.00  0.00           H
ATOM   2612  CE  LYS   175      43.321  36.553  19.416  1.00  0.00           C
ATOM   2613  HE2 LYS   175      44.299  36.661  18.945  1.00  0.00           H
ATOM   2614  HE3 LYS   175      43.275  35.548  19.834  1.00  0.00           H
ATOM   2615  NZ  LYS   175      42.267  36.692  18.454  1.00  0.00           N
ATOM   2616  HZ1 LYS   175      42.512  36.170  17.626  1.00  0.00           H
ATOM   2617  HZ2 LYS   175      41.390  36.346  18.813  1.00  0.00           H
ATOM   2618  HZ3 LYS   175      42.320  37.660  18.171  1.00  0.00           H
ATOM   2619  C   LYS   175      45.329  37.560  24.271  1.00  0.00           C
ATOM   2620  O   LYS   175      46.288  38.304  24.112  1.00  0.00           O
ATOM   2621  N   MET   176      45.453  36.248  24.462  1.00  0.00           N
ATOM   2622  H   MET   176      44.615  35.686  24.426  1.00  0.00           H
ATOM   2623  CA  MET   176      46.643  35.444  24.696  1.00  0.00           C
ATOM   2624  HA  MET   176      47.583  35.976  24.545  1.00  0.00           H
ATOM   2625  CB  MET   176      46.532  35.295  26.263  1.00  0.00           C
ATOM   2626  HB2 MET   176      45.736  34.596  26.521  1.00  0.00           H
ATOM   2627  HB3 MET   176      47.405  34.710  26.553  1.00  0.00           H
ATOM   2628  CG  MET   176      46.591  36.583  27.112  1.00  0.00           C
ATOM   2629  HG2 MET   176      47.442  37.154  26.742  1.00  0.00           H
ATOM   2630  HG3 MET   176      45.721  37.111  26.721  1.00  0.00           H
ATOM   2631  SD  MET   176      46.680  36.460  28.969  1.00  0.00           S
ATOM   2632  CE  MET   176      45.152  35.509  29.326  1.00  0.00           C
ATOM   2633  HE1 MET   176      44.265  36.015  28.944  1.00  0.00           H
ATOM   2634  HE2 MET   176      45.180  34.512  28.886  1.00  0.00           H
ATOM   2635  HE3 MET   176      44.975  35.555  30.401  1.00  0.00           H
ATOM   2636  C   MET   176      46.698  34.060  23.983  1.00  0.00           C
ATOM   2637  O   MET   176      45.626  33.464  23.748  1.00  0.00           O
ATOM   2638  N   GLU   177      47.855  33.589  23.485  1.00  0.00           N
ATOM   2639  H   GLU   177      48.688  34.143  23.347  1.00  0.00           H
ATOM   2640  CA  GLU   177      48.055  32.268  22.868  1.00  0.00           C
ATOM   2641  HA  GLU   177      47.419  31.581  23.426  1.00  0.00           H
ATOM   2642  CB  GLU   177      47.549  32.353  21.485  1.00  0.00           C
ATOM   2643  HB2 GLU   177      46.491  32.601  21.573  1.00  0.00           H
ATOM   2644  HB3 GLU   177      47.937  33.268  21.038  1.00  0.00           H
ATOM   2645  CG  GLU   177      47.833  31.192  20.568  1.00  0.00           C
ATOM   2646  HG2 GLU   177      48.615  31.411  19.839  1.00  0.00           H
ATOM   2647  HG3 GLU   177      48.166  30.369  21.201  1.00  0.00           H
ATOM   2648  CD  GLU   177      46.480  30.831  19.924  1.00  0.00           C
ATOM   2649  OE1 GLU   177      46.014  31.612  19.068  1.00  0.00           O
ATOM   2650  OE2 GLU   177      45.964  29.782  20.324  1.00  0.00           O
ATOM   2651  C   GLU   177      49.500  31.878  23.084  1.00  0.00           C
ATOM   2652  O   GLU   177      50.397  32.687  22.947  1.00  0.00           O
ATOM   2653  N   LYS   178      49.920  30.589  23.131  1.00  0.00           N
ATOM   2654  H   LYS   178      49.113  29.984  23.193  1.00  0.00           H
ATOM   2655  CA  LYS   178      51.203  30.040  23.705  1.00  0.00           C
ATOM   2656  HA  LYS   178      50.980  29.049  24.101  1.00  0.00           H
ATOM   2657  CB  LYS   178      52.341  29.755  22.611  1.00  0.00           C
ATOM   2658  HB2 LYS   178      52.805  30.689  22.293  1.00  0.00           H
ATOM   2659  HB3 LYS   178      53.147  29.236  23.130  1.00  0.00           H
ATOM   2660  CG  LYS   178      51.849  28.967  21.380  1.00  0.00           C
ATOM   2661  HG2 LYS   178      51.086  29.526  20.840  1.00  0.00           H
ATOM   2662  HG3 LYS   178      52.754  28.851  20.781  1.00  0.00           H
ATOM   2663  CD  LYS   178      51.308  27.609  21.790  1.00  0.00           C
ATOM   2664  HD2 LYS   178      52.025  27.112  22.443  1.00  0.00           H
ATOM   2665  HD3 LYS   178      50.330  27.719  22.258  1.00  0.00           H
ATOM   2666  CE  LYS   178      51.148  26.760  20.508  1.00  0.00           C
ATOM   2667  HE2 LYS   178      52.061  26.603  19.934  1.00  0.00           H
ATOM   2668  HE3 LYS   178      50.937  25.736  20.815  1.00  0.00           H
ATOM   2669  NZ  LYS   178      50.014  27.228  19.639  1.00  0.00           N
ATOM   2670  HZ1 LYS   178      49.187  27.392  20.193  1.00  0.00           H
ATOM   2671  HZ2 LYS   178      50.095  28.108  19.150  1.00  0.00           H
ATOM   2672  HZ3 LYS   178      49.717  26.478  19.032  1.00  0.00           H
ATOM   2673  C   LYS   178      51.757  30.807  24.903  1.00  0.00           C
ATOM   2674  O   LYS   178      52.971  31.011  25.088  1.00  0.00           O
ATOM   2675  N   GLY   179      50.777  31.254  25.692  1.00  0.00           N
ATOM   2676  H   GLY   179      49.837  30.902  25.587  1.00  0.00           H
ATOM   2677  CA  GLY   179      51.095  32.161  26.783  1.00  0.00           C
ATOM   2678  HA2 GLY   179      50.145  32.281  27.303  1.00  0.00           H
ATOM   2679  HA3 GLY   179      51.694  31.641  27.531  1.00  0.00           H
ATOM   2680  C   GLY   179      51.727  33.513  26.448  1.00  0.00           C
ATOM   2681  O   GLY   179      52.186  34.145  27.389  1.00  0.00           O
ATOM   2682  N   LYS   180      51.764  33.916  25.183  1.00  0.00           N
ATOM   2683  H   LYS   180      51.450  33.351  24.406  1.00  0.00           H
ATOM   2684  CA  LYS   180      52.214  35.229  24.692  1.00  0.00           C
ATOM   2685  HA  LYS   180      52.880  35.730  25.394  1.00  0.00           H
ATOM   2686  CB  LYS   180      52.955  35.077  23.372  1.00  0.00           C
ATOM   2687  HB2 LYS   180      52.190  34.734  22.675  1.00  0.00           H
ATOM   2688  HB3 LYS   180      53.313  36.041  23.011  1.00  0.00           H
ATOM   2689  CG  LYS   180      54.090  34.080  23.430  1.00  0.00           C
ATOM   2690  HG2 LYS   180      54.847  34.663  23.954  1.00  0.00           H
ATOM   2691  HG3 LYS   180      53.979  33.140  23.970  1.00  0.00           H
ATOM   2692  CD  LYS   180      54.615  33.757  22.003  1.00  0.00           C
ATOM   2693  HD2 LYS   180      53.902  33.194  21.402  1.00  0.00           H
ATOM   2694  HD3 LYS   180      54.822  34.727  21.552  1.00  0.00           H
ATOM   2695  CE  LYS   180      55.950  32.934  21.981  1.00  0.00           C
ATOM   2696  HE2 LYS   180      55.883  32.095  22.673  1.00  0.00           H
ATOM   2697  HE3 LYS   180      56.118  32.632  20.947  1.00  0.00           H
ATOM   2698  NZ  LYS   180      57.111  33.782  22.332  1.00  0.00           N
ATOM   2699  HZ1 LYS   180      57.964  33.242  22.304  1.00  0.00           H
ATOM   2700  HZ2 LYS   180      57.221  34.522  21.653  1.00  0.00           H
ATOM   2701  HZ3 LYS   180      57.033  34.199  23.248  1.00  0.00           H
ATOM   2702  C   LYS   180      50.962  36.115  24.468  1.00  0.00           C
ATOM   2703  O   LYS   180      49.944  35.633  23.920  1.00  0.00           O
ATOM   2704  N   VAL   181      51.071  37.350  24.936  1.00  0.00           N
ATOM   2705  H   VAL   181      51.967  37.513  25.372  1.00  0.00           H
ATOM   2706  CA  VAL   181      50.097  38.359  24.669  1.00  0.00           C
ATOM   2707  HA  VAL   181      49.126  37.960  24.962  1.00  0.00           H
ATOM   2708  CB  VAL   181      50.320  39.685  25.415  1.00  0.00           C
ATOM   2709  HB  VAL   181      51.286  39.991  25.016  1.00  0.00           H
ATOM   2710  CG1 VAL   181      49.167  40.733  25.127  1.00  0.00           C
ATOM   2711 HG11 VAL   181      49.128  41.012  24.074  1.00  0.00           H
ATOM   2712 HG12 VAL   181      48.131  40.515  25.386  1.00  0.00           H
ATOM   2713 HG13 VAL   181      49.327  41.702  25.599  1.00  0.00           H
ATOM   2714  CG2 VAL   181      50.209  39.440  26.950  1.00  0.00           C
ATOM   2715 HG21 VAL   181      50.824  38.566  27.166  1.00  0.00           H
ATOM   2716 HG22 VAL   181      50.617  40.227  27.585  1.00  0.00           H
ATOM   2717 HG23 VAL   181      49.206  39.203  27.305  1.00  0.00           H
ATOM   2718  C   VAL   181      50.019  38.654  23.144  1.00  0.00           C
ATOM   2719  O   VAL   181      51.067  39.042  22.566  1.00  0.00           O
ATOM   2720  N   VAL   182      48.866  38.545  22.555  1.00  0.00           N
ATOM   2721  H   VAL   182      48.013  38.574  23.095  1.00  0.00           H
ATOM   2722  CA  VAL   182      48.640  38.766  21.114  1.00  0.00           C
ATOM   2723  HA  VAL   182      49.613  38.704  20.626  1.00  0.00           H
ATOM   2724  CB  VAL   182      47.722  37.681  20.535  1.00  0.00           C
ATOM   2725  HB  VAL   182      46.778  37.782  21.069  1.00  0.00           H
ATOM   2726  CG1 VAL   182      47.658  37.752  19.025  1.00  0.00           C
ATOM   2727 HG11 VAL   182      47.219  36.878  18.543  1.00  0.00           H
ATOM   2728 HG12 VAL   182      46.937  38.515  18.732  1.00  0.00           H
ATOM   2729 HG13 VAL   182      48.611  37.819  18.502  1.00  0.00           H
ATOM   2730  CG2 VAL   182      48.412  36.355  20.838  1.00  0.00           C
ATOM   2731 HG21 VAL   182      49.414  36.498  20.433  1.00  0.00           H
ATOM   2732 HG22 VAL   182      48.422  36.051  21.886  1.00  0.00           H
ATOM   2733 HG23 VAL   182      47.887  35.513  20.388  1.00  0.00           H
ATOM   2734  C   VAL   182      48.137  40.206  20.706  1.00  0.00           C
ATOM   2735  O   VAL   182      48.560  40.740  19.673  1.00  0.00           O
ATOM   2736  N   LYS   183      47.109  40.703  21.481  1.00  0.00           N
ATOM   2737  H   LYS   183      46.672  40.076  22.139  1.00  0.00           H
ATOM   2738  CA  LYS   183      46.307  41.932  21.233  1.00  0.00           C
ATOM   2739  HA  LYS   183      46.933  42.707  20.792  1.00  0.00           H
ATOM   2740  CB  LYS   183      45.116  41.641  20.305  1.00  0.00           C
ATOM   2741  HB2 LYS   183      45.523  41.117  19.439  1.00  0.00           H
ATOM   2742  HB3 LYS   183      44.421  40.912  20.720  1.00  0.00           H
ATOM   2743  CG  LYS   183      44.382  42.901  19.856  1.00  0.00           C
ATOM   2744  HG2 LYS   183      43.709  42.560  19.070  1.00  0.00           H
ATOM   2745  HG3 LYS   183      43.785  43.386  20.628  1.00  0.00           H
ATOM   2746  CD  LYS   183      45.248  43.918  19.008  1.00  0.00           C
ATOM   2747  HD2 LYS   183      45.967  44.442  19.637  1.00  0.00           H
ATOM   2748  HD3 LYS   183      45.839  43.295  18.336  1.00  0.00           H
ATOM   2749  CE  LYS   183      44.432  44.951  18.217  1.00  0.00           C
ATOM   2750  HE2 LYS   183      45.107  45.699  17.800  1.00  0.00           H
ATOM   2751  HE3 LYS   183      43.863  44.425  17.450  1.00  0.00           H
ATOM   2752  NZ  LYS   183      43.446  45.722  19.078  1.00  0.00           N
ATOM   2753  HZ1 LYS   183      42.599  45.183  19.192  1.00  0.00           H
ATOM   2754  HZ2 LYS   183      43.628  45.863  20.062  1.00  0.00           H
ATOM   2755  HZ3 LYS   183      43.160  46.638  18.763  1.00  0.00           H
ATOM   2756  C   LYS   183      45.655  42.448  22.535  1.00  0.00           C
ATOM   2757  O   LYS   183      45.277  41.564  23.365  1.00  0.00           O
ATOM   2758  N   SER   184      45.512  43.716  22.673  1.00  0.00           N
ATOM   2759  H   SER   184      45.864  44.338  21.960  1.00  0.00           H
ATOM   2760  CA  SER   184      44.668  44.284  23.743  1.00  0.00           C
ATOM   2761  HA  SER   184      44.103  43.445  24.147  1.00  0.00           H
ATOM   2762  CB  SER   184      45.508  44.700  24.943  1.00  0.00           C
ATOM   2763  HB2 SER   184      44.822  44.803  25.784  1.00  0.00           H
ATOM   2764  HB3 SER   184      46.252  43.954  25.223  1.00  0.00           H
ATOM   2765  OG  SER   184      46.231  45.943  24.791  1.00  0.00           O
ATOM   2766  HG  SER   184      47.116  45.809  24.442  1.00  0.00           H
ATOM   2767  C   SER   184      43.725  45.410  23.249  1.00  0.00           C
ATOM   2768  O   SER   184      43.790  45.777  22.058  1.00  0.00           O
ATOM   2769  N   VAL   185      42.754  45.914  24.130  1.00  0.00           N
ATOM   2770  H   VAL   185      42.913  45.680  25.100  1.00  0.00           H
ATOM   2771  CA  VAL   185      41.894  47.047  23.808  1.00  0.00           C
ATOM   2772  HA  VAL   185      42.542  47.705  23.229  1.00  0.00           H
ATOM   2773  CB  VAL   185      40.578  46.730  23.007  1.00  0.00           C
ATOM   2774  HB  VAL   185      40.874  46.114  22.158  1.00  0.00           H
ATOM   2775  CG1 VAL   185      39.550  45.850  23.706  1.00  0.00           C
ATOM   2776 HG11 VAL   185      38.793  46.531  24.095  1.00  0.00           H
ATOM   2777 HG12 VAL   185      38.995  45.336  22.922  1.00  0.00           H
ATOM   2778 HG13 VAL   185      40.024  45.112  24.353  1.00  0.00           H
ATOM   2779  CG2 VAL   185      39.956  48.015  22.527  1.00  0.00           C
ATOM   2780 HG21 VAL   185      39.409  48.527  23.319  1.00  0.00           H
ATOM   2781 HG22 VAL   185      40.754  48.590  22.054  1.00  0.00           H
ATOM   2782 HG23 VAL   185      39.296  47.849  21.677  1.00  0.00           H
ATOM   2783  C   VAL   185      41.716  47.830  25.091  1.00  0.00           C
ATOM   2784  O   VAL   185      41.623  47.203  26.137  1.00  0.00           O
ATOM   2785  N   GLU   186      41.643  49.217  24.994  1.00  0.00           N
ATOM   2786  H   GLU   186      41.888  49.658  24.119  1.00  0.00           H
ATOM   2787  CA  GLU   186      41.204  50.022  26.124  1.00  0.00           C
ATOM   2788  HA  GLU   186      41.399  49.536  27.080  1.00  0.00           H
ATOM   2789  CB  GLU   186      42.004  51.343  26.226  1.00  0.00           C
ATOM   2790  HB2 GLU   186      42.994  51.021  26.550  1.00  0.00           H
ATOM   2791  HB3 GLU   186      42.101  51.613  25.174  1.00  0.00           H
ATOM   2792  CG  GLU   186      41.399  52.510  27.058  1.00  0.00           C
ATOM   2793  HG2 GLU   186      40.401  52.815  26.746  1.00  0.00           H
ATOM   2794  HG3 GLU   186      41.386  52.077  28.059  1.00  0.00           H
ATOM   2795  CD  GLU   186      42.248  53.783  26.945  1.00  0.00           C
ATOM   2796  OE1 GLU   186      41.921  54.711  27.722  1.00  0.00           O
ATOM   2797  OE2 GLU   186      43.254  53.789  26.232  1.00  0.00           O
ATOM   2798  C   GLU   186      39.671  50.282  25.966  1.00  0.00           C
ATOM   2799  O   GLU   186      39.239  50.641  24.862  1.00  0.00           O
ATOM   2800  N   LEU   187      38.994  50.124  27.094  1.00  0.00           N
ATOM   2801  H   LEU   187      39.390  49.579  27.846  1.00  0.00           H
ATOM   2802  CA  LEU   187      37.603  50.689  27.330  1.00  0.00           C
ATOM   2803  HA  LEU   187      37.133  50.577  26.353  1.00  0.00           H
ATOM   2804  CB  LEU   187      36.858  49.792  28.347  1.00  0.00           C
ATOM   2805  HB2 LEU   187      37.257  49.896  29.356  1.00  0.00           H
ATOM   2806  HB3 LEU   187      35.812  50.100  28.349  1.00  0.00           H
ATOM   2807  CG  LEU   187      36.945  48.275  28.105  1.00  0.00           C
ATOM   2808  HG  LEU   187      37.970  47.929  28.246  1.00  0.00           H
ATOM   2809  CD1 LEU   187      36.070  47.607  29.116  1.00  0.00           C
ATOM   2810 HD11 LEU   187      36.248  46.538  29.004  1.00  0.00           H
ATOM   2811 HD12 LEU   187      36.458  47.868  30.101  1.00  0.00           H
ATOM   2812 HD13 LEU   187      35.078  48.053  29.029  1.00  0.00           H
ATOM   2813  CD2 LEU   187      36.564  47.828  26.712  1.00  0.00           C
ATOM   2814 HD21 LEU   187      35.553  48.136  26.448  1.00  0.00           H
ATOM   2815 HD22 LEU   187      37.176  48.326  25.961  1.00  0.00           H
ATOM   2816 HD23 LEU   187      36.644  46.741  26.715  1.00  0.00           H
ATOM   2817  C   LEU   187      37.457  52.180  27.584  1.00  0.00           C
ATOM   2818  O   LEU   187      37.526  52.679  28.693  1.00  0.00           O
ATOM   2819  N   ASP   188      37.269  52.951  26.540  1.00  0.00           N
ATOM   2820  H   ASP   188      37.136  52.536  25.629  1.00  0.00           H
ATOM   2821  CA  ASP   188      37.200  54.422  26.503  1.00  0.00           C
ATOM   2822  HA  ASP   188      37.974  54.901  27.103  1.00  0.00           H
ATOM   2823  CB  ASP   188      37.632  54.997  25.106  1.00  0.00           C
ATOM   2824  HB2 ASP   188      37.396  56.058  25.179  1.00  0.00           H
ATOM   2825  HB3 ASP   188      38.698  54.805  24.975  1.00  0.00           H
ATOM   2826  CG  ASP   188      36.843  54.349  23.892  1.00  0.00           C
ATOM   2827  OD1 ASP   188      37.240  54.537  22.737  1.00  0.00           O
ATOM   2828  OD2 ASP   188      35.864  53.630  24.163  1.00  0.00           O
ATOM   2829  C   ASP   188      35.827  55.040  26.945  1.00  0.00           C
ATOM   2830  O   ASP   188      35.657  56.253  27.036  1.00  0.00           O
ATOM   2831  N   ALA   189      34.859  54.191  27.370  1.00  0.00           N
ATOM   2832  H   ALA   189      35.135  53.232  27.531  1.00  0.00           H
ATOM   2833  CA  ALA   189      33.503  54.662  27.821  1.00  0.00           C
ATOM   2834  HA  ALA   189      32.992  55.290  27.092  1.00  0.00           H
ATOM   2835  CB  ALA   189      32.699  53.402  28.019  1.00  0.00           C
ATOM   2836  HB1 ALA   189      32.750  52.900  27.053  1.00  0.00           H
ATOM   2837  HB2 ALA   189      33.073  52.813  28.857  1.00  0.00           H
ATOM   2838  HB3 ALA   189      31.656  53.661  28.199  1.00  0.00           H
ATOM   2839  C   ALA   189      33.634  55.524  29.145  1.00  0.00           C
ATOM   2840  O   ALA   189      34.419  55.128  30.028  1.00  0.00           O
ATOM   2841  N   PRO   190      32.877  56.660  29.260  1.00  0.00           N
ATOM   2842  CD  PRO   190      31.875  57.101  28.276  1.00  0.00           C
ATOM   2843  HD2 PRO   190      31.204  56.273  28.052  1.00  0.00           H
ATOM   2844  HD3 PRO   190      32.354  57.436  27.356  1.00  0.00           H
ATOM   2845  CG  PRO   190      31.111  58.194  29.015  1.00  0.00           C
ATOM   2846  HG2 PRO   190      30.149  57.795  29.332  1.00  0.00           H
ATOM   2847  HG3 PRO   190      30.979  59.109  28.437  1.00  0.00           H
ATOM   2848  CB  PRO   190      32.096  58.627  30.074  1.00  0.00           C
ATOM   2849  HB2 PRO   190      31.461  59.113  30.815  1.00  0.00           H
ATOM   2850  HB3 PRO   190      32.847  59.329  29.712  1.00  0.00           H
ATOM   2851  CA  PRO   190      32.758  57.308  30.545  1.00  0.00           C
ATOM   2852  HA  PRO   190      33.773  57.486  30.900  1.00  0.00           H
ATOM   2853  C   PRO   190      31.969  56.496  31.614  1.00  0.00           C
ATOM   2854  O   PRO   190      30.904  55.944  31.280  1.00  0.00           O
ATOM   2855  N   ASN   191      32.335  56.517  32.892  1.00  0.00           N
ATOM   2856  H   ASN   191      33.189  56.992  33.148  1.00  0.00           H
ATOM   2857  CA  ASN   191      31.597  55.936  33.987  1.00  0.00           C
ATOM   2858  HA  ASN   191      32.268  56.200  34.805  1.00  0.00           H
ATOM   2859  CB  ASN   191      30.268  56.752  34.248  1.00  0.00           C
ATOM   2860  HB2 ASN   191      29.677  56.880  33.340  1.00  0.00           H
ATOM   2861  HB3 ASN   191      29.636  56.422  35.073  1.00  0.00           H
ATOM   2862  CG  ASN   191      30.540  58.224  34.613  1.00  0.00           C
ATOM   2863  OD1 ASN   191      31.379  58.580  35.402  1.00  0.00           O
ATOM   2864  ND2 ASN   191      29.846  59.155  34.013  1.00  0.00           N
ATOM   2865 HD21 ASN   191      30.102  60.066  34.365  1.00  0.00           H
ATOM   2866 HD22 ASN   191      29.023  58.984  33.454  1.00  0.00           H
ATOM   2867  C   ASN   191      31.341  54.383  33.970  1.00  0.00           C
ATOM   2868  O   ASN   191      30.225  53.867  34.103  1.00  0.00           O
ATOM   2869  N   TYR   192      32.445  53.642  33.993  1.00  0.00           N
ATOM   2870  H   TYR   192      33.374  54.034  34.050  1.00  0.00           H
ATOM   2871  CA  TYR   192      32.453  52.182  34.341  1.00  0.00           C
ATOM   2872  HA  TYR   192      31.515  52.006  34.869  1.00  0.00           H
ATOM   2873  CB  TYR   192      32.453  51.297  33.087  1.00  0.00           C
ATOM   2874  HB2 TYR   192      33.263  51.529  32.395  1.00  0.00           H
ATOM   2875  HB3 TYR   192      32.642  50.272  33.404  1.00  0.00           H
ATOM   2876  CG  TYR   192      31.154  51.476  32.335  1.00  0.00           C
ATOM   2877  CD1 TYR   192      31.007  52.389  31.195  1.00  0.00           C
ATOM   2878  HD1 TYR   192      31.866  53.022  31.024  1.00  0.00           H
ATOM   2879  CE1 TYR   192      29.795  52.733  30.672  1.00  0.00           C
ATOM   2880  HE1 TYR   192      29.748  53.464  29.879  1.00  0.00           H
ATOM   2881  CZ  TYR   192      28.646  52.047  31.137  1.00  0.00           C
ATOM   2882  OH  TYR   192      27.561  52.164  30.332  1.00  0.00           O
ATOM   2883  HH  TYR   192      27.814  52.414  29.440  1.00  0.00           H
ATOM   2884  CE2 TYR   192      28.658  51.142  32.231  1.00  0.00           C
ATOM   2885  HE2 TYR   192      27.824  50.537  32.553  1.00  0.00           H
ATOM   2886  CD2 TYR   192      29.932  50.835  32.774  1.00  0.00           C
ATOM   2887  HD2 TYR   192      29.914  50.015  33.475  1.00  0.00           H
ATOM   2888  C   TYR   192      33.512  51.829  35.378  1.00  0.00           C
ATOM   2889  O   TYR   192      34.382  52.703  35.567  1.00  0.00           O
ATOM   2890  N   HIE   193      33.448  50.603  36.042  1.00  0.00           N
ATOM   2891  H   HIE   193      32.806  49.899  35.708  1.00  0.00           H
ATOM   2892  CA  HIE   193      34.477  50.072  36.978  1.00  0.00           C
ATOM   2893  HA  HIE   193      35.395  50.441  36.521  1.00  0.00           H
ATOM   2894  CB  HIE   193      34.356  50.491  38.494  1.00  0.00           C
ATOM   2895  HB2 HIE   193      33.826  51.443  38.521  1.00  0.00           H
ATOM   2896  HB3 HIE   193      33.677  49.842  39.046  1.00  0.00           H
ATOM   2897  CG  HIE   193      35.709  50.741  39.199  1.00  0.00           C
ATOM   2898  ND1 HIE   193      36.669  49.743  39.483  1.00  0.00           N
ATOM   2899  CE1 HIE   193      37.750  50.427  39.785  1.00  0.00           C
ATOM   2900  HE1 HIE   193      38.728  50.018  39.992  1.00  0.00           H
ATOM   2901  NE2 HIE   193      37.512  51.761  39.873  1.00  0.00           N
ATOM   2902  HE2 HIE   193      38.200  52.480  40.050  1.00  0.00           H
ATOM   2903  CD2 HIE   193      36.291  51.979  39.354  1.00  0.00           C
ATOM   2904  HD2 HIE   193      35.836  52.936  39.147  1.00  0.00           H
ATOM   2905  C   HIE   193      34.632  48.537  36.882  1.00  0.00           C
ATOM   2906  O   HIE   193      33.581  47.886  36.779  1.00  0.00           O
ATOM   2907  N   TYR   194      35.867  48.087  36.778  1.00  0.00           N
ATOM   2908  H   TYR   194      36.558  48.822  36.715  1.00  0.00           H
ATOM   2909  CA  TYR   194      36.280  46.737  36.416  1.00  0.00           C
ATOM   2910  HA  TYR   194      35.446  46.075  36.646  1.00  0.00           H
ATOM   2911  CB  TYR   194      36.543  46.660  34.957  1.00  0.00           C
ATOM   2912  HB2 TYR   194      37.324  47.382  34.719  1.00  0.00           H
ATOM   2913  HB3 TYR   194      37.051  45.724  34.722  1.00  0.00           H
ATOM   2914  CG  TYR   194      35.367  46.831  33.929  1.00  0.00           C
ATOM   2915  CD1 TYR   194      35.434  47.780  32.882  1.00  0.00           C
ATOM   2916  HD1 TYR   194      36.369  48.309  32.762  1.00  0.00           H
ATOM   2917  CE1 TYR   194      34.296  48.040  32.139  1.00  0.00           C
ATOM   2918  HE1 TYR   194      34.314  48.855  31.430  1.00  0.00           H
ATOM   2919  CZ  TYR   194      33.056  47.346  32.404  1.00  0.00           C
ATOM   2920  OH  TYR   194      31.878  47.646  31.767  1.00  0.00           O
ATOM   2921  HH  TYR   194      31.243  47.015  32.114  1.00  0.00           H
ATOM   2922  CE2 TYR   194      33.070  46.333  33.424  1.00  0.00           C
ATOM   2923  HE2 TYR   194      32.152  45.831  33.694  1.00  0.00           H
ATOM   2924  CD2 TYR   194      34.241  45.960  34.136  1.00  0.00           C
ATOM   2925  HD2 TYR   194      34.286  45.290  34.982  1.00  0.00           H
ATOM   2926  C   TYR   194      37.491  46.472  37.334  1.00  0.00           C
ATOM   2927  O   TYR   194      38.489  47.109  37.130  1.00  0.00           O
ATOM   2928  N   GLU   195      37.443  45.501  38.254  1.00  0.00           N
ATOM   2929  H   GLU   195      36.612  44.926  38.248  1.00  0.00           H
ATOM   2930  CA  GLU   195      38.511  45.184  39.310  1.00  0.00           C
ATOM   2931  HA  GLU   195      39.495  45.154  38.842  1.00  0.00           H
ATOM   2932  CB  GLU   195      38.623  46.271  40.353  1.00  0.00           C
ATOM   2933  HB2 GLU   195      38.968  47.151  39.810  1.00  0.00           H
ATOM   2934  HB3 GLU   195      37.720  46.661  40.823  1.00  0.00           H
ATOM   2935  CG  GLU   195      39.552  45.857  41.506  1.00  0.00           C
ATOM   2936  HG2 GLU   195      39.157  44.965  41.989  1.00  0.00           H
ATOM   2937  HG3 GLU   195      40.566  45.753  41.119  1.00  0.00           H
ATOM   2938  CD  GLU   195      39.696  46.998  42.576  1.00  0.00           C
ATOM   2939  OE1 GLU   195      39.283  46.800  43.706  1.00  0.00           O
ATOM   2940  OE2 GLU   195      40.158  48.090  42.198  1.00  0.00           O
ATOM   2941  C   GLU   195      38.124  43.774  39.911  1.00  0.00           C
ATOM   2942  O   GLU   195      36.937  43.499  40.131  1.00  0.00           O
ATOM   2943  N   GLU   196      39.079  42.887  40.242  1.00  0.00           N
ATOM   2944  H   GLU   196      40.054  43.151  40.276  1.00  0.00           H
ATOM   2945  CA  GLU   196      38.829  41.629  40.877  1.00  0.00           C
ATOM   2946  HA  GLU   196      39.704  40.980  40.858  1.00  0.00           H
ATOM   2947  CB  GLU   196      38.677  41.794  42.422  1.00  0.00           C
ATOM   2948  HB2 GLU   196      37.944  42.577  42.618  1.00  0.00           H
ATOM   2949  HB3 GLU   196      38.287  40.880  42.868  1.00  0.00           H
ATOM   2950  CG  GLU   196      40.003  42.086  43.123  1.00  0.00           C
ATOM   2951  HG2 GLU   196      40.422  41.103  43.343  1.00  0.00           H
ATOM   2952  HG3 GLU   196      40.628  42.580  42.381  1.00  0.00           H
ATOM   2953  CD  GLU   196      39.859  42.910  44.373  1.00  0.00           C
ATOM   2954  OE1 GLU   196      38.994  42.525  45.248  1.00  0.00           O
ATOM   2955  OE2 GLU   196      40.615  43.882  44.576  1.00  0.00           O
ATOM   2956  C   GLU   196      37.704  40.874  40.096  1.00  0.00           C
ATOM   2957  O   GLU   196      36.706  40.406  40.623  1.00  0.00           O
ATOM   2958  N   CYX   197      37.934  40.850  38.773  1.00  0.00           N
ATOM   2959  H   CYX   197      38.831  41.087  38.375  1.00  0.00           H
ATOM   2960  CA  CYX   197      37.009  40.282  37.802  1.00  0.00           C
ATOM   2961  HA  CYX   197      36.068  40.682  38.180  1.00  0.00           H
ATOM   2962  CB  CYX   197      37.158  40.896  36.419  1.00  0.00           C
ATOM   2963  HB2 CYX   197      38.097  40.542  35.992  1.00  0.00           H
ATOM   2964  HB3 CYX   197      36.407  40.394  35.809  1.00  0.00           H
ATOM   2965  SG  CYX   197      36.991  42.701  36.421  1.00  0.00           S
ATOM   2966  C   CYX   197      36.854  38.730  37.790  1.00  0.00           C
ATOM   2967  O   CYX   197      37.900  38.084  37.660  1.00  0.00           O
ATOM   2968  N   SER   198      35.647  38.151  37.936  1.00  0.00           N
ATOM   2969  H   SER   198      34.872  38.798  37.979  1.00  0.00           H
ATOM   2970  CA  SER   198      35.408  36.762  37.658  1.00  0.00           C
ATOM   2971  HA  SER   198      36.300  36.142  37.745  1.00  0.00           H
ATOM   2972  CB  SER   198      34.419  36.104  38.621  1.00  0.00           C
ATOM   2973  HB2 SER   198      33.377  36.287  38.358  1.00  0.00           H
ATOM   2974  HB3 SER   198      34.541  35.026  38.507  1.00  0.00           H
ATOM   2975  OG  SER   198      34.644  36.442  39.965  1.00  0.00           O
ATOM   2976  HG  SER   198      33.850  36.830  40.340  1.00  0.00           H
ATOM   2977  C   SER   198      34.883  36.684  36.239  1.00  0.00           C
ATOM   2978  O   SER   198      34.046  37.519  35.841  1.00  0.00           O
ATOM   2979  N   CYX   199      35.404  35.758  35.430  1.00  0.00           N
ATOM   2980  H   CYX   199      36.005  35.088  35.888  1.00  0.00           H
ATOM   2981  CA  CYX   199      35.040  35.563  34.056  1.00  0.00           C
ATOM   2982  HA  CYX   199      34.232  36.278  33.905  1.00  0.00           H
ATOM   2983  CB  CYX   199      36.152  35.894  33.141  1.00  0.00           C
ATOM   2984  HB2 CYX   199      36.981  35.212  33.333  1.00  0.00           H
ATOM   2985  HB3 CYX   199      35.917  35.726  32.091  1.00  0.00           H
ATOM   2986  SG  CYX   199      36.927  37.528  33.201  1.00  0.00           S
ATOM   2987  C   CYX   199      34.487  34.140  33.766  1.00  0.00           C
ATOM   2988  O   CYX   199      34.623  33.265  34.610  1.00  0.00           O
ATOM   2989  N   TYR   200      33.930  33.940  32.567  1.00  0.00           N
ATOM   2990  H   TYR   200      33.828  34.718  31.930  1.00  0.00           H
ATOM   2991  CA  TYR   200      33.885  32.635  31.900  1.00  0.00           C
ATOM   2992  HA  TYR   200      34.765  32.036  32.131  1.00  0.00           H
ATOM   2993  CB  TYR   200      32.693  31.900  32.590  1.00  0.00           C
ATOM   2994  HB2 TYR   200      32.621  30.891  32.183  1.00  0.00           H
ATOM   2995  HB3 TYR   200      32.920  31.741  33.644  1.00  0.00           H
ATOM   2996  CG  TYR   200      31.337  32.501  32.370  1.00  0.00           C
ATOM   2997  CD1 TYR   200      30.821  33.464  33.251  1.00  0.00           C
ATOM   2998  HD1 TYR   200      31.486  33.776  34.042  1.00  0.00           H
ATOM   2999  CE1 TYR   200      29.449  33.877  33.150  1.00  0.00           C
ATOM   3000  HE1 TYR   200      28.995  34.611  33.801  1.00  0.00           H
ATOM   3001  CZ  TYR   200      28.605  33.433  32.158  1.00  0.00           C
ATOM   3002  OH  TYR   200      27.282  33.875  31.979  1.00  0.00           O
ATOM   3003  HH  TYR   200      26.896  33.629  31.134  1.00  0.00           H
ATOM   3004  CE2 TYR   200      29.169  32.560  31.209  1.00  0.00           C
ATOM   3005  HE2 TYR   200      28.465  32.266  30.446  1.00  0.00           H
ATOM   3006  CD2 TYR   200      30.498  32.060  31.328  1.00  0.00           C
ATOM   3007  HD2 TYR   200      30.807  31.213  30.734  1.00  0.00           H
ATOM   3008  C   TYR   200      33.773  32.775  30.388  1.00  0.00           C
ATOM   3009  O   TYR   200      33.301  33.826  29.908  1.00  0.00           O
ATOM   3010  N   PRO   201      33.875  31.661  29.626  1.00  0.00           N
ATOM   3011  CD  PRO   201      34.787  30.581  29.793  1.00  0.00           C
ATOM   3012  HD2 PRO   201      34.575  29.987  30.682  1.00  0.00           H
ATOM   3013  HD3 PRO   201      35.734  30.945  30.190  1.00  0.00           H
ATOM   3014  CG  PRO   201      35.074  29.941  28.456  1.00  0.00           C
ATOM   3015  HG2 PRO   201      34.451  29.046  28.470  1.00  0.00           H
ATOM   3016  HG3 PRO   201      36.102  29.710  28.176  1.00  0.00           H
ATOM   3017  CB  PRO   201      34.613  30.959  27.459  1.00  0.00           C
ATOM   3018  HB2 PRO   201      34.324  30.417  26.558  1.00  0.00           H
ATOM   3019  HB3 PRO   201      35.408  31.687  27.298  1.00  0.00           H
ATOM   3020  CA  PRO   201      33.434  31.587  28.224  1.00  0.00           C
ATOM   3021  HA  PRO   201      33.341  32.587  27.802  1.00  0.00           H
ATOM   3022  C   PRO   201      32.109  30.818  28.057  1.00  0.00           C
ATOM   3023  O   PRO   201      31.818  29.882  28.792  1.00  0.00           O
ATOM   3024  N   ASN   202      31.296  31.239  27.018  1.00  0.00           N
ATOM   3025  H   ASN   202      31.535  32.153  26.663  1.00  0.00           H
ATOM   3026  CA  ASN   202      29.929  30.705  26.672  1.00  0.00           C
ATOM   3027  HA  ASN   202      29.963  29.616  26.705  1.00  0.00           H
ATOM   3028  CB  ASN   202      28.889  31.298  27.685  1.00  0.00           C
ATOM   3029  HB2 ASN   202      29.071  30.841  28.658  1.00  0.00           H
ATOM   3030  HB3 ASN   202      28.934  32.381  27.803  1.00  0.00           H
ATOM   3031  CG  ASN   202      27.485  30.875  27.209  1.00  0.00           C
ATOM   3032  OD1 ASN   202      27.231  29.660  27.152  1.00  0.00           O
ATOM   3033  ND2 ASN   202      26.627  31.773  26.761  1.00  0.00           N
ATOM   3034 HD21 ASN   202      25.839  31.409  26.244  1.00  0.00           H
ATOM   3035 HD22 ASN   202      26.795  32.766  26.844  1.00  0.00           H
ATOM   3036  C   ASN   202      29.512  31.112  25.241  1.00  0.00           C
ATOM   3037  O   ASN   202      29.383  32.294  24.918  1.00  0.00           O
ATOM   3038  N   ALA   203      29.262  30.201  24.394  1.00  0.00           N
ATOM   3039  H   ALA   203      29.533  29.265  24.661  1.00  0.00           H
ATOM   3040  CA  ALA   203      28.910  30.412  22.957  1.00  0.00           C
ATOM   3041  HA  ALA   203      28.856  29.393  22.574  1.00  0.00           H
ATOM   3042  CB  ALA   203      27.568  31.059  22.838  1.00  0.00           C
ATOM   3043  HB1 ALA   203      27.422  31.560  21.881  1.00  0.00           H
ATOM   3044  HB2 ALA   203      26.875  30.224  22.949  1.00  0.00           H
ATOM   3045  HB3 ALA   203      27.488  31.813  23.621  1.00  0.00           H
ATOM   3046  C   ALA   203      30.022  31.051  22.104  1.00  0.00           C
ATOM   3047  O   ALA   203      29.845  31.761  21.117  1.00  0.00           O
ATOM   3048  N   GLY   204      31.281  30.738  22.470  1.00  0.00           N
ATOM   3049  H   GLY   204      31.377  30.105  23.252  1.00  0.00           H
ATOM   3050  CA  GLY   204      32.523  31.251  21.895  1.00  0.00           C
ATOM   3051  HA2 GLY   204      33.336  30.535  22.015  1.00  0.00           H
ATOM   3052  HA3 GLY   204      32.316  31.245  20.824  1.00  0.00           H
ATOM   3053  C   GLY   204      32.857  32.575  22.385  1.00  0.00           C
ATOM   3054  O   GLY   204      33.983  32.953  22.209  1.00  0.00           O
ATOM   3055  N   GLU   205      31.921  33.243  23.068  1.00  0.00           N
ATOM   3056  H   GLU   205      30.973  32.908  23.157  1.00  0.00           H
ATOM   3057  CA  GLU   205      32.212  34.540  23.676  1.00  0.00           C
ATOM   3058  HA  GLU   205      33.068  35.013  23.194  1.00  0.00           H
ATOM   3059  CB  GLU   205      31.031  35.543  23.568  1.00  0.00           C
ATOM   3060  HB2 GLU   205      30.138  35.047  23.950  1.00  0.00           H
ATOM   3061  HB3 GLU   205      31.226  36.380  24.237  1.00  0.00           H
ATOM   3062  CG  GLU   205      30.767  36.155  22.190  1.00  0.00           C
ATOM   3063  HG2 GLU   205      30.034  36.959  22.247  1.00  0.00           H
ATOM   3064  HG3 GLU   205      31.720  36.460  21.758  1.00  0.00           H
ATOM   3065  CD  GLU   205      30.216  35.202  21.071  1.00  0.00           C
ATOM   3066  OE1 GLU   205      30.957  34.674  20.252  1.00  0.00           O
ATOM   3067  OE2 GLU   205      29.042  35.019  20.872  1.00  0.00           O
ATOM   3068  C   GLU   205      32.578  34.433  25.186  1.00  0.00           C
ATOM   3069  O   GLU   205      32.031  33.657  25.909  1.00  0.00           O
ATOM   3070  N   ILE   206      33.397  35.395  25.567  1.00  0.00           N
ATOM   3071  H   ILE   206      33.939  35.959  24.928  1.00  0.00           H
ATOM   3072  CA  ILE   206      33.705  35.557  27.017  1.00  0.00           C
ATOM   3073  HA  ILE   206      33.565  34.624  27.563  1.00  0.00           H
ATOM   3074  CB  ILE   206      35.245  35.856  27.147  1.00  0.00           C
ATOM   3075  HB  ILE   206      35.424  36.817  26.664  1.00  0.00           H
ATOM   3076  CG2 ILE   206      35.573  36.029  28.632  1.00  0.00           C
ATOM   3077 HG21 ILE   206      36.622  36.232  28.849  1.00  0.00           H
ATOM   3078 HG22 ILE   206      35.078  36.891  29.078  1.00  0.00           H
ATOM   3079 HG23 ILE   206      35.202  35.234  29.277  1.00  0.00           H
ATOM   3080  CG1 ILE   206      36.185  34.728  26.582  1.00  0.00           C
ATOM   3081 HG12 ILE   206      37.079  34.678  27.205  1.00  0.00           H
ATOM   3082 HG13 ILE   206      35.687  33.783  26.800  1.00  0.00           H
ATOM   3083  CD1 ILE   206      36.638  34.895  25.135  1.00  0.00           C
ATOM   3084 HD11 ILE   206      36.947  35.933  25.016  1.00  0.00           H
ATOM   3085 HD12 ILE   206      37.433  34.161  25.003  1.00  0.00           H
ATOM   3086 HD13 ILE   206      35.921  34.617  24.362  1.00  0.00           H
ATOM   3087  C   ILE   206      32.764  36.609  27.713  1.00  0.00           C
ATOM   3088  O   ILE   206      32.339  37.567  27.071  1.00  0.00           O
ATOM   3089  N   THR   207      32.505  36.488  29.002  1.00  0.00           N
ATOM   3090  H   THR   207      32.666  35.609  29.472  1.00  0.00           H
ATOM   3091  CA  THR   207      31.877  37.549  29.783  1.00  0.00           C
ATOM   3092  HA  THR   207      32.002  38.498  29.261  1.00  0.00           H
ATOM   3093  CB  THR   207      30.314  37.348  29.966  1.00  0.00           C
ATOM   3094  HB  THR   207      30.164  36.328  30.322  1.00  0.00           H
ATOM   3095  CG2 THR   207      29.501  38.367  30.749  1.00  0.00           C
ATOM   3096 HG21 THR   207      28.503  38.383  30.313  1.00  0.00           H
ATOM   3097 HG22 THR   207      29.404  38.025  31.780  1.00  0.00           H
ATOM   3098 HG23 THR   207      29.993  39.337  30.806  1.00  0.00           H
ATOM   3099  OG1 THR   207      29.759  37.308  28.654  1.00  0.00           O
ATOM   3100  HG1 THR   207      29.967  36.494  28.190  1.00  0.00           H
ATOM   3101  C   THR   207      32.604  37.578  31.152  1.00  0.00           C
ATOM   3102  O   THR   207      33.271  36.624  31.673  1.00  0.00           O
ATOM   3103  N   CYX   208      32.618  38.710  31.842  1.00  0.00           N
ATOM   3104  H   CYX   208      32.149  39.530  31.486  1.00  0.00           H
ATOM   3105  CA  CYX   208      33.191  38.942  33.150  1.00  0.00           C
ATOM   3106  HA  CYX   208      33.360  37.985  33.641  1.00  0.00           H
ATOM   3107  CB  CYX   208      34.602  39.500  32.916  1.00  0.00           C
ATOM   3108  HB2 CYX   208      34.667  40.530  32.566  1.00  0.00           H
ATOM   3109  HB3 CYX   208      35.078  39.488  33.896  1.00  0.00           H
ATOM   3110  SG  CYX   208      35.800  38.676  31.830  1.00  0.00           S
ATOM   3111  C   CYX   208      32.324  39.802  33.991  1.00  0.00           C
ATOM   3112  O   CYX   208      31.706  40.801  33.573  1.00  0.00           O
ATOM   3113  N   VAL   209      32.302  39.572  35.327  1.00  0.00           N
ATOM   3114  H   VAL   209      32.976  38.951  35.752  1.00  0.00           H
ATOM   3115  CA  VAL   209      31.418  40.303  36.350  1.00  0.00           C
ATOM   3116  HA  VAL   209      31.009  41.231  35.950  1.00  0.00           H
ATOM   3117  CB  VAL   209      30.270  39.427  36.827  1.00  0.00           C
ATOM   3118  HB  VAL   209      30.631  38.516  37.306  1.00  0.00           H
ATOM   3119  CG1 VAL   209      29.371  40.104  37.917  1.00  0.00           C
ATOM   3120 HG11 VAL   209      28.638  39.344  38.187  1.00  0.00           H
ATOM   3121 HG12 VAL   209      29.951  40.454  38.770  1.00  0.00           H
ATOM   3122 HG13 VAL   209      28.965  40.995  37.439  1.00  0.00           H
ATOM   3123  CG2 VAL   209      29.334  39.141  35.661  1.00  0.00           C
ATOM   3124 HG21 VAL   209      29.865  38.526  34.935  1.00  0.00           H
ATOM   3125 HG22 VAL   209      28.454  38.581  35.977  1.00  0.00           H
ATOM   3126 HG23 VAL   209      29.001  40.080  35.218  1.00  0.00           H
ATOM   3127  C   VAL   209      32.309  40.716  37.494  1.00  0.00           C
ATOM   3128  O   VAL   209      32.828  39.795  38.231  1.00  0.00           O
ATOM   3129  N   CYX   210      32.555  42.016  37.737  1.00  0.00           N
ATOM   3130  H   CYX   210      31.985  42.722  37.292  1.00  0.00           H
ATOM   3131  CA  CYX   210      33.659  42.442  38.590  1.00  0.00           C
ATOM   3132  HA  CYX   210      34.337  41.617  38.806  1.00  0.00           H
ATOM   3133  CB  CYX   210      34.474  43.574  37.906  1.00  0.00           C
ATOM   3134  HB2 CYX   210      33.708  44.349  37.935  1.00  0.00           H
ATOM   3135  HB3 CYX   210      35.350  43.944  38.440  1.00  0.00           H
ATOM   3136  SG  CYX   210      34.996  43.170  36.171  1.00  0.00           S
ATOM   3137  C   CYX   210      33.201  42.833  40.027  1.00  0.00           C
ATOM   3138  O   CYX   210      32.056  42.601  40.426  1.00  0.00           O
ATOM   3139  N   ARG   211      34.011  43.509  40.859  1.00  0.00           N
ATOM   3140  H   ARG   211      34.910  43.685  40.433  1.00  0.00           H
ATOM   3141  CA  ARG   211      33.748  44.149  42.111  1.00  0.00           C
ATOM   3142  HA  ARG   211      33.308  43.372  42.735  1.00  0.00           H
ATOM   3143  CB  ARG   211      35.102  44.445  42.731  1.00  0.00           C
ATOM   3144  HB2 ARG   211      35.652  43.507  42.662  1.00  0.00           H
ATOM   3145  HB3 ARG   211      35.603  45.199  42.125  1.00  0.00           H
ATOM   3146  CG  ARG   211      35.150  45.003  44.173  1.00  0.00           C
ATOM   3147  HG2 ARG   211      34.805  46.025  44.021  1.00  0.00           H
ATOM   3148  HG3 ARG   211      34.532  44.425  44.859  1.00  0.00           H
ATOM   3149  CD  ARG   211      36.586  45.074  44.757  1.00  0.00           C
ATOM   3150  HD2 ARG   211      37.054  44.095  44.655  1.00  0.00           H
ATOM   3151  HD3 ARG   211      37.184  45.665  44.064  1.00  0.00           H
ATOM   3152  NE  ARG   211      36.627  45.576  46.120  1.00  0.00           N
ATOM   3153  HE  ARG   211      36.161  44.964  46.774  1.00  0.00           H
ATOM   3154  CZ  ARG   211      37.300  46.562  46.737  1.00  0.00           C
ATOM   3155  NH1 ARG   211      37.402  46.719  48.000  1.00  0.00           N
ATOM   3156 HH11 ARG   211      37.125  46.009  48.664  1.00  0.00           H
ATOM   3157 HH12 ARG   211      37.953  47.470  48.391  1.00  0.00           H
ATOM   3158  NH2 ARG   211      38.062  47.347  46.035  1.00  0.00           N
ATOM   3159 HH21 ARG   211      37.949  47.294  45.033  1.00  0.00           H
ATOM   3160 HH22 ARG   211      38.726  47.974  46.465  1.00  0.00           H
ATOM   3161  C   ARG   211      32.853  45.374  41.925  1.00  0.00           C
ATOM   3162  O   ARG   211      32.876  46.000  40.886  1.00  0.00           O
ATOM   3163  N   ASP   212      32.013  45.676  42.940  1.00  0.00           N
ATOM   3164  H   ASP   212      32.121  45.120  43.776  1.00  0.00           H
ATOM   3165  CA  ASP   212      30.998  46.740  42.995  1.00  0.00           C
ATOM   3166  HA  ASP   212      30.535  46.955  42.031  1.00  0.00           H
ATOM   3167  CB  ASP   212      29.828  46.262  43.893  1.00  0.00           C
ATOM   3168  HB2 ASP   212      28.943  46.896  43.944  1.00  0.00           H
ATOM   3169  HB3 ASP   212      29.509  45.290  43.516  1.00  0.00           H
ATOM   3170  CG  ASP   212      30.264  46.039  45.381  1.00  0.00           C
ATOM   3171  OD1 ASP   212      29.857  46.800  46.302  1.00  0.00           O
ATOM   3172  OD2 ASP   212      31.001  45.076  45.542  1.00  0.00           O
ATOM   3173  C   ASP   212      31.543  48.163  43.410  1.00  0.00           C
ATOM   3174  O   ASP   212      31.178  48.737  44.410  1.00  0.00           O
ATOM   3175  N   ASN   213      32.589  48.586  42.657  1.00  0.00           N
ATOM   3176  H   ASN   213      32.803  48.051  41.827  1.00  0.00           H
ATOM   3177  CA  ASN   213      33.516  49.682  42.939  1.00  0.00           C
ATOM   3178  HA  ASN   213      33.702  49.754  44.011  1.00  0.00           H
ATOM   3179  CB  ASN   213      34.857  49.482  42.183  1.00  0.00           C
ATOM   3180  HB2 ASN   213      34.691  48.864  41.301  1.00  0.00           H
ATOM   3181  HB3 ASN   213      35.252  50.435  41.830  1.00  0.00           H
ATOM   3182  CG  ASN   213      35.946  48.897  43.145  1.00  0.00           C
ATOM   3183  OD1 ASN   213      35.633  48.464  44.267  1.00  0.00           O
ATOM   3184  ND2 ASN   213      37.135  48.886  42.687  1.00  0.00           N
ATOM   3185 HD21 ASN   213      37.947  48.536  43.175  1.00  0.00           H
ATOM   3186 HD22 ASN   213      37.174  49.353  41.793  1.00  0.00           H
ATOM   3187  C   ASN   213      32.848  51.024  42.648  1.00  0.00           C
ATOM   3188  O   ASN   213      31.858  51.107  41.947  1.00  0.00           O
ATOM   3189  N   TRP   214      33.434  52.140  43.099  1.00  0.00           N
ATOM   3190  H   TRP   214      34.247  52.009  43.683  1.00  0.00           H
ATOM   3191  CA  TRP   214      33.242  53.577  42.746  1.00  0.00           C
ATOM   3192  HA  TRP   214      33.727  54.213  43.485  1.00  0.00           H
ATOM   3193  CB  TRP   214      33.909  53.867  41.424  1.00  0.00           C
ATOM   3194  HB2 TRP   214      34.974  53.666  41.538  1.00  0.00           H
ATOM   3195  HB3 TRP   214      33.601  53.123  40.690  1.00  0.00           H
ATOM   3196  CG  TRP   214      33.707  55.201  40.824  1.00  0.00           C
ATOM   3197  CD1 TRP   214      33.539  56.314  41.546  1.00  0.00           C
ATOM   3198  HD1 TRP   214      33.473  56.355  42.623  1.00  0.00           H
ATOM   3199  NE1 TRP   214      33.457  57.379  40.637  1.00  0.00           N
ATOM   3200  HE1 TRP   214      33.076  58.268  40.928  1.00  0.00           H
ATOM   3201  CE2 TRP   214      33.495  56.956  39.320  1.00  0.00           C
ATOM   3202  CZ2 TRP   214      33.398  57.618  38.105  1.00  0.00           C
ATOM   3203  HZ2 TRP   214      33.073  58.648  38.088  1.00  0.00           H
ATOM   3204  CH2 TRP   214      33.536  56.932  36.937  1.00  0.00           C
ATOM   3205  HH2 TRP   214      33.411  57.464  36.005  1.00  0.00           H
ATOM   3206  CZ3 TRP   214      33.842  55.559  36.994  1.00  0.00           C
ATOM   3207  HZ3 TRP   214      34.102  54.992  36.113  1.00  0.00           H
ATOM   3208  CE3 TRP   214      33.838  54.828  38.216  1.00  0.00           C
ATOM   3209  HE3 TRP   214      34.145  53.793  38.192  1.00  0.00           H
ATOM   3210  CD2 TRP   214      33.744  55.529  39.423  1.00  0.00           C
ATOM   3211  C   TRP   214      31.794  54.129  42.995  1.00  0.00           C
ATOM   3212  O   TRP   214      31.634  55.086  43.778  1.00  0.00           O
ATOM   3213  N   HID   215      30.800  53.499  42.434  1.00  0.00           N
ATOM   3214  H   HID   215      31.077  52.773  41.789  1.00  0.00           H
ATOM   3215  CA  HID   215      29.439  53.944  42.392  1.00  0.00           C
ATOM   3216  HA  HID   215      29.283  54.600  43.248  1.00  0.00           H
ATOM   3217  CB  HID   215      29.324  54.786  41.132  1.00  0.00           C
ATOM   3218  HB2 HID   215      28.255  54.992  41.080  1.00  0.00           H
ATOM   3219  HB3 HID   215      29.800  55.746  41.333  1.00  0.00           H
ATOM   3220  CG  HID   215      29.966  54.299  39.882  1.00  0.00           C
ATOM   3221  ND1 HID   215      30.473  55.084  38.809  1.00  0.00           N
ATOM   3222  HD1 HID   215      30.436  56.076  38.626  1.00  0.00           H
ATOM   3223  CE1 HID   215      30.848  54.238  37.823  1.00  0.00           C
ATOM   3224  HE1 HID   215      31.244  54.536  36.863  1.00  0.00           H
ATOM   3225  NE2 HID   215      30.851  52.985  38.209  1.00  0.00           N
ATOM   3226  CD2 HID   215      30.294  53.005  39.496  1.00  0.00           C
ATOM   3227  HD2 HID   215      29.960  52.139  40.048  1.00  0.00           H
ATOM   3228  C   HID   215      28.344  52.848  42.361  1.00  0.00           C
ATOM   3229  O   HID   215      27.145  53.172  42.352  1.00  0.00           O
ATOM   3230  N   GLY   216      28.761  51.587  42.385  1.00  0.00           N
ATOM   3231  H   GLY   216      29.760  51.441  42.349  1.00  0.00           H
ATOM   3232  CA  GLY   216      27.852  50.454  42.196  1.00  0.00           C
ATOM   3233  HA2 GLY   216      26.924  50.878  41.816  1.00  0.00           H
ATOM   3234  HA3 GLY   216      28.371  49.755  41.540  1.00  0.00           H
ATOM   3235  C   GLY   216      27.546  49.684  43.524  1.00  0.00           C
ATOM   3236  O   GLY   216      28.279  49.839  44.536  1.00  0.00           O
ATOM   3237  N   SER   217      26.536  48.804  43.380  1.00  0.00           N
ATOM   3238  H   SER   217      26.057  48.960  42.506  1.00  0.00           H
ATOM   3239  CA  SER   217      25.946  47.889  44.322  1.00  0.00           C
ATOM   3240  HA  SER   217      26.716  47.534  45.008  1.00  0.00           H
ATOM   3241  CB  SER   217      24.859  48.608  45.155  1.00  0.00           C
ATOM   3242  HB2 SER   217      25.472  49.378  45.623  1.00  0.00           H
ATOM   3243  HB3 SER   217      24.030  48.944  44.530  1.00  0.00           H
ATOM   3244  OG  SER   217      24.360  47.815  46.209  1.00  0.00           O
ATOM   3245  HG  SER   217      24.934  47.797  46.977  1.00  0.00           H
ATOM   3246  C   SER   217      25.444  46.619  43.644  1.00  0.00           C
ATOM   3247  O   SER   217      25.833  45.501  43.985  1.00  0.00           O
ATOM   3248  N   ASN   218      24.579  46.791  42.548  1.00  0.00           N
ATOM   3249  H   ASN   218      24.276  47.745  42.418  1.00  0.00           H
ATOM   3250  CA  ASN   218      24.659  45.887  41.413  1.00  0.00           C
ATOM   3251  HA  ASN   218      24.278  44.912  41.716  1.00  0.00           H
ATOM   3252  CB  ASN   218      23.717  46.436  40.302  1.00  0.00           C
ATOM   3253  HB2 ASN   218      23.799  45.712  39.491  1.00  0.00           H
ATOM   3254  HB3 ASN   218      22.690  46.428  40.668  1.00  0.00           H
ATOM   3255  CG  ASN   218      24.006  47.822  39.712  1.00  0.00           C
ATOM   3256  OD1 ASN   218      24.624  48.735  40.319  1.00  0.00           O
ATOM   3257  ND2 ASN   218      23.528  48.108  38.505  1.00  0.00           N
ATOM   3258 HD21 ASN   218      23.696  49.032  38.131  1.00  0.00           H
ATOM   3259 HD22 ASN   218      23.014  47.450  37.935  1.00  0.00           H
ATOM   3260  C   ASN   218      26.030  45.650  40.838  1.00  0.00           C
ATOM   3261  O   ASN   218      26.855  46.557  41.015  1.00  0.00           O
ATOM   3262  N   ARG   219      26.200  44.641  40.084  1.00  0.00           N
ATOM   3263  H   ARG   219      25.433  43.987  40.148  1.00  0.00           H
ATOM   3264  CA  ARG   219      27.541  44.267  39.606  1.00  0.00           C
ATOM   3265  HA  ARG   219      28.296  44.715  40.252  1.00  0.00           H
ATOM   3266  CB  ARG   219      27.869  42.773  39.734  1.00  0.00           C
ATOM   3267  HB2 ARG   219      27.185  42.163  39.146  1.00  0.00           H
ATOM   3268  HB3 ARG   219      28.811  42.657  39.200  1.00  0.00           H
ATOM   3269  CG  ARG   219      28.022  42.369  41.224  1.00  0.00           C
ATOM   3270  HG2 ARG   219      28.500  43.163  41.797  1.00  0.00           H
ATOM   3271  HG3 ARG   219      27.012  42.244  41.615  1.00  0.00           H
ATOM   3272  CD  ARG   219      28.930  41.157  41.354  1.00  0.00           C
ATOM   3273  HD2 ARG   219      28.488  40.340  40.785  1.00  0.00           H
ATOM   3274  HD3 ARG   219      29.929  41.330  40.953  1.00  0.00           H
ATOM   3275  NE  ARG   219      29.050  40.811  42.747  1.00  0.00           N
ATOM   3276  HE  ARG   219      28.366  40.245  43.229  1.00  0.00           H
ATOM   3277  CZ  ARG   219      29.909  41.328  43.571  1.00  0.00           C
ATOM   3278  NH1 ARG   219      29.778  40.950  44.818  1.00  0.00           N
ATOM   3279 HH11 ARG   219      28.984  40.353  44.997  1.00  0.00           H
ATOM   3280 HH12 ARG   219      30.304  41.463  45.511  1.00  0.00           H
ATOM   3281  NH2 ARG   219      30.872  42.180  43.207  1.00  0.00           N
ATOM   3282 HH21 ARG   219      30.893  42.431  42.229  1.00  0.00           H
ATOM   3283 HH22 ARG   219      31.508  42.375  43.967  1.00  0.00           H
ATOM   3284  C   ARG   219      27.779  44.879  38.189  1.00  0.00           C
ATOM   3285  O   ARG   219      26.823  44.814  37.394  1.00  0.00           O
ATOM   3286  N   PRO   220      29.032  45.356  37.867  1.00  0.00           N
ATOM   3287  CD  PRO   220      30.107  45.674  38.788  1.00  0.00           C
ATOM   3288  HD2 PRO   220      30.435  44.804  39.356  1.00  0.00           H
ATOM   3289  HD3 PRO   220      29.756  46.415  39.508  1.00  0.00           H
ATOM   3290  CG  PRO   220      31.252  46.338  38.076  1.00  0.00           C
ATOM   3291  HG2 PRO   220      32.108  45.673  37.965  1.00  0.00           H
ATOM   3292  HG3 PRO   220      31.575  47.249  38.582  1.00  0.00           H
ATOM   3293  CB  PRO   220      30.641  46.563  36.698  1.00  0.00           C
ATOM   3294  HB2 PRO   220      31.330  46.426  35.865  1.00  0.00           H
ATOM   3295  HB3 PRO   220      30.369  47.619  36.675  1.00  0.00           H
ATOM   3296  CA  PRO   220      29.395  45.712  36.526  1.00  0.00           C
ATOM   3297  HA  PRO   220      28.697  46.310  35.939  1.00  0.00           H
ATOM   3298  C   PRO   220      29.846  44.526  35.702  1.00  0.00           C
ATOM   3299  O   PRO   220      30.401  43.578  36.234  1.00  0.00           O
ATOM   3300  N   TRP   221      29.585  44.643  34.408  1.00  0.00           N
ATOM   3301  H   TRP   221      29.242  45.493  33.984  1.00  0.00           H
ATOM   3302  CA  TRP   221      29.734  43.550  33.502  1.00  0.00           C
ATOM   3303  HA  TRP   221      30.425  42.832  33.945  1.00  0.00           H
ATOM   3304  CB  TRP   221      28.397  42.872  33.214  1.00  0.00           C
ATOM   3305  HB2 TRP   221      28.425  41.873  32.776  1.00  0.00           H
ATOM   3306  HB3 TRP   221      27.835  42.779  34.142  1.00  0.00           H
ATOM   3307  CG  TRP   221      27.510  43.527  32.221  1.00  0.00           C
ATOM   3308  CD1 TRP   221      26.349  44.180  32.582  1.00  0.00           C
ATOM   3309  HD1 TRP   221      26.073  44.179  33.626  1.00  0.00           H
ATOM   3310  NE1 TRP   221      25.790  44.553  31.428  1.00  0.00           N
ATOM   3311  HE1 TRP   221      24.854  44.926  31.377  1.00  0.00           H
ATOM   3312  CE2 TRP   221      26.412  44.128  30.270  1.00  0.00           C
ATOM   3313  CZ2 TRP   221      26.111  44.256  28.935  1.00  0.00           C
ATOM   3314  HZ2 TRP   221      25.185  44.699  28.604  1.00  0.00           H
ATOM   3315  CH2 TRP   221      26.952  43.679  27.983  1.00  0.00           C
ATOM   3316  HH2 TRP   221      26.758  43.764  26.925  1.00  0.00           H
ATOM   3317  CZ3 TRP   221      28.045  42.966  28.461  1.00  0.00           C
ATOM   3318  HZ3 TRP   221      28.735  42.447  27.811  1.00  0.00           H
ATOM   3319  CE3 TRP   221      28.317  42.835  29.814  1.00  0.00           C
ATOM   3320  HE3 TRP   221      29.078  42.213  30.262  1.00  0.00           H
ATOM   3321  CD2 TRP   221      27.512  43.470  30.793  1.00  0.00           C
ATOM   3322  C   TRP   221      30.407  44.018  32.169  1.00  0.00           C
ATOM   3323  O   TRP   221      30.252  45.153  31.716  1.00  0.00           O
ATOM   3324  N   VAL   222      31.135  43.089  31.533  1.00  0.00           N
ATOM   3325  H   VAL   222      31.497  42.320  32.079  1.00  0.00           H
ATOM   3326  CA  VAL   222      31.754  43.262  30.293  1.00  0.00           C
ATOM   3327  HA  VAL   222      31.170  44.012  29.760  1.00  0.00           H
ATOM   3328  CB  VAL   222      33.107  44.014  30.370  1.00  0.00           C
ATOM   3329  HB  VAL   222      32.935  44.973  30.858  1.00  0.00           H
ATOM   3330  CG1 VAL   222      34.033  43.266  31.301  1.00  0.00           C
ATOM   3331 HG11 VAL   222      33.625  43.484  32.289  1.00  0.00           H
ATOM   3332 HG12 VAL   222      34.216  42.244  30.971  1.00  0.00           H
ATOM   3333 HG13 VAL   222      35.027  43.705  31.379  1.00  0.00           H
ATOM   3334  CG2 VAL   222      33.892  44.058  29.013  1.00  0.00           C
ATOM   3335 HG21 VAL   222      34.714  44.745  29.212  1.00  0.00           H
ATOM   3336 HG22 VAL   222      34.347  43.123  28.686  1.00  0.00           H
ATOM   3337 HG23 VAL   222      33.233  44.478  28.253  1.00  0.00           H
ATOM   3338  C   VAL   222      31.772  41.883  29.496  1.00  0.00           C
ATOM   3339  O   VAL   222      32.010  40.832  30.022  1.00  0.00           O
ATOM   3340  N   SER   223      31.488  41.891  28.186  1.00  0.00           N
ATOM   3341  H   SER   223      31.272  42.741  27.684  1.00  0.00           H
ATOM   3342  CA  SER   223      31.518  40.618  27.430  1.00  0.00           C
ATOM   3343  HA  SER   223      32.115  39.796  27.827  1.00  0.00           H
ATOM   3344  CB  SER   223      30.104  40.129  27.097  1.00  0.00           C
ATOM   3345  HB2 SER   223      29.341  40.131  27.874  1.00  0.00           H
ATOM   3346  HB3 SER   223      29.606  40.830  26.428  1.00  0.00           H
ATOM   3347  OG  SER   223      30.153  38.929  26.397  1.00  0.00           O
ATOM   3348  HG  SER   223      30.403  38.353  27.122  1.00  0.00           H
ATOM   3349  C   SER   223      32.075  41.039  26.026  1.00  0.00           C
ATOM   3350  O   SER   223      31.902  42.202  25.616  1.00  0.00           O
ATOM   3351  N   PHE   224      32.762  40.153  25.333  1.00  0.00           N
ATOM   3352  H   PHE   224      32.775  39.238  25.760  1.00  0.00           H
ATOM   3353  CA  PHE   224      33.493  40.397  24.154  1.00  0.00           C
ATOM   3354  HA  PHE   224      32.821  40.861  23.432  1.00  0.00           H
ATOM   3355  CB  PHE   224      34.755  41.172  24.517  1.00  0.00           C
ATOM   3356  HB2 PHE   224      35.406  41.327  23.655  1.00  0.00           H
ATOM   3357  HB3 PHE   224      34.448  42.165  24.842  1.00  0.00           H
ATOM   3358  CG  PHE   224      35.497  40.546  25.705  1.00  0.00           C
ATOM   3359  CD1 PHE   224      36.353  39.460  25.552  1.00  0.00           C
ATOM   3360  HD1 PHE   224      36.556  39.010  24.591  1.00  0.00           H
ATOM   3361  CE1 PHE   224      36.928  38.818  26.627  1.00  0.00           C
ATOM   3362  HE1 PHE   224      37.623  37.999  26.514  1.00  0.00           H
ATOM   3363  CZ  PHE   224      36.691  39.363  27.912  1.00  0.00           C
ATOM   3364  HZ  PHE   224      37.168  38.945  28.787  1.00  0.00           H
ATOM   3365  CE2 PHE   224      35.830  40.457  28.107  1.00  0.00           C
ATOM   3366  HE2 PHE   224      35.725  40.800  29.125  1.00  0.00           H
ATOM   3367  CD2 PHE   224      35.198  41.040  27.026  1.00  0.00           C
ATOM   3368  HD2 PHE   224      34.373  41.716  27.195  1.00  0.00           H
ATOM   3369  C   PHE   224      33.822  39.062  23.526  1.00  0.00           C
ATOM   3370  O   PHE   224      33.984  38.040  24.196  1.00  0.00           O
ATOM   3371  N   ASN   225      34.050  39.075  22.164  1.00  0.00           N
ATOM   3372  H   ASN   225      34.117  39.990  21.741  1.00  0.00           H
ATOM   3373  CA  ASN   225      34.234  37.871  21.329  1.00  0.00           C
ATOM   3374  HA  ASN   225      33.707  37.102  21.892  1.00  0.00           H
ATOM   3375  CB  ASN   225      33.432  37.988  20.011  1.00  0.00           C
ATOM   3376  HB2 ASN   225      33.309  36.990  19.586  1.00  0.00           H
ATOM   3377  HB3 ASN   225      32.482  38.437  20.300  1.00  0.00           H
ATOM   3378  CG  ASN   225      34.003  38.933  18.986  1.00  0.00           C
ATOM   3379  OD1 ASN   225      34.977  39.657  19.261  1.00  0.00           O
ATOM   3380  ND2 ASN   225      33.481  38.902  17.782  1.00  0.00           N
ATOM   3381 HD21 ASN   225      33.556  39.716  17.190  1.00  0.00           H
ATOM   3382 HD22 ASN   225      32.753  38.217  17.638  1.00  0.00           H
ATOM   3383  C   ASN   225      35.704  37.486  21.191  1.00  0.00           C
ATOM   3384  O   ASN   225      36.641  38.141  21.670  1.00  0.00           O
ATOM   3385  N   GLN   226      36.007  36.458  20.419  1.00  0.00           N
ATOM   3386  H   GLN   226      35.262  35.896  20.032  1.00  0.00           H
ATOM   3387  CA  GLN   226      37.379  35.943  20.211  1.00  0.00           C
ATOM   3388  HA  GLN   226      37.828  35.643  21.157  1.00  0.00           H
ATOM   3389  CB  GLN   226      37.304  34.678  19.236  1.00  0.00           C
ATOM   3390  HB2 GLN   226      36.683  34.802  18.349  1.00  0.00           H
ATOM   3391  HB3 GLN   226      38.338  34.605  18.899  1.00  0.00           H
ATOM   3392  CG  GLN   226      36.966  33.424  20.022  1.00  0.00           C
ATOM   3393  HG2 GLN   226      37.821  33.339  20.691  1.00  0.00           H
ATOM   3394  HG3 GLN   226      36.039  33.578  20.576  1.00  0.00           H
ATOM   3395  CD  GLN   226      36.817  32.196  19.121  1.00  0.00           C
ATOM   3396  OE1 GLN   226      35.718  31.625  19.026  1.00  0.00           O
ATOM   3397  NE2 GLN   226      37.874  31.874  18.356  1.00  0.00           N
ATOM   3398 HE21 GLN   226      38.786  32.288  18.484  1.00  0.00           H
ATOM   3399 HE22 GLN   226      37.774  31.180  17.629  1.00  0.00           H
ATOM   3400  C   GLN   226      38.313  37.012  19.566  1.00  0.00           C
ATOM   3401  O   GLN   226      39.519  36.941  19.683  1.00  0.00           O
ATOM   3402  N   ASN   227      37.615  37.976  18.891  1.00  0.00           N
ATOM   3403  H   ASN   227      36.613  38.025  19.004  1.00  0.00           H
ATOM   3404  CA  ASN   227      38.161  39.022  18.102  1.00  0.00           C
ATOM   3405  HA  ASN   227      39.194  38.773  17.859  1.00  0.00           H
ATOM   3406  CB  ASN   227      37.313  39.407  16.835  1.00  0.00           C
ATOM   3407  HB2 ASN   227      36.586  40.160  17.140  1.00  0.00           H
ATOM   3408  HB3 ASN   227      38.045  39.927  16.217  1.00  0.00           H
ATOM   3409  CG  ASN   227      36.658  38.276  16.066  1.00  0.00           C
ATOM   3410  OD1 ASN   227      35.997  37.391  16.525  1.00  0.00           O
ATOM   3411  ND2 ASN   227      36.869  38.379  14.717  1.00  0.00           N
ATOM   3412 HD21 ASN   227      36.394  37.664  14.186  1.00  0.00           H
ATOM   3413 HD22 ASN   227      37.453  39.124  14.366  1.00  0.00           H
ATOM   3414  C   ASN   227      38.435  40.395  18.884  1.00  0.00           C
ATOM   3415  O   ASN   227      38.866  41.317  18.211  1.00  0.00           O
ATOM   3416  N   LEU   228      38.021  40.449  20.142  1.00  0.00           N
ATOM   3417  H   LEU   228      37.681  39.562  20.486  1.00  0.00           H
ATOM   3418  CA  LEU   228      37.864  41.540  21.067  1.00  0.00           C
ATOM   3419  HA  LEU   228      37.347  41.180  21.956  1.00  0.00           H
ATOM   3420  CB  LEU   228      39.246  42.079  21.590  1.00  0.00           C
ATOM   3421  HB2 LEU   228      39.693  42.648  20.775  1.00  0.00           H
ATOM   3422  HB3 LEU   228      39.082  42.819  22.373  1.00  0.00           H
ATOM   3423  CG  LEU   228      40.266  41.075  22.158  1.00  0.00           C
ATOM   3424  HG  LEU   228      40.691  40.375  21.438  1.00  0.00           H
ATOM   3425  CD1 LEU   228      41.407  41.994  22.671  1.00  0.00           C
ATOM   3426 HD11 LEU   228      41.054  42.520  23.558  1.00  0.00           H
ATOM   3427 HD12 LEU   228      42.223  41.333  22.963  1.00  0.00           H
ATOM   3428 HD13 LEU   228      41.677  42.728  21.911  1.00  0.00           H
ATOM   3429  CD2 LEU   228      39.702  40.473  23.472  1.00  0.00           C
ATOM   3430 HD21 LEU   228      40.418  40.036  24.169  1.00  0.00           H
ATOM   3431 HD22 LEU   228      39.102  41.163  24.066  1.00  0.00           H
ATOM   3432 HD23 LEU   228      38.974  39.802  23.017  1.00  0.00           H
ATOM   3433  C   LEU   228      36.964  42.670  20.586  1.00  0.00           C
ATOM   3434  O   LEU   228      37.120  43.795  20.908  1.00  0.00           O
ATOM   3435  N   GLU   229      35.978  42.345  19.803  1.00  0.00           N
ATOM   3436  H   GLU   229      35.898  41.349  19.659  1.00  0.00           H
ATOM   3437  CA  GLU   229      34.776  43.172  19.636  1.00  0.00           C
ATOM   3438  HA  GLU   229      35.113  44.194  19.458  1.00  0.00           H
ATOM   3439  CB  GLU   229      34.120  42.758  18.306  1.00  0.00           C
ATOM   3440  HB2 GLU   229      33.856  41.700  18.284  1.00  0.00           H
ATOM   3441  HB3 GLU   229      33.197  43.337  18.267  1.00  0.00           H
ATOM   3442  CG  GLU   229      34.914  43.031  17.068  1.00  0.00           C
ATOM   3443  HG2 GLU   229      35.787  42.379  17.075  1.00  0.00           H
ATOM   3444  HG3 GLU   229      34.390  42.793  16.143  1.00  0.00           H
ATOM   3445  CD  GLU   229      35.378  44.509  16.910  1.00  0.00           C
ATOM   3446  OE1 GLU   229      36.528  44.810  16.580  1.00  0.00           O
ATOM   3447  OE2 GLU   229      34.551  45.340  17.166  1.00  0.00           O
ATOM   3448  C   GLU   229      33.845  43.067  20.779  1.00  0.00           C
ATOM   3449  O   GLU   229      33.453  41.955  21.127  1.00  0.00           O
ATOM   3450  N   TYR   230      33.478  44.190  21.441  1.00  0.00           N
ATOM   3451  H   TYR   230      33.904  45.067  21.178  1.00  0.00           H
ATOM   3452  CA  TYR   230      32.993  44.199  22.859  1.00  0.00           C
ATOM   3453  HA  TYR   230      32.860  43.171  23.195  1.00  0.00           H
ATOM   3454  CB  TYR   230      34.175  44.712  23.720  1.00  0.00           C
ATOM   3455  HB2 TYR   230      34.033  44.407  24.756  1.00  0.00           H
ATOM   3456  HB3 TYR   230      35.007  44.077  23.415  1.00  0.00           H
ATOM   3457  CG  TYR   230      34.528  46.164  23.638  1.00  0.00           C
ATOM   3458  CD1 TYR   230      33.690  47.208  24.127  1.00  0.00           C
ATOM   3459  HD1 TYR   230      32.771  46.949  24.633  1.00  0.00           H
ATOM   3460  CE1 TYR   230      34.054  48.580  24.122  1.00  0.00           C
ATOM   3461  HE1 TYR   230      33.477  49.317  24.660  1.00  0.00           H
ATOM   3462  CZ  TYR   230      35.198  49.044  23.482  1.00  0.00           C
ATOM   3463  OH  TYR   230      35.498  50.315  23.455  1.00  0.00           O
ATOM   3464  HH  TYR   230      34.958  50.751  24.119  1.00  0.00           H
ATOM   3465  CE2 TYR   230      35.953  48.009  22.873  1.00  0.00           C
ATOM   3466  HE2 TYR   230      36.740  48.356  22.220  1.00  0.00           H
ATOM   3467  CD2 TYR   230      35.654  46.612  22.944  1.00  0.00           C
ATOM   3468  HD2 TYR   230      36.315  45.894  22.484  1.00  0.00           H
ATOM   3469  C   TYR   230      31.667  44.931  23.108  1.00  0.00           C
ATOM   3470  O   TYR   230      31.293  45.961  22.459  1.00  0.00           O
ATOM   3471  N   GLN   231      30.986  44.487  24.177  1.00  0.00           N
ATOM   3472  H   GLN   231      31.268  43.624  24.621  1.00  0.00           H
ATOM   3473  CA  GLN   231      29.907  45.203  24.915  1.00  0.00           C
ATOM   3474  HA  GLN   231      29.743  46.181  24.464  1.00  0.00           H
ATOM   3475  CB  GLN   231      28.580  44.458  24.612  1.00  0.00           C
ATOM   3476  HB2 GLN   231      28.711  43.461  25.032  1.00  0.00           H
ATOM   3477  HB3 GLN   231      27.770  44.915  25.180  1.00  0.00           H
ATOM   3478  CG  GLN   231      28.199  44.355  23.098  1.00  0.00           C
ATOM   3479  HG2 GLN   231      27.112  44.393  23.017  1.00  0.00           H
ATOM   3480  HG3 GLN   231      28.689  45.210  22.632  1.00  0.00           H
ATOM   3481  CD  GLN   231      28.850  43.159  22.348  1.00  0.00           C
ATOM   3482  OE1 GLN   231      29.377  42.236  22.924  1.00  0.00           O
ATOM   3483  NE2 GLN   231      28.826  43.276  21.015  1.00  0.00           N
ATOM   3484 HE21 GLN   231      28.487  44.156  20.653  1.00  0.00           H
ATOM   3485 HE22 GLN   231      29.194  42.498  20.486  1.00  0.00           H
ATOM   3486  C   GLN   231      30.117  45.389  26.447  1.00  0.00           C
ATOM   3487  O   GLN   231      30.892  44.581  27.033  1.00  0.00           O
ATOM   3488  N   ILE   232      29.563  46.399  27.093  1.00  0.00           N
ATOM   3489  H   ILE   232      28.742  46.779  26.644  1.00  0.00           H
ATOM   3490  CA  ILE   232      29.866  46.992  28.425  1.00  0.00           C
ATOM   3491  HA  ILE   232      30.371  46.204  28.985  1.00  0.00           H
ATOM   3492  CB  ILE   232      30.695  48.329  28.267  1.00  0.00           C
ATOM   3493  HB  ILE   232      30.686  48.806  29.247  1.00  0.00           H
ATOM   3494  CG2 ILE   232      32.179  48.013  27.972  1.00  0.00           C
ATOM   3495 HG21 ILE   232      32.834  48.875  28.092  1.00  0.00           H
ATOM   3496 HG22 ILE   232      32.472  47.293  28.736  1.00  0.00           H
ATOM   3497 HG23 ILE   232      32.354  47.473  27.042  1.00  0.00           H
ATOM   3498  CG1 ILE   232      30.088  49.346  27.272  1.00  0.00           C
ATOM   3499 HG12 ILE   232      30.163  49.017  26.236  1.00  0.00           H
ATOM   3500 HG13 ILE   232      29.059  49.591  27.537  1.00  0.00           H
ATOM   3501  CD1 ILE   232      30.879  50.528  27.366  1.00  0.00           C
ATOM   3502 HD11 ILE   232      30.323  51.305  26.840  1.00  0.00           H
ATOM   3503 HD12 ILE   232      31.065  50.837  28.395  1.00  0.00           H
ATOM   3504 HD13 ILE   232      31.791  50.452  26.774  1.00  0.00           H
ATOM   3505  C   ILE   232      28.568  47.315  29.161  1.00  0.00           C
ATOM   3506  O   ILE   232      27.570  47.596  28.517  1.00  0.00           O
ATOM   3507  N   GLY   233      28.680  47.418  30.488  1.00  0.00           N
ATOM   3508  H   GLY   233      29.540  47.041  30.858  1.00  0.00           H
ATOM   3509  CA  GLY   233      27.520  47.611  31.386  1.00  0.00           C
ATOM   3510  HA2 GLY   233      27.315  48.675  31.267  1.00  0.00           H
ATOM   3511  HA3 GLY   233      26.658  47.060  31.009  1.00  0.00           H
ATOM   3512  C   GLY   233      27.680  47.305  32.870  1.00  0.00           C
ATOM   3513  O   GLY   233      28.757  47.014  33.359  1.00  0.00           O
ATOM   3514  N   TYR   234      26.507  47.452  33.550  1.00  0.00           N
ATOM   3515  H   TYR   234      25.687  47.737  33.033  1.00  0.00           H
ATOM   3516  CA  TYR   234      26.155  47.086  34.918  1.00  0.00           C
ATOM   3517  HA  TYR   234      26.852  46.366  35.347  1.00  0.00           H
ATOM   3518  CB  TYR   234      26.021  48.359  35.767  1.00  0.00           C
ATOM   3519  HB2 TYR   234      25.749  49.140  35.057  1.00  0.00           H
ATOM   3520  HB3 TYR   234      25.171  48.123  36.409  1.00  0.00           H
ATOM   3521  CG  TYR   234      27.277  48.773  36.478  1.00  0.00           C
ATOM   3522  CD1 TYR   234      28.161  49.674  35.902  1.00  0.00           C
ATOM   3523  HD1 TYR   234      28.025  50.092  34.916  1.00  0.00           H
ATOM   3524  CE1 TYR   234      29.209  50.166  36.669  1.00  0.00           C
ATOM   3525  HE1 TYR   234      29.855  50.907  36.220  1.00  0.00           H
ATOM   3526  CZ  TYR   234      29.528  49.585  37.915  1.00  0.00           C
ATOM   3527  OH  TYR   234      30.554  50.034  38.640  1.00  0.00           O
ATOM   3528  HH  TYR   234      30.694  50.951  38.389  1.00  0.00           H
ATOM   3529  CE2 TYR   234      28.663  48.660  38.442  1.00  0.00           C
ATOM   3530  HE2 TYR   234      28.732  48.261  39.444  1.00  0.00           H
ATOM   3531  CD2 TYR   234      27.535  48.240  37.726  1.00  0.00           C
ATOM   3532  HD2 TYR   234      26.882  47.560  38.252  1.00  0.00           H
ATOM   3533  C   TYR   234      24.768  46.306  34.821  1.00  0.00           C
ATOM   3534  O   TYR   234      24.012  46.627  33.922  1.00  0.00           O
ATOM   3535  N   ILE   235      24.600  45.305  35.619  1.00  0.00           N
ATOM   3536  H   ILE   235      25.269  45.283  36.375  1.00  0.00           H
ATOM   3537  CA  ILE   235      23.380  44.441  35.768  1.00  0.00           C
ATOM   3538  HA  ILE   235      23.162  44.140  34.744  1.00  0.00           H
ATOM   3539  CB  ILE   235      23.660  43.164  36.638  1.00  0.00           C
ATOM   3540  HB  ILE   235      24.230  43.553  37.481  1.00  0.00           H
ATOM   3541  CG2 ILE   235      22.410  42.414  37.136  1.00  0.00           C
ATOM   3542 HG21 ILE   235      22.653  41.586  37.802  1.00  0.00           H
ATOM   3543 HG22 ILE   235      21.690  43.095  37.591  1.00  0.00           H
ATOM   3544 HG23 ILE   235      21.972  41.868  36.301  1.00  0.00           H
ATOM   3545  CG1 ILE   235      24.610  42.211  35.827  1.00  0.00           C
ATOM   3546 HG12 ILE   235      24.134  41.965  34.878  1.00  0.00           H
ATOM   3547 HG13 ILE   235      25.535  42.747  35.615  1.00  0.00           H
ATOM   3548  CD1 ILE   235      25.127  40.878  36.512  1.00  0.00           C
ATOM   3549 HD11 ILE   235      25.817  40.392  35.822  1.00  0.00           H
ATOM   3550 HD12 ILE   235      25.622  41.224  37.419  1.00  0.00           H
ATOM   3551 HD13 ILE   235      24.347  40.179  36.812  1.00  0.00           H
ATOM   3552  C   ILE   235      22.176  45.266  36.305  1.00  0.00           C
ATOM   3553  O   ILE   235      22.218  46.000  37.317  1.00  0.00           O
ATOM   3554  N   CYX   236      21.068  45.095  35.601  1.00  0.00           N
ATOM   3555  H   CYX   236      21.163  44.469  34.814  1.00  0.00           H
ATOM   3556  CA  CYX   236      19.803  45.814  35.754  1.00  0.00           C
ATOM   3557  HA  CYX   236      19.882  46.897  35.848  1.00  0.00           H
ATOM   3558  CB  CYX   236      18.944  45.505  34.571  1.00  0.00           C
ATOM   3559  HB2 CYX   236      18.563  44.484  34.582  1.00  0.00           H
ATOM   3560  HB3 CYX   236      18.039  46.105  34.656  1.00  0.00           H
ATOM   3561  SG  CYX   236      19.739  45.923  32.953  1.00  0.00           S
ATOM   3562  C   CYX   236      19.052  45.235  37.024  1.00  0.00           C
ATOM   3563  O   CYX   236      18.119  45.932  37.429  1.00  0.00           O
ATOM   3564  N   SER   237      19.209  43.964  37.457  1.00  0.00           N
ATOM   3565  H   SER   237      19.842  43.513  36.811  1.00  0.00           H
ATOM   3566  CA  SER   237      18.480  43.302  38.564  1.00  0.00           C
ATOM   3567  HA  SER   237      17.524  43.065  38.096  1.00  0.00           H
ATOM   3568  CB  SER   237      19.240  41.969  38.810  1.00  0.00           C
ATOM   3569  HB2 SER   237      19.112  41.348  37.924  1.00  0.00           H
ATOM   3570  HB3 SER   237      20.291  42.138  39.044  1.00  0.00           H
ATOM   3571  OG  SER   237      18.674  41.432  39.927  1.00  0.00           O
ATOM   3572  HG  SER   237      17.851  41.027  39.644  1.00  0.00           H
ATOM   3573  C   SER   237      18.176  44.180  39.800  1.00  0.00           C
ATOM   3574  O   SER   237      18.987  44.953  40.274  1.00  0.00           O
ATOM   3575  N   GLY   238      16.988  44.106  40.281  1.00  0.00           N
ATOM   3576  H   GLY   238      16.325  43.659  39.663  1.00  0.00           H
ATOM   3577  CA  GLY   238      16.690  44.507  41.678  1.00  0.00           C
ATOM   3578  HA2 GLY   238      16.823  45.588  41.726  1.00  0.00           H
ATOM   3579  HA3 GLY   238      15.604  44.433  41.739  1.00  0.00           H
ATOM   3580  C   GLY   238      17.044  43.642  42.880  1.00  0.00           C
ATOM   3581  O   GLY   238      16.508  43.846  43.935  1.00  0.00           O
ATOM   3582  N   VAL   239      17.892  42.655  42.756  1.00  0.00           N
ATOM   3583  H   VAL   239      18.186  42.326  41.847  1.00  0.00           H
ATOM   3584  CA  VAL   239      18.630  42.011  43.909  1.00  0.00           C
ATOM   3585  HA  VAL   239      17.962  41.891  44.762  1.00  0.00           H
ATOM   3586  CB  VAL   239      19.078  40.586  43.427  1.00  0.00           C
ATOM   3587  HB  VAL   239      19.559  40.610  42.450  1.00  0.00           H
ATOM   3588  CG1 VAL   239      19.937  39.874  44.427  1.00  0.00           C
ATOM   3589 HG11 VAL   239      19.464  39.978  45.403  1.00  0.00           H
ATOM   3590 HG12 VAL   239      20.124  38.850  44.102  1.00  0.00           H
ATOM   3591 HG13 VAL   239      20.919  40.350  44.447  1.00  0.00           H
ATOM   3592  CG2 VAL   239      17.890  39.644  43.055  1.00  0.00           C
ATOM   3593 HG21 VAL   239      17.181  40.041  42.328  1.00  0.00           H
ATOM   3594 HG22 VAL   239      18.267  38.708  42.643  1.00  0.00           H
ATOM   3595 HG23 VAL   239      17.389  39.440  44.001  1.00  0.00           H
ATOM   3596  C   VAL   239      19.891  42.753  44.372  1.00  0.00           C
ATOM   3597  O   VAL   239      20.762  42.729  43.502  1.00  0.00           O
ATOM   3598  N   PHE   240      20.071  43.388  45.571  1.00  0.00           N
ATOM   3599  H   PHE   240      19.299  43.288  46.215  1.00  0.00           H
ATOM   3600  CA  PHE   240      21.259  44.175  45.939  1.00  0.00           C
ATOM   3601  HA  PHE   240      21.433  44.877  45.122  1.00  0.00           H
ATOM   3602  CB  PHE   240      21.016  45.093  47.220  1.00  0.00           C
ATOM   3603  HB2 PHE   240      20.512  44.436  47.929  1.00  0.00           H
ATOM   3604  HB3 PHE   240      21.928  45.468  47.684  1.00  0.00           H
ATOM   3605  CG  PHE   240      20.132  46.335  46.978  1.00  0.00           C
ATOM   3606  CD1 PHE   240      18.758  46.298  47.319  1.00  0.00           C
ATOM   3607  HD1 PHE   240      18.306  45.369  47.628  1.00  0.00           H
ATOM   3608  CE1 PHE   240      17.995  47.421  47.221  1.00  0.00           C
ATOM   3609  HE1 PHE   240      16.987  47.351  47.603  1.00  0.00           H
ATOM   3610  CZ  PHE   240      18.585  48.619  46.790  1.00  0.00           C
ATOM   3611  HZ  PHE   240      17.999  49.524  46.851  1.00  0.00           H
ATOM   3612  CE2 PHE   240      19.933  48.723  46.376  1.00  0.00           C
ATOM   3613  HE2 PHE   240      20.374  49.665  46.084  1.00  0.00           H
ATOM   3614  CD2 PHE   240      20.704  47.552  46.547  1.00  0.00           C
ATOM   3615  HD2 PHE   240      21.733  47.590  46.222  1.00  0.00           H
ATOM   3616  C   PHE   240      22.524  43.325  45.959  1.00  0.00           C
ATOM   3617  O   PHE   240      22.630  42.377  46.797  1.00  0.00           O
ATOM   3618  N   GLY   241      23.474  43.566  45.032  1.00  0.00           N
ATOM   3619  H   GLY   241      23.245  44.168  44.254  1.00  0.00           H
ATOM   3620  CA  GLY   241      24.587  42.599  44.801  1.00  0.00           C
ATOM   3621  HA2 GLY   241      24.152  41.608  44.671  1.00  0.00           H
ATOM   3622  HA3 GLY   241      25.178  43.020  43.987  1.00  0.00           H
ATOM   3623  C   GLY   241      25.621  42.477  45.882  1.00  0.00           C
ATOM   3624  O   GLY   241      26.411  41.558  45.895  1.00  0.00           O
ATOM   3625  N   ASH   242      25.791  43.479  46.695  1.00  0.00           N
ATOM   3626  H   ASH   242      25.117  44.224  46.587  1.00  0.00           H
ATOM   3627  CA  ASH   242      26.809  43.548  47.793  1.00  0.00           C
ATOM   3628  HA  ASH   242      27.214  42.557  47.997  1.00  0.00           H
ATOM   3629  CB  ASH   242      28.000  44.459  47.402  1.00  0.00           C
ATOM   3630  HB2 ASH   242      28.312  44.374  46.361  1.00  0.00           H
ATOM   3631  HB3 ASH   242      27.688  45.504  47.413  1.00  0.00           H
ATOM   3632  CG  ASH   242      29.245  44.198  48.366  1.00  0.00           C
ATOM   3633  OD1 ASH   242      29.457  43.210  49.065  1.00  0.00           O
ATOM   3634  OD2 ASH   242      30.171  45.132  48.402  1.00  0.00           O
ATOM   3635  HD2 ASH   242      30.040  45.805  47.729  1.00  0.00           H
ATOM   3636  C   ASH   242      26.139  44.082  49.079  1.00  0.00           C
ATOM   3637  O   ASH   242      25.279  45.005  48.917  1.00  0.00           O
ATOM   3638  N   ASN   243      26.519  43.723  50.304  1.00  0.00           N
ATOM   3639  H   ASN   243      27.252  43.041  50.438  1.00  0.00           H
ATOM   3640  CA  ASN   243      26.097  44.467  51.507  1.00  0.00           C
ATOM   3641  HA  ASN   243      25.043  44.739  51.438  1.00  0.00           H
ATOM   3642  CB  ASN   243      26.284  43.596  52.815  1.00  0.00           C
ATOM   3643  HB2 ASN   243      26.085  44.108  53.756  1.00  0.00           H
ATOM   3644  HB3 ASN   243      25.661  42.704  52.747  1.00  0.00           H
ATOM   3645  CG  ASN   243      27.737  43.006  52.840  1.00  0.00           C
ATOM   3646  OD1 ASN   243      28.186  42.202  51.985  1.00  0.00           O
ATOM   3647  ND2 ASN   243      28.701  43.550  53.559  1.00  0.00           N
ATOM   3648 HD21 ASN   243      29.513  42.950  53.526  1.00  0.00           H
ATOM   3649 HD22 ASN   243      28.625  44.355  54.165  1.00  0.00           H
ATOM   3650  C   ASN   243      26.868  45.817  51.628  1.00  0.00           C
ATOM   3651  O   ASN   243      27.900  45.911  50.913  1.00  0.00           O
ATOM   3652  N   PRO   244      26.527  46.734  52.567  1.00  0.00           N
ATOM   3653  CD  PRO   244      27.391  47.782  53.173  1.00  0.00           C
ATOM   3654  HD2 PRO   244      27.677  48.388  52.313  1.00  0.00           H
ATOM   3655  HD3 PRO   244      28.108  47.303  53.840  1.00  0.00           H
ATOM   3656  CG  PRO   244      26.533  48.684  54.000  1.00  0.00           C
ATOM   3657  HG2 PRO   244      26.226  49.489  53.332  1.00  0.00           H
ATOM   3658  HG3 PRO   244      27.073  49.094  54.854  1.00  0.00           H
ATOM   3659  CB  PRO   244      25.356  47.831  54.376  1.00  0.00           C
ATOM   3660  HB2 PRO   244      24.448  48.430  54.451  1.00  0.00           H
ATOM   3661  HB3 PRO   244      25.655  47.216  55.226  1.00  0.00           H
ATOM   3662  CA  PRO   244      25.246  46.869  53.248  1.00  0.00           C
ATOM   3663  HA  PRO   244      24.963  45.910  53.681  1.00  0.00           H
ATOM   3664  C   PRO   244      24.140  47.340  52.237  1.00  0.00           C
ATOM   3665  O   PRO   244      24.452  48.076  51.293  1.00  0.00           O
ATOM   3666  N   ARG   245      22.927  46.827  52.420  1.00  0.00           N
ATOM   3667  H   ARG   245      22.734  46.302  53.261  1.00  0.00           H
ATOM   3668  CA  ARG   245      21.845  46.914  51.419  1.00  0.00           C
ATOM   3669  HA  ARG   245      22.046  47.880  50.954  1.00  0.00           H
ATOM   3670  CB  ARG   245      21.960  45.812  50.406  1.00  0.00           C
ATOM   3671  HB2 ARG   245      21.070  45.939  49.790  1.00  0.00           H
ATOM   3672  HB3 ARG   245      22.826  45.910  49.752  1.00  0.00           H
ATOM   3673  CG  ARG   245      21.909  44.379  51.140  1.00  0.00           C
ATOM   3674  HG2 ARG   245      22.598  44.247  51.974  1.00  0.00           H
ATOM   3675  HG3 ARG   245      20.894  44.205  51.498  1.00  0.00           H
ATOM   3676  CD  ARG   245      22.295  43.328  50.116  1.00  0.00           C
ATOM   3677  HD2 ARG   245      21.942  43.529  49.105  1.00  0.00           H
ATOM   3678  HD3 ARG   245      23.383  43.277  50.067  1.00  0.00           H
ATOM   3679  NE  ARG   245      21.746  42.063  50.427  1.00  0.00           N
ATOM   3680  HE  ARG   245      20.778  42.055  50.137  1.00  0.00           H
ATOM   3681  CZ  ARG   245      22.312  40.985  50.818  1.00  0.00           C
ATOM   3682  NH1 ARG   245      21.586  39.952  51.157  1.00  0.00           N
ATOM   3683 HH11 ARG   245      20.631  40.160  51.409  1.00  0.00           H
ATOM   3684 HH12 ARG   245      21.973  39.161  51.652  1.00  0.00           H
ATOM   3685  NH2 ARG   245      23.575  40.877  51.012  1.00  0.00           N
ATOM   3686 HH21 ARG   245      24.191  41.675  50.949  1.00  0.00           H
ATOM   3687 HH22 ARG   245      24.011  40.079  51.450  1.00  0.00           H
ATOM   3688  C   ARG   245      20.453  47.021  52.054  1.00  0.00           C
ATOM   3689  O   ARG   245      20.358  46.329  53.054  1.00  0.00           O
ATOM   3690  N   PRO   246      19.465  47.744  51.473  1.00  0.00           N
ATOM   3691  CD  PRO   246      19.713  48.811  50.563  1.00  0.00           C
ATOM   3692  HD2 PRO   246      20.180  48.438  49.651  1.00  0.00           H
ATOM   3693  HD3 PRO   246      20.491  49.481  50.929  1.00  0.00           H
ATOM   3694  CG  PRO   246      18.383  49.600  50.331  1.00  0.00           C
ATOM   3695  HG2 PRO   246      18.386  49.882  49.278  1.00  0.00           H
ATOM   3696  HG3 PRO   246      18.378  50.504  50.941  1.00  0.00           H
ATOM   3697  CB  PRO   246      17.418  48.531  50.661  1.00  0.00           C
ATOM   3698  HB2 PRO   246      16.909  48.063  49.819  1.00  0.00           H
ATOM   3699  HB3 PRO   246      16.541  48.998  51.112  1.00  0.00           H
ATOM   3700  CA  PRO   246      18.066  47.532  51.616  1.00  0.00           C
ATOM   3701  HA  PRO   246      17.757  47.787  52.629  1.00  0.00           H
ATOM   3702  C   PRO   246      17.609  46.135  51.244  1.00  0.00           C
ATOM   3703  O   PRO   246      18.401  45.376  50.659  1.00  0.00           O
ATOM   3704  N   ASN   247      16.316  45.804  51.502  1.00  0.00           N
ATOM   3705  H   ASN   247      15.726  46.484  51.959  1.00  0.00           H
ATOM   3706  CA  ASN   247      15.590  44.584  50.844  1.00  0.00           C
ATOM   3707  HA  ASN   247      16.436  43.899  50.902  1.00  0.00           H
ATOM   3708  CB  ASN   247      14.435  44.014  51.645  1.00  0.00           C
ATOM   3709  HB2 ASN   247      13.690  44.808  51.596  1.00  0.00           H
ATOM   3710  HB3 ASN   247      14.029  43.082  51.252  1.00  0.00           H
ATOM   3711  CG  ASN   247      14.775  43.861  53.123  1.00  0.00           C
ATOM   3712  OD1 ASN   247      14.549  44.723  53.981  1.00  0.00           O
ATOM   3713  ND2 ASN   247      15.489  42.757  53.406  1.00  0.00           N
ATOM   3714 HD21 ASN   247      15.737  42.655  54.380  1.00  0.00           H
ATOM   3715 HD22 ASN   247      15.511  41.971  52.772  1.00  0.00           H
ATOM   3716  C   ASN   247      15.298  44.673  49.273  1.00  0.00           C
ATOM   3717  O   ASN   247      15.269  45.820  48.714  1.00  0.00           O
ATOM   3718  N   ASP   248      15.257  43.485  48.547  1.00  0.00           N
ATOM   3719  H   ASP   248      15.219  42.616  49.061  1.00  0.00           H
ATOM   3720  CA  ASP   248      15.307  43.531  47.119  1.00  0.00           C
ATOM   3721  HA  ASP   248      16.250  43.961  46.780  1.00  0.00           H
ATOM   3722  CB  ASP   248      15.655  42.118  46.658  1.00  0.00           C
ATOM   3723  HB2 ASP   248      14.730  41.568  46.831  1.00  0.00           H
ATOM   3724  HB3 ASP   248      15.688  41.948  45.582  1.00  0.00           H
ATOM   3725  CG  ASP   248      16.929  41.541  47.419  1.00  0.00           C
ATOM   3726  OD1 ASP   248      17.969  42.248  47.576  1.00  0.00           O
ATOM   3727  OD2 ASP   248      16.905  40.337  47.818  1.00  0.00           O
ATOM   3728  C   ASP   248      14.156  44.144  46.428  1.00  0.00           C
ATOM   3729  O   ASP   248      13.016  43.987  46.814  1.00  0.00           O
ATOM   3730  N   GLY   249      14.382  44.853  45.331  1.00  0.00           N
ATOM   3731  H   GLY   249      15.294  44.926  44.903  1.00  0.00           H
ATOM   3732  CA  GLY   249      13.337  45.422  44.476  1.00  0.00           C
ATOM   3733  HA2 GLY   249      13.129  44.553  43.851  1.00  0.00           H
ATOM   3734  HA3 GLY   249      12.589  45.744  45.200  1.00  0.00           H
ATOM   3735  C   GLY   249      13.917  46.624  43.687  1.00  0.00           C
ATOM   3736  O   GLY   249      14.023  46.559  42.435  1.00  0.00           O
ATOM   3737  N   THR   250      14.327  47.710  44.370  1.00  0.00           N
ATOM   3738  H   THR   250      14.187  47.677  45.370  1.00  0.00           H
ATOM   3739  CA  THR   250      14.931  48.947  43.793  1.00  0.00           C
ATOM   3740  HA  THR   250      14.228  49.511  43.181  1.00  0.00           H
ATOM   3741  CB  THR   250      15.437  49.903  44.905  1.00  0.00           C
ATOM   3742  HB  THR   250      16.055  49.331  45.596  1.00  0.00           H
ATOM   3743  CG2 THR   250      16.267  51.156  44.421  1.00  0.00           C
ATOM   3744 HG21 THR   250      16.025  51.982  45.090  1.00  0.00           H
ATOM   3745 HG22 THR   250      17.319  50.870  44.431  1.00  0.00           H
ATOM   3746 HG23 THR   250      16.031  51.595  43.451  1.00  0.00           H
ATOM   3747  OG1 THR   250      14.322  50.304  45.622  1.00  0.00           O
ATOM   3748  HG1 THR   250      14.245  49.630  46.301  1.00  0.00           H
ATOM   3749  C   THR   250      16.239  48.596  42.988  1.00  0.00           C
ATOM   3750  O   THR   250      17.151  47.832  43.434  1.00  0.00           O
ATOM   3751  N   GLY   251      16.460  49.168  41.804  1.00  0.00           N
ATOM   3752  H   GLY   251      15.781  49.739  41.324  1.00  0.00           H
ATOM   3753  CA  GLY   251      17.519  48.685  41.003  1.00  0.00           C
ATOM   3754  HA2 GLY   251      18.517  48.640  41.439  1.00  0.00           H
ATOM   3755  HA3 GLY   251      17.348  47.683  40.608  1.00  0.00           H
ATOM   3756  C   GLY   251      17.674  49.627  39.844  1.00  0.00           C
ATOM   3757  O   GLY   251      16.919  50.622  39.764  1.00  0.00           O
ATOM   3758  N   SER   252      18.697  49.441  38.984  1.00  0.00           N
ATOM   3759  H   SER   252      19.335  48.703  39.248  1.00  0.00           H
ATOM   3760  CA  SER   252      18.971  50.103  37.691  1.00  0.00           C
ATOM   3761  HA  SER   252      18.016  50.095  37.166  1.00  0.00           H
ATOM   3762  CB  SER   252      19.528  51.459  37.997  1.00  0.00           C
ATOM   3763  HB2 SER   252      18.702  52.049  38.392  1.00  0.00           H
ATOM   3764  HB3 SER   252      20.389  51.347  38.657  1.00  0.00           H
ATOM   3765  OG  SER   252      19.909  52.154  36.808  1.00  0.00           O
ATOM   3766  HG  SER   252      19.540  53.016  37.012  1.00  0.00           H
ATOM   3767  C   SER   252      19.932  49.258  36.788  1.00  0.00           C
ATOM   3768  O   SER   252      20.712  48.474  37.281  1.00  0.00           O
ATOM   3769  N   CYX   253      19.949  49.430  35.454  1.00  0.00           N
ATOM   3770  H   CYX   253      19.419  50.189  35.050  1.00  0.00           H
ATOM   3771  CA  CYX   253      21.103  48.997  34.607  1.00  0.00           C
ATOM   3772  HA  CYX   253      21.321  47.998  34.986  1.00  0.00           H
ATOM   3773  CB  CYX   253      20.673  48.851  33.149  1.00  0.00           C
ATOM   3774  HB2 CYX   253      20.477  49.803  32.655  1.00  0.00           H
ATOM   3775  HB3 CYX   253      21.494  48.471  32.540  1.00  0.00           H
ATOM   3776  SG  CYX   253      19.127  47.943  32.813  1.00  0.00           S
ATOM   3777  C   CYX   253      22.354  49.900  34.824  1.00  0.00           C
ATOM   3778  O   CYX   253      23.454  49.518  34.505  1.00  0.00           O
ATOM   3779  N   GLY   254      22.188  51.081  35.423  1.00  0.00           N
ATOM   3780  H   GLY   254      21.241  51.399  35.577  1.00  0.00           H
ATOM   3781  CA  GLY   254      23.292  51.948  35.961  1.00  0.00           C
ATOM   3782  HA2 GLY   254      24.210  51.720  35.421  1.00  0.00           H
ATOM   3783  HA3 GLY   254      22.886  52.960  35.917  1.00  0.00           H
ATOM   3784  C   GLY   254      23.730  51.607  37.414  1.00  0.00           C
ATOM   3785  O   GLY   254      23.081  51.001  38.253  1.00  0.00           O
ATOM   3786  N   PRO   255      24.894  52.207  37.788  1.00  0.00           N
ATOM   3787  CD  PRO   255      25.766  53.076  37.013  1.00  0.00           C
ATOM   3788  HD2 PRO   255      25.292  54.056  37.079  1.00  0.00           H
ATOM   3789  HD3 PRO   255      25.725  52.823  35.954  1.00  0.00           H
ATOM   3790  CG  PRO   255      27.190  53.004  37.681  1.00  0.00           C
ATOM   3791  HG2 PRO   255      27.643  53.990  37.786  1.00  0.00           H
ATOM   3792  HG3 PRO   255      27.859  52.304  37.181  1.00  0.00           H
ATOM   3793  CB  PRO   255      26.850  52.366  39.045  1.00  0.00           C
ATOM   3794  HB2 PRO   255      26.812  53.148  39.804  1.00  0.00           H
ATOM   3795  HB3 PRO   255      27.663  51.699  39.331  1.00  0.00           H
ATOM   3796  CA  PRO   255      25.466  51.830  39.047  1.00  0.00           C
ATOM   3797  HA  PRO   255      25.496  50.741  39.077  1.00  0.00           H
ATOM   3798  C   PRO   255      24.558  52.399  40.161  1.00  0.00           C
ATOM   3799  O   PRO   255      24.132  53.528  40.046  1.00  0.00           O
ATOM   3800  N   VAL   256      24.235  51.576  41.170  1.00  0.00           N
ATOM   3801  H   VAL   256      24.490  50.601  41.103  1.00  0.00           H
ATOM   3802  CA  VAL   256      23.345  52.003  42.289  1.00  0.00           C
ATOM   3803  HA  VAL   256      22.650  52.781  41.975  1.00  0.00           H
ATOM   3804  CB  VAL   256      22.365  50.856  42.781  1.00  0.00           C
ATOM   3805  HB  VAL   256      22.951  49.959  42.985  1.00  0.00           H
ATOM   3806  CG1 VAL   256      21.394  51.153  43.930  1.00  0.00           C
ATOM   3807 HG11 VAL   256      20.798  52.000  43.588  1.00  0.00           H
ATOM   3808 HG12 VAL   256      20.755  50.291  44.121  1.00  0.00           H
ATOM   3809 HG13 VAL   256      21.933  51.507  44.810  1.00  0.00           H
ATOM   3810  CG2 VAL   256      21.455  50.494  41.537  1.00  0.00           C
ATOM   3811 HG21 VAL   256      22.095  50.418  40.658  1.00  0.00           H
ATOM   3812 HG22 VAL   256      20.867  49.582  41.639  1.00  0.00           H
ATOM   3813 HG23 VAL   256      20.789  51.317  41.278  1.00  0.00           H
ATOM   3814  C   VAL   256      24.188  52.548  43.404  1.00  0.00           C
ATOM   3815  O   VAL   256      25.070  51.897  43.954  1.00  0.00           O
ATOM   3816  N   SER   257      23.928  53.819  43.803  1.00  0.00           N
ATOM   3817  H   SER   257      23.147  54.243  43.324  1.00  0.00           H
ATOM   3818  CA  SER   257      24.788  54.587  44.724  1.00  0.00           C
ATOM   3819  HA  SER   257      25.782  54.581  44.276  1.00  0.00           H
ATOM   3820  CB  SER   257      24.181  56.038  44.897  1.00  0.00           C
ATOM   3821  HB2 SER   257      23.194  56.033  45.359  1.00  0.00           H
ATOM   3822  HB3 SER   257      24.895  56.528  45.559  1.00  0.00           H
ATOM   3823  OG  SER   257      24.062  56.760  43.674  1.00  0.00           O
ATOM   3824  HG  SER   257      23.451  56.342  43.062  1.00  0.00           H
ATOM   3825  C   SER   257      25.008  54.005  46.089  1.00  0.00           C
ATOM   3826  O   SER   257      25.980  54.426  46.745  1.00  0.00           O
ATOM   3827  N   SER   258      24.203  53.030  46.534  1.00  0.00           N
ATOM   3828  H   SER   258      23.595  52.556  45.883  1.00  0.00           H
ATOM   3829  CA  SER   258      24.295  52.599  47.946  1.00  0.00           C
ATOM   3830  HA  SER   258      24.283  53.468  48.604  1.00  0.00           H
ATOM   3831  CB  SER   258      23.220  51.538  48.179  1.00  0.00           C
ATOM   3832  HB2 SER   258      22.373  51.816  47.552  1.00  0.00           H
ATOM   3833  HB3 SER   258      23.508  50.589  47.727  1.00  0.00           H
ATOM   3834  OG  SER   258      22.730  51.391  49.541  1.00  0.00           O
ATOM   3835  HG  SER   258      21.893  51.850  49.436  1.00  0.00           H
ATOM   3836  C   SER   258      25.590  51.925  48.350  1.00  0.00           C
ATOM   3837  O   SER   258      25.903  50.856  47.782  1.00  0.00           O
ATOM   3838  N   ASN   259      26.395  52.571  49.210  1.00  0.00           N
ATOM   3839  H   ASN   259      26.123  53.479  49.557  1.00  0.00           H
ATOM   3840  CA  ASN   259      27.741  52.119  49.592  1.00  0.00           C
ATOM   3841  HA  ASN   259      28.153  52.947  50.168  1.00  0.00           H
ATOM   3842  CB  ASN   259      27.613  50.911  50.499  1.00  0.00           C
ATOM   3843  HB2 ASN   259      26.823  50.931  51.250  1.00  0.00           H
ATOM   3844  HB3 ASN   259      27.395  50.015  49.917  1.00  0.00           H
ATOM   3845  CG  ASN   259      28.888  50.817  51.299  1.00  0.00           C
ATOM   3846  OD1 ASN   259      29.900  50.250  50.886  1.00  0.00           O
ATOM   3847  ND2 ASN   259      28.916  51.287  52.522  1.00  0.00           N
ATOM   3848 HD21 ASN   259      29.691  51.172  53.158  1.00  0.00           H
ATOM   3849 HD22 ASN   259      28.087  51.793  52.799  1.00  0.00           H
ATOM   3850  C   ASN   259      28.589  52.003  48.307  1.00  0.00           C
ATOM   3851  O   ASN   259      29.323  51.026  48.087  1.00  0.00           O
ATOM   3852  N   GLY   260      28.468  52.948  47.367  1.00  0.00           N
ATOM   3853  H   GLY   260      27.746  53.634  47.535  1.00  0.00           H
ATOM   3854  CA  GLY   260      28.981  52.977  46.010  1.00  0.00           C
ATOM   3855  HA2 GLY   260      28.429  52.389  45.278  1.00  0.00           H
ATOM   3856  HA3 GLY   260      29.027  54.009  45.662  1.00  0.00           H
ATOM   3857  C   GLY   260      30.450  52.570  46.053  1.00  0.00           C
ATOM   3858  O   GLY   260      30.818  51.526  45.548  1.00  0.00           O
ATOM   3859  N   ALA   261      31.288  53.448  46.661  1.00  0.00           N
ATOM   3860  H   ALA   261      30.925  54.221  47.199  1.00  0.00           H
ATOM   3861  CA  ALA   261      32.762  53.358  46.450  1.00  0.00           C
ATOM   3862  HA  ALA   261      32.901  53.454  45.373  1.00  0.00           H
ATOM   3863  CB  ALA   261      33.385  54.658  47.061  1.00  0.00           C
ATOM   3864  HB1 ALA   261      34.440  54.800  46.826  1.00  0.00           H
ATOM   3865  HB2 ALA   261      32.849  55.501  46.624  1.00  0.00           H
ATOM   3866  HB3 ALA   261      33.253  54.613  48.142  1.00  0.00           H
ATOM   3867  C   ALA   261      33.488  52.024  46.792  1.00  0.00           C
ATOM   3868  O   ALA   261      34.296  51.578  45.923  1.00  0.00           O
ATOM   3869  N   TYR   262      33.228  51.409  48.003  1.00  0.00           N
ATOM   3870  H   TYR   262      32.574  51.897  48.598  1.00  0.00           H
ATOM   3871  CA  TYR   262      33.832  50.193  48.445  1.00  0.00           C
ATOM   3872  HA  TYR   262      34.896  50.197  48.205  1.00  0.00           H
ATOM   3873  CB  TYR   262      33.714  50.167  49.981  1.00  0.00           C
ATOM   3874  HB2 TYR   262      34.335  50.962  50.392  1.00  0.00           H
ATOM   3875  HB3 TYR   262      32.669  50.408  50.180  1.00  0.00           H
ATOM   3876  CG  TYR   262      34.139  48.926  50.754  1.00  0.00           C
ATOM   3877  CD1 TYR   262      35.474  48.565  50.738  1.00  0.00           C
ATOM   3878  HD1 TYR   262      36.162  49.123  50.119  1.00  0.00           H
ATOM   3879  CE1 TYR   262      35.982  47.517  51.460  1.00  0.00           C
ATOM   3880  HE1 TYR   262      37.032  47.277  51.391  1.00  0.00           H
ATOM   3881  CZ  TYR   262      35.143  46.800  52.380  1.00  0.00           C
ATOM   3882  OH  TYR   262      35.480  45.757  53.237  1.00  0.00           O
ATOM   3883  HH  TYR   262      34.785  45.577  53.875  1.00  0.00           H
ATOM   3884  CE2 TYR   262      33.734  47.130  52.419  1.00  0.00           C
ATOM   3885  HE2 TYR   262      32.985  46.702  53.069  1.00  0.00           H
ATOM   3886  CD2 TYR   262      33.305  48.196  51.621  1.00  0.00           C
ATOM   3887  HD2 TYR   262      32.264  48.465  51.717  1.00  0.00           H
ATOM   3888  C   TYR   262      33.116  48.965  47.816  1.00  0.00           C
ATOM   3889  O   TYR   262      32.131  49.082  47.147  1.00  0.00           O
ATOM   3890  N   GLY   263      33.665  47.763  47.894  1.00  0.00           N
ATOM   3891  H   GLY   263      34.590  47.669  48.287  1.00  0.00           H
ATOM   3892  CA  GLY   263      32.881  46.559  47.775  1.00  0.00           C
ATOM   3893  HA2 GLY   263      32.083  46.717  48.501  1.00  0.00           H
ATOM   3894  HA3 GLY   263      32.348  46.629  46.827  1.00  0.00           H
ATOM   3895  C   GLY   263      33.606  45.236  47.801  1.00  0.00           C
ATOM   3896  O   GLY   263      34.732  45.208  48.237  1.00  0.00           O
ATOM   3897  N   VAL   264      32.926  44.124  47.468  1.00  0.00           N
ATOM   3898  H   VAL   264      32.017  44.274  47.056  1.00  0.00           H
ATOM   3899  CA  VAL   264      33.462  42.689  47.509  1.00  0.00           C
ATOM   3900  HA  VAL   264      34.440  42.815  47.973  1.00  0.00           H
ATOM   3901  CB  VAL   264      32.705  41.858  48.569  1.00  0.00           C
ATOM   3902  HB  VAL   264      32.449  42.531  49.388  1.00  0.00           H
ATOM   3903  CG1 VAL   264      31.457  41.177  47.986  1.00  0.00           C
ATOM   3904 HG11 VAL   264      30.735  40.845  48.732  1.00  0.00           H
ATOM   3905 HG12 VAL   264      30.934  41.876  47.333  1.00  0.00           H
ATOM   3906 HG13 VAL   264      31.712  40.435  47.229  1.00  0.00           H
ATOM   3907  CG2 VAL   264      33.509  40.742  49.142  1.00  0.00           C
ATOM   3908 HG21 VAL   264      33.600  39.908  48.447  1.00  0.00           H
ATOM   3909 HG22 VAL   264      34.503  41.118  49.386  1.00  0.00           H
ATOM   3910 HG23 VAL   264      33.064  40.398  50.076  1.00  0.00           H
ATOM   3911  C   VAL   264      33.488  41.998  46.122  1.00  0.00           C
ATOM   3912  O   VAL   264      32.560  42.223  45.284  1.00  0.00           O
ATOM   3913  N   LYS   265      34.438  41.092  45.857  1.00  0.00           N
ATOM   3914  H   LYS   265      35.118  40.909  46.582  1.00  0.00           H
ATOM   3915  CA  LYS   265      34.501  40.224  44.626  1.00  0.00           C
ATOM   3916  HA  LYS   265      34.692  40.937  43.824  1.00  0.00           H
ATOM   3917  CB  LYS   265      35.784  39.321  44.743  1.00  0.00           C
ATOM   3918  HB2 LYS   265      36.572  39.921  45.199  1.00  0.00           H
ATOM   3919  HB3 LYS   265      35.510  38.476  45.376  1.00  0.00           H
ATOM   3920  CG  LYS   265      36.168  38.686  43.451  1.00  0.00           C
ATOM   3921  HG2 LYS   265      35.327  38.111  43.064  1.00  0.00           H
ATOM   3922  HG3 LYS   265      36.430  39.497  42.771  1.00  0.00           H
ATOM   3923  CD  LYS   265      37.383  37.774  43.454  1.00  0.00           C
ATOM   3924  HD2 LYS   265      38.280  38.391  43.416  1.00  0.00           H
ATOM   3925  HD3 LYS   265      37.359  37.148  44.347  1.00  0.00           H
ATOM   3926  CE  LYS   265      37.442  36.850  42.223  1.00  0.00           C
ATOM   3927  HE2 LYS   265      38.301  36.180  42.221  1.00  0.00           H
ATOM   3928  HE3 LYS   265      36.558  36.231  42.379  1.00  0.00           H
ATOM   3929  NZ  LYS   265      37.486  37.586  40.951  1.00  0.00           N
ATOM   3930  HZ1 LYS   265      36.808  38.335  40.940  1.00  0.00           H
ATOM   3931  HZ2 LYS   265      38.394  37.950  40.704  1.00  0.00           H
ATOM   3932  HZ3 LYS   265      37.306  36.993  40.154  1.00  0.00           H
ATOM   3933  C   LYS   265      33.301  39.369  44.508  1.00  0.00           C
ATOM   3934  O   LYS   265      32.949  38.845  45.561  1.00  0.00           O
ATOM   3935  N   GLY   266      32.661  39.257  43.344  1.00  0.00           N
ATOM   3936  H   GLY   266      33.065  39.626  42.495  1.00  0.00           H
ATOM   3937  CA  GLY   266      31.530  38.311  43.131  1.00  0.00           C
ATOM   3938  HA2 GLY   266      31.633  37.467  43.813  1.00  0.00           H
ATOM   3939  HA3 GLY   266      30.614  38.847  43.381  1.00  0.00           H
ATOM   3940  C   GLY   266      31.524  37.765  41.725  1.00  0.00           C
ATOM   3941  O   GLY   266      32.433  37.783  40.929  1.00  0.00           O
ATOM   3942  N   PHE   267      30.354  37.240  41.305  1.00  0.00           N
ATOM   3943  H   PHE   267      29.553  37.315  41.916  1.00  0.00           H
ATOM   3944  CA  PHE   267      30.170  36.458  40.091  1.00  0.00           C
ATOM   3945  HA  PHE   267      30.654  36.937  39.241  1.00  0.00           H
ATOM   3946  CB  PHE   267      30.762  35.062  40.203  1.00  0.00           C
ATOM   3947  HB2 PHE   267      30.905  34.585  39.233  1.00  0.00           H
ATOM   3948  HB3 PHE   267      31.771  35.264  40.559  1.00  0.00           H
ATOM   3949  CG  PHE   267      29.991  34.178  41.153  1.00  0.00           C
ATOM   3950  CD1 PHE   267      30.475  34.119  42.503  1.00  0.00           C
ATOM   3951  HD1 PHE   267      31.391  34.646  42.725  1.00  0.00           H
ATOM   3952  CE1 PHE   267      29.773  33.509  43.527  1.00  0.00           C
ATOM   3953  HE1 PHE   267      30.186  33.464  44.523  1.00  0.00           H
ATOM   3954  CZ  PHE   267      28.528  32.909  43.243  1.00  0.00           C
ATOM   3955  HZ  PHE   267      28.067  32.362  44.051  1.00  0.00           H
ATOM   3956  CE2 PHE   267      28.078  32.928  41.951  1.00  0.00           C
ATOM   3957  HE2 PHE   267      27.041  32.675  41.787  1.00  0.00           H
ATOM   3958  CD2 PHE   267      28.801  33.522  40.867  1.00  0.00           C
ATOM   3959  HD2 PHE   267      28.358  33.721  39.902  1.00  0.00           H
ATOM   3960  C   PHE   267      28.675  36.395  39.825  1.00  0.00           C
ATOM   3961  O   PHE   267      27.803  36.731  40.615  1.00  0.00           O
ATOM   3962  N   SER   268      28.379  36.049  38.563  1.00  0.00           N
ATOM   3963  H   SER   268      29.076  36.022  37.831  1.00  0.00           H
ATOM   3964  CA  SER   268      27.033  35.778  38.037  1.00  0.00           C
ATOM   3965  HA  SER   268      26.404  35.330  38.806  1.00  0.00           H
ATOM   3966  CB  SER   268      26.381  37.118  37.651  1.00  0.00           C
ATOM   3967  HB2 SER   268      26.923  37.558  36.814  1.00  0.00           H
ATOM   3968  HB3 SER   268      25.332  36.865  37.495  1.00  0.00           H
ATOM   3969  OG  SER   268      26.467  37.997  38.721  1.00  0.00           O
ATOM   3970  HG  SER   268      26.976  37.661  39.463  1.00  0.00           H
ATOM   3971  C   SER   268      27.125  34.920  36.793  1.00  0.00           C
ATOM   3972  O   SER   268      28.161  34.898  36.150  1.00  0.00           O
ATOM   3973  N   PHE   269      26.006  34.222  36.439  1.00  0.00           N
ATOM   3974  H   PHE   269      25.231  34.273  37.085  1.00  0.00           H
ATOM   3975  CA  PHE   269      25.896  33.538  35.228  1.00  0.00           C
ATOM   3976  HA  PHE   269      26.672  33.817  34.514  1.00  0.00           H
ATOM   3977  CB  PHE   269      26.023  32.039  35.422  1.00  0.00           C
ATOM   3978  HB2 PHE   269      25.042  31.654  35.705  1.00  0.00           H
ATOM   3979  HB3 PHE   269      26.250  31.509  34.497  1.00  0.00           H
ATOM   3980  CG  PHE   269      27.074  31.597  36.472  1.00  0.00           C
ATOM   3981  CD1 PHE   269      26.703  31.277  37.766  1.00  0.00           C
ATOM   3982  HD1 PHE   269      25.662  31.290  38.052  1.00  0.00           H
ATOM   3983  CE1 PHE   269      27.719  31.088  38.726  1.00  0.00           C
ATOM   3984  HE1 PHE   269      27.534  30.911  39.775  1.00  0.00           H
ATOM   3985  CZ  PHE   269      29.052  31.224  38.305  1.00  0.00           C
ATOM   3986  HZ  PHE   269      29.790  31.058  39.076  1.00  0.00           H
ATOM   3987  CE2 PHE   269      29.352  31.377  36.982  1.00  0.00           C
ATOM   3988  HE2 PHE   269      30.384  31.293  36.673  1.00  0.00           H
ATOM   3989  CD2 PHE   269      28.413  31.641  36.036  1.00  0.00           C
ATOM   3990  HD2 PHE   269      28.671  31.930  35.027  1.00  0.00           H
ATOM   3991  C   PHE   269      24.580  33.816  34.548  1.00  0.00           C
ATOM   3992  O   PHE   269      23.489  33.669  35.111  1.00  0.00           O
ATOM   3993  N   LYS   270      24.635  34.175  33.254  1.00  0.00           N
ATOM   3994  H   LYS   270      25.573  34.068  32.896  1.00  0.00           H
ATOM   3995  CA  LYS   270      23.571  34.603  32.328  1.00  0.00           C
ATOM   3996  HA  LYS   270      22.868  35.013  33.053  1.00  0.00           H
ATOM   3997  CB  LYS   270      24.173  35.652  31.388  1.00  0.00           C
ATOM   3998  HB2 LYS   270      24.669  36.452  31.939  1.00  0.00           H
ATOM   3999  HB3 LYS   270      24.911  35.192  30.730  1.00  0.00           H
ATOM   4000  CG  LYS   270      23.139  36.198  30.354  1.00  0.00           C
ATOM   4001  HG2 LYS   270      22.805  35.393  29.700  1.00  0.00           H
ATOM   4002  HG3 LYS   270      22.406  36.655  31.020  1.00  0.00           H
ATOM   4003  CD  LYS   270      23.796  37.139  29.433  1.00  0.00           C
ATOM   4004  HD2 LYS   270      24.089  37.955  30.095  1.00  0.00           H
ATOM   4005  HD3 LYS   270      24.634  36.713  28.882  1.00  0.00           H
ATOM   4006  CE  LYS   270      22.799  37.723  28.434  1.00  0.00           C
ATOM   4007  HE2 LYS   270      21.994  38.121  29.052  1.00  0.00           H
ATOM   4008  HE3 LYS   270      23.273  38.578  27.951  1.00  0.00           H
ATOM   4009  NZ  LYS   270      22.271  36.808  27.449  1.00  0.00           N
ATOM   4010  HZ1 LYS   270      22.296  35.840  27.736  1.00  0.00           H
ATOM   4011  HZ2 LYS   270      21.358  37.146  27.183  1.00  0.00           H
ATOM   4012  HZ3 LYS   270      22.749  36.754  26.560  1.00  0.00           H
ATOM   4013  C   LYS   270      22.998  33.410  31.596  1.00  0.00           C
ATOM   4014  O   LYS   270      23.773  32.589  31.118  1.00  0.00           O
ATOM   4015  N   TYR   271      21.683  33.287  31.458  1.00  0.00           N
ATOM   4016  H   TYR   271      21.089  33.927  31.966  1.00  0.00           H
ATOM   4017  CA  TYR   271      20.894  32.283  30.709  1.00  0.00           C
ATOM   4018  HA  TYR   271      21.509  31.774  29.968  1.00  0.00           H
ATOM   4019  CB  TYR   271      20.323  31.254  31.765  1.00  0.00           C
ATOM   4020  HB2 TYR   271      20.003  31.742  32.685  1.00  0.00           H
ATOM   4021  HB3 TYR   271      19.477  30.748  31.298  1.00  0.00           H
ATOM   4022  CG  TYR   271      21.264  30.123  32.229  1.00  0.00           C
ATOM   4023  CD1 TYR   271      22.127  30.296  33.347  1.00  0.00           C
ATOM   4024  HD1 TYR   271      22.209  31.237  33.868  1.00  0.00           H
ATOM   4025  CE1 TYR   271      22.961  29.253  33.811  1.00  0.00           C
ATOM   4026  HE1 TYR   271      23.680  29.405  34.602  1.00  0.00           H
ATOM   4027  CZ  TYR   271      22.839  27.986  33.237  1.00  0.00           C
ATOM   4028  OH  TYR   271      23.743  27.027  33.572  1.00  0.00           O
ATOM   4029  HH  TYR   271      23.557  26.257  33.030  1.00  0.00           H
ATOM   4030  CE2 TYR   271      22.054  27.806  32.024  1.00  0.00           C
ATOM   4031  HE2 TYR   271      22.000  26.896  31.445  1.00  0.00           H
ATOM   4032  CD2 TYR   271      21.268  28.886  31.535  1.00  0.00           C
ATOM   4033  HD2 TYR   271      20.659  28.642  30.677  1.00  0.00           H
ATOM   4034  C   TYR   271      19.623  32.939  30.053  1.00  0.00           C
ATOM   4035  O   TYR   271      18.586  33.125  30.690  1.00  0.00           O
ATOM   4036  N   GLY   272      19.598  33.224  28.721  1.00  0.00           N
ATOM   4037  H   GLY   272      20.401  32.993  28.154  1.00  0.00           H
ATOM   4038  CA  GLY   272      18.721  34.226  28.119  1.00  0.00           C
ATOM   4039  HA2 GLY   272      19.036  34.369  27.086  1.00  0.00           H
ATOM   4040  HA3 GLY   272      17.702  33.844  28.069  1.00  0.00           H
ATOM   4041  C   GLY   272      18.978  35.548  28.848  1.00  0.00           C
ATOM   4042  O   GLY   272      20.183  35.832  29.177  1.00  0.00           O
ATOM   4043  N   ASN   273      17.983  36.337  29.026  1.00  0.00           N
ATOM   4044  H   ASN   273      17.101  36.051  28.623  1.00  0.00           H
ATOM   4045  CA  ASN   273      18.006  37.586  29.772  1.00  0.00           C
ATOM   4046  HA  ASN   273      18.889  38.201  29.601  1.00  0.00           H
ATOM   4047  CB  ASN   273      16.786  38.445  29.448  1.00  0.00           C
ATOM   4048  HB2 ASN   273      15.874  37.934  29.758  1.00  0.00           H
ATOM   4049  HB3 ASN   273      16.841  39.462  29.834  1.00  0.00           H
ATOM   4050  CG  ASN   273      16.758  38.872  27.922  1.00  0.00           C
ATOM   4051  OD1 ASN   273      17.573  38.589  27.046  1.00  0.00           O
ATOM   4052  ND2 ASN   273      15.563  39.363  27.478  1.00  0.00           N
ATOM   4053 HD21 ASN   273      15.410  39.709  26.541  1.00  0.00           H
ATOM   4054 HD22 ASN   273      14.791  39.504  28.114  1.00  0.00           H
ATOM   4055  C   ASN   273      18.003  37.438  31.355  1.00  0.00           C
ATOM   4056  O   ASN   273      18.106  38.443  32.060  1.00  0.00           O
ATOM   4057  N   GLY   274      17.926  36.201  31.893  1.00  0.00           N
ATOM   4058  H   GLY   274      18.173  35.459  31.253  1.00  0.00           H
ATOM   4059  CA  GLY   274      17.864  35.802  33.291  1.00  0.00           C
ATOM   4060  HA2 GLY   274      17.324  36.570  33.844  1.00  0.00           H
ATOM   4061  HA3 GLY   274      17.293  34.874  33.269  1.00  0.00           H
ATOM   4062  C   GLY   274      19.214  35.497  33.828  1.00  0.00           C
ATOM   4063  O   GLY   274      20.055  35.036  33.094  1.00  0.00           O
ATOM   4064  N   VAL   275      19.412  35.751  35.138  1.00  0.00           N
ATOM   4065  H   VAL   275      18.672  36.168  35.684  1.00  0.00           H
ATOM   4066  CA  VAL   275      20.683  35.648  35.843  1.00  0.00           C
ATOM   4067  HA  VAL   275      21.422  35.299  35.122  1.00  0.00           H
ATOM   4068  CB  VAL   275      21.077  37.065  36.303  1.00  0.00           C
ATOM   4069  HB  VAL   275      20.560  37.304  37.232  1.00  0.00           H
ATOM   4070  CG1 VAL   275      22.549  37.081  36.561  1.00  0.00           C
ATOM   4071 HG11 VAL   275      22.883  38.119  36.524  1.00  0.00           H
ATOM   4072 HG12 VAL   275      22.863  36.746  37.550  1.00  0.00           H
ATOM   4073 HG13 VAL   275      23.080  36.603  35.738  1.00  0.00           H
ATOM   4074  CG2 VAL   275      20.668  38.196  35.354  1.00  0.00           C
ATOM   4075 HG21 VAL   275      20.998  39.140  35.786  1.00  0.00           H
ATOM   4076 HG22 VAL   275      21.107  38.017  34.372  1.00  0.00           H
ATOM   4077 HG23 VAL   275      19.585  38.217  35.233  1.00  0.00           H
ATOM   4078  C   VAL   275      20.700  34.802  37.061  1.00  0.00           C
ATOM   4079  O   VAL   275      19.817  34.895  37.891  1.00  0.00           O
ATOM   4080  N   TRP   276      21.637  33.900  37.281  1.00  0.00           N
ATOM   4081  H   TRP   276      22.388  33.744  36.625  1.00  0.00           H
ATOM   4082  CA  TRP   276      21.939  33.311  38.576  1.00  0.00           C
ATOM   4083  HA  TRP   276      21.046  33.253  39.199  1.00  0.00           H
ATOM   4084  CB  TRP   276      22.463  31.880  38.499  1.00  0.00           C
ATOM   4085  HB2 TRP   276      23.122  31.835  37.631  1.00  0.00           H
ATOM   4086  HB3 TRP   276      23.095  31.552  39.324  1.00  0.00           H
ATOM   4087  CG  TRP   276      21.303  30.918  38.447  1.00  0.00           C
ATOM   4088  CD1 TRP   276      20.914  30.243  37.348  1.00  0.00           C
ATOM   4089  HD1 TRP   276      21.345  30.476  36.385  1.00  0.00           H
ATOM   4090  NE1 TRP   276      19.975  29.313  37.662  1.00  0.00           N
ATOM   4091  HE1 TRP   276      19.496  28.720  36.999  1.00  0.00           H
ATOM   4092  CE2 TRP   276      19.719  29.287  39.025  1.00  0.00           C
ATOM   4093  CZ2 TRP   276      18.936  28.402  39.829  1.00  0.00           C
ATOM   4094  HZ2 TRP   276      18.543  27.483  39.422  1.00  0.00           H
ATOM   4095  CH2 TRP   276      18.960  28.574  41.250  1.00  0.00           C
ATOM   4096  HH2 TRP   276      18.333  28.017  41.930  1.00  0.00           H
ATOM   4097  CZ3 TRP   276      19.599  29.739  41.758  1.00  0.00           C
ATOM   4098  HZ3 TRP   276      19.610  29.996  42.806  1.00  0.00           H
ATOM   4099  CE3 TRP   276      20.423  30.531  40.938  1.00  0.00           C
ATOM   4100  HE3 TRP   276      20.952  31.388  41.328  1.00  0.00           H
ATOM   4101  CD2 TRP   276      20.484  30.360  39.550  1.00  0.00           C
ATOM   4102  C   TRP   276      23.009  34.117  39.334  1.00  0.00           C
ATOM   4103  O   TRP   276      24.190  34.119  38.884  1.00  0.00           O
ATOM   4104  N   ILE   277      22.695  34.851  40.408  1.00  0.00           N
ATOM   4105  H   ILE   277      21.808  34.680  40.860  1.00  0.00           H
ATOM   4106  CA  ILE   277      23.483  35.703  41.183  1.00  0.00           C
ATOM   4107  HA  ILE   277      24.438  35.840  40.675  1.00  0.00           H
ATOM   4108  CB  ILE   277      22.856  37.166  41.369  1.00  0.00           C
ATOM   4109  HB  ILE   277      21.965  37.003  41.975  1.00  0.00           H
ATOM   4110  CG2 ILE   277      23.814  38.127  42.128  1.00  0.00           C
ATOM   4111 HG21 ILE   277      23.476  39.156  42.252  1.00  0.00           H
ATOM   4112 HG22 ILE   277      24.047  37.798  43.141  1.00  0.00           H
ATOM   4113 HG23 ILE   277      24.741  38.165  41.556  1.00  0.00           H
ATOM   4114  CG1 ILE   277      22.368  37.798  40.049  1.00  0.00           C
ATOM   4115 HG12 ILE   277      23.141  38.216  39.404  1.00  0.00           H
ATOM   4116 HG13 ILE   277      21.823  37.041  39.484  1.00  0.00           H
ATOM   4117  CD1 ILE   277      21.319  38.908  40.277  1.00  0.00           C
ATOM   4118 HD11 ILE   277      21.057  39.347  39.314  1.00  0.00           H
ATOM   4119 HD12 ILE   277      20.490  38.531  40.876  1.00  0.00           H
ATOM   4120 HD13 ILE   277      21.751  39.715  40.868  1.00  0.00           H
ATOM   4121  C   ILE   277      23.940  34.929  42.454  1.00  0.00           C
ATOM   4122  O   ILE   277      23.078  34.387  43.057  1.00  0.00           O
ATOM   4123  N   GLY   278      25.184  35.011  42.890  1.00  0.00           N
ATOM   4124  H   GLY   278      25.858  35.425  42.263  1.00  0.00           H
ATOM   4125  CA  GLY   278      25.556  34.714  44.330  1.00  0.00           C
ATOM   4126  HA2 GLY   278      24.664  34.411  44.878  1.00  0.00           H
ATOM   4127  HA3 GLY   278      26.271  33.894  44.400  1.00  0.00           H
ATOM   4128  C   GLY   278      26.033  36.010  45.046  1.00  0.00           C
ATOM   4129  O   GLY   278      26.524  36.936  44.430  1.00  0.00           O
ATOM   4130  N   ARG   279      25.807  35.915  46.392  1.00  0.00           N
ATOM   4131  H   ARG   279      25.403  35.141  46.900  1.00  0.00           H
ATOM   4132  CA  ARG   279      26.228  37.029  47.245  1.00  0.00           C
ATOM   4133  HA  ARG   279      27.186  37.403  46.886  1.00  0.00           H
ATOM   4134  CB  ARG   279      25.259  38.274  47.034  1.00  0.00           C
ATOM   4135  HB2 ARG   279      25.670  39.093  47.626  1.00  0.00           H
ATOM   4136  HB3 ARG   279      25.313  38.415  45.955  1.00  0.00           H
ATOM   4137  CG  ARG   279      23.837  37.983  47.513  1.00  0.00           C
ATOM   4138  HG2 ARG   279      23.425  37.262  46.807  1.00  0.00           H
ATOM   4139  HG3 ARG   279      23.883  37.672  48.557  1.00  0.00           H
ATOM   4140  CD  ARG   279      22.937  39.139  47.474  1.00  0.00           C
ATOM   4141  HD2 ARG   279      23.407  39.864  48.138  1.00  0.00           H
ATOM   4142  HD3 ARG   279      22.911  39.416  46.419  1.00  0.00           H
ATOM   4143  NE  ARG   279      21.577  38.829  48.005  1.00  0.00           N
ATOM   4144  HE  ARG   279      21.406  37.880  48.303  1.00  0.00           H
ATOM   4145  CZ  ARG   279      20.485  39.590  48.063  1.00  0.00           C
ATOM   4146  NH1 ARG   279      19.390  38.948  48.408  1.00  0.00           N
ATOM   4147 HH11 ARG   279      19.563  38.131  48.976  1.00  0.00           H
ATOM   4148 HH12 ARG   279      18.510  39.435  48.302  1.00  0.00           H
ATOM   4149  NH2 ARG   279      20.374  40.849  47.789  1.00  0.00           N
ATOM   4150 HH21 ARG   279      21.127  41.243  47.244  1.00  0.00           H
ATOM   4151 HH22 ARG   279      19.435  41.215  47.723  1.00  0.00           H
ATOM   4152  C   ARG   279      26.284  36.624  48.717  1.00  0.00           C
ATOM   4153  O   ARG   279      25.789  35.556  49.095  1.00  0.00           O
ATOM   4154  N   THR   280      26.861  37.517  49.526  1.00  0.00           N
ATOM   4155  H   THR   280      27.226  38.366  49.119  1.00  0.00           H
ATOM   4156  CA  THR   280      26.754  37.571  51.041  1.00  0.00           C
ATOM   4157  HA  THR   280      27.221  36.633  51.343  1.00  0.00           H
ATOM   4158  CB  THR   280      27.485  38.664  51.730  1.00  0.00           C
ATOM   4159  HB  THR   280      27.386  38.595  52.814  1.00  0.00           H
ATOM   4160  CG2 THR   280      28.939  38.871  51.271  1.00  0.00           C
ATOM   4161 HG21 THR   280      29.414  39.650  51.867  1.00  0.00           H
ATOM   4162 HG22 THR   280      29.467  37.937  51.467  1.00  0.00           H
ATOM   4163 HG23 THR   280      28.893  39.089  50.204  1.00  0.00           H
ATOM   4164  OG1 THR   280      26.922  39.871  51.324  1.00  0.00           O
ATOM   4165  HG1 THR   280      27.484  40.608  51.574  1.00  0.00           H
ATOM   4166  C   THR   280      25.275  37.508  51.475  1.00  0.00           C
ATOM   4167  O   THR   280      24.441  38.288  51.020  1.00  0.00           O
ATOM   4168  N   LYS   281      25.068  36.532  52.379  1.00  0.00           N
ATOM   4169  H   LYS   281      25.899  36.035  52.668  1.00  0.00           H
ATOM   4170  CA  LYS   281      23.747  36.221  52.912  1.00  0.00           C
ATOM   4171  HA  LYS   281      23.067  36.070  52.073  1.00  0.00           H
ATOM   4172  CB  LYS   281      23.791  34.975  53.762  1.00  0.00           C
ATOM   4173  HB2 LYS   281      24.174  34.147  53.167  1.00  0.00           H
ATOM   4174  HB3 LYS   281      24.457  35.126  54.610  1.00  0.00           H
ATOM   4175  CG  LYS   281      22.387  34.635  54.288  1.00  0.00           C
ATOM   4176  HG2 LYS   281      22.162  35.320  55.106  1.00  0.00           H
ATOM   4177  HG3 LYS   281      21.756  34.797  53.415  1.00  0.00           H
ATOM   4178  CD  LYS   281      22.412  33.090  54.788  1.00  0.00           C
ATOM   4179  HD2 LYS   281      22.726  32.450  53.963  1.00  0.00           H
ATOM   4180  HD3 LYS   281      23.071  32.782  55.599  1.00  0.00           H
ATOM   4181  CE  LYS   281      20.993  32.577  55.111  1.00  0.00           C
ATOM   4182  HE2 LYS   281      20.654  33.331  55.820  1.00  0.00           H
ATOM   4183  HE3 LYS   281      20.400  32.527  54.198  1.00  0.00           H
ATOM   4184  NZ  LYS   281      20.997  31.242  55.664  1.00  0.00           N
ATOM   4185  HZ1 LYS   281      21.435  30.545  55.078  1.00  0.00           H
ATOM   4186  HZ2 LYS   281      21.350  31.292  56.610  1.00  0.00           H
ATOM   4187  HZ3 LYS   281      20.054  30.882  55.669  1.00  0.00           H
ATOM   4188  C   LYS   281      23.254  37.482  53.642  1.00  0.00           C
ATOM   4189  O   LYS   281      22.182  37.987  53.369  1.00  0.00           O
ATOM   4190  N   SER   282      23.979  37.979  54.699  1.00  0.00           N
ATOM   4191  H   SER   282      24.710  37.355  55.008  1.00  0.00           H
ATOM   4192  CA  SER   282      23.683  39.145  55.573  1.00  0.00           C
ATOM   4193  HA  SER   282      22.716  39.044  56.066  1.00  0.00           H
ATOM   4194  CB  SER   282      24.860  39.343  56.558  1.00  0.00           C
ATOM   4195  HB2 SER   282      24.880  38.500  57.247  1.00  0.00           H
ATOM   4196  HB3 SER   282      25.777  39.404  55.972  1.00  0.00           H
ATOM   4197  OG  SER   282      24.647  40.479  57.321  1.00  0.00           O
ATOM   4198  HG  SER   282      23.824  40.471  57.814  1.00  0.00           H
ATOM   4199  C   SER   282      23.484  40.399  54.745  1.00  0.00           C
ATOM   4200  O   SER   282      24.085  40.810  53.754  1.00  0.00           O
ATOM   4201  N   THR   283      22.443  41.091  55.174  1.00  0.00           N
ATOM   4202  H   THR   283      21.958  40.697  55.968  1.00  0.00           H
ATOM   4203  CA  THR   283      22.154  42.496  54.726  1.00  0.00           C
ATOM   4204  HA  THR   283      22.096  42.463  53.639  1.00  0.00           H
ATOM   4205  CB  THR   283      20.815  43.072  55.205  1.00  0.00           C
ATOM   4206  HB  THR   283      20.747  44.109  54.875  1.00  0.00           H
ATOM   4207  CG2 THR   283      19.726  42.322  54.491  1.00  0.00           C
ATOM   4208 HG21 THR   283      19.833  42.587  53.439  1.00  0.00           H
ATOM   4209 HG22 THR   283      19.968  41.263  54.568  1.00  0.00           H
ATOM   4210 HG23 THR   283      18.721  42.520  54.864  1.00  0.00           H
ATOM   4211  OG1 THR   283      20.692  42.943  56.598  1.00  0.00           O
ATOM   4212  HG1 THR   283      19.917  43.429  56.888  1.00  0.00           H
ATOM   4213  C   THR   283      23.142  43.524  55.073  1.00  0.00           C
ATOM   4214  O   THR   283      23.282  44.532  54.421  1.00  0.00           O
ATOM   4215  N   ASN   284      23.918  43.341  56.178  1.00  0.00           N
ATOM   4216  H   ASN   284      23.579  42.634  56.814  1.00  0.00           H
ATOM   4217  CA  ASN   284      24.714  44.504  56.746  1.00  0.00           C
ATOM   4218  HA  ASN   284      24.915  45.205  55.936  1.00  0.00           H
ATOM   4219  CB  ASN   284      23.962  45.283  57.823  1.00  0.00           C
ATOM   4220  HB2 ASN   284      23.833  44.679  58.722  1.00  0.00           H
ATOM   4221  HB3 ASN   284      24.559  46.152  58.102  1.00  0.00           H
ATOM   4222  CG  ASN   284      22.607  45.819  57.287  1.00  0.00           C
ATOM   4223  OD1 ASN   284      22.541  46.575  56.308  1.00  0.00           O
ATOM   4224  ND2 ASN   284      21.533  45.430  57.867  1.00  0.00           N
ATOM   4225 HD21 ASN   284      20.632  45.617  57.452  1.00  0.00           H
ATOM   4226 HD22 ASN   284      21.620  44.722  58.581  1.00  0.00           H
ATOM   4227  C   ASN   284      26.115  44.132  57.206  1.00  0.00           C
ATOM   4228  O   ASN   284      26.938  45.043  57.464  1.00  0.00           O
ATOM   4229  N   SER   285      26.415  42.875  57.006  1.00  0.00           N
ATOM   4230  H   SER   285      25.666  42.214  56.863  1.00  0.00           H
ATOM   4231  CA  SER   285      27.748  42.350  57.225  1.00  0.00           C
ATOM   4232  HA  SER   285      28.443  43.160  57.446  1.00  0.00           H
ATOM   4233  CB  SER   285      27.839  41.577  58.451  1.00  0.00           C
ATOM   4234  HB2 SER   285      28.836  41.415  58.859  1.00  0.00           H
ATOM   4235  HB3 SER   285      27.259  42.081  59.224  1.00  0.00           H
ATOM   4236  OG  SER   285      27.127  40.400  58.379  1.00  0.00           O
ATOM   4237  HG  SER   285      26.306  40.612  57.929  1.00  0.00           H
ATOM   4238  C   SER   285      28.261  41.485  56.059  1.00  0.00           C
ATOM   4239  O   SER   285      27.464  40.894  55.323  1.00  0.00           O
ATOM   4240  N   ARG   286      29.582  41.365  55.930  1.00  0.00           N
ATOM   4241  H   ARG   286      30.261  41.804  56.534  1.00  0.00           H
ATOM   4242  CA  ARG   286      30.155  40.259  55.131  1.00  0.00           C
ATOM   4243  HA  ARG   286      29.672  40.174  54.158  1.00  0.00           H
ATOM   4244  CB  ARG   286      31.574  40.555  54.740  1.00  0.00           C
ATOM   4245  HB2 ARG   286      32.070  40.867  55.659  1.00  0.00           H
ATOM   4246  HB3 ARG   286      32.023  39.654  54.324  1.00  0.00           H
ATOM   4247  CG  ARG   286      31.727  41.724  53.708  1.00  0.00           C
ATOM   4248  HG2 ARG   286      31.166  41.507  52.799  1.00  0.00           H
ATOM   4249  HG3 ARG   286      31.299  42.643  54.109  1.00  0.00           H
ATOM   4250  CD  ARG   286      33.184  41.872  53.294  1.00  0.00           C
ATOM   4251  HD2 ARG   286      33.773  42.070  54.190  1.00  0.00           H
ATOM   4252  HD3 ARG   286      33.540  40.923  52.893  1.00  0.00           H
ATOM   4253  NE  ARG   286      33.429  42.968  52.411  1.00  0.00           N
ATOM   4254  HE  ARG   286      32.613  43.533  52.225  1.00  0.00           H
ATOM   4255  CZ  ARG   286      34.548  43.242  51.718  1.00  0.00           C
ATOM   4256  NH1 ARG   286      34.419  44.223  50.890  1.00  0.00           N
ATOM   4257 HH11 ARG   286      33.674  44.900  50.967  1.00  0.00           H
ATOM   4258 HH12 ARG   286      35.129  44.351  50.182  1.00  0.00           H
ATOM   4259  NH2 ARG   286      35.573  42.480  51.811  1.00  0.00           N
ATOM   4260 HH21 ARG   286      35.470  41.697  52.441  1.00  0.00           H
ATOM   4261 HH22 ARG   286      36.460  42.747  51.409  1.00  0.00           H
ATOM   4262  C   ARG   286      29.927  39.011  56.039  1.00  0.00           C
ATOM   4263  O   ARG   286      30.892  38.523  56.627  1.00  0.00           O
ATOM   4264  N   SER   287      28.723  38.417  56.002  1.00  0.00           N
ATOM   4265  H   SER   287      27.910  38.943  55.714  1.00  0.00           H
ATOM   4266  CA  SER   287      28.447  37.142  56.657  1.00  0.00           C
ATOM   4267  HA  SER   287      29.368  36.558  56.663  1.00  0.00           H
ATOM   4268  CB  SER   287      27.956  37.417  58.041  1.00  0.00           C
ATOM   4269  HB2 SER   287      26.943  37.781  58.217  1.00  0.00           H
ATOM   4270  HB3 SER   287      28.130  36.456  58.524  1.00  0.00           H
ATOM   4271  OG  SER   287      28.852  38.227  58.808  1.00  0.00           O
ATOM   4272  HG  SER   287      28.396  39.071  58.769  1.00  0.00           H
ATOM   4273  C   SER   287      27.460  36.309  55.838  1.00  0.00           C
ATOM   4274  O   SER   287      26.436  36.641  55.240  1.00  0.00           O
ATOM   4275  N   GLY   288      27.801  35.049  55.831  1.00  0.00           N
ATOM   4276  H   GLY   288      28.655  34.884  56.344  1.00  0.00           H
ATOM   4277  CA  GLY   288      27.224  33.923  55.088  1.00  0.00           C
ATOM   4278  HA2 GLY   288      27.621  32.928  55.294  1.00  0.00           H
ATOM   4279  HA3 GLY   288      26.185  33.735  55.357  1.00  0.00           H
ATOM   4280  C   GLY   288      27.269  34.066  53.588  1.00  0.00           C
ATOM   4281  O   GLY   288      28.027  34.852  53.039  1.00  0.00           O
ATOM   4282  N   PHE   289      26.433  33.333  52.877  1.00  0.00           N
ATOM   4283  H   PHE   289      25.925  32.634  53.399  1.00  0.00           H
ATOM   4284  CA  PHE   289      26.404  33.184  51.413  1.00  0.00           C
ATOM   4285  HA  PHE   289      26.499  34.201  51.033  1.00  0.00           H
ATOM   4286  CB  PHE   289      27.554  32.363  50.818  1.00  0.00           C
ATOM   4287  HB2 PHE   289      28.425  32.345  51.473  1.00  0.00           H
ATOM   4288  HB3 PHE   289      27.140  31.386  50.571  1.00  0.00           H
ATOM   4289  CG  PHE   289      27.932  32.947  49.506  1.00  0.00           C
ATOM   4290  CD1 PHE   289      28.841  34.021  49.579  1.00  0.00           C
ATOM   4291  HD1 PHE   289      29.142  34.390  50.547  1.00  0.00           H
ATOM   4292  CE1 PHE   289      29.316  34.653  48.374  1.00  0.00           C
ATOM   4293  HE1 PHE   289      29.951  35.525  48.335  1.00  0.00           H
ATOM   4294  CZ  PHE   289      28.683  34.292  47.162  1.00  0.00           C
ATOM   4295  HZ  PHE   289      28.959  34.815  46.259  1.00  0.00           H
ATOM   4296  CE2 PHE   289      27.901  33.131  47.070  1.00  0.00           C
ATOM   4297  HE2 PHE   289      27.520  32.762  46.129  1.00  0.00           H
ATOM   4298  CD2 PHE   289      27.453  32.459  48.271  1.00  0.00           C
ATOM   4299  HD2 PHE   289      26.755  31.637  48.232  1.00  0.00           H
ATOM   4300  C   PHE   289      25.024  32.535  50.936  1.00  0.00           C
ATOM   4301  O   PHE   289      24.462  31.644  51.639  1.00  0.00           O
ATOM   4302  N   GLU   290      24.458  33.096  49.901  1.00  0.00           N
ATOM   4303  H   GLU   290      25.019  33.798  49.437  1.00  0.00           H
ATOM   4304  CA  GLU   290      23.276  32.609  49.270  1.00  0.00           C
ATOM   4305  HA  GLU   290      23.194  31.545  49.496  1.00  0.00           H
ATOM   4306  CB  GLU   290      21.964  33.377  49.712  1.00  0.00           C
ATOM   4307  HB2 GLU   290      21.130  33.045  49.095  1.00  0.00           H
ATOM   4308  HB3 GLU   290      21.721  33.142  50.748  1.00  0.00           H
ATOM   4309  CG  GLU   290      22.067  34.877  49.480  1.00  0.00           C
ATOM   4310  HG2 GLU   290      23.039  35.256  49.793  1.00  0.00           H
ATOM   4311  HG3 GLU   290      22.001  35.094  48.413  1.00  0.00           H
ATOM   4312  CD  GLU   290      20.891  35.709  50.166  1.00  0.00           C
ATOM   4313  OE1 GLU   290      20.364  35.292  51.201  1.00  0.00           O
ATOM   4314  OE2 GLU   290      20.499  36.715  49.518  1.00  0.00           O
ATOM   4315  C   GLU   290      23.412  32.625  47.714  1.00  0.00           C
ATOM   4316  O   GLU   290      24.409  33.139  47.225  1.00  0.00           O
ATOM   4317  N   MET   291      22.502  32.048  46.911  1.00  0.00           N
ATOM   4318  H   MET   291      21.723  31.585  47.359  1.00  0.00           H
ATOM   4319  CA  MET   291      22.451  32.016  45.367  1.00  0.00           C
ATOM   4320  HA  MET   291      23.079  32.834  45.014  1.00  0.00           H
ATOM   4321  CB  MET   291      22.832  30.646  44.776  1.00  0.00           C
ATOM   4322  HB2 MET   291      22.403  29.849  45.383  1.00  0.00           H
ATOM   4323  HB3 MET   291      22.334  30.468  43.823  1.00  0.00           H
ATOM   4324  CG  MET   291      24.378  30.537  44.634  1.00  0.00           C
ATOM   4325  HG2 MET   291      24.823  30.932  45.548  1.00  0.00           H
ATOM   4326  HG3 MET   291      24.719  29.504  44.580  1.00  0.00           H
ATOM   4327  SD  MET   291      25.072  31.611  43.361  1.00  0.00           S
ATOM   4328  CE  MET   291      24.277  31.086  41.835  1.00  0.00           C
ATOM   4329  HE1 MET   291      23.652  31.910  41.491  1.00  0.00           H
ATOM   4330  HE2 MET   291      24.935  30.879  40.990  1.00  0.00           H
ATOM   4331  HE3 MET   291      23.641  30.209  41.957  1.00  0.00           H
ATOM   4332  C   MET   291      20.969  32.421  45.047  1.00  0.00           C
ATOM   4333  O   MET   291      20.066  32.162  45.853  1.00  0.00           O
ATOM   4334  N   ILE   292      20.741  33.116  43.915  1.00  0.00           N
ATOM   4335  H   ILE   292      21.545  33.409  43.380  1.00  0.00           H
ATOM   4336  CA  ILE   292      19.468  33.672  43.472  1.00  0.00           C
ATOM   4337  HA  ILE   292      18.742  33.019  43.957  1.00  0.00           H
ATOM   4338  CB  ILE   292      19.305  35.181  43.895  1.00  0.00           C
ATOM   4339  HB  ILE   292      19.908  35.911  43.354  1.00  0.00           H
ATOM   4340  CG2 ILE   292      17.895  35.707  43.686  1.00  0.00           C
ATOM   4341 HG21 ILE   292      17.564  35.737  42.648  1.00  0.00           H
ATOM   4342 HG22 ILE   292      17.090  35.199  44.217  1.00  0.00           H
ATOM   4343 HG23 ILE   292      17.755  36.775  43.855  1.00  0.00           H
ATOM   4344  CG1 ILE   292      19.612  35.474  45.331  1.00  0.00           C
ATOM   4345 HG12 ILE   292      19.104  36.384  45.648  1.00  0.00           H
ATOM   4346 HG13 ILE   292      19.293  34.701  46.030  1.00  0.00           H
ATOM   4347  CD1 ILE   292      21.128  35.804  45.534  1.00  0.00           C
ATOM   4348 HD11 ILE   292      21.293  36.187  46.540  1.00  0.00           H
ATOM   4349 HD12 ILE   292      21.767  34.966  45.257  1.00  0.00           H
ATOM   4350 HD13 ILE   292      21.563  36.589  44.916  1.00  0.00           H
ATOM   4351  C   ILE   292      19.284  33.671  41.918  1.00  0.00           C
ATOM   4352  O   ILE   292      20.271  33.918  41.228  1.00  0.00           O
ATOM   4353  N   TRP   293      18.116  33.348  41.440  1.00  0.00           N
ATOM   4354  H   TRP   293      17.369  33.067  42.056  1.00  0.00           H
ATOM   4355  CA  TRP   293      17.659  33.341  39.986  1.00  0.00           C
ATOM   4356  HA  TRP   293      18.579  33.369  39.403  1.00  0.00           H
ATOM   4357  CB  TRP   293      17.057  32.013  39.621  1.00  0.00           C
ATOM   4358  HB2 TRP   293      17.818  31.238  39.715  1.00  0.00           H
ATOM   4359  HB3 TRP   293      16.316  31.830  40.399  1.00  0.00           H
ATOM   4360  CG  TRP   293      16.358  31.987  38.204  1.00  0.00           C
ATOM   4361  CD1 TRP   293      15.062  31.566  38.051  1.00  0.00           C
ATOM   4362  HD1 TRP   293      14.325  31.391  38.820  1.00  0.00           H
ATOM   4363  NE1 TRP   293      14.756  31.369  36.726  1.00  0.00           N
ATOM   4364  HE1 TRP   293      13.872  30.988  36.422  1.00  0.00           H
ATOM   4365  CE2 TRP   293      15.882  31.614  35.897  1.00  0.00           C
ATOM   4366  CZ2 TRP   293      16.112  31.638  34.548  1.00  0.00           C
ATOM   4367  HZ2 TRP   293      15.351  31.382  33.826  1.00  0.00           H
ATOM   4368  CH2 TRP   293      17.344  32.028  34.086  1.00  0.00           C
ATOM   4369  HH2 TRP   293      17.557  31.981  33.028  1.00  0.00           H
ATOM   4370  CZ3 TRP   293      18.369  32.438  34.958  1.00  0.00           C
ATOM   4371  HZ3 TRP   293      19.319  32.767  34.565  1.00  0.00           H
ATOM   4372  CE3 TRP   293      18.067  32.510  36.299  1.00  0.00           C
ATOM   4373  HE3 TRP   293      18.726  32.994  37.004  1.00  0.00           H
ATOM   4374  CD2 TRP   293      16.886  32.013  36.865  1.00  0.00           C
ATOM   4375  C   TRP   293      16.760  34.467  39.642  1.00  0.00           C
ATOM   4376  O   TRP   293      15.679  34.547  40.187  1.00  0.00           O
ATOM   4377  N   ASP   294      17.113  35.351  38.726  1.00  0.00           N
ATOM   4378  H   ASP   294      18.006  35.201  38.279  1.00  0.00           H
ATOM   4379  CA  ASP   294      16.287  36.515  38.321  1.00  0.00           C
ATOM   4380  HA  ASP   294      15.296  36.527  38.776  1.00  0.00           H
ATOM   4381  CB  ASP   294      17.098  37.789  38.756  1.00  0.00           C
ATOM   4382  HB2 ASP   294      17.374  37.726  39.809  1.00  0.00           H
ATOM   4383  HB3 ASP   294      18.039  37.838  38.207  1.00  0.00           H
ATOM   4384  CG  ASP   294      16.233  39.084  38.632  1.00  0.00           C
ATOM   4385  OD1 ASP   294      15.024  39.084  38.156  1.00  0.00           O
ATOM   4386  OD2 ASP   294      16.634  40.132  39.098  1.00  0.00           O
ATOM   4387  C   ASP   294      16.060  36.627  36.800  1.00  0.00           C
ATOM   4388  O   ASP   294      16.848  37.206  36.093  1.00  0.00           O
ATOM   4389  N   PRO   295      14.887  36.096  36.316  1.00  0.00           N
ATOM   4390  CD  PRO   295      13.804  35.447  37.078  1.00  0.00           C
ATOM   4391  HD2 PRO   295      13.170  36.210  37.530  1.00  0.00           H
ATOM   4392  HD3 PRO   295      14.152  34.698  37.789  1.00  0.00           H
ATOM   4393  CG  PRO   295      12.994  34.751  35.917  1.00  0.00           C
ATOM   4394  HG2 PRO   295      11.945  34.942  36.142  1.00  0.00           H
ATOM   4395  HG3 PRO   295      13.152  33.675  35.842  1.00  0.00           H
ATOM   4396  CB  PRO   295      13.205  35.501  34.636  1.00  0.00           C
ATOM   4397  HB2 PRO   295      12.355  36.148  34.418  1.00  0.00           H
ATOM   4398  HB3 PRO   295      13.373  34.868  33.765  1.00  0.00           H
ATOM   4399  CA  PRO   295      14.530  36.252  34.875  1.00  0.00           C
ATOM   4400  HA  PRO   295      15.232  35.766  34.197  1.00  0.00           H
ATOM   4401  C   PRO   295      14.400  37.704  34.405  1.00  0.00           C
ATOM   4402  O   PRO   295      13.954  38.614  35.163  1.00  0.00           O
ATOM   4403  N   ASN   296      14.790  37.944  33.089  1.00  0.00           N
ATOM   4404  H   ASN   296      14.975  37.034  32.691  1.00  0.00           H
ATOM   4405  CA  ASN   296      14.947  39.335  32.515  1.00  0.00           C
ATOM   4406  HA  ASN   296      15.414  39.228  31.536  1.00  0.00           H
ATOM   4407  CB  ASN   296      13.540  40.047  32.403  1.00  0.00           C
ATOM   4408  HB2 ASN   296      13.426  40.500  33.387  1.00  0.00           H
ATOM   4409  HB3 ASN   296      13.575  40.798  31.613  1.00  0.00           H
ATOM   4410  CG  ASN   296      12.278  39.200  32.155  1.00  0.00           C
ATOM   4411  OD1 ASN   296      12.207  38.429  31.255  1.00  0.00           O
ATOM   4412  ND2 ASN   296      11.288  39.207  32.985  1.00  0.00           N
ATOM   4413 HD21 ASN   296      10.515  38.583  32.803  1.00  0.00           H
ATOM   4414 HD22 ASN   296      11.475  39.653  33.872  1.00  0.00           H
ATOM   4415  C   ASN   296      16.042  40.236  33.245  1.00  0.00           C
ATOM   4416  O   ASN   296      16.434  41.157  32.576  1.00  0.00           O
ATOM   4417  N   GLY   297      16.613  39.919  34.384  1.00  0.00           N
ATOM   4418  H   GLY   297      16.198  39.107  34.818  1.00  0.00           H
ATOM   4419  CA  GLY   297      17.403  40.877  35.211  1.00  0.00           C
ATOM   4420  HA2 GLY   297      16.816  41.792  35.302  1.00  0.00           H
ATOM   4421  HA3 GLY   297      17.656  40.313  36.108  1.00  0.00           H
ATOM   4422  C   GLY   297      18.767  41.371  34.698  1.00  0.00           C
ATOM   4423  O   GLY   297      19.444  42.207  35.266  1.00  0.00           O
ATOM   4424  N   TRP   298      19.264  40.815  33.613  1.00  0.00           N
ATOM   4425  H   TRP   298      18.793  39.998  33.250  1.00  0.00           H
ATOM   4426  CA  TRP   298      20.420  41.328  32.719  1.00  0.00           C
ATOM   4427  HA  TRP   298      21.168  41.747  33.392  1.00  0.00           H
ATOM   4428  CB  TRP   298      21.113  40.247  31.965  1.00  0.00           C
ATOM   4429  HB2 TRP   298      21.258  39.424  32.664  1.00  0.00           H
ATOM   4430  HB3 TRP   298      20.536  39.932  31.095  1.00  0.00           H
ATOM   4431  CG  TRP   298      22.581  40.485  31.484  1.00  0.00           C
ATOM   4432  CD1 TRP   298      22.832  41.090  30.350  1.00  0.00           C
ATOM   4433  HD1 TRP   298      22.129  41.573  29.688  1.00  0.00           H
ATOM   4434  NE1 TRP   298      24.189  41.176  30.209  1.00  0.00           N
ATOM   4435  HE1 TRP   298      24.623  41.579  29.391  1.00  0.00           H
ATOM   4436  CE2 TRP   298      24.846  40.630  31.259  1.00  0.00           C
ATOM   4437  CZ2 TRP   298      26.171  40.300  31.569  1.00  0.00           C
ATOM   4438  HZ2 TRP   298      26.924  40.725  30.921  1.00  0.00           H
ATOM   4439  CH2 TRP   298      26.458  39.529  32.712  1.00  0.00           C
ATOM   4440  HH2 TRP   298      27.483  39.322  32.980  1.00  0.00           H
ATOM   4441  CZ3 TRP   298      25.471  38.935  33.493  1.00  0.00           C
ATOM   4442  HZ3 TRP   298      25.716  38.391  34.394  1.00  0.00           H
ATOM   4443  CE3 TRP   298      24.149  39.243  33.159  1.00  0.00           C
ATOM   4444  HE3 TRP   298      23.320  38.883  33.751  1.00  0.00           H
ATOM   4445  CD2 TRP   298      23.788  40.089  32.078  1.00  0.00           C
ATOM   4446  C   TRP   298      19.956  42.438  31.756  1.00  0.00           C
ATOM   4447  O   TRP   298      20.768  43.278  31.347  1.00  0.00           O
ATOM   4448  N   THR   299      18.667  42.588  31.419  1.00  0.00           N
ATOM   4449  H   THR   299      17.935  41.965  31.727  1.00  0.00           H
ATOM   4450  CA  THR   299      18.196  43.701  30.404  1.00  0.00           C
ATOM   4451  HA  THR   299      19.022  44.322  30.054  1.00  0.00           H
ATOM   4452  CB  THR   299      17.707  43.048  29.090  1.00  0.00           C
ATOM   4453  HB  THR   299      17.439  43.831  28.379  1.00  0.00           H
ATOM   4454  CG2 THR   299      18.724  42.216  28.333  1.00  0.00           C
ATOM   4455 HG21 THR   299      18.706  41.223  28.781  1.00  0.00           H
ATOM   4456 HG22 THR   299      18.467  42.349  27.282  1.00  0.00           H
ATOM   4457 HG23 THR   299      19.685  42.718  28.431  1.00  0.00           H
ATOM   4458  OG1 THR   299      16.485  42.222  29.275  1.00  0.00           O
ATOM   4459  HG1 THR   299      15.772  42.859  29.364  1.00  0.00           H
ATOM   4460  C   THR   299      17.054  44.580  30.987  1.00  0.00           C
ATOM   4461  O   THR   299      16.807  45.656  30.524  1.00  0.00           O
ATOM   4462  N   GLU   300      16.387  44.064  32.037  1.00  0.00           N
ATOM   4463  H   GLU   300      16.597  43.123  32.337  1.00  0.00           H
ATOM   4464  CA  GLU   300      15.219  44.710  32.656  1.00  0.00           C
ATOM   4465  HA  GLU   300      14.935  45.666  32.217  1.00  0.00           H
ATOM   4466  CB  GLU   300      13.960  43.855  32.589  1.00  0.00           C
ATOM   4467  HB2 GLU   300      14.193  42.930  33.115  1.00  0.00           H
ATOM   4468  HB3 GLU   300      13.106  44.397  32.993  1.00  0.00           H
ATOM   4469  CG  GLU   300      13.679  43.437  31.081  1.00  0.00           C
ATOM   4470  HG2 GLU   300      14.316  42.607  30.774  1.00  0.00           H
ATOM   4471  HG3 GLU   300      12.626  43.153  31.055  1.00  0.00           H
ATOM   4472  CD  GLU   300      13.969  44.575  30.082  1.00  0.00           C
ATOM   4473  OE1 GLU   300      13.698  45.758  30.324  1.00  0.00           O
ATOM   4474  OE2 GLU   300      14.683  44.190  29.113  1.00  0.00           O
ATOM   4475  C   GLU   300      15.454  45.013  34.140  1.00  0.00           C
ATOM   4476  O   GLU   300      15.872  44.125  34.857  1.00  0.00           O
ATOM   4477  N   THR   301      14.989  46.128  34.682  1.00  0.00           N
ATOM   4478  H   THR   301      14.641  46.817  34.031  1.00  0.00           H
ATOM   4479  CA  THR   301      15.021  46.332  36.129  1.00  0.00           C
ATOM   4480  HA  THR   301      15.841  45.733  36.527  1.00  0.00           H
ATOM   4481  CB  THR   301      15.484  47.790  36.485  1.00  0.00           C
ATOM   4482  HB  THR   301      16.408  47.951  35.929  1.00  0.00           H
ATOM   4483  CG2 THR   301      14.436  48.869  36.203  1.00  0.00           C
ATOM   4484 HG21 THR   301      13.655  48.837  36.964  1.00  0.00           H
ATOM   4485 HG22 THR   301      14.865  49.871  36.187  1.00  0.00           H
ATOM   4486 HG23 THR   301      13.993  48.633  35.235  1.00  0.00           H
ATOM   4487  OG1 THR   301      15.842  47.768  37.846  1.00  0.00           O
ATOM   4488  HG1 THR   301      16.527  47.103  37.940  1.00  0.00           H
ATOM   4489  C   THR   301      13.728  45.952  36.942  1.00  0.00           C
ATOM   4490  O   THR   301      13.035  46.680  37.610  1.00  0.00           O
ATOM   4491  N   ASP   302      13.240  44.758  36.725  1.00  0.00           N
ATOM   4492  H   ASP   302      13.788  44.114  36.175  1.00  0.00           H
ATOM   4493  CA  ASP   302      12.095  44.186  37.421  1.00  0.00           C
ATOM   4494  HA  ASP   302      11.347  44.974  37.500  1.00  0.00           H
ATOM   4495  CB  ASP   302      11.477  43.002  36.602  1.00  0.00           C
ATOM   4496  HB2 ASP   302      10.494  42.767  37.007  1.00  0.00           H
ATOM   4497  HB3 ASP   302      11.317  43.425  35.610  1.00  0.00           H
ATOM   4498  CG  ASP   302      12.308  41.675  36.394  1.00  0.00           C
ATOM   4499  OD1 ASP   302      13.377  41.500  37.041  1.00  0.00           O
ATOM   4500  OD2 ASP   302      11.805  40.742  35.740  1.00  0.00           O
ATOM   4501  C   ASP   302      12.374  43.794  38.862  1.00  0.00           C
ATOM   4502  O   ASP   302      13.323  43.133  39.313  1.00  0.00           O
ATOM   4503  N   SER   303      11.554  44.464  39.722  1.00  0.00           N
ATOM   4504  H   SER   303      10.780  45.011  39.373  1.00  0.00           H
ATOM   4505  CA  SER   303      11.580  44.268  41.132  1.00  0.00           C
ATOM   4506  HA  SER   303      12.546  44.584  41.528  1.00  0.00           H
ATOM   4507  CB  SER   303      10.544  45.236  41.722  1.00  0.00           C
ATOM   4508  HB2 SER   303      10.541  46.203  41.220  1.00  0.00           H
ATOM   4509  HB3 SER   303       9.592  44.758  41.493  1.00  0.00           H
ATOM   4510  OG  SER   303      10.574  45.422  43.104  1.00  0.00           O
ATOM   4511  HG  SER   303      10.080  44.643  43.371  1.00  0.00           H
ATOM   4512  C   SER   303      11.307  42.829  41.625  1.00  0.00           C
ATOM   4513  O   SER   303      11.717  42.587  42.754  1.00  0.00           O
ATOM   4514  N   SER   304      10.953  41.873  40.798  1.00  0.00           N
ATOM   4515  H   SER   304      10.660  42.115  39.862  1.00  0.00           H
ATOM   4516  CA  SER   304      10.987  40.501  41.072  1.00  0.00           C
ATOM   4517  HA  SER   304      10.757  40.457  42.137  1.00  0.00           H
ATOM   4518  CB  SER   304       9.880  39.716  40.384  1.00  0.00           C
ATOM   4519  HB2 SER   304      10.191  39.668  39.341  1.00  0.00           H
ATOM   4520  HB3 SER   304       9.791  38.703  40.776  1.00  0.00           H
ATOM   4521  OG  SER   304       8.626  40.389  40.449  1.00  0.00           O
ATOM   4522  HG  SER   304       8.365  40.451  41.371  1.00  0.00           H
ATOM   4523  C   SER   304      12.310  39.826  40.694  1.00  0.00           C
ATOM   4524  O   SER   304      12.668  39.920  39.538  1.00  0.00           O
ATOM   4525  N   PHE   305      12.936  39.088  41.604  1.00  0.00           N
ATOM   4526  H   PHE   305      12.456  39.115  42.492  1.00  0.00           H
ATOM   4527  CA  PHE   305      13.644  37.846  41.369  1.00  0.00           C
ATOM   4528  HA  PHE   305      14.126  37.921  40.395  1.00  0.00           H
ATOM   4529  CB  PHE   305      14.559  37.606  42.535  1.00  0.00           C
ATOM   4530  HB2 PHE   305      15.266  36.833  42.233  1.00  0.00           H
ATOM   4531  HB3 PHE   305      15.284  38.415  42.605  1.00  0.00           H
ATOM   4532  CG  PHE   305      14.050  37.337  43.946  1.00  0.00           C
ATOM   4533  CD1 PHE   305      13.632  36.038  44.305  1.00  0.00           C
ATOM   4534  HD1 PHE   305      13.695  35.249  43.569  1.00  0.00           H
ATOM   4535  CE1 PHE   305      13.182  35.811  45.596  1.00  0.00           C
ATOM   4536  HE1 PHE   305      12.756  34.875  45.928  1.00  0.00           H
ATOM   4537  CZ  PHE   305      13.104  36.875  46.573  1.00  0.00           C
ATOM   4538  HZ  PHE   305      12.787  36.687  47.589  1.00  0.00           H
ATOM   4539  CE2 PHE   305      13.592  38.156  46.228  1.00  0.00           C
ATOM   4540  HE2 PHE   305      13.426  38.975  46.911  1.00  0.00           H
ATOM   4541  CD2 PHE   305      14.093  38.346  44.911  1.00  0.00           C
ATOM   4542  HD2 PHE   305      14.351  39.342  44.584  1.00  0.00           H
ATOM   4543  C   PHE   305      12.674  36.692  41.274  1.00  0.00           C
ATOM   4544  O   PHE   305      11.449  36.877  41.552  1.00  0.00           O
ATOM   4545  N   SER   306      13.055  35.498  40.814  1.00  0.00           N
ATOM   4546  H   SER   306      13.973  35.371  40.412  1.00  0.00           H
ATOM   4547  CA  SER   306      12.188  34.329  40.944  1.00  0.00           C
ATOM   4548  HA  SER   306      11.141  34.630  40.964  1.00  0.00           H
ATOM   4549  CB  SER   306      12.240  33.566  39.646  1.00  0.00           C
ATOM   4550  HB2 SER   306      12.002  34.162  38.765  1.00  0.00           H
ATOM   4551  HB3 SER   306      13.277  33.250  39.526  1.00  0.00           H
ATOM   4552  OG  SER   306      11.145  32.664  39.607  1.00  0.00           O
ATOM   4553  HG  SER   306      10.370  32.969  39.130  1.00  0.00           H
ATOM   4554  C   SER   306      12.356  33.312  42.108  1.00  0.00           C
ATOM   4555  O   SER   306      11.369  32.957  42.845  1.00  0.00           O
ATOM   4556  N   VAL   307      13.608  32.889  42.370  1.00  0.00           N
ATOM   4557  H   VAL   307      14.326  33.205  41.735  1.00  0.00           H
ATOM   4558  CA  VAL   307      13.858  31.778  43.243  1.00  0.00           C
ATOM   4559  HA  VAL   307      12.979  31.650  43.876  1.00  0.00           H
ATOM   4560  CB  VAL   307      14.006  30.471  42.431  1.00  0.00           C
ATOM   4561  HB  VAL   307      14.326  30.628  41.401  1.00  0.00           H
ATOM   4562  CG1 VAL   307      14.892  29.341  43.120  1.00  0.00           C
ATOM   4563 HG11 VAL   307      14.538  29.209  44.142  1.00  0.00           H
ATOM   4564 HG12 VAL   307      14.900  28.424  42.532  1.00  0.00           H
ATOM   4565 HG13 VAL   307      15.915  29.716  43.152  1.00  0.00           H
ATOM   4566  CG2 VAL   307      12.631  29.773  42.245  1.00  0.00           C
ATOM   4567 HG21 VAL   307      12.258  29.443  43.215  1.00  0.00           H
ATOM   4568 HG22 VAL   307      11.998  30.616  41.965  1.00  0.00           H
ATOM   4569 HG23 VAL   307      12.634  28.934  41.550  1.00  0.00           H
ATOM   4570  C   VAL   307      15.231  31.990  44.021  1.00  0.00           C
ATOM   4571  O   VAL   307      16.157  32.598  43.523  1.00  0.00           O
ATOM   4572  N   LYS   308      15.366  31.517  45.284  1.00  0.00           N
ATOM   4573  H   LYS   308      14.539  31.106  45.694  1.00  0.00           H
ATOM   4574  CA  LYS   308      16.642  31.573  46.096  1.00  0.00           C
ATOM   4575  HA  LYS   308      17.416  32.018  45.470  1.00  0.00           H
ATOM   4576  CB  LYS   308      16.452  32.550  47.243  1.00  0.00           C
ATOM   4577  HB2 LYS   308      15.677  32.144  47.892  1.00  0.00           H
ATOM   4578  HB3 LYS   308      17.374  32.479  47.819  1.00  0.00           H
ATOM   4579  CG  LYS   308      16.176  34.037  46.876  1.00  0.00           C
ATOM   4580  HG2 LYS   308      16.883  34.243  46.072  1.00  0.00           H
ATOM   4581  HG3 LYS   308      15.176  33.956  46.450  1.00  0.00           H
ATOM   4582  CD  LYS   308      16.375  35.026  48.014  1.00  0.00           C
ATOM   4583  HD2 LYS   308      17.447  35.025  48.215  1.00  0.00           H
ATOM   4584  HD3 LYS   308      16.158  35.996  47.565  1.00  0.00           H
ATOM   4585  CE  LYS   308      15.540  34.730  49.251  1.00  0.00           C
ATOM   4586  HE2 LYS   308      14.706  35.423  49.365  1.00  0.00           H
ATOM   4587  HE3 LYS   308      15.085  33.741  49.199  1.00  0.00           H
ATOM   4588  NZ  LYS   308      16.442  34.878  50.468  1.00  0.00           N
ATOM   4589  HZ1 LYS   308      17.194  34.206  50.504  1.00  0.00           H
ATOM   4590  HZ2 LYS   308      16.906  35.764  50.613  1.00  0.00           H
ATOM   4591  HZ3 LYS   308      15.932  34.703  51.322  1.00  0.00           H
ATOM   4592  C   LYS   308      17.156  30.295  46.690  1.00  0.00           C
ATOM   4593  O   LYS   308      16.419  29.284  46.635  1.00  0.00           O
ATOM   4594  N   GLN   309      18.404  30.262  47.118  1.00  0.00           N
ATOM   4595  H   GLN   309      18.943  31.093  46.925  1.00  0.00           H
ATOM   4596  CA  GLN   309      19.110  29.127  47.683  1.00  0.00           C
ATOM   4597  HA  GLN   309      18.312  28.542  48.142  1.00  0.00           H
ATOM   4598  CB  GLN   309      19.724  28.210  46.515  1.00  0.00           C
ATOM   4599  HB2 GLN   309      18.869  27.940  45.894  1.00  0.00           H
ATOM   4600  HB3 GLN   309      20.331  28.979  46.039  1.00  0.00           H
ATOM   4601  CG  GLN   309      20.623  27.024  46.899  1.00  0.00           C
ATOM   4602  HG2 GLN   309      21.502  27.499  47.334  1.00  0.00           H
ATOM   4603  HG3 GLN   309      20.205  26.383  47.675  1.00  0.00           H
ATOM   4604  CD  GLN   309      20.956  26.059  45.720  1.00  0.00           C
ATOM   4605  OE1 GLN   309      20.498  26.107  44.588  1.00  0.00           O
ATOM   4606  NE2 GLN   309      21.713  24.999  46.006  1.00  0.00           N
ATOM   4607 HE21 GLN   309      22.209  24.910  46.882  1.00  0.00           H
ATOM   4608 HE22 GLN   309      21.976  24.507  45.163  1.00  0.00           H
ATOM   4609  C   GLN   309      20.149  29.567  48.762  1.00  0.00           C
ATOM   4610  O   GLN   309      21.183  30.203  48.455  1.00  0.00           O
ATOM   4611  N   ASP   310      19.992  29.067  49.946  1.00  0.00           N
ATOM   4612  H   ASP   310      19.248  28.425  50.177  1.00  0.00           H
ATOM   4613  CA  ASP   310      21.001  29.274  51.060  1.00  0.00           C
ATOM   4614  HA  ASP   310      21.388  30.292  51.015  1.00  0.00           H
ATOM   4615  CB  ASP   310      20.304  29.087  52.431  1.00  0.00           C
ATOM   4616  HB2 ASP   310      19.930  28.063  52.437  1.00  0.00           H
ATOM   4617  HB3 ASP   310      21.038  29.223  53.225  1.00  0.00           H
ATOM   4618  CG  ASP   310      19.150  30.054  52.647  1.00  0.00           C
ATOM   4619  OD1 ASP   310      19.369  31.308  52.873  1.00  0.00           O
ATOM   4620  OD2 ASP   310      17.975  29.611  52.534  1.00  0.00           O
ATOM   4621  C   ASP   310      22.172  28.278  50.920  1.00  0.00           C
ATOM   4622  O   ASP   310      22.003  27.134  50.456  1.00  0.00           O
ATOM   4623  N   ILE   311      23.323  28.930  51.161  1.00  0.00           N
ATOM   4624  H   ILE   311      23.320  29.926  51.324  1.00  0.00           H
ATOM   4625  CA  ILE   311      24.623  28.417  50.734  1.00  0.00           C
ATOM   4626  HA  ILE   311      24.566  27.402  50.338  1.00  0.00           H
ATOM   4627  CB  ILE   311      25.275  29.158  49.510  1.00  0.00           C
ATOM   4628  HB  ILE   311      25.256  30.218  49.765  1.00  0.00           H
ATOM   4629  CG2 ILE   311      26.732  28.780  49.217  1.00  0.00           C
ATOM   4630 HG21 ILE   311      27.111  29.359  48.375  1.00  0.00           H
ATOM   4631 HG22 ILE   311      27.261  29.034  50.135  1.00  0.00           H
ATOM   4632 HG23 ILE   311      26.755  27.692  49.145  1.00  0.00           H
ATOM   4633  CG1 ILE   311      24.514  28.918  48.226  1.00  0.00           C
ATOM   4634 HG12 ILE   311      23.455  29.151  48.345  1.00  0.00           H
ATOM   4635 HG13 ILE   311      24.811  29.569  47.404  1.00  0.00           H
ATOM   4636  CD1 ILE   311      24.429  27.528  47.558  1.00  0.00           C
ATOM   4637 HD11 ILE   311      23.772  27.345  46.706  1.00  0.00           H
ATOM   4638 HD12 ILE   311      25.405  27.146  47.262  1.00  0.00           H
ATOM   4639 HD13 ILE   311      24.019  26.842  48.299  1.00  0.00           H
ATOM   4640  C   ILE   311      25.623  28.284  51.918  1.00  0.00           C
ATOM   4641  O   ILE   311      26.214  27.242  52.147  1.00  0.00           O
ATOM   4642  N   VAL   312      25.734  29.361  52.694  1.00  0.00           N
ATOM   4643  H   VAL   312      25.335  30.197  52.290  1.00  0.00           H
ATOM   4644  CA  VAL   312      26.374  29.330  54.050  1.00  0.00           C
ATOM   4645  HA  VAL   312      26.409  28.294  54.386  1.00  0.00           H
ATOM   4646  CB  VAL   312      27.877  29.754  53.963  1.00  0.00           C
ATOM   4647  HB  VAL   312      27.917  30.692  53.408  1.00  0.00           H
ATOM   4648  CG1 VAL   312      28.467  29.829  55.410  1.00  0.00           C
ATOM   4649 HG11 VAL   312      28.103  28.964  55.966  1.00  0.00           H
ATOM   4650 HG12 VAL   312      29.557  29.838  55.374  1.00  0.00           H
ATOM   4651 HG13 VAL   312      28.067  30.664  55.985  1.00  0.00           H
ATOM   4652  CG2 VAL   312      28.801  28.922  53.080  1.00  0.00           C
ATOM   4653 HG21 VAL   312      29.839  29.256  53.054  1.00  0.00           H
ATOM   4654 HG22 VAL   312      28.688  27.878  53.373  1.00  0.00           H
ATOM   4655 HG23 VAL   312      28.492  28.935  52.034  1.00  0.00           H
ATOM   4656  C   VAL   312      25.534  30.205  55.007  1.00  0.00           C
ATOM   4657  O   VAL   312      25.287  31.373  54.673  1.00  0.00           O
ATOM   4658  N   ALA   313      25.184  29.599  56.103  1.00  0.00           N
ATOM   4659  H   ALA   313      25.474  28.655  56.313  1.00  0.00           H
ATOM   4660  CA  ALA   313      24.412  30.276  57.187  1.00  0.00           C
ATOM   4661  HA  ALA   313      23.418  30.538  56.824  1.00  0.00           H
ATOM   4662  CB  ALA   313      24.124  29.257  58.276  1.00  0.00           C
ATOM   4663  HB1 ALA   313      23.533  29.676  59.091  1.00  0.00           H
ATOM   4664  HB2 ALA   313      23.463  28.499  57.857  1.00  0.00           H
ATOM   4665  HB3 ALA   313      24.949  28.804  58.826  1.00  0.00           H
ATOM   4666  C   ALA   313      25.098  31.553  57.623  1.00  0.00           C
ATOM   4667  O   ALA   313      26.336  31.663  57.494  1.00  0.00           O
ATOM   4668  N   ILE   314      24.361  32.535  58.195  1.00  0.00           N
ATOM   4669  H   ILE   314      23.360  32.407  58.182  1.00  0.00           H
ATOM   4670  CA  ILE   314      24.927  33.826  58.661  1.00  0.00           C
ATOM   4671  HA  ILE   314      25.448  34.163  57.765  1.00  0.00           H
ATOM   4672  CB  ILE   314      23.685  34.861  58.874  1.00  0.00           C
ATOM   4673  HB  ILE   314      22.976  34.677  58.067  1.00  0.00           H
ATOM   4674  CG2 ILE   314      22.883  34.534  60.197  1.00  0.00           C
ATOM   4675 HG21 ILE   314      23.648  34.630  60.967  1.00  0.00           H
ATOM   4676 HG22 ILE   314      22.068  35.244  60.329  1.00  0.00           H
ATOM   4677 HG23 ILE   314      22.627  33.492  60.001  1.00  0.00           H
ATOM   4678  CG1 ILE   314      24.112  36.334  58.804  1.00  0.00           C
ATOM   4679 HG12 ILE   314      24.635  36.733  59.673  1.00  0.00           H
ATOM   4680 HG13 ILE   314      24.795  36.473  57.966  1.00  0.00           H
ATOM   4681  CD1 ILE   314      22.965  37.272  58.540  1.00  0.00           C
ATOM   4682 HD11 ILE   314      22.684  37.367  57.491  1.00  0.00           H
ATOM   4683 HD12 ILE   314      22.029  37.113  59.074  1.00  0.00           H
ATOM   4684 HD13 ILE   314      23.231  38.261  58.913  1.00  0.00           H
ATOM   4685  C   ILE   314      25.880  33.817  59.846  1.00  0.00           C
ATOM   4686  O   ILE   314      26.431  34.930  60.153  1.00  0.00           O
ATOM   4687  N   THR   315      26.170  32.678  60.444  1.00  0.00           N
ATOM   4688  H   THR   315      25.811  31.829  60.028  1.00  0.00           H
ATOM   4689  CA  THR   315      27.129  32.631  61.542  1.00  0.00           C
ATOM   4690  HA  THR   315      26.933  33.379  62.311  1.00  0.00           H
ATOM   4691  CB  THR   315      27.052  31.292  62.232  1.00  0.00           C
ATOM   4692  HB  THR   315      27.749  31.296  63.068  1.00  0.00           H
ATOM   4693  CG2 THR   315      25.664  30.961  62.827  1.00  0.00           C
ATOM   4694 HG21 THR   315      24.932  30.998  62.019  1.00  0.00           H
ATOM   4695 HG22 THR   315      25.603  29.976  63.289  1.00  0.00           H
ATOM   4696 HG23 THR   315      25.435  31.767  63.523  1.00  0.00           H
ATOM   4697  OG1 THR   315      27.348  30.192  61.391  1.00  0.00           O
ATOM   4698  HG1 THR   315      28.231  30.201  61.012  1.00  0.00           H
ATOM   4699  C   THR   315      28.609  32.929  61.143  1.00  0.00           C
ATOM   4700  O   THR   315      29.479  33.132  62.009  1.00  0.00           O
ATOM   4701  N   ASP   316      28.931  32.769  59.873  1.00  0.00           N
ATOM   4702  H   ASP   316      28.168  32.688  59.217  1.00  0.00           H
ATOM   4703  CA  ASP   316      30.284  32.584  59.231  1.00  0.00           C
ATOM   4704  HA  ASP   316      31.017  32.382  60.012  1.00  0.00           H
ATOM   4705  CB  ASP   316      30.497  31.378  58.329  1.00  0.00           C
ATOM   4706  HB2 ASP   316      29.838  31.612  57.493  1.00  0.00           H
ATOM   4707  HB3 ASP   316      31.523  31.349  57.963  1.00  0.00           H
ATOM   4708  CG  ASP   316      30.112  30.068  59.010  1.00  0.00           C
ATOM   4709  OD1 ASP   316      29.602  30.068  60.169  1.00  0.00           O
ATOM   4710  OD2 ASP   316      30.353  28.996  58.466  1.00  0.00           O
ATOM   4711  C   ASP   316      30.710  33.925  58.520  1.00  0.00           C
ATOM   4712  O   ASP   316      29.899  34.617  57.878  1.00  0.00           O
ATOM   4713  N   TRP   317      31.918  34.352  58.764  1.00  0.00           N
ATOM   4714  H   TRP   317      32.519  33.816  59.372  1.00  0.00           H
ATOM   4715  CA  TRP   317      32.448  35.549  58.089  1.00  0.00           C
ATOM   4716  HA  TRP   317      31.632  36.272  58.103  1.00  0.00           H
ATOM   4717  CB  TRP   317      33.677  35.894  58.953  1.00  0.00           C
ATOM   4718  HB2 TRP   317      33.377  35.944  59.999  1.00  0.00           H
ATOM   4719  HB3 TRP   317      34.357  35.052  58.819  1.00  0.00           H
ATOM   4720  CG  TRP   317      34.536  37.090  58.669  1.00  0.00           C
ATOM   4721  CD1 TRP   317      34.406  37.978  57.682  1.00  0.00           C
ATOM   4722  HD1 TRP   317      33.641  38.007  56.920  1.00  0.00           H
ATOM   4723  NE1 TRP   317      35.481  38.895  57.742  1.00  0.00           N
ATOM   4724  HE1 TRP   317      35.676  39.589  57.035  1.00  0.00           H
ATOM   4725  CE2 TRP   317      36.333  38.609  58.787  1.00  0.00           C
ATOM   4726  CZ2 TRP   317      37.585  39.136  59.199  1.00  0.00           C
ATOM   4727  HZ2 TRP   317      38.098  39.943  58.696  1.00  0.00           H
ATOM   4728  CH2 TRP   317      38.160  38.684  60.383  1.00  0.00           C
ATOM   4729  HH2 TRP   317      39.038  39.159  60.793  1.00  0.00           H
ATOM   4730  CZ3 TRP   317      37.631  37.516  60.982  1.00  0.00           C
ATOM   4731  HZ3 TRP   317      38.013  37.102  61.903  1.00  0.00           H
ATOM   4732  CE3 TRP   317      36.488  36.939  60.477  1.00  0.00           C
ATOM   4733  HE3 TRP   317      36.091  36.043  60.930  1.00  0.00           H
ATOM   4734  CD2 TRP   317      35.744  37.515  59.430  1.00  0.00           C
ATOM   4735  C   TRP   317      32.973  35.203  56.656  1.00  0.00           C
ATOM   4736  O   TRP   317      33.601  34.163  56.424  1.00  0.00           O
ATOM   4737  N   SER   318      32.501  36.063  55.754  1.00  0.00           N
ATOM   4738  H   SER   318      31.850  36.724  56.154  1.00  0.00           H
ATOM   4739  CA  SER   318      32.460  35.922  54.273  1.00  0.00           C
ATOM   4740  HA  SER   318      32.391  34.877  53.971  1.00  0.00           H
ATOM   4741  CB  SER   318      31.248  36.656  53.576  1.00  0.00           C
ATOM   4742  HB2 SER   318      31.409  37.735  53.580  1.00  0.00           H
ATOM   4743  HB3 SER   318      31.290  36.416  52.513  1.00  0.00           H
ATOM   4744  OG  SER   318      29.968  36.350  54.161  1.00  0.00           O
ATOM   4745  HG  SER   318      29.533  35.644  53.677  1.00  0.00           H
ATOM   4746  C   SER   318      33.695  36.610  53.676  1.00  0.00           C
ATOM   4747  O   SER   318      34.058  37.632  54.124  1.00  0.00           O
ATOM   4748  N   GLY   319      34.272  36.103  52.618  1.00  0.00           N
ATOM   4749  H   GLY   319      33.973  35.192  52.302  1.00  0.00           H
ATOM   4750  CA  GLY   319      35.448  36.629  51.954  1.00  0.00           C
ATOM   4751  HA2 GLY   319      35.890  37.448  52.522  1.00  0.00           H
ATOM   4752  HA3 GLY   319      36.237  35.878  51.919  1.00  0.00           H
ATOM   4753  C   GLY   319      35.256  36.985  50.470  1.00  0.00           C
ATOM   4754  O   GLY   319      34.187  37.485  50.062  1.00  0.00           O
ATOM   4755  N   TYR   320      36.335  36.830  49.710  1.00  0.00           N
ATOM   4756  H   TYR   320      37.153  36.497  50.200  1.00  0.00           H
ATOM   4757  CA  TYR   320      36.278  36.672  48.266  1.00  0.00           C
ATOM   4758  HA  TYR   320      35.963  37.563  47.724  1.00  0.00           H
ATOM   4759  CB  TYR   320      37.662  36.295  47.812  1.00  0.00           C
ATOM   4760  HB2 TYR   320      37.996  35.374  48.289  1.00  0.00           H
ATOM   4761  HB3 TYR   320      37.630  36.076  46.744  1.00  0.00           H
ATOM   4762  CG  TYR   320      38.826  37.291  47.866  1.00  0.00           C
ATOM   4763  CD1 TYR   320      39.860  37.158  48.857  1.00  0.00           C
ATOM   4764  HD1 TYR   320      39.889  36.339  49.559  1.00  0.00           H
ATOM   4765  CE1 TYR   320      40.969  38.020  48.858  1.00  0.00           C
ATOM   4766  HE1 TYR   320      41.810  37.830  49.507  1.00  0.00           H
ATOM   4767  CZ  TYR   320      40.998  39.123  48.012  1.00  0.00           C
ATOM   4768  OH  TYR   320      41.939  40.057  48.183  1.00  0.00           O
ATOM   4769  HH  TYR   320      41.657  40.827  47.685  1.00  0.00           H
ATOM   4770  CE2 TYR   320      40.024  39.336  46.991  1.00  0.00           C
ATOM   4771  HE2 TYR   320      40.152  40.195  46.350  1.00  0.00           H
ATOM   4772  CD2 TYR   320      38.941  38.403  46.970  1.00  0.00           C
ATOM   4773  HD2 TYR   320      38.159  38.559  46.240  1.00  0.00           H
ATOM   4774  C   TYR   320      35.304  35.541  47.851  1.00  0.00           C
ATOM   4775  O   TYR   320      35.057  34.560  48.540  1.00  0.00           O
ATOM   4776  N   SER   321      34.733  35.655  46.669  1.00  0.00           N
ATOM   4777  H   SER   321      34.857  36.520  46.162  1.00  0.00           H
ATOM   4778  CA  SER   321      34.156  34.579  45.922  1.00  0.00           C
ATOM   4779  HA  SER   321      34.634  33.628  46.159  1.00  0.00           H
ATOM   4780  CB  SER   321      32.700  34.502  46.342  1.00  0.00           C
ATOM   4781  HB2 SER   321      32.274  33.553  46.017  1.00  0.00           H
ATOM   4782  HB3 SER   321      32.562  34.464  47.423  1.00  0.00           H
ATOM   4783  OG  SER   321      31.951  35.535  45.773  1.00  0.00           O
ATOM   4784  HG  SER   321      31.851  36.196  46.462  1.00  0.00           H
ATOM   4785  C   SER   321      34.321  34.762  44.395  1.00  0.00           C
ATOM   4786  O   SER   321      34.656  35.856  43.923  1.00  0.00           O
ATOM   4787  N   GLY   322      34.128  33.698  43.574  1.00  0.00           N
ATOM   4788  H   GLY   322      33.903  32.773  43.910  1.00  0.00           H
ATOM   4789  CA  GLY   322      34.327  33.767  42.076  1.00  0.00           C
ATOM   4790  HA2 GLY   322      33.549  34.460  41.757  1.00  0.00           H
ATOM   4791  HA3 GLY   322      35.325  34.107  41.798  1.00  0.00           H
ATOM   4792  C   GLY   322      33.910  32.557  41.353  1.00  0.00           C
ATOM   4793  O   GLY   322      33.671  31.511  41.954  1.00  0.00           O
ATOM   4794  N   SER   323      33.806  32.810  40.059  1.00  0.00           N
ATOM   4795  H   SER   323      34.212  33.683  39.752  1.00  0.00           H
ATOM   4796  CA  SER   323      33.597  31.753  39.042  1.00  0.00           C
ATOM   4797  HA  SER   323      32.787  31.161  39.468  1.00  0.00           H
ATOM   4798  CB  SER   323      32.988  32.418  37.795  1.00  0.00           C
ATOM   4799  HB2 SER   323      32.711  31.657  37.065  1.00  0.00           H
ATOM   4800  HB3 SER   323      32.162  33.074  38.070  1.00  0.00           H
ATOM   4801  OG  SER   323      33.979  33.205  37.198  1.00  0.00           O
ATOM   4802  HG  SER   323      34.325  32.795  36.402  1.00  0.00           H
ATOM   4803  C   SER   323      34.831  30.836  38.628  1.00  0.00           C
ATOM   4804  O   SER   323      35.949  31.303  38.649  1.00  0.00           O
ATOM   4805  N   PHE   324      34.534  29.578  38.381  1.00  0.00           N
ATOM   4806  H   PHE   324      33.572  29.284  38.487  1.00  0.00           H
ATOM   4807  CA  PHE   324      35.181  28.860  37.404  1.00  0.00           C
ATOM   4808  HA  PHE   324      35.779  29.575  36.837  1.00  0.00           H
ATOM   4809  CB  PHE   324      36.107  27.829  38.095  1.00  0.00           C
ATOM   4810  HB2 PHE   324      36.861  27.524  37.369  1.00  0.00           H
ATOM   4811  HB3 PHE   324      36.690  28.357  38.849  1.00  0.00           H
ATOM   4812  CG  PHE   324      35.499  26.706  38.847  1.00  0.00           C
ATOM   4813  CD1 PHE   324      34.961  26.870  40.161  1.00  0.00           C
ATOM   4814  HD1 PHE   324      35.017  27.837  40.641  1.00  0.00           H
ATOM   4815  CE1 PHE   324      34.331  25.805  40.795  1.00  0.00           C
ATOM   4816  HE1 PHE   324      33.868  25.862  41.769  1.00  0.00           H
ATOM   4817  CZ  PHE   324      34.405  24.504  40.313  1.00  0.00           C
ATOM   4818  HZ  PHE   324      34.094  23.645  40.888  1.00  0.00           H
ATOM   4819  CE2 PHE   324      35.017  24.348  39.023  1.00  0.00           C
ATOM   4820  HE2 PHE   324      35.064  23.336  38.649  1.00  0.00           H
ATOM   4821  CD2 PHE   324      35.544  25.427  38.309  1.00  0.00           C
ATOM   4822  HD2 PHE   324      36.049  25.357  37.356  1.00  0.00           H
ATOM   4823  C   PHE   324      34.193  28.135  36.429  1.00  0.00           C
ATOM   4824  O   PHE   324      32.944  28.363  36.497  1.00  0.00           O
ATOM   4825  N   VAL   325      34.670  27.255  35.524  1.00  0.00           N
ATOM   4826  H   VAL   325      35.657  27.138  35.343  1.00  0.00           H
ATOM   4827  CA  VAL   325      33.777  26.433  34.621  1.00  0.00           C
ATOM   4828  HA  VAL   325      32.859  26.185  35.153  1.00  0.00           H
ATOM   4829  CB  VAL   325      33.388  27.137  33.362  1.00  0.00           C
ATOM   4830  HB  VAL   325      32.939  26.422  32.670  1.00  0.00           H
ATOM   4831  CG1 VAL   325      32.387  28.261  33.673  1.00  0.00           C
ATOM   4832 HG11 VAL   325      32.831  29.213  33.962  1.00  0.00           H
ATOM   4833 HG12 VAL   325      31.784  28.483  32.793  1.00  0.00           H
ATOM   4834 HG13 VAL   325      31.678  27.962  34.445  1.00  0.00           H
ATOM   4835  CG2 VAL   325      34.510  27.628  32.507  1.00  0.00           C
ATOM   4836 HG21 VAL   325      34.176  28.247  31.676  1.00  0.00           H
ATOM   4837 HG22 VAL   325      35.265  28.238  33.003  1.00  0.00           H
ATOM   4838 HG23 VAL   325      35.044  26.775  32.087  1.00  0.00           H
ATOM   4839  C   VAL   325      34.420  25.109  34.257  1.00  0.00           C
ATOM   4840  O   VAL   325      35.662  25.112  33.970  1.00  0.00           O
ATOM   4841  N   GLN   326      33.668  24.011  34.168  1.00  0.00           N
ATOM   4842  H   GLN   326      32.685  24.026  34.401  1.00  0.00           H
ATOM   4843  CA  GLN   326      34.072  22.851  33.504  1.00  0.00           C
ATOM   4844  HA  GLN   326      35.137  22.711  33.690  1.00  0.00           H
ATOM   4845  CB  GLN   326      33.365  21.534  34.112  1.00  0.00           C
ATOM   4846  HB2 GLN   326      32.300  21.584  33.885  1.00  0.00           H
ATOM   4847  HB3 GLN   326      33.792  20.665  33.610  1.00  0.00           H
ATOM   4848  CG  GLN   326      33.552  21.369  35.614  1.00  0.00           C
ATOM   4849  HG2 GLN   326      34.559  20.970  35.736  1.00  0.00           H
ATOM   4850  HG3 GLN   326      33.546  22.351  36.088  1.00  0.00           H
ATOM   4851  CD  GLN   326      32.600  20.468  36.313  1.00  0.00           C
ATOM   4852  OE1 GLN   326      31.758  19.814  35.730  1.00  0.00           O
ATOM   4853  NE2 GLN   326      32.596  20.280  37.633  1.00  0.00           N
ATOM   4854 HE21 GLN   326      33.242  20.833  38.180  1.00  0.00           H
ATOM   4855 HE22 GLN   326      31.738  19.992  38.080  1.00  0.00           H
ATOM   4856  C   GLN   326      33.787  22.845  32.048  1.00  0.00           C
ATOM   4857  O   GLN   326      32.563  22.912  31.610  1.00  0.00           O
ATOM   4858  N   HID   327      34.749  22.672  31.199  1.00  0.00           N
ATOM   4859  H   HID   327      35.680  22.729  31.588  1.00  0.00           H
ATOM   4860  CA  HID   327      34.539  22.513  29.714  1.00  0.00           C
ATOM   4861  HA  HID   327      33.871  23.281  29.324  1.00  0.00           H
ATOM   4862  CB  HID   327      35.853  22.832  28.929  1.00  0.00           C
ATOM   4863  HB2 HID   327      36.734  22.256  29.211  1.00  0.00           H
ATOM   4864  HB3 HID   327      35.563  22.616  27.901  1.00  0.00           H
ATOM   4865  CG  HID   327      36.235  24.299  28.945  1.00  0.00           C
ATOM   4866  ND1 HID   327      36.065  25.201  27.950  1.00  0.00           N
ATOM   4867  HD1 HID   327      35.751  24.873  27.047  1.00  0.00           H
ATOM   4868  CE1 HID   327      36.469  26.464  28.343  1.00  0.00           C
ATOM   4869  HE1 HID   327      36.593  27.337  27.717  1.00  0.00           H
ATOM   4870  NE2 HID   327      36.848  26.439  29.647  1.00  0.00           N
ATOM   4871  CD2 HID   327      36.838  25.050  30.012  1.00  0.00           C
ATOM   4872  HD2 HID   327      37.136  24.589  30.941  1.00  0.00           H
ATOM   4873  C   HID   327      33.945  21.136  29.357  1.00  0.00           C
ATOM   4874  O   HID   327      33.979  20.205  30.158  1.00  0.00           O
ATOM   4875  N   PRO   328      33.597  20.922  28.049  1.00  0.00           N
ATOM   4876  CD  PRO   328      33.326  21.913  27.034  1.00  0.00           C
ATOM   4877  HD2 PRO   328      34.154  22.313  26.450  1.00  0.00           H
ATOM   4878  HD3 PRO   328      32.936  22.750  27.613  1.00  0.00           H
ATOM   4879  CG  PRO   328      32.208  21.449  26.089  1.00  0.00           C
ATOM   4880  HG2 PRO   328      32.363  21.698  25.039  1.00  0.00           H
ATOM   4881  HG3 PRO   328      31.213  21.563  26.519  1.00  0.00           H
ATOM   4882  CB  PRO   328      32.431  19.886  26.209  1.00  0.00           C
ATOM   4883  HB2 PRO   328      33.287  19.592  25.603  1.00  0.00           H
ATOM   4884  HB3 PRO   328      31.569  19.274  25.943  1.00  0.00           H
ATOM   4885  CA  PRO   328      32.925  19.715  27.633  1.00  0.00           C
ATOM   4886  HA  PRO   328      32.086  19.548  28.307  1.00  0.00           H
ATOM   4887  C   PRO   328      33.708  18.396  27.773  1.00  0.00           C
ATOM   4888  O   PRO   328      33.132  17.340  28.010  1.00  0.00           O
ATOM   4889  N   GLU   329      35.061  18.537  27.934  1.00  0.00           N
ATOM   4890  H   GLU   329      35.443  19.441  27.698  1.00  0.00           H
ATOM   4891  CA  GLU   329      35.980  17.416  28.150  1.00  0.00           C
ATOM   4892  HA  GLU   329      35.636  16.617  27.493  1.00  0.00           H
ATOM   4893  CB  GLU   329      37.450  17.830  27.660  1.00  0.00           C
ATOM   4894  HB2 GLU   329      37.369  18.197  26.637  1.00  0.00           H
ATOM   4895  HB3 GLU   329      37.935  18.532  28.340  1.00  0.00           H
ATOM   4896  CG  GLU   329      38.326  16.568  27.528  1.00  0.00           C
ATOM   4897  HG2 GLU   329      39.302  16.882  27.157  1.00  0.00           H
ATOM   4898  HG3 GLU   329      38.305  16.123  28.522  1.00  0.00           H
ATOM   4899  CD  GLU   329      37.885  15.509  26.551  1.00  0.00           C
ATOM   4900  OE1 GLU   329      37.341  15.814  25.462  1.00  0.00           O
ATOM   4901  OE2 GLU   329      38.078  14.287  26.726  1.00  0.00           O
ATOM   4902  C   GLU   329      35.931  16.857  29.623  1.00  0.00           C
ATOM   4903  O   GLU   329      36.257  15.728  29.864  1.00  0.00           O
ATOM   4904  N   LEU   330      35.409  17.677  30.533  1.00  0.00           N
ATOM   4905  H   LEU   330      35.066  18.566  30.198  1.00  0.00           H
ATOM   4906  CA  LEU   330      35.380  17.355  32.026  1.00  0.00           C
ATOM   4907  HA  LEU   330      35.834  16.377  32.191  1.00  0.00           H
ATOM   4908  CB  LEU   330      36.160  18.473  32.705  1.00  0.00           C
ATOM   4909  HB2 LEU   330      37.221  18.460  32.460  1.00  0.00           H
ATOM   4910  HB3 LEU   330      35.643  19.390  32.418  1.00  0.00           H
ATOM   4911  CG  LEU   330      36.112  18.385  34.246  1.00  0.00           C
ATOM   4912  HG  LEU   330      35.091  18.528  34.598  1.00  0.00           H
ATOM   4913  CD1 LEU   330      36.606  17.017  34.753  1.00  0.00           C
ATOM   4914 HD11 LEU   330      36.124  16.246  34.152  1.00  0.00           H
ATOM   4915 HD12 LEU   330      37.678  16.825  34.693  1.00  0.00           H
ATOM   4916 HD13 LEU   330      36.286  16.917  35.790  1.00  0.00           H
ATOM   4917  CD2 LEU   330      37.002  19.335  35.035  1.00  0.00           C
ATOM   4918 HD21 LEU   330      38.049  19.118  34.822  1.00  0.00           H
ATOM   4919 HD22 LEU   330      36.678  20.325  34.715  1.00  0.00           H
ATOM   4920 HD23 LEU   330      36.946  19.138  36.105  1.00  0.00           H
ATOM   4921  C   LEU   330      33.875  17.243  32.476  1.00  0.00           C
ATOM   4922  O   LEU   330      33.608  16.490  33.388  1.00  0.00           O
ATOM   4923  N   THR   331      32.980  17.909  31.870  1.00  0.00           N
ATOM   4924  H   THR   331      33.301  18.442  31.075  1.00  0.00           H
ATOM   4925  CA  THR   331      31.511  17.594  32.081  1.00  0.00           C
ATOM   4926  HA  THR   331      31.242  17.625  33.137  1.00  0.00           H
ATOM   4927  CB  THR   331      30.506  18.604  31.428  1.00  0.00           C
ATOM   4928  HB  THR   331      29.465  18.365  31.649  1.00  0.00           H
ATOM   4929  CG2 THR   331      30.786  20.047  31.825  1.00  0.00           C
ATOM   4930 HG21 THR   331      30.972  20.055  32.899  1.00  0.00           H
ATOM   4931 HG22 THR   331      31.771  20.314  31.441  1.00  0.00           H
ATOM   4932 HG23 THR   331      30.008  20.704  31.435  1.00  0.00           H
ATOM   4933  OG1 THR   331      30.773  18.619  30.043  1.00  0.00           O
ATOM   4934  HG1 THR   331      30.415  19.448  29.716  1.00  0.00           H
ATOM   4935  C   THR   331      31.084  16.217  31.566  1.00  0.00           C
ATOM   4936  O   THR   331      30.297  15.463  32.176  1.00  0.00           O
ATOM   4937  N   GLY   332      31.630  15.759  30.429  1.00  0.00           N
ATOM   4938  H   GLY   332      32.295  16.374  29.982  1.00  0.00           H
ATOM   4939  CA  GLY   332      31.156  14.610  29.771  1.00  0.00           C
ATOM   4940  HA2 GLY   332      32.000  14.235  29.192  1.00  0.00           H
ATOM   4941  HA3 GLY   332      30.934  13.819  30.489  1.00  0.00           H
ATOM   4942  C   GLY   332      29.804  14.840  29.004  1.00  0.00           C
ATOM   4943  O   GLY   332      29.183  13.958  28.374  1.00  0.00           O
ATOM   4944  N   LEU   333      29.254  16.051  29.068  1.00  0.00           N
ATOM   4945  H   LEU   333      29.833  16.751  29.510  1.00  0.00           H
ATOM   4946  CA  LEU   333      28.014  16.469  28.351  1.00  0.00           C
ATOM   4947  HA  LEU   333      27.540  15.609  27.878  1.00  0.00           H
ATOM   4948  CB  LEU   333      27.074  17.267  29.306  1.00  0.00           C
ATOM   4949  HB2 LEU   333      27.702  18.131  29.522  1.00  0.00           H
ATOM   4950  HB3 LEU   333      26.120  17.598  28.893  1.00  0.00           H
ATOM   4951  CG  LEU   333      26.634  16.582  30.577  1.00  0.00           C
ATOM   4952  HG  LEU   333      27.514  16.336  31.172  1.00  0.00           H
ATOM   4953  CD1 LEU   333      25.914  17.574  31.474  1.00  0.00           C
ATOM   4954 HD11 LEU   333      25.245  18.158  30.841  1.00  0.00           H
ATOM   4955 HD12 LEU   333      25.333  17.082  32.255  1.00  0.00           H
ATOM   4956 HD13 LEU   333      26.603  18.310  31.890  1.00  0.00           H
ATOM   4957  CD2 LEU   333      25.745  15.305  30.350  1.00  0.00           C
ATOM   4958 HD21 LEU   333      25.524  14.842  31.312  1.00  0.00           H
ATOM   4959 HD22 LEU   333      24.889  15.574  29.731  1.00  0.00           H
ATOM   4960 HD23 LEU   333      26.285  14.609  29.708  1.00  0.00           H
ATOM   4961  C   LEU   333      28.415  17.310  27.140  1.00  0.00           C
ATOM   4962  O   LEU   333      29.543  17.738  27.079  1.00  0.00           O
ATOM   4963  N   ASP   334      27.518  17.636  26.214  1.00  0.00           N
ATOM   4964  H   ASP   334      26.552  17.372  26.341  1.00  0.00           H
ATOM   4965  CA  ASP   334      27.809  18.380  24.937  1.00  0.00           C
ATOM   4966  HA  ASP   334      28.803  18.181  24.539  1.00  0.00           H
ATOM   4967  CB  ASP   334      26.895  17.792  23.846  1.00  0.00           C
ATOM   4968  HB2 ASP   334      27.074  16.732  23.665  1.00  0.00           H
ATOM   4969  HB3 ASP   334      25.863  17.907  24.176  1.00  0.00           H
ATOM   4970  CG  ASP   334      27.062  18.481  22.485  1.00  0.00           C
ATOM   4971  OD1 ASP   334      26.146  18.910  21.796  1.00  0.00           O
ATOM   4972  OD2 ASP   334      28.238  18.545  22.023  1.00  0.00           O
ATOM   4973  C   ASP   334      27.726  19.920  25.263  1.00  0.00           C
ATOM   4974  O   ASP   334      27.364  20.670  24.362  1.00  0.00           O
ATOM   4975  N   CYX   335      28.067  20.364  26.495  1.00  0.00           N
ATOM   4976  H   CYX   335      28.408  19.643  27.115  1.00  0.00           H
ATOM   4977  CA  CYX   335      27.826  21.670  27.181  1.00  0.00           C
ATOM   4978  HA  CYX   335      28.018  22.441  26.435  1.00  0.00           H
ATOM   4979  CB  CYX   335      26.412  21.786  27.665  1.00  0.00           C
ATOM   4980  HB2 CYX   335      26.206  22.788  28.042  1.00  0.00           H
ATOM   4981  HB3 CYX   335      25.783  21.567  26.802  1.00  0.00           H
ATOM   4982  SG  CYX   335      25.826  20.657  28.884  1.00  0.00           S
ATOM   4983  C   CYX   335      28.871  21.890  28.266  1.00  0.00           C
ATOM   4984  O   CYX   335      29.607  21.032  28.775  1.00  0.00           O
ATOM   4985  N   ILE   336      29.051  23.151  28.644  1.00  0.00           N
ATOM   4986  H   ILE   336      28.349  23.766  28.256  1.00  0.00           H
ATOM   4987  CA  ILE   336      29.846  23.786  29.715  1.00  0.00           C
ATOM   4988  HA  ILE   336      30.699  23.143  29.929  1.00  0.00           H
ATOM   4989  CB  ILE   336      30.104  25.285  29.415  1.00  0.00           C
ATOM   4990  HB  ILE   336      29.227  25.909  29.241  1.00  0.00           H
ATOM   4991  CG2 ILE   336      30.937  26.036  30.547  1.00  0.00           C
ATOM   4992 HG21 ILE   336      30.378  26.191  31.470  1.00  0.00           H
ATOM   4993 HG22 ILE   336      31.793  25.417  30.815  1.00  0.00           H
ATOM   4994 HG23 ILE   336      31.288  27.022  30.243  1.00  0.00           H
ATOM   4995  CG1 ILE   336      30.869  25.348  28.034  1.00  0.00           C
ATOM   4996 HG12 ILE   336      31.791  24.777  27.917  1.00  0.00           H
ATOM   4997 HG13 ILE   336      30.205  25.045  27.225  1.00  0.00           H
ATOM   4998  CD1 ILE   336      31.181  26.812  27.562  1.00  0.00           C
ATOM   4999 HD11 ILE   336      30.361  27.518  27.699  1.00  0.00           H
ATOM   5000 HD12 ILE   336      31.966  27.312  28.130  1.00  0.00           H
ATOM   5001 HD13 ILE   336      31.632  26.689  26.578  1.00  0.00           H
ATOM   5002  C   ILE   336      29.085  23.854  31.048  1.00  0.00           C
ATOM   5003  O   ILE   336      28.078  24.545  31.142  1.00  0.00           O
ATOM   5004  N   ARG   337      29.517  23.219  32.147  1.00  0.00           N
ATOM   5005  H   ARG   337      30.466  22.882  32.070  1.00  0.00           H
ATOM   5006  CA  ARG   337      28.910  23.414  33.492  1.00  0.00           C
ATOM   5007  HA  ARG   337      27.855  23.685  33.456  1.00  0.00           H
ATOM   5008  CB  ARG   337      28.973  22.143  34.365  1.00  0.00           C
ATOM   5009  HB2 ARG   337      28.685  21.313  33.722  1.00  0.00           H
ATOM   5010  HB3 ARG   337      30.027  21.955  34.573  1.00  0.00           H
ATOM   5011  CG  ARG   337      28.175  22.007  35.636  1.00  0.00           C
ATOM   5012  HG2 ARG   337      28.498  22.783  36.331  1.00  0.00           H
ATOM   5013  HG3 ARG   337      27.113  22.143  35.437  1.00  0.00           H
ATOM   5014  CD  ARG   337      28.465  20.741  36.438  1.00  0.00           C
ATOM   5015  HD2 ARG   337      29.543  20.586  36.483  1.00  0.00           H
ATOM   5016  HD3 ARG   337      28.188  20.991  37.462  1.00  0.00           H
ATOM   5017  NE  ARG   337      27.795  19.620  35.866  1.00  0.00           N
ATOM   5018  HE  ARG   337      26.793  19.694  35.764  1.00  0.00           H
ATOM   5019  CZ  ARG   337      28.250  18.377  35.749  1.00  0.00           C
ATOM   5020  NH1 ARG   337      29.538  18.212  35.751  1.00  0.00           N
ATOM   5021 HH11 ARG   337      30.143  19.001  35.918  1.00  0.00           H
ATOM   5022 HH12 ARG   337      29.920  17.338  35.416  1.00  0.00           H
ATOM   5023  NH2 ARG   337      27.552  17.378  35.317  1.00  0.00           N
ATOM   5024 HH21 ARG   337      26.545  17.305  35.365  1.00  0.00           H
ATOM   5025 HH22 ARG   337      28.018  16.497  35.148  1.00  0.00           H
ATOM   5026  C   ARG   337      29.468  24.689  34.090  1.00  0.00           C
ATOM   5027  O   ARG   337      30.677  24.678  34.328  1.00  0.00           O
ATOM   5028  N   PRO   338      28.753  25.723  34.489  1.00  0.00           N
ATOM   5029  CD  PRO   338      27.386  25.973  34.014  1.00  0.00           C
ATOM   5030  HD2 PRO   338      26.668  25.154  34.075  1.00  0.00           H
ATOM   5031  HD3 PRO   338      27.521  26.291  32.981  1.00  0.00           H
ATOM   5032  CG  PRO   338      26.981  27.267  34.800  1.00  0.00           C
ATOM   5033  HG2 PRO   338      26.583  27.044  35.790  1.00  0.00           H
ATOM   5034  HG3 PRO   338      26.252  27.859  34.247  1.00  0.00           H
ATOM   5035  CB  PRO   338      28.281  28.034  34.987  1.00  0.00           C
ATOM   5036  HB2 PRO   338      28.321  28.720  35.834  1.00  0.00           H
ATOM   5037  HB3 PRO   338      28.704  28.540  34.119  1.00  0.00           H
ATOM   5038  CA  PRO   338      29.173  26.818  35.343  1.00  0.00           C
ATOM   5039  HA  PRO   338      30.173  27.050  34.977  1.00  0.00           H
ATOM   5040  C   PRO   338      29.143  26.479  36.862  1.00  0.00           C
ATOM   5041  O   PRO   338      28.317  25.670  37.292  1.00  0.00           O
ATOM   5042  N   CYX   339      30.104  27.017  37.606  1.00  0.00           N
ATOM   5043  H   CYX   339      30.656  27.717  37.131  1.00  0.00           H
ATOM   5044  CA  CYX   339      30.559  26.680  38.935  1.00  0.00           C
ATOM   5045  HA  CYX   339      29.729  26.213  39.465  1.00  0.00           H
ATOM   5046  CB  CYX   339      31.663  25.638  38.876  1.00  0.00           C
ATOM   5047  HB2 CYX   339      32.509  26.085  38.356  1.00  0.00           H
[truncated: 55,806 more chars]
