# Supplementary material for: Worth the Weight: Sub-Pocket EXplorer (SubPEx), a Weighted Ensemble Method to Enhance Binding-Pocket Conformational Sampling
Source: J Chem Theory Comput. 2023 Aug 16;19(17):5677–89. doi: 10.1021/acs.jctc.3c00478 (PMC10500992; doi:10.1021/acs.jctc.3c00478)
Supplement: Supplementary file 2 — ct3c00478_si_002.zip [file ct3c00478_si_002.zip › clustered_structures/NA/brute-force/rep.c7.aligned.pdb]

HELIX    1   1 SER     23  GLY     27  1                                   5
SHEET    1   1 1 GLY    14  LYS    20  0
SHEET    2   2 1 PHE    39  CYX    42  0
SHEET    3   3 1 CYX    47  THR    53  0
SHEET    4   4 1 THR    75  PRO    80  0
SHEET    5   5 1 ARG    91  VAL    95  0
SHEET    6   6 1 SER    98  HIE   103  0
SHEET    7   7 1 TRP   108  SER   114  0
SHEET    8   8 1 VAL   121  TYR   126  0
SHEET    9   9 1 ILE   129  LYS   135  0
SHEET   10  10 1 ALA   150  VAL   152  0
SHEET   11  11 1 SER   155  ASP   162  0
SHEET   12  12 1 SER   170  GLU   177  0
SHEET   13  13 1 LYS   180  GLU   186  0
SHEET   14  14 1 SER   198  ASN   202  0
SHEET   15  15 1 GLU   205  VAL   209  0
SHEET   16  16 1 PRO   220  PHE   224  0
SHEET   17  17 1 TYR   230  TYR   234  0
SHEET   18  18 1 PHE   267  TYR   271  0
SHEET   19  19 1 GLY   274  THR   280  0
SHEET   20  20 1 PHE   289  ASP   294  0
SHEET   21  21 1 VAL   307  VAL   312  0
SHEET   22  22 1 SER   321  GLN   326  0
SHEET   23  23 1 ARG   337  GLU   343  0
SHEET   24  24 1 SER   360  VAL   366  0
CRYST1  151.983  145.834  152.506   7.14   3.44   7.35               1
ATOM      1  N   VAL     1      42.246  18.728  24.265  1.00  0.00           N
ATOM      2  H1  VAL     1      41.742  18.343  25.051  1.00  0.00           H
ATOM      3  H2  VAL     1      42.807  17.995  23.854  1.00  0.00           H
ATOM      4  H3  VAL     1      42.887  19.434  24.597  1.00  0.00           H
ATOM      5  CA  VAL     1      41.288  19.358  23.351  1.00  0.00           C
ATOM      6  HA  VAL     1      41.705  19.393  22.345  1.00  0.00           H
ATOM      7  CB  VAL     1      40.066  18.401  23.238  1.00  0.00           C
ATOM      8  HB  VAL     1      40.442  17.404  23.006  1.00  0.00           H
ATOM      9  CG1 VAL     1      39.161  18.291  24.516  1.00  0.00           C
ATOM     10 HG11 VAL     1      38.707  19.256  24.745  1.00  0.00           H
ATOM     11 HG12 VAL     1      38.320  17.636  24.291  1.00  0.00           H
ATOM     12 HG13 VAL     1      39.653  17.967  25.433  1.00  0.00           H
ATOM     13  CG2 VAL     1      39.254  18.763  21.980  1.00  0.00           C
ATOM     14 HG21 VAL     1      38.259  18.328  22.072  1.00  0.00           H
ATOM     15 HG22 VAL     1      39.192  19.848  21.899  1.00  0.00           H
ATOM     16 HG23 VAL     1      39.732  18.357  21.088  1.00  0.00           H
ATOM     17  C   VAL     1      40.911  20.781  23.803  1.00  0.00           C
ATOM     18  O   VAL     1      40.587  21.098  24.978  1.00  0.00           O
ATOM     19  N   LYS     2      40.722  21.660  22.823  1.00  0.00           N
ATOM     20  H   LYS     2      40.996  21.423  21.881  1.00  0.00           H
ATOM     21  CA  LYS     2      40.258  23.073  22.928  1.00  0.00           C
ATOM     22  HA  LYS     2      40.874  23.659  23.610  1.00  0.00           H
ATOM     23  CB  LYS     2      40.278  23.816  21.585  1.00  0.00           C
ATOM     24  HB2 LYS     2      39.681  23.398  20.774  1.00  0.00           H
ATOM     25  HB3 LYS     2      39.818  24.803  21.586  1.00  0.00           H
ATOM     26  CG  LYS     2      41.745  24.025  21.168  1.00  0.00           C
ATOM     27  HG2 LYS     2      42.291  24.501  21.982  1.00  0.00           H
ATOM     28  HG3 LYS     2      42.170  23.034  21.014  1.00  0.00           H
ATOM     29  CD  LYS     2      41.819  24.753  19.791  1.00  0.00           C
ATOM     30  HD2 LYS     2      41.449  24.086  19.011  1.00  0.00           H
ATOM     31  HD3 LYS     2      41.186  25.634  19.896  1.00  0.00           H
ATOM     32  CE  LYS     2      43.227  25.319  19.311  1.00  0.00           C
ATOM     33  HE2 LYS     2      43.302  26.285  19.808  1.00  0.00           H
ATOM     34  HE3 LYS     2      43.915  24.569  19.701  1.00  0.00           H
ATOM     35  NZ  LYS     2      43.293  25.456  17.830  1.00  0.00           N
ATOM     36  HZ1 LYS     2      42.725  26.193  17.437  1.00  0.00           H
ATOM     37  HZ2 LYS     2      44.271  25.670  17.693  1.00  0.00           H
ATOM     38  HZ3 LYS     2      43.154  24.600  17.312  1.00  0.00           H
ATOM     39  C   LYS     2      38.792  23.098  23.390  1.00  0.00           C
ATOM     40  O   LYS     2      38.093  22.100  23.113  1.00  0.00           O
ATOM     41  N   LEU     3      38.269  24.097  24.055  1.00  0.00           N
ATOM     42  H   LEU     3      38.797  24.957  24.024  1.00  0.00           H
ATOM     43  CA  LEU     3      36.782  24.303  24.264  1.00  0.00           C
ATOM     44  HA  LEU     3      36.380  23.304  24.434  1.00  0.00           H
ATOM     45  CB  LEU     3      36.496  25.226  25.514  1.00  0.00           C
ATOM     46  HB2 LEU     3      37.030  24.857  26.389  1.00  0.00           H
ATOM     47  HB3 LEU     3      36.941  26.188  25.257  1.00  0.00           H
ATOM     48  CG  LEU     3      35.042  25.435  25.922  1.00  0.00           C
ATOM     49  HG  LEU     3      34.421  25.926  25.173  1.00  0.00           H
ATOM     50  CD1 LEU     3      34.483  24.049  26.360  1.00  0.00           C
ATOM     51 HD11 LEU     3      35.142  23.550  27.070  1.00  0.00           H
ATOM     52 HD12 LEU     3      33.525  24.144  26.870  1.00  0.00           H
ATOM     53 HD13 LEU     3      34.344  23.386  25.505  1.00  0.00           H
ATOM     54  CD2 LEU     3      35.042  26.272  27.220  1.00  0.00           C
ATOM     55 HD21 LEU     3      35.221  25.641  28.091  1.00  0.00           H
ATOM     56 HD22 LEU     3      35.849  26.997  27.120  1.00  0.00           H
ATOM     57 HD23 LEU     3      34.005  26.575  27.365  1.00  0.00           H
ATOM     58  C   LEU     3      36.222  24.964  23.002  1.00  0.00           C
ATOM     59  O   LEU     3      36.807  25.846  22.394  1.00  0.00           O
ATOM     60  N   ALA     4      35.085  24.413  22.530  1.00  0.00           N
ATOM     61  H   ALA     4      34.666  23.666  23.065  1.00  0.00           H
ATOM     62  CA  ALA     4      34.316  24.779  21.354  1.00  0.00           C
ATOM     63  HA  ALA     4      35.106  24.788  20.605  1.00  0.00           H
ATOM     64  CB  ALA     4      33.381  23.603  20.933  1.00  0.00           C
ATOM     65  HB1 ALA     4      33.903  22.647  20.944  1.00  0.00           H
ATOM     66  HB2 ALA     4      32.596  23.578  21.689  1.00  0.00           H
ATOM     67  HB3 ALA     4      32.950  23.897  19.975  1.00  0.00           H
ATOM     68  C   ALA     4      33.534  26.095  21.502  1.00  0.00           C
ATOM     69  O   ALA     4      32.996  26.335  22.583  1.00  0.00           O
ATOM     70  N   GLY     5      33.499  26.899  20.432  1.00  0.00           N
ATOM     71  H   GLY     5      34.030  26.598  19.627  1.00  0.00           H
ATOM     72  CA  GLY     5      32.555  28.062  20.349  1.00  0.00           C
ATOM     73  HA2 GLY     5      32.601  28.692  21.237  1.00  0.00           H
ATOM     74  HA3 GLY     5      32.701  28.695  19.474  1.00  0.00           H
ATOM     75  C   GLY     5      31.081  27.656  20.280  1.00  0.00           C
ATOM     76  O   GLY     5      30.223  28.484  20.539  1.00  0.00           O
ATOM     77  N   ASN     6      30.806  26.431  19.856  1.00  0.00           N
ATOM     78  H   ASN     6      31.598  25.944  19.463  1.00  0.00           H
ATOM     79  CA  ASN     6      29.490  25.846  19.752  1.00  0.00           C
ATOM     80  HA  ASN     6      28.760  26.641  19.607  1.00  0.00           H
ATOM     81  CB  ASN     6      29.544  24.797  18.606  1.00  0.00           C
ATOM     82  HB2 ASN     6      29.785  25.354  17.701  1.00  0.00           H
ATOM     83  HB3 ASN     6      30.246  23.982  18.779  1.00  0.00           H
ATOM     84  CG  ASN     6      28.227  24.024  18.324  1.00  0.00           C
ATOM     85  OD1 ASN     6      28.177  22.866  17.867  1.00  0.00           O
ATOM     86  ND2 ASN     6      27.072  24.565  18.449  1.00  0.00           N
ATOM     87 HD21 ASN     6      27.030  25.465  18.908  1.00  0.00           H
ATOM     88 HD22 ASN     6      26.287  24.093  18.025  1.00  0.00           H
ATOM     89  C   ASN     6      29.116  25.249  21.228  1.00  0.00           C
ATOM     90  O   ASN     6      27.968  24.736  21.341  1.00  0.00           O
ATOM     91  N   SER     7      30.009  25.136  22.264  1.00  0.00           N
ATOM     92  H   SER     7      30.944  25.512  22.198  1.00  0.00           H
ATOM     93  CA  SER     7      29.500  24.606  23.608  1.00  0.00           C
ATOM     94  HA  SER     7      28.624  23.975  23.462  1.00  0.00           H
ATOM     95  CB  SER     7      30.583  23.900  24.447  1.00  0.00           C
ATOM     96  HB2 SER     7      31.239  23.247  23.870  1.00  0.00           H
ATOM     97  HB3 SER     7      31.226  24.673  24.868  1.00  0.00           H
ATOM     98  OG  SER     7      29.901  23.116  25.460  1.00  0.00           O
ATOM     99  HG  SER     7      29.326  22.464  25.052  1.00  0.00           H
ATOM    100  C   SER     7      28.992  25.888  24.360  1.00  0.00           C
ATOM    101  O   SER     7      29.534  27.014  24.152  1.00  0.00           O
ATOM    102  N   SER     8      27.885  25.761  25.179  1.00  0.00           N
ATOM    103  H   SER     8      27.378  24.895  25.283  1.00  0.00           H
ATOM    104  CA  SER     8      27.203  26.930  25.854  1.00  0.00           C
ATOM    105  HA  SER     8      28.035  27.539  26.209  1.00  0.00           H
ATOM    106  CB  SER     8      26.354  27.821  24.886  1.00  0.00           C
ATOM    107  HB2 SER     8      25.951  28.659  25.455  1.00  0.00           H
ATOM    108  HB3 SER     8      27.085  28.308  24.240  1.00  0.00           H
ATOM    109  OG  SER     8      25.456  27.021  24.126  1.00  0.00           O
ATOM    110  HG  SER     8      24.939  27.479  23.460  1.00  0.00           H
ATOM    111  C   SER     8      26.461  26.485  27.036  1.00  0.00           C
ATOM    112  O   SER     8      26.173  25.304  27.087  1.00  0.00           O
ATOM    113  N   LEU     9      26.219  27.372  28.037  1.00  0.00           N
ATOM    114  H   LEU     9      26.573  28.309  27.908  1.00  0.00           H
ATOM    115  CA  LEU     9      25.686  26.950  29.395  1.00  0.00           C
ATOM    116  HA  LEU     9      26.515  26.477  29.921  1.00  0.00           H
ATOM    117  CB  LEU     9      25.263  28.087  30.309  1.00  0.00           C
ATOM    118  HB2 LEU     9      24.441  28.652  29.869  1.00  0.00           H
ATOM    119  HB3 LEU     9      24.876  27.705  31.253  1.00  0.00           H
ATOM    120  CG  LEU     9      26.442  29.010  30.589  1.00  0.00           C
ATOM    121  HG  LEU     9      27.160  29.017  29.769  1.00  0.00           H
ATOM    122  CD1 LEU     9      25.998  30.351  30.925  1.00  0.00           C
ATOM    123 HD11 LEU     9      26.711  31.100  31.270  1.00  0.00           H
ATOM    124 HD12 LEU     9      25.602  30.811  30.020  1.00  0.00           H
ATOM    125 HD13 LEU     9      25.235  30.180  31.684  1.00  0.00           H
ATOM    126  CD2 LEU     9      27.350  28.472  31.692  1.00  0.00           C
ATOM    127 HD21 LEU     9      28.245  29.079  31.827  1.00  0.00           H
ATOM    128 HD22 LEU     9      26.762  28.354  32.602  1.00  0.00           H
ATOM    129 HD23 LEU     9      27.647  27.459  31.419  1.00  0.00           H
ATOM    130  C   LEU     9      24.618  25.863  29.391  1.00  0.00           C
ATOM    131  O   LEU     9      23.594  26.078  28.817  1.00  0.00           O
ATOM    132  N   CYX    10      24.735  24.804  30.199  1.00  0.00           N
ATOM    133  H   CYX    10      25.642  24.688  30.627  1.00  0.00           H
ATOM    134  CA  CYX    10      23.704  23.830  30.572  1.00  0.00           C
ATOM    135  HA  CYX    10      23.293  23.365  29.676  1.00  0.00           H
ATOM    136  CB  CYX    10      24.283  22.753  31.443  1.00  0.00           C
ATOM    137  HB2 CYX    10      24.521  23.127  32.439  1.00  0.00           H
ATOM    138  HB3 CYX    10      23.567  21.934  31.512  1.00  0.00           H
ATOM    139  SG  CYX    10      25.786  21.990  30.765  1.00  0.00           S
ATOM    140  C   CYX    10      22.518  24.371  31.365  1.00  0.00           C
ATOM    141  O   CYX    10      22.715  25.431  32.000  1.00  0.00           O
ATOM    142  N   PRO    11      21.347  23.800  31.281  1.00  0.00           N
ATOM    143  CD  PRO    11      21.005  22.675  30.426  1.00  0.00           C
ATOM    144  HD2 PRO    11      21.780  21.914  30.335  1.00  0.00           H
ATOM    145  HD3 PRO    11      20.810  22.977  29.397  1.00  0.00           H
ATOM    146  CG  PRO    11      19.655  22.163  30.909  1.00  0.00           C
ATOM    147  HG2 PRO    11      19.682  21.421  31.708  1.00  0.00           H
ATOM    148  HG3 PRO    11      19.095  21.805  30.046  1.00  0.00           H
ATOM    149  CB  PRO    11      18.950  23.444  31.508  1.00  0.00           C
ATOM    150  HB2 PRO    11      18.200  23.293  32.284  1.00  0.00           H
ATOM    151  HB3 PRO    11      18.519  24.056  30.715  1.00  0.00           H
ATOM    152  CA  PRO    11      20.136  24.205  32.155  1.00  0.00           C
ATOM    153  HA  PRO    11      19.952  25.280  32.162  1.00  0.00           H
ATOM    154  C   PRO    11      20.429  23.845  33.621  1.00  0.00           C
ATOM    155  O   PRO    11      20.685  22.644  33.907  1.00  0.00           O
ATOM    156  N   ILE    12      20.234  24.754  34.531  1.00  0.00           N
ATOM    157  H   ILE    12      19.937  25.653  34.181  1.00  0.00           H
ATOM    158  CA  ILE    12      20.465  24.715  36.003  1.00  0.00           C
ATOM    159  HA  ILE    12      20.589  23.651  36.204  1.00  0.00           H
ATOM    160  CB  ILE    12      21.703  25.602  36.429  1.00  0.00           C
ATOM    161  HB  ILE    12      21.424  26.640  36.255  1.00  0.00           H
ATOM    162  CG2 ILE    12      22.136  25.367  37.890  1.00  0.00           C
ATOM    163 HG21 ILE    12      22.945  26.013  38.232  1.00  0.00           H
ATOM    164 HG22 ILE    12      21.305  25.648  38.538  1.00  0.00           H
ATOM    165 HG23 ILE    12      22.378  24.322  38.084  1.00  0.00           H
ATOM    166  CG1 ILE    12      22.870  25.430  35.408  1.00  0.00           C
ATOM    167 HG12 ILE    12      22.480  25.731  34.435  1.00  0.00           H
ATOM    168 HG13 ILE    12      23.633  26.148  35.709  1.00  0.00           H
ATOM    169  CD1 ILE    12      23.602  24.101  35.156  1.00  0.00           C
ATOM    170 HD11 ILE    12      22.978  23.220  35.013  1.00  0.00           H
ATOM    171 HD12 ILE    12      24.217  24.242  34.267  1.00  0.00           H
ATOM    172 HD13 ILE    12      24.190  23.788  36.018  1.00  0.00           H
ATOM    173  C   ILE    12      19.263  25.221  36.734  1.00  0.00           C
ATOM    174  O   ILE    12      18.693  26.259  36.390  1.00  0.00           O
ATOM    175  N   ASN    13      18.919  24.478  37.812  1.00  0.00           N
ATOM    176  H   ASN    13      19.469  23.654  38.008  1.00  0.00           H
ATOM    177  CA  ASN    13      17.737  24.761  38.638  1.00  0.00           C
ATOM    178  HA  ASN    13      17.182  25.589  38.197  1.00  0.00           H
ATOM    179  CB  ASN    13      16.824  23.475  38.410  1.00  0.00           C
ATOM    180  HB2 ASN    13      17.505  22.664  38.670  1.00  0.00           H
ATOM    181  HB3 ASN    13      15.919  23.527  39.015  1.00  0.00           H
ATOM    182  CG  ASN    13      16.321  23.318  37.010  1.00  0.00           C
ATOM    183  OD1 ASN    13      15.881  24.310  36.421  1.00  0.00           O
ATOM    184  ND2 ASN    13      16.331  22.159  36.389  1.00  0.00           N
ATOM    185 HD21 ASN    13      15.646  21.969  35.671  1.00  0.00           H
ATOM    186 HD22 ASN    13      16.644  21.381  36.953  1.00  0.00           H
ATOM    187  C   ASN    13      18.115  24.983  40.104  1.00  0.00           C
ATOM    188  O   ASN    13      17.327  25.157  40.908  1.00  0.00           O
ATOM    189  N   GLY    14      19.437  24.880  40.435  1.00  0.00           N
ATOM    190  H   GLY    14      20.083  24.624  39.701  1.00  0.00           H
ATOM    191  CA  GLY    14      19.997  24.963  41.832  1.00  0.00           C
ATOM    192  HA2 GLY    14      20.098  26.015  42.098  1.00  0.00           H
ATOM    193  HA3 GLY    14      19.310  24.417  42.478  1.00  0.00           H
ATOM    194  C   GLY    14      21.375  24.300  41.831  1.00  0.00           C
ATOM    195  O   GLY    14      21.783  23.750  40.863  1.00  0.00           O
ATOM    196  N   TRP    15      21.962  24.227  43.060  1.00  0.00           N
ATOM    197  H   TRP    15      21.475  24.460  43.913  1.00  0.00           H
ATOM    198  CA  TRP    15      23.384  23.915  43.248  1.00  0.00           C
ATOM    199  HA  TRP    15      23.813  23.544  42.318  1.00  0.00           H
ATOM    200  CB  TRP    15      24.132  25.249  43.608  1.00  0.00           C
ATOM    201  HB2 TRP    15      23.844  25.682  44.566  1.00  0.00           H
ATOM    202  HB3 TRP    15      25.212  25.100  43.579  1.00  0.00           H
ATOM    203  CG  TRP    15      23.845  26.481  42.718  1.00  0.00           C
ATOM    204  CD1 TRP    15      22.725  27.251  42.809  1.00  0.00           C
ATOM    205  HD1 TRP    15      21.947  27.215  43.558  1.00  0.00           H
ATOM    206  NE1 TRP    15      22.510  27.956  41.654  1.00  0.00           N
ATOM    207  HE1 TRP    15      21.587  28.315  41.450  1.00  0.00           H
ATOM    208  CE2 TRP    15      23.497  27.782  40.723  1.00  0.00           C
ATOM    209  CZ2 TRP    15      23.802  28.388  39.499  1.00  0.00           C
ATOM    210  HZ2 TRP    15      23.087  29.088  39.093  1.00  0.00           H
ATOM    211  CH2 TRP    15      25.084  28.279  38.998  1.00  0.00           C
ATOM    212  HH2 TRP    15      25.264  28.819  38.080  1.00  0.00           H
ATOM    213  CZ3 TRP    15      26.016  27.424  39.624  1.00  0.00           C
ATOM    214  HZ3 TRP    15      27.022  27.327  39.243  1.00  0.00           H
ATOM    215  CE3 TRP    15      25.649  26.738  40.851  1.00  0.00           C
ATOM    216  HE3 TRP    15      26.277  25.922  41.180  1.00  0.00           H
ATOM    217  CD2 TRP    15      24.448  26.992  41.467  1.00  0.00           C
ATOM    218  C   TRP    15      23.589  22.860  44.313  1.00  0.00           C
ATOM    219  O   TRP    15      22.835  22.684  45.253  1.00  0.00           O
ATOM    220  N   ALA    16      24.721  22.148  44.201  1.00  0.00           N
ATOM    221  H   ALA    16      25.301  22.340  43.397  1.00  0.00           H
ATOM    222  CA  ALA    16      25.321  21.338  45.231  1.00  0.00           C
ATOM    223  HA  ALA    16      24.866  21.719  46.145  1.00  0.00           H
ATOM    224  CB  ALA    16      24.921  19.909  44.839  1.00  0.00           C
ATOM    225  HB1 ALA    16      25.333  19.191  45.547  1.00  0.00           H
ATOM    226  HB2 ALA    16      23.858  19.734  45.007  1.00  0.00           H
ATOM    227  HB3 ALA    16      25.230  19.722  43.811  1.00  0.00           H
ATOM    228  C   ALA    16      26.822  21.415  45.339  1.00  0.00           C
ATOM    229  O   ALA    16      27.486  21.806  44.384  1.00  0.00           O
ATOM    230  N   VAL    17      27.301  21.179  46.562  1.00  0.00           N
ATOM    231  H   VAL    17      26.678  20.860  47.290  1.00  0.00           H
ATOM    232  CA  VAL    17      28.790  21.168  46.856  1.00  0.00           C
ATOM    233  HA  VAL    17      29.280  22.142  46.873  1.00  0.00           H
ATOM    234  CB  VAL    17      29.065  20.726  48.335  1.00  0.00           C
ATOM    235  HB  VAL    17      28.482  21.397  48.966  1.00  0.00           H
ATOM    236  CG1 VAL    17      28.601  19.331  48.695  1.00  0.00           C
ATOM    237 HG11 VAL    17      27.624  19.204  48.227  1.00  0.00           H
ATOM    238 HG12 VAL    17      29.189  18.488  48.329  1.00  0.00           H
ATOM    239 HG13 VAL    17      28.323  19.279  49.748  1.00  0.00           H
ATOM    240  CG2 VAL    17      30.507  20.814  48.710  1.00  0.00           C
ATOM    241 HG21 VAL    17      31.057  19.990  48.254  1.00  0.00           H
ATOM    242 HG22 VAL    17      30.890  21.634  48.104  1.00  0.00           H
ATOM    243 HG23 VAL    17      30.621  20.936  49.788  1.00  0.00           H
ATOM    244  C   VAL    17      29.603  20.206  45.876  1.00  0.00           C
ATOM    245  O   VAL    17      29.148  19.130  45.584  1.00  0.00           O
ATOM    246  N   TYR    18      30.763  20.738  45.453  1.00  0.00           N
ATOM    247  H   TYR    18      30.945  21.661  45.819  1.00  0.00           H
ATOM    248  CA  TYR    18      31.801  19.986  44.806  1.00  0.00           C
ATOM    249  HA  TYR    18      31.405  19.056  44.400  1.00  0.00           H
ATOM    250  CB  TYR    18      32.215  20.854  43.527  1.00  0.00           C
ATOM    251  HB2 TYR    18      31.300  20.946  42.942  1.00  0.00           H
ATOM    252  HB3 TYR    18      32.550  21.839  43.856  1.00  0.00           H
ATOM    253  CG  TYR    18      33.271  20.248  42.643  1.00  0.00           C
ATOM    254  CD1 TYR    18      32.948  19.141  41.839  1.00  0.00           C
ATOM    255  HD1 TYR    18      31.954  18.724  41.914  1.00  0.00           H
ATOM    256  CE1 TYR    18      33.874  18.519  41.022  1.00  0.00           C
ATOM    257  HE1 TYR    18      33.587  17.621  40.494  1.00  0.00           H
ATOM    258  CZ  TYR    18      35.230  19.087  40.947  1.00  0.00           C
ATOM    259  OH  TYR    18      36.117  18.500  40.098  1.00  0.00           O
ATOM    260  HH  TYR    18      35.615  17.935  39.507  1.00  0.00           H
ATOM    261  CE2 TYR    18      35.526  20.251  41.668  1.00  0.00           C
ATOM    262  HE2 TYR    18      36.562  20.540  41.566  1.00  0.00           H
ATOM    263  CD2 TYR    18      34.531  20.804  42.483  1.00  0.00           C
ATOM    264  HD2 TYR    18      34.759  21.681  43.070  1.00  0.00           H
ATOM    265  C   TYR    18      33.088  19.704  45.599  1.00  0.00           C
ATOM    266  O   TYR    18      33.583  18.563  45.559  1.00  0.00           O
ATOM    267  N   SER    19      33.560  20.594  46.458  1.00  0.00           N
ATOM    268  H   SER    19      33.142  21.513  46.490  1.00  0.00           H
ATOM    269  CA  SER    19      34.714  20.314  47.378  1.00  0.00           C
ATOM    270  HA  SER    19      34.548  19.283  47.692  1.00  0.00           H
ATOM    271  CB  SER    19      35.965  20.452  46.541  1.00  0.00           C
ATOM    272  HB2 SER    19      36.074  19.755  45.711  1.00  0.00           H
ATOM    273  HB3 SER    19      35.964  21.392  45.988  1.00  0.00           H
ATOM    274  OG  SER    19      37.146  20.520  47.330  1.00  0.00           O
ATOM    275  HG  SER    19      37.192  19.753  47.906  1.00  0.00           H
ATOM    276  C   SER    19      34.689  21.254  48.601  1.00  0.00           C
ATOM    277  O   SER    19      34.169  22.398  48.465  1.00  0.00           O
ATOM    278  N   LYS    20      35.347  20.864  49.683  1.00  0.00           N
ATOM    279  H   LYS    20      35.754  19.940  49.654  1.00  0.00           H
ATOM    280  CA  LYS    20      35.862  21.636  50.831  1.00  0.00           C
ATOM    281  HA  LYS    20      35.985  22.688  50.577  1.00  0.00           H
ATOM    282  CB  LYS    20      34.774  21.569  51.958  1.00  0.00           C
ATOM    283  HB2 LYS    20      33.747  21.615  51.597  1.00  0.00           H
ATOM    284  HB3 LYS    20      34.706  20.548  52.330  1.00  0.00           H
ATOM    285  CG  LYS    20      34.967  22.668  52.987  1.00  0.00           C
ATOM    286  HG2 LYS    20      36.008  22.804  53.282  1.00  0.00           H
ATOM    287  HG3 LYS    20      34.702  23.643  52.575  1.00  0.00           H
ATOM    288  CD  LYS    20      34.114  22.442  54.252  1.00  0.00           C
ATOM    289  HD2 LYS    20      33.059  22.389  53.984  1.00  0.00           H
ATOM    290  HD3 LYS    20      34.282  21.485  54.748  1.00  0.00           H
ATOM    291  CE  LYS    20      34.513  23.587  55.164  1.00  0.00           C
ATOM    292  HE2 LYS    20      35.564  23.834  55.019  1.00  0.00           H
ATOM    293  HE3 LYS    20      34.010  24.515  54.892  1.00  0.00           H
ATOM    294  NZ  LYS    20      34.283  23.333  56.592  1.00  0.00           N
ATOM    295  HZ1 LYS    20      34.552  24.171  57.088  1.00  0.00           H
ATOM    296  HZ2 LYS    20      33.304  23.109  56.701  1.00  0.00           H
ATOM    297  HZ3 LYS    20      34.867  22.587  56.943  1.00  0.00           H
ATOM    298  C   LYS    20      37.284  21.078  51.265  1.00  0.00           C
ATOM    299  O   LYS    20      37.549  19.885  51.422  1.00  0.00           O
ATOM    300  N   ASP    21      38.269  21.980  51.505  1.00  0.00           N
ATOM    301  H   ASP    21      38.071  22.965  51.404  1.00  0.00           H
ATOM    302  CA  ASP    21      39.638  21.672  51.975  1.00  0.00           C
ATOM    303  HA  ASP    21      39.917  20.720  51.524  1.00  0.00           H
ATOM    304  CB  ASP    21      40.739  22.662  51.412  1.00  0.00           C
ATOM    305  HB2 ASP    21      41.692  22.136  51.463  1.00  0.00           H
ATOM    306  HB3 ASP    21      40.671  22.763  50.329  1.00  0.00           H
ATOM    307  CG  ASP    21      40.928  23.999  52.016  1.00  0.00           C
ATOM    308  OD1 ASP    21      40.296  24.414  53.024  1.00  0.00           O
ATOM    309  OD2 ASP    21      41.693  24.801  51.523  1.00  0.00           O
ATOM    310  C   ASP    21      39.856  21.445  53.477  1.00  0.00           C
ATOM    311  O   ASP    21      40.894  20.876  53.815  1.00  0.00           O
ATOM    312  N   ASN    22      38.964  21.801  54.432  1.00  0.00           N
ATOM    313  H   ASN    22      38.087  22.204  54.134  1.00  0.00           H
ATOM    314  CA  ASN    22      38.889  21.331  55.893  1.00  0.00           C
ATOM    315  HA  ASN    22      38.122  21.908  56.409  1.00  0.00           H
ATOM    316  CB  ASN    22      38.490  19.883  55.998  1.00  0.00           C
ATOM    317  HB2 ASN    22      39.271  19.292  55.520  1.00  0.00           H
ATOM    318  HB3 ASN    22      38.534  19.493  57.016  1.00  0.00           H
ATOM    319  CG  ASN    22      37.092  19.561  55.420  1.00  0.00           C
ATOM    320  OD1 ASN    22      36.149  19.774  56.037  1.00  0.00           O
ATOM    321  ND2 ASN    22      37.002  19.080  54.261  1.00  0.00           N
ATOM    322 HD21 ASN    22      37.716  19.222  53.560  1.00  0.00           H
ATOM    323 HD22 ASN    22      36.120  18.754  53.893  1.00  0.00           H
ATOM    324  C   ASN    22      40.215  21.587  56.614  1.00  0.00           C
ATOM    325  O   ASN    22      40.739  20.819  57.446  1.00  0.00           O
ATOM    326  N   SER    23      40.675  22.797  56.423  1.00  0.00           N
ATOM    327  H   SER    23      40.287  23.243  55.604  1.00  0.00           H
ATOM    328  CA  SER    23      42.026  23.409  56.829  1.00  0.00           C
ATOM    329  HA  SER    23      42.839  22.882  56.331  1.00  0.00           H
ATOM    330  CB  SER    23      42.018  24.819  56.384  1.00  0.00           C
ATOM    331  HB2 SER    23      42.982  25.223  56.694  1.00  0.00           H
ATOM    332  HB3 SER    23      41.939  24.861  55.298  1.00  0.00           H
ATOM    333  OG  SER    23      41.006  25.499  57.019  1.00  0.00           O
ATOM    334  HG  SER    23      41.424  26.352  57.164  1.00  0.00           H
ATOM    335  C   SER    23      42.335  23.256  58.327  1.00  0.00           C
ATOM    336  O   SER    23      43.444  22.828  58.639  1.00  0.00           O
ATOM    337  N   ILE    24      41.442  23.462  59.294  1.00  0.00           N
ATOM    338  H   ILE    24      40.529  23.639  58.900  1.00  0.00           H
ATOM    339  CA  ILE    24      41.588  23.299  60.763  1.00  0.00           C
ATOM    340  HA  ILE    24      42.559  23.715  61.034  1.00  0.00           H
ATOM    341  CB  ILE    24      40.438  24.136  61.420  1.00  0.00           C
ATOM    342  HB  ILE    24      39.617  24.176  60.704  1.00  0.00           H
ATOM    343  CG2 ILE    24      39.912  23.495  62.719  1.00  0.00           C
ATOM    344 HG21 ILE    24      39.131  24.188  63.033  1.00  0.00           H
ATOM    345 HG22 ILE    24      39.540  22.497  62.490  1.00  0.00           H
ATOM    346 HG23 ILE    24      40.689  23.431  63.481  1.00  0.00           H
ATOM    347  CG1 ILE    24      40.962  25.604  61.823  1.00  0.00           C
ATOM    348 HG12 ILE    24      40.168  26.207  62.264  1.00  0.00           H
ATOM    349 HG13 ILE    24      41.767  25.581  62.557  1.00  0.00           H
ATOM    350  CD1 ILE    24      41.462  26.417  60.583  1.00  0.00           C
ATOM    351 HD11 ILE    24      42.382  25.958  60.219  1.00  0.00           H
ATOM    352 HD12 ILE    24      40.870  26.398  59.668  1.00  0.00           H
ATOM    353 HD13 ILE    24      41.667  27.438  60.906  1.00  0.00           H
ATOM    354  C   ILE    24      41.561  21.833  61.174  1.00  0.00           C
ATOM    355  O   ILE    24      42.351  21.478  62.073  1.00  0.00           O
ATOM    356  N   ARG    25      40.883  20.979  60.374  1.00  0.00           N
ATOM    357  H   ARG    25      40.373  21.275  59.555  1.00  0.00           H
ATOM    358  CA  ARG    25      40.916  19.518  60.582  1.00  0.00           C
ATOM    359  HA  ARG    25      40.888  19.419  61.667  1.00  0.00           H
ATOM    360  CB  ARG    25      39.725  18.792  59.846  1.00  0.00           C
ATOM    361  HB2 ARG    25      39.804  18.837  58.760  1.00  0.00           H
ATOM    362  HB3 ARG    25      39.723  17.747  60.155  1.00  0.00           H
ATOM    363  CG  ARG    25      38.360  19.360  60.381  1.00  0.00           C
ATOM    364  HG2 ARG    25      38.283  19.203  61.458  1.00  0.00           H
ATOM    365  HG3 ARG    25      38.317  20.445  60.296  1.00  0.00           H
ATOM    366  CD  ARG    25      37.073  18.625  59.761  1.00  0.00           C
ATOM    367  HD2 ARG    25      36.194  19.154  60.128  1.00  0.00           H
ATOM    368  HD3 ARG    25      37.018  18.633  58.672  1.00  0.00           H
ATOM    369  NE  ARG    25      37.055  17.273  60.273  1.00  0.00           N
ATOM    370  HE  ARG    25      37.804  16.983  60.885  1.00  0.00           H
ATOM    371  CZ  ARG    25      36.119  16.350  60.103  1.00  0.00           C
ATOM    372  NH1 ARG    25      36.124  15.139  60.656  1.00  0.00           N
ATOM    373 HH11 ARG    25      36.778  14.909  61.390  1.00  0.00           H
ATOM    374 HH12 ARG    25      35.528  14.458  60.207  1.00  0.00           H
ATOM    375  NH2 ARG    25      35.095  16.517  59.357  1.00  0.00           N
ATOM    376 HH21 ARG    25      34.966  17.410  58.904  1.00  0.00           H
ATOM    377 HH22 ARG    25      34.318  15.874  59.423  1.00  0.00           H
ATOM    378  C   ARG    25      42.283  18.940  60.208  1.00  0.00           C
ATOM    379  O   ARG    25      42.837  18.172  60.982  1.00  0.00           O
ATOM    380  N   ILE    26      42.857  19.368  59.115  1.00  0.00           N
ATOM    381  H   ILE    26      42.202  19.827  58.498  1.00  0.00           H
ATOM    382  CA  ILE    26      44.259  18.984  58.740  1.00  0.00           C
ATOM    383  HA  ILE    26      44.353  17.966  59.118  1.00  0.00           H
ATOM    384  CB  ILE    26      44.378  18.906  57.237  1.00  0.00           C
ATOM    385  HB  ILE    26      44.177  19.885  56.802  1.00  0.00           H
ATOM    386  CG2 ILE    26      45.851  18.593  56.791  1.00  0.00           C
ATOM    387 HG21 ILE    26      45.838  18.165  55.788  1.00  0.00           H
ATOM    388 HG22 ILE    26      46.460  19.468  57.015  1.00  0.00           H
ATOM    389 HG23 ILE    26      46.050  17.798  57.509  1.00  0.00           H
ATOM    390  CG1 ILE    26      43.492  17.749  56.638  1.00  0.00           C
ATOM    391 HG12 ILE    26      43.867  17.468  55.654  1.00  0.00           H
ATOM    392 HG13 ILE    26      43.471  16.914  57.338  1.00  0.00           H
ATOM    393  CD1 ILE    26      42.000  18.101  56.430  1.00  0.00           C
ATOM    394 HD11 ILE    26      41.869  19.091  55.992  1.00  0.00           H
ATOM    395 HD12 ILE    26      41.590  17.267  55.861  1.00  0.00           H
ATOM    396 HD13 ILE    26      41.521  18.047  57.408  1.00  0.00           H
ATOM    397  C   ILE    26      45.300  19.777  59.553  1.00  0.00           C
ATOM    398  O   ILE    26      46.355  19.159  59.811  1.00  0.00           O
ATOM    399  N   GLY    27      44.994  20.960  60.080  1.00  0.00           N
ATOM    400  H   GLY    27      44.202  21.447  59.684  1.00  0.00           H
ATOM    401  CA  GLY    27      45.804  21.695  61.042  1.00  0.00           C
ATOM    402  HA2 GLY    27      46.807  21.950  60.704  1.00  0.00           H
ATOM    403  HA3 GLY    27      45.261  22.625  61.210  1.00  0.00           H
ATOM    404  C   GLY    27      45.849  20.987  62.338  1.00  0.00           C
ATOM    405  O   GLY    27      46.917  21.108  62.951  1.00  0.00           O
ATOM    406  N   SER    28      44.856  20.118  62.715  1.00  0.00           N
ATOM    407  H   SER    28      44.124  19.971  62.035  1.00  0.00           H
ATOM    408  CA  SER    28      45.049  19.195  63.813  1.00  0.00           C
ATOM    409  HA  SER    28      45.468  19.726  64.668  1.00  0.00           H
ATOM    410  CB  SER    28      43.637  18.721  64.297  1.00  0.00           C
ATOM    411  HB2 SER    28      42.829  19.437  64.140  1.00  0.00           H
ATOM    412  HB3 SER    28      43.274  17.829  63.785  1.00  0.00           H
ATOM    413  OG  SER    28      43.664  18.484  65.694  1.00  0.00           O
ATOM    414  HG  SER    28      44.177  17.684  65.830  1.00  0.00           H
ATOM    415  C   SER    28      45.882  17.953  63.557  1.00  0.00           C
ATOM    416  O   SER    28      45.968  17.048  64.429  1.00  0.00           O
ATOM    417  N   LYS    29      46.574  17.892  62.402  1.00  0.00           N
ATOM    418  H   LYS    29      46.540  18.746  61.862  1.00  0.00           H
ATOM    419  CA  LYS    29      47.319  16.710  61.933  1.00  0.00           C
ATOM    420  HA  LYS    29      47.554  16.090  62.798  1.00  0.00           H
ATOM    421  CB  LYS    29      46.454  15.901  60.870  1.00  0.00           C
ATOM    422  HB2 LYS    29      46.010  16.517  60.088  1.00  0.00           H
ATOM    423  HB3 LYS    29      47.144  15.155  60.476  1.00  0.00           H
ATOM    424  CG  LYS    29      45.299  15.233  61.659  1.00  0.00           C
ATOM    425  HG2 LYS    29      45.620  14.904  62.647  1.00  0.00           H
ATOM    426  HG3 LYS    29      44.565  16.025  61.810  1.00  0.00           H
ATOM    427  CD  LYS    29      44.656  14.081  60.885  1.00  0.00           C
ATOM    428  HD2 LYS    29      44.246  14.508  59.970  1.00  0.00           H
ATOM    429  HD3 LYS    29      45.352  13.295  60.594  1.00  0.00           H
ATOM    430  CE  LYS    29      43.664  13.308  61.776  1.00  0.00           C
ATOM    431  HE2 LYS    29      44.198  12.864  62.616  1.00  0.00           H
ATOM    432  HE3 LYS    29      42.934  13.958  62.258  1.00  0.00           H
ATOM    433  NZ  LYS    29      42.947  12.302  60.945  1.00  0.00           N
ATOM    434  HZ1 LYS    29      42.338  11.886  61.635  1.00  0.00           H
ATOM    435  HZ2 LYS    29      42.442  12.561  60.110  1.00  0.00           H
ATOM    436  HZ3 LYS    29      43.582  11.615  60.562  1.00  0.00           H
ATOM    437  C   LYS    29      48.697  17.042  61.276  1.00  0.00           C
ATOM    438  O   LYS    29      49.584  16.165  61.197  1.00  0.00           O
ATOM    439  N   GLY    30      48.894  18.173  60.606  1.00  0.00           N
ATOM    440  H   GLY    30      48.118  18.806  60.478  1.00  0.00           H
ATOM    441  CA  GLY    30      50.196  18.651  60.104  1.00  0.00           C
ATOM    442  HA2 GLY    30      51.055  18.481  60.753  1.00  0.00           H
ATOM    443  HA3 GLY    30      50.504  18.152  59.185  1.00  0.00           H
ATOM    444  C   GLY    30      50.132  20.161  59.819  1.00  0.00           C
ATOM    445  O   GLY    30      49.011  20.769  59.972  1.00  0.00           O
ATOM    446  N   ASP    31      51.217  20.759  59.390  1.00  0.00           N
ATOM    447  H   ASP    31      52.083  20.240  59.362  1.00  0.00           H
ATOM    448  CA  ASP    31      51.358  22.153  59.225  1.00  0.00           C
ATOM    449  HA  ASP    31      50.963  22.770  60.032  1.00  0.00           H
ATOM    450  CB  ASP    31      52.866  22.671  59.246  1.00  0.00           C
ATOM    451  HB2 ASP    31      53.402  22.220  58.410  1.00  0.00           H
ATOM    452  HB3 ASP    31      52.820  23.755  59.142  1.00  0.00           H
ATOM    453  CG  ASP    31      53.578  22.433  60.565  1.00  0.00           C
ATOM    454  OD1 ASP    31      54.828  22.262  60.621  1.00  0.00           O
ATOM    455  OD2 ASP    31      52.930  22.535  61.622  1.00  0.00           O
ATOM    456  C   ASP    31      50.674  22.586  57.906  1.00  0.00           C
ATOM    457  O   ASP    31      50.810  21.972  56.857  1.00  0.00           O
ATOM    458  N   VAL    32      49.945  23.712  58.028  1.00  0.00           N
ATOM    459  H   VAL    32      49.812  24.039  58.974  1.00  0.00           H
ATOM    460  CA  VAL    32      49.082  24.385  57.056  1.00  0.00           C
ATOM    461  HA  VAL    32      49.266  23.945  56.076  1.00  0.00           H
ATOM    462  CB  VAL    32      47.645  24.113  57.370  1.00  0.00           C
ATOM    463  HB  VAL    32      47.382  24.292  58.412  1.00  0.00           H
ATOM    464  CG1 VAL    32      46.710  24.967  56.523  1.00  0.00           C
ATOM    465 HG11 VAL    32      46.971  25.016  55.466  1.00  0.00           H
ATOM    466 HG12 VAL    32      45.664  24.671  56.614  1.00  0.00           H
ATOM    467 HG13 VAL    32      46.594  26.002  56.845  1.00  0.00           H
ATOM    468  CG2 VAL    32      47.345  22.608  57.127  1.00  0.00           C
ATOM    469 HG21 VAL    32      48.004  22.049  57.793  1.00  0.00           H
ATOM    470 HG22 VAL    32      46.335  22.419  57.490  1.00  0.00           H
ATOM    471 HG23 VAL    32      47.387  22.422  56.054  1.00  0.00           H
ATOM    472  C   VAL    32      49.375  25.818  56.894  1.00  0.00           C
ATOM    473  O   VAL    32      49.616  26.577  57.816  1.00  0.00           O
ATOM    474  N   PHE    33      49.328  26.324  55.622  1.00  0.00           N
ATOM    475  H   PHE    33      49.070  25.716  54.857  1.00  0.00           H
ATOM    476  CA  PHE    33      49.527  27.757  55.379  1.00  0.00           C
ATOM    477  HA  PHE    33      50.265  28.133  56.088  1.00  0.00           H
ATOM    478  CB  PHE    33      50.009  27.955  53.901  1.00  0.00           C
ATOM    479  HB2 PHE    33      49.219  27.544  53.272  1.00  0.00           H
ATOM    480  HB3 PHE    33      49.961  28.999  53.592  1.00  0.00           H
ATOM    481  CG  PHE    33      51.355  27.458  53.536  1.00  0.00           C
ATOM    482  CD1 PHE    33      51.453  26.409  52.561  1.00  0.00           C
ATOM    483  HD1 PHE    33      50.598  26.016  52.033  1.00  0.00           H
ATOM    484  CE1 PHE    33      52.737  26.091  52.160  1.00  0.00           C
ATOM    485  HE1 PHE    33      52.866  25.384  51.354  1.00  0.00           H
ATOM    486  CZ  PHE    33      53.856  26.753  52.732  1.00  0.00           C
ATOM    487  HZ  PHE    33      54.833  26.470  52.367  1.00  0.00           H
ATOM    488  CE2 PHE    33      53.719  27.686  53.742  1.00  0.00           C
ATOM    489  HE2 PHE    33      54.498  28.250  54.233  1.00  0.00           H
ATOM    490  CD2 PHE    33      52.408  28.073  54.081  1.00  0.00           C
ATOM    491  HD2 PHE    33      52.327  28.819  54.858  1.00  0.00           H
ATOM    492  C   PHE    33      48.354  28.740  55.725  1.00  0.00           C
ATOM    493  O   PHE    33      47.181  28.387  55.524  1.00  0.00           O
ATOM    494  N   VAL    34      48.705  29.992  56.079  1.00  0.00           N
ATOM    495  H   VAL    34      49.680  30.234  56.183  1.00  0.00           H
ATOM    496  CA  VAL    34      47.810  31.144  56.148  1.00  0.00           C
ATOM    497  HA  VAL    34      46.841  30.771  56.478  1.00  0.00           H
ATOM    498  CB  VAL    34      48.406  32.246  57.047  1.00  0.00           C
ATOM    499  HB  VAL    34      49.447  32.430  56.779  1.00  0.00           H
ATOM    500  CG1 VAL    34      47.583  33.539  56.744  1.00  0.00           C
ATOM    501 HG11 VAL    34      47.790  33.956  55.759  1.00  0.00           H
ATOM    502 HG12 VAL    34      46.504  33.385  56.761  1.00  0.00           H
ATOM    503 HG13 VAL    34      47.930  34.373  57.353  1.00  0.00           H
ATOM    504  CG2 VAL    34      48.406  31.804  58.504  1.00  0.00           C
ATOM    505 HG21 VAL    34      48.686  30.754  58.589  1.00  0.00           H
ATOM    506 HG22 VAL    34      49.042  32.505  59.046  1.00  0.00           H
ATOM    507 HG23 VAL    34      47.393  31.891  58.896  1.00  0.00           H
ATOM    508  C   VAL    34      47.777  31.703  54.688  1.00  0.00           C
ATOM    509  O   VAL    34      48.711  32.123  54.042  1.00  0.00           O
ATOM    510  N   ILE    35      46.586  31.619  54.133  1.00  0.00           N
ATOM    511  H   ILE    35      45.807  31.284  54.682  1.00  0.00           H
ATOM    512  CA  ILE    35      46.320  31.751  52.767  1.00  0.00           C
ATOM    513  HA  ILE    35      47.196  32.083  52.211  1.00  0.00           H
ATOM    514  CB  ILE    35      45.933  30.382  52.158  1.00  0.00           C
ATOM    515  HB  ILE    35      45.807  30.556  51.090  1.00  0.00           H
ATOM    516  CG2 ILE    35      47.058  29.388  52.203  1.00  0.00           C
ATOM    517 HG21 ILE    35      48.072  29.704  51.959  1.00  0.00           H
ATOM    518 HG22 ILE    35      47.076  28.970  53.209  1.00  0.00           H
ATOM    519 HG23 ILE    35      46.881  28.575  51.499  1.00  0.00           H
ATOM    520  CG1 ILE    35      44.603  29.734  52.582  1.00  0.00           C
ATOM    521 HG12 ILE    35      44.578  28.652  52.706  1.00  0.00           H
ATOM    522 HG13 ILE    35      44.306  30.150  53.544  1.00  0.00           H
ATOM    523  CD1 ILE    35      43.469  30.057  51.664  1.00  0.00           C
ATOM    524 HD11 ILE    35      43.499  29.479  50.740  1.00  0.00           H
ATOM    525 HD12 ILE    35      42.508  29.827  52.125  1.00  0.00           H
ATOM    526 HD13 ILE    35      43.341  31.103  51.391  1.00  0.00           H
ATOM    527  C   ILE    35      45.123  32.802  52.629  1.00  0.00           C
ATOM    528  O   ILE    35      44.316  33.036  53.524  1.00  0.00           O
ATOM    529  N   ARG    36      45.048  33.359  51.409  1.00  0.00           N
ATOM    530  H   ARG    36      45.607  32.938  50.680  1.00  0.00           H
ATOM    531  CA  ARG    36      43.938  34.313  50.945  1.00  0.00           C
ATOM    532  HA  ARG    36      43.055  34.039  51.521  1.00  0.00           H
ATOM    533  CB  ARG    36      44.116  35.786  51.260  1.00  0.00           C
ATOM    534  HB2 ARG    36      45.051  36.134  50.823  1.00  0.00           H
ATOM    535  HB3 ARG    36      43.264  36.279  50.789  1.00  0.00           H
ATOM    536  CG  ARG    36      44.106  36.285  52.743  1.00  0.00           C
ATOM    537  HG2 ARG    36      44.941  35.803  53.251  1.00  0.00           H
ATOM    538  HG3 ARG    36      44.360  37.344  52.796  1.00  0.00           H
ATOM    539  CD  ARG    36      42.896  35.971  53.666  1.00  0.00           C
ATOM    540  HD2 ARG    36      42.846  34.889  53.795  1.00  0.00           H
ATOM    541  HD3 ARG    36      42.955  36.369  54.679  1.00  0.00           H
ATOM    542  NE  ARG    36      41.571  36.359  53.190  1.00  0.00           N
ATOM    543  HE  ARG    36      41.025  35.616  52.777  1.00  0.00           H
ATOM    544  CZ  ARG    36      41.096  37.596  53.084  1.00  0.00           C
ATOM    545  NH1 ARG    36      39.944  37.791  52.556  1.00  0.00           N
ATOM    546 HH11 ARG    36      39.470  36.948  52.260  1.00  0.00           H
ATOM    547 HH12 ARG    36      39.490  38.643  52.260  1.00  0.00           H
ATOM    548  NH2 ARG    36      41.727  38.631  53.551  1.00  0.00           N
ATOM    549 HH21 ARG    36      42.543  38.681  54.144  1.00  0.00           H
ATOM    550 HH22 ARG    36      41.200  39.484  53.426  1.00  0.00           H
ATOM    551  C   ARG    36      43.495  34.140  49.492  1.00  0.00           C
ATOM    552  O   ARG    36      44.264  33.599  48.735  1.00  0.00           O
ATOM    553  N   GLH    37      42.270  34.446  49.075  1.00  0.00           N
ATOM    554  H   GLH    37      41.633  34.642  49.834  1.00  0.00           H
ATOM    555  CA  GLH    37      41.689  34.194  47.698  1.00  0.00           C
ATOM    556  HA  GLH    37      40.606  34.279  47.789  1.00  0.00           H
ATOM    557  CB  GLH    37      41.824  35.362  46.713  1.00  0.00           C
ATOM    558  HB2 GLH    37      41.123  35.243  45.886  1.00  0.00           H
ATOM    559  HB3 GLH    37      41.584  36.332  47.148  1.00  0.00           H
ATOM    560  CG  GLH    37      43.228  35.588  46.138  1.00  0.00           C
ATOM    561  HG2 GLH    37      43.767  34.641  46.120  1.00  0.00           H
ATOM    562  HG3 GLH    37      43.318  35.775  45.068  1.00  0.00           H
ATOM    563  CD  GLH    37      44.105  36.613  46.835  1.00  0.00           C
ATOM    564  OE1 GLH    37      44.239  36.644  48.055  1.00  0.00           O
ATOM    565  OE2 GLH    37      44.619  37.664  46.066  1.00  0.00           O
ATOM    566  HE2 GLH    37      44.506  37.524  45.123  1.00  0.00           H
ATOM    567  C   GLH    37      41.945  32.859  47.109  1.00  0.00           C
ATOM    568  O   GLH    37      42.280  32.838  45.902  1.00  0.00           O
ATOM    569  N   PRO    38      41.753  31.702  47.819  1.00  0.00           N
ATOM    570  CD  PRO    38      41.247  31.637  49.140  1.00  0.00           C
ATOM    571  HD2 PRO    38      40.467  32.373  49.337  1.00  0.00           H
ATOM    572  HD3 PRO    38      42.092  31.667  49.829  1.00  0.00           H
ATOM    573  CG  PRO    38      40.648  30.359  49.437  1.00  0.00           C
ATOM    574  HG2 PRO    38      39.584  30.516  49.263  1.00  0.00           H
ATOM    575  HG3 PRO    38      40.904  29.946  50.413  1.00  0.00           H
ATOM    576  CB  PRO    38      41.301  29.452  48.347  1.00  0.00           C
ATOM    577  HB2 PRO    38      40.609  28.679  48.015  1.00  0.00           H
ATOM    578  HB3 PRO    38      42.163  28.965  48.804  1.00  0.00           H
ATOM    579  CA  PRO    38      41.660  30.394  47.172  1.00  0.00           C
ATOM    580  HA  PRO    38      42.636  30.119  46.772  1.00  0.00           H
ATOM    581  C   PRO    38      40.646  30.301  45.979  1.00  0.00           C
ATOM    582  O   PRO    38      39.465  29.851  46.092  1.00  0.00           O
ATOM    583  N   PHE    39      41.114  30.601  44.754  1.00  0.00           N
ATOM    584  H   PHE    39      42.099  30.822  44.718  1.00  0.00           H
ATOM    585  CA  PHE    39      40.386  30.398  43.492  1.00  0.00           C
ATOM    586  HA  PHE    39      39.323  30.488  43.713  1.00  0.00           H
ATOM    587  CB  PHE    39      40.621  31.503  42.480  1.00  0.00           C
ATOM    588  HB2 PHE    39      39.749  31.494  41.825  1.00  0.00           H
ATOM    589  HB3 PHE    39      40.599  32.341  43.177  1.00  0.00           H
ATOM    590  CG  PHE    39      41.882  31.573  41.687  1.00  0.00           C
ATOM    591  CD1 PHE    39      41.910  31.000  40.459  1.00  0.00           C
ATOM    592  HD1 PHE    39      41.043  30.547  40.001  1.00  0.00           H
ATOM    593  CE1 PHE    39      43.022  31.245  39.620  1.00  0.00           C
ATOM    594  HE1 PHE    39      43.050  30.921  38.590  1.00  0.00           H
ATOM    595  CZ  PHE    39      44.155  31.871  40.134  1.00  0.00           C
ATOM    596  HZ  PHE    39      45.045  31.949  39.527  1.00  0.00           H
ATOM    597  CE2 PHE    39      44.123  32.386  41.468  1.00  0.00           C
ATOM    598  HE2 PHE    39      44.979  32.974  41.764  1.00  0.00           H
ATOM    599  CD2 PHE    39      42.968  32.320  42.180  1.00  0.00           C
ATOM    600  HD2 PHE    39      42.844  32.822  43.128  1.00  0.00           H
ATOM    601  C   PHE    39      40.513  28.949  43.060  1.00  0.00           C
ATOM    602  O   PHE    39      41.564  28.466  42.880  1.00  0.00           O
ATOM    603  N   ILE    40      39.383  28.278  42.731  1.00  0.00           N
ATOM    604  H   ILE    40      38.490  28.730  42.866  1.00  0.00           H
ATOM    605  CA  ILE    40      39.311  27.019  41.964  1.00  0.00           C
ATOM    606  HA  ILE    40      40.131  26.391  42.312  1.00  0.00           H
ATOM    607  CB  ILE    40      37.919  26.327  41.990  1.00  0.00           C
ATOM    608  HB  ILE    40      37.148  26.985  41.591  1.00  0.00           H
ATOM    609  CG2 ILE    40      37.923  24.975  41.280  1.00  0.00           C
ATOM    610 HG21 ILE    40      37.880  25.143  40.204  1.00  0.00           H
ATOM    611 HG22 ILE    40      38.815  24.418  41.568  1.00  0.00           H
ATOM    612 HG23 ILE    40      37.023  24.397  41.490  1.00  0.00           H
ATOM    613  CG1 ILE    40      37.452  26.126  43.440  1.00  0.00           C
ATOM    614 HG12 ILE    40      37.155  27.064  43.911  1.00  0.00           H
ATOM    615 HG13 ILE    40      36.502  25.597  43.355  1.00  0.00           H
ATOM    616  CD1 ILE    40      38.396  25.337  44.416  1.00  0.00           C
ATOM    617 HD11 ILE    40      38.687  24.413  43.918  1.00  0.00           H
ATOM    618 HD12 ILE    40      39.273  25.951  44.621  1.00  0.00           H
ATOM    619 HD13 ILE    40      37.882  25.205  45.369  1.00  0.00           H
ATOM    620  C   ILE    40      39.744  27.362  40.511  1.00  0.00           C
ATOM    621  O   ILE    40      39.233  28.375  39.902  1.00  0.00           O
ATOM    622  N   SER    41      40.663  26.650  39.901  1.00  0.00           N
ATOM    623  H   SER    41      41.038  25.817  40.335  1.00  0.00           H
ATOM    624  CA  SER    41      40.772  26.652  38.463  1.00  0.00           C
ATOM    625  HA  SER    41      39.951  27.204  38.005  1.00  0.00           H
ATOM    626  CB  SER    41      42.121  27.323  37.996  1.00  0.00           C
ATOM    627  HB2 SER    41      42.187  28.319  38.435  1.00  0.00           H
ATOM    628  HB3 SER    41      42.966  26.683  38.253  1.00  0.00           H
ATOM    629  OG  SER    41      41.962  27.307  36.603  1.00  0.00           O
ATOM    630  HG  SER    41      41.445  28.047  36.277  1.00  0.00           H
ATOM    631  C   SER    41      40.710  25.151  38.030  1.00  0.00           C
ATOM    632  O   SER    41      41.372  24.289  38.631  1.00  0.00           O
ATOM    633  N   CYX    42      40.128  24.955  36.872  1.00  0.00           N
ATOM    634  H   CYX    42      39.736  25.820  36.528  1.00  0.00           H
ATOM    635  CA  CYX    42      40.006  23.634  36.274  1.00  0.00           C
ATOM    636  HA  CYX    42      40.719  22.934  36.713  1.00  0.00           H
ATOM    637  CB  CYX    42      38.597  23.026  36.622  1.00  0.00           C
ATOM    638  HB2 CYX    42      37.868  23.471  35.944  1.00  0.00           H
ATOM    639  HB3 CYX    42      38.740  21.972  36.386  1.00  0.00           H
ATOM    640  SG  CYX    42      38.051  23.022  38.365  1.00  0.00           S
ATOM    641  C   CYX    42      40.219  23.717  34.727  1.00  0.00           C
ATOM    642  O   CYX    42      39.623  24.563  34.102  1.00  0.00           O
ATOM    643  N   SER    43      41.179  22.888  34.210  1.00  0.00           N
ATOM    644  H   SER    43      41.664  22.276  34.849  1.00  0.00           H
ATOM    645  CA  SER    43      41.248  22.570  32.776  1.00  0.00           C
ATOM    646  HA  SER    43      41.261  23.503  32.212  1.00  0.00           H
ATOM    647  CB  SER    43      42.657  22.022  32.402  1.00  0.00           C
ATOM    648  HB2 SER    43      42.721  21.979  31.315  1.00  0.00           H
ATOM    649  HB3 SER    43      43.430  22.647  32.850  1.00  0.00           H
ATOM    650  OG  SER    43      42.806  20.680  32.830  1.00  0.00           O
ATOM    651  HG  SER    43      43.746  20.485  32.841  1.00  0.00           H
ATOM    652  C   SER    43      39.992  21.686  32.415  1.00  0.00           C
ATOM    653  O   SER    43      39.152  21.301  33.239  1.00  0.00           O
ATOM    654  N   HID    44      40.068  21.144  31.178  1.00  0.00           N
ATOM    655  H   HID    44      40.728  21.458  30.481  1.00  0.00           H
ATOM    656  CA  HID    44      39.190  20.025  30.884  1.00  0.00           C
ATOM    657  HA  HID    44      38.185  20.314  31.191  1.00  0.00           H
ATOM    658  CB  HID    44      39.014  20.014  29.365  1.00  0.00           C
ATOM    659  HB2 HID    44      38.017  19.627  29.151  1.00  0.00           H
ATOM    660  HB3 HID    44      38.951  21.026  28.966  1.00  0.00           H
ATOM    661  CG  HID    44      40.064  19.259  28.586  1.00  0.00           C
ATOM    662  ND1 HID    44      40.186  17.910  28.396  1.00  0.00           N
ATOM    663  HD1 HID    44      39.605  17.198  28.816  1.00  0.00           H
ATOM    664  CE1 HID    44      41.284  17.683  27.649  1.00  0.00           C
ATOM    665  HE1 HID    44      41.698  16.697  27.500  1.00  0.00           H
ATOM    666  NE2 HID    44      41.822  18.839  27.247  1.00  0.00           N
ATOM    667  CD2 HID    44      41.090  19.861  27.870  1.00  0.00           C
ATOM    668  HD2 HID    44      41.378  20.891  27.727  1.00  0.00           H
ATOM    669  C   HID    44      39.661  18.704  31.555  1.00  0.00           C
ATOM    670  O   HID    44      38.987  17.725  31.350  1.00  0.00           O
ATOM    671  N   LEU    45      40.795  18.617  32.313  1.00  0.00           N
ATOM    672  H   LEU    45      41.369  19.447  32.267  1.00  0.00           H
ATOM    673  CA  LEU    45      41.365  17.363  32.817  1.00  0.00           C
ATOM    674  HA  LEU    45      40.843  16.478  32.454  1.00  0.00           H
ATOM    675  CB  LEU    45      42.796  17.165  32.378  1.00  0.00           C
ATOM    676  HB2 LEU    45      43.319  18.102  32.567  1.00  0.00           H
ATOM    677  HB3 LEU    45      43.245  16.380  32.987  1.00  0.00           H
ATOM    678  CG  LEU    45      42.986  16.784  30.867  1.00  0.00           C
ATOM    679  HG  LEU    45      42.303  17.413  30.294  1.00  0.00           H
ATOM    680  CD1 LEU    45      44.447  17.054  30.503  1.00  0.00           C
ATOM    681 HD11 LEU    45      44.642  18.106  30.709  1.00  0.00           H
ATOM    682 HD12 LEU    45      45.114  16.412  31.077  1.00  0.00           H
ATOM    683 HD13 LEU    45      44.719  16.773  29.485  1.00  0.00           H
ATOM    684  CD2 LEU    45      42.713  15.332  30.569  1.00  0.00           C
ATOM    685 HD21 LEU    45      41.839  14.977  31.115  1.00  0.00           H
ATOM    686 HD22 LEU    45      42.556  15.189  29.501  1.00  0.00           H
ATOM    687 HD23 LEU    45      43.569  14.685  30.755  1.00  0.00           H
ATOM    688  C   LEU    45      41.244  17.364  34.351  1.00  0.00           C
ATOM    689  O   LEU    45      40.812  16.393  34.927  1.00  0.00           O
ATOM    690  N   GLU    46      41.590  18.526  34.985  1.00  0.00           N
ATOM    691  H   GLU    46      41.959  19.295  34.443  1.00  0.00           H
ATOM    692  CA  GLU    46      41.675  18.448  36.464  1.00  0.00           C
ATOM    693  HA  GLU    46      40.941  17.738  36.845  1.00  0.00           H
ATOM    694  CB  GLU    46      43.126  18.163  36.926  1.00  0.00           C
ATOM    695  HB2 GLU    46      43.127  17.858  37.971  1.00  0.00           H
ATOM    696  HB3 GLU    46      43.615  17.360  36.374  1.00  0.00           H
ATOM    697  CG  GLU    46      44.088  19.402  36.861  1.00  0.00           C
ATOM    698  HG2 GLU    46      43.704  20.069  36.090  1.00  0.00           H
ATOM    699  HG3 GLU    46      43.922  20.003  37.756  1.00  0.00           H
ATOM    700  CD  GLU    46      45.620  19.145  36.699  1.00  0.00           C
ATOM    701  OE1 GLU    46      46.299  19.639  35.761  1.00  0.00           O
ATOM    702  OE2 GLU    46      46.152  18.349  37.482  1.00  0.00           O
ATOM    703  C   GLU    46      41.300  19.811  37.166  1.00  0.00           C
ATOM    704  O   GLU    46      41.163  20.825  36.445  1.00  0.00           O
ATOM    705  N   CYX    47      41.146  19.772  38.535  1.00  0.00           N
ATOM    706  H   CYX    47      41.355  18.949  39.081  1.00  0.00           H
ATOM    707  CA  CYX    47      41.048  21.047  39.283  1.00  0.00           C
ATOM    708  HA  CYX    47      41.128  21.886  38.592  1.00  0.00           H
ATOM    709  CB  CYX    47      39.754  21.035  40.046  1.00  0.00           C
ATOM    710  HB2 CYX    47      39.618  20.251  40.791  1.00  0.00           H
ATOM    711  HB3 CYX    47      39.699  21.816  40.804  1.00  0.00           H
ATOM    712  SG  CYX    47      38.288  21.149  39.057  1.00  0.00           S
ATOM    713  C   CYX    47      42.198  21.208  40.266  1.00  0.00           C
ATOM    714  O   CYX    47      42.686  20.237  40.913  1.00  0.00           O
ATOM    715  N   ARG    48      42.509  22.494  40.537  1.00  0.00           N
ATOM    716  H   ARG    48      41.971  23.241  40.121  1.00  0.00           H
ATOM    717  CA  ARG    48      43.329  22.904  41.732  1.00  0.00           C
ATOM    718  HA  ARG    48      43.251  22.113  42.478  1.00  0.00           H
ATOM    719  CB  ARG    48      44.778  23.081  41.319  1.00  0.00           C
ATOM    720  HB2 ARG    48      44.823  23.922  40.626  1.00  0.00           H
ATOM    721  HB3 ARG    48      45.298  23.377  42.230  1.00  0.00           H
ATOM    722  CG  ARG    48      45.533  21.962  40.629  1.00  0.00           C
ATOM    723  HG2 ARG    48      45.793  21.144  41.301  1.00  0.00           H
ATOM    724  HG3 ARG    48      44.870  21.483  39.908  1.00  0.00           H
ATOM    725  CD  ARG    48      46.878  22.441  40.041  1.00  0.00           C
ATOM    726  HD2 ARG    48      47.252  21.665  39.374  1.00  0.00           H
ATOM    727  HD3 ARG    48      46.742  23.342  39.442  1.00  0.00           H
ATOM    728  NE  ARG    48      47.869  22.673  41.106  1.00  0.00           N
ATOM    729  HE  ARG    48      47.975  23.644  41.363  1.00  0.00           H
ATOM    730  CZ  ARG    48      48.824  21.888  41.624  1.00  0.00           C
ATOM    731  NH1 ARG    48      49.752  22.390  42.398  1.00  0.00           N
ATOM    732 HH11 ARG    48      49.945  23.378  42.469  1.00  0.00           H
ATOM    733 HH12 ARG    48      50.185  21.788  43.083  1.00  0.00           H
ATOM    734  NH2 ARG    48      48.789  20.601  41.494  1.00  0.00           N
ATOM    735 HH21 ARG    48      48.271  20.183  40.735  1.00  0.00           H
ATOM    736 HH22 ARG    48      49.600  20.069  41.776  1.00  0.00           H
ATOM    737  C   ARG    48      42.842  24.137  42.400  1.00  0.00           C
ATOM    738  O   ARG    48      42.107  24.847  41.694  1.00  0.00           O
ATOM    739  N   THR    49      43.144  24.360  43.688  1.00  0.00           N
ATOM    740  H   THR    49      43.686  23.675  44.195  1.00  0.00           H
ATOM    741  CA  THR    49      43.093  25.675  44.290  1.00  0.00           C
ATOM    742  HA  THR    49      42.246  26.260  43.935  1.00  0.00           H
ATOM    743  CB  THR    49      42.880  25.600  45.849  1.00  0.00           C
ATOM    744  HB  THR    49      43.623  25.079  46.453  1.00  0.00           H
ATOM    745  CG2 THR    49      42.443  26.954  46.522  1.00  0.00           C
ATOM    746 HG21 THR    49      42.233  26.717  47.565  1.00  0.00           H
ATOM    747 HG22 THR    49      43.293  27.624  46.645  1.00  0.00           H
ATOM    748 HG23 THR    49      41.560  27.415  46.077  1.00  0.00           H
ATOM    749  OG1 THR    49      41.652  24.942  45.993  1.00  0.00           O
ATOM    750  HG1 THR    49      41.803  24.239  46.630  1.00  0.00           H
ATOM    751  C   THR    49      44.393  26.433  44.027  1.00  0.00           C
ATOM    752  O   THR    49      45.525  26.030  44.338  1.00  0.00           O
ATOM    753  N   PHE    50      44.265  27.668  43.549  1.00  0.00           N
ATOM    754  H   PHE    50      43.354  28.056  43.350  1.00  0.00           H
ATOM    755  CA  PHE    50      45.382  28.660  43.438  1.00  0.00           C
ATOM    756  HA  PHE    50      46.314  28.148  43.678  1.00  0.00           H
ATOM    757  CB  PHE    50      45.323  29.164  41.982  1.00  0.00           C
ATOM    758  HB2 PHE    50      44.319  29.539  41.785  1.00  0.00           H
ATOM    759  HB3 PHE    50      46.029  29.986  42.103  1.00  0.00           H
ATOM    760  CG  PHE    50      45.901  28.262  40.844  1.00  0.00           C
ATOM    761  CD1 PHE    50      45.200  27.129  40.320  1.00  0.00           C
ATOM    762  HD1 PHE    50      44.229  26.866  40.714  1.00  0.00           H
ATOM    763  CE1 PHE    50      45.707  26.326  39.260  1.00  0.00           C
ATOM    764  HE1 PHE    50      45.159  25.475  38.886  1.00  0.00           H
ATOM    765  CZ  PHE    50      46.930  26.675  38.628  1.00  0.00           C
ATOM    766  HZ  PHE    50      47.243  26.188  37.716  1.00  0.00           H
ATOM    767  CE2 PHE    50      47.699  27.744  39.180  1.00  0.00           C
ATOM    768  HE2 PHE    50      48.660  28.030  38.779  1.00  0.00           H
ATOM    769  CD2 PHE    50      47.149  28.557  40.208  1.00  0.00           C
ATOM    770  HD2 PHE    50      47.799  29.333  40.581  1.00  0.00           H
ATOM    771  C   PHE    50      45.075  29.673  44.545  1.00  0.00           C
ATOM    772  O   PHE    50      43.901  30.096  44.767  1.00  0.00           O
ATOM    773  N   PHE    51      46.094  30.096  45.278  1.00  0.00           N
ATOM    774  H   PHE    51      46.983  29.754  44.942  1.00  0.00           H
ATOM    775  CA  PHE    51      45.944  30.764  46.529  1.00  0.00           C
ATOM    776  HA  PHE    51      45.184  31.522  46.342  1.00  0.00           H
ATOM    777  CB  PHE    51      45.525  29.844  47.689  1.00  0.00           C
ATOM    778  HB2 PHE    51      45.284  30.521  48.508  1.00  0.00           H
ATOM    779  HB3 PHE    51      44.570  29.341  47.533  1.00  0.00           H
ATOM    780  CG  PHE    51      46.581  28.840  48.020  1.00  0.00           C
ATOM    781  CD1 PHE    51      47.502  29.121  49.084  1.00  0.00           C
ATOM    782  HD1 PHE    51      47.345  30.063  49.590  1.00  0.00           H
ATOM    783  CE1 PHE    51      48.531  28.237  49.337  1.00  0.00           C
ATOM    784  HE1 PHE    51      49.316  28.408  50.058  1.00  0.00           H
ATOM    785  CZ  PHE    51      48.673  27.072  48.596  1.00  0.00           C
ATOM    786  HZ  PHE    51      49.566  26.492  48.774  1.00  0.00           H
ATOM    787  CE2 PHE    51      47.790  26.730  47.581  1.00  0.00           C
ATOM    788  HE2 PHE    51      47.910  25.781  47.080  1.00  0.00           H
ATOM    789  CD2 PHE    51      46.727  27.636  47.264  1.00  0.00           C
ATOM    790  HD2 PHE    51      46.027  27.431  46.467  1.00  0.00           H
ATOM    791  C   PHE    51      47.194  31.585  46.833  1.00  0.00           C
ATOM    792  O   PHE    51      48.210  31.250  46.270  1.00  0.00           O
ATOM    793  N   LEU    52      47.093  32.600  47.621  1.00  0.00           N
ATOM    794  H   LEU    52      46.201  32.840  48.029  1.00  0.00           H
ATOM    795  CA  LEU    52      48.363  33.401  47.922  1.00  0.00           C
ATOM    796  HA  LEU    52      49.123  33.144  47.186  1.00  0.00           H
ATOM    797  CB  LEU    52      48.058  34.882  47.697  1.00  0.00           C
ATOM    798  HB2 LEU    52      47.087  35.094  48.144  1.00  0.00           H
ATOM    799  HB3 LEU    52      48.890  35.441  48.126  1.00  0.00           H
ATOM    800  CG  LEU    52      48.067  35.243  46.195  1.00  0.00           C
ATOM    801  HG  LEU    52      48.867  34.738  45.653  1.00  0.00           H
ATOM    802  CD1 LEU    52      46.767  34.865  45.500  1.00  0.00           C
ATOM    803 HD11 LEU    52      46.598  33.820  45.243  1.00  0.00           H
ATOM    804 HD12 LEU    52      45.910  35.260  46.046  1.00  0.00           H
ATOM    805 HD13 LEU    52      46.819  35.347  44.523  1.00  0.00           H
ATOM    806  CD2 LEU    52      48.273  36.746  46.007  1.00  0.00           C
ATOM    807 HD21 LEU    52      47.733  37.243  46.812  1.00  0.00           H
ATOM    808 HD22 LEU    52      49.333  36.990  46.063  1.00  0.00           H
ATOM    809 HD23 LEU    52      48.052  37.143  45.016  1.00  0.00           H
ATOM    810  C   LEU    52      48.811  33.122  49.424  1.00  0.00           C
ATOM    811  O   LEU    52      47.938  33.033  50.267  1.00  0.00           O
ATOM    812  N   THR    53      50.101  33.095  49.717  1.00  0.00           N
ATOM    813  H   THR    53      50.780  33.196  48.976  1.00  0.00           H
ATOM    814  CA  THR    53      50.630  33.056  51.047  1.00  0.00           C
ATOM    815  HA  THR    53      49.875  33.491  51.702  1.00  0.00           H
ATOM    816  CB  THR    53      50.883  31.582  51.465  1.00  0.00           C
ATOM    817  HB  THR    53      49.877  31.183  51.331  1.00  0.00           H
ATOM    818  CG2 THR    53      51.860  30.889  50.548  1.00  0.00           C
ATOM    819 HG21 THR    53      51.879  29.818  50.749  1.00  0.00           H
ATOM    820 HG22 THR    53      51.561  31.028  49.509  1.00  0.00           H
ATOM    821 HG23 THR    53      52.893  31.141  50.786  1.00  0.00           H
ATOM    822  OG1 THR    53      51.352  31.475  52.809  1.00  0.00           O
ATOM    823  HG1 THR    53      50.628  31.701  53.397  1.00  0.00           H
ATOM    824  C   THR    53      51.937  33.856  51.123  1.00  0.00           C
ATOM    825  O   THR    53      52.598  34.106  50.148  1.00  0.00           O
ATOM    826  N   GLN    54      52.239  34.345  52.337  1.00  0.00           N
ATOM    827  H   GLN    54      51.527  34.359  53.054  1.00  0.00           H
ATOM    828  CA  GLN    54      53.544  34.979  52.684  1.00  0.00           C
ATOM    829  HA  GLN    54      53.899  35.602  51.864  1.00  0.00           H
ATOM    830  CB  GLN    54      53.367  35.921  53.849  1.00  0.00           C
ATOM    831  HB2 GLN    54      53.221  35.423  54.808  1.00  0.00           H
ATOM    832  HB3 GLN    54      54.337  36.418  53.851  1.00  0.00           H
ATOM    833  CG  GLN    54      52.167  36.924  53.950  1.00  0.00           C
ATOM    834  HG2 GLN    54      51.236  36.487  53.592  1.00  0.00           H
ATOM    835  HG3 GLN    54      51.947  37.299  54.950  1.00  0.00           H
ATOM    836  CD  GLN    54      52.455  38.133  53.141  1.00  0.00           C
ATOM    837  OE1 GLN    54      53.461  38.272  52.420  1.00  0.00           O
ATOM    838  NE2 GLN    54      51.586  39.135  53.152  1.00  0.00           N
ATOM    839 HE21 GLN    54      50.913  39.198  53.903  1.00  0.00           H
ATOM    840 HE22 GLN    54      51.922  39.937  52.637  1.00  0.00           H
ATOM    841  C   GLN    54      54.713  33.979  53.040  1.00  0.00           C
ATOM    842  O   GLN    54      55.850  34.362  53.353  1.00  0.00           O
ATOM    843  N   GLY    55      54.371  32.698  53.033  1.00  0.00           N
ATOM    844  H   GLY    55      53.393  32.500  52.872  1.00  0.00           H
ATOM    845  CA  GLY    55      55.199  31.621  53.534  1.00  0.00           C
ATOM    846  HA2 GLY    55      54.937  30.793  52.875  1.00  0.00           H
ATOM    847  HA3 GLY    55      56.260  31.868  53.533  1.00  0.00           H
ATOM    848  C   GLY    55      54.896  31.207  54.968  1.00  0.00           C
ATOM    849  O   GLY    55      55.364  30.193  55.512  1.00  0.00           O
ATOM    850  N   ALA    56      54.147  32.037  55.703  1.00  0.00           N
ATOM    851  H   ALA    56      53.942  32.923  55.265  1.00  0.00           H
ATOM    852  CA  ALA    56      53.658  31.829  57.118  1.00  0.00           C
ATOM    853  HA  ALA    56      54.405  31.594  57.876  1.00  0.00           H
ATOM    854  CB  ALA    56      52.991  33.142  57.508  1.00  0.00           C
ATOM    855  HB1 ALA    56      53.475  33.974  56.996  1.00  0.00           H
ATOM    856  HB2 ALA    56      51.933  33.068  57.255  1.00  0.00           H
ATOM    857  HB3 ALA    56      52.900  33.247  58.589  1.00  0.00           H
ATOM    858  C   ALA    56      52.556  30.755  57.299  1.00  0.00           C
ATOM    859  O   ALA    56      51.551  30.606  56.574  1.00  0.00           O
ATOM    860  N   LEU    57      52.706  29.912  58.326  1.00  0.00           N
ATOM    861  H   LEU    57      53.353  30.190  59.050  1.00  0.00           H
ATOM    862  CA  LEU    57      51.694  28.863  58.812  1.00  0.00           C
ATOM    863  HA  LEU    57      51.146  28.494  57.946  1.00  0.00           H
ATOM    864  CB  LEU    57      52.508  27.643  59.400  1.00  0.00           C
ATOM    865  HB2 LEU    57      53.059  27.908  60.302  1.00  0.00           H
ATOM    866  HB3 LEU    57      51.778  26.868  59.636  1.00  0.00           H
ATOM    867  CG  LEU    57      53.563  27.111  58.369  1.00  0.00           C
ATOM    868  HG  LEU    57      53.975  27.884  57.721  1.00  0.00           H
ATOM    869  CD1 LEU    57      54.655  26.424  59.068  1.00  0.00           C
ATOM    870 HD11 LEU    57      54.241  25.621  59.677  1.00  0.00           H
ATOM    871 HD12 LEU    57      55.245  25.983  58.265  1.00  0.00           H
ATOM    872 HD13 LEU    57      55.229  27.045  59.756  1.00  0.00           H
ATOM    873  CD2 LEU    57      52.815  26.218  57.277  1.00  0.00           C
ATOM    874 HD21 LEU    57      52.094  26.827  56.729  1.00  0.00           H
ATOM    875 HD22 LEU    57      53.561  25.890  56.554  1.00  0.00           H
ATOM    876 HD23 LEU    57      52.338  25.350  57.732  1.00  0.00           H
ATOM    877  C   LEU    57      50.701  29.339  59.837  1.00  0.00           C
ATOM    878  O   LEU    57      50.989  30.326  60.561  1.00  0.00           O
ATOM    879  N   LEU    58      49.580  28.579  59.989  1.00  0.00           N
ATOM    880  H   LEU    58      49.451  27.840  59.313  1.00  0.00           H
ATOM    881  CA  LEU    58      48.666  28.441  61.067  1.00  0.00           C
ATOM    882  HA  LEU    58      48.376  29.435  61.408  1.00  0.00           H
ATOM    883  CB  LEU    58      47.488  27.584  60.625  1.00  0.00           C
ATOM    884  HB2 LEU    58      47.846  26.555  60.564  1.00  0.00           H
ATOM    885  HB3 LEU    58      46.769  27.659  61.441  1.00  0.00           H
ATOM    886  CG  LEU    58      46.731  27.886  59.370  1.00  0.00           C
ATOM    887  HG  LEU    58      47.371  27.831  58.490  1.00  0.00           H
ATOM    888  CD1 LEU    58      45.655  26.809  59.402  1.00  0.00           C
ATOM    889 HD11 LEU    58      44.903  26.935  58.623  1.00  0.00           H
ATOM    890 HD12 LEU    58      46.197  25.874  59.260  1.00  0.00           H
ATOM    891 HD13 LEU    58      45.140  26.795  60.362  1.00  0.00           H
ATOM    892  CD2 LEU    58      45.982  29.152  59.400  1.00  0.00           C
ATOM    893 HD21 LEU    58      46.701  29.933  59.651  1.00  0.00           H
ATOM    894 HD22 LEU    58      45.462  29.299  58.453  1.00  0.00           H
ATOM    895 HD23 LEU    58      45.278  29.135  60.231  1.00  0.00           H
ATOM    896  C   LEU    58      49.271  27.799  62.304  1.00  0.00           C
ATOM    897  O   LEU    58      50.301  27.065  62.097  1.00  0.00           O
ATOM    898  N   ASN    59      48.770  28.007  63.520  1.00  0.00           N
ATOM    899  H   ASN    59      47.916  28.516  63.701  1.00  0.00           H
ATOM    900  CA  ASN    59      49.320  27.277  64.719  1.00  0.00           C
ATOM    901  HA  ASN    59      48.914  27.789  65.591  1.00  0.00           H
ATOM    902  CB  ASN    59      48.728  25.826  64.766  1.00  0.00           C
ATOM    903  HB2 ASN    59      49.253  25.273  63.988  1.00  0.00           H
ATOM    904  HB3 ASN    59      49.106  25.396  65.694  1.00  0.00           H
ATOM    905  CG  ASN    59      47.238  25.654  64.596  1.00  0.00           C
ATOM    906  OD1 ASN    59      46.385  25.987  65.401  1.00  0.00           O
ATOM    907  ND2 ASN    59      46.936  24.843  63.646  1.00  0.00           N
ATOM    908 HD21 ASN    59      45.948  24.638  63.698  1.00  0.00           H
ATOM    909 HD22 ASN    59      47.614  24.407  63.036  1.00  0.00           H
ATOM    910  C   ASN    59      50.874  27.270  64.945  1.00  0.00           C
ATOM    911  O   ASN    59      51.337  26.603  65.889  1.00  0.00           O
ATOM    912  N   ASP    60      51.660  28.078  64.221  1.00  0.00           N
ATOM    913  H   ASP    60      51.233  28.639  63.498  1.00  0.00           H
ATOM    914  CA  ASP    60      53.042  28.306  64.673  1.00  0.00           C
ATOM    915  HA  ASP    60      53.624  27.384  64.683  1.00  0.00           H
ATOM    916  CB  ASP    60      53.557  29.188  63.505  1.00  0.00           C
ATOM    917  HB2 ASP    60      53.212  28.770  62.559  1.00  0.00           H
ATOM    918  HB3 ASP    60      53.180  30.185  63.730  1.00  0.00           H
ATOM    919  CG  ASP    60      55.042  29.335  63.470  1.00  0.00           C
ATOM    920  OD1 ASP    60      55.557  30.062  62.617  1.00  0.00           O
ATOM    921  OD2 ASP    60      55.769  28.803  64.370  1.00  0.00           O
ATOM    922  C   ASP    60      53.124  29.073  65.964  1.00  0.00           C
ATOM    923  O   ASP    60      52.599  30.162  66.084  1.00  0.00           O
ATOM    924  N   LYS    61      53.928  28.518  66.904  1.00  0.00           N
ATOM    925  H   LYS    61      54.360  27.610  66.812  1.00  0.00           H
ATOM    926  CA  LYS    61      54.210  29.199  68.213  1.00  0.00           C
ATOM    927  HA  LYS    61      53.232  29.241  68.693  1.00  0.00           H
ATOM    928  CB  LYS    61      55.026  28.247  69.086  1.00  0.00           C
ATOM    929  HB2 LYS    61      56.004  28.026  68.658  1.00  0.00           H
ATOM    930  HB3 LYS    61      55.275  28.741  70.025  1.00  0.00           H
ATOM    931  CG  LYS    61      54.163  27.026  69.417  1.00  0.00           C
ATOM    932  HG2 LYS    61      53.195  27.337  69.811  1.00  0.00           H
ATOM    933  HG3 LYS    61      53.933  26.459  68.514  1.00  0.00           H
ATOM    934  CD  LYS    61      54.676  26.026  70.394  1.00  0.00           C
ATOM    935  HD2 LYS    61      54.430  26.316  71.415  1.00  0.00           H
ATOM    936  HD3 LYS    61      54.109  25.103  70.264  1.00  0.00           H
ATOM    937  CE  LYS    61      56.138  25.792  70.106  1.00  0.00           C
ATOM    938  HE2 LYS    61      56.298  25.396  69.103  1.00  0.00           H
ATOM    939  HE3 LYS    61      56.618  26.768  70.173  1.00  0.00           H
ATOM    940  NZ  LYS    61      56.698  24.933  71.204  1.00  0.00           N
ATOM    941  HZ1 LYS    61      57.696  25.085  71.221  1.00  0.00           H
ATOM    942  HZ2 LYS    61      56.322  25.206  72.100  1.00  0.00           H
ATOM    943  HZ3 LYS    61      56.444  23.957  71.134  1.00  0.00           H
ATOM    944  C   LYS    61      54.837  30.547  68.150  1.00  0.00           C
ATOM    945  O   LYS    61      54.795  31.217  69.198  1.00  0.00           O
ATOM    946  N   HIP    62      55.564  30.824  67.130  1.00  0.00           N
ATOM    947  H   HIP    62      55.480  30.220  66.324  1.00  0.00           H
ATOM    948  CA  HIP    62      56.652  31.748  67.173  1.00  0.00           C
ATOM    949  HA  HIP    62      57.095  31.809  68.167  1.00  0.00           H
ATOM    950  CB  HIP    62      57.750  31.212  66.248  1.00  0.00           C
ATOM    951  HB2 HIP    62      57.387  31.213  65.220  1.00  0.00           H
ATOM    952  HB3 HIP    62      58.595  31.898  66.308  1.00  0.00           H
ATOM    953  CG  HIP    62      58.262  29.814  66.638  1.00  0.00           C
ATOM    954  ND1 HIP    62      57.740  28.588  66.360  1.00  0.00           N
ATOM    955  HD1 HIP    62      56.889  28.436  65.837  1.00  0.00           H
ATOM    956  CE1 HIP    62      58.329  27.653  67.174  1.00  0.00           C
ATOM    957  HE1 HIP    62      57.926  26.714  67.523  1.00  0.00           H
ATOM    958  NE2 HIP    62      59.305  28.306  67.920  1.00  0.00           N
ATOM    959  HE2 HIP    62      59.627  27.991  68.823  1.00  0.00           H
ATOM    960  CD2 HIP    62      59.277  29.631  67.587  1.00  0.00           C
ATOM    961  HD2 HIP    62      59.816  30.460  68.025  1.00  0.00           H
ATOM    962  C   HIP    62      56.214  33.244  66.959  1.00  0.00           C
ATOM    963  O   HIP    62      57.165  34.090  66.952  1.00  0.00           O
ATOM    964  N   SER    63      54.942  33.643  66.811  1.00  0.00           N
ATOM    965  H   SER    63      54.295  32.868  66.784  1.00  0.00           H
ATOM    966  CA  SER    63      54.438  34.950  66.378  1.00  0.00           C
ATOM    967  HA  SER    63      53.354  34.826  66.383  1.00  0.00           H
ATOM    968  CB  SER    63      54.730  36.193  67.261  1.00  0.00           C
ATOM    969  HB2 SER    63      54.120  37.032  66.928  1.00  0.00           H
ATOM    970  HB3 SER    63      54.453  35.945  68.285  1.00  0.00           H
ATOM    971  OG  SER    63      56.122  36.498  67.167  1.00  0.00           O
ATOM    972  HG  SER    63      56.547  35.638  67.161  1.00  0.00           H
ATOM    973  C   SER    63      54.695  35.266  64.950  1.00  0.00           C
ATOM    974  O   SER    63      55.808  35.155  64.482  1.00  0.00           O
ATOM    975  N   ASN    64      53.638  35.728  64.281  1.00  0.00           N
ATOM    976  H   ASN    64      52.727  35.855  64.698  1.00  0.00           H
ATOM    977  CA  ASN    64      53.729  36.266  62.935  1.00  0.00           C
ATOM    978  HA  ASN    64      54.369  35.637  62.316  1.00  0.00           H
ATOM    979  CB  ASN    64      52.322  36.289  62.359  1.00  0.00           C
ATOM    980  HB2 ASN    64      51.743  35.448  62.739  1.00  0.00           H
ATOM    981  HB3 ASN    64      51.817  37.207  62.655  1.00  0.00           H
ATOM    982  CG  ASN    64      52.289  36.321  60.828  1.00  0.00           C
ATOM    983  OD1 ASN    64      52.101  37.354  60.224  1.00  0.00           O
ATOM    984  ND2 ASN    64      52.705  35.227  60.211  1.00  0.00           N
ATOM    985 HD21 ASN    64      52.755  35.200  59.203  1.00  0.00           H
ATOM    986 HD22 ASN    64      52.969  34.417  60.753  1.00  0.00           H
ATOM    987  C   ASN    64      54.332  37.710  62.827  1.00  0.00           C
ATOM    988  O   ASN    64      54.089  38.546  63.703  1.00  0.00           O
ATOM    989  N   GLY    65      54.894  38.041  61.675  1.00  0.00           N
ATOM    990  H   GLY    65      55.171  37.249  61.114  1.00  0.00           H
ATOM    991  CA  GLY    65      55.383  39.389  61.328  1.00  0.00           C
ATOM    992  HA2 GLY    65      55.950  39.685  62.210  1.00  0.00           H
ATOM    993  HA3 GLY    65      56.067  39.217  60.497  1.00  0.00           H
ATOM    994  C   GLY    65      54.375  40.483  60.973  1.00  0.00           C
ATOM    995  O   GLY    65      54.797  41.627  60.784  1.00  0.00           O
ATOM    996  N   THR    66      53.079  40.130  60.760  1.00  0.00           N
ATOM    997  H   THR    66      52.769  39.209  61.037  1.00  0.00           H
ATOM    998  CA  THR    66      51.960  41.073  60.319  1.00  0.00           C
ATOM    999  HA  THR    66      51.085  40.446  60.151  1.00  0.00           H
ATOM   1000  CB  THR    66      51.663  42.175  61.396  1.00  0.00           C
ATOM   1001  HB  THR    66      52.484  42.883  61.505  1.00  0.00           H
ATOM   1002  CG2 THR    66      50.462  42.988  60.954  1.00  0.00           C
ATOM   1003 HG21 THR    66      50.078  43.652  61.727  1.00  0.00           H
ATOM   1004 HG22 THR    66      50.668  43.558  60.048  1.00  0.00           H
ATOM   1005 HG23 THR    66      49.653  42.278  60.779  1.00  0.00           H
ATOM   1006  OG1 THR    66      51.304  41.476  62.552  1.00  0.00           O
ATOM   1007  HG1 THR    66      51.016  42.144  63.178  1.00  0.00           H
ATOM   1008  C   THR    66      52.433  41.672  58.975  1.00  0.00           C
ATOM   1009  O   THR    66      52.614  42.878  58.764  1.00  0.00           O
ATOM   1010  N   VAL    67      52.751  40.878  57.928  1.00  0.00           N
ATOM   1011  H   VAL    67      52.560  39.886  57.933  1.00  0.00           H
ATOM   1012  CA  VAL    67      53.454  41.188  56.667  1.00  0.00           C
ATOM   1013  HA  VAL    67      54.104  42.046  56.837  1.00  0.00           H
ATOM   1014  CB  VAL    67      54.222  39.985  56.086  1.00  0.00           C
ATOM   1015  HB  VAL    67      53.615  39.085  55.997  1.00  0.00           H
ATOM   1016  CG1 VAL    67      54.769  40.214  54.653  1.00  0.00           C
ATOM   1017 HG11 VAL    67      55.412  39.408  54.299  1.00  0.00           H
ATOM   1018 HG12 VAL    67      53.928  40.155  53.961  1.00  0.00           H
ATOM   1019 HG13 VAL    67      55.435  41.074  54.585  1.00  0.00           H
ATOM   1020  CG2 VAL    67      55.409  39.690  57.125  1.00  0.00           C
ATOM   1021 HG21 VAL    67      56.048  38.879  56.775  1.00  0.00           H
ATOM   1022 HG22 VAL    67      56.005  40.595  57.240  1.00  0.00           H
ATOM   1023 HG23 VAL    67      54.918  39.550  58.088  1.00  0.00           H
ATOM   1024  C   VAL    67      52.376  41.687  55.658  1.00  0.00           C
ATOM   1025  O   VAL    67      51.207  41.272  55.531  1.00  0.00           O
ATOM   1026  N   LYS    68      52.864  42.701  54.879  1.00  0.00           N
ATOM   1027  H   LYS    68      53.832  42.945  55.031  1.00  0.00           H
ATOM   1028  CA  LYS    68      51.947  43.543  54.115  1.00  0.00           C
ATOM   1029  HA  LYS    68      51.073  43.792  54.719  1.00  0.00           H
ATOM   1030  CB  LYS    68      52.545  44.915  53.915  1.00  0.00           C
ATOM   1031  HB2 LYS    68      51.843  45.728  53.725  1.00  0.00           H
ATOM   1032  HB3 LYS    68      53.020  45.214  54.848  1.00  0.00           H
ATOM   1033  CG  LYS    68      53.598  44.995  52.806  1.00  0.00           C
ATOM   1034  HG2 LYS    68      54.359  44.257  53.057  1.00  0.00           H
ATOM   1035  HG3 LYS    68      53.235  44.796  51.798  1.00  0.00           H
ATOM   1036  CD  LYS    68      54.208  46.461  52.734  1.00  0.00           C
ATOM   1037  HD2 LYS    68      54.693  46.583  51.766  1.00  0.00           H
ATOM   1038  HD3 LYS    68      53.331  47.105  52.689  1.00  0.00           H
ATOM   1039  CE  LYS    68      55.200  46.842  53.781  1.00  0.00           C
ATOM   1040  HE2 LYS    68      54.725  46.620  54.737  1.00  0.00           H
ATOM   1041  HE3 LYS    68      56.054  46.183  53.621  1.00  0.00           H
ATOM   1042  NZ  LYS    68      55.700  48.237  53.719  1.00  0.00           N
ATOM   1043  HZ1 LYS    68      56.337  48.399  52.952  1.00  0.00           H
ATOM   1044  HZ2 LYS    68      54.990  48.954  53.714  1.00  0.00           H
ATOM   1045  HZ3 LYS    68      56.185  48.401  54.590  1.00  0.00           H
ATOM   1046  C   LYS    68      51.436  42.796  52.857  1.00  0.00           C
ATOM   1047  O   LYS    68      52.099  41.859  52.352  1.00  0.00           O
ATOM   1048  N   ASP    69      50.283  43.236  52.423  1.00  0.00           N
ATOM   1049  H   ASP    69      49.888  44.083  52.803  1.00  0.00           H
ATOM   1050  CA  ASP    69      49.530  42.625  51.258  1.00  0.00           C
ATOM   1051  HA  ASP    69      49.319  41.614  51.608  1.00  0.00           H
ATOM   1052  CB  ASP    69      48.219  43.326  50.795  1.00  0.00           C
ATOM   1053  HB2 ASP    69      48.533  44.298  50.415  1.00  0.00           H
ATOM   1054  HB3 ASP    69      47.816  42.777  49.944  1.00  0.00           H
ATOM   1055  CG  ASP    69      47.056  43.423  51.815  1.00  0.00           C
ATOM   1056  OD1 ASP    69      46.246  44.313  51.608  1.00  0.00           O
ATOM   1057  OD2 ASP    69      46.945  42.526  52.643  1.00  0.00           O
ATOM   1058  C   ASP    69      50.467  42.479  50.115  1.00  0.00           C
ATOM   1059  O   ASP    69      50.414  41.498  49.411  1.00  0.00           O
ATOM   1060  N   ARG    70      51.305  43.534  49.790  1.00  0.00           N
ATOM   1061  H   ARG    70      51.171  44.342  50.382  1.00  0.00           H
ATOM   1062  CA  ARG    70      52.069  43.645  48.549  1.00  0.00           C
ATOM   1063  HA  ARG    70      51.682  42.841  47.923  1.00  0.00           H
ATOM   1064  CB  ARG    70      51.626  44.884  47.745  1.00  0.00           C
ATOM   1065  HB2 ARG    70      51.751  45.684  48.475  1.00  0.00           H
ATOM   1066  HB3 ARG    70      52.288  44.960  46.883  1.00  0.00           H
ATOM   1067  CG  ARG    70      50.186  44.812  47.252  1.00  0.00           C
ATOM   1068  HG2 ARG    70      50.036  43.862  46.738  1.00  0.00           H
ATOM   1069  HG3 ARG    70      49.585  44.839  48.161  1.00  0.00           H
ATOM   1070  CD  ARG    70      49.769  45.982  46.266  1.00  0.00           C
ATOM   1071  HD2 ARG    70      50.402  45.882  45.385  1.00  0.00           H
ATOM   1072  HD3 ARG    70      48.785  45.905  45.804  1.00  0.00           H
ATOM   1073  NE  ARG    70      49.818  47.377  46.810  1.00  0.00           N
ATOM   1074  HE  ARG    70      50.576  47.989  46.545  1.00  0.00           H
ATOM   1075  CZ  ARG    70      49.143  47.781  47.791  1.00  0.00           C
ATOM   1076  NH1 ARG    70      49.535  48.807  48.515  1.00  0.00           N
ATOM   1077 HH11 ARG    70      50.163  49.448  48.052  1.00  0.00           H
ATOM   1078 HH12 ARG    70      48.912  49.186  49.213  1.00  0.00           H
ATOM   1079  NH2 ARG    70      48.022  47.196  48.137  1.00  0.00           N
ATOM   1080 HH21 ARG    70      47.606  46.444  47.606  1.00  0.00           H
ATOM   1081 HH22 ARG    70      47.367  47.619  48.778  1.00  0.00           H
ATOM   1082  C   ARG    70      53.559  43.409  48.731  1.00  0.00           C
ATOM   1083  O   ARG    70      54.433  43.925  48.032  1.00  0.00           O
ATOM   1084  N   SER    71      53.875  42.534  49.719  1.00  0.00           N
ATOM   1085  H   SER    71      53.172  42.092  50.294  1.00  0.00           H
ATOM   1086  CA  SER    71      55.256  42.354  50.103  1.00  0.00           C
ATOM   1087  HA  SER    71      55.598  43.301  50.519  1.00  0.00           H
ATOM   1088  CB  SER    71      55.228  41.388  51.309  1.00  0.00           C
ATOM   1089  HB2 SER    71      54.696  41.789  52.172  1.00  0.00           H
ATOM   1090  HB3 SER    71      54.654  40.518  50.987  1.00  0.00           H
ATOM   1091  OG  SER    71      56.549  41.146  51.717  1.00  0.00           O
ATOM   1092  HG  SER    71      56.774  41.810  52.372  1.00  0.00           H
ATOM   1093  C   SER    71      56.087  41.746  49.000  1.00  0.00           C
ATOM   1094  O   SER    71      55.620  40.930  48.187  1.00  0.00           O
ATOM   1095  N   PRO    72      57.437  41.969  49.029  1.00  0.00           N
ATOM   1096  CD  PRO    72      58.146  43.013  49.673  1.00  0.00           C
ATOM   1097  HD2 PRO    72      57.656  43.306  50.602  1.00  0.00           H
ATOM   1098  HD3 PRO    72      58.028  43.899  49.051  1.00  0.00           H
ATOM   1099  CG  PRO    72      59.564  42.535  49.764  1.00  0.00           C
ATOM   1100  HG2 PRO    72      59.738  41.935  50.656  1.00  0.00           H
ATOM   1101  HG3 PRO    72      60.128  43.468  49.761  1.00  0.00           H
ATOM   1102  CB  PRO    72      59.731  41.773  48.494  1.00  0.00           C
ATOM   1103  HB2 PRO    72      60.600  41.119  48.551  1.00  0.00           H
ATOM   1104  HB3 PRO    72      59.932  42.532  47.739  1.00  0.00           H
ATOM   1105  CA  PRO    72      58.343  41.156  48.182  1.00  0.00           C
ATOM   1106  HA  PRO    72      58.078  41.273  47.131  1.00  0.00           H
ATOM   1107  C   PRO    72      58.245  39.662  48.622  1.00  0.00           C
ATOM   1108  O   PRO    72      58.434  38.720  47.802  1.00  0.00           O
ATOM   1109  N   HID    73      57.895  39.276  49.867  1.00  0.00           N
ATOM   1110  H   HID    73      57.915  40.001  50.569  1.00  0.00           H
ATOM   1111  CA  HID    73      57.687  37.917  50.344  1.00  0.00           C
ATOM   1112  HA  HID    73      58.505  37.317  49.945  1.00  0.00           H
ATOM   1113  CB  HID    73      57.714  37.869  51.838  1.00  0.00           C
ATOM   1114  HB2 HID    73      56.834  38.358  52.256  1.00  0.00           H
ATOM   1115  HB3 HID    73      57.662  36.873  52.276  1.00  0.00           H
ATOM   1116  CG  HID    73      58.946  38.425  52.459  1.00  0.00           C
ATOM   1117  ND1 HID    73      60.273  38.146  52.142  1.00  0.00           N
ATOM   1118  HD1 HID    73      60.629  37.451  51.502  1.00  0.00           H
ATOM   1119  CE1 HID    73      61.102  38.790  52.935  1.00  0.00           C
ATOM   1120  HE1 HID    73      62.165  38.600  52.980  1.00  0.00           H
ATOM   1121  NE2 HID    73      60.347  39.644  53.707  1.00  0.00           N
ATOM   1122  CD2 HID    73      59.013  39.342  53.480  1.00  0.00           C
ATOM   1123  HD2 HID    73      58.243  39.691  54.153  1.00  0.00           H
ATOM   1124  C   HID    73      56.411  37.231  49.913  1.00  0.00           C
ATOM   1125  O   HID    73      56.280  35.980  50.121  1.00  0.00           O
ATOM   1126  N   ARG    74      55.454  37.892  49.314  1.00  0.00           N
ATOM   1127  H   ARG    74      55.794  38.813  49.075  1.00  0.00           H
ATOM   1128  CA  ARG    74      54.133  37.320  48.829  1.00  0.00           C
ATOM   1129  HA  ARG    74      53.873  36.818  49.761  1.00  0.00           H
ATOM   1130  CB  ARG    74      53.119  38.418  48.492  1.00  0.00           C
ATOM   1131  HB2 ARG    74      53.289  39.301  49.106  1.00  0.00           H
ATOM   1132  HB3 ARG    74      53.377  38.952  47.578  1.00  0.00           H
ATOM   1133  CG  ARG    74      51.654  37.992  48.621  1.00  0.00           C
ATOM   1134  HG2 ARG    74      51.158  38.802  48.087  1.00  0.00           H
ATOM   1135  HG3 ARG    74      51.649  37.044  48.084  1.00  0.00           H
ATOM   1136  CD  ARG    74      51.104  37.993  50.073  1.00  0.00           C
ATOM   1137  HD2 ARG    74      51.753  37.371  50.690  1.00  0.00           H
ATOM   1138  HD3 ARG    74      51.102  39.008  50.469  1.00  0.00           H
ATOM   1139  NE  ARG    74      49.668  37.528  50.215  1.00  0.00           N
ATOM   1140  HE  ARG    74      49.413  36.731  50.781  1.00  0.00           H
ATOM   1141  CZ  ARG    74      48.552  38.073  49.762  1.00  0.00           C
ATOM   1142  NH1 ARG    74      47.431  37.435  49.868  1.00  0.00           N
ATOM   1143 HH11 ARG    74      47.430  36.531  50.318  1.00  0.00           H
ATOM   1144 HH12 ARG    74      46.561  37.949  49.893  1.00  0.00           H
ATOM   1145  NH2 ARG    74      48.539  39.236  49.277  1.00  0.00           N
ATOM   1146 HH21 ARG    74      49.400  39.765  49.250  1.00  0.00           H
ATOM   1147 HH22 ARG    74      47.652  39.645  49.021  1.00  0.00           H
ATOM   1148  C   ARG    74      54.374  36.443  47.655  1.00  0.00           C
ATOM   1149  O   ARG    74      55.036  36.822  46.704  1.00  0.00           O
ATOM   1150  N   THR    75      53.766  35.289  47.730  1.00  0.00           N
ATOM   1151  H   THR    75      53.343  35.026  48.608  1.00  0.00           H
ATOM   1152  CA  THR    75      53.767  34.309  46.644  1.00  0.00           C
ATOM   1153  HA  THR    75      54.173  34.817  45.770  1.00  0.00           H
ATOM   1154  CB  THR    75      54.594  33.034  46.994  1.00  0.00           C
ATOM   1155  HB  THR    75      54.507  32.189  46.312  1.00  0.00           H
ATOM   1156  CG2 THR    75      56.043  33.573  47.155  1.00  0.00           C
ATOM   1157 HG21 THR    75      56.193  34.050  48.123  1.00  0.00           H
ATOM   1158 HG22 THR    75      56.569  32.623  47.065  1.00  0.00           H
ATOM   1159 HG23 THR    75      56.301  34.306  46.389  1.00  0.00           H
ATOM   1160  OG1 THR    75      54.179  32.546  48.202  1.00  0.00           O
ATOM   1161  HG1 THR    75      54.013  33.170  48.913  1.00  0.00           H
ATOM   1162  C   THR    75      52.365  33.927  46.348  1.00  0.00           C
ATOM   1163  O   THR    75      51.488  33.959  47.199  1.00  0.00           O
ATOM   1164  N   LEU    76      52.227  33.520  45.136  1.00  0.00           N
ATOM   1165  H   LEU    76      53.076  33.516  44.589  1.00  0.00           H
ATOM   1166  CA  LEU    76      51.113  32.767  44.623  1.00  0.00           C
ATOM   1167  HA  LEU    76      50.257  32.973  45.265  1.00  0.00           H
ATOM   1168  CB  LEU    76      50.893  33.192  43.098  1.00  0.00           C
ATOM   1169  HB2 LEU    76      50.616  34.245  43.138  1.00  0.00           H
ATOM   1170  HB3 LEU    76      51.857  33.179  42.591  1.00  0.00           H
ATOM   1171  CG  LEU    76      49.724  32.490  42.328  1.00  0.00           C
ATOM   1172  HG  LEU    76      49.832  31.414  42.462  1.00  0.00           H
ATOM   1173  CD1 LEU    76      48.316  32.724  42.842  1.00  0.00           C
ATOM   1174 HD11 LEU    76      47.593  32.133  42.280  1.00  0.00           H
ATOM   1175 HD12 LEU    76      48.397  32.482  43.902  1.00  0.00           H
ATOM   1176 HD13 LEU    76      48.118  33.795  42.814  1.00  0.00           H
ATOM   1177  CD2 LEU    76      49.893  32.606  40.824  1.00  0.00           C
ATOM   1178 HD21 LEU    76      50.936  32.539  40.511  1.00  0.00           H
ATOM   1179 HD22 LEU    76      49.172  32.019  40.257  1.00  0.00           H
ATOM   1180 HD23 LEU    76      49.625  33.626  40.547  1.00  0.00           H
ATOM   1181  C   LEU    76      51.493  31.253  44.645  1.00  0.00           C
ATOM   1182  O   LEU    76      52.507  30.831  44.046  1.00  0.00           O
ATOM   1183  N   MET    77      50.648  30.462  45.230  1.00  0.00           N
ATOM   1184  H   MET    77      49.722  30.770  45.487  1.00  0.00           H
ATOM   1185  CA  MET    77      50.809  28.989  45.301  1.00  0.00           C
ATOM   1186  HA  MET    77      51.581  28.569  44.656  1.00  0.00           H
ATOM   1187  CB  MET    77      51.111  28.662  46.778  1.00  0.00           C
ATOM   1188  HB2 MET    77      50.351  29.057  47.453  1.00  0.00           H
ATOM   1189  HB3 MET    77      50.913  27.591  46.810  1.00  0.00           H
ATOM   1190  CG  MET    77      52.593  28.870  47.146  1.00  0.00           C
ATOM   1191  HG2 MET    77      53.214  28.668  46.273  1.00  0.00           H
ATOM   1192  HG3 MET    77      52.900  29.913  47.235  1.00  0.00           H
ATOM   1193  SD  MET    77      53.035  27.791  48.554  1.00  0.00           S
ATOM   1194  CE  MET    77      54.445  28.740  49.195  1.00  0.00           C
ATOM   1195  HE1 MET    77      55.246  28.870  48.468  1.00  0.00           H
ATOM   1196  HE2 MET    77      54.084  29.699  49.565  1.00  0.00           H
ATOM   1197  HE3 MET    77      54.923  28.291  50.065  1.00  0.00           H
ATOM   1198  C   MET    77      49.581  28.283  44.821  1.00  0.00           C
ATOM   1199  O   MET    77      48.486  28.920  44.664  1.00  0.00           O
ATOM   1200  N   SER    78      49.787  27.019  44.455  1.00  0.00           N
ATOM   1201  H   SER    78      50.690  26.723  44.795  1.00  0.00           H
ATOM   1202  CA  SER    78      48.696  26.132  43.985  1.00  0.00           C
ATOM   1203  HA  SER    78      47.812  26.561  44.458  1.00  0.00           H
ATOM   1204  CB  SER    78      48.484  26.181  42.515  1.00  0.00           C
ATOM   1205  HB2 SER    78      47.447  25.918  42.307  1.00  0.00           H
ATOM   1206  HB3 SER    78      48.718  27.189  42.174  1.00  0.00           H
ATOM   1207  OG  SER    78      49.231  25.210  41.878  1.00  0.00           O
ATOM   1208  HG  SER    78      50.129  25.549  41.862  1.00  0.00           H
ATOM   1209  C   SER    78      48.777  24.733  44.607  1.00  0.00           C
ATOM   1210  O   SER    78      49.886  24.227  44.732  1.00  0.00           O
ATOM   1211  N   CYS    79      47.623  24.064  44.859  1.00  0.00           N
ATOM   1212  H   CYS    79      46.730  24.490  44.653  1.00  0.00           H
ATOM   1213  CA  CYS    79      47.578  22.629  45.358  1.00  0.00           C
ATOM   1214  HA  CYS    79      48.492  22.102  45.085  1.00  0.00           H
ATOM   1215  CB  CYS    79      47.527  22.690  46.941  1.00  0.00           C
ATOM   1216  HB2 CYS    79      47.760  21.704  47.341  1.00  0.00           H
ATOM   1217  HB3 CYS    79      48.372  23.305  47.250  1.00  0.00           H
ATOM   1218  SG  CYS    79      45.975  23.288  47.556  1.00  0.00           S
ATOM   1219  HG  CYS    79      46.378  24.321  48.300  1.00  0.00           H
ATOM   1220  C   CYS    79      46.305  21.943  44.842  1.00  0.00           C
ATOM   1221  O   CYS    79      45.362  22.659  44.419  1.00  0.00           O
ATOM   1222  N   PRO    80      46.225  20.633  44.873  1.00  0.00           N
ATOM   1223  CD  PRO    80      47.241  19.770  45.482  1.00  0.00           C
ATOM   1224  HD2 PRO    80      47.052  19.653  46.549  1.00  0.00           H
ATOM   1225  HD3 PRO    80      48.297  19.969  45.296  1.00  0.00           H
ATOM   1226  CG  PRO    80      46.908  18.423  44.796  1.00  0.00           C
ATOM   1227  HG2 PRO    80      47.336  17.549  45.287  1.00  0.00           H
ATOM   1228  HG3 PRO    80      47.383  18.523  43.819  1.00  0.00           H
ATOM   1229  CB  PRO    80      45.394  18.416  44.726  1.00  0.00           C
ATOM   1230  HB2 PRO    80      44.958  18.145  45.688  1.00  0.00           H
ATOM   1231  HB3 PRO    80      44.928  17.840  43.926  1.00  0.00           H
ATOM   1232  CA  PRO    80      45.068  19.962  44.406  1.00  0.00           C
ATOM   1233  HA  PRO    80      44.960  20.150  43.338  1.00  0.00           H
ATOM   1234  C   PRO    80      43.756  20.402  45.123  1.00  0.00           C
ATOM   1235  O   PRO    80      43.843  20.780  46.290  1.00  0.00           O
ATOM   1236  N   VAL    81      42.605  20.271  44.396  1.00  0.00           N
ATOM   1237  H   VAL    81      42.624  19.949  43.439  1.00  0.00           H
ATOM   1238  CA  VAL    81      41.284  20.594  44.950  1.00  0.00           C
ATOM   1239  HA  VAL    81      41.383  21.622  45.298  1.00  0.00           H
ATOM   1240  CB  VAL    81      40.275  20.681  43.805  1.00  0.00           C
ATOM   1241  HB  VAL    81      40.776  20.977  42.885  1.00  0.00           H
ATOM   1242  CG1 VAL    81      39.574  19.336  43.363  1.00  0.00           C
ATOM   1243 HG11 VAL    81      38.695  19.461  42.731  1.00  0.00           H
ATOM   1244 HG12 VAL    81      40.267  18.775  42.735  1.00  0.00           H
ATOM   1245 HG13 VAL    81      39.266  18.693  44.186  1.00  0.00           H
ATOM   1246  CG2 VAL    81      39.132  21.683  43.972  1.00  0.00           C
ATOM   1247 HG21 VAL    81      38.592  21.745  43.028  1.00  0.00           H
ATOM   1248 HG22 VAL    81      38.399  21.288  44.676  1.00  0.00           H
ATOM   1249 HG23 VAL    81      39.592  22.596  44.352  1.00  0.00           H
ATOM   1250  C   VAL    81      40.893  19.673  46.068  1.00  0.00           C
ATOM   1251  O   VAL    81      41.312  18.469  46.102  1.00  0.00           O
ATOM   1252  N   GLY    82      40.298  20.265  47.105  1.00  0.00           N
ATOM   1253  H   GLY    82      39.906  21.196  47.088  1.00  0.00           H
ATOM   1254  CA  GLY    82      40.075  19.566  48.368  1.00  0.00           C
ATOM   1255  HA2 GLY    82      39.381  20.269  48.829  1.00  0.00           H
ATOM   1256  HA3 GLY    82      39.561  18.615  48.226  1.00  0.00           H
ATOM   1257  C   GLY    82      41.207  19.344  49.357  1.00  0.00           C
ATOM   1258  O   GLY    82      40.994  18.782  50.432  1.00  0.00           O
ATOM   1259  N   GLU    83      42.466  19.743  48.988  1.00  0.00           N
ATOM   1260  H   GLU    83      42.742  20.016  48.056  1.00  0.00           H
ATOM   1261  CA  GLU    83      43.590  19.663  49.885  1.00  0.00           C
ATOM   1262  HA  GLU    83      43.363  18.875  50.602  1.00  0.00           H
ATOM   1263  CB  GLU    83      44.915  19.149  49.264  1.00  0.00           C
ATOM   1264  HB2 GLU    83      45.336  19.930  48.633  1.00  0.00           H
ATOM   1265  HB3 GLU    83      45.664  19.058  50.051  1.00  0.00           H
ATOM   1266  CG  GLU    83      44.838  17.733  48.524  1.00  0.00           C
ATOM   1267  HG2 GLU    83      44.142  17.762  47.685  1.00  0.00           H
ATOM   1268  HG3 GLU    83      45.822  17.677  48.060  1.00  0.00           H
ATOM   1269  CD  GLU    83      44.491  16.538  49.390  1.00  0.00           C
ATOM   1270  OE1 GLU    83      43.827  15.588  48.922  1.00  0.00           O
ATOM   1271  OE2 GLU    83      44.925  16.449  50.559  1.00  0.00           O
ATOM   1272  C   GLU    83      43.864  20.965  50.601  1.00  0.00           C
ATOM   1273  O   GLU    83      44.004  22.058  50.025  1.00  0.00           O
ATOM   1274  N   ALA    84      44.083  20.795  51.912  1.00  0.00           N
ATOM   1275  H   ALA    84      44.033  19.870  52.316  1.00  0.00           H
ATOM   1276  CA  ALA    84      44.634  21.893  52.775  1.00  0.00           C
ATOM   1277  HA  ALA    84      43.934  22.727  52.708  1.00  0.00           H
ATOM   1278  CB  ALA    84      44.718  21.522  54.242  1.00  0.00           C
ATOM   1279  HB1 ALA    84      43.704  21.254  54.539  1.00  0.00           H
ATOM   1280  HB2 ALA    84      45.449  20.721  54.354  1.00  0.00           H
ATOM   1281  HB3 ALA    84      45.031  22.432  54.755  1.00  0.00           H
ATOM   1282  C   ALA    84      46.026  22.391  52.268  1.00  0.00           C
ATOM   1283  O   ALA    84      46.988  21.651  52.158  1.00  0.00           O
ATOM   1284  N   PRO    85      46.186  23.699  52.023  1.00  0.00           N
ATOM   1285  CD  PRO    85      45.207  24.787  51.992  1.00  0.00           C
ATOM   1286  HD2 PRO    85      45.061  25.219  52.983  1.00  0.00           H
ATOM   1287  HD3 PRO    85      44.254  24.417  51.616  1.00  0.00           H
ATOM   1288  CG  PRO    85      45.791  25.917  51.071  1.00  0.00           C
ATOM   1289  HG2 PRO    85      45.229  26.848  51.153  1.00  0.00           H
ATOM   1290  HG3 PRO    85      45.665  25.475  50.083  1.00  0.00           H
ATOM   1291  CB  PRO    85      47.278  25.761  51.512  1.00  0.00           C
ATOM   1292  HB2 PRO    85      47.400  26.274  52.466  1.00  0.00           H
ATOM   1293  HB3 PRO    85      48.007  26.178  50.817  1.00  0.00           H
ATOM   1294  CA  PRO    85      47.527  24.238  51.666  1.00  0.00           C
ATOM   1295  HA  PRO    85      47.842  23.814  50.713  1.00  0.00           H
ATOM   1296  C   PRO    85      48.595  23.917  52.682  1.00  0.00           C
ATOM   1297  O   PRO    85      48.505  24.324  53.807  1.00  0.00           O
ATOM   1298  N   SER    86      49.679  23.278  52.199  1.00  0.00           N
ATOM   1299  H   SER    86      49.698  22.955  51.242  1.00  0.00           H
ATOM   1300  CA  SER    86      50.683  22.673  53.128  1.00  0.00           C
ATOM   1301  HA  SER    86      50.703  23.250  54.053  1.00  0.00           H
ATOM   1302  CB  SER    86      50.278  21.242  53.538  1.00  0.00           C
ATOM   1303  HB2 SER    86      49.921  21.285  54.568  1.00  0.00           H
ATOM   1304  HB3 SER    86      49.418  20.885  52.975  1.00  0.00           H
ATOM   1305  OG  SER    86      51.410  20.343  53.539  1.00  0.00           O
ATOM   1306  HG  SER    86      51.036  19.512  53.840  1.00  0.00           H
ATOM   1307  C   SER    86      52.110  22.785  52.529  1.00  0.00           C
ATOM   1308  O   SER    86      52.295  22.565  51.341  1.00  0.00           O
ATOM   1309  N   PRO    87      53.126  23.101  53.341  1.00  0.00           N
ATOM   1310  CD  PRO    87      53.131  23.558  54.755  1.00  0.00           C
ATOM   1311  HD2 PRO    87      52.455  22.902  55.303  1.00  0.00           H
ATOM   1312  HD3 PRO    87      52.899  24.622  54.797  1.00  0.00           H
ATOM   1313  CG  PRO    87      54.546  23.350  55.317  1.00  0.00           C
ATOM   1314  HG2 PRO    87      54.638  22.370  55.786  1.00  0.00           H
ATOM   1315  HG3 PRO    87      54.738  24.126  56.059  1.00  0.00           H
ATOM   1316  CB  PRO    87      55.467  23.527  54.109  1.00  0.00           C
ATOM   1317  HB2 PRO    87      56.381  22.957  54.279  1.00  0.00           H
ATOM   1318  HB3 PRO    87      55.553  24.598  53.927  1.00  0.00           H
ATOM   1319  CA  PRO    87      54.537  22.989  53.014  1.00  0.00           C
ATOM   1320  HA  PRO    87      54.697  23.607  52.130  1.00  0.00           H
ATOM   1321  C   PRO    87      54.995  21.592  52.633  1.00  0.00           C
ATOM   1322  O   PRO    87      56.276  21.414  52.467  1.00  0.00           O
ATOM   1323  N   TYR    88      54.102  20.609  52.457  1.00  0.00           N
ATOM   1324  H   TYR    88      53.201  20.762  52.889  1.00  0.00           H
ATOM   1325  CA  TYR    88      54.412  19.296  51.942  1.00  0.00           C
ATOM   1326  HA  TYR    88      55.459  19.203  51.654  1.00  0.00           H
ATOM   1327  CB  TYR    88      54.132  18.244  53.019  1.00  0.00           C
ATOM   1328  HB2 TYR    88      53.051  18.363  53.089  1.00  0.00           H
ATOM   1329  HB3 TYR    88      54.333  17.255  52.610  1.00  0.00           H
ATOM   1330  CG  TYR    88      54.968  18.439  54.276  1.00  0.00           C
ATOM   1331  CD1 TYR    88      54.572  19.402  55.129  1.00  0.00           C
ATOM   1332  HD1 TYR    88      53.768  20.015  54.748  1.00  0.00           H
ATOM   1333  CE1 TYR    88      55.325  19.643  56.296  1.00  0.00           C
ATOM   1334  HE1 TYR    88      55.132  20.488  56.939  1.00  0.00           H
ATOM   1335  CZ  TYR    88      56.542  18.895  56.479  1.00  0.00           C
ATOM   1336  OH  TYR    88      57.293  19.180  57.546  1.00  0.00           O
ATOM   1337  HH  TYR    88      57.048  20.013  57.957  1.00  0.00           H
ATOM   1338  CE2 TYR    88      57.021  17.978  55.506  1.00  0.00           C
ATOM   1339  HE2 TYR    88      58.015  17.556  55.501  1.00  0.00           H
ATOM   1340  CD2 TYR    88      56.166  17.736  54.453  1.00  0.00           C
ATOM   1341  HD2 TYR    88      56.400  17.094  53.617  1.00  0.00           H
ATOM   1342  C   TYR    88      53.603  19.029  50.661  1.00  0.00           C
ATOM   1343  O   TYR    88      53.812  17.980  50.047  1.00  0.00           O
ATOM   1344  N   ASN    89      52.635  19.827  50.172  1.00  0.00           N
ATOM   1345  H   ASN    89      52.545  20.732  50.611  1.00  0.00           H
ATOM   1346  CA  ASN    89      51.738  19.527  49.040  1.00  0.00           C
ATOM   1347  HA  ASN    89      52.208  18.707  48.497  1.00  0.00           H
ATOM   1348  CB  ASN    89      50.324  19.156  49.535  1.00  0.00           C
ATOM   1349  HB2 ASN    89      49.752  18.783  48.685  1.00  0.00           H
ATOM   1350  HB3 ASN    89      50.368  18.354  50.272  1.00  0.00           H
ATOM   1351  CG  ASN    89      49.374  20.235  50.045  1.00  0.00           C
ATOM   1352  OD1 ASN    89      49.656  21.416  50.148  1.00  0.00           O
ATOM   1353  ND2 ASN    89      48.190  19.806  50.507  1.00  0.00           N
ATOM   1354 HD21 ASN    89      47.604  20.460  51.006  1.00  0.00           H
ATOM   1355 HD22 ASN    89      48.024  18.810  50.476  1.00  0.00           H
ATOM   1356  C   ASN    89      51.664  20.555  47.954  1.00  0.00           C
ATOM   1357  O   ASN    89      51.623  20.233  46.774  1.00  0.00           O
ATOM   1358  N   SER    90      51.864  21.795  48.317  1.00  0.00           N
ATOM   1359  H   SER    90      51.946  21.971  49.309  1.00  0.00           H
ATOM   1360  CA  SER    90      51.581  22.911  47.384  1.00  0.00           C
ATOM   1361  HA  SER    90      50.769  22.646  46.707  1.00  0.00           H
ATOM   1362  CB  SER    90      51.324  24.183  48.218  1.00  0.00           C
ATOM   1363  HB2 SER    90      52.195  24.444  48.820  1.00  0.00           H
ATOM   1364  HB3 SER    90      50.963  24.937  47.518  1.00  0.00           H
ATOM   1365  OG  SER    90      50.178  23.892  48.951  1.00  0.00           O
ATOM   1366  HG  SER    90      50.374  23.043  49.355  1.00  0.00           H
ATOM   1367  C   SER    90      52.840  23.173  46.515  1.00  0.00           C
ATOM   1368  O   SER    90      53.937  23.349  46.994  1.00  0.00           O
ATOM   1369  N   ARG    91      52.573  23.376  45.195  1.00  0.00           N
ATOM   1370  H   ARG    91      51.573  23.368  45.050  1.00  0.00           H
ATOM   1371  CA  ARG    91      53.583  23.891  44.146  1.00  0.00           C
ATOM   1372  HA  ARG    91      54.487  23.485  44.601  1.00  0.00           H
ATOM   1373  CB  ARG    91      53.223  23.354  42.780  1.00  0.00           C
ATOM   1374  HB2 ARG    91      53.141  22.276  42.909  1.00  0.00           H
ATOM   1375  HB3 ARG    91      52.195  23.654  42.578  1.00  0.00           H
ATOM   1376  CG  ARG    91      54.139  23.562  41.594  1.00  0.00           C
ATOM   1377  HG2 ARG    91      54.459  24.599  41.482  1.00  0.00           H
ATOM   1378  HG3 ARG    91      55.097  23.058  41.716  1.00  0.00           H
ATOM   1379  CD  ARG    91      53.495  23.138  40.275  1.00  0.00           C
ATOM   1380  HD2 ARG    91      54.272  23.115  39.510  1.00  0.00           H
ATOM   1381  HD3 ARG    91      52.998  22.176  40.398  1.00  0.00           H
ATOM   1382  NE  ARG    91      52.516  24.076  39.731  1.00  0.00           N
ATOM   1383  HE  ARG    91      52.470  24.948  40.239  1.00  0.00           H
ATOM   1384  CZ  ARG    91      51.493  23.862  38.954  1.00  0.00           C
ATOM   1385  NH1 ARG    91      50.576  24.859  38.745  1.00  0.00           N
ATOM   1386 HH11 ARG    91      50.817  25.758  39.139  1.00  0.00           H
ATOM   1387 HH12 ARG    91      49.646  24.698  38.386  1.00  0.00           H
ATOM   1388  NH2 ARG    91      51.325  22.704  38.376  1.00  0.00           N
ATOM   1389 HH21 ARG    91      51.986  21.945  38.452  1.00  0.00           H
ATOM   1390 HH22 ARG    91      50.473  22.660  37.835  1.00  0.00           H
ATOM   1391  C   ARG    91      53.577  25.430  44.245  1.00  0.00           C
ATOM   1392  O   ARG    91      52.660  26.190  44.517  1.00  0.00           O
ATOM   1393  N   PHE    92      54.741  25.946  44.006  1.00  0.00           N
ATOM   1394  H   PHE    92      55.521  25.314  43.891  1.00  0.00           H
ATOM   1395  CA  PHE    92      54.977  27.462  43.849  1.00  0.00           C
ATOM   1396  HA  PHE    92      54.315  28.047  44.486  1.00  0.00           H
ATOM   1397  CB  PHE    92      56.400  27.763  44.397  1.00  0.00           C
ATOM   1398  HB2 PHE    92      56.389  27.680  45.484  1.00  0.00           H
ATOM   1399  HB3 PHE    92      57.050  27.017  43.942  1.00  0.00           H
ATOM   1400  CG  PHE    92      56.886  29.148  44.040  1.00  0.00           C
ATOM   1401  CD1 PHE    92      56.391  30.289  44.672  1.00  0.00           C
ATOM   1402  HD1 PHE    92      55.680  30.320  45.483  1.00  0.00           H
ATOM   1403  CE1 PHE    92      56.814  31.576  44.255  1.00  0.00           C
ATOM   1404  HE1 PHE    92      56.540  32.458  44.814  1.00  0.00           H
ATOM   1405  CZ  PHE    92      57.625  31.707  43.129  1.00  0.00           C
ATOM   1406  HZ  PHE    92      57.968  32.712  42.934  1.00  0.00           H
ATOM   1407  CE2 PHE    92      58.053  30.579  42.412  1.00  0.00           C
ATOM   1408  HE2 PHE    92      58.720  30.637  41.565  1.00  0.00           H
ATOM   1409  CD2 PHE    92      57.767  29.310  42.923  1.00  0.00           C
ATOM   1410  HD2 PHE    92      58.187  28.459  42.410  1.00  0.00           H
ATOM   1411  C   PHE    92      54.806  27.794  42.362  1.00  0.00           C
ATOM   1412  O   PHE    92      55.310  27.063  41.518  1.00  0.00           O
ATOM   1413  N   GLU    93      54.193  28.943  42.120  1.00  0.00           N
ATOM   1414  H   GLU    93      53.705  29.409  42.873  1.00  0.00           H
ATOM   1415  CA  GLU    93      53.894  29.459  40.730  1.00  0.00           C
ATOM   1416  HA  GLU    93      54.272  28.666  40.087  1.00  0.00           H
ATOM   1417  CB  GLU    93      52.381  29.813  40.547  1.00  0.00           C
ATOM   1418  HB2 GLU    93      52.064  30.718  41.068  1.00  0.00           H
ATOM   1419  HB3 GLU    93      52.160  30.130  39.528  1.00  0.00           H
ATOM   1420  CG  GLU    93      51.350  28.695  40.892  1.00  0.00           C
ATOM   1421  HG2 GLU    93      51.209  28.671  41.973  1.00  0.00           H
ATOM   1422  HG3 GLU    93      50.420  28.928  40.373  1.00  0.00           H
ATOM   1423  CD  GLU    93      51.747  27.290  40.421  1.00  0.00           C
ATOM   1424  OE1 GLU    93      51.626  26.260  41.108  1.00  0.00           O
ATOM   1425  OE2 GLU    93      52.201  27.110  39.269  1.00  0.00           O
ATOM   1426  C   GLU    93      54.709  30.770  40.570  1.00  0.00           C
ATOM   1427  O   GLU    93      55.510  30.757  39.671  1.00  0.00           O
ATOM   1428  N   SER    94      54.553  31.783  41.470  1.00  0.00           N
ATOM   1429  H   SER    94      53.906  31.651  42.234  1.00  0.00           H
ATOM   1430  CA  SER    94      55.225  33.098  41.198  1.00  0.00           C
ATOM   1431  HA  SER    94      56.212  32.956  40.757  1.00  0.00           H
ATOM   1432  CB  SER    94      54.343  33.932  40.186  1.00  0.00           C
ATOM   1433  HB2 SER    94      54.352  33.332  39.276  1.00  0.00           H
ATOM   1434  HB3 SER    94      53.303  34.033  40.498  1.00  0.00           H
ATOM   1435  OG  SER    94      54.835  35.232  39.963  1.00  0.00           O
ATOM   1436  HG  SER    94      55.751  35.146  39.689  1.00  0.00           H
ATOM   1437  C   SER    94      55.386  33.963  42.531  1.00  0.00           C
ATOM   1438  O   SER    94      54.511  33.943  43.446  1.00  0.00           O
ATOM   1439  N   VAL    95      56.454  34.802  42.696  1.00  0.00           N
ATOM   1440  H   VAL    95      57.132  34.662  41.961  1.00  0.00           H
ATOM   1441  CA  VAL    95      56.576  36.034  43.468  1.00  0.00           C
ATOM   1442  HA  VAL    95      56.380  35.793  44.512  1.00  0.00           H
ATOM   1443  CB  VAL    95      57.986  36.586  43.331  1.00  0.00           C
ATOM   1444  HB  VAL    95      58.201  36.638  42.264  1.00  0.00           H
ATOM   1445  CG1 VAL    95      58.285  37.943  43.923  1.00  0.00           C
ATOM   1446 HG11 VAL    95      57.921  37.974  44.950  1.00  0.00           H
ATOM   1447 HG12 VAL    95      59.354  38.161  43.924  1.00  0.00           H
ATOM   1448 HG13 VAL    95      57.769  38.716  43.352  1.00  0.00           H
ATOM   1449  CG2 VAL    95      58.900  35.574  44.068  1.00  0.00           C
ATOM   1450 HG21 VAL    95      58.721  34.552  43.732  1.00  0.00           H
ATOM   1451 HG22 VAL    95      59.952  35.699  43.810  1.00  0.00           H
ATOM   1452 HG23 VAL    95      58.719  35.684  45.138  1.00  0.00           H
ATOM   1453  C   VAL    95      55.488  36.997  43.014  1.00  0.00           C
ATOM   1454  O   VAL    95      55.756  37.710  42.047  1.00  0.00           O
ATOM   1455  N   ALA    96      54.322  36.980  43.680  1.00  0.00           N
ATOM   1456  H   ALA    96      54.199  36.277  44.396  1.00  0.00           H
ATOM   1457  CA  ALA    96      53.147  37.681  43.296  1.00  0.00           C
ATOM   1458  HA  ALA    96      53.433  38.534  42.680  1.00  0.00           H
ATOM   1459  CB  ALA    96      52.259  36.836  42.279  1.00  0.00           C
ATOM   1460  HB1 ALA    96      52.195  35.884  42.806  1.00  0.00           H
ATOM   1461  HB2 ALA    96      51.249  37.150  42.016  1.00  0.00           H
ATOM   1462  HB3 ALA    96      52.905  36.709  41.411  1.00  0.00           H
ATOM   1463  C   ALA    96      52.329  38.074  44.592  1.00  0.00           C
ATOM   1464  O   ALA    96      52.121  37.236  45.508  1.00  0.00           O
ATOM   1465  N   TRP    97      51.675  39.201  44.475  1.00  0.00           N
ATOM   1466  H   TRP    97      51.947  39.915  43.814  1.00  0.00           H
ATOM   1467  CA  TRP    97      50.581  39.630  45.370  1.00  0.00           C
ATOM   1468  HA  TRP    97      50.404  38.848  46.109  1.00  0.00           H
ATOM   1469  CB  TRP    97      51.087  40.852  46.131  1.00  0.00           C
ATOM   1470  HB2 TRP    97      50.366  41.199  46.870  1.00  0.00           H
ATOM   1471  HB3 TRP    97      51.874  40.461  46.776  1.00  0.00           H
ATOM   1472  CG  TRP    97      51.761  41.933  45.422  1.00  0.00           C
ATOM   1473  CD1 TRP    97      53.068  42.364  45.695  1.00  0.00           C
ATOM   1474  HD1 TRP    97      53.702  41.910  46.440  1.00  0.00           H
ATOM   1475  NE1 TRP    97      53.298  43.547  44.995  1.00  0.00           N
ATOM   1476  HE1 TRP    97      54.158  44.058  45.133  1.00  0.00           H
ATOM   1477  CE2 TRP    97      52.229  43.957  44.218  1.00  0.00           C
ATOM   1478  CZ2 TRP    97      51.970  45.046  43.278  1.00  0.00           C
ATOM   1479  HZ2 TRP    97      52.724  45.776  43.024  1.00  0.00           H
ATOM   1480  CH2 TRP    97      50.679  45.245  42.739  1.00  0.00           C
ATOM   1481  HH2 TRP    97      50.496  46.037  42.029  1.00  0.00           H
ATOM   1482  CZ3 TRP    97      49.615  44.359  43.110  1.00  0.00           C
ATOM   1483  HZ3 TRP    97      48.611  44.581  42.779  1.00  0.00           H
ATOM   1484  CE3 TRP    97      49.910  43.278  44.043  1.00  0.00           C
ATOM   1485  HE3 TRP    97      49.067  42.642  44.272  1.00  0.00           H
ATOM   1486  CD2 TRP    97      51.205  43.009  44.503  1.00  0.00           C
ATOM   1487  C   TRP    97      49.247  39.790  44.582  1.00  0.00           C
ATOM   1488  O   TRP    97      48.207  40.032  45.175  1.00  0.00           O
ATOM   1489  N   SER    98      49.190  39.517  43.255  1.00  0.00           N
ATOM   1490  H   SER    98      50.056  39.240  42.817  1.00  0.00           H
ATOM   1491  CA  SER    98      47.898  39.515  42.434  1.00  0.00           C
ATOM   1492  HA  SER    98      47.044  39.154  43.007  1.00  0.00           H
ATOM   1493  CB  SER    98      47.604  40.890  41.918  1.00  0.00           C
ATOM   1494  HB2 SER    98      47.564  41.579  42.761  1.00  0.00           H
ATOM   1495  HB3 SER    98      48.351  41.259  41.216  1.00  0.00           H
ATOM   1496  OG  SER    98      46.538  41.111  41.113  1.00  0.00           O
ATOM   1497  HG  SER    98      45.809  40.876  41.693  1.00  0.00           H
ATOM   1498  C   SER    98      47.947  38.419  41.257  1.00  0.00           C
ATOM   1499  O   SER    98      49.096  38.186  40.826  1.00  0.00           O
ATOM   1500  N   ALA    99      46.839  37.744  40.942  1.00  0.00           N
ATOM   1501  H   ALA    99      45.955  38.000  41.357  1.00  0.00           H
ATOM   1502  CA  ALA    99      46.870  36.507  40.042  1.00  0.00           C
ATOM   1503  HA  ALA    99      47.724  36.532  39.364  1.00  0.00           H
ATOM   1504  CB  ALA    99      47.260  35.318  40.923  1.00  0.00           C
ATOM   1505  HB1 ALA    99      46.488  34.851  41.535  1.00  0.00           H
ATOM   1506  HB2 ALA    99      47.499  34.558  40.179  1.00  0.00           H
ATOM   1507  HB3 ALA    99      48.140  35.517  41.535  1.00  0.00           H
ATOM   1508  C   ALA    99      45.644  36.187  39.155  1.00  0.00           C
ATOM   1509  O   ALA    99      44.553  36.599  39.560  1.00  0.00           O
ATOM   1510  N   SER   100      45.860  35.470  38.027  1.00  0.00           N
ATOM   1511  H   SER   100      46.763  35.123  37.738  1.00  0.00           H
ATOM   1512  CA  SER   100      44.756  34.644  37.559  1.00  0.00           C
ATOM   1513  HA  SER   100      44.079  34.319  38.348  1.00  0.00           H
ATOM   1514  CB  SER   100      43.969  35.366  36.436  1.00  0.00           C
ATOM   1515  HB2 SER   100      43.607  36.318  36.825  1.00  0.00           H
ATOM   1516  HB3 SER   100      44.494  35.637  35.520  1.00  0.00           H
ATOM   1517  OG  SER   100      42.863  34.530  36.036  1.00  0.00           O
ATOM   1518  HG  SER   100      42.151  34.741  36.644  1.00  0.00           H
ATOM   1519  C   SER   100      45.359  33.371  36.913  1.00  0.00           C
ATOM   1520  O   SER   100      46.489  33.354  36.488  1.00  0.00           O
ATOM   1521  N   ALA   101      44.608  32.250  36.781  1.00  0.00           N
ATOM   1522  H   ALA   101      43.626  32.284  37.014  1.00  0.00           H
ATOM   1523  CA  ALA   101      45.114  30.901  36.227  1.00  0.00           C
ATOM   1524  HA  ALA   101      45.893  31.082  35.485  1.00  0.00           H
ATOM   1525  CB  ALA   101      45.639  29.986  37.340  1.00  0.00           C
ATOM   1526  HB1 ALA   101      44.919  29.644  38.083  1.00  0.00           H
ATOM   1527  HB2 ALA   101      45.950  29.061  36.855  1.00  0.00           H
ATOM   1528  HB3 ALA   101      46.556  30.390  37.769  1.00  0.00           H
ATOM   1529  C   ALA   101      44.016  30.267  35.375  1.00  0.00           C
ATOM   1530  O   ALA   101      42.857  30.235  35.879  1.00  0.00           O
ATOM   1531  N   CYX   102      44.363  29.674  34.254  1.00  0.00           N
ATOM   1532  H   CYX   102      45.358  29.527  34.160  1.00  0.00           H
ATOM   1533  CA  CYX   102      43.497  28.945  33.308  1.00  0.00           C
ATOM   1534  HA  CYX   102      42.801  28.295  33.837  1.00  0.00           H
ATOM   1535  CB  CYX   102      42.620  29.932  32.449  1.00  0.00           C
ATOM   1536  HB2 CYX   102      42.001  29.322  31.791  1.00  0.00           H
ATOM   1537  HB3 CYX   102      42.019  30.531  33.132  1.00  0.00           H
ATOM   1538  SG  CYX   102      43.493  31.204  31.546  1.00  0.00           S
ATOM   1539  C   CYX   102      44.354  27.972  32.385  1.00  0.00           C
ATOM   1540  O   CYX   102      45.604  27.856  32.572  1.00  0.00           O
ATOM   1541  N   HIE   103      43.670  27.386  31.409  1.00  0.00           N
ATOM   1542  H   HIE   103      42.738  27.724  31.211  1.00  0.00           H
ATOM   1543  CA  HIE   103      44.300  26.376  30.394  1.00  0.00           C
ATOM   1544  HA  HIE   103      45.310  26.780  30.313  1.00  0.00           H
ATOM   1545  CB  HIE   103      44.209  24.990  31.002  1.00  0.00           C
ATOM   1546  HB2 HIE   103      44.569  25.039  32.030  1.00  0.00           H
ATOM   1547  HB3 HIE   103      43.157  24.727  31.103  1.00  0.00           H
ATOM   1548  CG  HIE   103      44.759  23.798  30.255  1.00  0.00           C
ATOM   1549  ND1 HIE   103      44.288  23.156  29.174  1.00  0.00           N
ATOM   1550  CE1 HIE   103      44.973  22.031  29.129  1.00  0.00           C
ATOM   1551  HE1 HIE   103      45.005  21.378  28.268  1.00  0.00           H
ATOM   1552  NE2 HIE   103      45.815  21.895  30.148  1.00  0.00           N
ATOM   1553  HE2 HIE   103      46.570  21.227  30.218  1.00  0.00           H
ATOM   1554  CD2 HIE   103      45.646  23.030  30.935  1.00  0.00           C
ATOM   1555  HD2 HIE   103      46.062  23.162  31.924  1.00  0.00           H
ATOM   1556  C   HIE   103      43.591  26.364  29.004  1.00  0.00           C
ATOM   1557  O   HIE   103      42.395  26.348  28.947  1.00  0.00           O
ATOM   1558  N   ASP   104      44.391  26.446  27.968  1.00  0.00           N
ATOM   1559  H   ASP   104      45.373  26.265  28.120  1.00  0.00           H
ATOM   1560  CA  ASP   104      43.988  26.655  26.543  1.00  0.00           C
ATOM   1561  HA  ASP   104      43.106  27.294  26.482  1.00  0.00           H
ATOM   1562  CB  ASP   104      45.159  27.299  25.779  1.00  0.00           C
ATOM   1563  HB2 ASP   104      44.765  27.516  24.787  1.00  0.00           H
ATOM   1564  HB3 ASP   104      45.461  28.224  26.271  1.00  0.00           H
ATOM   1565  CG  ASP   104      46.338  26.397  25.451  1.00  0.00           C
ATOM   1566  OD1 ASP   104      47.219  26.771  24.655  1.00  0.00           O
ATOM   1567  OD2 ASP   104      46.316  25.227  25.862  1.00  0.00           O
ATOM   1568  C   ASP   104      43.472  25.395  25.819  1.00  0.00           C
ATOM   1569  O   ASP   104      43.018  25.536  24.728  1.00  0.00           O
ATOM   1570  N   GLY   105      43.556  24.188  26.408  1.00  0.00           N
ATOM   1571  H   GLY   105      43.970  24.122  27.326  1.00  0.00           H
ATOM   1572  CA  GLY   105      43.042  22.912  25.929  1.00  0.00           C
ATOM   1573  HA2 GLY   105      42.314  22.474  26.612  1.00  0.00           H
ATOM   1574  HA3 GLY   105      42.629  23.057  24.931  1.00  0.00           H
ATOM   1575  C   GLY   105      44.137  21.818  25.699  1.00  0.00           C
ATOM   1576  O   GLY   105      43.846  20.620  25.718  1.00  0.00           O
ATOM   1577  N   THR   106      45.389  22.285  25.739  1.00  0.00           N
ATOM   1578  H   THR   106      45.455  23.286  25.853  1.00  0.00           H
ATOM   1579  CA  THR   106      46.585  21.465  25.743  1.00  0.00           C
ATOM   1580  HA  THR   106      46.243  20.443  25.907  1.00  0.00           H
ATOM   1581  CB  THR   106      47.277  21.484  24.392  1.00  0.00           C
ATOM   1582  HB  THR   106      46.460  21.616  23.681  1.00  0.00           H
ATOM   1583  CG2 THR   106      48.434  22.456  24.137  1.00  0.00           C
ATOM   1584 HG21 THR   106      49.292  22.090  24.703  1.00  0.00           H
ATOM   1585 HG22 THR   106      48.724  22.489  23.087  1.00  0.00           H
ATOM   1586 HG23 THR   106      48.134  23.457  24.445  1.00  0.00           H
ATOM   1587  OG1 THR   106      47.687  20.143  24.210  1.00  0.00           O
ATOM   1588  HG1 THR   106      48.390  19.960  24.837  1.00  0.00           H
ATOM   1589  C   THR   106      47.495  21.908  26.878  1.00  0.00           C
ATOM   1590  O   THR   106      48.153  21.038  27.465  1.00  0.00           O
ATOM   1591  N   SER   107      47.596  23.164  27.317  1.00  0.00           N
ATOM   1592  H   SER   107      47.113  23.858  26.763  1.00  0.00           H
ATOM   1593  CA  SER   107      48.600  23.573  28.389  1.00  0.00           C
ATOM   1594  HA  SER   107      48.865  22.629  28.865  1.00  0.00           H
ATOM   1595  CB  SER   107      50.010  23.871  27.893  1.00  0.00           C
ATOM   1596  HB2 SER   107      50.285  23.125  27.146  1.00  0.00           H
ATOM   1597  HB3 SER   107      49.927  24.778  27.296  1.00  0.00           H
ATOM   1598  OG  SER   107      51.057  23.995  28.885  1.00  0.00           O
ATOM   1599  HG  SER   107      51.814  23.998  28.296  1.00  0.00           H
ATOM   1600  C   SER   107      48.099  24.705  29.416  1.00  0.00           C
ATOM   1601  O   SER   107      47.320  25.667  29.066  1.00  0.00           O
ATOM   1602  N   TRP   108      48.575  24.587  30.656  1.00  0.00           N
ATOM   1603  H   TRP   108      49.196  23.805  30.805  1.00  0.00           H
ATOM   1604  CA  TRP   108      48.207  25.584  31.667  1.00  0.00           C
ATOM   1605  HA  TRP   108      47.126  25.678  31.774  1.00  0.00           H
ATOM   1606  CB  TRP   108      48.686  25.030  33.097  1.00  0.00           C
ATOM   1607  HB2 TRP   108      49.670  24.581  32.970  1.00  0.00           H
ATOM   1608  HB3 TRP   108      48.761  25.965  33.654  1.00  0.00           H
ATOM   1609  CG  TRP   108      47.724  24.129  33.797  1.00  0.00           C
ATOM   1610  CD1 TRP   108      47.817  22.798  33.877  1.00  0.00           C
ATOM   1611  HD1 TRP   108      48.701  22.300  33.510  1.00  0.00           H
ATOM   1612  NE1 TRP   108      46.668  22.286  34.538  1.00  0.00           N
ATOM   1613  HE1 TRP   108      46.535  21.329  34.830  1.00  0.00           H
ATOM   1614  CE2 TRP   108      45.842  23.300  34.948  1.00  0.00           C
ATOM   1615  CZ2 TRP   108      44.626  23.350  35.642  1.00  0.00           C
ATOM   1616  HZ2 TRP   108      44.213  22.390  35.918  1.00  0.00           H
ATOM   1617  CH2 TRP   108      44.002  24.562  35.850  1.00  0.00           C
ATOM   1618  HH2 TRP   108      43.030  24.668  36.309  1.00  0.00           H
ATOM   1619  CZ3 TRP   108      44.680  25.740  35.547  1.00  0.00           C
ATOM   1620  HZ3 TRP   108      44.341  26.722  35.845  1.00  0.00           H
ATOM   1621  CE3 TRP   108      45.936  25.697  34.937  1.00  0.00           C
ATOM   1622  HE3 TRP   108      46.467  26.610  34.715  1.00  0.00           H
ATOM   1623  CD2 TRP   108      46.530  24.504  34.583  1.00  0.00           C
ATOM   1624  C   TRP   108      48.787  27.035  31.351  1.00  0.00           C
ATOM   1625  O   TRP   108      49.998  27.147  30.970  1.00  0.00           O
ATOM   1626  N   LEU   109      48.080  28.035  31.687  1.00  0.00           N
ATOM   1627  H   LEU   109      47.239  27.838  32.208  1.00  0.00           H
ATOM   1628  CA  LEU   109      48.512  29.415  31.694  1.00  0.00           C
ATOM   1629  HA  LEU   109      49.588  29.466  31.535  1.00  0.00           H
ATOM   1630  CB  LEU   109      47.794  30.155  30.575  1.00  0.00           C
ATOM   1631  HB2 LEU   109      48.184  29.820  29.614  1.00  0.00           H
ATOM   1632  HB3 LEU   109      46.720  29.978  30.626  1.00  0.00           H
ATOM   1633  CG  LEU   109      47.977  31.711  30.647  1.00  0.00           C
ATOM   1634  HG  LEU   109      47.975  32.038  31.687  1.00  0.00           H
ATOM   1635  CD1 LEU   109      49.399  32.005  30.139  1.00  0.00           C
ATOM   1636 HD11 LEU   109      50.177  31.351  30.532  1.00  0.00           H
ATOM   1637 HD12 LEU   109      49.341  31.900  29.057  1.00  0.00           H
ATOM   1638 HD13 LEU   109      49.674  33.007  30.471  1.00  0.00           H
ATOM   1639  CD2 LEU   109      46.911  32.570  30.017  1.00  0.00           C
ATOM   1640 HD21 LEU   109      46.154  32.902  30.727  1.00  0.00           H
ATOM   1641 HD22 LEU   109      47.423  33.461  29.650  1.00  0.00           H
ATOM   1642 HD23 LEU   109      46.593  32.052  29.112  1.00  0.00           H
ATOM   1643  C   LEU   109      48.289  29.996  33.047  1.00  0.00           C
ATOM   1644  O   LEU   109      47.200  29.918  33.589  1.00  0.00           O
ATOM   1645  N   THR   110      49.316  30.623  33.672  1.00  0.00           N
ATOM   1646  H   THR   110      50.237  30.617  33.257  1.00  0.00           H
ATOM   1647  CA  THR   110      49.205  31.375  34.928  1.00  0.00           C
ATOM   1648  HA  THR   110      48.180  31.634  35.193  1.00  0.00           H
ATOM   1649  CB  THR   110      49.831  30.619  36.115  1.00  0.00           C
ATOM   1650  HB  THR   110      50.875  30.491  35.831  1.00  0.00           H
ATOM   1651  CG2 THR   110      49.634  31.259  37.475  1.00  0.00           C
ATOM   1652 HG21 THR   110      48.588  31.503  37.662  1.00  0.00           H
ATOM   1653 HG22 THR   110      50.099  30.624  38.229  1.00  0.00           H
ATOM   1654 HG23 THR   110      50.148  32.220  37.447  1.00  0.00           H
ATOM   1655  OG1 THR   110      49.143  29.386  36.301  1.00  0.00           O
ATOM   1656  HG1 THR   110      48.859  29.161  35.413  1.00  0.00           H
ATOM   1657  C   THR   110      49.871  32.718  34.687  1.00  0.00           C
ATOM   1658  O   THR   110      50.759  32.771  33.832  1.00  0.00           O
ATOM   1659  N   ILE   111      49.373  33.750  35.416  1.00  0.00           N
ATOM   1660  H   ILE   111      48.602  33.519  36.028  1.00  0.00           H
ATOM   1661  CA  ILE   111      49.634  35.258  35.511  1.00  0.00           C
ATOM   1662  HA  ILE   111      50.504  35.461  34.887  1.00  0.00           H
ATOM   1663  CB  ILE   111      48.460  36.077  34.887  1.00  0.00           C
ATOM   1664  HB  ILE   111      47.541  35.770  35.387  1.00  0.00           H
ATOM   1665  CG2 ILE   111      48.683  37.501  35.368  1.00  0.00           C
ATOM   1666 HG21 ILE   111      48.696  37.665  36.446  1.00  0.00           H
ATOM   1667 HG22 ILE   111      49.683  37.827  35.080  1.00  0.00           H
ATOM   1668 HG23 ILE   111      47.815  38.059  35.016  1.00  0.00           H
ATOM   1669  CG1 ILE   111      48.202  35.976  33.337  1.00  0.00           C
ATOM   1670 HG12 ILE   111      48.022  36.986  32.967  1.00  0.00           H
ATOM   1671 HG13 ILE   111      49.134  35.681  32.855  1.00  0.00           H
ATOM   1672  CD1 ILE   111      47.134  34.949  33.023  1.00  0.00           C
ATOM   1673 HD11 ILE   111      46.832  34.960  31.975  1.00  0.00           H
ATOM   1674 HD12 ILE   111      47.658  34.003  33.156  1.00  0.00           H
ATOM   1675 HD13 ILE   111      46.277  35.086  33.682  1.00  0.00           H
ATOM   1676  C   ILE   111      50.027  35.580  36.952  1.00  0.00           C
ATOM   1677  O   ILE   111      49.387  34.975  37.825  1.00  0.00           O
ATOM   1678  N   GLY   112      50.916  36.489  37.262  1.00  0.00           N
ATOM   1679  H   GLY   112      51.372  37.042  36.552  1.00  0.00           H
ATOM   1680  CA  GLY   112      51.429  36.770  38.565  1.00  0.00           C
ATOM   1681  HA2 GLY   112      50.674  36.552  39.320  1.00  0.00           H
ATOM   1682  HA3 GLY   112      52.327  36.163  38.682  1.00  0.00           H
ATOM   1683  C   GLY   112      52.147  38.127  38.674  1.00  0.00           C
ATOM   1684  O   GLY   112      53.060  38.365  37.817  1.00  0.00           O
ATOM   1685  N   ILE   113      51.715  38.929  39.636  1.00  0.00           N
ATOM   1686  H   ILE   113      51.091  38.554  40.335  1.00  0.00           H
ATOM   1687  CA  ILE   113      52.146  40.384  39.625  1.00  0.00           C
ATOM   1688  HA  ILE   113      52.758  40.693  38.777  1.00  0.00           H
ATOM   1689  CB  ILE   113      50.909  41.300  39.503  1.00  0.00           C
ATOM   1690  HB  ILE   113      50.239  40.962  40.293  1.00  0.00           H
ATOM   1691  CG2 ILE   113      51.041  42.770  39.772  1.00  0.00           C
ATOM   1692 HG21 ILE   113      51.722  42.972  40.598  1.00  0.00           H
ATOM   1693 HG22 ILE   113      51.454  43.176  38.849  1.00  0.00           H
ATOM   1694 HG23 ILE   113      50.080  43.194  40.065  1.00  0.00           H
ATOM   1695  CG1 ILE   113      50.143  41.065  38.155  1.00  0.00           C
ATOM   1696 HG12 ILE   113      50.511  41.888  37.542  1.00  0.00           H
ATOM   1697 HG13 ILE   113      50.370  40.099  37.705  1.00  0.00           H
ATOM   1698  CD1 ILE   113      48.640  41.229  38.368  1.00  0.00           C
ATOM   1699 HD11 ILE   113      48.419  42.241  38.709  1.00  0.00           H
ATOM   1700 HD12 ILE   113      48.171  41.163  37.387  1.00  0.00           H
ATOM   1701 HD13 ILE   113      48.272  40.513  39.102  1.00  0.00           H
ATOM   1702  C   ILE   113      52.864  40.739  40.950  1.00  0.00           C
ATOM   1703  O   ILE   113      52.264  40.487  42.028  1.00  0.00           O
ATOM   1704  N   SER   114      53.925  41.508  40.912  1.00  0.00           N
ATOM   1705  H   SER   114      54.199  41.824  39.993  1.00  0.00           H
ATOM   1706  CA  SER   114      54.731  42.031  42.086  1.00  0.00           C
ATOM   1707  HA  SER   114      53.949  42.154  42.835  1.00  0.00           H
ATOM   1708  CB  SER   114      55.643  40.978  42.617  1.00  0.00           C
ATOM   1709  HB2 SER   114      54.997  40.140  42.879  1.00  0.00           H
ATOM   1710  HB3 SER   114      56.434  40.743  41.904  1.00  0.00           H
ATOM   1711  OG  SER   114      56.213  41.282  43.865  1.00  0.00           O
ATOM   1712  HG  SER   114      56.082  40.509  44.419  1.00  0.00           H
ATOM   1713  C   SER   114      55.396  43.343  41.797  1.00  0.00           C
ATOM   1714  O   SER   114      55.228  43.831  40.671  1.00  0.00           O
ATOM   1715  N   GLY   115      56.176  43.985  42.635  1.00  0.00           N
ATOM   1716  H   GLY   115      56.209  43.545  43.544  1.00  0.00           H
ATOM   1717  CA  GLY   115      56.896  45.243  42.617  1.00  0.00           C
ATOM   1718  HA2 GLY   115      57.882  45.177  43.075  1.00  0.00           H
ATOM   1719  HA3 GLY   115      57.010  45.545  41.576  1.00  0.00           H
ATOM   1720  C   GLY   115      56.226  46.355  43.485  1.00  0.00           C
ATOM   1721  O   GLY   115      55.099  46.181  43.976  1.00  0.00           O
ATOM   1722  N   PRO   116      56.912  47.521  43.780  1.00  0.00           N
ATOM   1723  CD  PRO   116      58.321  47.753  43.370  1.00  0.00           C
ATOM   1724  HD2 PRO   116      58.420  48.109  42.345  1.00  0.00           H
ATOM   1725  HD3 PRO   116      58.966  46.907  43.607  1.00  0.00           H
ATOM   1726  CG  PRO   116      58.740  48.939  44.263  1.00  0.00           C
ATOM   1727  HG2 PRO   116      59.496  49.540  43.758  1.00  0.00           H
ATOM   1728  HG3 PRO   116      59.147  48.503  45.175  1.00  0.00           H
ATOM   1729  CB  PRO   116      57.434  49.733  44.366  1.00  0.00           C
ATOM   1730  HB2 PRO   116      57.295  50.177  43.381  1.00  0.00           H
ATOM   1731  HB3 PRO   116      57.339  50.432  45.198  1.00  0.00           H
ATOM   1732  CA  PRO   116      56.363  48.630  44.453  1.00  0.00           C
ATOM   1733  HA  PRO   116      56.123  48.371  45.484  1.00  0.00           H
ATOM   1734  C   PRO   116      55.058  49.160  43.782  1.00  0.00           C
ATOM   1735  O   PRO   116      54.636  48.800  42.687  1.00  0.00           O
ATOM   1736  N   ASP   117      54.308  50.094  44.392  1.00  0.00           N
ATOM   1737  H   ASP   117      54.649  50.492  45.255  1.00  0.00           H
ATOM   1738  CA  ASP   117      53.013  50.600  43.908  1.00  0.00           C
ATOM   1739  HA  ASP   117      52.436  49.732  43.591  1.00  0.00           H
ATOM   1740  CB  ASP   117      52.215  51.276  45.053  1.00  0.00           C
ATOM   1741  HB2 ASP   117      52.741  52.086  45.561  1.00  0.00           H
ATOM   1742  HB3 ASP   117      51.336  51.715  44.583  1.00  0.00           H
ATOM   1743  CG  ASP   117      51.688  50.381  46.174  1.00  0.00           C
ATOM   1744  OD1 ASP   117      52.150  49.233  46.418  1.00  0.00           O
ATOM   1745  OD2 ASP   117      50.803  50.838  46.915  1.00  0.00           O
ATOM   1746  C   ASP   117      53.144  51.532  42.754  1.00  0.00           C
ATOM   1747  O   ASP   117      52.260  51.412  41.866  1.00  0.00           O
ATOM   1748  N   ASN   118      54.160  52.329  42.726  1.00  0.00           N
ATOM   1749  H   ASN   118      54.651  52.331  43.608  1.00  0.00           H
ATOM   1750  CA  ASN   118      54.610  53.137  41.554  1.00  0.00           C
ATOM   1751  HA  ASN   118      53.786  53.680  41.092  1.00  0.00           H
ATOM   1752  CB  ASN   118      55.453  54.314  42.111  1.00  0.00           C
ATOM   1753  HB2 ASN   118      55.569  55.067  41.332  1.00  0.00           H
ATOM   1754  HB3 ASN   118      54.905  54.826  42.902  1.00  0.00           H
ATOM   1755  CG  ASN   118      56.862  54.005  42.500  1.00  0.00           C
ATOM   1756  OD1 ASN   118      56.962  53.423  43.553  1.00  0.00           O
ATOM   1757  ND2 ASN   118      57.864  54.328  41.740  1.00  0.00           N
ATOM   1758 HD21 ASN   118      58.732  53.877  41.992  1.00  0.00           H
ATOM   1759 HD22 ASN   118      57.712  54.670  40.802  1.00  0.00           H
ATOM   1760  C   ASN   118      55.380  52.304  40.475  1.00  0.00           C
ATOM   1761  O   ASN   118      55.910  52.912  39.587  1.00  0.00           O
ATOM   1762  N   GLY   119      55.588  50.964  40.688  1.00  0.00           N
ATOM   1763  H   GLY   119      55.099  50.483  41.430  1.00  0.00           H
ATOM   1764  CA  GLY   119      56.421  50.111  39.760  1.00  0.00           C
ATOM   1765  HA2 GLY   119      56.353  50.364  38.702  1.00  0.00           H
ATOM   1766  HA3 GLY   119      57.431  50.388  40.063  1.00  0.00           H
ATOM   1767  C   GLY   119      56.125  48.641  39.805  1.00  0.00           C
ATOM   1768  O   GLY   119      57.023  47.844  40.094  1.00  0.00           O
ATOM   1769  N   ALA   120      54.902  48.340  39.445  1.00  0.00           N
ATOM   1770  H   ALA   120      54.360  49.124  39.113  1.00  0.00           H
ATOM   1771  CA  ALA   120      54.411  47.001  39.273  1.00  0.00           C
ATOM   1772  HA  ALA   120      55.012  46.279  39.828  1.00  0.00           H
ATOM   1773  CB  ALA   120      53.044  47.081  39.892  1.00  0.00           C
ATOM   1774  HB1 ALA   120      53.090  47.615  40.841  1.00  0.00           H
ATOM   1775  HB2 ALA   120      52.329  47.573  39.233  1.00  0.00           H
ATOM   1776  HB3 ALA   120      52.568  46.110  40.034  1.00  0.00           H
ATOM   1777  C   ALA   120      54.328  46.475  37.804  1.00  0.00           C
ATOM   1778  O   ALA   120      54.065  47.160  36.846  1.00  0.00           O
ATOM   1779  N   VAL   121      54.612  45.147  37.711  1.00  0.00           N
ATOM   1780  H   VAL   121      54.601  44.590  38.554  1.00  0.00           H
ATOM   1781  CA  VAL   121      54.642  44.318  36.441  1.00  0.00           C
ATOM   1782  HA  VAL   121      54.059  44.767  35.639  1.00  0.00           H
ATOM   1783  CB  VAL   121      56.091  44.420  35.919  1.00  0.00           C
ATOM   1784  HB  VAL   121      56.360  45.475  35.988  1.00  0.00           H
ATOM   1785  CG1 VAL   121      57.091  43.523  36.746  1.00  0.00           C
ATOM   1786 HG11 VAL   121      58.120  43.861  36.622  1.00  0.00           H
ATOM   1787 HG12 VAL   121      56.590  43.493  37.713  1.00  0.00           H
ATOM   1788 HG13 VAL   121      56.950  42.494  36.417  1.00  0.00           H
ATOM   1789  CG2 VAL   121      56.116  44.069  34.369  1.00  0.00           C
ATOM   1790 HG21 VAL   121      57.110  44.093  33.923  1.00  0.00           H
ATOM   1791 HG22 VAL   121      55.646  43.090  34.276  1.00  0.00           H
ATOM   1792 HG23 VAL   121      55.442  44.658  33.749  1.00  0.00           H
ATOM   1793  C   VAL   121      54.167  42.890  36.625  1.00  0.00           C
ATOM   1794  O   VAL   121      54.554  42.210  37.554  1.00  0.00           O
ATOM   1795  N   ALA   122      53.312  42.384  35.735  1.00  0.00           N
ATOM   1796  H   ALA   122      53.081  43.046  35.008  1.00  0.00           H
ATOM   1797  CA  ALA   122      52.887  40.957  35.529  1.00  0.00           C
ATOM   1798  HA  ALA   122      52.817  40.540  36.534  1.00  0.00           H
ATOM   1799  CB  ALA   122      51.489  40.942  34.971  1.00  0.00           C
ATOM   1800  HB1 ALA   122      51.592  41.229  33.925  1.00  0.00           H
ATOM   1801  HB2 ALA   122      51.139  39.910  34.993  1.00  0.00           H
ATOM   1802  HB3 ALA   122      50.819  41.619  35.501  1.00  0.00           H
ATOM   1803  C   ALA   122      53.920  40.187  34.853  1.00  0.00           C
ATOM   1804  O   ALA   122      54.417  40.630  33.826  1.00  0.00           O
ATOM   1805  N   VAL   123      54.139  38.921  35.239  1.00  0.00           N
ATOM   1806  H   VAL   123      53.830  38.605  36.147  1.00  0.00           H
ATOM   1807  CA  VAL   123      54.706  37.834  34.319  1.00  0.00           C
ATOM   1808  HA  VAL   123      55.161  38.234  33.412  1.00  0.00           H
ATOM   1809  CB  VAL   123      55.920  37.156  35.008  1.00  0.00           C
ATOM   1810  HB  VAL   123      56.295  36.448  34.269  1.00  0.00           H
ATOM   1811  CG1 VAL   123      57.025  38.237  35.368  1.00  0.00           C
ATOM   1812 HG11 VAL   123      57.164  38.770  34.427  1.00  0.00           H
ATOM   1813 HG12 VAL   123      56.656  38.977  36.077  1.00  0.00           H
ATOM   1814 HG13 VAL   123      57.941  37.736  35.685  1.00  0.00           H
ATOM   1815  CG2 VAL   123      55.709  36.426  36.298  1.00  0.00           C
ATOM   1816 HG21 VAL   123      55.018  36.970  36.943  1.00  0.00           H
ATOM   1817 HG22 VAL   123      55.394  35.427  35.995  1.00  0.00           H
ATOM   1818 HG23 VAL   123      56.646  36.160  36.787  1.00  0.00           H
ATOM   1819  C   VAL   123      53.535  36.925  33.992  1.00  0.00           C
ATOM   1820  O   VAL   123      52.397  36.913  34.586  1.00  0.00           O
ATOM   1821  N   LEU   124      53.695  36.306  32.814  1.00  0.00           N
ATOM   1822  H   LEU   124      54.445  36.638  32.224  1.00  0.00           H
ATOM   1823  CA  LEU   124      52.792  35.232  32.267  1.00  0.00           C
ATOM   1824  HA  LEU   124      52.061  34.990  33.037  1.00  0.00           H
ATOM   1825  CB  LEU   124      51.971  35.750  31.069  1.00  0.00           C
ATOM   1826  HB2 LEU   124      52.766  36.034  30.380  1.00  0.00           H
ATOM   1827  HB3 LEU   124      51.379  34.865  30.833  1.00  0.00           H
ATOM   1828  CG  LEU   124      51.216  37.041  31.209  1.00  0.00           C
ATOM   1829  HG  LEU   124      50.744  37.179  32.182  1.00  0.00           H
ATOM   1830  CD1 LEU   124      51.961  38.335  30.838  1.00  0.00           C
ATOM   1831 HD11 LEU   124      51.380  39.257  30.856  1.00  0.00           H
ATOM   1832 HD12 LEU   124      52.743  38.453  31.589  1.00  0.00           H
ATOM   1833 HD13 LEU   124      52.423  38.150  29.868  1.00  0.00           H
ATOM   1834  CD2 LEU   124      50.029  37.137  30.313  1.00  0.00           C
ATOM   1835 HD21 LEU   124      49.257  37.839  30.630  1.00  0.00           H
ATOM   1836 HD22 LEU   124      50.329  37.458  29.315  1.00  0.00           H
ATOM   1837 HD23 LEU   124      49.462  36.206  30.349  1.00  0.00           H
ATOM   1838  C   LEU   124      53.611  33.988  31.947  1.00  0.00           C
ATOM   1839  O   LEU   124      54.752  34.133  31.396  1.00  0.00           O
ATOM   1840  N   LYS   125      53.182  32.757  32.403  1.00  0.00           N
ATOM   1841  H   LYS   125      52.196  32.727  32.623  1.00  0.00           H
ATOM   1842  CA  LYS   125      53.842  31.454  32.455  1.00  0.00           C
ATOM   1843  HA  LYS   125      54.827  31.449  31.989  1.00  0.00           H
ATOM   1844  CB  LYS   125      54.085  31.024  33.871  1.00  0.00           C
ATOM   1845  HB2 LYS   125      54.451  31.878  34.440  1.00  0.00           H
ATOM   1846  HB3 LYS   125      53.137  30.751  34.335  1.00  0.00           H
ATOM   1847  CG  LYS   125      55.155  29.863  34.123  1.00  0.00           C
ATOM   1848  HG2 LYS   125      54.894  28.953  33.582  1.00  0.00           H
ATOM   1849  HG3 LYS   125      56.087  30.283  33.746  1.00  0.00           H
ATOM   1850  CD  LYS   125      55.363  29.320  35.555  1.00  0.00           C
ATOM   1851  HD2 LYS   125      54.519  29.595  36.189  1.00  0.00           H
ATOM   1852  HD3 LYS   125      55.501  28.245  35.437  1.00  0.00           H
ATOM   1853  CE  LYS   125      56.734  29.823  36.114  1.00  0.00           C
ATOM   1854  HE2 LYS   125      57.582  29.432  35.551  1.00  0.00           H
ATOM   1855  HE3 LYS   125      56.810  30.911  36.106  1.00  0.00           H
ATOM   1856  NZ  LYS   125      56.850  29.298  37.467  1.00  0.00           N
ATOM   1857  HZ1 LYS   125      57.681  29.517  37.998  1.00  0.00           H
ATOM   1858  HZ2 LYS   125      56.076  29.627  38.026  1.00  0.00           H
ATOM   1859  HZ3 LYS   125      56.824  28.287  37.486  1.00  0.00           H
ATOM   1860  C   LYS   125      52.994  30.331  31.754  1.00  0.00           C
ATOM   1861  O   LYS   125      51.884  30.008  32.209  1.00  0.00           O
ATOM   1862  N   TYR   126      53.467  29.737  30.661  1.00  0.00           N
ATOM   1863  H   TYR   126      54.398  30.045  30.419  1.00  0.00           H
ATOM   1864  CA  TYR   126      52.917  28.668  29.826  1.00  0.00           C
ATOM   1865  HA  TYR   126      51.985  28.358  30.298  1.00  0.00           H
ATOM   1866  CB  TYR   126      52.684  29.320  28.431  1.00  0.00           C
ATOM   1867  HB2 TYR   126      52.057  30.184  28.651  1.00  0.00           H
ATOM   1868  HB3 TYR   126      53.632  29.632  27.992  1.00  0.00           H
ATOM   1869  CG  TYR   126      51.949  28.392  27.498  1.00  0.00           C
ATOM   1870  CD1 TYR   126      52.495  27.771  26.382  1.00  0.00           C
ATOM   1871  HD1 TYR   126      53.505  28.072  26.148  1.00  0.00           H
ATOM   1872  CE1 TYR   126      51.684  26.971  25.589  1.00  0.00           C
ATOM   1873  HE1 TYR   126      52.210  26.545  24.746  1.00  0.00           H
ATOM   1874  CZ  TYR   126      50.336  26.682  25.835  1.00  0.00           C
ATOM   1875  OH  TYR   126      49.631  25.847  25.030  1.00  0.00           O
ATOM   1876  HH  TYR   126      48.696  26.067  25.041  1.00  0.00           H
ATOM   1877  CE2 TYR   126      49.752  27.348  26.969  1.00  0.00           C
ATOM   1878  HE2 TYR   126      48.763  27.146  27.354  1.00  0.00           H
ATOM   1879  CD2 TYR   126      50.592  28.252  27.746  1.00  0.00           C
ATOM   1880  HD2 TYR   126      50.149  28.724  28.611  1.00  0.00           H
ATOM   1881  C   TYR   126      53.950  27.530  29.616  1.00  0.00           C
ATOM   1882  O   TYR   126      55.199  27.813  29.443  1.00  0.00           O
ATOM   1883  N   ASN   127      53.482  26.272  29.692  1.00  0.00           N
ATOM   1884  H   ASN   127      52.495  26.060  29.714  1.00  0.00           H
ATOM   1885  CA  ASN   127      54.397  25.106  29.679  1.00  0.00           C
ATOM   1886  HA  ASN   127      53.710  24.263  29.750  1.00  0.00           H
ATOM   1887  CB  ASN   127      55.072  25.004  28.280  1.00  0.00           C
ATOM   1888  HB2 ASN   127      55.622  25.894  27.973  1.00  0.00           H
ATOM   1889  HB3 ASN   127      55.624  24.064  28.286  1.00  0.00           H
ATOM   1890  CG  ASN   127      54.141  24.679  27.143  1.00  0.00           C
ATOM   1891  OD1 ASN   127      52.997  24.275  27.263  1.00  0.00           O
ATOM   1892  ND2 ASN   127      54.546  24.790  25.887  1.00  0.00           N
ATOM   1893 HD21 ASN   127      53.826  24.488  25.246  1.00  0.00           H
ATOM   1894 HD22 ASN   127      55.444  25.212  25.701  1.00  0.00           H
ATOM   1895  C   ASN   127      55.511  25.077  30.783  1.00  0.00           C
ATOM   1896  O   ASN   127      56.597  24.619  30.507  1.00  0.00           O
ATOM   1897  N   GLY   128      55.256  25.558  32.015  1.00  0.00           N
ATOM   1898  H   GLY   128      54.332  25.912  32.214  1.00  0.00           H
ATOM   1899  CA  GLY   128      56.123  25.723  33.196  1.00  0.00           C
ATOM   1900  HA2 GLY   128      55.407  25.891  34.001  1.00  0.00           H
ATOM   1901  HA3 GLY   128      56.667  24.840  33.527  1.00  0.00           H
ATOM   1902  C   GLY   128      57.068  26.942  33.083  1.00  0.00           C
ATOM   1903  O   GLY   128      57.353  27.531  34.161  1.00  0.00           O
ATOM   1904  N   ILE   129      57.404  27.418  31.892  1.00  0.00           N
ATOM   1905  H   ILE   129      57.033  26.921  31.094  1.00  0.00           H
ATOM   1906  CA  ILE   129      58.403  28.486  31.740  1.00  0.00           C
ATOM   1907  HA  ILE   129      58.876  28.580  32.717  1.00  0.00           H
ATOM   1908  CB  ILE   129      59.379  28.254  30.611  1.00  0.00           C
ATOM   1909  HB  ILE   129      60.010  29.134  30.729  1.00  0.00           H
ATOM   1910  CG2 ILE   129      60.269  27.059  30.916  1.00  0.00           C
ATOM   1911 HG21 ILE   129      60.551  27.075  31.968  1.00  0.00           H
ATOM   1912 HG22 ILE   129      59.653  26.184  30.712  1.00  0.00           H
ATOM   1913 HG23 ILE   129      61.179  27.110  30.318  1.00  0.00           H
ATOM   1914  CG1 ILE   129      58.794  28.323  29.198  1.00  0.00           C
ATOM   1915 HG12 ILE   129      58.120  27.517  28.905  1.00  0.00           H
ATOM   1916 HG13 ILE   129      58.104  29.161  29.104  1.00  0.00           H
ATOM   1917  CD1 ILE   129      59.816  28.380  28.091  1.00  0.00           C
ATOM   1918 HD11 ILE   129      60.541  29.176  28.262  1.00  0.00           H
ATOM   1919 HD12 ILE   129      60.333  27.422  28.134  1.00  0.00           H
ATOM   1920 HD13 ILE   129      59.414  28.500  27.085  1.00  0.00           H
ATOM   1921  C   ILE   129      57.746  29.892  31.556  1.00  0.00           C
ATOM   1922  O   ILE   129      56.595  29.988  31.120  1.00  0.00           O
ATOM   1923  N   ILE   130      58.428  30.949  31.971  1.00  0.00           N
ATOM   1924  H   ILE   130      59.383  30.825  32.274  1.00  0.00           H
ATOM   1925  CA  ILE   130      57.840  32.302  31.780  1.00  0.00           C
ATOM   1926  HA  ILE   130      56.754  32.239  31.839  1.00  0.00           H
ATOM   1927  CB  ILE   130      58.387  33.363  32.769  1.00  0.00           C
ATOM   1928  HB  ILE   130      59.460  33.180  32.822  1.00  0.00           H
ATOM   1929  CG2 ILE   130      58.053  34.852  32.427  1.00  0.00           C
ATOM   1930 HG21 ILE   130      58.541  35.161  31.502  1.00  0.00           H
ATOM   1931 HG22 ILE   130      56.968  34.958  32.427  1.00  0.00           H
ATOM   1932 HG23 ILE   130      58.464  35.483  33.216  1.00  0.00           H
ATOM   1933  CG1 ILE   130      57.742  33.059  34.173  1.00  0.00           C
ATOM   1934 HG12 ILE   130      56.821  33.640  34.229  1.00  0.00           H
ATOM   1935 HG13 ILE   130      57.476  32.009  34.303  1.00  0.00           H
ATOM   1936  CD1 ILE   130      58.699  33.561  35.296  1.00  0.00           C
ATOM   1937 HD11 ILE   130      58.215  33.290  36.233  1.00  0.00           H
ATOM   1938 HD12 ILE   130      59.603  32.950  35.313  1.00  0.00           H
ATOM   1939 HD13 ILE   130      59.034  34.594  35.191  1.00  0.00           H
ATOM   1940  C   ILE   130      58.054  32.826  30.298  1.00  0.00           C
ATOM   1941  O   ILE   130      59.161  32.736  29.722  1.00  0.00           O
ATOM   1942  N   THR   131      56.966  33.319  29.690  1.00  0.00           N
ATOM   1943  H   THR   131      56.084  33.286  30.182  1.00  0.00           H
ATOM   1944  CA  THR   131      56.956  33.614  28.196  1.00  0.00           C
ATOM   1945  HA  THR   131      57.873  33.324  27.683  1.00  0.00           H
ATOM   1946  CB  THR   131      55.968  32.602  27.537  1.00  0.00           C
ATOM   1947  HB  THR   131      55.865  32.863  26.484  1.00  0.00           H
ATOM   1948  CG2 THR   131      56.337  31.164  27.647  1.00  0.00           C
ATOM   1949 HG21 THR   131      56.265  30.832  28.682  1.00  0.00           H
ATOM   1950 HG22 THR   131      55.727  30.582  26.956  1.00  0.00           H
ATOM   1951 HG23 THR   131      57.401  31.078  27.426  1.00  0.00           H
ATOM   1952  OG1 THR   131      54.749  32.678  28.231  1.00  0.00           O
ATOM   1953  HG1 THR   131      54.075  33.059  27.663  1.00  0.00           H
ATOM   1954  C   THR   131      56.536  35.046  27.822  1.00  0.00           C
ATOM   1955  O   THR   131      56.982  35.480  26.809  1.00  0.00           O
ATOM   1956  N   ASP   132      55.854  35.806  28.656  1.00  0.00           N
ATOM   1957  H   ASP   132      55.481  35.175  29.350  1.00  0.00           H
ATOM   1958  CA  ASP   132      55.481  37.192  28.475  1.00  0.00           C
ATOM   1959  HA  ASP   132      56.291  37.645  27.905  1.00  0.00           H
ATOM   1960  CB  ASP   132      54.299  37.220  27.454  1.00  0.00           C
ATOM   1961  HB2 ASP   132      54.262  36.264  26.932  1.00  0.00           H
ATOM   1962  HB3 ASP   132      53.367  37.265  28.016  1.00  0.00           H
ATOM   1963  CG  ASP   132      54.439  38.309  26.464  1.00  0.00           C
ATOM   1964  OD1 ASP   132      53.557  38.466  25.594  1.00  0.00           O
ATOM   1965  OD2 ASP   132      55.446  39.061  26.509  1.00  0.00           O
ATOM   1966  C   ASP   132      55.329  38.037  29.710  1.00  0.00           C
ATOM   1967  O   ASP   132      55.197  37.579  30.817  1.00  0.00           O
ATOM   1968  N   THR   133      55.362  39.371  29.549  1.00  0.00           N
ATOM   1969  H   THR   133      55.370  39.751  28.613  1.00  0.00           H
ATOM   1970  CA  THR   133      55.187  40.406  30.610  1.00  0.00           C
ATOM   1971  HA  THR   133      54.785  39.836  31.447  1.00  0.00           H
ATOM   1972  CB  THR   133      56.558  40.984  30.991  1.00  0.00           C
ATOM   1973  HB  THR   133      56.430  41.781  31.723  1.00  0.00           H
ATOM   1974  CG2 THR   133      57.396  39.979  31.784  1.00  0.00           C
ATOM   1975 HG21 THR   133      58.369  40.399  32.037  1.00  0.00           H
ATOM   1976 HG22 THR   133      56.862  39.635  32.671  1.00  0.00           H
ATOM   1977 HG23 THR   133      57.530  39.090  31.170  1.00  0.00           H
ATOM   1978  OG1 THR   133      57.244  41.320  29.861  1.00  0.00           O
ATOM   1979  HG1 THR   133      57.382  40.576  29.270  1.00  0.00           H
ATOM   1980  C   THR   133      54.170  41.516  30.204  1.00  0.00           C
ATOM   1981  O   THR   133      53.968  41.872  29.030  1.00  0.00           O
ATOM   1982  N   ILE   134      53.407  42.012  31.235  1.00  0.00           N
ATOM   1983  H   ILE   134      53.681  41.715  32.162  1.00  0.00           H
ATOM   1984  CA  ILE   134      52.471  43.158  31.127  1.00  0.00           C
ATOM   1985  HA  ILE   134      52.617  43.545  30.118  1.00  0.00           H
ATOM   1986  CB  ILE   134      51.010  42.663  31.197  1.00  0.00           C
ATOM   1987  HB  ILE   134      50.845  41.954  32.008  1.00  0.00           H
ATOM   1988  CG2 ILE   134      50.022  43.830  31.468  1.00  0.00           C
ATOM   1989 HG21 ILE   134      50.050  44.171  32.503  1.00  0.00           H
ATOM   1990 HG22 ILE   134      50.195  44.609  30.726  1.00  0.00           H
ATOM   1991 HG23 ILE   134      49.018  43.407  31.426  1.00  0.00           H
ATOM   1992  CG1 ILE   134      50.548  41.996  29.894  1.00  0.00           C
ATOM   1993 HG12 ILE   134      50.596  42.671  29.040  1.00  0.00           H
ATOM   1994 HG13 ILE   134      51.338  41.329  29.548  1.00  0.00           H
ATOM   1995  CD1 ILE   134      49.347  41.104  29.992  1.00  0.00           C
ATOM   1996 HD11 ILE   134      49.313  40.563  29.047  1.00  0.00           H
ATOM   1997 HD12 ILE   134      49.477  40.404  30.816  1.00  0.00           H
ATOM   1998 HD13 ILE   134      48.388  41.575  30.207  1.00  0.00           H
ATOM   1999  C   ILE   134      52.827  44.223  32.076  1.00  0.00           C
ATOM   2000  O   ILE   134      52.962  44.015  33.278  1.00  0.00           O
ATOM   2001  N   LYS   135      53.161  45.413  31.580  1.00  0.00           N
ATOM   2002  H   LYS   135      53.136  45.466  30.571  1.00  0.00           H
ATOM   2003  CA  LYS   135      53.485  46.621  32.360  1.00  0.00           C
ATOM   2004  HA  LYS   135      53.940  46.414  33.328  1.00  0.00           H
ATOM   2005  CB  LYS   135      54.337  47.456  31.469  1.00  0.00           C
ATOM   2006  HB2 LYS   135      53.854  47.756  30.539  1.00  0.00           H
ATOM   2007  HB3 LYS   135      54.611  48.396  31.949  1.00  0.00           H
ATOM   2008  CG  LYS   135      55.691  46.835  31.135  1.00  0.00           C
ATOM   2009  HG2 LYS   135      56.185  46.529  32.057  1.00  0.00           H
ATOM   2010  HG3 LYS   135      55.656  45.945  30.509  1.00  0.00           H
ATOM   2011  CD  LYS   135      56.579  47.803  30.358  1.00  0.00           C
ATOM   2012  HD2 LYS   135      56.011  48.023  29.455  1.00  0.00           H
ATOM   2013  HD3 LYS   135      56.628  48.746  30.904  1.00  0.00           H
ATOM   2014  CE  LYS   135      57.887  47.253  30.050  1.00  0.00           C
ATOM   2015  HE2 LYS   135      58.462  47.315  30.975  1.00  0.00           H
ATOM   2016  HE3 LYS   135      57.727  46.235  29.699  1.00  0.00           H
ATOM   2017  NZ  LYS   135      58.479  48.127  29.027  1.00  0.00           N
ATOM   2018  HZ1 LYS   135      58.389  49.109  29.250  1.00  0.00           H
ATOM   2019  HZ2 LYS   135      59.469  47.941  28.957  1.00  0.00           H
ATOM   2020  HZ3 LYS   135      58.059  47.941  28.127  1.00  0.00           H
ATOM   2021  C   LYS   135      52.205  47.446  32.714  1.00  0.00           C
ATOM   2022  O   LYS   135      51.157  47.467  32.004  1.00  0.00           O
ATOM   2023  N   SER   136      52.279  48.201  33.784  1.00  0.00           N
ATOM   2024  H   SER   136      53.158  48.018  34.246  1.00  0.00           H
ATOM   2025  CA  SER   136      51.565  49.360  34.180  1.00  0.00           C
ATOM   2026  HA  SER   136      50.542  48.983  34.198  1.00  0.00           H
ATOM   2027  CB  SER   136      52.162  49.857  35.452  1.00  0.00           C
ATOM   2028  HB2 SER   136      53.197  50.083  35.197  1.00  0.00           H
ATOM   2029  HB3 SER   136      51.599  50.685  35.884  1.00  0.00           H
ATOM   2030  OG  SER   136      52.044  48.934  36.517  1.00  0.00           O
ATOM   2031  HG  SER   136      52.867  48.454  36.397  1.00  0.00           H
ATOM   2032  C   SER   136      51.573  50.480  33.114  1.00  0.00           C
ATOM   2033  O   SER   136      52.485  50.519  32.263  1.00  0.00           O
ATOM   2034  N   TRP   137      50.553  51.387  33.138  1.00  0.00           N
ATOM   2035  H   TRP   137      49.890  51.330  33.898  1.00  0.00           H
ATOM   2036  CA  TRP   137      50.288  52.472  32.137  1.00  0.00           C
ATOM   2037  HA  TRP   137      51.227  52.821  31.707  1.00  0.00           H
ATOM   2038  CB  TRP   137      49.381  51.967  30.962  1.00  0.00           C
ATOM   2039  HB2 TRP   137      49.192  52.743  30.221  1.00  0.00           H
ATOM   2040  HB3 TRP   137      49.931  51.272  30.329  1.00  0.00           H
ATOM   2041  CG  TRP   137      48.015  51.473  31.366  1.00  0.00           C
ATOM   2042  CD1 TRP   137      46.953  52.297  31.561  1.00  0.00           C
ATOM   2043  HD1 TRP   137      47.001  53.357  31.358  1.00  0.00           H
ATOM   2044  NE1 TRP   137      45.828  51.673  31.929  1.00  0.00           N
ATOM   2045  HE1 TRP   137      45.007  52.184  32.219  1.00  0.00           H
ATOM   2046  CE2 TRP   137      46.087  50.338  32.101  1.00  0.00           C
ATOM   2047  CZ2 TRP   137      45.262  49.280  32.534  1.00  0.00           C
ATOM   2048  HZ2 TRP   137      44.205  49.430  32.699  1.00  0.00           H
ATOM   2049  CH2 TRP   137      45.957  48.063  32.840  1.00  0.00           C
ATOM   2050  HH2 TRP   137      45.365  47.212  33.145  1.00  0.00           H
ATOM   2051  CZ3 TRP   137      47.322  47.864  32.653  1.00  0.00           C
ATOM   2052  HZ3 TRP   137      47.855  47.000  33.021  1.00  0.00           H
ATOM   2053  CE3 TRP   137      48.066  48.948  32.009  1.00  0.00           C
ATOM   2054  HE3 TRP   137      49.098  48.699  31.809  1.00  0.00           H
ATOM   2055  CD2 TRP   137      47.500  50.226  31.858  1.00  0.00           C
ATOM   2056  C   TRP   137      49.686  53.760  32.676  1.00  0.00           C
ATOM   2057  O   TRP   137      49.713  54.874  32.086  1.00  0.00           O
ATOM   2058  N   ARG   138      49.116  53.681  33.848  1.00  0.00           N
ATOM   2059  H   ARG   138      48.854  52.757  34.160  1.00  0.00           H
ATOM   2060  CA  ARG   138      48.616  54.629  34.805  1.00  0.00           C
ATOM   2061  HA  ARG   138      48.727  55.649  34.437  1.00  0.00           H
ATOM   2062  CB  ARG   138      47.079  54.368  34.896  1.00  0.00           C
ATOM   2063  HB2 ARG   138      46.626  54.163  33.927  1.00  0.00           H
ATOM   2064  HB3 ARG   138      46.942  53.504  35.546  1.00  0.00           H
ATOM   2065  CG  ARG   138      46.389  55.608  35.566  1.00  0.00           C
ATOM   2066  HG2 ARG   138      46.580  55.583  36.639  1.00  0.00           H
ATOM   2067  HG3 ARG   138      46.775  56.530  35.133  1.00  0.00           H
ATOM   2068  CD  ARG   138      44.869  55.602  35.357  1.00  0.00           C
ATOM   2069  HD2 ARG   138      44.570  54.555  35.299  1.00  0.00           H
ATOM   2070  HD3 ARG   138      44.437  55.974  36.286  1.00  0.00           H
ATOM   2071  NE  ARG   138      44.482  56.293  34.072  1.00  0.00           N
ATOM   2072  HE  ARG   138      45.119  56.170  33.297  1.00  0.00           H
ATOM   2073  CZ  ARG   138      43.333  56.871  33.822  1.00  0.00           C
ATOM   2074  NH1 ARG   138      42.480  57.187  34.748  1.00  0.00           N
ATOM   2075 HH11 ARG   138      42.713  57.140  35.730  1.00  0.00           H
ATOM   2076 HH12 ARG   138      41.661  57.696  34.447  1.00  0.00           H
ATOM   2077  NH2 ARG   138      42.832  57.196  32.635  1.00  0.00           N
ATOM   2078 HH21 ARG   138      43.454  57.186  31.840  1.00  0.00           H
ATOM   2079 HH22 ARG   138      41.952  57.690  32.597  1.00  0.00           H
ATOM   2080  C   ARG   138      49.336  54.703  36.155  1.00  0.00           C
ATOM   2081  O   ARG   138      49.225  55.743  36.795  1.00  0.00           O
ATOM   2082  N   ASN   139      50.217  53.713  36.484  1.00  0.00           N
ATOM   2083  H   ASN   139      50.033  52.915  35.892  1.00  0.00           H
ATOM   2084  CA  ASN   139      51.352  53.787  37.452  1.00  0.00           C
ATOM   2085  HA  ASN   139      51.825  52.808  37.366  1.00  0.00           H
ATOM   2086  CB  ASN   139      52.470  54.905  37.121  1.00  0.00           C
ATOM   2087  HB2 ASN   139      52.210  55.926  37.401  1.00  0.00           H
ATOM   2088  HB3 ASN   139      53.379  54.729  37.695  1.00  0.00           H
ATOM   2089  CG  ASN   139      52.914  54.777  35.729  1.00  0.00           C
ATOM   2090  OD1 ASN   139      52.367  55.423  34.831  1.00  0.00           O
ATOM   2091  ND2 ASN   139      53.919  53.945  35.467  1.00  0.00           N
ATOM   2092 HD21 ASN   139      54.090  53.744  34.493  1.00  0.00           H
ATOM   2093 HD22 ASN   139      54.204  53.264  36.156  1.00  0.00           H
ATOM   2094  C   ASN   139      50.894  53.866  38.929  1.00  0.00           C
ATOM   2095  O   ASN   139      51.606  54.474  39.755  1.00  0.00           O
ATOM   2096  N   ASN   140      49.766  53.280  39.367  1.00  0.00           N
ATOM   2097  H   ASN   140      49.221  52.810  38.660  1.00  0.00           H
ATOM   2098  CA  ASN   140      49.432  53.129  40.756  1.00  0.00           C
ATOM   2099  HA  ASN   140      50.351  53.149  41.341  1.00  0.00           H
ATOM   2100  CB  ASN   140      48.749  54.485  41.258  1.00  0.00           C
ATOM   2101  HB2 ASN   140      49.375  55.362  41.096  1.00  0.00           H
ATOM   2102  HB3 ASN   140      47.778  54.594  40.777  1.00  0.00           H
ATOM   2103  CG  ASN   140      48.478  54.377  42.756  1.00  0.00           C
ATOM   2104  OD1 ASN   140      47.291  54.410  43.205  1.00  0.00           O
ATOM   2105  ND2 ASN   140      49.565  54.097  43.457  1.00  0.00           N
ATOM   2106 HD21 ASN   140      49.497  54.037  44.462  1.00  0.00           H
ATOM   2107 HD22 ASN   140      50.505  54.198  43.104  1.00  0.00           H
ATOM   2108  C   ASN   140      48.590  51.901  40.983  1.00  0.00           C
ATOM   2109  O   ASN   140      47.388  51.931  40.860  1.00  0.00           O
ATOM   2110  N   ILE   141      49.395  50.788  41.300  1.00  0.00           N
ATOM   2111  H   ILE   141      50.388  50.974  41.287  1.00  0.00           H
ATOM   2112  CA  ILE   141      48.980  49.395  41.547  1.00  0.00           C
ATOM   2113  HA  ILE   141      49.906  48.885  41.811  1.00  0.00           H
ATOM   2114  CB  ILE   141      48.108  49.256  42.806  1.00  0.00           C
ATOM   2115  HB  ILE   141      47.229  49.874  42.618  1.00  0.00           H
ATOM   2116  CG2 ILE   141      47.796  47.674  43.058  1.00  0.00           C
ATOM   2117 HG21 ILE   141      48.743  47.207  43.328  1.00  0.00           H
ATOM   2118 HG22 ILE   141      47.071  47.638  43.870  1.00  0.00           H
ATOM   2119 HG23 ILE   141      47.228  47.133  42.301  1.00  0.00           H
ATOM   2120  CG1 ILE   141      48.792  49.858  44.030  1.00  0.00           C
ATOM   2121 HG12 ILE   141      49.723  49.309  44.165  1.00  0.00           H
ATOM   2122 HG13 ILE   141      49.043  50.891  43.785  1.00  0.00           H
ATOM   2123  CD1 ILE   141      47.890  49.764  45.284  1.00  0.00           C
ATOM   2124 HD11 ILE   141      48.468  50.300  46.038  1.00  0.00           H
ATOM   2125 HD12 ILE   141      46.919  50.148  44.972  1.00  0.00           H
ATOM   2126 HD13 ILE   141      47.842  48.724  45.605  1.00  0.00           H
ATOM   2127  C   ILE   141      48.411  48.744  40.324  1.00  0.00           C
ATOM   2128  O   ILE   141      47.213  48.873  39.896  1.00  0.00           O
ATOM   2129  N   LEU   142      49.146  47.768  39.804  1.00  0.00           N
ATOM   2130  H   LEU   142      49.969  47.522  40.336  1.00  0.00           H
ATOM   2131  CA  LEU   142      48.732  46.843  38.754  1.00  0.00           C
ATOM   2132  HA  LEU   142      48.030  47.396  38.129  1.00  0.00           H
ATOM   2133  CB  LEU   142      49.861  46.312  37.850  1.00  0.00           C
ATOM   2134  HB2 LEU   142      50.337  47.215  37.469  1.00  0.00           H
ATOM   2135  HB3 LEU   142      50.588  45.840  38.511  1.00  0.00           H
ATOM   2136  CG  LEU   142      49.488  45.509  36.567  1.00  0.00           C
ATOM   2137  HG  LEU   142      48.873  44.657  36.859  1.00  0.00           H
ATOM   2138  CD1 LEU   142      48.749  46.268  35.542  1.00  0.00           C
ATOM   2139 HD11 LEU   142      49.360  47.043  35.080  1.00  0.00           H
ATOM   2140 HD12 LEU   142      48.317  45.668  34.741  1.00  0.00           H
ATOM   2141 HD13 LEU   142      47.883  46.779  35.961  1.00  0.00           H
ATOM   2142  CD2 LEU   142      50.761  44.868  36.014  1.00  0.00           C
ATOM   2143 HD21 LEU   142      51.533  45.631  35.908  1.00  0.00           H
ATOM   2144 HD22 LEU   142      51.126  44.106  36.703  1.00  0.00           H
ATOM   2145 HD23 LEU   142      50.494  44.359  35.087  1.00  0.00           H
ATOM   2146  C   LEU   142      47.940  45.713  39.404  1.00  0.00           C
ATOM   2147  O   LEU   142      48.466  45.182  40.350  1.00  0.00           O
ATOM   2148  N   ARG   143      46.731  45.372  39.027  1.00  0.00           N
ATOM   2149  H   ARG   143      46.263  45.931  38.327  1.00  0.00           H
ATOM   2150  CA  ARG   143      45.994  44.264  39.619  1.00  0.00           C
ATOM   2151  HA  ARG   143      46.730  43.492  39.846  1.00  0.00           H
ATOM   2152  CB  ARG   143      45.449  44.738  40.961  1.00  0.00           C
ATOM   2153  HB2 ARG   143      45.094  43.929  41.599  1.00  0.00           H
ATOM   2154  HB3 ARG   143      46.185  45.136  41.661  1.00  0.00           H
ATOM   2155  CG  ARG   143      44.262  45.706  40.828  1.00  0.00           C
ATOM   2156  HG2 ARG   143      43.514  45.411  40.091  1.00  0.00           H
ATOM   2157  HG3 ARG   143      43.740  45.570  41.775  1.00  0.00           H
ATOM   2158  CD  ARG   143      44.665  47.182  40.789  1.00  0.00           C
ATOM   2159  HD2 ARG   143      45.151  47.477  41.719  1.00  0.00           H
ATOM   2160  HD3 ARG   143      45.205  47.360  39.859  1.00  0.00           H
ATOM   2161  NE  ARG   143      43.525  48.134  40.739  1.00  0.00           N
ATOM   2162  HE  ARG   143      42.575  47.798  40.822  1.00  0.00           H
ATOM   2163  CZ  ARG   143      43.561  49.448  40.576  1.00  0.00           C
ATOM   2164  NH1 ARG   143      42.605  50.241  40.668  1.00  0.00           N
ATOM   2165 HH11 ARG   143      41.662  49.912  40.813  1.00  0.00           H
ATOM   2166 HH12 ARG   143      42.743  51.221  40.460  1.00  0.00           H
ATOM   2167  NH2 ARG   143      44.678  50.045  40.438  1.00  0.00           N
ATOM   2168 HH21 ARG   143      45.517  49.497  40.316  1.00  0.00           H
ATOM   2169 HH22 ARG   143      44.797  51.038  40.294  1.00  0.00           H
ATOM   2170  C   ARG   143      44.891  43.652  38.702  1.00  0.00           C
ATOM   2171  O   ARG   143      44.627  44.278  37.672  1.00  0.00           O
ATOM   2172  N   THR   144      44.461  42.478  39.050  1.00  0.00           N
ATOM   2173  H   THR   144      44.804  42.070  39.909  1.00  0.00           H
ATOM   2174  CA  THR   144      43.583  41.659  38.223  1.00  0.00           C
ATOM   2175  HA  THR   144      43.056  42.339  37.553  1.00  0.00           H
ATOM   2176  CB  THR   144      44.588  40.802  37.366  1.00  0.00           C
ATOM   2177  HB  THR   144      45.387  41.424  36.964  1.00  0.00           H
ATOM   2178  CG2 THR   144      45.377  39.723  38.080  1.00  0.00           C
ATOM   2179 HG21 THR   144      46.221  39.390  37.476  1.00  0.00           H
ATOM   2180 HG22 THR   144      45.810  40.208  38.956  1.00  0.00           H
ATOM   2181 HG23 THR   144      44.897  38.805  38.419  1.00  0.00           H
ATOM   2182  OG1 THR   144      43.985  40.069  36.311  1.00  0.00           O
ATOM   2183  HG1 THR   144      43.450  40.666  35.782  1.00  0.00           H
ATOM   2184  C   THR   144      42.534  40.858  38.961  1.00  0.00           C
ATOM   2185  O   THR   144      42.145  41.333  40.011  1.00  0.00           O
ATOM   2186  N   GLN   145      42.009  39.756  38.473  1.00  0.00           N
ATOM   2187  H   GLN   145      42.478  39.365  37.670  1.00  0.00           H
ATOM   2188  CA  GLN   145      40.789  39.100  38.786  1.00  0.00           C
ATOM   2189  HA  GLN   145      40.028  39.837  38.526  1.00  0.00           H
ATOM   2190  CB  GLN   145      40.578  37.892  37.893  1.00  0.00           C
ATOM   2191  HB2 GLN   145      41.396  37.186  38.033  1.00  0.00           H
ATOM   2192  HB3 GLN   145      39.735  37.315  38.275  1.00  0.00           H
ATOM   2193  CG  GLN   145      40.386  38.228  36.399  1.00  0.00           C
ATOM   2194  HG2 GLN   145      39.584  38.931  36.177  1.00  0.00           H
ATOM   2195  HG3 GLN   145      41.334  38.542  35.962  1.00  0.00           H
ATOM   2196  CD  GLN   145      39.963  37.010  35.544  1.00  0.00           C
ATOM   2197  OE1 GLN   145      40.529  36.730  34.488  1.00  0.00           O
ATOM   2198  NE2 GLN   145      39.043  36.158  35.946  1.00  0.00           N
ATOM   2199 HE21 GLN   145      38.591  36.360  36.827  1.00  0.00           H
ATOM   2200 HE22 GLN   145      39.099  35.205  35.617  1.00  0.00           H
ATOM   2201  C   GLN   145      40.798  38.604  40.192  1.00  0.00           C
ATOM   2202  O   GLN   145      39.702  38.682  40.800  1.00  0.00           O
ATOM   2203  N   GLU   146      41.912  37.938  40.680  1.00  0.00           N
ATOM   2204  H   GLU   146      42.799  38.070  40.217  1.00  0.00           H
ATOM   2205  CA  GLU   146      41.871  37.046  41.850  1.00  0.00           C
ATOM   2206  HA  GLU   146      42.848  36.596  42.020  1.00  0.00           H
ATOM   2207  CB  GLU   146      41.517  37.815  43.159  1.00  0.00           C
ATOM   2208  HB2 GLU   146      40.454  38.057  43.153  1.00  0.00           H
ATOM   2209  HB3 GLU   146      41.823  37.244  44.037  1.00  0.00           H
ATOM   2210  CG  GLU   146      42.251  39.123  43.409  1.00  0.00           C
ATOM   2211  HG2 GLU   146      41.687  39.752  42.721  1.00  0.00           H
ATOM   2212  HG3 GLU   146      42.145  39.456  44.442  1.00  0.00           H
ATOM   2213  CD  GLU   146      43.804  39.153  43.118  1.00  0.00           C
ATOM   2214  OE1 GLU   146      44.395  38.081  43.293  1.00  0.00           O
ATOM   2215  OE2 GLU   146      44.399  40.246  42.827  1.00  0.00           O
ATOM   2216  C   GLU   146      40.951  35.851  41.668  1.00  0.00           C
ATOM   2217  O   GLU   146      40.425  35.348  42.656  1.00  0.00           O
ATOM   2218  N   SER   147      40.677  35.446  40.417  1.00  0.00           N
ATOM   2219  H   SER   147      41.301  35.885  39.756  1.00  0.00           H
ATOM   2220  CA  SER   147      39.934  34.258  40.065  1.00  0.00           C
ATOM   2221  HA  SER   147      40.201  33.382  40.657  1.00  0.00           H
ATOM   2222  CB  SER   147      38.381  34.364  40.272  1.00  0.00           C
ATOM   2223  HB2 SER   147      38.023  33.357  40.058  1.00  0.00           H
ATOM   2224  HB3 SER   147      38.227  34.569  41.331  1.00  0.00           H
ATOM   2225  OG  SER   147      37.740  35.349  39.433  1.00  0.00           O
ATOM   2226  HG  SER   147      37.391  34.881  38.671  1.00  0.00           H
ATOM   2227  C   SER   147      40.188  33.813  38.588  1.00  0.00           C
ATOM   2228  O   SER   147      40.769  34.633  37.851  1.00  0.00           O
ATOM   2229  N   GLH   148      39.877  32.612  38.179  1.00  0.00           N
ATOM   2230  H   GLH   148      39.110  32.135  38.630  1.00  0.00           H
ATOM   2231  CA  GLH   148      40.493  31.993  36.977  1.00  0.00           C
ATOM   2232  HA  GLH   148      41.539  31.755  37.167  1.00  0.00           H
ATOM   2233  CB  GLH   148      39.844  30.580  36.915  1.00  0.00           C
ATOM   2234  HB2 GLH   148      40.434  29.994  36.210  1.00  0.00           H
ATOM   2235  HB3 GLH   148      40.128  30.068  37.834  1.00  0.00           H
ATOM   2236  CG  GLH   148      38.418  30.341  36.386  1.00  0.00           C
ATOM   2237  HG2 GLH   148      37.607  30.578  37.075  1.00  0.00           H
ATOM   2238  HG3 GLH   148      38.333  30.948  35.484  1.00  0.00           H
ATOM   2239  CD  GLH   148      38.290  28.899  35.898  1.00  0.00           C
ATOM   2240  OE1 GLH   148      39.264  28.133  35.719  1.00  0.00           O
ATOM   2241  OE2 GLH   148      37.068  28.520  35.600  1.00  0.00           O
ATOM   2242  HE2 GLH   148      37.111  27.745  35.036  1.00  0.00           H
ATOM   2243  C   GLH   148      40.234  32.704  35.686  1.00  0.00           C
ATOM   2244  O   GLH   148      39.147  33.337  35.517  1.00  0.00           O
ATOM   2245  N   CYX   149      41.113  32.663  34.725  1.00  0.00           N
ATOM   2246  H   CYX   149      41.984  32.169  34.860  1.00  0.00           H
ATOM   2247  CA  CYX   149      40.964  33.266  33.421  1.00  0.00           C
ATOM   2248  HA  CYX   149      40.418  34.202  33.534  1.00  0.00           H
ATOM   2249  CB  CYX   149      42.341  33.707  32.854  1.00  0.00           C
ATOM   2250  HB2 CYX   149      42.233  33.846  31.779  1.00  0.00           H
ATOM   2251  HB3 CYX   149      42.622  34.624  33.373  1.00  0.00           H
ATOM   2252  SG  CYX   149      43.829  32.688  32.972  1.00  0.00           S
ATOM   2253  C   CYX   149      40.037  32.489  32.504  1.00  0.00           C
ATOM   2254  O   CYX   149      39.473  31.489  32.947  1.00  0.00           O
ATOM   2255  N   ALA   150      39.823  32.883  31.285  1.00  0.00           N
ATOM   2256  H   ALA   150      40.534  33.511  30.937  1.00  0.00           H
ATOM   2257  CA  ALA   150      38.961  32.200  30.345  1.00  0.00           C
ATOM   2258  HA  ALA   150      38.469  31.314  30.746  1.00  0.00           H
ATOM   2259  CB  ALA   150      37.852  33.149  29.987  1.00  0.00           C
ATOM   2260  HB1 ALA   150      37.143  33.154  30.816  1.00  0.00           H
ATOM   2261  HB2 ALA   150      38.141  34.200  29.987  1.00  0.00           H
ATOM   2262  HB3 ALA   150      37.408  32.967  29.009  1.00  0.00           H
ATOM   2263  C   ALA   150      39.761  31.801  29.182  1.00  0.00           C
ATOM   2264  O   ALA   150      40.563  32.547  28.628  1.00  0.00           O
ATOM   2265  N   CYX   151      39.589  30.495  28.708  1.00  0.00           N
ATOM   2266  H   CYX   151      38.958  29.856  29.171  1.00  0.00           H
ATOM   2267  CA  CYX   151      40.151  30.101  27.407  1.00  0.00           C
ATOM   2268  HA  CYX   151      40.559  30.938  26.838  1.00  0.00           H
ATOM   2269  CB  CYX   151      41.310  29.171  27.697  1.00  0.00           C
ATOM   2270  HB2 CYX   151      40.948  28.260  28.172  1.00  0.00           H
ATOM   2271  HB3 CYX   151      41.739  28.791  26.770  1.00  0.00           H
ATOM   2272  SG  CYX   151      42.550  29.916  28.763  1.00  0.00           S
ATOM   2273  C   CYX   151      39.112  29.349  26.511  1.00  0.00           C
ATOM   2274  O   CYX   151      38.387  28.561  27.060  1.00  0.00           O
ATOM   2275  N   VAL   152      39.048  29.607  25.236  1.00  0.00           N
ATOM   2276  H   VAL   152      39.709  30.186  24.738  1.00  0.00           H
ATOM   2277  CA  VAL   152      38.107  28.997  24.327  1.00  0.00           C
ATOM   2278  HA  VAL   152      37.907  27.962  24.607  1.00  0.00           H
ATOM   2279  CB  VAL   152      36.799  29.748  24.252  1.00  0.00           C
ATOM   2280  HB  VAL   152      36.634  30.118  25.264  1.00  0.00           H
ATOM   2281  CG1 VAL   152      36.708  31.054  23.422  1.00  0.00           C
ATOM   2282 HG11 VAL   152      37.637  31.611  23.545  1.00  0.00           H
ATOM   2283 HG12 VAL   152      36.339  30.923  22.404  1.00  0.00           H
ATOM   2284 HG13 VAL   152      35.986  31.679  23.947  1.00  0.00           H
ATOM   2285  CG2 VAL   152      35.592  28.909  23.830  1.00  0.00           C
ATOM   2286 HG21 VAL   152      35.626  28.549  22.802  1.00  0.00           H
ATOM   2287 HG22 VAL   152      35.490  27.963  24.363  1.00  0.00           H
ATOM   2288 HG23 VAL   152      34.735  29.565  23.983  1.00  0.00           H
ATOM   2289  C   VAL   152      38.821  29.010  22.943  1.00  0.00           C
ATOM   2290  O   VAL   152      39.536  29.982  22.697  1.00  0.00           O
ATOM   2291  N   ASN   153      38.571  28.006  22.064  1.00  0.00           N
ATOM   2292  H   ASN   153      37.914  27.261  22.244  1.00  0.00           H
ATOM   2293  CA  ASN   153      39.279  27.924  20.792  1.00  0.00           C
ATOM   2294  HA  ASN   153      39.147  26.902  20.440  1.00  0.00           H
ATOM   2295  CB  ASN   153      38.517  28.831  19.848  1.00  0.00           C
ATOM   2296  HB2 ASN   153      37.464  28.551  19.806  1.00  0.00           H
ATOM   2297  HB3 ASN   153      38.577  29.854  20.219  1.00  0.00           H
ATOM   2298  CG  ASN   153      38.974  28.919  18.404  1.00  0.00           C
ATOM   2299  OD1 ASN   153      39.566  27.897  17.939  1.00  0.00           O
ATOM   2300  ND2 ASN   153      38.594  29.964  17.607  1.00  0.00           N
ATOM   2301 HD21 ASN   153      38.894  29.911  16.644  1.00  0.00           H
ATOM   2302 HD22 ASN   153      38.254  30.831  18.000  1.00  0.00           H
ATOM   2303  C   ASN   153      40.806  28.128  20.847  1.00  0.00           C
ATOM   2304  O   ASN   153      41.347  28.861  20.031  1.00  0.00           O
ATOM   2305  N   GLY   154      41.477  27.624  21.932  1.00  0.00           N
ATOM   2306  H   GLY   154      41.013  26.946  22.521  1.00  0.00           H
ATOM   2307  CA  GLY   154      42.928  27.705  22.172  1.00  0.00           C
ATOM   2308  HA2 GLY   154      43.248  26.907  22.841  1.00  0.00           H
ATOM   2309  HA3 GLY   154      43.347  27.622  21.169  1.00  0.00           H
ATOM   2310  C   GLY   154      43.504  29.027  22.550  1.00  0.00           C
ATOM   2311  O   GLY   154      44.728  29.106  22.885  1.00  0.00           O
ATOM   2312  N   SER   155      42.734  30.172  22.470  1.00  0.00           N
ATOM   2313  H   SER   155      41.810  29.960  22.120  1.00  0.00           H
ATOM   2314  CA  SER   155      43.065  31.534  23.038  1.00  0.00           C
ATOM   2315  HA  SER   155      44.113  31.795  22.889  1.00  0.00           H
ATOM   2316  CB  SER   155      42.305  32.621  22.357  1.00  0.00           C
ATOM   2317  HB2 SER   155      41.312  32.527  22.797  1.00  0.00           H
ATOM   2318  HB3 SER   155      42.666  33.641  22.489  1.00  0.00           H
ATOM   2319  OG  SER   155      42.111  32.403  20.962  1.00  0.00           O
ATOM   2320  HG  SER   155      42.999  32.565  20.635  1.00  0.00           H
ATOM   2321  C   SER   155      42.762  31.649  24.539  1.00  0.00           C
ATOM   2322  O   SER   155      41.825  30.877  24.942  1.00  0.00           O
ATOM   2323  N   CYX   156      43.412  32.564  25.238  1.00  0.00           N
ATOM   2324  H   CYX   156      44.161  33.098  24.821  1.00  0.00           H
ATOM   2325  CA  CYX   156      43.113  32.830  26.607  1.00  0.00           C
ATOM   2326  HA  CYX   156      42.114  32.464  26.847  1.00  0.00           H
ATOM   2327  CB  CYX   156      44.233  32.186  27.461  1.00  0.00           C
ATOM   2328  HB2 CYX   156      45.257  32.514  27.283  1.00  0.00           H
ATOM   2329  HB3 CYX   156      44.129  32.547  28.485  1.00  0.00           H
ATOM   2330  SG  CYX   156      44.166  30.345  27.560  1.00  0.00           S
ATOM   2331  C   CYX   156      43.007  34.348  26.825  1.00  0.00           C
ATOM   2332  O   CYX   156      43.670  35.165  26.229  1.00  0.00           O
ATOM   2333  N   PHE   157      42.139  34.684  27.803  1.00  0.00           N
ATOM   2334  H   PHE   157      41.595  33.979  28.280  1.00  0.00           H
ATOM   2335  CA  PHE   157      41.617  36.047  28.112  1.00  0.00           C
ATOM   2336  HA  PHE   157      42.357  36.657  27.593  1.00  0.00           H
ATOM   2337  CB  PHE   157      40.375  36.348  27.396  1.00  0.00           C
ATOM   2338  HB2 PHE   157      39.649  35.772  27.970  1.00  0.00           H
ATOM   2339  HB3 PHE   157      40.106  37.397  27.521  1.00  0.00           H
ATOM   2340  CG  PHE   157      40.262  35.888  25.956  1.00  0.00           C
ATOM   2341  CD1 PHE   157      40.011  34.543  25.617  1.00  0.00           C
ATOM   2342  HD1 PHE   157      39.844  33.894  26.464  1.00  0.00           H
ATOM   2343  CE1 PHE   157      39.839  34.176  24.322  1.00  0.00           C
ATOM   2344  HE1 PHE   157      39.552  33.165  24.071  1.00  0.00           H
ATOM   2345  CZ  PHE   157      40.055  35.086  23.271  1.00  0.00           C
ATOM   2346  HZ  PHE   157      39.911  34.766  22.250  1.00  0.00           H
ATOM   2347  CE2 PHE   157      40.334  36.414  23.532  1.00  0.00           C
ATOM   2348  HE2 PHE   157      40.377  37.110  22.707  1.00  0.00           H
ATOM   2349  CD2 PHE   157      40.426  36.833  24.927  1.00  0.00           C
ATOM   2350  HD2 PHE   157      40.579  37.894  25.057  1.00  0.00           H
ATOM   2351  C   PHE   157      41.596  36.424  29.629  1.00  0.00           C
ATOM   2352  O   PHE   157      41.404  35.505  30.450  1.00  0.00           O
ATOM   2353  N   THR   158      41.878  37.696  30.012  1.00  0.00           N
ATOM   2354  H   THR   158      41.892  38.422  29.310  1.00  0.00           H
ATOM   2355  CA  THR   158      41.829  38.159  31.360  1.00  0.00           C
ATOM   2356  HA  THR   158      41.097  37.585  31.927  1.00  0.00           H
ATOM   2357  CB  THR   158      43.151  37.807  32.093  1.00  0.00           C
ATOM   2358  HB  THR   158      43.294  36.744  31.900  1.00  0.00           H
ATOM   2359  CG2 THR   158      44.330  38.628  31.659  1.00  0.00           C
ATOM   2360 HG21 THR   158      44.211  39.678  31.925  1.00  0.00           H
ATOM   2361 HG22 THR   158      45.198  38.190  32.151  1.00  0.00           H
ATOM   2362 HG23 THR   158      44.379  38.574  30.571  1.00  0.00           H
ATOM   2363  OG1 THR   158      42.931  38.055  33.533  1.00  0.00           O
ATOM   2364  HG1 THR   158      42.245  37.440  33.805  1.00  0.00           H
ATOM   2365  C   THR   158      41.608  39.775  31.423  1.00  0.00           C
ATOM   2366  O   THR   158      41.654  40.310  30.299  1.00  0.00           O
ATOM   2367  N   VAL   159      41.528  40.370  32.613  1.00  0.00           N
ATOM   2368  H   VAL   159      41.903  39.884  33.415  1.00  0.00           H
ATOM   2369  CA  VAL   159      41.336  41.794  32.802  1.00  0.00           C
ATOM   2370  HA  VAL   159      41.602  42.293  31.870  1.00  0.00           H
ATOM   2371  CB  VAL   159      39.821  42.158  32.991  1.00  0.00           C
ATOM   2372  HB  VAL   159      39.735  43.219  33.224  1.00  0.00           H
ATOM   2373  CG1 VAL   159      38.977  41.955  31.737  1.00  0.00           C
ATOM   2374 HG11 VAL   159      37.938  42.198  31.961  1.00  0.00           H
ATOM   2375 HG12 VAL   159      39.369  42.563  30.922  1.00  0.00           H
ATOM   2376 HG13 VAL   159      39.063  40.946  31.333  1.00  0.00           H
ATOM   2377  CG2 VAL   159      39.260  41.297  34.166  1.00  0.00           C
ATOM   2378 HG21 VAL   159      38.296  41.751  34.395  1.00  0.00           H
ATOM   2379 HG22 VAL   159      39.089  40.237  33.982  1.00  0.00           H
ATOM   2380 HG23 VAL   159      39.947  41.411  35.004  1.00  0.00           H
ATOM   2381  C   VAL   159      42.201  42.269  33.921  1.00  0.00           C
ATOM   2382  O   VAL   159      42.396  41.613  34.921  1.00  0.00           O
ATOM   2383  N   MET   160      42.741  43.484  33.697  1.00  0.00           N
ATOM   2384  H   MET   160      42.307  43.985  32.935  1.00  0.00           H
ATOM   2385  CA  MET   160      43.653  44.167  34.636  1.00  0.00           C
ATOM   2386  HA  MET   160      43.439  43.812  35.645  1.00  0.00           H
ATOM   2387  CB  MET   160      45.187  43.922  34.400  1.00  0.00           C
ATOM   2388  HB2 MET   160      45.503  44.686  33.690  1.00  0.00           H
ATOM   2389  HB3 MET   160      45.746  44.110  35.317  1.00  0.00           H
ATOM   2390  CG  MET   160      45.666  42.545  33.880  1.00  0.00           C
ATOM   2391  HG2 MET   160      45.350  41.724  34.525  1.00  0.00           H
ATOM   2392  HG3 MET   160      45.186  42.464  32.906  1.00  0.00           H
ATOM   2393  SD  MET   160      47.418  42.481  33.603  1.00  0.00           S
ATOM   2394  CE  MET   160      47.765  40.795  33.152  1.00  0.00           C
ATOM   2395  HE1 MET   160      47.406  40.518  32.161  1.00  0.00           H
ATOM   2396  HE2 MET   160      48.802  40.476  33.255  1.00  0.00           H
ATOM   2397  HE3 MET   160      47.328  40.103  33.871  1.00  0.00           H
ATOM   2398  C   MET   160      43.460  45.649  34.658  1.00  0.00           C
ATOM   2399  O   MET   160      42.965  46.263  33.691  1.00  0.00           O
ATOM   2400  N   THR   161      43.822  46.222  35.785  1.00  0.00           N
ATOM   2401  H   THR   161      44.269  45.672  36.505  1.00  0.00           H
ATOM   2402  CA  THR   161      43.516  47.610  36.231  1.00  0.00           C
ATOM   2403  HA  THR   161      43.187  48.115  35.322  1.00  0.00           H
ATOM   2404  CB  THR   161      42.464  47.710  37.395  1.00  0.00           C
ATOM   2405  HB  THR   161      42.969  47.505  38.340  1.00  0.00           H
ATOM   2406  CG2 THR   161      41.816  49.104  37.458  1.00  0.00           C
ATOM   2407 HG21 THR   161      41.465  49.488  36.500  1.00  0.00           H
ATOM   2408 HG22 THR   161      41.023  49.205  38.199  1.00  0.00           H
ATOM   2409 HG23 THR   161      42.545  49.839  37.800  1.00  0.00           H
ATOM   2410  OG1 THR   161      41.368  46.877  37.158  1.00  0.00           O
ATOM   2411  HG1 THR   161      40.940  46.892  38.017  1.00  0.00           H
ATOM   2412  C   THR   161      44.709  48.367  36.707  1.00  0.00           C
ATOM   2413  O   THR   161      45.518  47.763  37.360  1.00  0.00           O
ATOM   2414  N   ASP   162      44.732  49.609  36.505  1.00  0.00           N
ATOM   2415  H   ASP   162      43.992  50.121  36.047  1.00  0.00           H
ATOM   2416  CA  ASP   162      45.886  50.366  36.987  1.00  0.00           C
ATOM   2417  HA  ASP   162      46.451  49.932  37.811  1.00  0.00           H
ATOM   2418  CB  ASP   162      46.934  50.323  35.894  1.00  0.00           C
ATOM   2419  HB2 ASP   162      47.152  49.273  35.699  1.00  0.00           H
ATOM   2420  HB3 ASP   162      46.507  50.848  35.039  1.00  0.00           H
ATOM   2421  CG  ASP   162      48.180  51.051  36.347  1.00  0.00           C
ATOM   2422  OD1 ASP   162      49.049  51.273  35.451  1.00  0.00           O
ATOM   2423  OD2 ASP   162      48.361  51.361  37.579  1.00  0.00           O
ATOM   2424  C   ASP   162      45.400  51.834  37.290  1.00  0.00           C
ATOM   2425  O   ASP   162      44.483  52.354  36.610  1.00  0.00           O
ATOM   2426  N   GLY   163      45.862  52.356  38.447  1.00  0.00           N
ATOM   2427  H   GLY   163      46.628  51.948  38.963  1.00  0.00           H
ATOM   2428  CA  GLY   163      45.585  53.765  38.908  1.00  0.00           C
ATOM   2429  HA2 GLY   163      46.516  54.210  39.257  1.00  0.00           H
ATOM   2430  HA3 GLY   163      45.195  54.412  38.122  1.00  0.00           H
ATOM   2431  C   GLY   163      44.701  53.689  40.134  1.00  0.00           C
ATOM   2432  O   GLY   163      44.216  52.625  40.561  1.00  0.00           O
ATOM   2433  N   PRO   164      44.376  54.784  40.793  1.00  0.00           N
ATOM   2434  CD  PRO   164      44.903  56.138  40.471  1.00  0.00           C
ATOM   2435  HD2 PRO   164      44.398  56.500  39.577  1.00  0.00           H
ATOM   2436  HD3 PRO   164      45.945  56.044  40.165  1.00  0.00           H
ATOM   2437  CG  PRO   164      44.809  56.937  41.754  1.00  0.00           C
ATOM   2438  HG2 PRO   164      44.470  57.957  41.572  1.00  0.00           H
ATOM   2439  HG3 PRO   164      45.786  56.885  42.232  1.00  0.00           H
ATOM   2440  CB  PRO   164      43.769  56.250  42.620  1.00  0.00           C
ATOM   2441  HB2 PRO   164      42.777  56.687  42.502  1.00  0.00           H
ATOM   2442  HB3 PRO   164      43.979  56.340  43.686  1.00  0.00           H
ATOM   2443  CA  PRO   164      43.726  54.803  42.059  1.00  0.00           C
ATOM   2444  HA  PRO   164      44.236  54.120  42.737  1.00  0.00           H
ATOM   2445  C   PRO   164      42.216  54.264  41.942  1.00  0.00           C
ATOM   2446  O   PRO   164      41.422  54.864  41.177  1.00  0.00           O
ATOM   2447  N   SER   165      41.768  53.306  42.734  1.00  0.00           N
ATOM   2448  H   SER   165      42.485  52.772  43.205  1.00  0.00           H
ATOM   2449  CA  SER   165      40.574  52.616  42.527  1.00  0.00           C
ATOM   2450  HA  SER   165      40.810  52.142  41.575  1.00  0.00           H
ATOM   2451  CB  SER   165      40.487  51.429  43.499  1.00  0.00           C
ATOM   2452  HB2 SER   165      41.423  50.915  43.714  1.00  0.00           H
ATOM   2453  HB3 SER   165      40.194  51.917  44.429  1.00  0.00           H
ATOM   2454  OG  SER   165      39.461  50.540  43.179  1.00  0.00           O
ATOM   2455  HG  SER   165      39.890  49.920  42.586  1.00  0.00           H
ATOM   2456  C   SER   165      39.202  53.369  42.331  1.00  0.00           C
ATOM   2457  O   SER   165      38.352  53.068  41.477  1.00  0.00           O
ATOM   2458  N   ASN   166      38.894  54.232  43.291  1.00  0.00           N
ATOM   2459  H   ASN   166      39.629  54.412  43.961  1.00  0.00           H
ATOM   2460  CA  ASN   166      37.546  54.825  43.384  1.00  0.00           C
ATOM   2461  HA  ASN   166      36.798  54.050  43.221  1.00  0.00           H
ATOM   2462  CB  ASN   166      37.323  55.355  44.806  1.00  0.00           C
ATOM   2463  HB2 ASN   166      37.740  54.626  45.502  1.00  0.00           H
ATOM   2464  HB3 ASN   166      37.916  56.263  44.910  1.00  0.00           H
ATOM   2465  CG  ASN   166      35.843  55.638  45.121  1.00  0.00           C
ATOM   2466  OD1 ASN   166      34.951  54.945  44.641  1.00  0.00           O
ATOM   2467  ND2 ASN   166      35.502  56.631  45.900  1.00  0.00           N
ATOM   2468 HD21 ASN   166      34.498  56.695  45.996  1.00  0.00           H
ATOM   2469 HD22 ASN   166      36.214  57.094  46.445  1.00  0.00           H
ATOM   2470  C   ASN   166      37.337  55.908  42.338  1.00  0.00           C
ATOM   2471  O   ASN   166      37.498  57.109  42.664  1.00  0.00           O
ATOM   2472  N   GLY   167      37.010  55.461  41.105  1.00  0.00           N
ATOM   2473  H   GLY   167      37.042  54.457  40.999  1.00  0.00           H
ATOM   2474  CA  GLY   167      36.734  56.264  39.905  1.00  0.00           C
ATOM   2475  HA2 GLY   167      36.185  55.612  39.226  1.00  0.00           H
ATOM   2476  HA3 GLY   167      35.939  56.973  40.136  1.00  0.00           H
ATOM   2477  C   GLY   167      37.951  56.856  39.162  1.00  0.00           C
ATOM   2478  O   GLY   167      37.856  57.038  37.931  1.00  0.00           O
ATOM   2479  N   GLN   168      39.168  56.814  39.734  1.00  0.00           N
ATOM   2480  H   GLN   168      39.283  56.611  40.716  1.00  0.00           H
ATOM   2481  CA  GLN   168      40.343  57.500  39.104  1.00  0.00           C
ATOM   2482  HA  GLN   168      39.956  58.173  38.338  1.00  0.00           H
ATOM   2483  CB  GLN   168      41.168  58.240  40.209  1.00  0.00           C
ATOM   2484  HB2 GLN   168      41.956  57.608  40.617  1.00  0.00           H
ATOM   2485  HB3 GLN   168      41.649  59.031  39.634  1.00  0.00           H
ATOM   2486  CG  GLN   168      40.245  58.858  41.258  1.00  0.00           C
ATOM   2487  HG2 GLN   168      39.815  58.062  41.866  1.00  0.00           H
ATOM   2488  HG3 GLN   168      40.946  59.484  41.810  1.00  0.00           H
ATOM   2489  CD  GLN   168      39.104  59.755  40.699  1.00  0.00           C
ATOM   2490  OE1 GLN   168      39.297  60.601  39.809  1.00  0.00           O
ATOM   2491  NE2 GLN   168      37.891  59.518  41.092  1.00  0.00           N
ATOM   2492 HE21 GLN   168      37.725  58.781  41.761  1.00  0.00           H
ATOM   2493 HE22 GLN   168      37.236  60.241  40.830  1.00  0.00           H
ATOM   2494  C   GLN   168      41.183  56.395  38.337  1.00  0.00           C
ATOM   2495  O   GLN   168      42.114  56.705  37.600  1.00  0.00           O
ATOM   2496  N   ALA   169      40.712  55.150  38.327  1.00  0.00           N
ATOM   2497  H   ALA   169      39.879  54.982  38.874  1.00  0.00           H
ATOM   2498  CA  ALA   169      41.365  53.981  37.666  1.00  0.00           C
ATOM   2499  HA  ALA   169      42.441  54.149  37.632  1.00  0.00           H
ATOM   2500  CB  ALA   169      41.056  52.781  38.536  1.00  0.00           C
ATOM   2501  HB1 ALA   169      41.422  52.874  39.559  1.00  0.00           H
ATOM   2502  HB2 ALA   169      39.993  52.649  38.736  1.00  0.00           H
ATOM   2503  HB3 ALA   169      41.458  51.882  38.067  1.00  0.00           H
ATOM   2504  C   ALA   169      41.026  53.771  36.176  1.00  0.00           C
ATOM   2505  O   ALA   169      40.017  54.277  35.637  1.00  0.00           O
ATOM   2506  N   SER   170      41.997  53.117  35.495  1.00  0.00           N
ATOM   2507  H   SER   170      42.582  52.568  36.108  1.00  0.00           H
ATOM   2508  CA  SER   170      42.003  52.708  34.087  1.00  0.00           C
ATOM   2509  HA  SER   170      41.068  53.063  33.655  1.00  0.00           H
ATOM   2510  CB  SER   170      43.234  53.251  33.476  1.00  0.00           C
ATOM   2511  HB2 SER   170      43.146  54.336  33.438  1.00  0.00           H
ATOM   2512  HB3 SER   170      44.179  52.943  33.922  1.00  0.00           H
ATOM   2513  OG  SER   170      43.304  53.049  32.029  1.00  0.00           O
ATOM   2514  HG  SER   170      42.739  53.753  31.704  1.00  0.00           H
ATOM   2515  C   SER   170      41.984  51.227  33.922  1.00  0.00           C
ATOM   2516  O   SER   170      42.693  50.532  34.642  1.00  0.00           O
ATOM   2517  N   TYR   171      41.243  50.621  32.992  1.00  0.00           N
ATOM   2518  H   TYR   171      40.618  51.163  32.412  1.00  0.00           H
ATOM   2519  CA  TYR   171      40.983  49.198  32.894  1.00  0.00           C
ATOM   2520  HA  TYR   171      41.626  48.705  33.622  1.00  0.00           H
ATOM   2521  CB  TYR   171      39.534  48.885  33.385  1.00  0.00           C
ATOM   2522  HB2 TYR   171      38.930  49.339  32.599  1.00  0.00           H
ATOM   2523  HB3 TYR   171      39.436  47.820  33.594  1.00  0.00           H
ATOM   2524  CG  TYR   171      39.047  49.547  34.677  1.00  0.00           C
ATOM   2525  CD1 TYR   171      38.465  50.836  34.740  1.00  0.00           C
ATOM   2526  HD1 TYR   171      38.315  51.379  33.819  1.00  0.00           H
ATOM   2527  CE1 TYR   171      38.079  51.326  35.957  1.00  0.00           C
ATOM   2528  HE1 TYR   171      37.595  52.291  35.950  1.00  0.00           H
ATOM   2529  CZ  TYR   171      38.065  50.508  37.085  1.00  0.00           C
ATOM   2530  OH  TYR   171      37.542  50.922  38.248  1.00  0.00           O
ATOM   2531  HH  TYR   171      37.146  51.784  38.101  1.00  0.00           H
ATOM   2532  CE2 TYR   171      38.604  49.281  37.016  1.00  0.00           C
ATOM   2533  HE2 TYR   171      38.430  48.637  37.865  1.00  0.00           H
ATOM   2534  CD2 TYR   171      39.137  48.798  35.846  1.00  0.00           C
ATOM   2535  HD2 TYR   171      39.285  47.728  35.865  1.00  0.00           H
ATOM   2536  C   TYR   171      41.186  48.693  31.473  1.00  0.00           C
ATOM   2537  O   TYR   171      40.889  49.416  30.540  1.00  0.00           O
ATOM   2538  N   LYS   172      41.647  47.453  31.360  1.00  0.00           N
ATOM   2539  H   LYS   172      41.899  46.997  32.225  1.00  0.00           H
ATOM   2540  CA  LYS   172      42.014  46.700  30.059  1.00  0.00           C
ATOM   2541  HA  LYS   172      41.404  47.241  29.335  1.00  0.00           H
ATOM   2542  CB  LYS   172      43.511  46.940  29.784  1.00  0.00           C
ATOM   2543  HB2 LYS   172      44.103  46.589  30.630  1.00  0.00           H
ATOM   2544  HB3 LYS   172      43.735  46.423  28.851  1.00  0.00           H
ATOM   2545  CG  LYS   172      43.840  48.421  29.435  1.00  0.00           C
ATOM   2546  HG2 LYS   172      43.155  48.800  28.677  1.00  0.00           H
ATOM   2547  HG3 LYS   172      43.707  48.998  30.351  1.00  0.00           H
ATOM   2548  CD  LYS   172      45.237  48.675  28.934  1.00  0.00           C
ATOM   2549  HD2 LYS   172      45.867  48.287  29.734  1.00  0.00           H
ATOM   2550  HD3 LYS   172      45.389  48.126  28.005  1.00  0.00           H
ATOM   2551  CE  LYS   172      45.642  50.098  28.691  1.00  0.00           C
ATOM   2552  HE2 LYS   172      44.785  50.561  28.201  1.00  0.00           H
ATOM   2553  HE3 LYS   172      45.761  50.554  29.674  1.00  0.00           H
ATOM   2554  NZ  LYS   172      46.905  50.242  27.953  1.00  0.00           N
ATOM   2555  HZ1 LYS   172      47.713  49.703  28.229  1.00  0.00           H
ATOM   2556  HZ2 LYS   172      46.528  50.055  27.035  1.00  0.00           H
ATOM   2557  HZ3 LYS   172      47.133  51.225  27.988  1.00  0.00           H
ATOM   2558  C   LYS   172      41.671  45.253  30.048  1.00  0.00           C
ATOM   2559  O   LYS   172      41.542  44.544  31.050  1.00  0.00           O
ATOM   2560  N   ILE   173      41.576  44.763  28.799  1.00  0.00           N
ATOM   2561  H   ILE   173      41.733  45.419  28.047  1.00  0.00           H
ATOM   2562  CA  ILE   173      41.211  43.356  28.343  1.00  0.00           C
ATOM   2563  HA  ILE   173      40.990  42.673  29.163  1.00  0.00           H
ATOM   2564  CB  ILE   173      40.041  43.386  27.459  1.00  0.00           C
ATOM   2565  HB  ILE   173      40.329  43.944  26.569  1.00  0.00           H
ATOM   2566  CG2 ILE   173      39.574  42.051  26.871  1.00  0.00           C
ATOM   2567 HG21 ILE   173      40.378  41.581  26.306  1.00  0.00           H
ATOM   2568 HG22 ILE   173      39.078  41.439  27.624  1.00  0.00           H
ATOM   2569 HG23 ILE   173      38.759  42.241  26.172  1.00  0.00           H
ATOM   2570  CG1 ILE   173      38.759  44.083  27.977  1.00  0.00           C
ATOM   2571 HG12 ILE   173      37.987  43.418  28.364  1.00  0.00           H
ATOM   2572 HG13 ILE   173      38.946  44.796  28.781  1.00  0.00           H
ATOM   2573  CD1 ILE   173      38.071  44.857  26.793  1.00  0.00           C
ATOM   2574 HD11 ILE   173      37.682  44.180  26.034  1.00  0.00           H
ATOM   2575 HD12 ILE   173      37.217  45.430  27.156  1.00  0.00           H
ATOM   2576 HD13 ILE   173      38.826  45.529  26.386  1.00  0.00           H
ATOM   2577  C   ILE   173      42.436  42.842  27.515  1.00  0.00           C
ATOM   2578  O   ILE   173      43.062  43.702  26.791  1.00  0.00           O
ATOM   2579  N   PHE   174      42.765  41.553  27.531  1.00  0.00           N
ATOM   2580  H   PHE   174      42.192  41.076  28.212  1.00  0.00           H
ATOM   2581  CA  PHE   174      43.969  41.002  26.964  1.00  0.00           C
ATOM   2582  HA  PHE   174      44.466  41.729  26.322  1.00  0.00           H
ATOM   2583  CB  PHE   174      44.990  40.727  28.105  1.00  0.00           C
ATOM   2584  HB2 PHE   174      44.632  40.109  28.929  1.00  0.00           H
ATOM   2585  HB3 PHE   174      45.897  40.284  27.692  1.00  0.00           H
ATOM   2586  CG  PHE   174      45.452  42.086  28.792  1.00  0.00           C
ATOM   2587  CD1 PHE   174      46.714  42.743  28.482  1.00  0.00           C
ATOM   2588  HD1 PHE   174      47.296  42.238  27.726  1.00  0.00           H
ATOM   2589  CE1 PHE   174      47.231  43.862  29.174  1.00  0.00           C
ATOM   2590  HE1 PHE   174      48.199  44.260  28.909  1.00  0.00           H
ATOM   2591  CZ  PHE   174      46.473  44.425  30.210  1.00  0.00           C
ATOM   2592  HZ  PHE   174      46.871  45.196  30.854  1.00  0.00           H
ATOM   2593  CE2 PHE   174      45.285  43.756  30.586  1.00  0.00           C
ATOM   2594  HE2 PHE   174      44.698  44.135  31.410  1.00  0.00           H
ATOM   2595  CD2 PHE   174      44.810  42.531  30.002  1.00  0.00           C
ATOM   2596  HD2 PHE   174      43.983  41.902  30.293  1.00  0.00           H
ATOM   2597  C   PHE   174      43.652  39.658  26.252  1.00  0.00           C
ATOM   2598  O   PHE   174      42.835  38.886  26.648  1.00  0.00           O
ATOM   2599  N   LYS   175      44.450  39.337  25.157  1.00  0.00           N
ATOM   2600  H   LYS   175      45.053  40.042  24.758  1.00  0.00           H
ATOM   2601  CA  LYS   175      44.444  38.018  24.470  1.00  0.00           C
ATOM   2602  HA  LYS   175      43.723  37.366  24.964  1.00  0.00           H
ATOM   2603  CB  LYS   175      44.052  38.254  23.038  1.00  0.00           C
ATOM   2604  HB2 LYS   175      43.165  38.887  23.074  1.00  0.00           H
ATOM   2605  HB3 LYS   175      44.902  38.808  22.639  1.00  0.00           H
ATOM   2606  CG  LYS   175      43.753  36.903  22.275  1.00  0.00           C
ATOM   2607  HG2 LYS   175      44.618  36.243  22.218  1.00  0.00           H
ATOM   2608  HG3 LYS   175      42.983  36.466  22.909  1.00  0.00           H
ATOM   2609  CD  LYS   175      43.133  37.111  20.887  1.00  0.00           C
ATOM   2610  HD2 LYS   175      42.310  37.814  20.763  1.00  0.00           H
ATOM   2611  HD3 LYS   175      43.987  37.411  20.279  1.00  0.00           H
ATOM   2612  CE  LYS   175      42.794  35.707  20.426  1.00  0.00           C
ATOM   2613  HE2 LYS   175      43.712  35.120  20.410  1.00  0.00           H
ATOM   2614  HE3 LYS   175      42.098  35.312  21.166  1.00  0.00           H
ATOM   2615  NZ  LYS   175      42.137  35.675  19.071  1.00  0.00           N
ATOM   2616  HZ1 LYS   175      41.356  36.316  19.048  1.00  0.00           H
ATOM   2617  HZ2 LYS   175      42.800  35.878  18.337  1.00  0.00           H
ATOM   2618  HZ3 LYS   175      41.806  34.749  18.843  1.00  0.00           H
ATOM   2619  C   LYS   175      45.871  37.418  24.596  1.00  0.00           C
ATOM   2620  O   LYS   175      46.853  38.179  24.379  1.00  0.00           O
ATOM   2621  N   MET   176      45.927  36.098  24.864  1.00  0.00           N
ATOM   2622  H   MET   176      45.042  35.626  24.979  1.00  0.00           H
ATOM   2623  CA  MET   176      47.080  35.217  24.826  1.00  0.00           C
ATOM   2624  HA  MET   176      47.906  35.855  24.507  1.00  0.00           H
ATOM   2625  CB  MET   176      47.639  34.727  26.151  1.00  0.00           C
ATOM   2626  HB2 MET   176      46.884  34.059  26.567  1.00  0.00           H
ATOM   2627  HB3 MET   176      48.535  34.182  25.856  1.00  0.00           H
ATOM   2628  CG  MET   176      47.976  35.756  27.188  1.00  0.00           C
ATOM   2629  HG2 MET   176      48.518  35.276  28.001  1.00  0.00           H
ATOM   2630  HG3 MET   176      48.817  36.361  26.854  1.00  0.00           H
ATOM   2631  SD  MET   176      46.787  36.827  27.900  1.00  0.00           S
ATOM   2632  CE  MET   176      45.887  35.722  28.961  1.00  0.00           C
ATOM   2633  HE1 MET   176      46.159  35.707  30.017  1.00  0.00           H
ATOM   2634  HE2 MET   176      44.811  35.851  28.839  1.00  0.00           H
ATOM   2635  HE3 MET   176      45.970  34.707  28.572  1.00  0.00           H
ATOM   2636  C   MET   176      46.916  34.029  23.897  1.00  0.00           C
ATOM   2637  O   MET   176      45.909  33.312  24.001  1.00  0.00           O
ATOM   2638  N   GLU   177      47.928  33.766  23.055  1.00  0.00           N
ATOM   2639  H   GLU   177      48.796  34.270  23.164  1.00  0.00           H
ATOM   2640  CA  GLU   177      48.033  32.494  22.314  1.00  0.00           C
ATOM   2641  HA  GLU   177      47.246  31.765  22.502  1.00  0.00           H
ATOM   2642  CB  GLU   177      48.009  32.911  20.838  1.00  0.00           C
ATOM   2643  HB2 GLU   177      48.766  33.673  20.647  1.00  0.00           H
ATOM   2644  HB3 GLU   177      48.225  31.980  20.315  1.00  0.00           H
ATOM   2645  CG  GLU   177      46.720  33.516  20.307  1.00  0.00           C
ATOM   2646  HG2 GLU   177      46.501  34.385  20.928  1.00  0.00           H
ATOM   2647  HG3 GLU   177      46.896  33.862  19.288  1.00  0.00           H
ATOM   2648  CD  GLU   177      45.525  32.530  20.307  1.00  0.00           C
ATOM   2649  OE1 GLU   177      45.642  31.307  20.253  1.00  0.00           O
ATOM   2650  OE2 GLU   177      44.430  33.078  20.200  1.00  0.00           O
ATOM   2651  C   GLU   177      49.415  31.886  22.609  1.00  0.00           C
ATOM   2652  O   GLU   177      50.462  32.508  22.614  1.00  0.00           O
ATOM   2653  N   LYS   178      49.426  30.583  23.063  1.00  0.00           N
ATOM   2654  H   LYS   178      48.627  30.143  23.497  1.00  0.00           H
ATOM   2655  CA  LYS   178      50.642  29.730  23.166  1.00  0.00           C
ATOM   2656  HA  LYS   178      50.339  28.710  23.402  1.00  0.00           H
ATOM   2657  CB  LYS   178      51.373  29.583  21.812  1.00  0.00           C
ATOM   2658  HB2 LYS   178      51.755  30.534  21.441  1.00  0.00           H
ATOM   2659  HB3 LYS   178      52.177  28.885  22.044  1.00  0.00           H
ATOM   2660  CG  LYS   178      50.426  28.919  20.735  1.00  0.00           C
ATOM   2661  HG2 LYS   178      50.040  28.027  21.229  1.00  0.00           H
ATOM   2662  HG3 LYS   178      49.603  29.614  20.574  1.00  0.00           H
ATOM   2663  CD  LYS   178      51.067  28.417  19.414  1.00  0.00           C
ATOM   2664  HD2 LYS   178      50.296  27.988  18.775  1.00  0.00           H
ATOM   2665  HD3 LYS   178      51.505  29.284  18.919  1.00  0.00           H
ATOM   2666  CE  LYS   178      52.290  27.456  19.428  1.00  0.00           C
ATOM   2667  HE2 LYS   178      52.743  27.431  18.437  1.00  0.00           H
ATOM   2668  HE3 LYS   178      52.993  27.787  20.193  1.00  0.00           H
ATOM   2669  NZ  LYS   178      51.830  26.100  19.849  1.00  0.00           N
ATOM   2670  HZ1 LYS   178      52.626  25.604  20.222  1.00  0.00           H
ATOM   2671  HZ2 LYS   178      51.272  25.980  20.682  1.00  0.00           H
ATOM   2672  HZ3 LYS   178      51.456  25.583  19.067  1.00  0.00           H
ATOM   2673  C   LYS   178      51.640  30.182  24.272  1.00  0.00           C
ATOM   2674  O   LYS   178      52.828  29.873  24.148  1.00  0.00           O
ATOM   2675  N   GLY   179      51.182  30.940  25.325  1.00  0.00           N
ATOM   2676  H   GLY   179      50.177  30.993  25.398  1.00  0.00           H
ATOM   2677  CA  GLY   179      51.996  31.856  26.131  1.00  0.00           C
ATOM   2678  HA2 GLY   179      51.568  31.976  27.126  1.00  0.00           H
ATOM   2679  HA3 GLY   179      52.909  31.264  26.209  1.00  0.00           H
ATOM   2680  C   GLY   179      52.321  33.273  25.771  1.00  0.00           C
ATOM   2681  O   GLY   179      52.944  34.013  26.593  1.00  0.00           O
ATOM   2682  N   LYS   180      52.027  33.699  24.546  1.00  0.00           N
ATOM   2683  H   LYS   180      51.395  33.196  23.940  1.00  0.00           H
ATOM   2684  CA  LYS   180      52.343  35.114  24.183  1.00  0.00           C
ATOM   2685  HA  LYS   180      52.941  35.569  24.973  1.00  0.00           H
ATOM   2686  CB  LYS   180      53.072  35.260  22.817  1.00  0.00           C
ATOM   2687  HB2 LYS   180      52.483  34.782  22.033  1.00  0.00           H
ATOM   2688  HB3 LYS   180      53.208  36.301  22.525  1.00  0.00           H
ATOM   2689  CG  LYS   180      54.446  34.549  22.682  1.00  0.00           C
ATOM   2690  HG2 LYS   180      54.307  33.478  22.537  1.00  0.00           H
ATOM   2691  HG3 LYS   180      54.941  34.877  21.768  1.00  0.00           H
ATOM   2692  CD  LYS   180      55.377  34.654  23.874  1.00  0.00           C
ATOM   2693  HD2 LYS   180      55.382  35.676  24.252  1.00  0.00           H
ATOM   2694  HD3 LYS   180      55.107  33.986  24.693  1.00  0.00           H
ATOM   2695  CE  LYS   180      56.804  34.546  23.396  1.00  0.00           C
ATOM   2696  HE2 LYS   180      56.977  35.376  22.712  1.00  0.00           H
ATOM   2697  HE3 LYS   180      57.457  34.708  24.254  1.00  0.00           H
ATOM   2698  NZ  LYS   180      57.129  33.187  22.861  1.00  0.00           N
ATOM   2699  HZ1 LYS   180      57.914  32.818  23.380  1.00  0.00           H
ATOM   2700  HZ2 LYS   180      56.345  32.549  22.855  1.00  0.00           H
ATOM   2701  HZ3 LYS   180      57.413  33.300  21.899  1.00  0.00           H
ATOM   2702  C   LYS   180      51.131  35.968  24.220  1.00  0.00           C
ATOM   2703  O   LYS   180      50.056  35.658  23.722  1.00  0.00           O
ATOM   2704  N   VAL   181      51.224  37.212  24.733  1.00  0.00           N
ATOM   2705  H   VAL   181      52.161  37.468  25.012  1.00  0.00           H
ATOM   2706  CA  VAL   181      50.206  38.269  24.695  1.00  0.00           C
ATOM   2707  HA  VAL   181      49.252  37.767  24.860  1.00  0.00           H
ATOM   2708  CB  VAL   181      50.487  39.399  25.735  1.00  0.00           C
ATOM   2709  HB  VAL   181      51.280  40.086  25.439  1.00  0.00           H
ATOM   2710  CG1 VAL   181      49.227  40.284  25.807  1.00  0.00           C
ATOM   2711 HG11 VAL   181      48.385  39.630  26.039  1.00  0.00           H
ATOM   2712 HG12 VAL   181      49.227  40.946  26.673  1.00  0.00           H
ATOM   2713 HG13 VAL   181      49.093  40.759  24.835  1.00  0.00           H
ATOM   2714  CG2 VAL   181      50.772  38.863  27.195  1.00  0.00           C
ATOM   2715 HG21 VAL   181      51.330  37.936  27.057  1.00  0.00           H
ATOM   2716 HG22 VAL   181      51.308  39.558  27.841  1.00  0.00           H
ATOM   2717 HG23 VAL   181      49.779  38.611  27.564  1.00  0.00           H
ATOM   2718  C   VAL   181      50.165  38.926  23.294  1.00  0.00           C
ATOM   2719  O   VAL   181      51.148  39.594  22.882  1.00  0.00           O
ATOM   2720  N   VAL   182      49.052  38.709  22.536  1.00  0.00           N
ATOM   2721  H   VAL   182      48.203  38.388  22.978  1.00  0.00           H
ATOM   2722  CA  VAL   182      48.949  38.985  21.112  1.00  0.00           C
ATOM   2723  HA  VAL   182      49.937  39.162  20.688  1.00  0.00           H
ATOM   2724  CB  VAL   182      48.516  37.743  20.325  1.00  0.00           C
ATOM   2725  HB  VAL   182      48.269  38.055  19.311  1.00  0.00           H
ATOM   2726  CG1 VAL   182      49.566  36.640  20.233  1.00  0.00           C
ATOM   2727 HG11 VAL   182      50.129  36.790  19.312  1.00  0.00           H
ATOM   2728 HG12 VAL   182      50.274  36.552  21.058  1.00  0.00           H
ATOM   2729 HG13 VAL   182      49.101  35.663  20.113  1.00  0.00           H
ATOM   2730  CG2 VAL   182      47.224  37.242  20.949  1.00  0.00           C
ATOM   2731 HG21 VAL   182      47.374  36.842  21.952  1.00  0.00           H
ATOM   2732 HG22 VAL   182      46.467  38.024  20.988  1.00  0.00           H
ATOM   2733 HG23 VAL   182      46.703  36.485  20.360  1.00  0.00           H
ATOM   2734  C   VAL   182      48.095  40.232  20.696  1.00  0.00           C
ATOM   2735  O   VAL   182      48.227  40.806  19.612  1.00  0.00           O
ATOM   2736  N   LYS   183      47.162  40.675  21.574  1.00  0.00           N
ATOM   2737  H   LYS   183      47.053  40.118  22.409  1.00  0.00           H
ATOM   2738  CA  LYS   183      46.308  41.869  21.507  1.00  0.00           C
ATOM   2739  HA  LYS   183      46.866  42.688  21.053  1.00  0.00           H
ATOM   2740  CB  LYS   183      45.114  41.543  20.631  1.00  0.00           C
ATOM   2741  HB2 LYS   183      45.327  41.011  19.704  1.00  0.00           H
ATOM   2742  HB3 LYS   183      44.537  40.937  21.331  1.00  0.00           H
ATOM   2743  CG  LYS   183      44.323  42.769  20.282  1.00  0.00           C
ATOM   2744  HG2 LYS   183      44.087  43.250  21.231  1.00  0.00           H
ATOM   2745  HG3 LYS   183      44.937  43.458  19.703  1.00  0.00           H
ATOM   2746  CD  LYS   183      43.087  42.521  19.495  1.00  0.00           C
ATOM   2747  HD2 LYS   183      43.336  41.942  18.606  1.00  0.00           H
ATOM   2748  HD3 LYS   183      42.250  42.020  19.979  1.00  0.00           H
ATOM   2749  CE  LYS   183      42.561  43.908  18.967  1.00  0.00           C
ATOM   2750  HE2 LYS   183      42.144  44.443  19.821  1.00  0.00           H
ATOM   2751  HE3 LYS   183      43.439  44.383  18.530  1.00  0.00           H
ATOM   2752  NZ  LYS   183      41.552  43.718  17.982  1.00  0.00           N
ATOM   2753  HZ1 LYS   183      41.176  44.602  17.669  1.00  0.00           H
ATOM   2754  HZ2 LYS   183      41.888  43.241  17.158  1.00  0.00           H
ATOM   2755  HZ3 LYS   183      40.732  43.240  18.327  1.00  0.00           H
ATOM   2756  C   LYS   183      45.970  42.341  22.940  1.00  0.00           C
ATOM   2757  O   LYS   183      45.572  41.464  23.777  1.00  0.00           O
ATOM   2758  N   SER   184      45.942  43.681  23.132  1.00  0.00           N
ATOM   2759  H   SER   184      46.037  44.255  22.307  1.00  0.00           H
ATOM   2760  CA  SER   184      45.327  44.257  24.356  1.00  0.00           C
ATOM   2761  HA  SER   184      44.667  43.476  24.735  1.00  0.00           H
ATOM   2762  CB  SER   184      46.471  44.511  25.350  1.00  0.00           C
ATOM   2763  HB2 SER   184      47.016  43.588  25.551  1.00  0.00           H
ATOM   2764  HB3 SER   184      47.091  45.229  24.814  1.00  0.00           H
ATOM   2765  OG  SER   184      45.957  45.163  26.442  1.00  0.00           O
ATOM   2766  HG  SER   184      46.670  45.336  27.062  1.00  0.00           H
ATOM   2767  C   SER   184      44.412  45.428  24.048  1.00  0.00           C
ATOM   2768  O   SER   184      44.576  46.067  22.997  1.00  0.00           O
ATOM   2769  N   VAL   185      43.357  45.701  24.900  1.00  0.00           N
ATOM   2770  H   VAL   185      43.325  45.138  25.738  1.00  0.00           H
ATOM   2771  CA  VAL   185      42.395  46.754  24.630  1.00  0.00           C
ATOM   2772  HA  VAL   185      42.726  47.432  23.844  1.00  0.00           H
ATOM   2773  CB  VAL   185      41.076  46.246  23.944  1.00  0.00           C
ATOM   2774  HB  VAL   185      40.643  45.412  24.495  1.00  0.00           H
ATOM   2775  CG1 VAL   185      40.086  47.479  23.823  1.00  0.00           C
ATOM   2776 HG11 VAL   185      39.661  47.610  24.819  1.00  0.00           H
ATOM   2777 HG12 VAL   185      40.466  48.412  23.408  1.00  0.00           H
ATOM   2778 HG13 VAL   185      39.221  47.098  23.278  1.00  0.00           H
ATOM   2779  CG2 VAL   185      41.401  45.744  22.586  1.00  0.00           C
ATOM   2780 HG21 VAL   185      41.818  44.742  22.692  1.00  0.00           H
ATOM   2781 HG22 VAL   185      40.457  45.734  22.043  1.00  0.00           H
ATOM   2782 HG23 VAL   185      42.043  46.439  22.044  1.00  0.00           H
ATOM   2783  C   VAL   185      42.084  47.602  25.801  1.00  0.00           C
ATOM   2784  O   VAL   185      41.651  47.138  26.879  1.00  0.00           O
ATOM   2785  N   GLU   186      42.308  48.934  25.658  1.00  0.00           N
ATOM   2786  H   GLU   186      42.777  49.139  24.787  1.00  0.00           H
ATOM   2787  CA  GLU   186      41.673  50.049  26.445  1.00  0.00           C
ATOM   2788  HA  GLU   186      42.029  50.032  27.475  1.00  0.00           H
ATOM   2789  CB  GLU   186      41.972  51.452  25.862  1.00  0.00           C
ATOM   2790  HB2 GLU   186      41.616  51.518  24.834  1.00  0.00           H
ATOM   2791  HB3 GLU   186      41.496  52.230  26.459  1.00  0.00           H
ATOM   2792  CG  GLU   186      43.553  51.805  25.840  1.00  0.00           C
ATOM   2793  HG2 GLU   186      43.696  52.810  25.445  1.00  0.00           H
ATOM   2794  HG3 GLU   186      43.865  51.917  26.878  1.00  0.00           H
ATOM   2795  CD  GLU   186      44.394  50.828  24.994  1.00  0.00           C
ATOM   2796  OE1 GLU   186      43.999  50.611  23.830  1.00  0.00           O
ATOM   2797  OE2 GLU   186      45.480  50.335  25.367  1.00  0.00           O
ATOM   2798  C   GLU   186      40.160  49.767  26.686  1.00  0.00           C
ATOM   2799  O   GLU   186      39.393  50.125  25.810  1.00  0.00           O
ATOM   2800  N   LEU   187      39.667  49.419  27.882  1.00  0.00           N
ATOM   2801  H   LEU   187      40.314  49.112  28.593  1.00  0.00           H
ATOM   2802  CA  LEU   187      38.288  49.352  28.310  1.00  0.00           C
ATOM   2803  HA  LEU   187      37.631  49.229  27.449  1.00  0.00           H
ATOM   2804  CB  LEU   187      38.014  48.120  29.258  1.00  0.00           C
ATOM   2805  HB2 LEU   187      38.188  47.214  28.676  1.00  0.00           H
ATOM   2806  HB3 LEU   187      38.663  48.109  30.134  1.00  0.00           H
ATOM   2807  CG  LEU   187      36.542  47.993  29.774  1.00  0.00           C
ATOM   2808  HG  LEU   187      36.148  48.874  30.283  1.00  0.00           H
ATOM   2809  CD1 LEU   187      35.583  47.777  28.602  1.00  0.00           C
ATOM   2810 HD11 LEU   187      35.282  48.681  28.072  1.00  0.00           H
ATOM   2811 HD12 LEU   187      36.094  47.167  27.856  1.00  0.00           H
ATOM   2812 HD13 LEU   187      34.759  47.105  28.841  1.00  0.00           H
ATOM   2813  CD2 LEU   187      36.436  46.740  30.588  1.00  0.00           C
ATOM   2814 HD21 LEU   187      35.411  46.375  30.645  1.00  0.00           H
ATOM   2815 HD22 LEU   187      36.985  46.028  29.973  1.00  0.00           H
ATOM   2816 HD23 LEU   187      36.826  46.810  31.604  1.00  0.00           H
ATOM   2817  C   LEU   187      37.935  50.727  28.967  1.00  0.00           C
ATOM   2818  O   LEU   187      37.630  50.862  30.170  1.00  0.00           O
ATOM   2819  N   ASP   188      37.840  51.763  28.191  1.00  0.00           N
ATOM   2820  H   ASP   188      38.223  51.648  27.263  1.00  0.00           H
ATOM   2821  CA  ASP   188      37.620  53.126  28.619  1.00  0.00           C
ATOM   2822  HA  ASP   188      37.879  53.137  29.679  1.00  0.00           H
ATOM   2823  CB  ASP   188      38.565  54.045  27.914  1.00  0.00           C
ATOM   2824  HB2 ASP   188      38.511  53.873  26.838  1.00  0.00           H
ATOM   2825  HB3 ASP   188      38.280  55.096  27.979  1.00  0.00           H
ATOM   2826  CG  ASP   188      40.004  53.850  28.339  1.00  0.00           C
ATOM   2827  OD1 ASP   188      40.414  53.050  29.163  1.00  0.00           O
ATOM   2828  OD2 ASP   188      40.808  54.709  27.835  1.00  0.00           O
ATOM   2829  C   ASP   188      36.153  53.479  28.505  1.00  0.00           C
ATOM   2830  O   ASP   188      35.818  54.556  28.069  1.00  0.00           O
ATOM   2831  N   ALA   189      35.287  52.537  28.967  1.00  0.00           N
ATOM   2832  H   ALA   189      35.692  51.729  29.418  1.00  0.00           H
ATOM   2833  CA  ALA   189      33.770  52.597  28.938  1.00  0.00           C
ATOM   2834  HA  ALA   189      33.595  52.683  27.865  1.00  0.00           H
ATOM   2835  CB  ALA   189      33.220  51.180  29.272  1.00  0.00           C
ATOM   2836  HB1 ALA   189      33.677  50.824  30.195  1.00  0.00           H
ATOM   2837  HB2 ALA   189      32.138  51.086  29.174  1.00  0.00           H
ATOM   2838  HB3 ALA   189      33.702  50.493  28.575  1.00  0.00           H
ATOM   2839  C   ALA   189      33.245  53.807  29.774  1.00  0.00           C
ATOM   2840  O   ALA   189      33.895  54.166  30.777  1.00  0.00           O
ATOM   2841  N   PRO   190      32.052  54.376  29.436  1.00  0.00           N
ATOM   2842  CD  PRO   190      31.360  53.920  28.228  1.00  0.00           C
ATOM   2843  HD2 PRO   190      30.735  53.071  28.507  1.00  0.00           H
ATOM   2844  HD3 PRO   190      32.025  53.700  27.394  1.00  0.00           H
ATOM   2845  CG  PRO   190      30.342  55.105  27.855  1.00  0.00           C
ATOM   2846  HG2 PRO   190      29.352  54.859  27.470  1.00  0.00           H
ATOM   2847  HG3 PRO   190      30.899  55.714  27.143  1.00  0.00           H
ATOM   2848  CB  PRO   190      30.178  55.830  29.166  1.00  0.00           C
ATOM   2849  HB2 PRO   190      29.387  55.356  29.748  1.00  0.00           H
ATOM   2850  HB3 PRO   190      29.939  56.885  29.034  1.00  0.00           H
ATOM   2851  CA  PRO   190      31.497  55.652  29.870  1.00  0.00           C
ATOM   2852  HA  PRO   190      32.136  56.418  29.432  1.00  0.00           H
ATOM   2853  C   PRO   190      31.425  55.897  31.421  1.00  0.00           C
ATOM   2854  O   PRO   190      30.357  55.881  32.093  1.00  0.00           O
ATOM   2855  N   ASN   191      32.619  56.197  31.967  1.00  0.00           N
ATOM   2856  H   ASN   191      33.364  56.149  31.287  1.00  0.00           H
ATOM   2857  CA  ASN   191      32.907  56.258  33.442  1.00  0.00           C
ATOM   2858  HA  ASN   191      33.990  56.295  33.559  1.00  0.00           H
ATOM   2859  CB  ASN   191      32.273  57.573  33.954  1.00  0.00           C
ATOM   2860  HB2 ASN   191      32.659  58.462  33.456  1.00  0.00           H
ATOM   2861  HB3 ASN   191      31.219  57.552  33.674  1.00  0.00           H
ATOM   2862  CG  ASN   191      32.407  57.773  35.492  1.00  0.00           C
ATOM   2863  OD1 ASN   191      33.471  57.559  36.011  1.00  0.00           O
ATOM   2864  ND2 ASN   191      31.361  58.127  36.180  1.00  0.00           N
ATOM   2865 HD21 ASN   191      31.497  58.376  37.149  1.00  0.00           H
ATOM   2866 HD22 ASN   191      30.490  58.151  35.669  1.00  0.00           H
ATOM   2867  C   ASN   191      32.440  54.985  34.158  1.00  0.00           C
ATOM   2868  O   ASN   191      31.866  54.971  35.254  1.00  0.00           O
ATOM   2869  N   TYR   192      32.567  53.837  33.535  1.00  0.00           N
ATOM   2870  H   TYR   192      32.841  53.792  32.564  1.00  0.00           H
ATOM   2871  CA  TYR   192      32.234  52.511  34.247  1.00  0.00           C
ATOM   2872  HA  TYR   192      31.503  52.641  35.045  1.00  0.00           H
ATOM   2873  CB  TYR   192      31.528  51.615  33.211  1.00  0.00           C
ATOM   2874  HB2 TYR   192      32.273  51.317  32.473  1.00  0.00           H
ATOM   2875  HB3 TYR   192      31.288  50.743  33.820  1.00  0.00           H
ATOM   2876  CG  TYR   192      30.168  52.054  32.568  1.00  0.00           C
ATOM   2877  CD1 TYR   192      29.399  53.133  33.125  1.00  0.00           C
ATOM   2878  HD1 TYR   192      29.807  53.675  33.965  1.00  0.00           H
ATOM   2879  CE1 TYR   192      28.190  53.518  32.478  1.00  0.00           C
ATOM   2880  HE1 TYR   192      27.687  54.352  32.946  1.00  0.00           H
ATOM   2881  CZ  TYR   192      27.756  52.810  31.323  1.00  0.00           C
ATOM   2882  OH  TYR   192      26.454  53.085  30.837  1.00  0.00           O
ATOM   2883  HH  TYR   192      26.193  53.995  30.998  1.00  0.00           H
ATOM   2884  CE2 TYR   192      28.414  51.649  30.881  1.00  0.00           C
ATOM   2885  HE2 TYR   192      27.910  51.024  30.158  1.00  0.00           H
ATOM   2886  CD2 TYR   192      29.631  51.318  31.532  1.00  0.00           C
ATOM   2887  HD2 TYR   192      30.301  50.549  31.176  1.00  0.00           H
ATOM   2888  C   TYR   192      33.472  51.742  34.741  1.00  0.00           C
ATOM   2889  O   TYR   192      34.530  51.945  34.207  1.00  0.00           O
ATOM   2890  N   HIE   193      33.292  50.830  35.713  1.00  0.00           N
ATOM   2891  H   HIE   193      32.382  50.540  36.044  1.00  0.00           H
ATOM   2892  CA  HIE   193      34.420  50.523  36.595  1.00  0.00           C
ATOM   2893  HA  HIE   193      35.301  50.752  35.997  1.00  0.00           H
ATOM   2894  CB  HIE   193      34.300  51.395  37.886  1.00  0.00           C
ATOM   2895  HB2 HIE   193      33.312  51.232  38.318  1.00  0.00           H
ATOM   2896  HB3 HIE   193      35.040  51.064  38.613  1.00  0.00           H
ATOM   2897  CG  HIE   193      34.579  52.818  37.644  1.00  0.00           C
ATOM   2898  ND1 HIE   193      35.857  53.297  37.324  1.00  0.00           N
ATOM   2899  CE1 HIE   193      35.745  54.568  36.937  1.00  0.00           C
ATOM   2900  HE1 HIE   193      36.639  55.170  36.855  1.00  0.00           H
ATOM   2901  NE2 HIE   193      34.466  54.931  36.882  1.00  0.00           N
ATOM   2902  HE2 HIE   193      34.063  55.827  36.651  1.00  0.00           H
ATOM   2903  CD2 HIE   193      33.738  53.827  37.393  1.00  0.00           C
ATOM   2904  HD2 HIE   193      32.663  53.786  37.491  1.00  0.00           H
ATOM   2905  C   HIE   193      34.555  48.999  36.946  1.00  0.00           C
ATOM   2906  O   HIE   193      33.573  48.394  37.279  1.00  0.00           O
ATOM   2907  N   TYR   194      35.737  48.372  36.743  1.00  0.00           N
ATOM   2908  H   TYR   194      36.465  48.906  36.292  1.00  0.00           H
ATOM   2909  CA  TYR   194      35.828  46.929  36.643  1.00  0.00           C
ATOM   2910  HA  TYR   194      34.877  46.482  36.933  1.00  0.00           H
ATOM   2911  CB  TYR   194      35.946  46.424  35.150  1.00  0.00           C
ATOM   2912  HB2 TYR   194      36.971  46.746  34.966  1.00  0.00           H
ATOM   2913  HB3 TYR   194      35.921  45.339  35.055  1.00  0.00           H
ATOM   2914  CG  TYR   194      34.930  46.971  34.217  1.00  0.00           C
ATOM   2915  CD1 TYR   194      35.197  48.260  33.685  1.00  0.00           C
ATOM   2916  HD1 TYR   194      36.155  48.719  33.879  1.00  0.00           H
ATOM   2917  CE1 TYR   194      34.217  48.845  32.857  1.00  0.00           C
ATOM   2918  HE1 TYR   194      34.401  49.824  32.439  1.00  0.00           H
ATOM   2919  CZ  TYR   194      32.986  48.202  32.566  1.00  0.00           C
ATOM   2920  OH  TYR   194      31.918  48.854  31.994  1.00  0.00           O
ATOM   2921  HH  TYR   194      31.170  48.666  32.565  1.00  0.00           H
ATOM   2922  CE2 TYR   194      32.774  46.861  33.082  1.00  0.00           C
ATOM   2923  HE2 TYR   194      31.802  46.437  32.876  1.00  0.00           H
ATOM   2924  CD2 TYR   194      33.721  46.277  33.977  1.00  0.00           C
ATOM   2925  HD2 TYR   194      33.543  45.268  34.321  1.00  0.00           H
ATOM   2926  C   TYR   194      36.949  46.227  37.522  1.00  0.00           C
ATOM   2927  O   TYR   194      37.904  45.655  37.037  1.00  0.00           O
ATOM   2928  N   GLU   195      36.843  46.286  38.771  1.00  0.00           N
ATOM   2929  H   GLU   195      36.125  46.842  39.213  1.00  0.00           H
ATOM   2930  CA  GLU   195      37.860  45.740  39.735  1.00  0.00           C
ATOM   2931  HA  GLU   195      38.861  45.755  39.303  1.00  0.00           H
ATOM   2932  CB  GLU   195      37.946  46.606  41.044  1.00  0.00           C
ATOM   2933  HB2 GLU   195      36.980  46.672  41.544  1.00  0.00           H
ATOM   2934  HB3 GLU   195      38.602  46.003  41.672  1.00  0.00           H
ATOM   2935  CG  GLU   195      38.515  47.930  40.812  1.00  0.00           C
ATOM   2936  HG2 GLU   195      38.092  48.447  39.952  1.00  0.00           H
ATOM   2937  HG3 GLU   195      38.185  48.556  41.642  1.00  0.00           H
ATOM   2938  CD  GLU   195      40.058  47.929  40.787  1.00  0.00           C
ATOM   2939  OE1 GLU   195      40.672  48.712  41.575  1.00  0.00           O
ATOM   2940  OE2 GLU   195      40.707  47.053  40.193  1.00  0.00           O
ATOM   2941  C   GLU   195      37.538  44.263  40.170  1.00  0.00           C
ATOM   2942  O   GLU   195      36.326  43.946  40.383  1.00  0.00           O
ATOM   2943  N   GLU   196      38.555  43.416  40.304  1.00  0.00           N
ATOM   2944  H   GLU   196      39.448  43.819  40.063  1.00  0.00           H
ATOM   2945  CA  GLU   196      38.483  42.008  40.615  1.00  0.00           C
ATOM   2946  HA  GLU   196      39.443  41.548  40.384  1.00  0.00           H
ATOM   2947  CB  GLU   196      38.431  42.013  42.134  1.00  0.00           C
ATOM   2948  HB2 GLU   196      37.585  42.548  42.566  1.00  0.00           H
ATOM   2949  HB3 GLU   196      38.190  40.993  42.431  1.00  0.00           H
ATOM   2950  CG  GLU   196      39.719  42.388  42.829  1.00  0.00           C
ATOM   2951  HG2 GLU   196      40.430  41.562  42.806  1.00  0.00           H
ATOM   2952  HG3 GLU   196      40.114  43.309  42.398  1.00  0.00           H
ATOM   2953  CD  GLU   196      39.544  42.836  44.286  1.00  0.00           C
ATOM   2954  OE1 GLU   196      40.109  43.899  44.725  1.00  0.00           O
ATOM   2955  OE2 GLU   196      38.743  42.129  44.963  1.00  0.00           O
ATOM   2956  C   GLU   196      37.349  41.208  39.962  1.00  0.00           C
ATOM   2957  O   GLU   196      36.458  40.705  40.605  1.00  0.00           O
ATOM   2958  N   CYX   197      37.351  41.164  38.644  1.00  0.00           N
ATOM   2959  H   CYX   197      37.915  41.826  38.130  1.00  0.00           H
ATOM   2960  CA  CYX   197      36.297  40.492  37.888  1.00  0.00           C
ATOM   2961  HA  CYX   197      35.348  40.916  38.220  1.00  0.00           H
ATOM   2962  CB  CYX   197      36.277  41.041  36.448  1.00  0.00           C
ATOM   2963  HB2 CYX   197      37.276  40.774  36.100  1.00  0.00           H
ATOM   2964  HB3 CYX   197      35.510  40.652  35.779  1.00  0.00           H
ATOM   2965  SG  CYX   197      36.194  42.871  36.361  1.00  0.00           S
ATOM   2966  C   CYX   197      36.391  38.948  37.766  1.00  0.00           C
ATOM   2967  O   CYX   197      37.451  38.305  37.935  1.00  0.00           O
ATOM   2968  N   SER   198      35.275  38.358  37.459  1.00  0.00           N
ATOM   2969  H   SER   198      34.445  38.934  37.443  1.00  0.00           H
ATOM   2970  CA  SER   198      35.102  36.874  37.279  1.00  0.00           C
ATOM   2971  HA  SER   198      36.044  36.367  37.488  1.00  0.00           H
ATOM   2972  CB  SER   198      34.091  36.194  38.287  1.00  0.00           C
ATOM   2973  HB2 SER   198      33.106  36.634  38.128  1.00  0.00           H
ATOM   2974  HB3 SER   198      34.034  35.145  37.991  1.00  0.00           H
ATOM   2975  OG  SER   198      34.546  36.341  39.668  1.00  0.00           O
ATOM   2976  HG  SER   198      33.829  36.760  40.149  1.00  0.00           H
ATOM   2977  C   SER   198      34.730  36.451  35.901  1.00  0.00           C
ATOM   2978  O   SER   198      33.562  36.621  35.588  1.00  0.00           O
ATOM   2979  N   CYX   199      35.680  35.979  35.144  1.00  0.00           N
ATOM   2980  H   CYX   199      36.656  35.986  35.402  1.00  0.00           H
ATOM   2981  CA  CYX   199      35.526  35.805  33.683  1.00  0.00           C
ATOM   2982  HA  CYX   199      34.662  36.407  33.400  1.00  0.00           H
ATOM   2983  CB  CYX   199      36.734  36.299  32.869  1.00  0.00           C
ATOM   2984  HB2 CYX   199      37.631  35.728  33.111  1.00  0.00           H
ATOM   2985  HB3 CYX   199      36.588  36.090  31.809  1.00  0.00           H
ATOM   2986  SG  CYX   199      37.206  38.052  33.039  1.00  0.00           S
ATOM   2987  C   CYX   199      35.106  34.361  33.350  1.00  0.00           C
ATOM   2988  O   CYX   199      35.639  33.542  34.093  1.00  0.00           O
ATOM   2989  N   TYR   200      34.269  34.083  32.347  1.00  0.00           N
ATOM   2990  H   TYR   200      33.799  34.881  31.943  1.00  0.00           H
ATOM   2991  CA  TYR   200      34.022  32.713  31.849  1.00  0.00           C
ATOM   2992  HA  TYR   200      34.889  32.122  32.143  1.00  0.00           H
ATOM   2993  CB  TYR   200      32.832  32.114  32.610  1.00  0.00           C
ATOM   2994  HB2 TYR   200      32.743  31.074  32.296  1.00  0.00           H
ATOM   2995  HB3 TYR   200      33.129  32.136  33.659  1.00  0.00           H
ATOM   2996  CG  TYR   200      31.499  32.785  32.340  1.00  0.00           C
ATOM   2997  CD1 TYR   200      30.949  33.667  33.278  1.00  0.00           C
ATOM   2998  HD1 TYR   200      31.520  34.039  34.117  1.00  0.00           H
ATOM   2999  CE1 TYR   200      29.655  34.147  33.008  1.00  0.00           C
ATOM   3000  HE1 TYR   200      29.268  34.956  33.609  1.00  0.00           H
ATOM   3001  CZ  TYR   200      28.853  33.604  31.999  1.00  0.00           C
ATOM   3002  OH  TYR   200      27.734  34.245  31.649  1.00  0.00           O
ATOM   3003  HH  TYR   200      27.667  34.283  30.693  1.00  0.00           H
ATOM   3004  CE2 TYR   200      29.315  32.603  31.168  1.00  0.00           C
ATOM   3005  HE2 TYR   200      28.757  32.177  30.347  1.00  0.00           H
ATOM   3006  CD2 TYR   200      30.671  32.153  31.347  1.00  0.00           C
ATOM   3007  HD2 TYR   200      31.060  31.285  30.836  1.00  0.00           H
ATOM   3008  C   TYR   200      33.806  32.731  30.286  1.00  0.00           C
ATOM   3009  O   TYR   200      33.265  33.667  29.719  1.00  0.00           O
ATOM   3010  N   PRO   201      34.240  31.697  29.533  1.00  0.00           N
ATOM   3011  CD  PRO   201      35.084  30.650  30.021  1.00  0.00           C
ATOM   3012  HD2 PRO   201      34.789  30.041  30.876  1.00  0.00           H
ATOM   3013  HD3 PRO   201      36.072  31.096  30.137  1.00  0.00           H
ATOM   3014  CG  PRO   201      35.206  29.754  28.825  1.00  0.00           C
ATOM   3015  HG2 PRO   201      34.638  28.824  28.867  1.00  0.00           H
ATOM   3016  HG3 PRO   201      36.218  29.379  28.671  1.00  0.00           H
ATOM   3017  CB  PRO   201      34.795  30.547  27.554  1.00  0.00           C
ATOM   3018  HB2 PRO   201      34.328  29.880  26.830  1.00  0.00           H
ATOM   3019  HB3 PRO   201      35.662  31.103  27.200  1.00  0.00           H
ATOM   3020  CA  PRO   201      33.753  31.558  28.140  1.00  0.00           C
ATOM   3021  HA  PRO   201      33.729  32.441  27.502  1.00  0.00           H
ATOM   3022  C   PRO   201      32.336  30.909  28.032  1.00  0.00           C
ATOM   3023  O   PRO   201      31.925  30.019  28.791  1.00  0.00           O
ATOM   3024  N   ASN   202      31.451  31.448  27.147  1.00  0.00           N
ATOM   3025  H   ASN   202      31.763  32.213  26.566  1.00  0.00           H
ATOM   3026  CA  ASN   202      30.213  30.849  26.713  1.00  0.00           C
ATOM   3027  HA  ASN   202      30.359  29.770  26.661  1.00  0.00           H
ATOM   3028  CB  ASN   202      29.123  31.295  27.729  1.00  0.00           C
ATOM   3029  HB2 ASN   202      29.251  30.825  28.704  1.00  0.00           H
ATOM   3030  HB3 ASN   202      29.177  32.372  27.889  1.00  0.00           H
ATOM   3031  CG  ASN   202      27.767  30.928  27.373  1.00  0.00           C
ATOM   3032  OD1 ASN   202      27.430  29.773  27.214  1.00  0.00           O
ATOM   3033  ND2 ASN   202      26.895  31.897  27.343  1.00  0.00           N
ATOM   3034 HD21 ASN   202      25.933  31.710  27.094  1.00  0.00           H
ATOM   3035 HD22 ASN   202      27.236  32.814  27.593  1.00  0.00           H
ATOM   3036  C   ASN   202      29.935  31.339  25.223  1.00  0.00           C
ATOM   3037  O   ASN   202      30.128  32.432  24.839  1.00  0.00           O
ATOM   3038  N   ALA   203      29.337  30.489  24.367  1.00  0.00           N
ATOM   3039  H   ALA   203      28.956  29.639  24.756  1.00  0.00           H
ATOM   3040  CA  ALA   203      29.143  30.667  22.931  1.00  0.00           C
ATOM   3041  HA  ALA   203      29.073  29.649  22.547  1.00  0.00           H
ATOM   3042  CB  ALA   203      27.831  31.496  22.682  1.00  0.00           C
ATOM   3043  HB1 ALA   203      27.751  31.496  21.596  1.00  0.00           H
ATOM   3044  HB2 ALA   203      26.988  31.004  23.167  1.00  0.00           H
ATOM   3045  HB3 ALA   203      27.943  32.529  23.013  1.00  0.00           H
ATOM   3046  C   ALA   203      30.393  31.206  22.157  1.00  0.00           C
ATOM   3047  O   ALA   203      30.234  32.180  21.372  1.00  0.00           O
ATOM   3048  N   GLY   204      31.611  30.713  22.512  1.00  0.00           N
ATOM   3049  H   GLY   204      31.584  30.115  23.325  1.00  0.00           H
ATOM   3050  CA  GLY   204      32.873  31.199  21.903  1.00  0.00           C
ATOM   3051  HA2 GLY   204      33.644  30.476  22.167  1.00  0.00           H
ATOM   3052  HA3 GLY   204      32.701  31.235  20.827  1.00  0.00           H
ATOM   3053  C   GLY   204      33.315  32.605  22.357  1.00  0.00           C
ATOM   3054  O   GLY   204      34.404  33.032  21.937  1.00  0.00           O
ATOM   3055  N   GLU   205      32.611  33.254  23.273  1.00  0.00           N
ATOM   3056  H   GLU   205      31.719  32.824  23.472  1.00  0.00           H
ATOM   3057  CA  GLU   205      32.859  34.626  23.693  1.00  0.00           C
ATOM   3058  HA  GLU   205      33.868  34.914  23.400  1.00  0.00           H
ATOM   3059  CB  GLU   205      31.823  35.600  22.977  1.00  0.00           C
ATOM   3060  HB2 GLU   205      32.116  36.641  23.107  1.00  0.00           H
ATOM   3061  HB3 GLU   205      31.824  35.344  21.917  1.00  0.00           H
ATOM   3062  CG  GLU   205      30.364  35.445  23.437  1.00  0.00           C
ATOM   3063  HG2 GLU   205      30.069  34.416  23.640  1.00  0.00           H
ATOM   3064  HG3 GLU   205      30.421  35.980  24.384  1.00  0.00           H
ATOM   3065  CD  GLU   205      29.303  36.185  22.566  1.00  0.00           C
ATOM   3066  OE1 GLU   205      29.543  37.312  22.105  1.00  0.00           O
ATOM   3067  OE2 GLU   205      28.139  35.730  22.383  1.00  0.00           O
ATOM   3068  C   GLU   205      32.871  34.760  25.277  1.00  0.00           C
ATOM   3069  O   GLU   205      32.380  33.914  26.024  1.00  0.00           O
ATOM   3070  N   ILE   206      33.580  35.709  25.751  1.00  0.00           N
ATOM   3071  H   ILE   206      33.939  36.476  25.198  1.00  0.00           H
ATOM   3072  CA  ILE   206      33.944  35.795  27.187  1.00  0.00           C
ATOM   3073  HA  ILE   206      33.778  34.837  27.680  1.00  0.00           H
ATOM   3074  CB  ILE   206      35.414  36.311  27.412  1.00  0.00           C
ATOM   3075  HB  ILE   206      35.520  37.288  26.942  1.00  0.00           H
ATOM   3076  CG2 ILE   206      36.007  36.375  28.803  1.00  0.00           C
ATOM   3077 HG21 ILE   206      37.087  36.411  28.942  1.00  0.00           H
ATOM   3078 HG22 ILE   206      35.672  37.293  29.286  1.00  0.00           H
ATOM   3079 HG23 ILE   206      35.697  35.485  29.349  1.00  0.00           H
ATOM   3080  CG1 ILE   206      36.431  35.358  26.637  1.00  0.00           C
ATOM   3081 HG12 ILE   206      37.380  35.307  27.171  1.00  0.00           H
ATOM   3082 HG13 ILE   206      36.047  34.337  26.608  1.00  0.00           H
ATOM   3083  CD1 ILE   206      36.706  35.828  25.216  1.00  0.00           C
ATOM   3084 HD11 ILE   206      35.816  36.030  24.619  1.00  0.00           H
ATOM   3085 HD12 ILE   206      37.348  36.710  25.227  1.00  0.00           H
ATOM   3086 HD13 ILE   206      37.243  35.064  24.656  1.00  0.00           H
ATOM   3087  C   ILE   206      32.972  36.746  27.872  1.00  0.00           C
ATOM   3088  O   ILE   206      32.887  37.939  27.464  1.00  0.00           O
ATOM   3089  N   THR   207      32.407  36.406  29.044  1.00  0.00           N
ATOM   3090  H   THR   207      32.605  35.500  29.444  1.00  0.00           H
ATOM   3091  CA  THR   207      31.658  37.279  29.946  1.00  0.00           C
ATOM   3092  HA  THR   207      31.636  38.305  29.580  1.00  0.00           H
ATOM   3093  CB  THR   207      30.180  36.824  30.090  1.00  0.00           C
ATOM   3094  HB  THR   207      30.227  35.761  30.327  1.00  0.00           H
ATOM   3095  CG2 THR   207      29.397  37.425  31.260  1.00  0.00           C
ATOM   3096 HG21 THR   207      29.253  38.495  31.110  1.00  0.00           H
ATOM   3097 HG22 THR   207      28.487  36.827  31.321  1.00  0.00           H
ATOM   3098 HG23 THR   207      29.827  37.252  32.246  1.00  0.00           H
ATOM   3099  OG1 THR   207      29.381  37.036  28.973  1.00  0.00           O
ATOM   3100  HG1 THR   207      29.558  36.390  28.285  1.00  0.00           H
ATOM   3101  C   THR   207      32.353  37.359  31.287  1.00  0.00           C
ATOM   3102  O   THR   207      32.730  36.360  31.848  1.00  0.00           O
ATOM   3103  N   CYX   208      32.566  38.537  31.852  1.00  0.00           N
ATOM   3104  H   CYX   208      32.394  39.357  31.287  1.00  0.00           H
ATOM   3105  CA  CYX   208      33.156  38.876  33.239  1.00  0.00           C
ATOM   3106  HA  CYX   208      33.274  37.894  33.695  1.00  0.00           H
ATOM   3107  CB  CYX   208      34.496  39.572  33.067  1.00  0.00           C
ATOM   3108  HB2 CYX   208      34.245  40.564  32.689  1.00  0.00           H
ATOM   3109  HB3 CYX   208      34.991  39.577  34.039  1.00  0.00           H
ATOM   3110  SG  CYX   208      35.690  38.995  31.919  1.00  0.00           S
ATOM   3111  C   CYX   208      32.246  39.670  34.040  1.00  0.00           C
ATOM   3112  O   CYX   208      31.539  40.578  33.453  1.00  0.00           O
ATOM   3113  N   VAL   209      32.278  39.538  35.375  1.00  0.00           N
ATOM   3114  H   VAL   209      32.722  38.678  35.666  1.00  0.00           H
ATOM   3115  CA  VAL   209      31.421  40.178  36.421  1.00  0.00           C
ATOM   3116  HA  VAL   209      30.856  40.974  35.938  1.00  0.00           H
ATOM   3117  CB  VAL   209      30.236  39.284  36.935  1.00  0.00           C
ATOM   3118  HB  VAL   209      30.669  38.366  37.331  1.00  0.00           H
ATOM   3119  CG1 VAL   209      29.399  39.897  38.070  1.00  0.00           C
ATOM   3120 HG11 VAL   209      28.701  39.115  38.366  1.00  0.00           H
ATOM   3121 HG12 VAL   209      30.017  40.148  38.932  1.00  0.00           H
ATOM   3122 HG13 VAL   209      28.857  40.758  37.678  1.00  0.00           H
ATOM   3123  CG2 VAL   209      29.347  38.997  35.712  1.00  0.00           C
ATOM   3124 HG21 VAL   209      28.735  39.886  35.557  1.00  0.00           H
ATOM   3125 HG22 VAL   209      29.927  38.722  34.831  1.00  0.00           H
ATOM   3126 HG23 VAL   209      28.686  38.172  35.980  1.00  0.00           H
ATOM   3127  C   VAL   209      32.272  40.755  37.553  1.00  0.00           C
ATOM   3128  O   VAL   209      33.023  40.009  38.183  1.00  0.00           O
ATOM   3129  N   CYX   210      32.064  42.009  37.922  1.00  0.00           N
ATOM   3130  H   CYX   210      31.273  42.459  37.484  1.00  0.00           H
ATOM   3131  CA  CYX   210      33.100  42.804  38.713  1.00  0.00           C
ATOM   3132  HA  CYX   210      34.012  42.206  38.728  1.00  0.00           H
ATOM   3133  CB  CYX   210      33.538  43.965  37.802  1.00  0.00           C
ATOM   3134  HB2 CYX   210      32.803  44.768  37.734  1.00  0.00           H
ATOM   3135  HB3 CYX   210      34.390  44.466  38.263  1.00  0.00           H
ATOM   3136  SG  CYX   210      34.186  43.392  36.211  1.00  0.00           S
ATOM   3137  C   CYX   210      32.658  43.155  40.141  1.00  0.00           C
ATOM   3138  O   CYX   210      31.486  42.917  40.566  1.00  0.00           O
ATOM   3139  N   ARG   211      33.561  43.759  40.904  1.00  0.00           N
ATOM   3140  H   ARG   211      34.526  43.846  40.620  1.00  0.00           H
ATOM   3141  CA  ARG   211      33.061  44.642  41.991  1.00  0.00           C
ATOM   3142  HA  ARG   211      32.579  44.077  42.788  1.00  0.00           H
ATOM   3143  CB  ARG   211      34.244  45.343  42.629  1.00  0.00           C
ATOM   3144  HB2 ARG   211      34.797  45.832  41.828  1.00  0.00           H
ATOM   3145  HB3 ARG   211      33.717  46.079  43.234  1.00  0.00           H
ATOM   3146  CG  ARG   211      35.031  44.443  43.624  1.00  0.00           C
ATOM   3147  HG2 ARG   211      34.462  44.229  44.529  1.00  0.00           H
ATOM   3148  HG3 ARG   211      35.277  43.533  43.079  1.00  0.00           H
ATOM   3149  CD  ARG   211      36.516  44.995  43.943  1.00  0.00           C
ATOM   3150  HD2 ARG   211      37.092  44.210  44.434  1.00  0.00           H
ATOM   3151  HD3 ARG   211      37.112  45.224  43.060  1.00  0.00           H
ATOM   3152  NE  ARG   211      36.460  46.202  44.827  1.00  0.00           N
ATOM   3153  HE  ARG   211      35.656  46.795  44.677  1.00  0.00           H
ATOM   3154  CZ  ARG   211      37.443  46.629  45.608  1.00  0.00           C
ATOM   3155  NH1 ARG   211      37.324  47.760  46.191  1.00  0.00           N
ATOM   3156 HH11 ARG   211      36.479  48.239  45.912  1.00  0.00           H
ATOM   3157 HH12 ARG   211      37.893  47.958  47.001  1.00  0.00           H
ATOM   3158  NH2 ARG   211      38.489  45.955  45.925  1.00  0.00           N
ATOM   3159 HH21 ARG   211      38.641  44.987  45.680  1.00  0.00           H
ATOM   3160 HH22 ARG   211      39.184  46.529  46.382  1.00  0.00           H
ATOM   3161  C   ARG   211      32.203  45.807  41.415  1.00  0.00           C
ATOM   3162  O   ARG   211      32.571  46.396  40.444  1.00  0.00           O
ATOM   3163  N   ASP   212      31.210  46.241  42.133  1.00  0.00           N
ATOM   3164  H   ASP   212      31.143  45.755  43.016  1.00  0.00           H
ATOM   3165  CA  ASP   212      30.861  47.644  42.123  1.00  0.00           C
ATOM   3166  HA  ASP   212      30.677  47.974  41.100  1.00  0.00           H
ATOM   3167  CB  ASP   212      29.500  47.896  42.880  1.00  0.00           C
ATOM   3168  HB2 ASP   212      29.407  48.977  42.984  1.00  0.00           H
ATOM   3169  HB3 ASP   212      28.621  47.598  42.309  1.00  0.00           H
ATOM   3170  CG  ASP   212      29.587  47.266  44.253  1.00  0.00           C
ATOM   3171  OD1 ASP   212      29.898  47.911  45.233  1.00  0.00           O
ATOM   3172  OD2 ASP   212      29.082  46.129  44.239  1.00  0.00           O
ATOM   3173  C   ASP   212      31.972  48.485  42.735  1.00  0.00           C
ATOM   3174  O   ASP   212      32.551  48.208  43.704  1.00  0.00           O
ATOM   3175  N   ASN   213      32.195  49.598  41.992  1.00  0.00           N
ATOM   3176  H   ASN   213      31.558  49.656  41.211  1.00  0.00           H
ATOM   3177  CA  ASN   213      33.111  50.664  42.160  1.00  0.00           C
ATOM   3178  HA  ASN   213      33.218  50.971  43.200  1.00  0.00           H
ATOM   3179  CB  ASN   213      34.493  50.247  41.610  1.00  0.00           C
ATOM   3180  HB2 ASN   213      34.794  49.234  41.875  1.00  0.00           H
ATOM   3181  HB3 ASN   213      34.616  50.334  40.530  1.00  0.00           H
ATOM   3182  CG  ASN   213      35.635  51.202  41.982  1.00  0.00           C
ATOM   3183  OD1 ASN   213      35.501  51.987  42.933  1.00  0.00           O
ATOM   3184  ND2 ASN   213      36.699  51.039  41.204  1.00  0.00           N
ATOM   3185 HD21 ASN   213      37.469  51.688  41.280  1.00  0.00           H
ATOM   3186 HD22 ASN   213      36.728  50.427  40.402  1.00  0.00           H
ATOM   3187  C   ASN   213      32.567  51.998  41.573  1.00  0.00           C
ATOM   3188  O   ASN   213      31.566  51.958  40.794  1.00  0.00           O
ATOM   3189  N   TRP   214      33.065  53.129  42.110  1.00  0.00           N
ATOM   3190  H   TRP   214      33.940  53.033  42.606  1.00  0.00           H
ATOM   3191  CA  TRP   214      32.505  54.483  42.058  1.00  0.00           C
ATOM   3192  HA  TRP   214      33.149  55.119  42.667  1.00  0.00           H
ATOM   3193  CB  TRP   214      32.799  55.022  40.647  1.00  0.00           C
ATOM   3194  HB2 TRP   214      33.849  55.039  40.354  1.00  0.00           H
ATOM   3195  HB3 TRP   214      32.191  54.587  39.853  1.00  0.00           H
ATOM   3196  CG  TRP   214      32.463  56.499  40.529  1.00  0.00           C
ATOM   3197  CD1 TRP   214      31.601  57.074  39.626  1.00  0.00           C
ATOM   3198  HD1 TRP   214      30.963  56.549  38.928  1.00  0.00           H
ATOM   3199  NE1 TRP   214      31.660  58.509  39.879  1.00  0.00           N
ATOM   3200  HE1 TRP   214      31.085  59.109  39.305  1.00  0.00           H
ATOM   3201  CE2 TRP   214      32.564  58.831  40.846  1.00  0.00           C
ATOM   3202  CZ2 TRP   214      33.055  60.055  41.375  1.00  0.00           C
ATOM   3203  HZ2 TRP   214      32.576  60.950  41.007  1.00  0.00           H
ATOM   3204  CH2 TRP   214      34.094  60.150  42.385  1.00  0.00           C
ATOM   3205  HH2 TRP   214      34.436  61.064  42.849  1.00  0.00           H
ATOM   3206  CZ3 TRP   214      34.612  58.862  42.806  1.00  0.00           C
ATOM   3207  HZ3 TRP   214      35.326  58.823  43.616  1.00  0.00           H
ATOM   3208  CE3 TRP   214      34.084  57.635  42.307  1.00  0.00           C
ATOM   3209  HE3 TRP   214      34.447  56.671  42.629  1.00  0.00           H
ATOM   3210  CD2 TRP   214      33.105  57.606  41.281  1.00  0.00           C
ATOM   3211  C   TRP   214      31.045  54.656  42.541  1.00  0.00           C
ATOM   3212  O   TRP   214      30.823  55.658  43.243  1.00  0.00           O
ATOM   3213  N   HID   215      30.158  53.682  42.368  1.00  0.00           N
ATOM   3214  H   HID   215      30.425  53.066  41.614  1.00  0.00           H
ATOM   3215  CA  HID   215      28.747  53.609  42.902  1.00  0.00           C
ATOM   3216  HA  HID   215      28.673  54.050  43.895  1.00  0.00           H
ATOM   3217  CB  HID   215      27.852  54.453  42.013  1.00  0.00           C
ATOM   3218  HB2 HID   215      26.850  54.484  42.441  1.00  0.00           H
ATOM   3219  HB3 HID   215      28.337  55.428  41.976  1.00  0.00           H
ATOM   3220  CG  HID   215      27.706  53.974  40.589  1.00  0.00           C
ATOM   3221  ND1 HID   215      27.231  52.857  40.053  1.00  0.00           N
ATOM   3222  HD1 HID   215      26.855  52.097  40.602  1.00  0.00           H
ATOM   3223  CE1 HID   215      27.639  52.766  38.810  1.00  0.00           C
ATOM   3224  HE1 HID   215      27.364  51.923  38.191  1.00  0.00           H
ATOM   3225  NE2 HID   215      28.324  53.861  38.428  1.00  0.00           N
ATOM   3226  CD2 HID   215      28.365  54.637  39.579  1.00  0.00           C
ATOM   3227  HD2 HID   215      28.994  55.512  39.650  1.00  0.00           H
ATOM   3228  C   HID   215      28.111  52.248  42.879  1.00  0.00           C
ATOM   3229  O   HID   215      28.624  51.405  42.106  1.00  0.00           O
ATOM   3230  N   GLY   216      26.917  52.119  43.422  1.00  0.00           N
ATOM   3231  H   GLY   216      26.561  52.849  44.023  1.00  0.00           H
ATOM   3232  CA  GLY   216      26.077  50.902  43.221  1.00  0.00           C
ATOM   3233  HA2 GLY   216      25.053  51.237  43.384  1.00  0.00           H
ATOM   3234  HA3 GLY   216      26.193  50.661  42.164  1.00  0.00           H
ATOM   3235  C   GLY   216      26.393  49.716  44.095  1.00  0.00           C
ATOM   3236  O   GLY   216      27.480  49.602  44.742  1.00  0.00           O
ATOM   3237  N   SER   217      25.450  48.796  44.179  1.00  0.00           N
ATOM   3238  H   SER   217      24.622  49.037  43.654  1.00  0.00           H
ATOM   3239  CA  SER   217      25.544  47.546  44.946  1.00  0.00           C
ATOM   3240  HA  SER   217      26.556  47.313  45.277  1.00  0.00           H
ATOM   3241  CB  SER   217      24.697  47.559  46.199  1.00  0.00           C
ATOM   3242  HB2 SER   217      24.823  46.674  46.822  1.00  0.00           H
ATOM   3243  HB3 SER   217      24.987  48.442  46.771  1.00  0.00           H
ATOM   3244  OG  SER   217      23.331  47.573  45.914  1.00  0.00           O
ATOM   3245  HG  SER   217      23.073  48.497  45.878  1.00  0.00           H
ATOM   3246  C   SER   217      25.013  46.433  43.955  1.00  0.00           C
ATOM   3247  O   SER   217      25.222  45.259  44.359  1.00  0.00           O
ATOM   3248  N   ASN   218      24.496  46.767  42.797  1.00  0.00           N
ATOM   3249  H   ASN   218      24.418  47.744  42.553  1.00  0.00           H
ATOM   3250  CA  ASN   218      24.469  45.854  41.622  1.00  0.00           C
ATOM   3251  HA  ASN   218      24.470  44.797  41.893  1.00  0.00           H
ATOM   3252  CB  ASN   218      23.138  46.072  40.880  1.00  0.00           C
ATOM   3253  HB2 ASN   218      23.051  45.270  40.146  1.00  0.00           H
ATOM   3254  HB3 ASN   218      22.261  45.974  41.520  1.00  0.00           H
ATOM   3255  CG  ASN   218      22.969  47.377  40.124  1.00  0.00           C
ATOM   3256  OD1 ASN   218      22.956  48.471  40.691  1.00  0.00           O
ATOM   3257  ND2 ASN   218      22.804  47.311  38.854  1.00  0.00           N
ATOM   3258 HD21 ASN   218      22.617  48.128  38.290  1.00  0.00           H
ATOM   3259 HD22 ASN   218      22.741  46.408  38.406  1.00  0.00           H
ATOM   3260  C   ASN   218      25.781  46.017  40.717  1.00  0.00           C
ATOM   3261  O   ASN   218      26.175  47.158  40.507  1.00  0.00           O
ATOM   3262  N   ARG   219      26.269  44.884  40.239  1.00  0.00           N
ATOM   3263  H   ARG   219      25.675  44.069  40.231  1.00  0.00           H
ATOM   3264  CA  ARG   219      27.572  44.716  39.561  1.00  0.00           C
ATOM   3265  HA  ARG   219      28.198  45.330  40.209  1.00  0.00           H
ATOM   3266  CB  ARG   219      28.024  43.273  39.689  1.00  0.00           C
ATOM   3267  HB2 ARG   219      27.322  42.550  39.273  1.00  0.00           H
ATOM   3268  HB3 ARG   219      28.875  43.103  39.029  1.00  0.00           H
ATOM   3269  CG  ARG   219      28.456  42.836  41.046  1.00  0.00           C
ATOM   3270  HG2 ARG   219      29.355  43.385  41.325  1.00  0.00           H
ATOM   3271  HG3 ARG   219      27.740  43.063  41.835  1.00  0.00           H
ATOM   3272  CD  ARG   219      28.908  41.372  41.097  1.00  0.00           C
ATOM   3273  HD2 ARG   219      28.159  40.789  40.561  1.00  0.00           H
ATOM   3274  HD3 ARG   219      29.927  41.304  40.714  1.00  0.00           H
ATOM   3275  NE  ARG   219      28.781  40.897  42.519  1.00  0.00           N
ATOM   3276  HE  ARG   219      27.914  40.471  42.812  1.00  0.00           H
ATOM   3277  CZ  ARG   219      29.801  41.029  43.417  1.00  0.00           C
ATOM   3278  NH1 ARG   219      29.706  40.711  44.703  1.00  0.00           N
ATOM   3279 HH11 ARG   219      28.829  40.361  45.063  1.00  0.00           H
ATOM   3280 HH12 ARG   219      30.428  41.061  45.316  1.00  0.00           H
ATOM   3281  NH2 ARG   219      30.899  41.749  43.112  1.00  0.00           N
ATOM   3282 HH21 ARG   219      30.992  42.177  42.202  1.00  0.00           H
ATOM   3283 HH22 ARG   219      31.664  41.867  43.761  1.00  0.00           H
ATOM   3284  C   ARG   219      27.628  45.242  38.153  1.00  0.00           C
ATOM   3285  O   ARG   219      26.650  45.032  37.363  1.00  0.00           O
ATOM   3286  N   PRO   220      28.725  45.945  37.737  1.00  0.00           N
ATOM   3287  CD  PRO   220      29.729  46.713  38.487  1.00  0.00           C
ATOM   3288  HD2 PRO   220      30.198  45.998  39.162  1.00  0.00           H
ATOM   3289  HD3 PRO   220      29.220  47.443  39.116  1.00  0.00           H
ATOM   3290  CG  PRO   220      30.738  47.297  37.444  1.00  0.00           C
ATOM   3291  HG2 PRO   220      31.559  46.580  37.452  1.00  0.00           H
ATOM   3292  HG3 PRO   220      31.035  48.311  37.710  1.00  0.00           H
ATOM   3293  CB  PRO   220      30.007  47.154  36.146  1.00  0.00           C
ATOM   3294  HB2 PRO   220      30.704  47.057  35.313  1.00  0.00           H
ATOM   3295  HB3 PRO   220      29.456  48.069  35.931  1.00  0.00           H
ATOM   3296  CA  PRO   220      28.980  46.041  36.328  1.00  0.00           C
ATOM   3297  HA  PRO   220      28.123  46.448  35.791  1.00  0.00           H
ATOM   3298  C   PRO   220      29.380  44.633  35.674  1.00  0.00           C
ATOM   3299  O   PRO   220      29.868  43.730  36.419  1.00  0.00           O
ATOM   3300  N   TRP   221      29.090  44.486  34.330  1.00  0.00           N
ATOM   3301  H   TRP   221      28.665  45.209  33.767  1.00  0.00           H
ATOM   3302  CA  TRP   221      29.597  43.407  33.572  1.00  0.00           C
ATOM   3303  HA  TRP   221      30.297  42.825  34.172  1.00  0.00           H
ATOM   3304  CB  TRP   221      28.418  42.408  33.199  1.00  0.00           C
ATOM   3305  HB2 TRP   221      28.830  41.478  32.805  1.00  0.00           H
ATOM   3306  HB3 TRP   221      27.956  42.101  34.136  1.00  0.00           H
ATOM   3307  CG  TRP   221      27.442  42.961  32.247  1.00  0.00           C
ATOM   3308  CD1 TRP   221      26.294  43.528  32.761  1.00  0.00           C
ATOM   3309  HD1 TRP   221      26.255  43.506  33.840  1.00  0.00           H
ATOM   3310  NE1 TRP   221      25.567  44.141  31.764  1.00  0.00           N
ATOM   3311  HE1 TRP   221      24.637  44.511  31.899  1.00  0.00           H
ATOM   3312  CE2 TRP   221      26.088  43.818  30.531  1.00  0.00           C
ATOM   3313  CZ2 TRP   221      25.676  44.174  29.271  1.00  0.00           C
ATOM   3314  HZ2 TRP   221      24.730  44.673  29.120  1.00  0.00           H
ATOM   3315  CH2 TRP   221      26.451  43.693  28.151  1.00  0.00           C
ATOM   3316  HH2 TRP   221      26.104  43.907  27.151  1.00  0.00           H
ATOM   3317  CZ3 TRP   221      27.540  42.913  28.358  1.00  0.00           C
ATOM   3318  HZ3 TRP   221      28.026  42.439  27.517  1.00  0.00           H
ATOM   3319  CE3 TRP   221      27.973  42.618  29.626  1.00  0.00           C
ATOM   3320  HE3 TRP   221      28.809  41.938  29.695  1.00  0.00           H
ATOM   3321  CD2 TRP   221      27.318  43.092  30.797  1.00  0.00           C
ATOM   3322  C   TRP   221      30.281  43.963  32.390  1.00  0.00           C
ATOM   3323  O   TRP   221      29.954  45.061  31.887  1.00  0.00           O
ATOM   3324  N   VAL   222      31.178  43.114  31.828  1.00  0.00           N
ATOM   3325  H   VAL   222      31.309  42.206  32.250  1.00  0.00           H
ATOM   3326  CA  VAL   222      31.786  43.309  30.465  1.00  0.00           C
ATOM   3327  HA  VAL   222      31.179  43.969  29.847  1.00  0.00           H
ATOM   3328  CB  VAL   222      33.179  43.999  30.526  1.00  0.00           C
ATOM   3329  HB  VAL   222      33.022  45.020  30.873  1.00  0.00           H
ATOM   3330  CG1 VAL   222      34.165  43.301  31.495  1.00  0.00           C
ATOM   3331 HG11 VAL   222      33.921  43.368  32.556  1.00  0.00           H
ATOM   3332 HG12 VAL   222      34.339  42.246  31.282  1.00  0.00           H
ATOM   3333 HG13 VAL   222      35.130  43.797  31.594  1.00  0.00           H
ATOM   3334  CG2 VAL   222      33.896  44.017  29.184  1.00  0.00           C
ATOM   3335 HG21 VAL   222      34.547  43.144  29.230  1.00  0.00           H
ATOM   3336 HG22 VAL   222      33.175  44.094  28.369  1.00  0.00           H
ATOM   3337 HG23 VAL   222      34.572  44.864  29.058  1.00  0.00           H
ATOM   3338  C   VAL   222      31.734  41.971  29.730  1.00  0.00           C
ATOM   3339  O   VAL   222      31.682  40.945  30.337  1.00  0.00           O
ATOM   3340  N   SER   223      31.657  41.984  28.412  1.00  0.00           N
ATOM   3341  H   SER   223      31.705  42.880  27.947  1.00  0.00           H
ATOM   3342  CA  SER   223      31.728  40.862  27.502  1.00  0.00           C
ATOM   3343  HA  SER   223      32.353  40.166  28.062  1.00  0.00           H
ATOM   3344  CB  SER   223      30.336  40.287  27.172  1.00  0.00           C
ATOM   3345  HB2 SER   223      29.768  39.962  28.043  1.00  0.00           H
ATOM   3346  HB3 SER   223      29.854  41.127  26.673  1.00  0.00           H
ATOM   3347  OG  SER   223      30.475  39.201  26.266  1.00  0.00           O
ATOM   3348  HG  SER   223      31.160  38.665  26.672  1.00  0.00           H
ATOM   3349  C   SER   223      32.546  41.232  26.264  1.00  0.00           C
ATOM   3350  O   SER   223      32.354  42.335  25.770  1.00  0.00           O
ATOM   3351  N   PHE   224      33.302  40.319  25.610  1.00  0.00           N
ATOM   3352  H   PHE   224      33.589  39.416  25.963  1.00  0.00           H
ATOM   3353  CA  PHE   224      34.074  40.612  24.406  1.00  0.00           C
ATOM   3354  HA  PHE   224      33.544  41.371  23.830  1.00  0.00           H
ATOM   3355  CB  PHE   224      35.361  41.304  24.746  1.00  0.00           C
ATOM   3356  HB2 PHE   224      35.976  41.383  23.849  1.00  0.00           H
ATOM   3357  HB3 PHE   224      35.140  42.333  25.028  1.00  0.00           H
ATOM   3358  CG  PHE   224      36.177  40.679  25.900  1.00  0.00           C
ATOM   3359  CD1 PHE   224      37.039  39.601  25.652  1.00  0.00           C
ATOM   3360  HD1 PHE   224      37.186  39.307  24.624  1.00  0.00           H
ATOM   3361  CE1 PHE   224      37.719  39.053  26.736  1.00  0.00           C
ATOM   3362  HE1 PHE   224      38.401  38.224  26.626  1.00  0.00           H
ATOM   3363  CZ  PHE   224      37.506  39.433  28.047  1.00  0.00           C
ATOM   3364  HZ  PHE   224      37.985  38.971  28.897  1.00  0.00           H
ATOM   3365  CE2 PHE   224      36.613  40.485  28.324  1.00  0.00           C
ATOM   3366  HE2 PHE   224      36.488  40.874  29.323  1.00  0.00           H
ATOM   3367  CD2 PHE   224      35.952  41.134  27.233  1.00  0.00           C
ATOM   3368  HD2 PHE   224      35.258  41.923  27.486  1.00  0.00           H
ATOM   3369  C   PHE   224      34.209  39.334  23.520  1.00  0.00           C
ATOM   3370  O   PHE   224      34.185  38.224  24.105  1.00  0.00           O
ATOM   3371  N   ASN   225      34.431  39.424  22.234  1.00  0.00           N
ATOM   3372  H   ASN   225      34.588  40.368  21.908  1.00  0.00           H
ATOM   3373  CA  ASN   225      34.761  38.346  21.355  1.00  0.00           C
ATOM   3374  HA  ASN   225      34.099  37.556  21.704  1.00  0.00           H
ATOM   3375  CB  ASN   225      34.279  38.832  19.981  1.00  0.00           C
ATOM   3376  HB2 ASN   225      34.404  38.078  19.204  1.00  0.00           H
ATOM   3377  HB3 ASN   225      33.244  39.159  20.076  1.00  0.00           H
ATOM   3378  CG  ASN   225      35.104  39.918  19.370  1.00  0.00           C
ATOM   3379  OD1 ASN   225      35.857  40.544  20.017  1.00  0.00           O
ATOM   3380  ND2 ASN   225      34.892  40.285  18.154  1.00  0.00           N
ATOM   3381 HD21 ASN   225      35.242  41.162  17.797  1.00  0.00           H
ATOM   3382 HD22 ASN   225      34.226  39.823  17.551  1.00  0.00           H
ATOM   3383  C   ASN   225      36.270  37.943  21.468  1.00  0.00           C
ATOM   3384  O   ASN   225      37.101  38.619  22.067  1.00  0.00           O
ATOM   3385  N   GLN   226      36.616  36.974  20.619  1.00  0.00           N
ATOM   3386  H   GLN   226      35.928  36.604  19.979  1.00  0.00           H
ATOM   3387  CA  GLN   226      38.011  36.634  20.423  1.00  0.00           C
ATOM   3388  HA  GLN   226      38.393  36.271  21.377  1.00  0.00           H
ATOM   3389  CB  GLN   226      38.015  35.389  19.473  1.00  0.00           C
ATOM   3390  HB2 GLN   226      37.247  35.642  18.742  1.00  0.00           H
ATOM   3391  HB3 GLN   226      39.026  35.174  19.128  1.00  0.00           H
ATOM   3392  CG  GLN   226      37.635  34.130  20.370  1.00  0.00           C
ATOM   3393  HG2 GLN   226      38.463  33.795  20.995  1.00  0.00           H
ATOM   3394  HG3 GLN   226      36.732  34.307  20.954  1.00  0.00           H
ATOM   3395  CD  GLN   226      37.223  32.940  19.617  1.00  0.00           C
ATOM   3396  OE1 GLN   226      37.935  32.543  18.730  1.00  0.00           O
ATOM   3397  NE2 GLN   226      36.170  32.248  19.967  1.00  0.00           N
ATOM   3398 HE21 GLN   226      35.659  32.511  20.798  1.00  0.00           H
ATOM   3399 HE22 GLN   226      35.824  31.572  19.300  1.00  0.00           H
ATOM   3400  C   GLN   226      38.913  37.723  19.851  1.00  0.00           C
ATOM   3401  O   GLN   226      40.086  37.498  19.824  1.00  0.00           O
ATOM   3402  N   ASN   227      38.459  38.837  19.413  1.00  0.00           N
ATOM   3403  H   ASN   227      37.467  38.994  19.304  1.00  0.00           H
ATOM   3404  CA  ASN   227      39.174  39.988  18.918  1.00  0.00           C
ATOM   3405  HA  ASN   227      40.231  39.732  18.850  1.00  0.00           H
ATOM   3406  CB  ASN   227      38.632  40.417  17.548  1.00  0.00           C
ATOM   3407  HB2 ASN   227      37.740  41.034  17.655  1.00  0.00           H
ATOM   3408  HB3 ASN   227      39.351  41.020  16.994  1.00  0.00           H
ATOM   3409  CG  ASN   227      38.319  39.255  16.559  1.00  0.00           C
ATOM   3410  OD1 ASN   227      39.152  38.786  15.814  1.00  0.00           O
ATOM   3411  ND2 ASN   227      37.073  38.778  16.524  1.00  0.00           N
ATOM   3412 HD21 ASN   227      37.002  38.012  15.869  1.00  0.00           H
ATOM   3413 HD22 ASN   227      36.271  39.219  16.952  1.00  0.00           H
ATOM   3414  C   ASN   227      39.165  41.190  19.836  1.00  0.00           C
ATOM   3415  O   ASN   227      39.457  42.341  19.473  1.00  0.00           O
ATOM   3416  N   LEU   228      38.732  41.004  21.083  1.00  0.00           N
ATOM   3417  H   LEU   228      38.490  40.054  21.324  1.00  0.00           H
ATOM   3418  CA  LEU   228      38.569  42.032  22.120  1.00  0.00           C
ATOM   3419  HA  LEU   228      38.022  41.470  22.876  1.00  0.00           H
ATOM   3420  CB  LEU   228      39.918  42.506  22.763  1.00  0.00           C
ATOM   3421  HB2 LEU   228      40.285  43.356  22.187  1.00  0.00           H
ATOM   3422  HB3 LEU   228      39.684  42.975  23.719  1.00  0.00           H
ATOM   3423  CG  LEU   228      41.015  41.456  22.932  1.00  0.00           C
ATOM   3424  HG  LEU   228      41.370  41.017  21.999  1.00  0.00           H
ATOM   3425  CD1 LEU   228      42.282  42.061  23.606  1.00  0.00           C
ATOM   3426 HD11 LEU   228      41.970  42.794  24.349  1.00  0.00           H
ATOM   3427 HD12 LEU   228      42.935  41.311  24.051  1.00  0.00           H
ATOM   3428 HD13 LEU   228      42.707  42.658  22.798  1.00  0.00           H
ATOM   3429  CD2 LEU   228      40.518  40.368  23.852  1.00  0.00           C
ATOM   3430 HD21 LEU   228      40.772  39.468  23.291  1.00  0.00           H
ATOM   3431 HD22 LEU   228      41.040  40.380  24.809  1.00  0.00           H
ATOM   3432 HD23 LEU   228      39.455  40.346  24.092  1.00  0.00           H
ATOM   3433  C   LEU   228      37.639  43.220  21.891  1.00  0.00           C
ATOM   3434  O   LEU   228      37.755  44.197  22.582  1.00  0.00           O
ATOM   3435  N   GLU   229      36.685  43.144  20.926  1.00  0.00           N
ATOM   3436  H   GLU   229      36.648  42.271  20.421  1.00  0.00           H
ATOM   3437  CA  GLU   229      35.583  44.044  20.698  1.00  0.00           C
ATOM   3438  HA  GLU   229      35.977  45.059  20.747  1.00  0.00           H
ATOM   3439  CB  GLU   229      34.982  43.976  19.248  1.00  0.00           C
ATOM   3440  HB2 GLU   229      34.707  42.944  19.025  1.00  0.00           H
ATOM   3441  HB3 GLU   229      34.160  44.681  19.119  1.00  0.00           H
ATOM   3442  CG  GLU   229      36.044  44.462  18.221  1.00  0.00           C
ATOM   3443  HG2 GLU   229      36.086  45.540  18.069  1.00  0.00           H
ATOM   3444  HG3 GLU   229      37.016  43.982  18.335  1.00  0.00           H
ATOM   3445  CD  GLU   229      35.672  43.847  16.870  1.00  0.00           C
ATOM   3446  OE1 GLU   229      35.716  42.605  16.797  1.00  0.00           O
ATOM   3447  OE2 GLU   229      35.371  44.561  15.967  1.00  0.00           O
ATOM   3448  C   GLU   229      34.475  43.827  21.736  1.00  0.00           C
ATOM   3449  O   GLU   229      33.762  42.846  21.726  1.00  0.00           O
ATOM   3450  N   TYR   230      34.360  44.777  22.661  1.00  0.00           N
ATOM   3451  H   TYR   230      34.910  45.600  22.460  1.00  0.00           H
ATOM   3452  CA  TYR   230      33.601  44.611  23.844  1.00  0.00           C
ATOM   3453  HA  TYR   230      33.406  43.562  24.070  1.00  0.00           H
ATOM   3454  CB  TYR   230      34.407  45.195  25.041  1.00  0.00           C
ATOM   3455  HB2 TYR   230      33.819  45.057  25.948  1.00  0.00           H
ATOM   3456  HB3 TYR   230      35.259  44.529  25.174  1.00  0.00           H
ATOM   3457  CG  TYR   230      34.817  46.700  24.950  1.00  0.00           C
ATOM   3458  CD1 TYR   230      36.055  47.086  24.344  1.00  0.00           C
ATOM   3459  HD1 TYR   230      36.685  46.277  24.002  1.00  0.00           H
ATOM   3460  CE1 TYR   230      36.404  48.478  24.504  1.00  0.00           C
ATOM   3461  HE1 TYR   230      37.331  48.762  24.030  1.00  0.00           H
ATOM   3462  CZ  TYR   230      35.571  49.450  25.129  1.00  0.00           C
ATOM   3463  OH  TYR   230      36.030  50.747  25.307  1.00  0.00           O
ATOM   3464  HH  TYR   230      36.979  50.865  25.221  1.00  0.00           H
ATOM   3465  CE2 TYR   230      34.388  48.975  25.659  1.00  0.00           C
ATOM   3466  HE2 TYR   230      33.750  49.620  26.244  1.00  0.00           H
ATOM   3467  CD2 TYR   230      34.019  47.624  25.608  1.00  0.00           C
ATOM   3468  HD2 TYR   230      33.053  47.447  26.058  1.00  0.00           H
ATOM   3469  C   TYR   230      32.252  45.254  23.814  1.00  0.00           C
ATOM   3470  O   TYR   230      32.047  46.196  23.038  1.00  0.00           O
ATOM   3471  N   GLN   231      31.354  44.704  24.629  1.00  0.00           N
ATOM   3472  H   GLN   231      31.580  43.773  24.949  1.00  0.00           H
ATOM   3473  CA  GLN   231      30.008  45.157  24.958  1.00  0.00           C
ATOM   3474  HA  GLN   231      29.760  46.129  24.530  1.00  0.00           H
ATOM   3475  CB  GLN   231      28.994  44.114  24.380  1.00  0.00           C
ATOM   3476  HB2 GLN   231      29.264  43.132  24.768  1.00  0.00           H
ATOM   3477  HB3 GLN   231      27.996  44.316  24.769  1.00  0.00           H
ATOM   3478  CG  GLN   231      29.089  44.020  22.876  1.00  0.00           C
ATOM   3479  HG2 GLN   231      28.867  45.047  22.585  1.00  0.00           H
ATOM   3480  HG3 GLN   231      30.095  43.656  22.672  1.00  0.00           H
ATOM   3481  CD  GLN   231      28.058  43.046  22.281  1.00  0.00           C
ATOM   3482  OE1 GLN   231      26.868  43.034  22.581  1.00  0.00           O
ATOM   3483  NE2 GLN   231      28.437  42.092  21.384  1.00  0.00           N
ATOM   3484 HE21 GLN   231      29.381  42.010  21.033  1.00  0.00           H
ATOM   3485 HE22 GLN   231      27.735  41.750  20.744  1.00  0.00           H
ATOM   3486  C   GLN   231      29.921  45.266  26.447  1.00  0.00           C
ATOM   3487  O   GLN   231      30.721  44.600  27.105  1.00  0.00           O
ATOM   3488  N   ILE   232      28.907  46.051  26.995  1.00  0.00           N
ATOM   3489  H   ILE   232      28.360  46.592  26.340  1.00  0.00           H
ATOM   3490  CA  ILE   232      28.934  46.543  28.408  1.00  0.00           C
ATOM   3491  HA  ILE   232      29.351  45.714  28.979  1.00  0.00           H
ATOM   3492  CB  ILE   232      29.712  47.799  28.594  1.00  0.00           C
ATOM   3493  HB  ILE   232      29.609  48.277  29.569  1.00  0.00           H
ATOM   3494  CG2 ILE   232      31.228  47.467  28.402  1.00  0.00           C
ATOM   3495 HG21 ILE   232      31.828  48.307  28.752  1.00  0.00           H
ATOM   3496 HG22 ILE   232      31.526  46.532  28.877  1.00  0.00           H
ATOM   3497 HG23 ILE   232      31.411  47.430  27.328  1.00  0.00           H
ATOM   3498  CG1 ILE   232      29.306  48.745  27.393  1.00  0.00           C
ATOM   3499 HG12 ILE   232      29.649  48.449  26.402  1.00  0.00           H
ATOM   3500 HG13 ILE   232      28.222  48.844  27.345  1.00  0.00           H
ATOM   3501  CD1 ILE   232      29.901  50.114  27.641  1.00  0.00           C
ATOM   3502 HD11 ILE   232      29.735  50.747  26.770  1.00  0.00           H
ATOM   3503 HD12 ILE   232      29.511  50.684  28.483  1.00  0.00           H
ATOM   3504 HD13 ILE   232      30.982  49.985  27.577  1.00  0.00           H
ATOM   3505  C   ILE   232      27.546  46.795  29.004  1.00  0.00           C
ATOM   3506  O   ILE   232      26.585  46.977  28.270  1.00  0.00           O
ATOM   3507  N   GLY   233      27.473  46.797  30.317  1.00  0.00           N
ATOM   3508  H   GLY   233      28.209  46.326  30.823  1.00  0.00           H
ATOM   3509  CA  GLY   233      26.506  47.435  31.057  1.00  0.00           C
ATOM   3510  HA2 GLY   233      26.596  48.516  30.963  1.00  0.00           H
ATOM   3511  HA3 GLY   233      25.537  47.091  30.692  1.00  0.00           H
ATOM   3512  C   GLY   233      26.475  47.071  32.546  1.00  0.00           C
ATOM   3513  O   GLY   233      27.498  46.593  33.040  1.00  0.00           O
ATOM   3514  N   TYR   234      25.311  47.296  33.169  1.00  0.00           N
ATOM   3515  H   TYR   234      24.494  47.686  32.720  1.00  0.00           H
ATOM   3516  CA  TYR   234      25.153  46.887  34.561  1.00  0.00           C
ATOM   3517  HA  TYR   234      26.068  46.360  34.829  1.00  0.00           H
ATOM   3518  CB  TYR   234      24.888  47.985  35.613  1.00  0.00           C
ATOM   3519  HB2 TYR   234      23.916  48.421  35.384  1.00  0.00           H
ATOM   3520  HB3 TYR   234      24.794  47.539  36.603  1.00  0.00           H
ATOM   3521  CG  TYR   234      25.936  49.035  35.718  1.00  0.00           C
ATOM   3522  CD1 TYR   234      25.981  49.987  34.708  1.00  0.00           C
ATOM   3523  HD1 TYR   234      25.216  49.909  33.949  1.00  0.00           H
ATOM   3524  CE1 TYR   234      26.943  51.011  34.736  1.00  0.00           C
ATOM   3525  HE1 TYR   234      26.933  51.795  33.995  1.00  0.00           H
ATOM   3526  CZ  TYR   234      27.812  50.987  35.832  1.00  0.00           C
ATOM   3527  OH  TYR   234      28.723  51.978  36.005  1.00  0.00           O
ATOM   3528  HH  TYR   234      29.331  51.889  36.742  1.00  0.00           H
ATOM   3529  CE2 TYR   234      27.929  49.970  36.718  1.00  0.00           C
ATOM   3530  HE2 TYR   234      28.639  49.913  37.529  1.00  0.00           H
ATOM   3531  CD2 TYR   234      26.946  48.978  36.692  1.00  0.00           C
ATOM   3532  HD2 TYR   234      26.921  48.278  37.515  1.00  0.00           H
ATOM   3533  C   TYR   234      24.070  45.793  34.605  1.00  0.00           C
ATOM   3534  O   TYR   234      22.977  46.024  34.053  1.00  0.00           O
ATOM   3535  N   ILE   235      24.228  44.788  35.505  1.00  0.00           N
ATOM   3536  H   ILE   235      25.042  44.669  36.091  1.00  0.00           H
ATOM   3537  CA  ILE   235      23.319  43.658  35.846  1.00  0.00           C
ATOM   3538  HA  ILE   235      22.925  43.297  34.896  1.00  0.00           H
ATOM   3539  CB  ILE   235      23.949  42.541  36.640  1.00  0.00           C
ATOM   3540  HB  ILE   235      24.345  42.905  37.588  1.00  0.00           H
ATOM   3541  CG2 ILE   235      22.887  41.536  37.060  1.00  0.00           C
ATOM   3542 HG21 ILE   235      23.302  40.952  37.882  1.00  0.00           H
ATOM   3543 HG22 ILE   235      22.004  41.951  37.546  1.00  0.00           H
ATOM   3544 HG23 ILE   235      22.552  40.921  36.225  1.00  0.00           H
ATOM   3545  CG1 ILE   235      25.086  41.866  35.786  1.00  0.00           C
ATOM   3546 HG12 ILE   235      24.822  41.648  34.752  1.00  0.00           H
ATOM   3547 HG13 ILE   235      25.965  42.498  35.919  1.00  0.00           H
ATOM   3548  CD1 ILE   235      25.462  40.423  36.260  1.00  0.00           C
ATOM   3549 HD11 ILE   235      26.375  40.262  35.688  1.00  0.00           H
ATOM   3550 HD12 ILE   235      25.571  40.432  37.345  1.00  0.00           H
ATOM   3551 HD13 ILE   235      24.662  39.742  35.971  1.00  0.00           H
ATOM   3552  C   ILE   235      22.153  44.339  36.598  1.00  0.00           C
ATOM   3553  O   ILE   235      22.345  44.668  37.771  1.00  0.00           O
ATOM   3554  N   CYX   236      21.040  44.509  35.918  1.00  0.00           N
ATOM   3555  H   CYX   236      21.053  43.985  35.054  1.00  0.00           H
ATOM   3556  CA  CYX   236      20.003  45.466  36.224  1.00  0.00           C
ATOM   3557  HA  CYX   236      20.419  46.472  36.278  1.00  0.00           H
ATOM   3558  CB  CYX   236      18.972  45.462  35.111  1.00  0.00           C
ATOM   3559  HB2 CYX   236      18.720  44.402  35.110  1.00  0.00           H
ATOM   3560  HB3 CYX   236      18.097  46.037  35.414  1.00  0.00           H
ATOM   3561  SG  CYX   236      19.602  45.848  33.392  1.00  0.00           S
ATOM   3562  C   CYX   236      19.186  45.247  37.495  1.00  0.00           C
ATOM   3563  O   CYX   236      18.553  46.171  37.981  1.00  0.00           O
ATOM   3564  N   SER   237      18.933  43.992  37.880  1.00  0.00           N
ATOM   3565  H   SER   237      19.263  43.297  37.225  1.00  0.00           H
ATOM   3566  CA  SER   237      18.060  43.536  39.035  1.00  0.00           C
ATOM   3567  HA  SER   237      17.069  43.667  38.599  1.00  0.00           H
ATOM   3568  CB  SER   237      18.310  42.100  39.396  1.00  0.00           C
ATOM   3569  HB2 SER   237      18.189  41.517  38.482  1.00  0.00           H
ATOM   3570  HB3 SER   237      19.288  42.060  39.877  1.00  0.00           H
ATOM   3571  OG  SER   237      17.317  41.552  40.280  1.00  0.00           O
ATOM   3572  HG  SER   237      16.679  41.037  39.780  1.00  0.00           H
ATOM   3573  C   SER   237      18.215  44.387  40.333  1.00  0.00           C
ATOM   3574  O   SER   237      19.235  44.803  40.755  1.00  0.00           O
ATOM   3575  N   GLY   238      17.014  44.525  40.923  1.00  0.00           N
ATOM   3576  H   GLY   238      16.206  44.035  40.565  1.00  0.00           H
ATOM   3577  CA  GLY   238      16.826  44.958  42.287  1.00  0.00           C
ATOM   3578  HA2 GLY   238      17.413  45.868  42.413  1.00  0.00           H
ATOM   3579  HA3 GLY   238      15.766  45.116  42.485  1.00  0.00           H
ATOM   3580  C   GLY   238      17.211  43.936  43.277  1.00  0.00           C
ATOM   3581  O   GLY   238      17.337  44.286  44.446  1.00  0.00           O
ATOM   3582  N   VAL   239      17.584  42.735  42.967  1.00  0.00           N
ATOM   3583  H   VAL   239      17.309  42.498  42.025  1.00  0.00           H
ATOM   3584  CA  VAL   239      18.358  41.800  43.807  1.00  0.00           C
ATOM   3585  HA  VAL   239      17.956  41.816  44.820  1.00  0.00           H
ATOM   3586  CB  VAL   239      18.060  40.299  43.360  1.00  0.00           C
ATOM   3587  HB  VAL   239      18.412  40.108  42.346  1.00  0.00           H
ATOM   3588  CG1 VAL   239      18.822  39.327  44.300  1.00  0.00           C
ATOM   3589 HG11 VAL   239      19.896  39.512  44.274  1.00  0.00           H
ATOM   3590 HG12 VAL   239      18.517  39.599  45.311  1.00  0.00           H
ATOM   3591 HG13 VAL   239      18.584  38.274  44.150  1.00  0.00           H
ATOM   3592  CG2 VAL   239      16.586  39.974  43.415  1.00  0.00           C
ATOM   3593 HG21 VAL   239      16.219  40.040  44.439  1.00  0.00           H
ATOM   3594 HG22 VAL   239      16.036  40.688  42.803  1.00  0.00           H
ATOM   3595 HG23 VAL   239      16.356  38.972  43.052  1.00  0.00           H
ATOM   3596  C   VAL   239      19.836  42.112  43.725  1.00  0.00           C
ATOM   3597  O   VAL   239      20.596  41.629  42.864  1.00  0.00           O
ATOM   3598  N   PHE   240      20.239  43.117  44.449  1.00  0.00           N
ATOM   3599  H   PHE   240      19.546  43.467  45.094  1.00  0.00           H
ATOM   3600  CA  PHE   240      21.562  43.805  44.415  1.00  0.00           C
ATOM   3601  HA  PHE   240      21.685  44.236  43.421  1.00  0.00           H
ATOM   3602  CB  PHE   240      21.586  44.813  45.506  1.00  0.00           C
ATOM   3603  HB2 PHE   240      21.389  44.179  46.371  1.00  0.00           H
ATOM   3604  HB3 PHE   240      22.607  45.194  45.489  1.00  0.00           H
ATOM   3605  CG  PHE   240      20.607  45.902  45.368  1.00  0.00           C
ATOM   3606  CD1 PHE   240      19.504  45.954  46.251  1.00  0.00           C
ATOM   3607  HD1 PHE   240      19.464  45.266  47.082  1.00  0.00           H
ATOM   3608  CE1 PHE   240      18.522  46.974  46.051  1.00  0.00           C
ATOM   3609  HE1 PHE   240      17.592  46.975  46.597  1.00  0.00           H
ATOM   3610  CZ  PHE   240      18.622  47.984  45.142  1.00  0.00           C
ATOM   3611  HZ  PHE   240      17.825  48.694  44.972  1.00  0.00           H
ATOM   3612  CE2 PHE   240      19.727  47.938  44.291  1.00  0.00           C
ATOM   3613  HE2 PHE   240      19.800  48.683  43.512  1.00  0.00           H
ATOM   3614  CD2 PHE   240      20.757  46.955  44.397  1.00  0.00           C
ATOM   3615  HD2 PHE   240      21.642  47.154  43.811  1.00  0.00           H
ATOM   3616  C   PHE   240      22.721  42.709  44.579  1.00  0.00           C
ATOM   3617  O   PHE   240      22.913  42.149  45.688  1.00  0.00           O
ATOM   3618  N   GLY   241      23.577  42.503  43.565  1.00  0.00           N
ATOM   3619  H   GLY   241      23.380  42.803  42.622  1.00  0.00           H
ATOM   3620  CA  GLY   241      24.521  41.481  43.732  1.00  0.00           C
ATOM   3621  HA2 GLY   241      24.067  40.567  44.115  1.00  0.00           H
ATOM   3622  HA3 GLY   241      24.883  41.198  42.742  1.00  0.00           H
ATOM   3623  C   GLY   241      25.768  41.708  44.622  1.00  0.00           C
ATOM   3624  O   GLY   241      26.748  41.088  44.534  1.00  0.00           O
ATOM   3625  N   ASH   242      25.828  42.721  45.521  1.00  0.00           N
ATOM   3626  H   ASH   242      25.058  43.372  45.568  1.00  0.00           H
ATOM   3627  CA  ASH   242      26.938  42.983  46.449  1.00  0.00           C
ATOM   3628  HA  ASH   242      27.452  42.034  46.595  1.00  0.00           H
ATOM   3629  CB  ASH   242      27.932  43.886  45.760  1.00  0.00           C
ATOM   3630  HB2 ASH   242      27.788  43.774  44.685  1.00  0.00           H
ATOM   3631  HB3 ASH   242      27.714  44.931  45.977  1.00  0.00           H
ATOM   3632  CG  ASH   242      29.350  43.602  46.097  1.00  0.00           C
ATOM   3633  OD1 ASH   242      29.714  42.767  46.888  1.00  0.00           O
ATOM   3634  OD2 ASH   242      30.265  44.329  45.436  1.00  0.00           O
ATOM   3635  HD2 ASH   242      29.768  44.926  44.874  1.00  0.00           H
ATOM   3636  C   ASH   242      26.536  43.433  47.886  1.00  0.00           C
ATOM   3637  O   ASH   242      25.342  43.428  48.247  1.00  0.00           O
ATOM   3638  N   ASN   243      27.563  43.911  48.638  1.00  0.00           N
ATOM   3639  H   ASN   243      28.473  43.900  48.200  1.00  0.00           H
ATOM   3640  CA  ASN   243      27.399  44.369  50.004  1.00  0.00           C
ATOM   3641  HA  ASN   243      26.363  44.696  50.087  1.00  0.00           H
ATOM   3642  CB  ASN   243      27.608  43.334  51.113  1.00  0.00           C
ATOM   3643  HB2 ASN   243      27.511  43.721  52.127  1.00  0.00           H
ATOM   3644  HB3 ASN   243      26.809  42.596  51.025  1.00  0.00           H
ATOM   3645  CG  ASN   243      29.004  42.595  51.007  1.00  0.00           C
ATOM   3646  OD1 ASN   243      29.232  41.706  50.221  1.00  0.00           O
ATOM   3647  ND2 ASN   243      30.008  42.942  51.858  1.00  0.00           N
ATOM   3648 HD21 ASN   243      30.856  42.400  51.768  1.00  0.00           H
ATOM   3649 HD22 ASN   243      29.829  43.742  52.448  1.00  0.00           H
ATOM   3650  C   ASN   243      28.387  45.586  50.131  1.00  0.00           C
ATOM   3651  O   ASN   243      29.475  45.560  49.545  1.00  0.00           O
ATOM   3652  N   PRO   244      28.069  46.646  50.953  1.00  0.00           N
ATOM   3653  CD  PRO   244      28.957  47.857  51.095  1.00  0.00           C
ATOM   3654  HD2 PRO   244      29.335  48.251  50.151  1.00  0.00           H
ATOM   3655  HD3 PRO   244      29.800  47.494  51.683  1.00  0.00           H
ATOM   3656  CG  PRO   244      28.089  48.862  51.898  1.00  0.00           C
ATOM   3657  HG2 PRO   244      27.545  49.409  51.128  1.00  0.00           H
ATOM   3658  HG3 PRO   244      28.604  49.587  52.527  1.00  0.00           H
ATOM   3659  CB  PRO   244      27.059  48.047  52.523  1.00  0.00           C
ATOM   3660  HB2 PRO   244      26.206  48.693  52.737  1.00  0.00           H
ATOM   3661  HB3 PRO   244      27.450  47.664  53.465  1.00  0.00           H
ATOM   3662  CA  PRO   244      26.746  46.997  51.462  1.00  0.00           C
ATOM   3663  HA  PRO   244      26.399  46.090  51.955  1.00  0.00           H
ATOM   3664  C   PRO   244      25.665  47.365  50.433  1.00  0.00           C
ATOM   3665  O   PRO   244      26.050  47.819  49.307  1.00  0.00           O
ATOM   3666  N   ARG   245      24.362  47.107  50.683  1.00  0.00           N
ATOM   3667  H   ARG   245      24.233  46.736  51.614  1.00  0.00           H
ATOM   3668  CA  ARG   245      23.210  47.129  49.804  1.00  0.00           C
ATOM   3669  HA  ARG   245      23.401  47.924  49.084  1.00  0.00           H
ATOM   3670  CB  ARG   245      23.048  45.787  48.948  1.00  0.00           C
ATOM   3671  HB2 ARG   245      22.124  45.866  48.375  1.00  0.00           H
ATOM   3672  HB3 ARG   245      23.781  45.612  48.161  1.00  0.00           H
ATOM   3673  CG  ARG   245      22.948  44.522  49.734  1.00  0.00           C
ATOM   3674  HG2 ARG   245      23.882  44.259  50.231  1.00  0.00           H
ATOM   3675  HG3 ARG   245      22.308  44.769  50.580  1.00  0.00           H
ATOM   3676  CD  ARG   245      22.366  43.373  48.938  1.00  0.00           C
ATOM   3677  HD2 ARG   245      21.372  43.663  48.592  1.00  0.00           H
ATOM   3678  HD3 ARG   245      22.881  43.139  48.006  1.00  0.00           H
ATOM   3679  NE  ARG   245      22.054  42.187  49.753  1.00  0.00           N
ATOM   3680  HE  ARG   245      21.243  42.192  50.356  1.00  0.00           H
ATOM   3681  CZ  ARG   245      22.813  41.028  49.942  1.00  0.00           C
ATOM   3682  NH1 ARG   245      22.244  39.977  50.452  1.00  0.00           N
ATOM   3683 HH11 ARG   245      21.295  39.858  50.778  1.00  0.00           H
ATOM   3684 HH12 ARG   245      22.905  39.256  50.700  1.00  0.00           H
ATOM   3685  NH2 ARG   245      24.012  40.802  49.521  1.00  0.00           N
ATOM   3686 HH21 ARG   245      24.496  41.506  48.982  1.00  0.00           H
ATOM   3687 HH22 ARG   245      24.486  40.040  49.985  1.00  0.00           H
ATOM   3688  C   ARG   245      21.977  47.439  50.547  1.00  0.00           C
ATOM   3689  O   ARG   245      21.909  47.045  51.756  1.00  0.00           O
ATOM   3690  N   PRO   246      20.996  48.084  49.992  1.00  0.00           N
ATOM   3691  CD  PRO   246      20.865  48.673  48.684  1.00  0.00           C
ATOM   3692  HD2 PRO   246      20.853  47.956  47.863  1.00  0.00           H
ATOM   3693  HD3 PRO   246      21.644  49.414  48.504  1.00  0.00           H
ATOM   3694  CG  PRO   246      19.473  49.264  48.761  1.00  0.00           C
ATOM   3695  HG2 PRO   246      18.709  48.617  48.330  1.00  0.00           H
ATOM   3696  HG3 PRO   246      19.495  50.183  48.174  1.00  0.00           H
ATOM   3697  CB  PRO   246      19.072  49.524  50.224  1.00  0.00           C
ATOM   3698  HB2 PRO   246      17.987  49.499  50.321  1.00  0.00           H
ATOM   3699  HB3 PRO   246      19.463  50.433  50.681  1.00  0.00           H
ATOM   3700  CA  PRO   246      19.764  48.323  50.771  1.00  0.00           C
ATOM   3701  HA  PRO   246      19.948  48.577  51.815  1.00  0.00           H
ATOM   3702  C   PRO   246      18.882  47.077  50.791  1.00  0.00           C
ATOM   3703  O   PRO   246      19.030  46.228  49.884  1.00  0.00           O
ATOM   3704  N   ASN   247      17.969  46.853  51.782  1.00  0.00           N
ATOM   3705  H   ASN   247      17.979  47.459  52.591  1.00  0.00           H
ATOM   3706  CA  ASN   247      17.057  45.726  51.854  1.00  0.00           C
ATOM   3707  HA  ASN   247      17.472  44.754  51.588  1.00  0.00           H
ATOM   3708  CB  ASN   247      16.598  45.670  53.328  1.00  0.00           C
ATOM   3709  HB2 ASN   247      17.375  46.134  53.936  1.00  0.00           H
ATOM   3710  HB3 ASN   247      15.648  46.204  53.316  1.00  0.00           H
ATOM   3711  CG  ASN   247      16.382  44.233  53.793  1.00  0.00           C
ATOM   3712  OD1 ASN   247      15.795  43.448  53.089  1.00  0.00           O
ATOM   3713  ND2 ASN   247      16.679  43.943  55.088  1.00  0.00           N
ATOM   3714 HD21 ASN   247      16.504  43.041  55.506  1.00  0.00           H
ATOM   3715 HD22 ASN   247      17.018  44.631  55.745  1.00  0.00           H
ATOM   3716  C   ASN   247      15.855  45.848  50.807  1.00  0.00           C
ATOM   3717  O   ASN   247      15.203  44.817  50.578  1.00  0.00           O
ATOM   3718  N   ASP   248      15.596  47.075  50.249  1.00  0.00           N
ATOM   3719  H   ASP   248      16.180  47.857  50.507  1.00  0.00           H
ATOM   3720  CA  ASP   248      14.421  47.379  49.370  1.00  0.00           C
ATOM   3721  HA  ASP   248      14.165  46.467  48.831  1.00  0.00           H
ATOM   3722  CB  ASP   248      13.194  47.617  50.302  1.00  0.00           C
ATOM   3723  HB2 ASP   248      12.972  46.839  51.031  1.00  0.00           H
ATOM   3724  HB3 ASP   248      13.281  48.550  50.860  1.00  0.00           H
ATOM   3725  CG  ASP   248      11.882  47.676  49.462  1.00  0.00           C
ATOM   3726  OD1 ASP   248      10.883  48.319  49.906  1.00  0.00           O
ATOM   3727  OD2 ASP   248      11.877  47.238  48.293  1.00  0.00           O
ATOM   3728  C   ASP   248      14.697  48.528  48.366  1.00  0.00           C
ATOM   3729  O   ASP   248      15.353  49.498  48.715  1.00  0.00           O
ATOM   3730  N   GLY   249      14.355  48.326  47.060  1.00  0.00           N
ATOM   3731  H   GLY   249      13.937  47.421  46.894  1.00  0.00           H
ATOM   3732  CA  GLY   249      14.723  49.140  45.918  1.00  0.00           C
ATOM   3733  HA2 GLY   249      13.934  49.880  45.784  1.00  0.00           H
ATOM   3734  HA3 GLY   249      15.734  49.540  45.983  1.00  0.00           H
ATOM   3735  C   GLY   249      14.654  48.410  44.576  1.00  0.00           C
ATOM   3736  O   GLY   249      14.642  47.203  44.376  1.00  0.00           O
ATOM   3737  N   THR   250      14.673  49.278  43.524  1.00  0.00           N
ATOM   3738  H   THR   250      14.757  50.267  43.708  1.00  0.00           H
ATOM   3739  CA  THR   250      14.927  48.938  42.172  1.00  0.00           C
ATOM   3740  HA  THR   250      14.577  47.934  41.931  1.00  0.00           H
ATOM   3741  CB  THR   250      14.484  49.958  41.135  1.00  0.00           C
ATOM   3742  HB  THR   250      14.768  49.789  40.097  1.00  0.00           H
ATOM   3743  CG2 THR   250      12.946  50.027  41.179  1.00  0.00           C
ATOM   3744 HG21 THR   250      12.532  49.031  41.023  1.00  0.00           H
ATOM   3745 HG22 THR   250      12.458  50.477  42.043  1.00  0.00           H
ATOM   3746 HG23 THR   250      12.626  50.638  40.334  1.00  0.00           H
ATOM   3747  OG1 THR   250      15.010  51.253  41.431  1.00  0.00           O
ATOM   3748  HG1 THR   250      15.905  51.171  41.769  1.00  0.00           H
ATOM   3749  C   THR   250      16.410  48.838  41.823  1.00  0.00           C
ATOM   3750  O   THR   250      17.134  49.599  42.473  1.00  0.00           O
ATOM   3751  N   GLY   251      16.884  48.031  40.913  1.00  0.00           N
ATOM   3752  H   GLY   251      16.268  47.359  40.478  1.00  0.00           H
ATOM   3753  CA  GLY   251      18.217  48.239  40.396  1.00  0.00           C
ATOM   3754  HA2 GLY   251      18.957  48.551  41.133  1.00  0.00           H
ATOM   3755  HA3 GLY   251      18.565  47.299  39.970  1.00  0.00           H
ATOM   3756  C   GLY   251      18.217  49.201  39.192  1.00  0.00           C
ATOM   3757  O   GLY   251      17.265  49.984  38.936  1.00  0.00           O
ATOM   3758  N   SER   252      19.388  49.203  38.503  1.00  0.00           N
ATOM   3759  H   SER   252      20.010  48.432  38.697  1.00  0.00           H
ATOM   3760  CA  SER   252      19.545  49.871  37.181  1.00  0.00           C
ATOM   3761  HA  SER   252      18.554  50.002  36.747  1.00  0.00           H
ATOM   3762  CB  SER   252      20.041  51.298  37.450  1.00  0.00           C
ATOM   3763  HB2 SER   252      19.347  51.786  38.134  1.00  0.00           H
ATOM   3764  HB3 SER   252      21.024  51.348  37.918  1.00  0.00           H
ATOM   3765  OG  SER   252      20.104  52.071  36.244  1.00  0.00           O
ATOM   3766  HG  SER   252      19.384  52.700  36.138  1.00  0.00           H
ATOM   3767  C   SER   252      20.521  49.192  36.228  1.00  0.00           C
ATOM   3768  O   SER   252      21.663  48.829  36.631  1.00  0.00           O
ATOM   3769  N   CYX   253      20.182  49.074  34.972  1.00  0.00           N
ATOM   3770  H   CYX   253      19.288  49.464  34.707  1.00  0.00           H
ATOM   3771  CA  CYX   253      20.980  48.816  33.801  1.00  0.00           C
ATOM   3772  HA  CYX   253      21.584  47.953  34.080  1.00  0.00           H
ATOM   3773  CB  CYX   253      20.086  48.536  32.531  1.00  0.00           C
ATOM   3774  HB2 CYX   253      19.889  49.460  31.987  1.00  0.00           H
ATOM   3775  HB3 CYX   253      20.800  48.023  31.886  1.00  0.00           H
ATOM   3776  SG  CYX   253      18.691  47.541  32.753  1.00  0.00           S
ATOM   3777  C   CYX   253      21.965  49.946  33.493  1.00  0.00           C
ATOM   3778  O   CYX   253      22.882  49.743  32.654  1.00  0.00           O
ATOM   3779  N   GLY   254      22.013  51.006  34.287  1.00  0.00           N
ATOM   3780  H   GLY   254      21.378  51.225  35.042  1.00  0.00           H
ATOM   3781  CA  GLY   254      23.122  52.021  34.191  1.00  0.00           C
ATOM   3782  HA2 GLY   254      23.923  51.543  33.627  1.00  0.00           H
ATOM   3783  HA3 GLY   254      22.693  52.847  33.623  1.00  0.00           H
ATOM   3784  C   GLY   254      23.739  52.460  35.504  1.00  0.00           C
ATOM   3785  O   GLY   254      23.470  51.791  36.530  1.00  0.00           O
ATOM   3786  N   PRO   255      24.559  53.513  35.518  1.00  0.00           N
ATOM   3787  CD  PRO   255      24.900  54.244  34.360  1.00  0.00           C
ATOM   3788  HD2 PRO   255      24.013  54.630  33.856  1.00  0.00           H
ATOM   3789  HD3 PRO   255      25.456  53.612  33.668  1.00  0.00           H
ATOM   3790  CG  PRO   255      25.715  55.346  34.792  1.00  0.00           C
ATOM   3791  HG2 PRO   255      25.107  56.183  35.139  1.00  0.00           H
ATOM   3792  HG3 PRO   255      26.402  55.711  34.027  1.00  0.00           H
ATOM   3793  CB  PRO   255      26.447  54.811  36.094  1.00  0.00           C
ATOM   3794  HB2 PRO   255      26.669  55.605  36.809  1.00  0.00           H
ATOM   3795  HB3 PRO   255      27.294  54.158  35.891  1.00  0.00           H
ATOM   3796  CA  PRO   255      25.327  53.896  36.718  1.00  0.00           C
ATOM   3797  HA  PRO   255      25.771  53.031  37.210  1.00  0.00           H
ATOM   3798  C   PRO   255      24.406  54.632  37.702  1.00  0.00           C
ATOM   3799  O   PRO   255      23.310  55.053  37.328  1.00  0.00           O
ATOM   3800  N   VAL   256      24.782  54.843  38.966  1.00  0.00           N
ATOM   3801  H   VAL   256      25.752  54.768  39.237  1.00  0.00           H
ATOM   3802  CA  VAL   256      23.919  55.421  40.031  1.00  0.00           C
ATOM   3803  HA  VAL   256      23.218  56.140  39.606  1.00  0.00           H
ATOM   3804  CB  VAL   256      23.086  54.426  40.793  1.00  0.00           C
ATOM   3805  HB  VAL   256      22.443  55.058  41.407  1.00  0.00           H
ATOM   3806  CG1 VAL   256      22.334  53.357  39.943  1.00  0.00           C
ATOM   3807 HG11 VAL   256      21.760  53.845  39.155  1.00  0.00           H
ATOM   3808 HG12 VAL   256      23.130  52.764  39.494  1.00  0.00           H
ATOM   3809 HG13 VAL   256      21.622  52.816  40.566  1.00  0.00           H
ATOM   3810  CG2 VAL   256      23.859  53.681  41.863  1.00  0.00           C
ATOM   3811 HG21 VAL   256      24.722  53.311  41.310  1.00  0.00           H
ATOM   3812 HG22 VAL   256      24.272  54.287  42.669  1.00  0.00           H
ATOM   3813 HG23 VAL   256      23.223  52.946  42.356  1.00  0.00           H
ATOM   3814  C   VAL   256      24.730  56.387  40.934  1.00  0.00           C
ATOM   3815  O   VAL   256      25.962  56.303  40.950  1.00  0.00           O
ATOM   3816  N   SER   257      23.969  57.217  41.650  1.00  0.00           N
ATOM   3817  H   SER   257      22.976  57.350  41.528  1.00  0.00           H
ATOM   3818  CA  SER   257      24.415  58.333  42.448  1.00  0.00           C
ATOM   3819  HA  SER   257      25.086  58.951  41.852  1.00  0.00           H
ATOM   3820  CB  SER   257      23.171  59.241  42.823  1.00  0.00           C
ATOM   3821  HB2 SER   257      23.450  60.070  43.471  1.00  0.00           H
ATOM   3822  HB3 SER   257      22.823  59.742  41.920  1.00  0.00           H
ATOM   3823  OG  SER   257      22.146  58.470  43.428  1.00  0.00           O
ATOM   3824  HG  SER   257      21.423  59.082  43.581  1.00  0.00           H
ATOM   3825  C   SER   257      25.158  58.006  43.787  1.00  0.00           C
ATOM   3826  O   SER   257      25.672  58.931  44.375  1.00  0.00           O
ATOM   3827  N   SER   258      25.045  56.794  44.366  1.00  0.00           N
ATOM   3828  H   SER   258      24.582  56.096  43.801  1.00  0.00           H
ATOM   3829  CA  SER   258      25.470  56.513  45.729  1.00  0.00           C
ATOM   3830  HA  SER   258      26.418  57.029  45.879  1.00  0.00           H
ATOM   3831  CB  SER   258      24.427  56.805  46.805  1.00  0.00           C
ATOM   3832  HB2 SER   258      23.681  57.531  46.480  1.00  0.00           H
ATOM   3833  HB3 SER   258      23.880  55.870  46.934  1.00  0.00           H
ATOM   3834  OG  SER   258      25.040  57.312  47.954  1.00  0.00           O
ATOM   3835  HG  SER   258      25.486  58.150  47.807  1.00  0.00           H
ATOM   3836  C   SER   258      26.080  55.083  45.872  1.00  0.00           C
ATOM   3837  O   SER   258      26.172  54.324  44.959  1.00  0.00           O
ATOM   3838  N   ASN   259      26.374  54.637  47.082  1.00  0.00           N
ATOM   3839  H   ASN   259      26.016  55.322  47.734  1.00  0.00           H
ATOM   3840  CA  ASN   259      27.029  53.399  47.524  1.00  0.00           C
ATOM   3841  HA  ASN   259      27.326  53.580  48.557  1.00  0.00           H
ATOM   3842  CB  ASN   259      25.982  52.309  47.312  1.00  0.00           C
ATOM   3843  HB2 ASN   259      25.031  52.638  47.733  1.00  0.00           H
ATOM   3844  HB3 ASN   259      25.867  52.071  46.255  1.00  0.00           H
ATOM   3845  CG  ASN   259      26.310  51.007  47.928  1.00  0.00           C
ATOM   3846  OD1 ASN   259      27.254  50.298  47.636  1.00  0.00           O
ATOM   3847  ND2 ASN   259      25.597  50.686  49.021  1.00  0.00           N
ATOM   3848 HD21 ASN   259      25.704  49.702  49.219  1.00  0.00           H
ATOM   3849 HD22 ASN   259      24.731  51.162  49.231  1.00  0.00           H
ATOM   3850  C   ASN   259      28.367  53.257  46.709  1.00  0.00           C
ATOM   3851  O   ASN   259      28.727  52.135  46.238  1.00  0.00           O
ATOM   3852  N   GLY   260      29.260  54.298  46.629  1.00  0.00           N
ATOM   3853  H   GLY   260      28.925  55.110  47.129  1.00  0.00           H
ATOM   3854  CA  GLY   260      30.594  54.265  46.003  1.00  0.00           C
ATOM   3855  HA2 GLY   260      30.527  53.795  45.022  1.00  0.00           H
ATOM   3856  HA3 GLY   260      30.938  55.280  45.800  1.00  0.00           H
ATOM   3857  C   GLY   260      31.637  53.514  46.854  1.00  0.00           C
ATOM   3858  O   GLY   260      31.441  53.112  47.980  1.00  0.00           O
ATOM   3859  N   ALA   261      32.851  53.381  46.330  1.00  0.00           N
ATOM   3860  H   ALA   261      32.883  53.813  45.417  1.00  0.00           H
ATOM   3861  CA  ALA   261      33.919  52.630  46.949  1.00  0.00           C
ATOM   3862  HA  ALA   261      34.701  52.560  46.192  1.00  0.00           H
ATOM   3863  CB  ALA   261      34.430  53.385  48.171  1.00  0.00           C
ATOM   3864  HB1 ALA   261      34.486  54.458  47.987  1.00  0.00           H
ATOM   3865  HB2 ALA   261      33.687  53.236  48.955  1.00  0.00           H
ATOM   3866  HB3 ALA   261      35.391  53.005  48.518  1.00  0.00           H
ATOM   3867  C   ALA   261      33.695  51.116  47.239  1.00  0.00           C
ATOM   3868  O   ALA   261      33.769  50.336  46.262  1.00  0.00           O
ATOM   3869  N   TYR   262      33.343  50.705  48.498  1.00  0.00           N
ATOM   3870  H   TYR   262      33.382  51.343  49.280  1.00  0.00           H
ATOM   3871  CA  TYR   262      33.395  49.287  48.825  1.00  0.00           C
ATOM   3872  HA  TYR   262      34.463  49.130  48.681  1.00  0.00           H
ATOM   3873  CB  TYR   262      33.212  49.052  50.343  1.00  0.00           C
ATOM   3874  HB2 TYR   262      33.777  49.816  50.878  1.00  0.00           H
ATOM   3875  HB3 TYR   262      32.151  49.245  50.496  1.00  0.00           H
ATOM   3876  CG  TYR   262      33.480  47.597  50.826  1.00  0.00           C
ATOM   3877  CD1 TYR   262      34.784  47.303  51.269  1.00  0.00           C
ATOM   3878  HD1 TYR   262      35.575  48.036  51.212  1.00  0.00           H
ATOM   3879  CE1 TYR   262      35.026  45.984  51.757  1.00  0.00           C
ATOM   3880  HE1 TYR   262      36.035  45.723  52.041  1.00  0.00           H
ATOM   3881  CZ  TYR   262      33.982  44.996  51.689  1.00  0.00           C
ATOM   3882  OH  TYR   262      34.271  43.695  52.029  1.00  0.00           O
ATOM   3883  HH  TYR   262      35.198  43.463  51.950  1.00  0.00           H
ATOM   3884  CE2 TYR   262      32.783  45.337  51.128  1.00  0.00           C
ATOM   3885  HE2 TYR   262      31.990  44.666  50.834  1.00  0.00           H
ATOM   3886  CD2 TYR   262      32.480  46.631  50.648  1.00  0.00           C
ATOM   3887  HD2 TYR   262      31.517  46.790  50.188  1.00  0.00           H
ATOM   3888  C   TYR   262      32.549  48.424  47.901  1.00  0.00           C
ATOM   3889  O   TYR   262      31.412  48.704  47.560  1.00  0.00           O
ATOM   3890  N   GLY   263      33.014  47.255  47.615  1.00  0.00           N
ATOM   3891  H   GLY   263      33.993  47.133  47.832  1.00  0.00           H
ATOM   3892  CA  GLY   263      32.444  46.135  46.939  1.00  0.00           C
ATOM   3893  HA2 GLY   263      31.527  45.930  47.492  1.00  0.00           H
ATOM   3894  HA3 GLY   263      32.178  46.250  45.887  1.00  0.00           H
ATOM   3895  C   GLY   263      33.248  44.980  47.211  1.00  0.00           C
ATOM   3896  O   GLY   263      34.479  45.162  47.377  1.00  0.00           O
ATOM   3897  N   VAL   264      32.688  43.775  47.200  1.00  0.00           N
ATOM   3898  H   VAL   264      31.729  43.625  46.924  1.00  0.00           H
ATOM   3899  CA  VAL   264      33.594  42.555  47.394  1.00  0.00           C
ATOM   3900  HA  VAL   264      34.658  42.793  47.418  1.00  0.00           H
ATOM   3901  CB  VAL   264      33.355  41.883  48.749  1.00  0.00           C
ATOM   3902  HB  VAL   264      33.401  42.568  49.596  1.00  0.00           H
ATOM   3903  CG1 VAL   264      32.001  41.261  48.787  1.00  0.00           C
ATOM   3904 HG11 VAL   264      31.258  42.042  48.627  1.00  0.00           H
ATOM   3905 HG12 VAL   264      31.968  40.505  48.003  1.00  0.00           H
ATOM   3906 HG13 VAL   264      31.798  40.756  49.731  1.00  0.00           H
ATOM   3907  CG2 VAL   264      34.373  40.750  49.081  1.00  0.00           C
ATOM   3908 HG21 VAL   264      34.263  39.878  48.438  1.00  0.00           H
ATOM   3909 HG22 VAL   264      35.383  41.122  48.913  1.00  0.00           H
ATOM   3910 HG23 VAL   264      34.170  40.444  50.107  1.00  0.00           H
ATOM   3911  C   VAL   264      33.590  41.650  46.125  1.00  0.00           C
ATOM   3912  O   VAL   264      32.620  41.773  45.363  1.00  0.00           O
ATOM   3913  N   LYS   265      34.513  40.785  45.767  1.00  0.00           N
ATOM   3914  H   LYS   265      35.251  40.598  46.431  1.00  0.00           H
ATOM   3915  CA  LYS   265      34.550  39.901  44.616  1.00  0.00           C
ATOM   3916  HA  LYS   265      34.517  40.509  43.712  1.00  0.00           H
ATOM   3917  CB  LYS   265      35.880  39.155  44.769  1.00  0.00           C
ATOM   3918  HB2 LYS   265      36.674  39.895  44.872  1.00  0.00           H
ATOM   3919  HB3 LYS   265      35.932  38.337  45.489  1.00  0.00           H
ATOM   3920  CG  LYS   265      36.227  38.551  43.459  1.00  0.00           C
ATOM   3921  HG2 LYS   265      35.342  38.093  43.017  1.00  0.00           H
ATOM   3922  HG3 LYS   265      36.404  39.373  42.766  1.00  0.00           H
ATOM   3923  CD  LYS   265      37.447  37.622  43.548  1.00  0.00           C
ATOM   3924  HD2 LYS   265      38.361  38.190  43.724  1.00  0.00           H
ATOM   3925  HD3 LYS   265      37.382  36.907  44.368  1.00  0.00           H
ATOM   3926  CE  LYS   265      37.340  36.845  42.232  1.00  0.00           C
ATOM   3927  HE2 LYS   265      38.130  36.096  42.267  1.00  0.00           H
ATOM   3928  HE3 LYS   265      36.405  36.285  42.199  1.00  0.00           H
ATOM   3929  NZ  LYS   265      37.226  37.591  40.990  1.00  0.00           N
ATOM   3930  HZ1 LYS   265      36.410  38.185  40.964  1.00  0.00           H
ATOM   3931  HZ2 LYS   265      37.957  38.223  40.695  1.00  0.00           H
ATOM   3932  HZ3 LYS   265      37.063  36.927  40.247  1.00  0.00           H
ATOM   3933  C   LYS   265      33.363  38.902  44.576  1.00  0.00           C
ATOM   3934  O   LYS   265      33.086  38.147  45.551  1.00  0.00           O
ATOM   3935  N   GLY   266      32.674  38.793  43.399  1.00  0.00           N
ATOM   3936  H   GLY   266      33.030  39.165  42.530  1.00  0.00           H
ATOM   3937  CA  GLY   266      31.509  37.861  43.243  1.00  0.00           C
ATOM   3938  HA2 GLY   266      31.634  36.936  43.804  1.00  0.00           H
ATOM   3939  HA3 GLY   266      30.606  38.342  43.620  1.00  0.00           H
ATOM   3940  C   GLY   266      31.404  37.572  41.711  1.00  0.00           C
ATOM   3941  O   GLY   266      32.338  37.757  40.959  1.00  0.00           O
ATOM   3942  N   PHE   267      30.263  37.103  41.279  1.00  0.00           N
ATOM   3943  H   PHE   267      29.499  36.927  41.914  1.00  0.00           H
ATOM   3944  CA  PHE   267      30.123  36.567  39.926  1.00  0.00           C
ATOM   3945  HA  PHE   267      30.486  37.309  39.216  1.00  0.00           H
ATOM   3946  CB  PHE   267      30.712  35.180  39.889  1.00  0.00           C
ATOM   3947  HB2 PHE   267      30.839  34.871  38.851  1.00  0.00           H
ATOM   3948  HB3 PHE   267      31.692  35.184  40.367  1.00  0.00           H
ATOM   3949  CG  PHE   267      29.954  34.091  40.579  1.00  0.00           C
ATOM   3950  CD1 PHE   267      29.888  34.097  42.019  1.00  0.00           C
ATOM   3951  HD1 PHE   267      30.525  34.739  42.611  1.00  0.00           H
ATOM   3952  CE1 PHE   267      28.984  33.199  42.651  1.00  0.00           C
ATOM   3953  HE1 PHE   267      29.001  33.017  43.715  1.00  0.00           H
ATOM   3954  CZ  PHE   267      28.114  32.479  41.809  1.00  0.00           C
ATOM   3955  HZ  PHE   267      27.390  31.866  42.325  1.00  0.00           H
ATOM   3956  CE2 PHE   267      28.139  32.502  40.429  1.00  0.00           C
ATOM   3957  HE2 PHE   267      27.504  31.911  39.786  1.00  0.00           H
ATOM   3958  CD2 PHE   267      29.083  33.291  39.815  1.00  0.00           C
ATOM   3959  HD2 PHE   267      29.096  33.361  38.738  1.00  0.00           H
ATOM   3960  C   PHE   267      28.606  36.559  39.539  1.00  0.00           C
ATOM   3961  O   PHE   267      27.715  36.846  40.354  1.00  0.00           O
ATOM   3962  N   SER   268      28.278  36.285  38.285  1.00  0.00           N
ATOM   3963  H   SER   268      29.075  36.096  37.693  1.00  0.00           H
ATOM   3964  CA  SER   268      26.896  36.075  37.792  1.00  0.00           C
ATOM   3965  HA  SER   268      26.397  35.516  38.584  1.00  0.00           H
ATOM   3966  CB  SER   268      26.061  37.405  37.613  1.00  0.00           C
ATOM   3967  HB2 SER   268      26.474  38.227  37.028  1.00  0.00           H
ATOM   3968  HB3 SER   268      25.145  37.070  37.127  1.00  0.00           H
ATOM   3969  OG  SER   268      25.541  37.895  38.816  1.00  0.00           O
ATOM   3970  HG  SER   268      26.178  37.734  39.516  1.00  0.00           H
ATOM   3971  C   SER   268      26.809  35.288  36.478  1.00  0.00           C
ATOM   3972  O   SER   268      27.598  35.511  35.572  1.00  0.00           O
ATOM   3973  N   PHE   269      25.776  34.451  36.275  1.00  0.00           N
ATOM   3974  H   PHE   269      24.985  34.466  36.903  1.00  0.00           H
ATOM   3975  CA  PHE   269      25.637  33.641  35.031  1.00  0.00           C
ATOM   3976  HA  PHE   269      26.453  33.834  34.335  1.00  0.00           H
ATOM   3977  CB  PHE   269      25.731  32.075  35.260  1.00  0.00           C
ATOM   3978  HB2 PHE   269      25.204  31.713  36.143  1.00  0.00           H
ATOM   3979  HB3 PHE   269      25.338  31.496  34.425  1.00  0.00           H
ATOM   3980  CG  PHE   269      27.110  31.461  35.476  1.00  0.00           C
ATOM   3981  CD1 PHE   269      27.442  31.074  36.815  1.00  0.00           C
ATOM   3982  HD1 PHE   269      26.761  31.364  37.601  1.00  0.00           H
ATOM   3983  CE1 PHE   269      28.761  30.585  37.068  1.00  0.00           C
ATOM   3984  HE1 PHE   269      29.016  30.323  38.084  1.00  0.00           H
ATOM   3985  CZ  PHE   269      29.702  30.425  36.025  1.00  0.00           C
ATOM   3986  HZ  PHE   269      30.702  30.025  36.102  1.00  0.00           H
ATOM   3987  CE2 PHE   269      29.269  30.592  34.690  1.00  0.00           C
ATOM   3988  HE2 PHE   269      29.868  30.408  33.811  1.00  0.00           H
ATOM   3989  CD2 PHE   269      28.008  31.167  34.402  1.00  0.00           C
ATOM   3990  HD2 PHE   269      27.829  31.513  33.394  1.00  0.00           H
ATOM   3991  C   PHE   269      24.435  34.078  34.182  1.00  0.00           C
ATOM   3992  O   PHE   269      23.294  34.174  34.708  1.00  0.00           O
ATOM   3993  N   LYS   270      24.641  34.137  32.826  1.00  0.00           N
ATOM   3994  H   LYS   270      25.546  33.874  32.461  1.00  0.00           H
ATOM   3995  CA  LYS   270      23.637  34.629  31.938  1.00  0.00           C
ATOM   3996  HA  LYS   270      22.951  35.267  32.494  1.00  0.00           H
ATOM   3997  CB  LYS   270      24.292  35.532  30.888  1.00  0.00           C
ATOM   3998  HB2 LYS   270      25.079  36.058  31.429  1.00  0.00           H
ATOM   3999  HB3 LYS   270      24.818  34.923  30.152  1.00  0.00           H
ATOM   4000  CG  LYS   270      23.281  36.531  30.358  1.00  0.00           C
ATOM   4001  HG2 LYS   270      22.642  36.063  29.609  1.00  0.00           H
ATOM   4002  HG3 LYS   270      22.592  36.967  31.082  1.00  0.00           H
ATOM   4003  CD  LYS   270      23.990  37.715  29.750  1.00  0.00           C
ATOM   4004  HD2 LYS   270      24.587  38.237  30.499  1.00  0.00           H
ATOM   4005  HD3 LYS   270      24.672  37.371  28.974  1.00  0.00           H
ATOM   4006  CE  LYS   270      23.018  38.730  29.043  1.00  0.00           C
ATOM   4007  HE2 LYS   270      22.497  39.211  29.871  1.00  0.00           H
ATOM   4008  HE3 LYS   270      23.562  39.438  28.419  1.00  0.00           H
ATOM   4009  NZ  LYS   270      22.049  38.117  28.172  1.00  0.00           N
ATOM   4010  HZ1 LYS   270      21.593  38.882  27.698  1.00  0.00           H
ATOM   4011  HZ2 LYS   270      22.444  37.508  27.471  1.00  0.00           H
ATOM   4012  HZ3 LYS   270      21.335  37.561  28.622  1.00  0.00           H
ATOM   4013  C   LYS   270      22.712  33.638  31.242  1.00  0.00           C
ATOM   4014  O   LYS   270      23.192  32.754  30.492  1.00  0.00           O
ATOM   4015  N   TYR   271      21.397  33.870  31.377  1.00  0.00           N
ATOM   4016  H   TYR   271      21.133  34.665  31.941  1.00  0.00           H
ATOM   4017  CA  TYR   271      20.357  32.930  30.962  1.00  0.00           C
ATOM   4018  HA  TYR   271      20.734  32.301  30.156  1.00  0.00           H
ATOM   4019  CB  TYR   271      19.885  32.090  32.090  1.00  0.00           C
ATOM   4020  HB2 TYR   271      19.669  32.779  32.907  1.00  0.00           H
ATOM   4021  HB3 TYR   271      18.929  31.651  31.805  1.00  0.00           H
ATOM   4022  CG  TYR   271      20.797  30.949  32.472  1.00  0.00           C
ATOM   4023  CD1 TYR   271      21.790  31.146  33.497  1.00  0.00           C
ATOM   4024  HD1 TYR   271      21.740  32.109  33.983  1.00  0.00           H
ATOM   4025  CE1 TYR   271      22.760  30.149  33.774  1.00  0.00           C
ATOM   4026  HE1 TYR   271      23.460  30.242  34.592  1.00  0.00           H
ATOM   4027  CZ  TYR   271      22.576  28.870  33.165  1.00  0.00           C
ATOM   4028  OH  TYR   271      23.447  27.868  33.492  1.00  0.00           O
ATOM   4029  HH  TYR   271      23.336  27.086  32.947  1.00  0.00           H
ATOM   4030  CE2 TYR   271      21.491  28.612  32.216  1.00  0.00           C
ATOM   4031  HE2 TYR   271      21.250  27.701  31.688  1.00  0.00           H
ATOM   4032  CD2 TYR   271      20.801  29.751  31.786  1.00  0.00           C
ATOM   4033  HD2 TYR   271      20.085  29.651  30.984  1.00  0.00           H
ATOM   4034  C   TYR   271      19.192  33.736  30.232  1.00  0.00           C
ATOM   4035  O   TYR   271      18.261  34.060  30.921  1.00  0.00           O
ATOM   4036  N   GLY   272      19.451  34.020  28.955  1.00  0.00           N
ATOM   4037  H   GLY   272      20.401  33.925  28.625  1.00  0.00           H
ATOM   4038  CA  GLY   272      18.622  34.922  28.138  1.00  0.00           C
ATOM   4039  HA2 GLY   272      19.051  35.077  27.149  1.00  0.00           H
ATOM   4040  HA3 GLY   272      17.599  34.547  28.172  1.00  0.00           H
ATOM   4041  C   GLY   272      18.629  36.343  28.740  1.00  0.00           C
ATOM   4042  O   GLY   272      19.737  36.797  28.981  1.00  0.00           O
ATOM   4043  N   ASN   273      17.455  36.880  29.033  1.00  0.00           N
ATOM   4044  H   ASN   273      16.603  36.355  28.896  1.00  0.00           H
ATOM   4045  CA  ASN   273      17.498  38.196  29.707  1.00  0.00           C
ATOM   4046  HA  ASN   273      18.324  38.803  29.337  1.00  0.00           H
ATOM   4047  CB  ASN   273      16.170  38.936  29.525  1.00  0.00           C
ATOM   4048  HB2 ASN   273      15.330  38.264  29.698  1.00  0.00           H
ATOM   4049  HB3 ASN   273      16.097  39.782  30.208  1.00  0.00           H
ATOM   4050  CG  ASN   273      15.813  39.482  28.157  1.00  0.00           C
ATOM   4051  OD1 ASN   273      16.668  39.825  27.300  1.00  0.00           O
ATOM   4052  ND2 ASN   273      14.544  39.603  27.890  1.00  0.00           N
ATOM   4053 HD21 ASN   273      14.254  40.111  27.067  1.00  0.00           H
ATOM   4054 HD22 ASN   273      13.898  39.205  28.555  1.00  0.00           H
ATOM   4055  C   ASN   273      17.731  38.116  31.218  1.00  0.00           C
ATOM   4056  O   ASN   273      17.898  39.099  31.867  1.00  0.00           O
ATOM   4057  N   GLY   274      17.706  36.844  31.673  1.00  0.00           N
ATOM   4058  H   GLY   274      17.589  36.065  31.041  1.00  0.00           H
ATOM   4059  CA  GLY   274      17.804  36.483  33.111  1.00  0.00           C
ATOM   4060  HA2 GLY   274      17.535  37.372  33.682  1.00  0.00           H
ATOM   4061  HA3 GLY   274      17.268  35.548  33.275  1.00  0.00           H
ATOM   4062  C   GLY   274      19.128  36.187  33.631  1.00  0.00           C
ATOM   4063  O   GLY   274      20.088  36.068  32.857  1.00  0.00           O
ATOM   4064  N   VAL   275      19.253  36.210  35.006  1.00  0.00           N
ATOM   4065  H   VAL   275      18.475  36.261  35.648  1.00  0.00           H
ATOM   4066  CA  VAL   275      20.560  36.077  35.607  1.00  0.00           C
ATOM   4067  HA  VAL   275      21.192  35.623  34.843  1.00  0.00           H
ATOM   4068  CB  VAL   275      21.131  37.491  36.034  1.00  0.00           C
ATOM   4069  HB  VAL   275      21.285  38.143  35.175  1.00  0.00           H
ATOM   4070  CG1 VAL   275      20.215  38.117  37.174  1.00  0.00           C
ATOM   4071 HG11 VAL   275      19.225  38.088  36.716  1.00  0.00           H
ATOM   4072 HG12 VAL   275      20.173  37.560  38.109  1.00  0.00           H
ATOM   4073 HG13 VAL   275      20.512  39.129  37.450  1.00  0.00           H
ATOM   4074  CG2 VAL   275      22.449  37.364  36.747  1.00  0.00           C
ATOM   4075 HG21 VAL   275      23.157  36.893  36.065  1.00  0.00           H
ATOM   4076 HG22 VAL   275      22.801  38.386  36.879  1.00  0.00           H
ATOM   4077 HG23 VAL   275      22.458  36.820  37.691  1.00  0.00           H
ATOM   4078  C   VAL   275      20.522  35.098  36.838  1.00  0.00           C
ATOM   4079  O   VAL   275      19.511  35.029  37.564  1.00  0.00           O
ATOM   4080  N   TRP   276      21.610  34.357  36.977  1.00  0.00           N
ATOM   4081  H   TRP   276      22.340  34.493  36.291  1.00  0.00           H
ATOM   4082  CA  TRP   276      21.957  33.681  38.273  1.00  0.00           C
ATOM   4083  HA  TRP   276      21.064  33.678  38.898  1.00  0.00           H
ATOM   4084  CB  TRP   276      22.573  32.261  37.905  1.00  0.00           C
ATOM   4085  HB2 TRP   276      23.071  32.365  36.941  1.00  0.00           H
ATOM   4086  HB3 TRP   276      23.202  31.920  38.728  1.00  0.00           H
ATOM   4087  CG  TRP   276      21.585  31.167  37.897  1.00  0.00           C
ATOM   4088  CD1 TRP   276      21.150  30.434  36.830  1.00  0.00           C
ATOM   4089  HD1 TRP   276      21.455  30.650  35.817  1.00  0.00           H
ATOM   4090  NE1 TRP   276      20.100  29.652  37.240  1.00  0.00           N
ATOM   4091  HE1 TRP   276      19.496  29.139  36.614  1.00  0.00           H
ATOM   4092  CE2 TRP   276      20.023  29.564  38.608  1.00  0.00           C
ATOM   4093  CZ2 TRP   276      19.261  28.895  39.547  1.00  0.00           C
ATOM   4094  HZ2 TRP   276      18.526  28.198  39.171  1.00  0.00           H
ATOM   4095  CH2 TRP   276      19.392  29.104  40.898  1.00  0.00           C
ATOM   4096  HH2 TRP   276      18.797  28.551  41.610  1.00  0.00           H
ATOM   4097  CZ3 TRP   276      20.197  30.139  41.387  1.00  0.00           C
ATOM   4098  HZ3 TRP   276      20.002  30.440  42.406  1.00  0.00           H
ATOM   4099  CE3 TRP   276      20.940  30.907  40.432  1.00  0.00           C
ATOM   4100  HE3 TRP   276      21.647  31.626  40.818  1.00  0.00           H
ATOM   4101  CD2 TRP   276      20.892  30.605  39.064  1.00  0.00           C
ATOM   4102  C   TRP   276      22.995  34.438  39.049  1.00  0.00           C
ATOM   4103  O   TRP   276      24.026  34.756  38.528  1.00  0.00           O
ATOM   4104  N   ILE   277      22.754  34.681  40.340  1.00  0.00           N
ATOM   4105  H   ILE   277      21.856  34.398  40.705  1.00  0.00           H
ATOM   4106  CA  ILE   277      23.452  35.711  41.133  1.00  0.00           C
ATOM   4107  HA  ILE   277      24.213  36.123  40.471  1.00  0.00           H
ATOM   4108  CB  ILE   277      22.569  36.927  41.638  1.00  0.00           C
ATOM   4109  HB  ILE   277      21.843  36.511  42.336  1.00  0.00           H
ATOM   4110  CG2 ILE   277      23.353  38.020  42.385  1.00  0.00           C
ATOM   4111 HG21 ILE   277      22.763  38.581  43.110  1.00  0.00           H
ATOM   4112 HG22 ILE   277      24.194  37.695  42.998  1.00  0.00           H
ATOM   4113 HG23 ILE   277      23.801  38.661  41.625  1.00  0.00           H
ATOM   4114  CG1 ILE   277      21.682  37.593  40.563  1.00  0.00           C
ATOM   4115 HG12 ILE   277      22.289  38.361  40.082  1.00  0.00           H
ATOM   4116 HG13 ILE   277      21.304  36.832  39.880  1.00  0.00           H
ATOM   4117  CD1 ILE   277      20.479  38.399  41.083  1.00  0.00           C
ATOM   4118 HD11 ILE   277      20.095  39.086  40.329  1.00  0.00           H
ATOM   4119 HD12 ILE   277      19.660  37.796  41.473  1.00  0.00           H
ATOM   4120 HD13 ILE   277      20.773  38.955  41.973  1.00  0.00           H
ATOM   4121  C   ILE   277      24.218  35.111  42.353  1.00  0.00           C
ATOM   4122  O   ILE   277      23.589  34.668  43.325  1.00  0.00           O
ATOM   4123  N   GLY   278      25.558  35.206  42.402  1.00  0.00           N
ATOM   4124  H   GLY   278      26.178  35.347  41.618  1.00  0.00           H
ATOM   4125  CA  GLY   278      26.345  35.032  43.652  1.00  0.00           C
ATOM   4126  HA2 GLY   278      25.909  34.206  44.214  1.00  0.00           H
ATOM   4127  HA3 GLY   278      27.358  34.840  43.295  1.00  0.00           H
ATOM   4128  C   GLY   278      26.389  36.263  44.484  1.00  0.00           C
ATOM   4129  O   GLY   278      27.006  37.263  44.122  1.00  0.00           O
ATOM   4130  N   ARG   279      25.965  36.203  45.790  1.00  0.00           N
ATOM   4131  H   ARG   279      25.462  35.401  46.145  1.00  0.00           H
ATOM   4132  CA  ARG   279      26.225  37.328  46.680  1.00  0.00           C
ATOM   4133  HA  ARG   279      27.246  37.669  46.515  1.00  0.00           H
ATOM   4134  CB  ARG   279      25.226  38.481  46.323  1.00  0.00           C
ATOM   4135  HB2 ARG   279      25.589  39.371  46.836  1.00  0.00           H
ATOM   4136  HB3 ARG   279      25.173  38.840  45.295  1.00  0.00           H
ATOM   4137  CG  ARG   279      23.751  38.169  46.942  1.00  0.00           C
ATOM   4138  HG2 ARG   279      23.432  37.261  46.431  1.00  0.00           H
ATOM   4139  HG3 ARG   279      23.854  37.916  47.999  1.00  0.00           H
ATOM   4140  CD  ARG   279      22.826  39.414  46.690  1.00  0.00           C
ATOM   4141  HD2 ARG   279      23.446  40.210  47.101  1.00  0.00           H
ATOM   4142  HD3 ARG   279      22.754  39.608  45.620  1.00  0.00           H
ATOM   4143  NE  ARG   279      21.557  39.256  47.461  1.00  0.00           N
ATOM   4144  HE  ARG   279      21.565  38.479  48.106  1.00  0.00           H
ATOM   4145  CZ  ARG   279      20.473  40.004  47.501  1.00  0.00           C
ATOM   4146  NH1 ARG   279      19.526  39.722  48.277  1.00  0.00           N
ATOM   4147 HH11 ARG   279      19.534  38.771  48.618  1.00  0.00           H
ATOM   4148 HH12 ARG   279      18.623  40.119  48.060  1.00  0.00           H
ATOM   4149  NH2 ARG   279      20.323  41.112  46.828  1.00  0.00           N
ATOM   4150 HH21 ARG   279      21.085  41.592  46.370  1.00  0.00           H
ATOM   4151 HH22 ARG   279      19.433  41.588  46.856  1.00  0.00           H
ATOM   4152  C   ARG   279      26.129  36.759  48.109  1.00  0.00           C
ATOM   4153  O   ARG   279      25.567  35.704  48.380  1.00  0.00           O
ATOM   4154  N   THR   280      26.551  37.629  49.061  1.00  0.00           N
ATOM   4155  H   THR   280      26.798  38.559  48.753  1.00  0.00           H
ATOM   4156  CA  THR   280      26.559  37.401  50.549  1.00  0.00           C
ATOM   4157  HA  THR   280      26.976  36.405  50.705  1.00  0.00           H
ATOM   4158  CB  THR   280      27.465  38.472  51.174  1.00  0.00           C
ATOM   4159  HB  THR   280      27.401  38.510  52.262  1.00  0.00           H
ATOM   4160  CG2 THR   280      28.935  38.234  50.731  1.00  0.00           C
ATOM   4161 HG21 THR   280      29.236  37.307  51.219  1.00  0.00           H
ATOM   4162 HG22 THR   280      29.052  38.097  49.656  1.00  0.00           H
ATOM   4163 HG23 THR   280      29.558  39.103  50.940  1.00  0.00           H
ATOM   4164  OG1 THR   280      27.027  39.673  50.707  1.00  0.00           O
ATOM   4165  HG1 THR   280      27.579  40.335  51.130  1.00  0.00           H
ATOM   4166  C   THR   280      25.209  37.469  51.222  1.00  0.00           C
ATOM   4167  O   THR   280      24.340  38.174  50.732  1.00  0.00           O
ATOM   4168  N   LYS   281      24.980  36.800  52.328  1.00  0.00           N
ATOM   4169  H   LYS   281      25.735  36.268  52.739  1.00  0.00           H
ATOM   4170  CA  LYS   281      23.609  36.779  52.966  1.00  0.00           C
ATOM   4171  HA  LYS   281      22.880  36.634  52.170  1.00  0.00           H
ATOM   4172  CB  LYS   281      23.605  35.621  53.969  1.00  0.00           C
ATOM   4173  HB2 LYS   281      23.946  34.751  53.407  1.00  0.00           H
ATOM   4174  HB3 LYS   281      24.010  35.918  54.936  1.00  0.00           H
ATOM   4175  CG  LYS   281      22.161  35.272  54.409  1.00  0.00           C
ATOM   4176  HG2 LYS   281      22.234  34.566  55.238  1.00  0.00           H
ATOM   4177  HG3 LYS   281      21.550  36.111  54.741  1.00  0.00           H
ATOM   4178  CD  LYS   281      21.405  34.492  53.325  1.00  0.00           C
ATOM   4179  HD2 LYS   281      21.483  34.917  52.325  1.00  0.00           H
ATOM   4180  HD3 LYS   281      21.847  33.497  53.357  1.00  0.00           H
ATOM   4181  CE  LYS   281      19.936  34.469  53.644  1.00  0.00           C
ATOM   4182  HE2 LYS   281      19.876  33.783  54.489  1.00  0.00           H
ATOM   4183  HE3 LYS   281      19.691  35.493  53.925  1.00  0.00           H
ATOM   4184  NZ  LYS   281      19.123  34.019  52.479  1.00  0.00           N
ATOM   4185  HZ1 LYS   281      18.147  34.227  52.631  1.00  0.00           H
ATOM   4186  HZ2 LYS   281      19.369  34.742  51.816  1.00  0.00           H
ATOM   4187  HZ3 LYS   281      19.350  33.100  52.126  1.00  0.00           H
ATOM   4188  C   LYS   281      23.102  38.074  53.582  1.00  0.00           C
ATOM   4189  O   LYS   281      21.907  38.383  53.365  1.00  0.00           O
ATOM   4190  N   SER   282      23.939  38.791  54.293  1.00  0.00           N
ATOM   4191  H   SER   282      24.912  38.549  54.168  1.00  0.00           H
ATOM   4192  CA  SER   282      23.667  40.119  54.867  1.00  0.00           C
ATOM   4193  HA  SER   282      22.686  40.110  55.338  1.00  0.00           H
ATOM   4194  CB  SER   282      24.763  40.595  55.883  1.00  0.00           C
ATOM   4195  HB2 SER   282      24.924  39.796  56.606  1.00  0.00           H
ATOM   4196  HB3 SER   282      25.692  40.682  55.320  1.00  0.00           H
ATOM   4197  OG  SER   282      24.538  41.752  56.576  1.00  0.00           O
ATOM   4198  HG  SER   282      24.198  41.558  57.452  1.00  0.00           H
ATOM   4199  C   SER   282      23.612  41.211  53.826  1.00  0.00           C
ATOM   4200  O   SER   282      24.332  41.088  52.809  1.00  0.00           O
ATOM   4201  N   THR   283      22.787  42.244  54.037  1.00  0.00           N
ATOM   4202  H   THR   283      22.266  42.145  54.897  1.00  0.00           H
ATOM   4203  CA  THR   283      22.759  43.462  53.218  1.00  0.00           C
ATOM   4204  HA  THR   283      22.912  43.326  52.149  1.00  0.00           H
ATOM   4205  CB  THR   283      21.509  44.308  53.560  1.00  0.00           C
ATOM   4206  HB  THR   283      21.652  45.362  53.327  1.00  0.00           H
ATOM   4207  CG2 THR   283      20.194  43.866  52.910  1.00  0.00           C
ATOM   4208 HG21 THR   283      20.141  42.779  52.979  1.00  0.00           H
ATOM   4209 HG22 THR   283      19.306  44.288  53.381  1.00  0.00           H
ATOM   4210 HG23 THR   283      20.132  44.069  51.841  1.00  0.00           H
ATOM   4211  OG1 THR   283      21.212  44.215  54.939  1.00  0.00           O
ATOM   4212  HG1 THR   283      20.808  45.065  55.127  1.00  0.00           H
ATOM   4213  C   THR   283      23.935  44.396  53.592  1.00  0.00           C
ATOM   4214  O   THR   283      24.361  45.127  52.701  1.00  0.00           O
ATOM   4215  N   ASN   284      24.560  44.337  54.793  1.00  0.00           N
ATOM   4216  H   ASN   284      24.276  43.607  55.429  1.00  0.00           H
ATOM   4217  CA  ASN   284      25.723  45.250  55.180  1.00  0.00           C
ATOM   4218  HA  ASN   284      25.810  45.984  54.380  1.00  0.00           H
ATOM   4219  CB  ASN   284      25.171  45.925  56.496  1.00  0.00           C
ATOM   4220  HB2 ASN   284      24.142  46.218  56.285  1.00  0.00           H
ATOM   4221  HB3 ASN   284      25.113  45.099  57.205  1.00  0.00           H
ATOM   4222  CG  ASN   284      25.992  47.133  56.850  1.00  0.00           C
ATOM   4223  OD1 ASN   284      26.317  47.948  55.951  1.00  0.00           O
ATOM   4224  ND2 ASN   284      26.460  47.283  58.026  1.00  0.00           N
ATOM   4225 HD21 ASN   284      26.919  48.170  58.176  1.00  0.00           H
ATOM   4226 HD22 ASN   284      26.396  46.594  58.762  1.00  0.00           H
ATOM   4227  C   ASN   284      27.121  44.646  55.315  1.00  0.00           C
ATOM   4228  O   ASN   284      28.124  45.373  55.509  1.00  0.00           O
ATOM   4229  N   SER   285      27.185  43.314  55.255  1.00  0.00           N
ATOM   4230  H   SER   285      26.358  42.780  55.030  1.00  0.00           H
ATOM   4231  CA  SER   285      28.413  42.619  55.446  1.00  0.00           C
ATOM   4232  HA  SER   285      29.248  43.284  55.231  1.00  0.00           H
ATOM   4233  CB  SER   285      28.636  42.310  56.937  1.00  0.00           C
ATOM   4234  HB2 SER   285      29.679  42.095  57.166  1.00  0.00           H
ATOM   4235  HB3 SER   285      28.292  43.167  57.516  1.00  0.00           H
ATOM   4236  OG  SER   285      27.858  41.147  57.241  1.00  0.00           O
ATOM   4237  HG  SER   285      27.056  41.446  57.677  1.00  0.00           H
ATOM   4238  C   SER   285      28.607  41.337  54.671  1.00  0.00           C
ATOM   4239  O   SER   285      27.671  40.852  54.058  1.00  0.00           O
ATOM   4240  N   ARG   286      29.819  40.753  54.671  1.00  0.00           N
ATOM   4241  H   ARG   286      30.592  41.247  55.094  1.00  0.00           H
ATOM   4242  CA  ARG   286      30.332  39.427  54.173  1.00  0.00           C
ATOM   4243  HA  ARG   286      30.001  39.238  53.152  1.00  0.00           H
ATOM   4244  CB  ARG   286      31.853  39.438  54.269  1.00  0.00           C
ATOM   4245  HB2 ARG   286      32.185  39.994  55.145  1.00  0.00           H
ATOM   4246  HB3 ARG   286      32.160  38.411  54.466  1.00  0.00           H
ATOM   4247  CG  ARG   286      32.634  39.856  52.961  1.00  0.00           C
ATOM   4248  HG2 ARG   286      32.732  38.967  52.339  1.00  0.00           H
ATOM   4249  HG3 ARG   286      32.131  40.665  52.432  1.00  0.00           H
ATOM   4250  CD  ARG   286      33.892  40.536  53.456  1.00  0.00           C
ATOM   4251  HD2 ARG   286      34.464  40.916  52.608  1.00  0.00           H
ATOM   4252  HD3 ARG   286      33.685  41.383  54.109  1.00  0.00           H
ATOM   4253  NE  ARG   286      34.809  39.634  54.122  1.00  0.00           N
ATOM   4254  HE  ARG   286      34.691  38.641  53.980  1.00  0.00           H
ATOM   4255  CZ  ARG   286      35.882  39.820  54.880  1.00  0.00           C
ATOM   4256  NH1 ARG   286      36.686  38.849  55.238  1.00  0.00           N
ATOM   4257 HH11 ARG   286      36.316  37.924  55.072  1.00  0.00           H
ATOM   4258 HH12 ARG   286      37.554  39.073  55.703  1.00  0.00           H
ATOM   4259  NH2 ARG   286      36.218  40.991  55.277  1.00  0.00           N
ATOM   4260 HH21 ARG   286      35.473  41.640  55.071  1.00  0.00           H
ATOM   4261 HH22 ARG   286      36.905  41.071  56.013  1.00  0.00           H
ATOM   4262  C   ARG   286      29.728  38.193  54.946  1.00  0.00           C
ATOM   4263  O   ARG   286      30.118  37.058  54.691  1.00  0.00           O
ATOM   4264  N   SER   287      28.735  38.363  55.806  1.00  0.00           N
ATOM   4265  H   SER   287      28.473  39.315  56.019  1.00  0.00           H
ATOM   4266  CA  SER   287      28.153  37.224  56.567  1.00  0.00           C
ATOM   4267  HA  SER   287      28.929  36.792  57.198  1.00  0.00           H
ATOM   4268  CB  SER   287      27.186  37.832  57.588  1.00  0.00           C
ATOM   4269  HB2 SER   287      26.600  38.578  57.049  1.00  0.00           H
ATOM   4270  HB3 SER   287      26.707  37.037  58.159  1.00  0.00           H
ATOM   4271  OG  SER   287      27.851  38.614  58.505  1.00  0.00           O
ATOM   4272  HG  SER   287      27.733  39.509  58.178  1.00  0.00           H
ATOM   4273  C   SER   287      27.370  36.298  55.606  1.00  0.00           C
ATOM   4274  O   SER   287      26.594  36.846  54.837  1.00  0.00           O
ATOM   4275  N   GLY   288      27.660  34.978  55.593  1.00  0.00           N
ATOM   4276  H   GLY   288      28.492  34.687  56.085  1.00  0.00           H
ATOM   4277  CA  GLY   288      26.970  33.974  54.707  1.00  0.00           C
ATOM   4278  HA2 GLY   288      27.560  33.067  54.839  1.00  0.00           H
ATOM   4279  HA3 GLY   288      25.986  33.801  55.143  1.00  0.00           H
ATOM   4280  C   GLY   288      26.839  34.294  53.218  1.00  0.00           C
ATOM   4281  O   GLY   288      27.468  35.195  52.697  1.00  0.00           O
ATOM   4282  N   PHE   289      26.064  33.522  52.433  1.00  0.00           N
ATOM   4283  H   PHE   289      25.545  32.772  52.865  1.00  0.00           H
ATOM   4284  CA  PHE   289      26.010  33.544  50.926  1.00  0.00           C
ATOM   4285  HA  PHE   289      26.039  34.589  50.620  1.00  0.00           H
ATOM   4286  CB  PHE   289      27.242  32.715  50.475  1.00  0.00           C
ATOM   4287  HB2 PHE   289      28.147  32.802  51.076  1.00  0.00           H
ATOM   4288  HB3 PHE   289      26.995  31.656  50.551  1.00  0.00           H
ATOM   4289  CG  PHE   289      27.682  33.128  49.012  1.00  0.00           C
ATOM   4290  CD1 PHE   289      28.414  34.319  48.792  1.00  0.00           C
ATOM   4291  HD1 PHE   289      28.859  34.875  49.604  1.00  0.00           H
ATOM   4292  CE1 PHE   289      28.786  34.781  47.485  1.00  0.00           C
ATOM   4293  HE1 PHE   289      29.342  35.701  47.380  1.00  0.00           H
ATOM   4294  CZ  PHE   289      28.376  34.062  46.350  1.00  0.00           C
ATOM   4295  HZ  PHE   289      28.686  34.310  45.345  1.00  0.00           H
ATOM   4296  CE2 PHE   289      27.591  32.861  46.534  1.00  0.00           C
ATOM   4297  HE2 PHE   289      27.319  32.241  45.693  1.00  0.00           H
ATOM   4298  CD2 PHE   289      27.232  32.403  47.847  1.00  0.00           C
ATOM   4299  HD2 PHE   289      26.523  31.595  47.955  1.00  0.00           H
ATOM   4300  C   PHE   289      24.683  32.919  50.474  1.00  0.00           C
ATOM   4301  O   PHE   289      24.196  31.988  51.117  1.00  0.00           O
ATOM   4302  N   GLU   290      24.206  33.370  49.314  1.00  0.00           N
ATOM   4303  H   GLU   290      24.695  34.124  48.852  1.00  0.00           H
ATOM   4304  CA  GLU   290      22.948  32.944  48.771  1.00  0.00           C
ATOM   4305  HA  GLU   290      22.829  31.914  49.107  1.00  0.00           H
ATOM   4306  CB  GLU   290      21.864  33.854  49.480  1.00  0.00           C
ATOM   4307  HB2 GLU   290      20.944  33.488  49.024  1.00  0.00           H
ATOM   4308  HB3 GLU   290      21.915  33.548  50.526  1.00  0.00           H
ATOM   4309  CG  GLU   290      21.950  35.400  49.296  1.00  0.00           C
ATOM   4310  HG2 GLU   290      22.849  35.719  49.825  1.00  0.00           H
ATOM   4311  HG3 GLU   290      22.237  35.571  48.258  1.00  0.00           H
ATOM   4312  CD  GLU   290      20.680  36.174  49.682  1.00  0.00           C
ATOM   4313  OE1 GLU   290      20.015  35.812  50.728  1.00  0.00           O
ATOM   4314  OE2 GLU   290      20.308  37.149  48.978  1.00  0.00           O
ATOM   4315  C   GLU   290      22.979  33.005  47.222  1.00  0.00           C
ATOM   4316  O   GLU   290      23.412  33.980  46.645  1.00  0.00           O
ATOM   4317  N   MET   291      22.449  31.982  46.523  1.00  0.00           N
ATOM   4318  H   MET   291      21.906  31.260  46.975  1.00  0.00           H
ATOM   4319  CA  MET   291      22.253  32.040  45.102  1.00  0.00           C
ATOM   4320  HA  MET   291      22.969  32.706  44.622  1.00  0.00           H
ATOM   4321  CB  MET   291      22.397  30.696  44.315  1.00  0.00           C
ATOM   4322  HB2 MET   291      21.903  29.908  44.883  1.00  0.00           H
ATOM   4323  HB3 MET   291      21.952  30.882  43.338  1.00  0.00           H
ATOM   4324  CG  MET   291      23.855  30.344  44.071  1.00  0.00           C
ATOM   4325  HG2 MET   291      24.282  30.193  45.064  1.00  0.00           H
ATOM   4326  HG3 MET   291      23.814  29.417  43.499  1.00  0.00           H
ATOM   4327  SD  MET   291      24.928  31.496  43.215  1.00  0.00           S
ATOM   4328  CE  MET   291      24.579  31.239  41.507  1.00  0.00           C
ATOM   4329  HE1 MET   291      23.735  30.560  41.384  1.00  0.00           H
ATOM   4330  HE2 MET   291      24.288  32.225  41.143  1.00  0.00           H
ATOM   4331  HE3 MET   291      25.468  30.829  41.029  1.00  0.00           H
ATOM   4332  C   MET   291      20.788  32.520  44.750  1.00  0.00           C
ATOM   4333  O   MET   291      19.893  32.042  45.437  1.00  0.00           O
ATOM   4334  N   ILE   292      20.563  33.402  43.726  1.00  0.00           N
ATOM   4335  H   ILE   292      21.364  33.596  43.142  1.00  0.00           H
ATOM   4336  CA  ILE   292      19.284  33.770  43.263  1.00  0.00           C
ATOM   4337  HA  ILE   292      18.497  33.241  43.801  1.00  0.00           H
ATOM   4338  CB  ILE   292      18.964  35.242  43.653  1.00  0.00           C
ATOM   4339  HB  ILE   292      19.485  35.915  42.971  1.00  0.00           H
ATOM   4340  CG2 ILE   292      17.455  35.447  43.426  1.00  0.00           C
ATOM   4341 HG21 ILE   292      17.169  36.313  44.023  1.00  0.00           H
ATOM   4342 HG22 ILE   292      17.298  35.769  42.396  1.00  0.00           H
ATOM   4343 HG23 ILE   292      16.711  34.693  43.683  1.00  0.00           H
ATOM   4344  CG1 ILE   292      19.248  35.640  45.141  1.00  0.00           C
ATOM   4345 HG12 ILE   292      18.740  36.554  45.448  1.00  0.00           H
ATOM   4346 HG13 ILE   292      18.838  34.971  45.898  1.00  0.00           H
ATOM   4347  CD1 ILE   292      20.724  35.991  45.441  1.00  0.00           C
ATOM   4348 HD11 ILE   292      21.423  35.154  45.499  1.00  0.00           H
ATOM   4349 HD12 ILE   292      20.978  36.685  44.641  1.00  0.00           H
ATOM   4350 HD13 ILE   292      20.819  36.510  46.395  1.00  0.00           H
ATOM   4351  C   ILE   292      19.065  33.430  41.795  1.00  0.00           C
ATOM   4352  O   ILE   292      19.961  33.578  41.013  1.00  0.00           O
ATOM   4353  N   TRP   293      17.831  33.083  41.384  1.00  0.00           N
ATOM   4354  H   TRP   293      17.141  32.899  42.097  1.00  0.00           H
ATOM   4355  CA  TRP   293      17.332  33.080  40.012  1.00  0.00           C
ATOM   4356  HA  TRP   293      18.197  33.238  39.368  1.00  0.00           H
ATOM   4357  CB  TRP   293      16.623  31.728  39.733  1.00  0.00           C
ATOM   4358  HB2 TRP   293      17.392  30.962  39.832  1.00  0.00           H
ATOM   4359  HB3 TRP   293      15.858  31.589  40.498  1.00  0.00           H
ATOM   4360  CG  TRP   293      16.029  31.558  38.422  1.00  0.00           C
ATOM   4361  CD1 TRP   293      14.822  31.144  38.123  1.00  0.00           C
ATOM   4362  HD1 TRP   293      14.110  30.761  38.837  1.00  0.00           H
ATOM   4363  NE1 TRP   293      14.549  31.054  36.828  1.00  0.00           N
ATOM   4364  HE1 TRP   293      13.707  30.642  36.449  1.00  0.00           H
ATOM   4365  CE2 TRP   293      15.671  31.561  36.149  1.00  0.00           C
ATOM   4366  CZ2 TRP   293      15.869  31.712  34.764  1.00  0.00           C
ATOM   4367  HZ2 TRP   293      15.049  31.436  34.118  1.00  0.00           H
ATOM   4368  CH2 TRP   293      17.162  32.234  34.418  1.00  0.00           C
ATOM   4369  HH2 TRP   293      17.355  32.540  33.400  1.00  0.00           H
ATOM   4370  CZ3 TRP   293      18.182  32.441  35.417  1.00  0.00           C
ATOM   4371  HZ3 TRP   293      19.130  32.857  35.110  1.00  0.00           H
ATOM   4372  CE3 TRP   293      17.898  32.224  36.748  1.00  0.00           C
ATOM   4373  HE3 TRP   293      18.659  32.377  37.498  1.00  0.00           H
ATOM   4374  CD2 TRP   293      16.639  31.761  37.158  1.00  0.00           C
ATOM   4375  C   TRP   293      16.401  34.281  39.878  1.00  0.00           C
ATOM   4376  O   TRP   293      15.351  34.357  40.521  1.00  0.00           O
ATOM   4377  N   ASP   294      16.733  35.179  38.924  1.00  0.00           N
ATOM   4378  H   ASP   294      17.488  34.961  38.290  1.00  0.00           H
ATOM   4379  CA  ASP   294      15.857  36.320  38.524  1.00  0.00           C
ATOM   4380  HA  ASP   294      14.859  36.265  38.958  1.00  0.00           H
ATOM   4381  CB  ASP   294      16.406  37.697  39.093  1.00  0.00           C
ATOM   4382  HB2 ASP   294      16.642  37.586  40.151  1.00  0.00           H
ATOM   4383  HB3 ASP   294      17.225  38.035  38.459  1.00  0.00           H
ATOM   4384  CG  ASP   294      15.378  38.836  38.954  1.00  0.00           C
ATOM   4385  OD1 ASP   294      14.198  38.583  38.725  1.00  0.00           O
ATOM   4386  OD2 ASP   294      15.675  40.049  39.025  1.00  0.00           O
ATOM   4387  C   ASP   294      15.748  36.362  36.965  1.00  0.00           C
ATOM   4388  O   ASP   294      16.614  36.921  36.271  1.00  0.00           O
ATOM   4389  N   PRO   295      14.832  35.563  36.401  1.00  0.00           N
ATOM   4390  CD  PRO   295      13.750  34.754  36.978  1.00  0.00           C
ATOM   4391  HD2 PRO   295      13.372  35.241  37.877  1.00  0.00           H
ATOM   4392  HD3 PRO   295      14.072  33.724  37.128  1.00  0.00           H
ATOM   4393  CG  PRO   295      12.600  34.697  36.023  1.00  0.00           C
ATOM   4394  HG2 PRO   295      11.972  35.533  36.330  1.00  0.00           H
ATOM   4395  HG3 PRO   295      12.040  33.767  36.120  1.00  0.00           H
ATOM   4396  CB  PRO   295      13.238  34.740  34.637  1.00  0.00           C
ATOM   4397  HB2 PRO   295      12.536  35.239  33.967  1.00  0.00           H
ATOM   4398  HB3 PRO   295      13.579  33.752  34.329  1.00  0.00           H
ATOM   4399  CA  PRO   295      14.469  35.622  34.953  1.00  0.00           C
ATOM   4400  HA  PRO   295      15.255  35.315  34.262  1.00  0.00           H
ATOM   4401  C   PRO   295      14.147  37.148  34.560  1.00  0.00           C
ATOM   4402  O   PRO   295      13.584  37.941  35.323  1.00  0.00           O
ATOM   4403  N   ASN   296      14.655  37.452  33.360  1.00  0.00           N
ATOM   4404  H   ASN   296      14.762  36.689  32.707  1.00  0.00           H
ATOM   4405  CA  ASN   296      14.845  38.848  32.807  1.00  0.00           C
ATOM   4406  HA  ASN   296      15.359  38.738  31.852  1.00  0.00           H
ATOM   4407  CB  ASN   296      13.415  39.564  32.577  1.00  0.00           C
ATOM   4408  HB2 ASN   296      13.066  39.934  33.541  1.00  0.00           H
ATOM   4409  HB3 ASN   296      13.562  40.377  31.866  1.00  0.00           H
ATOM   4410  CG  ASN   296      12.464  38.561  32.020  1.00  0.00           C
ATOM   4411  OD1 ASN   296      12.416  38.413  30.825  1.00  0.00           O
ATOM   4412  ND2 ASN   296      11.517  37.962  32.767  1.00  0.00           N
ATOM   4413 HD21 ASN   296      10.887  37.368  32.247  1.00  0.00           H
ATOM   4414 HD22 ASN   296      11.300  38.287  33.699  1.00  0.00           H
ATOM   4415  C   ASN   296      15.709  39.872  33.649  1.00  0.00           C
ATOM   4416  O   ASN   296      16.034  40.934  33.171  1.00  0.00           O
ATOM   4417  N   GLY   297      15.992  39.520  34.915  1.00  0.00           N
ATOM   4418  H   GLY   297      15.487  38.706  35.238  1.00  0.00           H
ATOM   4419  CA  GLY   297      16.915  40.128  35.897  1.00  0.00           C
ATOM   4420  HA2 GLY   297      16.515  41.007  36.403  1.00  0.00           H
ATOM   4421  HA3 GLY   297      16.996  39.416  36.718  1.00  0.00           H
ATOM   4422  C   GLY   297      18.320  40.609  35.393  1.00  0.00           C
ATOM   4423  O   GLY   297      18.891  41.565  35.988  1.00  0.00           O
ATOM   4424  N   TRP   298      18.947  40.130  34.296  1.00  0.00           N
ATOM   4425  H   TRP   298      18.477  39.326  33.905  1.00  0.00           H
ATOM   4426  CA  TRP   298      20.212  40.764  33.664  1.00  0.00           C
ATOM   4427  HA  TRP   298      20.917  40.940  34.476  1.00  0.00           H
ATOM   4428  CB  TRP   298      20.918  39.874  32.633  1.00  0.00           C
ATOM   4429  HB2 TRP   298      20.851  38.841  32.975  1.00  0.00           H
ATOM   4430  HB3 TRP   298      20.311  39.860  31.728  1.00  0.00           H
ATOM   4431  CG  TRP   298      22.289  40.156  32.248  1.00  0.00           C
ATOM   4432  CD1 TRP   298      22.777  41.180  31.591  1.00  0.00           C
ATOM   4433  HD1 TRP   298      22.195  41.929  31.074  1.00  0.00           H
ATOM   4434  NE1 TRP   298      24.176  41.083  31.515  1.00  0.00           N
ATOM   4435  HE1 TRP   298      24.781  41.780  31.107  1.00  0.00           H
ATOM   4436  CE2 TRP   298      24.687  40.066  32.268  1.00  0.00           C
ATOM   4437  CZ2 TRP   298      25.978  39.612  32.446  1.00  0.00           C
ATOM   4438  HZ2 TRP   298      26.823  40.105  31.986  1.00  0.00           H
ATOM   4439  CH2 TRP   298      26.134  38.432  33.280  1.00  0.00           C
ATOM   4440  HH2 TRP   298      27.100  38.016  33.526  1.00  0.00           H
ATOM   4441  CZ3 TRP   298      24.972  37.703  33.736  1.00  0.00           C
ATOM   4442  HZ3 TRP   298      25.024  36.816  34.350  1.00  0.00           H
ATOM   4443  CE3 TRP   298      23.709  38.242  33.462  1.00  0.00           C
ATOM   4444  HE3 TRP   298      22.835  37.672  33.740  1.00  0.00           H
ATOM   4445  CD2 TRP   298      23.484  39.343  32.658  1.00  0.00           C
ATOM   4446  C   TRP   298      19.797  42.122  33.073  1.00  0.00           C
ATOM   4447  O   TRP   298      20.582  42.997  32.968  1.00  0.00           O
ATOM   4448  N   THR   299      18.526  42.231  32.677  1.00  0.00           N
ATOM   4449  H   THR   299      17.929  41.432  32.846  1.00  0.00           H
ATOM   4450  CA  THR   299      17.965  43.339  31.877  1.00  0.00           C
ATOM   4451  HA  THR   299      18.636  44.161  31.626  1.00  0.00           H
ATOM   4452  CB  THR   299      17.400  42.846  30.560  1.00  0.00           C
ATOM   4453  HB  THR   299      17.292  43.686  29.873  1.00  0.00           H
ATOM   4454  CG2 THR   299      18.452  42.002  29.830  1.00  0.00           C
ATOM   4455 HG21 THR   299      19.391  42.540  29.953  1.00  0.00           H
ATOM   4456 HG22 THR   299      18.509  40.963  30.154  1.00  0.00           H
ATOM   4457 HG23 THR   299      18.289  42.070  28.755  1.00  0.00           H
ATOM   4458  OG1 THR   299      16.231  42.171  30.732  1.00  0.00           O
ATOM   4459  HG1 THR   299      16.244  41.735  31.587  1.00  0.00           H
ATOM   4460  C   THR   299      16.825  44.144  32.508  1.00  0.00           C
ATOM   4461  O   THR   299      16.462  45.230  32.029  1.00  0.00           O
ATOM   4462  N   GLU   300      16.307  43.727  33.642  1.00  0.00           N
ATOM   4463  H   GLU   300      16.549  42.833  34.046  1.00  0.00           H
ATOM   4464  CA  GLU   300      15.214  44.468  34.323  1.00  0.00           C
ATOM   4465  HA  GLU   300      15.007  45.456  33.911  1.00  0.00           H
ATOM   4466  CB  GLU   300      13.890  43.589  34.098  1.00  0.00           C
ATOM   4467  HB2 GLU   300      14.077  42.545  34.347  1.00  0.00           H
ATOM   4468  HB3 GLU   300      13.111  44.001  34.742  1.00  0.00           H
ATOM   4469  CG  GLU   300      13.317  43.334  32.689  1.00  0.00           C
ATOM   4470  HG2 GLU   300      14.113  42.901  32.082  1.00  0.00           H
ATOM   4471  HG3 GLU   300      12.453  42.672  32.662  1.00  0.00           H
ATOM   4472  CD  GLU   300      12.821  44.577  31.982  1.00  0.00           C
ATOM   4473  OE1 GLU   300      12.276  45.546  32.524  1.00  0.00           O
ATOM   4474  OE2 GLU   300      13.044  44.614  30.762  1.00  0.00           O
ATOM   4475  C   GLU   300      15.371  44.630  35.775  1.00  0.00           C
ATOM   4476  O   GLU   300      15.892  43.845  36.490  1.00  0.00           O
ATOM   4477  N   THR   301      14.758  45.649  36.337  1.00  0.00           N
ATOM   4478  H   THR   301      14.189  46.171  35.686  1.00  0.00           H
ATOM   4479  CA  THR   301      15.268  46.315  37.554  1.00  0.00           C
ATOM   4480  HA  THR   301      16.286  45.946  37.682  1.00  0.00           H
ATOM   4481  CB  THR   301      15.380  47.862  37.371  1.00  0.00           C
ATOM   4482  HB  THR   301      15.692  48.381  38.278  1.00  0.00           H
ATOM   4483  CG2 THR   301      16.387  48.330  36.345  1.00  0.00           C
ATOM   4484 HG21 THR   301      16.277  49.377  36.063  1.00  0.00           H
ATOM   4485 HG22 THR   301      17.388  48.051  36.675  1.00  0.00           H
ATOM   4486 HG23 THR   301      16.330  47.841  35.373  1.00  0.00           H
ATOM   4487  OG1 THR   301      14.101  48.275  37.088  1.00  0.00           O
ATOM   4488  HG1 THR   301      14.166  48.802  36.288  1.00  0.00           H
ATOM   4489  C   THR   301      14.501  46.008  38.816  1.00  0.00           C
ATOM   4490  O   THR   301      14.628  46.812  39.736  1.00  0.00           O
ATOM   4491  N   ASP   302      13.747  44.909  38.847  1.00  0.00           N
ATOM   4492  H   ASP   302      13.795  44.265  38.070  1.00  0.00           H
ATOM   4493  CA  ASP   302      12.791  44.698  39.912  1.00  0.00           C
ATOM   4494  HA  ASP   302      12.440  45.628  40.360  1.00  0.00           H
ATOM   4495  CB  ASP   302      11.389  44.103  39.452  1.00  0.00           C
ATOM   4496  HB2 ASP   302      10.654  44.144  40.256  1.00  0.00           H
ATOM   4497  HB3 ASP   302      11.109  44.793  38.658  1.00  0.00           H
ATOM   4498  CG  ASP   302      11.270  42.606  39.023  1.00  0.00           C
ATOM   4499  OD1 ASP   302      11.670  41.709  39.811  1.00  0.00           O
ATOM   4500  OD2 ASP   302      10.739  42.317  37.954  1.00  0.00           O
ATOM   4501  C   ASP   302      13.341  43.843  41.095  1.00  0.00           C
ATOM   4502  O   ASP   302      14.269  43.034  40.936  1.00  0.00           O
ATOM   4503  N   SER   303      12.720  43.979  42.282  1.00  0.00           N
ATOM   4504  H   SER   303      11.916  44.590  42.299  1.00  0.00           H
ATOM   4505  CA  SER   303      13.105  43.413  43.593  1.00  0.00           C
ATOM   4506  HA  SER   303      14.170  43.594  43.732  1.00  0.00           H
ATOM   4507  CB  SER   303      12.392  44.007  44.741  1.00  0.00           C
ATOM   4508  HB2 SER   303      11.342  43.724  44.675  1.00  0.00           H
ATOM   4509  HB3 SER   303      12.765  43.770  45.737  1.00  0.00           H
ATOM   4510  OG  SER   303      12.408  45.427  44.641  1.00  0.00           O
ATOM   4511  HG  SER   303      13.332  45.665  44.740  1.00  0.00           H
ATOM   4512  C   SER   303      12.853  41.920  43.595  1.00  0.00           C
ATOM   4513  O   SER   303      13.231  41.267  44.556  1.00  0.00           O
ATOM   4514  N   SER   304      12.094  41.336  42.607  1.00  0.00           N
ATOM   4515  H   SER   304      11.726  41.928  41.876  1.00  0.00           H
ATOM   4516  CA  SER   304      11.629  39.961  42.829  1.00  0.00           C
ATOM   4517  HA  SER   304      11.577  39.748  43.896  1.00  0.00           H
ATOM   4518  CB  SER   304      10.264  39.716  42.175  1.00  0.00           C
ATOM   4519  HB2 SER   304      10.373  39.771  41.093  1.00  0.00           H
ATOM   4520  HB3 SER   304       9.950  38.724  42.500  1.00  0.00           H
ATOM   4521  OG  SER   304       9.309  40.678  42.677  1.00  0.00           O
ATOM   4522  HG  SER   304       8.403  40.412  42.501  1.00  0.00           H
ATOM   4523  C   SER   304      12.719  38.919  42.398  1.00  0.00           C
ATOM   4524  O   SER   304      13.706  39.211  41.720  1.00  0.00           O
ATOM   4525  N   PHE   305      12.420  37.665  42.847  1.00  0.00           N
ATOM   4526  H   PHE   305      11.601  37.533  43.423  1.00  0.00           H
ATOM   4527  CA  PHE   305      13.023  36.456  42.386  1.00  0.00           C
ATOM   4528  HA  PHE   305      13.419  36.748  41.413  1.00  0.00           H
ATOM   4529  CB  PHE   305      14.152  36.074  43.179  1.00  0.00           C
ATOM   4530  HB2 PHE   305      14.571  35.130  42.830  1.00  0.00           H
ATOM   4531  HB3 PHE   305      14.889  36.860  43.016  1.00  0.00           H
ATOM   4532  CG  PHE   305      13.839  35.982  44.704  1.00  0.00           C
ATOM   4533  CD1 PHE   305      13.089  34.864  45.169  1.00  0.00           C
ATOM   4534  HD1 PHE   305      12.806  34.072  44.493  1.00  0.00           H
ATOM   4535  CE1 PHE   305      12.738  34.747  46.480  1.00  0.00           C
ATOM   4536  HE1 PHE   305      12.178  33.879  46.796  1.00  0.00           H
ATOM   4537  CZ  PHE   305      13.270  35.724  47.322  1.00  0.00           C
ATOM   4538  HZ  PHE   305      13.219  35.602  48.395  1.00  0.00           H
ATOM   4539  CE2 PHE   305      14.097  36.833  46.985  1.00  0.00           C
ATOM   4540  HE2 PHE   305      14.453  37.485  47.769  1.00  0.00           H
ATOM   4541  CD2 PHE   305      14.344  36.978  45.588  1.00  0.00           C
ATOM   4542  HD2 PHE   305      14.960  37.804  45.263  1.00  0.00           H
ATOM   4543  C   PHE   305      12.041  35.335  42.092  1.00  0.00           C
ATOM   4544  O   PHE   305      10.967  35.334  42.723  1.00  0.00           O
ATOM   4545  N   SER   306      12.461  34.345  41.300  1.00  0.00           N
ATOM   4546  H   SER   306      13.461  34.360  41.159  1.00  0.00           H
ATOM   4547  CA  SER   306      11.698  33.068  41.078  1.00  0.00           C
ATOM   4548  HA  SER   306      10.642  33.280  41.248  1.00  0.00           H
ATOM   4549  CB  SER   306      11.700  32.639  39.587  1.00  0.00           C
ATOM   4550  HB2 SER   306      10.991  33.231  39.008  1.00  0.00           H
ATOM   4551  HB3 SER   306      12.635  32.587  39.029  1.00  0.00           H
ATOM   4552  OG  SER   306      11.294  31.357  39.440  1.00  0.00           O
ATOM   4553  HG  SER   306      11.157  31.150  38.512  1.00  0.00           H
ATOM   4554  C   SER   306      12.203  31.912  41.937  1.00  0.00           C
ATOM   4555  O   SER   306      11.350  31.268  42.567  1.00  0.00           O
ATOM   4556  N   VAL   307      13.502  31.689  42.004  1.00  0.00           N
ATOM   4557  H   VAL   307      14.136  32.347  41.573  1.00  0.00           H
ATOM   4558  CA  VAL   307      14.151  30.583  42.779  1.00  0.00           C
ATOM   4559  HA  VAL   307      13.446  30.196  43.516  1.00  0.00           H
ATOM   4560  CB  VAL   307      14.563  29.390  41.821  1.00  0.00           C
ATOM   4561  HB  VAL   307      14.874  29.783  40.853  1.00  0.00           H
ATOM   4562  CG1 VAL   307      15.648  28.527  42.355  1.00  0.00           C
ATOM   4563 HG11 VAL   307      16.593  28.998  42.083  1.00  0.00           H
ATOM   4564 HG12 VAL   307      15.628  28.463  43.443  1.00  0.00           H
ATOM   4565 HG13 VAL   307      15.600  27.529  41.920  1.00  0.00           H
ATOM   4566  CG2 VAL   307      13.286  28.507  41.571  1.00  0.00           C
ATOM   4567 HG21 VAL   307      12.917  28.087  42.506  1.00  0.00           H
ATOM   4568 HG22 VAL   307      12.415  29.032  41.178  1.00  0.00           H
ATOM   4569 HG23 VAL   307      13.431  27.783  40.770  1.00  0.00           H
ATOM   4570  C   VAL   307      15.268  31.158  43.637  1.00  0.00           C
ATOM   4571  O   VAL   307      15.915  32.111  43.226  1.00  0.00           O
ATOM   4572  N   LYS   308      15.458  30.630  44.869  1.00  0.00           N
ATOM   4573  H   LYS   308      14.952  29.821  45.198  1.00  0.00           H
ATOM   4574  CA  LYS   308      16.591  31.085  45.731  1.00  0.00           C
ATOM   4575  HA  LYS   308      17.399  31.342  45.046  1.00  0.00           H
ATOM   4576  CB  LYS   308      16.141  32.241  46.566  1.00  0.00           C
ATOM   4577  HB2 LYS   308      15.734  32.924  45.821  1.00  0.00           H
ATOM   4578  HB3 LYS   308      15.258  32.024  47.167  1.00  0.00           H
ATOM   4579  CG  LYS   308      17.259  32.940  47.361  1.00  0.00           C
ATOM   4580  HG2 LYS   308      17.517  32.291  48.197  1.00  0.00           H
ATOM   4581  HG3 LYS   308      18.043  33.178  46.643  1.00  0.00           H
ATOM   4582  CD  LYS   308      16.721  34.266  47.814  1.00  0.00           C
ATOM   4583  HD2 LYS   308      16.462  34.942  46.999  1.00  0.00           H
ATOM   4584  HD3 LYS   308      15.811  34.132  48.399  1.00  0.00           H
ATOM   4585  CE  LYS   308      17.718  34.849  48.773  1.00  0.00           C
ATOM   4586  HE2 LYS   308      18.043  34.121  49.516  1.00  0.00           H
ATOM   4587  HE3 LYS   308      18.602  35.144  48.207  1.00  0.00           H
ATOM   4588  NZ  LYS   308      17.125  36.015  49.539  1.00  0.00           N
ATOM   4589  HZ1 LYS   308      16.701  36.743  48.981  1.00  0.00           H
ATOM   4590  HZ2 LYS   308      16.441  35.646  50.184  1.00  0.00           H
ATOM   4591  HZ3 LYS   308      17.893  36.391  50.077  1.00  0.00           H
ATOM   4592  C   LYS   308      17.134  29.921  46.572  1.00  0.00           C
ATOM   4593  O   LYS   308      16.374  29.251  47.333  1.00  0.00           O
ATOM   4594  N   GLN   309      18.475  29.868  46.628  1.00  0.00           N
ATOM   4595  H   GLN   309      19.025  30.601  46.204  1.00  0.00           H
ATOM   4596  CA  GLN   309      19.217  28.919  47.453  1.00  0.00           C
ATOM   4597  HA  GLN   309      18.469  28.268  47.905  1.00  0.00           H
ATOM   4598  CB  GLN   309      20.058  27.846  46.719  1.00  0.00           C
ATOM   4599  HB2 GLN   309      19.445  27.666  45.836  1.00  0.00           H
ATOM   4600  HB3 GLN   309      20.981  28.380  46.494  1.00  0.00           H
ATOM   4601  CG  GLN   309      20.346  26.471  47.381  1.00  0.00           C
ATOM   4602  HG2 GLN   309      20.765  26.565  48.383  1.00  0.00           H
ATOM   4603  HG3 GLN   309      19.433  25.896  47.531  1.00  0.00           H
ATOM   4604  CD  GLN   309      21.358  25.675  46.567  1.00  0.00           C
ATOM   4605  OE1 GLN   309      21.570  25.977  45.435  1.00  0.00           O
ATOM   4606  NE2 GLN   309      21.926  24.551  47.035  1.00  0.00           N
ATOM   4607 HE21 GLN   309      21.532  24.227  47.908  1.00  0.00           H
ATOM   4608 HE22 GLN   309      22.368  23.960  46.346  1.00  0.00           H
ATOM   4609  C   GLN   309      20.095  29.638  48.527  1.00  0.00           C
ATOM   4610  O   GLN   309      20.747  30.578  48.252  1.00  0.00           O
ATOM   4611  N   ASP   310      20.109  29.085  49.690  1.00  0.00           N
ATOM   4612  H   ASP   310      19.491  28.285  49.714  1.00  0.00           H
ATOM   4613  CA  ASP   310      21.033  29.437  50.728  1.00  0.00           C
ATOM   4614  HA  ASP   310      21.401  30.419  50.431  1.00  0.00           H
ATOM   4615  CB  ASP   310      20.353  29.333  52.122  1.00  0.00           C
ATOM   4616  HB2 ASP   310      19.864  28.367  51.993  1.00  0.00           H
ATOM   4617  HB3 ASP   310      21.096  29.300  52.918  1.00  0.00           H
ATOM   4618  CG  ASP   310      19.329  30.482  52.374  1.00  0.00           C
ATOM   4619  OD1 ASP   310      19.407  31.527  51.717  1.00  0.00           O
ATOM   4620  OD2 ASP   310      18.400  30.389  53.231  1.00  0.00           O
ATOM   4621  C   ASP   310      22.257  28.558  50.663  1.00  0.00           C
ATOM   4622  O   ASP   310      22.160  27.335  50.483  1.00  0.00           O
ATOM   4623  N   ILE   311      23.452  29.151  50.672  1.00  0.00           N
ATOM   4624  H   ILE   311      23.561  30.110  50.969  1.00  0.00           H
ATOM   4625  CA  ILE   311      24.716  28.443  50.303  1.00  0.00           C
ATOM   4626  HA  ILE   311      24.481  27.406  50.066  1.00  0.00           H
ATOM   4627  CB  ILE   311      25.367  29.143  49.102  1.00  0.00           C
ATOM   4628  HB  ILE   311      25.566  30.150  49.470  1.00  0.00           H
ATOM   4629  CG2 ILE   311      26.694  28.432  48.783  1.00  0.00           C
ATOM   4630 HG21 ILE   311      27.204  28.798  47.890  1.00  0.00           H
ATOM   4631 HG22 ILE   311      27.470  28.822  49.442  1.00  0.00           H
ATOM   4632 HG23 ILE   311      26.536  27.353  48.749  1.00  0.00           H
ATOM   4633  CG1 ILE   311      24.525  29.303  47.769  1.00  0.00           C
ATOM   4634 HG12 ILE   311      23.609  29.884  47.869  1.00  0.00           H
ATOM   4635 HG13 ILE   311      25.083  29.902  47.049  1.00  0.00           H
ATOM   4636  CD1 ILE   311      24.106  27.932  47.241  1.00  0.00           C
ATOM   4637 HD11 ILE   311      23.517  28.093  46.338  1.00  0.00           H
ATOM   4638 HD12 ILE   311      25.052  27.448  46.997  1.00  0.00           H
ATOM   4639 HD13 ILE   311      23.501  27.369  47.951  1.00  0.00           H
ATOM   4640  C   ILE   311      25.629  28.442  51.505  1.00  0.00           C
ATOM   4641  O   ILE   311      26.127  27.403  51.760  1.00  0.00           O
ATOM   4642  N   VAL   312      25.712  29.558  52.267  1.00  0.00           N
ATOM   4643  H   VAL   312      25.260  30.405  51.952  1.00  0.00           H
ATOM   4644  CA  VAL   312      26.550  29.630  53.548  1.00  0.00           C
ATOM   4645  HA  VAL   312      26.692  28.637  53.974  1.00  0.00           H
ATOM   4646  CB  VAL   312      27.924  30.249  53.336  1.00  0.00           C
ATOM   4647  HB  VAL   312      27.890  31.258  52.925  1.00  0.00           H
ATOM   4648  CG1 VAL   312      28.718  30.405  54.634  1.00  0.00           C
ATOM   4649 HG11 VAL   312      29.092  29.465  55.039  1.00  0.00           H
ATOM   4650 HG12 VAL   312      29.554  31.077  54.440  1.00  0.00           H
ATOM   4651 HG13 VAL   312      28.074  30.748  55.442  1.00  0.00           H
ATOM   4652  CG2 VAL   312      28.808  29.470  52.336  1.00  0.00           C
ATOM   4653 HG21 VAL   312      28.821  28.392  52.499  1.00  0.00           H
ATOM   4654 HG22 VAL   312      28.489  29.568  51.298  1.00  0.00           H
ATOM   4655 HG23 VAL   312      29.871  29.706  52.367  1.00  0.00           H
ATOM   4656  C   VAL   312      25.600  30.425  54.470  1.00  0.00           C
ATOM   4657  O   VAL   312      24.937  31.373  54.033  1.00  0.00           O
ATOM   4658  N   ALA   313      25.529  30.112  55.817  1.00  0.00           N
ATOM   4659  H   ALA   313      26.150  29.370  56.107  1.00  0.00           H
ATOM   4660  CA  ALA   313      24.624  30.712  56.717  1.00  0.00           C
ATOM   4661  HA  ALA   313      23.644  30.953  56.305  1.00  0.00           H
ATOM   4662  CB  ALA   313      24.468  29.829  57.983  1.00  0.00           C
ATOM   4663  HB1 ALA   313      23.918  28.901  57.823  1.00  0.00           H
ATOM   4664  HB2 ALA   313      25.416  29.775  58.519  1.00  0.00           H
ATOM   4665  HB3 ALA   313      23.951  30.491  58.677  1.00  0.00           H
ATOM   4666  C   ALA   313      25.212  32.069  57.171  1.00  0.00           C
ATOM   4667  O   ALA   313      26.459  32.223  57.222  1.00  0.00           O
ATOM   4668  N   ILE   314      24.386  32.950  57.681  1.00  0.00           N
ATOM   4669  H   ILE   314      23.460  32.597  57.882  1.00  0.00           H
ATOM   4670  CA  ILE   314      24.658  34.261  58.325  1.00  0.00           C
ATOM   4671  HA  ILE   314      25.182  34.907  57.621  1.00  0.00           H
ATOM   4672  CB  ILE   314      23.320  34.865  58.754  1.00  0.00           C
ATOM   4673  HB  ILE   314      22.695  34.772  57.865  1.00  0.00           H
ATOM   4674  CG2 ILE   314      22.546  33.993  59.759  1.00  0.00           C
ATOM   4675 HG21 ILE   314      22.428  32.920  59.606  1.00  0.00           H
ATOM   4676 HG22 ILE   314      22.979  34.078  60.755  1.00  0.00           H
ATOM   4677 HG23 ILE   314      21.530  34.346  59.936  1.00  0.00           H
ATOM   4678  CG1 ILE   314      23.536  36.359  59.222  1.00  0.00           C
ATOM   4679 HG12 ILE   314      22.649  36.637  59.792  1.00  0.00           H
ATOM   4680 HG13 ILE   314      24.361  36.494  59.922  1.00  0.00           H
ATOM   4681  CD1 ILE   314      23.710  37.311  58.037  1.00  0.00           C
ATOM   4682 HD11 ILE   314      24.613  37.051  57.483  1.00  0.00           H
ATOM   4683 HD12 ILE   314      22.802  37.385  57.439  1.00  0.00           H
ATOM   4684 HD13 ILE   314      23.902  38.267  58.523  1.00  0.00           H
ATOM   4685  C   ILE   314      25.803  34.211  59.421  1.00  0.00           C
ATOM   4686  O   ILE   314      26.458  35.199  59.628  1.00  0.00           O
ATOM   4687  N   THR   315      25.946  33.018  60.047  1.00  0.00           N
ATOM   4688  H   THR   315      25.489  32.227  59.618  1.00  0.00           H
ATOM   4689  CA  THR   315      26.888  32.703  61.097  1.00  0.00           C
ATOM   4690  HA  THR   315      26.652  33.392  61.908  1.00  0.00           H
ATOM   4691  CB  THR   315      26.564  31.324  61.597  1.00  0.00           C
ATOM   4692  HB  THR   315      27.287  31.073  62.374  1.00  0.00           H
ATOM   4693  CG2 THR   315      25.178  31.285  62.246  1.00  0.00           C
ATOM   4694 HG21 THR   315      25.325  30.775  63.199  1.00  0.00           H
ATOM   4695 HG22 THR   315      24.895  32.325  62.409  1.00  0.00           H
ATOM   4696 HG23 THR   315      24.413  30.697  61.739  1.00  0.00           H
ATOM   4697  OG1 THR   315      26.593  30.302  60.589  1.00  0.00           O
ATOM   4698  HG1 THR   315      27.489  30.039  60.369  1.00  0.00           H
ATOM   4699  C   THR   315      28.341  32.682  60.601  1.00  0.00           C
ATOM   4700  O   THR   315      29.234  32.738  61.513  1.00  0.00           O
ATOM   4701  N   ASP   316      28.549  32.686  59.266  1.00  0.00           N
ATOM   4702  H   ASP   316      27.713  32.707  58.699  1.00  0.00           H
ATOM   4703  CA  ASP   316      29.887  32.282  58.709  1.00  0.00           C
ATOM   4704  HA  ASP   316      30.504  32.109  59.590  1.00  0.00           H
ATOM   4705  CB  ASP   316      29.844  30.954  57.952  1.00  0.00           C
ATOM   4706  HB2 ASP   316      29.043  30.952  57.213  1.00  0.00           H
ATOM   4707  HB3 ASP   316      30.830  30.851  57.497  1.00  0.00           H
ATOM   4708  CG  ASP   316      29.468  29.710  58.846  1.00  0.00           C
ATOM   4709  OD1 ASP   316      29.464  28.550  58.417  1.00  0.00           O
ATOM   4710  OD2 ASP   316      29.147  29.902  60.057  1.00  0.00           O
ATOM   4711  C   ASP   316      30.454  33.500  57.897  1.00  0.00           C
ATOM   4712  O   ASP   316      29.756  34.215  57.179  1.00  0.00           O
ATOM   4713  N   TRP   317      31.727  33.717  58.070  1.00  0.00           N
ATOM   4714  H   TRP   317      32.319  33.076  58.578  1.00  0.00           H
ATOM   4715  CA  TRP   317      32.351  34.875  57.591  1.00  0.00           C
ATOM   4716  HA  TRP   317      31.596  35.647  57.441  1.00  0.00           H
ATOM   4717  CB  TRP   317      33.242  35.501  58.679  1.00  0.00           C
ATOM   4718  HB2 TRP   317      32.665  35.399  59.598  1.00  0.00           H
ATOM   4719  HB3 TRP   317      34.039  34.758  58.718  1.00  0.00           H
ATOM   4720  CG  TRP   317      33.737  36.862  58.518  1.00  0.00           C
ATOM   4721  CD1 TRP   317      35.029  37.319  58.442  1.00  0.00           C
ATOM   4722  HD1 TRP   317      35.835  36.602  58.507  1.00  0.00           H
ATOM   4723  NE1 TRP   317      34.992  38.709  58.400  1.00  0.00           N
ATOM   4724  HE1 TRP   317      35.826  39.278  58.419  1.00  0.00           H
ATOM   4725  CE2 TRP   317      33.738  39.207  58.310  1.00  0.00           C
ATOM   4726  CZ2 TRP   317      33.323  40.563  58.200  1.00  0.00           C
ATOM   4727  HZ2 TRP   317      34.021  41.379  58.085  1.00  0.00           H
ATOM   4728  CH2 TRP   317      31.952  40.783  58.237  1.00  0.00           C
ATOM   4729  HH2 TRP   317      31.587  41.800  58.239  1.00  0.00           H
ATOM   4730  CZ3 TRP   317      31.034  39.714  58.261  1.00  0.00           C
ATOM   4731  HZ3 TRP   317      29.993  40.004  58.274  1.00  0.00           H
ATOM   4732  CE3 TRP   317      31.468  38.386  58.352  1.00  0.00           C
ATOM   4733  HE3 TRP   317      30.742  37.588  58.334  1.00  0.00           H
ATOM   4734  CD2 TRP   317      32.923  38.070  58.409  1.00  0.00           C
ATOM   4735  C   TRP   317      33.000  34.580  56.255  1.00  0.00           C
ATOM   4736  O   TRP   317      34.032  33.911  56.198  1.00  0.00           O
ATOM   4737  N   SER   318      32.397  35.075  55.125  1.00  0.00           N
ATOM   4738  H   SER   318      31.509  35.556  55.134  1.00  0.00           H
ATOM   4739  CA  SER   318      33.135  35.013  53.824  1.00  0.00           C
ATOM   4740  HA  SER   318      33.728  34.099  53.826  1.00  0.00           H
ATOM   4741  CB  SER   318      32.164  34.945  52.638  1.00  0.00           C
ATOM   4742  HB2 SER   318      32.613  34.811  51.654  1.00  0.00           H
ATOM   4743  HB3 SER   318      31.452  34.147  52.845  1.00  0.00           H
ATOM   4744  OG  SER   318      31.440  36.145  52.534  1.00  0.00           O
ATOM   4745  HG  SER   318      30.901  36.254  53.321  1.00  0.00           H
ATOM   4746  C   SER   318      34.229  36.033  53.619  1.00  0.00           C
ATOM   4747  O   SER   318      34.287  36.997  54.388  1.00  0.00           O
ATOM   4748  N   GLY   319      35.083  35.800  52.628  1.00  0.00           N
ATOM   4749  H   GLY   319      35.077  34.886  52.198  1.00  0.00           H
ATOM   4750  CA  GLY   319      36.043  36.838  52.091  1.00  0.00           C
ATOM   4751  HA2 GLY   319      35.937  37.835  52.516  1.00  0.00           H
ATOM   4752  HA3 GLY   319      37.008  36.391  52.330  1.00  0.00           H
ATOM   4753  C   GLY   319      35.832  37.056  50.556  1.00  0.00           C
ATOM   4754  O   GLY   319      34.715  37.438  50.169  1.00  0.00           O
ATOM   4755  N   TYR   320      36.802  36.608  49.736  1.00  0.00           N
ATOM   4756  H   TYR   320      37.689  36.304  50.112  1.00  0.00           H
ATOM   4757  CA  TYR   320      36.617  36.608  48.242  1.00  0.00           C
ATOM   4758  HA  TYR   320      36.353  37.627  47.955  1.00  0.00           H
ATOM   4759  CB  TYR   320      38.012  36.361  47.604  1.00  0.00           C
ATOM   4760  HB2 TYR   320      38.427  35.408  47.935  1.00  0.00           H
ATOM   4761  HB3 TYR   320      37.891  36.280  46.524  1.00  0.00           H
ATOM   4762  CG  TYR   320      39.069  37.486  47.880  1.00  0.00           C
ATOM   4763  CD1 TYR   320      39.816  37.495  49.070  1.00  0.00           C
ATOM   4764  HD1 TYR   320      39.666  36.667  49.746  1.00  0.00           H
ATOM   4765  CE1 TYR   320      40.892  38.414  49.168  1.00  0.00           C
ATOM   4766  HE1 TYR   320      41.569  38.251  49.994  1.00  0.00           H
ATOM   4767  CZ  TYR   320      41.199  39.405  48.190  1.00  0.00           C
ATOM   4768  OH  TYR   320      42.285  40.296  48.310  1.00  0.00           O
ATOM   4769  HH  TYR   320      42.240  40.940  47.600  1.00  0.00           H
ATOM   4770  CE2 TYR   320      40.400  39.357  47.040  1.00  0.00           C
ATOM   4771  HE2 TYR   320      40.439  40.108  46.264  1.00  0.00           H
ATOM   4772  CD2 TYR   320      39.391  38.391  46.826  1.00  0.00           C
ATOM   4773  HD2 TYR   320      38.868  38.464  45.884  1.00  0.00           H
ATOM   4774  C   TYR   320      35.593  35.543  47.748  1.00  0.00           C
ATOM   4775  O   TYR   320      35.489  34.534  48.412  1.00  0.00           O
ATOM   4776  N   SER   321      34.849  35.719  46.619  1.00  0.00           N
ATOM   4777  H   SER   321      34.955  36.605  46.143  1.00  0.00           H
ATOM   4778  CA  SER   321      34.115  34.667  45.896  1.00  0.00           C
ATOM   4779  HA  SER   321      34.508  33.670  46.096  1.00  0.00           H
ATOM   4780  CB  SER   321      32.646  34.615  46.313  1.00  0.00           C
ATOM   4781  HB2 SER   321      32.589  34.189  47.315  1.00  0.00           H
ATOM   4782  HB3 SER   321      32.329  35.659  46.326  1.00  0.00           H
ATOM   4783  OG  SER   321      31.839  33.878  45.423  1.00  0.00           O
ATOM   4784  HG  SER   321      32.041  32.939  45.448  1.00  0.00           H
ATOM   4785  C   SER   321      34.238  34.855  44.357  1.00  0.00           C
ATOM   4786  O   SER   321      34.616  35.960  43.922  1.00  0.00           O
ATOM   4787  N   GLY   322      34.020  33.834  43.521  1.00  0.00           N
ATOM   4788  H   GLY   322      33.601  32.967  43.829  1.00  0.00           H
ATOM   4789  CA  GLY   322      34.223  33.947  42.006  1.00  0.00           C
ATOM   4790  HA2 GLY   322      33.522  34.688  41.624  1.00  0.00           H
ATOM   4791  HA3 GLY   322      35.284  34.123  41.831  1.00  0.00           H
ATOM   4792  C   GLY   322      33.831  32.674  41.298  1.00  0.00           C
ATOM   4793  O   GLY   322      33.640  31.678  42.028  1.00  0.00           O
ATOM   4794  N   SER   323      33.662  32.707  39.965  1.00  0.00           N
ATOM   4795  H   SER   323      33.983  33.518  39.456  1.00  0.00           H
ATOM   4796  CA  SER   323      33.142  31.571  39.253  1.00  0.00           C
ATOM   4797  HA  SER   323      32.417  31.040  39.872  1.00  0.00           H
ATOM   4798  CB  SER   323      32.481  31.985  37.954  1.00  0.00           C
ATOM   4799  HB2 SER   323      32.141  31.186  37.295  1.00  0.00           H
ATOM   4800  HB3 SER   323      31.688  32.711  38.136  1.00  0.00           H
ATOM   4801  OG  SER   323      33.429  32.712  37.270  1.00  0.00           O
ATOM   4802  HG  SER   323      34.028  32.081  36.867  1.00  0.00           H
ATOM   4803  C   SER   323      34.249  30.631  38.935  1.00  0.00           C
ATOM   4804  O   SER   323      35.427  31.010  39.001  1.00  0.00           O
ATOM   4805  N   PHE   324      33.901  29.396  38.610  1.00  0.00           N
ATOM   4806  H   PHE   324      32.909  29.220  38.548  1.00  0.00           H
ATOM   4807  CA  PHE   324      34.708  28.429  37.778  1.00  0.00           C
ATOM   4808  HA  PHE   324      35.371  29.094  37.224  1.00  0.00           H
ATOM   4809  CB  PHE   324      35.596  27.500  38.689  1.00  0.00           C
ATOM   4810  HB2 PHE   324      36.533  27.378  38.146  1.00  0.00           H
ATOM   4811  HB3 PHE   324      35.990  27.982  39.583  1.00  0.00           H
ATOM   4812  CG  PHE   324      34.964  26.239  39.251  1.00  0.00           C
ATOM   4813  CD1 PHE   324      34.348  26.158  40.554  1.00  0.00           C
ATOM   4814  HD1 PHE   324      34.247  27.026  41.188  1.00  0.00           H
ATOM   4815  CE1 PHE   324      34.007  24.918  41.047  1.00  0.00           C
ATOM   4816  HE1 PHE   324      33.619  24.811  42.050  1.00  0.00           H
ATOM   4817  CZ  PHE   324      34.109  23.742  40.286  1.00  0.00           C
ATOM   4818  HZ  PHE   324      33.655  22.853  40.696  1.00  0.00           H
ATOM   4819  CE2 PHE   324      34.595  23.842  38.990  1.00  0.00           C
ATOM   4820  HE2 PHE   324      34.778  22.936  38.431  1.00  0.00           H
ATOM   4821  CD2 PHE   324      35.073  25.038  38.480  1.00  0.00           C
ATOM   4822  HD2 PHE   324      35.579  25.002  37.527  1.00  0.00           H
ATOM   4823  C   PHE   324      33.765  27.628  36.848  1.00  0.00           C
ATOM   4824  O   PHE   324      32.562  27.760  36.947  1.00  0.00           O
ATOM   4825  N   VAL   325      34.246  26.894  35.820  1.00  0.00           N
ATOM   4826  H   VAL   325      35.248  26.791  35.739  1.00  0.00           H
ATOM   4827  CA  VAL   325      33.422  26.216  34.823  1.00  0.00           C
ATOM   4828  HA  VAL   325      32.391  26.305  35.165  1.00  0.00           H
ATOM   4829  CB  VAL   325      33.435  27.057  33.512  1.00  0.00           C
ATOM   4830  HB  VAL   325      34.434  27.258  33.124  1.00  0.00           H
ATOM   4831  CG1 VAL   325      32.732  26.443  32.313  1.00  0.00           C
ATOM   4832 HG11 VAL   325      32.881  27.133  31.483  1.00  0.00           H
ATOM   4833 HG12 VAL   325      33.324  25.572  32.033  1.00  0.00           H
ATOM   4834 HG13 VAL   325      31.664  26.323  32.496  1.00  0.00           H
ATOM   4835  CG2 VAL   325      32.752  28.391  33.617  1.00  0.00           C
ATOM   4836 HG21 VAL   325      31.694  28.325  33.873  1.00  0.00           H
ATOM   4837 HG22 VAL   325      33.236  28.920  34.437  1.00  0.00           H
ATOM   4838 HG23 VAL   325      32.908  29.027  32.745  1.00  0.00           H
ATOM   4839  C   VAL   325      33.949  24.817  34.579  1.00  0.00           C
ATOM   4840  O   VAL   325      35.158  24.648  34.516  1.00  0.00           O
ATOM   4841  N   GLN   326      33.093  23.832  34.274  1.00  0.00           N
ATOM   4842  H   GLN   326      32.102  23.965  34.411  1.00  0.00           H
ATOM   4843  CA  GLN   326      33.387  22.541  33.888  1.00  0.00           C
ATOM   4844  HA  GLN   326      34.444  22.304  34.016  1.00  0.00           H
ATOM   4845  CB  GLN   326      32.486  21.627  34.706  1.00  0.00           C
ATOM   4846  HB2 GLN   326      31.517  22.125  34.693  1.00  0.00           H
ATOM   4847  HB3 GLN   326      32.483  20.641  34.243  1.00  0.00           H
ATOM   4848  CG  GLN   326      32.945  21.586  36.156  1.00  0.00           C
ATOM   4849  HG2 GLN   326      34.030  21.578  36.047  1.00  0.00           H
ATOM   4850  HG3 GLN   326      32.627  22.518  36.623  1.00  0.00           H
ATOM   4851  CD  GLN   326      32.437  20.302  36.837  1.00  0.00           C
ATOM   4852  OE1 GLN   326      31.286  20.204  37.328  1.00  0.00           O
ATOM   4853  NE2 GLN   326      33.172  19.238  36.833  1.00  0.00           N
ATOM   4854 HE21 GLN   326      34.144  19.151  36.571  1.00  0.00           H
ATOM   4855 HE22 GLN   326      32.724  18.434  37.246  1.00  0.00           H
ATOM   4856  C   GLN   326      33.136  22.294  32.363  1.00  0.00           C
ATOM   4857  O   GLN   326      32.100  22.659  31.837  1.00  0.00           O
ATOM   4858  N   HID   327      34.194  21.776  31.678  1.00  0.00           N
ATOM   4859  H   HID   327      35.068  21.676  32.174  1.00  0.00           H
ATOM   4860  CA  HID   327      34.168  21.656  30.209  1.00  0.00           C
ATOM   4861  HA  HID   327      33.679  22.577  29.893  1.00  0.00           H
ATOM   4862  CB  HID   327      35.614  21.737  29.757  1.00  0.00           C
ATOM   4863  HB2 HID   327      36.145  21.034  30.398  1.00  0.00           H
ATOM   4864  HB3 HID   327      35.730  21.215  28.808  1.00  0.00           H
ATOM   4865  CG  HID   327      36.291  23.058  29.703  1.00  0.00           C
ATOM   4866  ND1 HID   327      37.301  23.386  28.840  1.00  0.00           N
ATOM   4867  HD1 HID   327      37.751  22.748  28.198  1.00  0.00           H
ATOM   4868  CE1 HID   327      37.735  24.632  29.079  1.00  0.00           C
ATOM   4869  HE1 HID   327      38.543  25.102  28.537  1.00  0.00           H
ATOM   4870  NE2 HID   327      37.018  25.157  30.069  1.00  0.00           N
ATOM   4871  CD2 HID   327      36.124  24.125  30.526  1.00  0.00           C
ATOM   4872  HD2 HID   327      35.470  24.269  31.373  1.00  0.00           H
ATOM   4873  C   HID   327      33.400  20.436  29.697  1.00  0.00           C
ATOM   4874  O   HID   327      33.311  19.601  30.556  1.00  0.00           O
ATOM   4875  N   PRO   328      32.720  20.319  28.535  1.00  0.00           N
ATOM   4876  CD  PRO   328      33.036  21.235  27.464  1.00  0.00           C
ATOM   4877  HD2 PRO   328      34.117  21.354  27.524  1.00  0.00           H
ATOM   4878  HD3 PRO   328      32.420  22.134  27.451  1.00  0.00           H
ATOM   4879  CG  PRO   328      32.680  20.460  26.224  1.00  0.00           C
ATOM   4880  HG2 PRO   328      33.418  19.713  25.929  1.00  0.00           H
ATOM   4881  HG3 PRO   328      32.357  21.114  25.414  1.00  0.00           H
ATOM   4882  CB  PRO   328      31.441  19.645  26.639  1.00  0.00           C
ATOM   4883  HB2 PRO   328      31.165  18.812  25.991  1.00  0.00           H
ATOM   4884  HB3 PRO   328      30.598  20.333  26.691  1.00  0.00           H
ATOM   4885  CA  PRO   328      31.963  19.228  28.014  1.00  0.00           C
ATOM   4886  HA  PRO   328      31.061  19.078  28.607  1.00  0.00           H
ATOM   4887  C   PRO   328      32.637  17.892  27.904  1.00  0.00           C
ATOM   4888  O   PRO   328      32.044  17.040  27.300  1.00  0.00           O
ATOM   4889  N   GLU   329      33.841  17.767  28.341  1.00  0.00           N
ATOM   4890  H   GLU   329      34.322  18.589  28.678  1.00  0.00           H
ATOM   4891  CA  GLU   329      34.604  16.518  28.502  1.00  0.00           C
ATOM   4892  HA  GLU   329      34.357  15.747  27.771  1.00  0.00           H
ATOM   4893  CB  GLU   329      36.146  16.708  28.451  1.00  0.00           C
ATOM   4894  HB2 GLU   329      36.430  17.120  29.419  1.00  0.00           H
ATOM   4895  HB3 GLU   329      36.658  15.762  28.273  1.00  0.00           H
ATOM   4896  CG  GLU   329      36.526  17.686  27.338  1.00  0.00           C
ATOM   4897  HG2 GLU   329      36.233  18.679  27.681  1.00  0.00           H
ATOM   4898  HG3 GLU   329      37.606  17.624  27.208  1.00  0.00           H
ATOM   4899  CD  GLU   329      35.984  17.253  25.995  1.00  0.00           C
ATOM   4900  OE1 GLU   329      35.818  16.044  25.643  1.00  0.00           O
ATOM   4901  OE2 GLU   329      35.599  18.135  25.207  1.00  0.00           O
ATOM   4902  C   GLU   329      34.216  15.840  29.861  1.00  0.00           C
ATOM   4903  O   GLU   329      34.148  14.620  29.918  1.00  0.00           O
ATOM   4904  N   LEU   330      33.859  16.584  30.908  1.00  0.00           N
ATOM   4905  H   LEU   330      33.833  17.586  30.777  1.00  0.00           H
ATOM   4906  CA  LEU   330      33.418  16.120  32.212  1.00  0.00           C
ATOM   4907  HA  LEU   330      33.830  15.111  32.177  1.00  0.00           H
ATOM   4908  CB  LEU   330      34.124  16.947  33.260  1.00  0.00           C
ATOM   4909  HB2 LEU   330      33.673  17.925  33.425  1.00  0.00           H
ATOM   4910  HB3 LEU   330      33.909  16.381  34.166  1.00  0.00           H
ATOM   4911  CG  LEU   330      35.630  17.216  33.292  1.00  0.00           C
ATOM   4912  HG  LEU   330      36.120  16.641  32.505  1.00  0.00           H
ATOM   4913  CD1 LEU   330      35.855  18.693  32.990  1.00  0.00           C
ATOM   4914 HD11 LEU   330      36.918  18.746  32.760  1.00  0.00           H
ATOM   4915 HD12 LEU   330      35.265  19.097  32.168  1.00  0.00           H
ATOM   4916 HD13 LEU   330      35.700  19.261  33.908  1.00  0.00           H
ATOM   4917  CD2 LEU   330      36.339  16.696  34.518  1.00  0.00           C
ATOM   4918 HD21 LEU   330      37.389  16.983  34.564  1.00  0.00           H
ATOM   4919 HD22 LEU   330      35.886  17.093  35.427  1.00  0.00           H
ATOM   4920 HD23 LEU   330      36.353  15.613  34.650  1.00  0.00           H
ATOM   4921  C   LEU   330      31.888  16.257  32.399  1.00  0.00           C
ATOM   4922  O   LEU   330      31.432  15.251  33.005  1.00  0.00           O
ATOM   4923  N   THR   331      31.231  17.328  31.940  1.00  0.00           N
ATOM   4924  H   THR   331      31.591  18.147  31.472  1.00  0.00           H
ATOM   4925  CA  THR   331      29.770  17.429  32.171  1.00  0.00           C
ATOM   4926  HA  THR   331      29.567  17.441  33.242  1.00  0.00           H
ATOM   4927  CB  THR   331      29.200  18.772  31.578  1.00  0.00           C
ATOM   4928  HB  THR   331      28.161  18.824  31.902  1.00  0.00           H
ATOM   4929  CG2 THR   331      29.955  20.010  32.006  1.00  0.00           C
ATOM   4930 HG21 THR   331      29.918  20.082  33.093  1.00  0.00           H
ATOM   4931 HG22 THR   331      30.989  19.841  31.708  1.00  0.00           H
ATOM   4932 HG23 THR   331      29.534  20.833  31.428  1.00  0.00           H
ATOM   4933  OG1 THR   331      29.357  18.701  30.203  1.00  0.00           O
ATOM   4934  HG1 THR   331      29.426  19.612  29.907  1.00  0.00           H
ATOM   4935  C   THR   331      29.016  16.210  31.665  1.00  0.00           C
ATOM   4936  O   THR   331      28.044  15.930  32.306  1.00  0.00           O
ATOM   4937  N   GLY   332      29.528  15.378  30.745  1.00  0.00           N
ATOM   4938  H   GLY   332      30.441  15.615  30.384  1.00  0.00           H
ATOM   4939  CA  GLY   332      28.829  14.316  29.990  1.00  0.00           C
ATOM   4940  HA2 GLY   332      29.634  13.774  29.496  1.00  0.00           H
ATOM   4941  HA3 GLY   332      28.314  13.644  30.675  1.00  0.00           H
ATOM   4942  C   GLY   332      27.843  14.814  28.935  1.00  0.00           C
ATOM   4943  O   GLY   332      26.925  14.074  28.568  1.00  0.00           O
ATOM   4944  N   LEU   333      27.964  16.069  28.673  1.00  0.00           N
ATOM   4945  H   LEU   333      28.647  16.689  29.086  1.00  0.00           H
ATOM   4946  CA  LEU   333      27.063  16.868  27.784  1.00  0.00           C
ATOM   4947  HA  LEU   333      26.460  16.106  27.289  1.00  0.00           H
ATOM   4948  CB  LEU   333      26.170  17.694  28.694  1.00  0.00           C
ATOM   4949  HB2 LEU   333      26.701  18.324  29.407  1.00  0.00           H
ATOM   4950  HB3 LEU   333      25.681  18.377  28.000  1.00  0.00           H
ATOM   4951  CG  LEU   333      24.995  17.036  29.430  1.00  0.00           C
ATOM   4952  HG  LEU   333      24.451  16.374  28.756  1.00  0.00           H
ATOM   4953  CD1 LEU   333      25.295  16.218  30.668  1.00  0.00           C
ATOM   4954 HD11 LEU   333      25.647  16.924  31.420  1.00  0.00           H
ATOM   4955 HD12 LEU   333      24.456  15.647  31.066  1.00  0.00           H
ATOM   4956 HD13 LEU   333      25.976  15.393  30.454  1.00  0.00           H
ATOM   4957  CD2 LEU   333      24.018  18.076  29.903  1.00  0.00           C
ATOM   4958 HD21 LEU   333      23.591  18.600  29.048  1.00  0.00           H
ATOM   4959 HD22 LEU   333      23.179  17.576  30.387  1.00  0.00           H
ATOM   4960 HD23 LEU   333      24.488  18.794  30.577  1.00  0.00           H
ATOM   4961  C   LEU   333      27.948  17.717  26.746  1.00  0.00           C
ATOM   4962  O   LEU   333      29.182  17.805  26.805  1.00  0.00           O
ATOM   4963  N   ASP   334      27.201  18.285  25.828  1.00  0.00           N
ATOM   4964  H   ASP   334      26.211  18.299  26.025  1.00  0.00           H
ATOM   4965  CA  ASP   334      27.684  19.241  24.775  1.00  0.00           C
ATOM   4966  HA  ASP   334      28.757  19.078  24.667  1.00  0.00           H
ATOM   4967  CB  ASP   334      27.018  19.046  23.374  1.00  0.00           C
ATOM   4968  HB2 ASP   334      25.933  19.047  23.480  1.00  0.00           H
ATOM   4969  HB3 ASP   334      27.334  19.888  22.759  1.00  0.00           H
ATOM   4970  CG  ASP   334      27.456  17.805  22.619  1.00  0.00           C
ATOM   4971  OD1 ASP   334      26.972  17.705  21.464  1.00  0.00           O
ATOM   4972  OD2 ASP   334      28.104  16.871  23.174  1.00  0.00           O
ATOM   4973  C   ASP   334      27.590  20.684  25.254  1.00  0.00           C
ATOM   4974  O   ASP   334      27.995  21.614  24.505  1.00  0.00           O
ATOM   4975  N   CYX   335      27.017  20.958  26.444  1.00  0.00           N
ATOM   4976  H   CYX   335      26.671  20.156  26.949  1.00  0.00           H
ATOM   4977  CA  CYX   335      26.954  22.309  27.130  1.00  0.00           C
ATOM   4978  HA  CYX   335      27.118  23.045  26.343  1.00  0.00           H
ATOM   4979  CB  CYX   335      25.536  22.460  27.771  1.00  0.00           C
ATOM   4980  HB2 CYX   335      25.432  23.449  28.218  1.00  0.00           H
ATOM   4981  HB3 CYX   335      24.883  22.314  26.910  1.00  0.00           H
ATOM   4982  SG  CYX   335      25.211  21.137  28.965  1.00  0.00           S
ATOM   4983  C   CYX   335      28.046  22.389  28.245  1.00  0.00           C
ATOM   4984  O   CYX   335      28.704  21.391  28.615  1.00  0.00           O
ATOM   4985  N   ILE   336      28.301  23.605  28.692  1.00  0.00           N
ATOM   4986  H   ILE   336      27.780  24.339  28.232  1.00  0.00           H
ATOM   4987  CA  ILE   336      29.216  23.817  29.847  1.00  0.00           C
ATOM   4988  HA  ILE   336      29.873  22.985  30.099  1.00  0.00           H
ATOM   4989  CB  ILE   336      30.094  25.032  29.620  1.00  0.00           C
ATOM   4990  HB  ILE   336      30.419  25.391  30.597  1.00  0.00           H
ATOM   4991  CG2 ILE   336      31.314  24.610  28.872  1.00  0.00           C
ATOM   4992 HG21 ILE   336      30.930  24.172  27.951  1.00  0.00           H
ATOM   4993 HG22 ILE   336      32.023  25.398  28.618  1.00  0.00           H
ATOM   4994 HG23 ILE   336      31.932  24.005  29.536  1.00  0.00           H
ATOM   4995  CG1 ILE   336      29.478  26.254  28.871  1.00  0.00           C
ATOM   4996 HG12 ILE   336      29.227  25.988  27.844  1.00  0.00           H
ATOM   4997 HG13 ILE   336      28.562  26.513  29.403  1.00  0.00           H
ATOM   4998  CD1 ILE   336      30.425  27.511  28.808  1.00  0.00           C
ATOM   4999 HD11 ILE   336      30.807  27.636  29.821  1.00  0.00           H
ATOM   5000 HD12 ILE   336      31.076  27.393  27.941  1.00  0.00           H
ATOM   5001 HD13 ILE   336      29.843  28.387  28.525  1.00  0.00           H
ATOM   5002  C   ILE   336      28.441  23.975  31.185  1.00  0.00           C
ATOM   5003  O   ILE   336      27.470  24.663  31.176  1.00  0.00           O
ATOM   5004  N   ARG   337      28.964  23.487  32.298  1.00  0.00           N
ATOM   5005  H   ARG   337      29.698  22.796  32.251  1.00  0.00           H
ATOM   5006  CA  ARG   337      28.187  23.609  33.570  1.00  0.00           C
ATOM   5007  HA  ARG   337      27.178  23.900  33.279  1.00  0.00           H
ATOM   5008  CB  ARG   337      28.172  22.261  34.272  1.00  0.00           C
ATOM   5009  HB2 ARG   337      27.569  21.577  33.673  1.00  0.00           H
ATOM   5010  HB3 ARG   337      29.178  21.861  34.402  1.00  0.00           H
ATOM   5011  CG  ARG   337      27.477  22.275  35.637  1.00  0.00           C
ATOM   5012  HG2 ARG   337      27.749  23.202  36.143  1.00  0.00           H
ATOM   5013  HG3 ARG   337      26.419  22.273  35.378  1.00  0.00           H
ATOM   5014  CD  ARG   337      27.880  21.063  36.478  1.00  0.00           C
ATOM   5015  HD2 ARG   337      28.968  21.070  36.536  1.00  0.00           H
ATOM   5016  HD3 ARG   337      27.332  21.082  37.419  1.00  0.00           H
ATOM   5017  NE  ARG   337      27.446  19.849  35.811  1.00  0.00           N
ATOM   5018  HE  ARG   337      26.480  19.864  35.517  1.00  0.00           H
ATOM   5019  CZ  ARG   337      28.005  18.666  35.774  1.00  0.00           C
ATOM   5020  NH1 ARG   337      29.268  18.490  36.050  1.00  0.00           N
ATOM   5021 HH11 ARG   337      29.871  19.230  36.381  1.00  0.00           H
ATOM   5022 HH12 ARG   337      29.585  17.589  36.379  1.00  0.00           H
ATOM   5023  NH2 ARG   337      27.326  17.603  35.366  1.00  0.00           N
ATOM   5024 HH21 ARG   337      26.318  17.603  35.331  1.00  0.00           H
ATOM   5025 HH22 ARG   337      27.827  16.728  35.296  1.00  0.00           H
ATOM   5026  C   ARG   337      28.822  24.763  34.429  1.00  0.00           C
ATOM   5027  O   ARG   337      30.058  24.851  34.544  1.00  0.00           O
ATOM   5028  N   PRO   338      28.025  25.713  34.957  1.00  0.00           N
ATOM   5029  CD  PRO   338      26.596  25.833  34.664  1.00  0.00           C
ATOM   5030  HD2 PRO   338      26.118  24.905  34.979  1.00  0.00           H
ATOM   5031  HD3 PRO   338      26.507  26.169  33.631  1.00  0.00           H
ATOM   5032  CG  PRO   338      26.174  26.924  35.601  1.00  0.00           C
ATOM   5033  HG2 PRO   338      25.956  26.428  36.548  1.00  0.00           H
ATOM   5034  HG3 PRO   338      25.320  27.534  35.306  1.00  0.00           H
ATOM   5035  CB  PRO   338      27.448  27.732  35.783  1.00  0.00           C
ATOM   5036  HB2 PRO   338      27.453  28.473  36.583  1.00  0.00           H
ATOM   5037  HB3 PRO   338      27.674  28.238  34.845  1.00  0.00           H
ATOM   5038  CA  PRO   338      28.523  26.791  35.769  1.00  0.00           C
ATOM   5039  HA  PRO   338      29.399  27.207  35.271  1.00  0.00           H
ATOM   5040  C   PRO   338      28.942  26.293  37.129  1.00  0.00           C
ATOM   5041  O   PRO   338      28.276  25.443  37.701  1.00  0.00           O
ATOM   5042  N   CYX   339      30.043  26.740  37.829  1.00  0.00           N
ATOM   5043  H   CYX   339      30.748  27.306  37.379  1.00  0.00           H
ATOM   5044  CA  CYX   339      30.350  26.381  39.148  1.00  0.00           C
ATOM   5045  HA  CYX   339      29.438  26.187  39.712  1.00  0.00           H
ATOM   5046  CB  CYX   339      31.378  25.234  39.225  1.00  0.00           C
ATOM   5047  HB2 CYX   339      32.245  25.567  38.654  1.00  0.00           H
ATOM   5048  HB3 CYX   339      31.719  24.931  40.215  1.00  0.00           H
[truncated: 55,727 more chars]
