# Supplementary material for: Worth the Weight: Sub-Pocket EXplorer (SubPEx), a Weighted Ensemble Method to Enhance Binding-Pocket Conformational Sampling
Source: J Chem Theory Comput. 2023 Aug 16;19(17):5677–89. doi: 10.1021/acs.jctc.3c00478 (PMC10500992; doi:10.1021/acs.jctc.3c00478)
Supplement: Supplementary file 2 — ct3c00478_si_002.zip [file ct3c00478_si_002.zip › clustered_structures/NA/brute-force/rep.c2.aligned.pdb]

HELIX    1   1 SER     23  LYS     29  1                                   7
HELIX    2   2 LYS     61  ASN     64  1                                   4
HELIX    3   3 PRO     87  ASN     89  1                                   3
HELIX    4   4 PRO    328  THR    331  1                                   4
SHEET    1   1 1 GLY    14  LYS    20  0
SHEET    2   2 1 PHE    39  CYX    42  0
SHEET    3   3 1 CYX    47  THR    53  0
SHEET    4   4 1 THR    75  PRO    80  0
SHEET    5   5 1 ARG    91  VAL    95  0
SHEET    6   6 1 ALA    99  HIE   103  0
SHEET    7   7 1 TRP   108  SER   114  0
SHEET    8   8 1 VAL   121  TYR   126  0
SHEET    9   9 1 ILE   129  LYS   135  0
SHEET   10  10 1 ALA   150  VAL   152  0
SHEET   11  11 1 SER   155  ASP   162  0
SHEET   12  12 1 SER   170  GLU   177  0
SHEET   13  13 1 LYS   180  GLU   186  0
SHEET   14  14 1 SER   198  ASN   202  0
SHEET   15  15 1 GLU   205  VAL   209  0
SHEET   16  16 1 PRO   220  PHE   224  0
SHEET   17  17 1 TYR   230  TYR   234  0
SHEET   18  18 1 SER   268  TYR   271  0
SHEET   19  19 1 GLY   274  ARG   279  0
SHEET   20  20 1 PHE   289  ASP   294  0
SHEET   21  21 1 VAL   307  VAL   312  0
SHEET   22  22 1 SER   321  GLN   326  0
SHEET   23  23 1 ARG   337  GLY   347  0
SHEET   24  24 1 THR   356  VAL   366  0
CRYST1  152.015  145.858  152.538   7.11   3.41   7.32               1
ATOM      1  N   VAL     1      43.206  18.684  24.491  1.00  0.00           N
ATOM      2  H1  VAL     1      43.039  18.357  25.431  1.00  0.00           H
ATOM      3  H2  VAL     1      43.965  18.154  24.087  1.00  0.00           H
ATOM      4  H3  VAL     1      43.658  19.569  24.666  1.00  0.00           H
ATOM      5  CA  VAL     1      41.912  18.899  23.780  1.00  0.00           C
ATOM      6  HA  VAL     1      42.198  18.789  22.734  1.00  0.00           H
ATOM      7  CB  VAL     1      40.803  17.837  24.079  1.00  0.00           C
ATOM      8  HB  VAL     1      40.748  17.892  25.166  1.00  0.00           H
ATOM      9  CG1 VAL     1      39.434  18.112  23.543  1.00  0.00           C
ATOM     10 HG11 VAL     1      38.833  17.203  23.510  1.00  0.00           H
ATOM     11 HG12 VAL     1      38.949  18.862  24.167  1.00  0.00           H
ATOM     12 HG13 VAL     1      39.493  18.441  22.505  1.00  0.00           H
ATOM     13  CG2 VAL     1      41.248  16.414  23.654  1.00  0.00           C
ATOM     14 HG21 VAL     1      42.164  16.123  24.167  1.00  0.00           H
ATOM     15 HG22 VAL     1      40.404  15.789  23.945  1.00  0.00           H
ATOM     16 HG23 VAL     1      41.447  16.271  22.592  1.00  0.00           H
ATOM     17  C   VAL     1      41.479  20.320  23.911  1.00  0.00           C
ATOM     18  O   VAL     1      41.406  20.780  25.045  1.00  0.00           O
ATOM     19  N   LYS     2      40.951  21.007  22.813  1.00  0.00           N
ATOM     20  H   LYS     2      40.810  20.617  21.892  1.00  0.00           H
ATOM     21  CA  LYS     2      40.461  22.421  22.988  1.00  0.00           C
ATOM     22  HA  LYS     2      41.331  22.916  23.420  1.00  0.00           H
ATOM     23  CB  LYS     2      40.238  23.115  21.598  1.00  0.00           C
ATOM     24  HB2 LYS     2      39.889  24.134  21.766  1.00  0.00           H
ATOM     25  HB3 LYS     2      41.237  23.195  21.170  1.00  0.00           H
ATOM     26  CG  LYS     2      39.325  22.219  20.763  1.00  0.00           C
ATOM     27  HG2 LYS     2      39.774  21.274  20.455  1.00  0.00           H
ATOM     28  HG3 LYS     2      38.375  22.121  21.287  1.00  0.00           H
ATOM     29  CD  LYS     2      38.945  22.858  19.395  1.00  0.00           C
ATOM     30  HD2 LYS     2      39.722  22.735  18.641  1.00  0.00           H
ATOM     31  HD3 LYS     2      38.008  22.404  19.074  1.00  0.00           H
ATOM     32  CE  LYS     2      38.573  24.329  19.511  1.00  0.00           C
ATOM     33  HE2 LYS     2      37.798  24.462  20.265  1.00  0.00           H
ATOM     34  HE3 LYS     2      39.440  24.916  19.818  1.00  0.00           H
ATOM     35  NZ  LYS     2      37.968  24.896  18.226  1.00  0.00           N
ATOM     36  HZ1 LYS     2      37.019  24.584  18.079  1.00  0.00           H
ATOM     37  HZ2 LYS     2      37.954  25.905  18.182  1.00  0.00           H
ATOM     38  HZ3 LYS     2      38.555  24.623  17.451  1.00  0.00           H
ATOM     39  C   LYS     2      39.205  22.549  23.850  1.00  0.00           C
ATOM     40  O   LYS     2      38.486  21.566  24.005  1.00  0.00           O
ATOM     41  N   LEU     3      38.794  23.765  24.180  1.00  0.00           N
ATOM     42  H   LEU     3      39.498  24.471  24.015  1.00  0.00           H
ATOM     43  CA  LEU     3      37.441  24.097  24.565  1.00  0.00           C
ATOM     44  HA  LEU     3      36.968  23.162  24.864  1.00  0.00           H
ATOM     45  CB  LEU     3      37.404  25.087  25.770  1.00  0.00           C
ATOM     46  HB2 LEU     3      38.076  24.725  26.548  1.00  0.00           H
ATOM     47  HB3 LEU     3      37.877  26.001  25.414  1.00  0.00           H
ATOM     48  CG  LEU     3      36.049  25.424  26.402  1.00  0.00           C
ATOM     49  HG  LEU     3      35.419  25.823  25.606  1.00  0.00           H
ATOM     50  CD1 LEU     3      35.406  24.138  26.929  1.00  0.00           C
ATOM     51 HD11 LEU     3      36.055  23.792  27.734  1.00  0.00           H
ATOM     52 HD12 LEU     3      34.422  24.485  27.246  1.00  0.00           H
ATOM     53 HD13 LEU     3      35.202  23.350  26.203  1.00  0.00           H
ATOM     54  CD2 LEU     3      36.160  26.385  27.534  1.00  0.00           C
ATOM     55 HD21 LEU     3      35.335  26.419  28.246  1.00  0.00           H
ATOM     56 HD22 LEU     3      36.961  26.028  28.182  1.00  0.00           H
ATOM     57 HD23 LEU     3      36.396  27.353  27.093  1.00  0.00           H
ATOM     58  C   LEU     3      36.749  24.667  23.267  1.00  0.00           C
ATOM     59  O   LEU     3      37.254  25.726  22.776  1.00  0.00           O
ATOM     60  N   ALA     4      35.702  24.081  22.742  1.00  0.00           N
ATOM     61  H   ALA     4      35.375  23.247  23.207  1.00  0.00           H
ATOM     62  CA  ALA     4      34.924  24.567  21.617  1.00  0.00           C
ATOM     63  HA  ALA     4      35.554  24.781  20.754  1.00  0.00           H
ATOM     64  CB  ALA     4      34.093  23.315  21.088  1.00  0.00           C
ATOM     65  HB1 ALA     4      33.738  23.574  20.091  1.00  0.00           H
ATOM     66  HB2 ALA     4      34.834  22.530  20.936  1.00  0.00           H
ATOM     67  HB3 ALA     4      33.243  22.986  21.687  1.00  0.00           H
ATOM     68  C   ALA     4      34.085  25.835  21.937  1.00  0.00           C
ATOM     69  O   ALA     4      33.190  25.722  22.776  1.00  0.00           O
ATOM     70  N   GLY     5      34.274  26.857  21.153  1.00  0.00           N
ATOM     71  H   GLY     5      35.041  26.811  20.498  1.00  0.00           H
ATOM     72  CA  GLY     5      33.395  28.087  21.145  1.00  0.00           C
ATOM     73  HA2 GLY     5      33.644  28.752  21.972  1.00  0.00           H
ATOM     74  HA3 GLY     5      33.747  28.682  20.302  1.00  0.00           H
ATOM     75  C   GLY     5      31.933  27.742  20.873  1.00  0.00           C
ATOM     76  O   GLY     5      30.957  28.413  21.226  1.00  0.00           O
ATOM     77  N   ASN     6      31.681  26.619  20.236  1.00  0.00           N
ATOM     78  H   ASN     6      32.473  26.189  19.780  1.00  0.00           H
ATOM     79  CA  ASN     6      30.364  26.065  20.073  1.00  0.00           C
ATOM     80  HA  ASN     6      29.756  26.860  19.640  1.00  0.00           H
ATOM     81  CB  ASN     6      30.426  24.871  19.048  1.00  0.00           C
ATOM     82  HB2 ASN     6      30.945  23.978  19.397  1.00  0.00           H
ATOM     83  HB3 ASN     6      29.387  24.620  18.833  1.00  0.00           H
ATOM     84  CG  ASN     6      31.068  25.304  17.757  1.00  0.00           C
ATOM     85  OD1 ASN     6      32.267  25.335  17.670  1.00  0.00           O
ATOM     86  ND2 ASN     6      30.429  25.679  16.679  1.00  0.00           N
ATOM     87 HD21 ASN     6      29.427  25.738  16.791  1.00  0.00           H
ATOM     88 HD22 ASN     6      30.927  25.882  15.823  1.00  0.00           H
ATOM     89  C   ASN     6      29.685  25.637  21.359  1.00  0.00           C
ATOM     90  O   ASN     6      28.477  25.743  21.540  1.00  0.00           O
ATOM     91  N   SER     7      30.481  25.217  22.303  1.00  0.00           N
ATOM     92  H   SER     7      31.476  25.276  22.138  1.00  0.00           H
ATOM     93  CA  SER     7      29.936  24.782  23.629  1.00  0.00           C
ATOM     94  HA  SER     7      29.068  24.252  23.238  1.00  0.00           H
ATOM     95  CB  SER     7      30.851  23.753  24.351  1.00  0.00           C
ATOM     96  HB2 SER     7      30.299  23.093  25.021  1.00  0.00           H
ATOM     97  HB3 SER     7      31.207  23.156  23.512  1.00  0.00           H
ATOM     98  OG  SER     7      31.916  24.363  25.007  1.00  0.00           O
ATOM     99  HG  SER     7      32.313  24.977  24.384  1.00  0.00           H
ATOM    100  C   SER     7      29.415  25.869  24.527  1.00  0.00           C
ATOM    101  O   SER     7      29.789  27.028  24.390  1.00  0.00           O
ATOM    102  N   SER     8      28.571  25.425  25.477  1.00  0.00           N
ATOM    103  H   SER     8      28.179  24.509  25.644  1.00  0.00           H
ATOM    104  CA  SER     8      27.741  26.433  26.339  1.00  0.00           C
ATOM    105  HA  SER     8      28.312  27.355  26.442  1.00  0.00           H
ATOM    106  CB  SER     8      26.477  26.865  25.650  1.00  0.00           C
ATOM    107  HB2 SER     8      25.781  27.282  26.377  1.00  0.00           H
ATOM    108  HB3 SER     8      26.703  27.633  24.910  1.00  0.00           H
ATOM    109  OG  SER     8      25.808  25.829  25.062  1.00  0.00           O
ATOM    110  HG  SER     8      26.217  25.586  24.229  1.00  0.00           H
ATOM    111  C   SER     8      27.398  25.826  27.734  1.00  0.00           C
ATOM    112  O   SER     8      27.641  24.711  28.024  1.00  0.00           O
ATOM    113  N   LEU     9      26.755  26.651  28.530  1.00  0.00           N
ATOM    114  H   LEU     9      26.563  27.565  28.145  1.00  0.00           H
ATOM    115  CA  LEU     9      26.436  26.282  29.925  1.00  0.00           C
ATOM    116  HA  LEU     9      27.377  25.828  30.238  1.00  0.00           H
ATOM    117  CB  LEU     9      26.083  27.441  30.880  1.00  0.00           C
ATOM    118  HB2 LEU     9      25.058  27.792  30.758  1.00  0.00           H
ATOM    119  HB3 LEU     9      26.163  27.070  31.902  1.00  0.00           H
ATOM    120  CG  LEU     9      27.073  28.707  30.981  1.00  0.00           C
ATOM    121  HG  LEU     9      27.150  29.204  30.014  1.00  0.00           H
ATOM    122  CD1 LEU     9      26.441  29.787  31.893  1.00  0.00           C
ATOM    123 HD11 LEU     9      26.739  30.756  31.493  1.00  0.00           H
ATOM    124 HD12 LEU     9      25.354  29.767  31.820  1.00  0.00           H
ATOM    125 HD13 LEU     9      26.798  29.753  32.923  1.00  0.00           H
ATOM    126  CD2 LEU     9      28.546  28.324  31.291  1.00  0.00           C
ATOM    127 HD21 LEU     9      29.024  27.815  30.453  1.00  0.00           H
ATOM    128 HD22 LEU     9      29.278  29.090  31.546  1.00  0.00           H
ATOM    129 HD23 LEU     9      28.607  27.647  32.144  1.00  0.00           H
ATOM    130  C   LEU     9      25.328  25.203  30.010  1.00  0.00           C
ATOM    131  O   LEU     9      24.276  25.401  29.428  1.00  0.00           O
ATOM    132  N   CYX    10      25.548  24.227  30.921  1.00  0.00           N
ATOM    133  H   CYX    10      26.450  24.216  31.374  1.00  0.00           H
ATOM    134  CA  CYX    10      24.536  23.235  31.284  1.00  0.00           C
ATOM    135  HA  CYX    10      24.230  22.600  30.451  1.00  0.00           H
ATOM    136  CB  CYX    10      25.253  22.312  32.317  1.00  0.00           C
ATOM    137  HB2 CYX    10      25.518  22.878  33.210  1.00  0.00           H
ATOM    138  HB3 CYX    10      24.506  21.606  32.683  1.00  0.00           H
ATOM    139  SG  CYX    10      26.699  21.446  31.893  1.00  0.00           S
ATOM    140  C   CYX    10      23.284  23.859  32.006  1.00  0.00           C
ATOM    141  O   CYX    10      23.395  24.922  32.591  1.00  0.00           O
ATOM    142  N   PRO    11      22.041  23.311  31.963  1.00  0.00           N
ATOM    143  CD  PRO    11      21.775  21.947  31.470  1.00  0.00           C
ATOM    144  HD2 PRO    11      22.507  21.214  31.813  1.00  0.00           H
ATOM    145  HD3 PRO    11      21.747  22.066  30.387  1.00  0.00           H
ATOM    146  CG  PRO    11      20.383  21.632  31.962  1.00  0.00           C
ATOM    147  HG2 PRO    11      20.448  21.190  32.956  1.00  0.00           H
ATOM    148  HG3 PRO    11      19.906  20.935  31.272  1.00  0.00           H
ATOM    149  CB  PRO    11      19.710  23.012  32.021  1.00  0.00           C
ATOM    150  HB2 PRO    11      18.788  22.974  32.601  1.00  0.00           H
ATOM    151  HB3 PRO    11      19.510  23.352  31.005  1.00  0.00           H
ATOM    152  CA  PRO    11      20.829  23.846  32.634  1.00  0.00           C
ATOM    153  HA  PRO    11      20.717  24.895  32.358  1.00  0.00           H
ATOM    154  C   PRO    11      21.008  23.607  34.173  1.00  0.00           C
ATOM    155  O   PRO    11      21.768  22.779  34.533  1.00  0.00           O
ATOM    156  N   ILE    12      20.287  24.382  34.958  1.00  0.00           N
ATOM    157  H   ILE    12      19.563  24.901  34.481  1.00  0.00           H
ATOM    158  CA  ILE    12      20.375  24.398  36.406  1.00  0.00           C
ATOM    159  HA  ILE    12      20.803  23.465  36.774  1.00  0.00           H
ATOM    160  CB  ILE    12      21.224  25.651  36.786  1.00  0.00           C
ATOM    161  HB  ILE    12      20.566  26.470  36.496  1.00  0.00           H
ATOM    162  CG2 ILE    12      21.506  25.657  38.244  1.00  0.00           C
ATOM    163 HG21 ILE    12      20.561  25.856  38.751  1.00  0.00           H
ATOM    164 HG22 ILE    12      21.916  24.744  38.676  1.00  0.00           H
ATOM    165 HG23 ILE    12      22.143  26.502  38.507  1.00  0.00           H
ATOM    166  CG1 ILE    12      22.508  25.838  36.072  1.00  0.00           C
ATOM    167 HG12 ILE    12      22.282  25.933  35.010  1.00  0.00           H
ATOM    168 HG13 ILE    12      22.991  26.760  36.393  1.00  0.00           H
ATOM    169  CD1 ILE    12      23.615  24.811  36.232  1.00  0.00           C
ATOM    170 HD11 ILE    12      23.294  23.822  35.904  1.00  0.00           H
ATOM    171 HD12 ILE    12      24.348  25.070  35.468  1.00  0.00           H
ATOM    172 HD13 ILE    12      24.044  24.864  37.232  1.00  0.00           H
ATOM    173  C   ILE    12      18.999  24.357  37.056  1.00  0.00           C
ATOM    174  O   ILE    12      18.006  24.881  36.502  1.00  0.00           O
ATOM    175  N   ASN    13      18.858  23.769  38.327  1.00  0.00           N
ATOM    176  H   ASN    13      19.538  23.099  38.657  1.00  0.00           H
ATOM    177  CA  ASN    13      17.801  24.097  39.285  1.00  0.00           C
ATOM    178  HA  ASN    13      17.480  25.121  39.098  1.00  0.00           H
ATOM    179  CB  ASN    13      16.649  23.141  39.140  1.00  0.00           C
ATOM    180  HB2 ASN    13      17.089  22.145  39.186  1.00  0.00           H
ATOM    181  HB3 ASN    13      15.846  23.374  39.840  1.00  0.00           H
ATOM    182  CG  ASN    13      15.888  23.285  37.808  1.00  0.00           C
ATOM    183  OD1 ASN    13      15.354  24.282  37.391  1.00  0.00           O
ATOM    184  ND2 ASN    13      15.832  22.162  37.123  1.00  0.00           N
ATOM    185 HD21 ASN    13      15.148  22.171  36.380  1.00  0.00           H
ATOM    186 HD22 ASN    13      16.274  21.284  37.358  1.00  0.00           H
ATOM    187  C   ASN    13      18.262  24.182  40.752  1.00  0.00           C
ATOM    188  O   ASN    13      17.487  24.670  41.584  1.00  0.00           O
ATOM    189  N   GLY    14      19.480  23.705  41.024  1.00  0.00           N
ATOM    190  H   GLY    14      19.987  23.143  40.354  1.00  0.00           H
ATOM    191  CA  GLY    14      20.123  23.870  42.320  1.00  0.00           C
ATOM    192  HA2 GLY    14      19.853  24.839  42.739  1.00  0.00           H
ATOM    193  HA3 GLY    14      19.774  22.990  42.860  1.00  0.00           H
ATOM    194  C   GLY    14      21.716  23.857  42.149  1.00  0.00           C
ATOM    195  O   GLY    14      22.183  23.771  41.003  1.00  0.00           O
ATOM    196  N   TRP    15      22.393  23.943  43.319  1.00  0.00           N
ATOM    197  H   TRP    15      21.835  24.188  44.124  1.00  0.00           H
ATOM    198  CA  TRP    15      23.858  24.004  43.422  1.00  0.00           C
ATOM    199  HA  TRP    15      24.278  23.597  42.503  1.00  0.00           H
ATOM    200  CB  TRP    15      24.349  25.462  43.728  1.00  0.00           C
ATOM    201  HB2 TRP    15      23.954  25.790  44.690  1.00  0.00           H
ATOM    202  HB3 TRP    15      25.426  25.597  43.839  1.00  0.00           H
ATOM    203  CG  TRP    15      23.966  26.425  42.748  1.00  0.00           C
ATOM    204  CD1 TRP    15      22.734  26.919  42.573  1.00  0.00           C
ATOM    205  HD1 TRP    15      21.854  26.698  43.157  1.00  0.00           H
ATOM    206  NE1 TRP    15      22.611  27.564  41.323  1.00  0.00           N
ATOM    207  HE1 TRP    15      21.795  28.068  41.005  1.00  0.00           H
ATOM    208  CE2 TRP    15      23.776  27.566  40.696  1.00  0.00           C
ATOM    209  CZ2 TRP    15      24.152  28.052  39.435  1.00  0.00           C
ATOM    210  HZ2 TRP    15      23.471  28.555  38.764  1.00  0.00           H
ATOM    211  CH2 TRP    15      25.510  27.859  39.065  1.00  0.00           C
ATOM    212  HH2 TRP    15      25.928  28.196  38.128  1.00  0.00           H
ATOM    213  CZ3 TRP    15      26.417  27.221  39.884  1.00  0.00           C
ATOM    214  HZ3 TRP    15      27.397  27.072  39.457  1.00  0.00           H
ATOM    215  CE3 TRP    15      25.952  26.679  41.121  1.00  0.00           C
ATOM    216  HE3 TRP    15      26.658  26.179  41.767  1.00  0.00           H
ATOM    217  CD2 TRP    15      24.646  26.794  41.520  1.00  0.00           C
ATOM    218  C   TRP    15      24.273  22.994  44.546  1.00  0.00           C
ATOM    219  O   TRP    15      23.669  23.091  45.630  1.00  0.00           O
ATOM    220  N   ALA    16      25.287  22.161  44.432  1.00  0.00           N
ATOM    221  H   ALA    16      25.824  22.168  43.577  1.00  0.00           H
ATOM    222  CA  ALA    16      25.712  21.153  45.428  1.00  0.00           C
ATOM    223  HA  ALA    16      25.051  21.126  46.293  1.00  0.00           H
ATOM    224  CB  ALA    16      25.526  19.735  44.766  1.00  0.00           C
ATOM    225  HB1 ALA    16      26.191  19.052  45.295  1.00  0.00           H
ATOM    226  HB2 ALA    16      24.527  19.326  44.915  1.00  0.00           H
ATOM    227  HB3 ALA    16      25.800  19.843  43.716  1.00  0.00           H
ATOM    228  C   ALA    16      27.215  21.424  45.846  1.00  0.00           C
ATOM    229  O   ALA    16      27.970  21.982  45.060  1.00  0.00           O
ATOM    230  N   VAL    17      27.720  20.995  47.004  1.00  0.00           N
ATOM    231  H   VAL    17      27.202  20.303  47.526  1.00  0.00           H
ATOM    232  CA  VAL    17      29.148  21.096  47.409  1.00  0.00           C
ATOM    233  HA  VAL    17      29.453  22.139  47.330  1.00  0.00           H
ATOM    234  CB  VAL    17      29.531  20.685  48.875  1.00  0.00           C
ATOM    235  HB  VAL    17      29.236  19.702  49.245  1.00  0.00           H
ATOM    236  CG1 VAL    17      31.116  20.674  49.126  1.00  0.00           C
ATOM    237 HG11 VAL    17      31.205  20.513  50.200  1.00  0.00           H
ATOM    238 HG12 VAL    17      31.552  19.845  48.567  1.00  0.00           H
ATOM    239 HG13 VAL    17      31.704  21.495  48.717  1.00  0.00           H
ATOM    240  CG2 VAL    17      28.847  21.713  49.854  1.00  0.00           C
ATOM    241 HG21 VAL    17      27.762  21.598  49.875  1.00  0.00           H
ATOM    242 HG22 VAL    17      29.243  21.448  50.833  1.00  0.00           H
ATOM    243 HG23 VAL    17      29.194  22.696  49.533  1.00  0.00           H
ATOM    244  C   VAL    17      30.056  20.291  46.413  1.00  0.00           C
ATOM    245  O   VAL    17      29.960  19.088  46.355  1.00  0.00           O
ATOM    246  N   TYR    18      30.960  21.017  45.646  1.00  0.00           N
ATOM    247  H   TYR    18      30.970  22.022  45.735  1.00  0.00           H
ATOM    248  CA  TYR    18      31.916  20.344  44.781  1.00  0.00           C
ATOM    249  HA  TYR    18      31.344  19.494  44.409  1.00  0.00           H
ATOM    250  CB  TYR    18      32.185  21.288  43.563  1.00  0.00           C
ATOM    251  HB2 TYR    18      31.325  21.215  42.897  1.00  0.00           H
ATOM    252  HB3 TYR    18      32.389  22.306  43.897  1.00  0.00           H
ATOM    253  CG  TYR    18      33.343  20.818  42.808  1.00  0.00           C
ATOM    254  CD1 TYR    18      33.185  19.796  41.898  1.00  0.00           C
ATOM    255  HD1 TYR    18      32.304  19.174  41.831  1.00  0.00           H
ATOM    256  CE1 TYR    18      34.306  19.217  41.237  1.00  0.00           C
ATOM    257  HE1 TYR    18      34.197  18.254  40.761  1.00  0.00           H
ATOM    258  CZ  TYR    18      35.574  19.797  41.360  1.00  0.00           C
ATOM    259  OH  TYR    18      36.542  19.226  40.600  1.00  0.00           O
ATOM    260  HH  TYR    18      36.197  18.479  40.106  1.00  0.00           H
ATOM    261  CE2 TYR    18      35.702  20.912  42.163  1.00  0.00           C
ATOM    262  HE2 TYR    18      36.690  21.337  42.253  1.00  0.00           H
ATOM    263  CD2 TYR    18      34.600  21.389  42.875  1.00  0.00           C
ATOM    264  HD2 TYR    18      34.777  22.224  43.538  1.00  0.00           H
ATOM    265  C   TYR    18      33.224  19.904  45.598  1.00  0.00           C
ATOM    266  O   TYR    18      33.533  18.718  45.465  1.00  0.00           O
ATOM    267  N   SER    19      33.872  20.782  46.383  1.00  0.00           N
ATOM    268  H   SER    19      33.374  21.655  46.480  1.00  0.00           H
ATOM    269  CA  SER    19      35.159  20.536  47.076  1.00  0.00           C
ATOM    270  HA  SER    19      35.066  19.494  47.382  1.00  0.00           H
ATOM    271  CB  SER    19      36.311  20.717  46.102  1.00  0.00           C
ATOM    272  HB2 SER    19      36.300  21.712  45.655  1.00  0.00           H
ATOM    273  HB3 SER    19      37.283  20.805  46.589  1.00  0.00           H
ATOM    274  OG  SER    19      36.282  19.662  45.171  1.00  0.00           O
ATOM    275  HG  SER    19      35.358  19.497  44.967  1.00  0.00           H
ATOM    276  C   SER    19      35.189  21.543  48.264  1.00  0.00           C
ATOM    277  O   SER    19      34.651  22.663  48.193  1.00  0.00           O
ATOM    278  N   LYS    20      35.769  21.181  49.407  1.00  0.00           N
ATOM    279  H   LYS    20      36.078  20.220  49.445  1.00  0.00           H
ATOM    280  CA  LYS    20      36.230  22.146  50.440  1.00  0.00           C
ATOM    281  HA  LYS    20      36.458  23.083  49.934  1.00  0.00           H
ATOM    282  CB  LYS    20      35.048  22.417  51.530  1.00  0.00           C
ATOM    283  HB2 LYS    20      35.560  23.058  52.247  1.00  0.00           H
ATOM    284  HB3 LYS    20      34.148  22.873  51.116  1.00  0.00           H
ATOM    285  CG  LYS    20      34.814  21.099  52.257  1.00  0.00           C
ATOM    286  HG2 LYS    20      34.724  20.312  51.508  1.00  0.00           H
ATOM    287  HG3 LYS    20      35.694  20.848  52.849  1.00  0.00           H
ATOM    288  CD  LYS    20      33.532  21.156  53.091  1.00  0.00           C
ATOM    289  HD2 LYS    20      33.365  22.101  53.605  1.00  0.00           H
ATOM    290  HD3 LYS    20      32.710  20.948  52.405  1.00  0.00           H
ATOM    291  CE  LYS    20      33.456  19.968  54.087  1.00  0.00           C
ATOM    292  HE2 LYS    20      32.406  19.879  54.365  1.00  0.00           H
ATOM    293  HE3 LYS    20      33.712  19.052  53.553  1.00  0.00           H
ATOM    294  NZ  LYS    20      34.257  20.275  55.362  1.00  0.00           N
ATOM    295  HZ1 LYS    20      33.882  19.650  56.062  1.00  0.00           H
ATOM    296  HZ2 LYS    20      35.221  20.034  55.186  1.00  0.00           H
ATOM    297  HZ3 LYS    20      34.027  21.236  55.573  1.00  0.00           H
ATOM    298  C   LYS    20      37.563  21.674  51.036  1.00  0.00           C
ATOM    299  O   LYS    20      37.878  20.509  50.890  1.00  0.00           O
ATOM    300  N   ASP    21      38.425  22.586  51.454  1.00  0.00           N
ATOM    301  H   ASP    21      38.173  23.562  51.401  1.00  0.00           H
ATOM    302  CA  ASP    21      39.863  22.351  51.714  1.00  0.00           C
ATOM    303  HA  ASP    21      40.377  21.735  50.977  1.00  0.00           H
ATOM    304  CB  ASP    21      40.525  23.758  51.764  1.00  0.00           C
ATOM    305  HB2 ASP    21      41.558  23.572  52.058  1.00  0.00           H
ATOM    306  HB3 ASP    21      40.501  24.186  50.762  1.00  0.00           H
ATOM    307  CG  ASP    21      39.978  24.788  52.860  1.00  0.00           C
ATOM    308  OD1 ASP    21      39.206  24.383  53.770  1.00  0.00           O
ATOM    309  OD2 ASP    21      40.420  25.924  52.753  1.00  0.00           O
ATOM    310  C   ASP    21      40.100  21.619  52.958  1.00  0.00           C
ATOM    311  O   ASP    21      41.164  20.928  53.027  1.00  0.00           O
ATOM    312  N   ASN    22      39.289  21.761  53.955  1.00  0.00           N
ATOM    313  H   ASN    22      38.583  22.475  53.852  1.00  0.00           H
ATOM    314  CA  ASN    22      39.510  21.418  55.370  1.00  0.00           C
ATOM    315  HA  ASN    22      38.775  21.892  56.020  1.00  0.00           H
ATOM    316  CB  ASN    22      39.295  19.911  55.550  1.00  0.00           C
ATOM    317  HB2 ASN    22      40.032  19.429  54.908  1.00  0.00           H
ATOM    318  HB3 ASN    22      39.314  19.657  56.610  1.00  0.00           H
ATOM    319  CG  ASN    22      37.890  19.477  55.164  1.00  0.00           C
ATOM    320  OD1 ASN    22      36.947  20.231  54.968  1.00  0.00           O
ATOM    321  ND2 ASN    22      37.683  18.154  55.019  1.00  0.00           N
ATOM    322 HD21 ASN    22      38.492  17.555  55.087  1.00  0.00           H
ATOM    323 HD22 ASN    22      36.726  17.889  54.829  1.00  0.00           H
ATOM    324  C   ASN    22      40.893  21.994  55.939  1.00  0.00           C
ATOM    325  O   ASN    22      41.476  21.365  56.840  1.00  0.00           O
ATOM    326  N   SER    23      41.385  23.076  55.301  1.00  0.00           N
ATOM    327  H   SER    23      40.849  23.441  54.528  1.00  0.00           H
ATOM    328  CA  SER    23      42.711  23.593  55.553  1.00  0.00           C
ATOM    329  HA  SER    23      43.467  22.883  55.216  1.00  0.00           H
ATOM    330  CB  SER    23      42.980  24.885  54.705  1.00  0.00           C
ATOM    331  HB2 SER    23      43.991  25.278  54.818  1.00  0.00           H
ATOM    332  HB3 SER    23      42.881  24.720  53.632  1.00  0.00           H
ATOM    333  OG  SER    23      42.124  25.906  55.201  1.00  0.00           O
ATOM    334  HG  SER    23      42.278  26.664  54.632  1.00  0.00           H
ATOM    335  C   SER    23      43.006  23.749  57.075  1.00  0.00           C
ATOM    336  O   SER    23      43.950  23.130  57.580  1.00  0.00           O
ATOM    337  N   ILE    24      42.095  24.410  57.836  1.00  0.00           N
ATOM    338  H   ILE    24      41.253  24.834  57.476  1.00  0.00           H
ATOM    339  CA  ILE    24      42.320  24.636  59.227  1.00  0.00           C
ATOM    340  HA  ILE    24      43.314  25.072  59.127  1.00  0.00           H
ATOM    341  CB  ILE    24      41.441  25.731  59.930  1.00  0.00           C
ATOM    342  HB  ILE    24      40.398  25.473  60.113  1.00  0.00           H
ATOM    343  CG2 ILE    24      41.925  25.981  61.392  1.00  0.00           C
ATOM    344 HG21 ILE    24      41.393  25.302  62.058  1.00  0.00           H
ATOM    345 HG22 ILE    24      43.002  25.812  61.368  1.00  0.00           H
ATOM    346 HG23 ILE    24      41.706  26.997  61.717  1.00  0.00           H
ATOM    347  CG1 ILE    24      41.396  27.115  59.273  1.00  0.00           C
ATOM    348 HG12 ILE    24      40.768  26.982  58.392  1.00  0.00           H
ATOM    349 HG13 ILE    24      40.770  27.807  59.835  1.00  0.00           H
ATOM    350  CD1 ILE    24      42.685  27.812  58.850  1.00  0.00           C
ATOM    351 HD11 ILE    24      43.395  27.574  59.643  1.00  0.00           H
ATOM    352 HD12 ILE    24      43.140  27.530  57.900  1.00  0.00           H
ATOM    353 HD13 ILE    24      42.530  28.887  58.762  1.00  0.00           H
ATOM    354  C   ILE    24      42.532  23.481  60.105  1.00  0.00           C
ATOM    355  O   ILE    24      43.486  23.432  60.869  1.00  0.00           O
ATOM    356  N   ARG    25      41.567  22.557  60.158  1.00  0.00           N
ATOM    357  H   ARG    25      40.748  22.719  59.590  1.00  0.00           H
ATOM    358  CA  ARG    25      41.555  21.343  60.964  1.00  0.00           C
ATOM    359  HA  ARG    25      41.724  21.641  61.998  1.00  0.00           H
ATOM    360  CB  ARG    25      40.186  20.734  61.088  1.00  0.00           C
ATOM    361  HB2 ARG    25      40.409  20.019  61.879  1.00  0.00           H
ATOM    362  HB3 ARG    25      39.434  21.456  61.408  1.00  0.00           H
ATOM    363  CG  ARG    25      39.807  19.880  59.849  1.00  0.00           C
ATOM    364  HG2 ARG    25      39.803  20.549  58.989  1.00  0.00           H
ATOM    365  HG3 ARG    25      40.534  19.085  59.685  1.00  0.00           H
ATOM    366  CD  ARG    25      38.407  19.379  60.060  1.00  0.00           C
ATOM    367  HD2 ARG    25      38.398  18.889  61.033  1.00  0.00           H
ATOM    368  HD3 ARG    25      37.691  20.201  60.079  1.00  0.00           H
ATOM    369  NE  ARG    25      37.899  18.497  58.995  1.00  0.00           N
ATOM    370  HE  ARG    25      37.142  18.879  58.445  1.00  0.00           H
ATOM    371  CZ  ARG    25      38.224  17.276  58.684  1.00  0.00           C
ATOM    372  NH1 ARG    25      37.731  16.635  57.708  1.00  0.00           N
ATOM    373 HH11 ARG    25      36.957  17.106  57.261  1.00  0.00           H
ATOM    374 HH12 ARG    25      37.983  15.679  57.500  1.00  0.00           H
ATOM    375  NH2 ARG    25      39.049  16.607  59.354  1.00  0.00           N
ATOM    376 HH21 ARG    25      39.564  17.161  60.023  1.00  0.00           H
ATOM    377 HH22 ARG    25      39.459  15.772  58.959  1.00  0.00           H
ATOM    378  C   ARG    25      42.677  20.286  60.638  1.00  0.00           C
ATOM    379  O   ARG    25      43.270  19.627  61.486  1.00  0.00           O
ATOM    380  N   ILE    26      43.063  20.204  59.382  1.00  0.00           N
ATOM    381  H   ILE    26      42.487  20.654  58.684  1.00  0.00           H
ATOM    382  CA  ILE    26      44.310  19.535  58.965  1.00  0.00           C
ATOM    383  HA  ILE    26      44.329  18.550  59.431  1.00  0.00           H
ATOM    384  CB  ILE    26      44.298  19.268  57.479  1.00  0.00           C
ATOM    385  HB  ILE    26      44.114  20.162  56.883  1.00  0.00           H
ATOM    386  CG2 ILE    26      45.625  18.496  57.028  1.00  0.00           C
ATOM    387 HG21 ILE    26      46.432  19.089  57.460  1.00  0.00           H
ATOM    388 HG22 ILE    26      45.549  17.513  57.494  1.00  0.00           H
ATOM    389 HG23 ILE    26      45.729  18.394  55.948  1.00  0.00           H
ATOM    390  CG1 ILE    26      43.055  18.403  57.216  1.00  0.00           C
ATOM    391 HG12 ILE    26      43.232  17.381  57.550  1.00  0.00           H
ATOM    392 HG13 ILE    26      42.106  18.727  57.644  1.00  0.00           H
ATOM    393  CD1 ILE    26      42.739  18.239  55.766  1.00  0.00           C
ATOM    394 HD11 ILE    26      42.153  19.080  55.393  1.00  0.00           H
ATOM    395 HD12 ILE    26      43.585  18.113  55.092  1.00  0.00           H
ATOM    396 HD13 ILE    26      42.285  17.251  55.694  1.00  0.00           H
ATOM    397  C   ILE    26      45.539  20.254  59.419  1.00  0.00           C
ATOM    398  O   ILE    26      46.400  19.793  60.207  1.00  0.00           O
ATOM    399  N   GLY    27      45.549  21.572  59.280  1.00  0.00           N
ATOM    400  H   GLY    27      44.827  21.920  58.665  1.00  0.00           H
ATOM    401  CA  GLY    27      46.514  22.562  59.854  1.00  0.00           C
ATOM    402  HA2 GLY    27      47.411  22.529  59.235  1.00  0.00           H
ATOM    403  HA3 GLY    27      46.199  23.591  59.687  1.00  0.00           H
ATOM    404  C   GLY    27      46.764  22.501  61.414  1.00  0.00           C
ATOM    405  O   GLY    27      47.880  22.827  61.843  1.00  0.00           O
ATOM    406  N   SER    28      45.838  21.985  62.173  1.00  0.00           N
ATOM    407  H   SER    28      44.930  21.834  61.755  1.00  0.00           H
ATOM    408  CA  SER    28      46.042  21.685  63.548  1.00  0.00           C
ATOM    409  HA  SER    28      46.120  22.645  64.056  1.00  0.00           H
ATOM    410  CB  SER    28      44.760  20.963  64.018  1.00  0.00           C
ATOM    411  HB2 SER    28      43.920  21.555  63.653  1.00  0.00           H
ATOM    412  HB3 SER    28      44.768  20.034  63.448  1.00  0.00           H
ATOM    413  OG  SER    28      44.707  20.828  65.407  1.00  0.00           O
ATOM    414  HG  SER    28      43.807  20.558  65.603  1.00  0.00           H
ATOM    415  C   SER    28      47.270  20.948  63.969  1.00  0.00           C
ATOM    416  O   SER    28      47.777  21.098  65.101  1.00  0.00           O
ATOM    417  N   LYS    29      47.741  19.988  63.074  1.00  0.00           N
ATOM    418  H   LYS    29      47.242  20.008  62.196  1.00  0.00           H
ATOM    419  CA  LYS    29      48.906  19.129  63.132  1.00  0.00           C
ATOM    420  HA  LYS    29      49.094  18.864  64.172  1.00  0.00           H
ATOM    421  CB  LYS    29      48.696  17.822  62.260  1.00  0.00           C
ATOM    422  HB2 LYS    29      48.420  17.982  61.218  1.00  0.00           H
ATOM    423  HB3 LYS    29      49.650  17.299  62.182  1.00  0.00           H
ATOM    424  CG  LYS    29      47.736  16.910  63.021  1.00  0.00           C
ATOM    425  HG2 LYS    29      48.231  16.519  63.909  1.00  0.00           H
ATOM    426  HG3 LYS    29      46.940  17.527  63.435  1.00  0.00           H
ATOM    427  CD  LYS    29      47.224  15.760  62.155  1.00  0.00           C
ATOM    428  HD2 LYS    29      46.561  15.107  62.722  1.00  0.00           H
ATOM    429  HD3 LYS    29      46.730  16.186  61.281  1.00  0.00           H
ATOM    430  CE  LYS    29      48.429  14.905  61.629  1.00  0.00           C
ATOM    431  HE2 LYS    29      47.985  14.135  60.998  1.00  0.00           H
ATOM    432  HE3 LYS    29      49.244  15.512  61.235  1.00  0.00           H
ATOM    433  NZ  LYS    29      49.049  14.201  62.729  1.00  0.00           N
ATOM    434  HZ1 LYS    29      49.922  13.839  62.372  1.00  0.00           H
ATOM    435  HZ2 LYS    29      49.295  14.816  63.492  1.00  0.00           H
ATOM    436  HZ3 LYS    29      48.502  13.431  63.088  1.00  0.00           H
ATOM    437  C   LYS    29      50.168  19.853  62.745  1.00  0.00           C
ATOM    438  O   LYS    29      51.254  19.226  62.951  1.00  0.00           O
ATOM    439  N   GLY    30      50.101  21.064  62.147  1.00  0.00           N
ATOM    440  H   GLY    30      49.179  21.479  62.139  1.00  0.00           H
ATOM    441  CA  GLY    30      51.133  21.600  61.337  1.00  0.00           C
ATOM    442  HA2 GLY    30      51.012  22.683  61.312  1.00  0.00           H
ATOM    443  HA3 GLY    30      52.149  21.439  61.700  1.00  0.00           H
ATOM    444  C   GLY    30      51.219  21.081  59.886  1.00  0.00           C
ATOM    445  O   GLY    30      50.781  20.009  59.396  1.00  0.00           O
ATOM    446  N   ASP    31      51.974  21.816  59.133  1.00  0.00           N
ATOM    447  H   ASP    31      52.356  22.596  59.649  1.00  0.00           H
ATOM    448  CA  ASP    31      52.410  21.622  57.703  1.00  0.00           C
ATOM    449  HA  ASP    31      53.128  22.433  57.581  1.00  0.00           H
ATOM    450  CB  ASP    31      53.238  20.355  57.385  1.00  0.00           C
ATOM    451  HB2 ASP    31      52.577  19.511  57.190  1.00  0.00           H
ATOM    452  HB3 ASP    31      53.773  20.503  56.447  1.00  0.00           H
ATOM    453  CG  ASP    31      54.322  20.049  58.371  1.00  0.00           C
ATOM    454  OD1 ASP    31      54.576  18.896  58.645  1.00  0.00           O
ATOM    455  OD2 ASP    31      55.093  20.978  58.712  1.00  0.00           O
ATOM    456  C   ASP    31      51.225  21.932  56.736  1.00  0.00           C
ATOM    457  O   ASP    31      50.808  21.180  55.909  1.00  0.00           O
ATOM    458  N   VAL    32      50.595  23.054  56.846  1.00  0.00           N
ATOM    459  H   VAL    32      50.989  23.803  57.398  1.00  0.00           H
ATOM    460  CA  VAL    32      49.652  23.690  55.908  1.00  0.00           C
ATOM    461  HA  VAL    32      49.803  23.261  54.917  1.00  0.00           H
ATOM    462  CB  VAL    32      48.137  23.460  56.246  1.00  0.00           C
ATOM    463  HB  VAL    32      47.961  23.752  57.281  1.00  0.00           H
ATOM    464  CG1 VAL    32      47.150  24.180  55.383  1.00  0.00           C
ATOM    465 HG11 VAL    32      47.088  23.644  54.436  1.00  0.00           H
ATOM    466 HG12 VAL    32      46.194  24.099  55.898  1.00  0.00           H
ATOM    467 HG13 VAL    32      47.381  25.237  55.249  1.00  0.00           H
ATOM    468  CG2 VAL    32      47.793  22.010  56.225  1.00  0.00           C
ATOM    469 HG21 VAL    32      48.131  21.541  55.302  1.00  0.00           H
ATOM    470 HG22 VAL    32      48.221  21.573  57.128  1.00  0.00           H
ATOM    471 HG23 VAL    32      46.704  21.953  56.203  1.00  0.00           H
ATOM    472  C   VAL    32      50.023  25.174  55.741  1.00  0.00           C
ATOM    473  O   VAL    32      50.627  25.712  56.706  1.00  0.00           O
ATOM    474  N   PHE    33      49.749  25.788  54.600  1.00  0.00           N
ATOM    475  H   PHE    33      49.275  25.240  53.896  1.00  0.00           H
ATOM    476  CA  PHE    33      50.005  27.225  54.305  1.00  0.00           C
ATOM    477  HA  PHE    33      50.963  27.646  54.613  1.00  0.00           H
ATOM    478  CB  PHE    33      50.146  27.435  52.743  1.00  0.00           C
ATOM    479  HB2 PHE    33      49.430  26.813  52.204  1.00  0.00           H
ATOM    480  HB3 PHE    33      49.879  28.465  52.509  1.00  0.00           H
ATOM    481  CG  PHE    33      51.441  26.978  52.193  1.00  0.00           C
ATOM    482  CD1 PHE    33      51.623  25.768  51.453  1.00  0.00           C
ATOM    483  HD1 PHE    33      50.784  25.110  51.280  1.00  0.00           H
ATOM    484  CE1 PHE    33      52.863  25.360  50.960  1.00  0.00           C
ATOM    485  HE1 PHE    33      53.110  24.474  50.393  1.00  0.00           H
ATOM    486  CZ  PHE    33      53.991  26.143  51.235  1.00  0.00           C
ATOM    487  HZ  PHE    33      54.985  25.878  50.907  1.00  0.00           H
ATOM    488  CE2 PHE    33      53.846  27.311  51.911  1.00  0.00           C
ATOM    489  HE2 PHE    33      54.631  28.033  52.079  1.00  0.00           H
ATOM    490  CD2 PHE    33      52.592  27.749  52.350  1.00  0.00           C
ATOM    491  HD2 PHE    33      52.447  28.776  52.650  1.00  0.00           H
ATOM    492  C   PHE    33      48.960  28.120  54.855  1.00  0.00           C
ATOM    493  O   PHE    33      47.788  27.772  54.819  1.00  0.00           O
ATOM    494  N   VAL    34      49.295  29.330  55.356  1.00  0.00           N
ATOM    495  H   VAL    34      50.279  29.538  55.441  1.00  0.00           H
ATOM    496  CA  VAL    34      48.303  30.360  55.572  1.00  0.00           C
ATOM    497  HA  VAL    34      47.372  30.030  56.033  1.00  0.00           H
ATOM    498  CB  VAL    34      48.818  31.401  56.636  1.00  0.00           C
ATOM    499  HB  VAL    34      49.838  31.673  56.363  1.00  0.00           H
ATOM    500  CG1 VAL    34      47.936  32.690  56.795  1.00  0.00           C
ATOM    501 HG11 VAL    34      48.388  33.413  57.473  1.00  0.00           H
ATOM    502 HG12 VAL    34      47.743  33.175  55.837  1.00  0.00           H
ATOM    503 HG13 VAL    34      47.021  32.453  57.339  1.00  0.00           H
ATOM    504  CG2 VAL    34      48.918  30.851  58.072  1.00  0.00           C
ATOM    505 HG21 VAL    34      47.936  30.609  58.478  1.00  0.00           H
ATOM    506 HG22 VAL    34      49.428  29.894  57.958  1.00  0.00           H
ATOM    507 HG23 VAL    34      49.461  31.489  58.770  1.00  0.00           H
ATOM    508  C   VAL    34      47.971  31.110  54.245  1.00  0.00           C
ATOM    509  O   VAL    34      48.901  31.624  53.642  1.00  0.00           O
ATOM    510  N   ILE    35      46.692  31.086  53.788  1.00  0.00           N
ATOM    511  H   ILE    35      45.994  30.654  54.375  1.00  0.00           H
ATOM    512  CA  ILE    35      46.252  31.515  52.418  1.00  0.00           C
ATOM    513  HA  ILE    35      47.151  31.688  51.825  1.00  0.00           H
ATOM    514  CB  ILE    35      45.561  30.328  51.734  1.00  0.00           C
ATOM    515  HB  ILE    35      45.424  30.684  50.713  1.00  0.00           H
ATOM    516  CG2 ILE    35      46.513  29.157  51.800  1.00  0.00           C
ATOM    517 HG21 ILE    35      47.562  29.449  51.849  1.00  0.00           H
ATOM    518 HG22 ILE    35      46.327  28.699  52.772  1.00  0.00           H
ATOM    519 HG23 ILE    35      46.231  28.423  51.047  1.00  0.00           H
ATOM    520  CG1 ILE    35      44.070  30.116  52.180  1.00  0.00           C
ATOM    521 HG12 ILE    35      44.072  30.040  53.266  1.00  0.00           H
ATOM    522 HG13 ILE    35      43.499  30.927  51.726  1.00  0.00           H
ATOM    523  CD1 ILE    35      43.554  28.792  51.650  1.00  0.00           C
ATOM    524 HD11 ILE    35      43.870  28.719  50.609  1.00  0.00           H
ATOM    525 HD12 ILE    35      43.941  28.033  52.330  1.00  0.00           H
ATOM    526 HD13 ILE    35      42.465  28.814  51.692  1.00  0.00           H
ATOM    527  C   ILE    35      45.308  32.714  52.410  1.00  0.00           C
ATOM    528  O   ILE    35      44.677  32.861  53.403  1.00  0.00           O
ATOM    529  N   ARG    36      45.248  33.361  51.230  1.00  0.00           N
ATOM    530  H   ARG    36      46.004  33.201  50.579  1.00  0.00           H
ATOM    531  CA  ARG    36      44.241  34.340  50.822  1.00  0.00           C
ATOM    532  HA  ARG    36      43.374  34.206  51.470  1.00  0.00           H
ATOM    533  CB  ARG    36      44.810  35.747  50.989  1.00  0.00           C
ATOM    534  HB2 ARG    36      45.821  35.686  50.589  1.00  0.00           H
ATOM    535  HB3 ARG    36      44.175  36.422  50.415  1.00  0.00           H
ATOM    536  CG  ARG    36      44.934  36.239  52.484  1.00  0.00           C
ATOM    537  HG2 ARG    36      45.690  35.694  53.052  1.00  0.00           H
ATOM    538  HG3 ARG    36      45.246  37.283  52.437  1.00  0.00           H
ATOM    539  CD  ARG    36      43.572  36.084  53.158  1.00  0.00           C
ATOM    540  HD2 ARG    36      43.359  35.045  53.409  1.00  0.00           H
ATOM    541  HD3 ARG    36      43.714  36.625  54.093  1.00  0.00           H
ATOM    542  NE  ARG    36      42.432  36.550  52.341  1.00  0.00           N
ATOM    543  HE  ARG    36      41.905  35.748  52.026  1.00  0.00           H
ATOM    544  CZ  ARG    36      41.884  37.744  52.462  1.00  0.00           C
ATOM    545  NH1 ARG    36      40.686  37.919  52.093  1.00  0.00           N
ATOM    546 HH11 ARG    36      40.066  37.181  51.791  1.00  0.00           H
ATOM    547 HH12 ARG    36      40.294  38.835  51.929  1.00  0.00           H
ATOM    548  NH2 ARG    36      42.632  38.752  52.879  1.00  0.00           N
ATOM    549 HH21 ARG    36      43.622  38.562  52.924  1.00  0.00           H
ATOM    550 HH22 ARG    36      42.361  39.724  52.828  1.00  0.00           H
ATOM    551  C   ARG    36      43.806  34.179  49.389  1.00  0.00           C
ATOM    552  O   ARG    36      44.547  33.625  48.551  1.00  0.00           O
ATOM    553  N   GLH    37      42.603  34.653  49.030  1.00  0.00           N
ATOM    554  H   GLH    37      42.084  35.085  49.781  1.00  0.00           H
ATOM    555  CA  GLH    37      41.859  34.526  47.751  1.00  0.00           C
ATOM    556  HA  GLH    37      40.793  34.565  47.978  1.00  0.00           H
ATOM    557  CB  GLH    37      42.079  35.749  46.733  1.00  0.00           C
ATOM    558  HB2 GLH    37      41.370  35.722  45.905  1.00  0.00           H
ATOM    559  HB3 GLH    37      41.732  36.621  47.287  1.00  0.00           H
ATOM    560  CG  GLH    37      43.483  35.902  46.116  1.00  0.00           C
ATOM    561  HG2 GLH    37      43.965  34.927  46.190  1.00  0.00           H
ATOM    562  HG3 GLH    37      43.528  36.021  45.034  1.00  0.00           H
ATOM    563  CD  GLH    37      44.222  37.019  46.790  1.00  0.00           C
ATOM    564  OE1 GLH    37      44.511  37.018  48.009  1.00  0.00           O
ATOM    565  OE2 GLH    37      44.602  38.102  46.026  1.00  0.00           O
ATOM    566  HE2 GLH    37      44.422  37.993  45.089  1.00  0.00           H
ATOM    567  C   GLH    37      42.022  33.120  47.068  1.00  0.00           C
ATOM    568  O   GLH    37      42.359  33.118  45.925  1.00  0.00           O
ATOM    569  N   PRO    38      41.713  31.995  47.756  1.00  0.00           N
ATOM    570  CD  PRO    38      41.006  31.883  49.056  1.00  0.00           C
ATOM    571  HD2 PRO    38      40.134  32.535  49.030  1.00  0.00           H
ATOM    572  HD3 PRO    38      41.741  32.182  49.802  1.00  0.00           H
ATOM    573  CG  PRO    38      40.622  30.427  49.381  1.00  0.00           C
ATOM    574  HG2 PRO    38      39.606  30.352  48.993  1.00  0.00           H
ATOM    575  HG3 PRO    38      40.666  30.269  50.458  1.00  0.00           H
ATOM    576  CB  PRO    38      41.667  29.647  48.549  1.00  0.00           C
ATOM    577  HB2 PRO    38      41.276  28.641  48.391  1.00  0.00           H
ATOM    578  HB3 PRO    38      42.585  29.455  49.103  1.00  0.00           H
ATOM    579  CA  PRO    38      41.803  30.585  47.282  1.00  0.00           C
ATOM    580  HA  PRO    38      42.783  30.448  46.825  1.00  0.00           H
ATOM    581  C   PRO    38      40.814  30.080  46.133  1.00  0.00           C
ATOM    582  O   PRO    38      39.950  29.293  46.322  1.00  0.00           O
ATOM    583  N   PHE    39      41.059  30.562  44.930  1.00  0.00           N
ATOM    584  H   PHE    39      41.925  31.076  44.856  1.00  0.00           H
ATOM    585  CA  PHE    39      40.235  30.431  43.726  1.00  0.00           C
ATOM    586  HA  PHE    39      39.207  30.504  44.082  1.00  0.00           H
ATOM    587  CB  PHE    39      40.481  31.552  42.673  1.00  0.00           C
ATOM    588  HB2 PHE    39      39.749  31.366  41.887  1.00  0.00           H
ATOM    589  HB3 PHE    39      40.263  32.566  43.007  1.00  0.00           H
ATOM    590  CG  PHE    39      41.816  31.613  42.000  1.00  0.00           C
ATOM    591  CD1 PHE    39      41.860  31.112  40.671  1.00  0.00           C
ATOM    592  HD1 PHE    39      41.049  30.488  40.323  1.00  0.00           H
ATOM    593  CE1 PHE    39      43.001  31.355  39.945  1.00  0.00           C
ATOM    594  HE1 PHE    39      43.054  30.971  38.938  1.00  0.00           H
ATOM    595  CZ  PHE    39      44.099  32.148  40.410  1.00  0.00           C
ATOM    596  HZ  PHE    39      44.966  32.332  39.794  1.00  0.00           H
ATOM    597  CE2 PHE    39      44.055  32.575  41.732  1.00  0.00           C
ATOM    598  HE2 PHE    39      44.783  33.256  42.146  1.00  0.00           H
ATOM    599  CD2 PHE    39      42.924  32.277  42.547  1.00  0.00           C
ATOM    600  HD2 PHE    39      42.888  32.461  43.611  1.00  0.00           H
ATOM    601  C   PHE    39      40.376  29.062  43.115  1.00  0.00           C
ATOM    602  O   PHE    39      41.479  28.605  42.825  1.00  0.00           O
ATOM    603  N   ILE    40      39.262  28.375  42.736  1.00  0.00           N
ATOM    604  H   ILE    40      38.370  28.845  42.805  1.00  0.00           H
ATOM    605  CA  ILE    40      39.232  27.123  41.910  1.00  0.00           C
ATOM    606  HA  ILE    40      40.172  26.626  42.155  1.00  0.00           H
ATOM    607  CB  ILE    40      38.064  26.081  42.215  1.00  0.00           C
ATOM    608  HB  ILE    40      37.141  26.656  42.143  1.00  0.00           H
ATOM    609  CG2 ILE    40      37.982  24.920  41.157  1.00  0.00           C
ATOM    610 HG21 ILE    40      37.560  25.433  40.293  1.00  0.00           H
ATOM    611 HG22 ILE    40      38.988  24.550  40.958  1.00  0.00           H
ATOM    612 HG23 ILE    40      37.274  24.103  41.303  1.00  0.00           H
ATOM    613  CG1 ILE    40      38.249  25.381  43.508  1.00  0.00           C
ATOM    614 HG12 ILE    40      37.388  24.738  43.685  1.00  0.00           H
ATOM    615 HG13 ILE    40      39.152  24.769  43.482  1.00  0.00           H
ATOM    616  CD1 ILE    40      38.316  26.220  44.755  1.00  0.00           C
ATOM    617 HD11 ILE    40      37.486  26.926  44.766  1.00  0.00           H
ATOM    618 HD12 ILE    40      38.345  25.627  45.670  1.00  0.00           H
ATOM    619 HD13 ILE    40      39.299  26.671  44.890  1.00  0.00           H
ATOM    620  C   ILE    40      39.494  27.576  40.514  1.00  0.00           C
ATOM    621  O   ILE    40      39.048  28.651  40.129  1.00  0.00           O
ATOM    622  N   SER    41      40.145  26.737  39.651  1.00  0.00           N
ATOM    623  H   SER    41      40.566  25.909  40.050  1.00  0.00           H
ATOM    624  CA  SER    41      40.188  26.895  38.211  1.00  0.00           C
ATOM    625  HA  SER    41      39.252  27.211  37.752  1.00  0.00           H
ATOM    626  CB  SER    41      41.162  28.037  37.918  1.00  0.00           C
ATOM    627  HB2 SER    41      40.891  28.989  38.374  1.00  0.00           H
ATOM    628  HB3 SER    41      42.120  27.711  38.322  1.00  0.00           H
ATOM    629  OG  SER    41      41.277  28.187  36.567  1.00  0.00           O
ATOM    630  HG  SER    41      41.889  28.908  36.400  1.00  0.00           H
ATOM    631  C   SER    41      40.672  25.634  37.466  1.00  0.00           C
ATOM    632  O   SER    41      41.465  24.864  38.019  1.00  0.00           O
ATOM    633  N   CYX    42      40.020  25.316  36.298  1.00  0.00           N
ATOM    634  H   CYX    42      39.239  25.902  36.040  1.00  0.00           H
ATOM    635  CA  CYX    42      40.052  23.976  35.747  1.00  0.00           C
ATOM    636  HA  CYX    42      40.726  23.410  36.391  1.00  0.00           H
ATOM    637  CB  CYX    42      38.603  23.476  35.630  1.00  0.00           C
ATOM    638  HB2 CYX    42      38.072  23.990  34.828  1.00  0.00           H
ATOM    639  HB3 CYX    42      38.538  22.441  35.290  1.00  0.00           H
ATOM    640  SG  CYX    42      37.597  23.491  37.152  1.00  0.00           S
ATOM    641  C   CYX    42      40.673  23.796  34.326  1.00  0.00           C
ATOM    642  O   CYX    42      40.426  24.541  33.366  1.00  0.00           O
ATOM    643  N   SER    43      41.332  22.648  34.171  1.00  0.00           N
ATOM    644  H   SER    43      41.507  22.185  35.052  1.00  0.00           H
ATOM    645  CA  SER    43      41.569  21.883  32.896  1.00  0.00           C
ATOM    646  HA  SER    43      41.683  22.623  32.103  1.00  0.00           H
ATOM    647  CB  SER    43      42.867  21.094  33.064  1.00  0.00           C
ATOM    648  HB2 SER    43      43.709  21.782  33.141  1.00  0.00           H
ATOM    649  HB3 SER    43      42.792  20.369  33.874  1.00  0.00           H
ATOM    650  OG  SER    43      43.242  20.308  31.926  1.00  0.00           O
ATOM    651  HG  SER    43      44.134  20.033  32.149  1.00  0.00           H
ATOM    652  C   SER    43      40.439  20.973  32.606  1.00  0.00           C
ATOM    653  O   SER    43      39.781  20.458  33.502  1.00  0.00           O
ATOM    654  N   HID    44      40.324  20.721  31.306  1.00  0.00           N
ATOM    655  H   HID    44      40.962  21.225  30.707  1.00  0.00           H
ATOM    656  CA  HID    44      39.623  19.588  30.883  1.00  0.00           C
ATOM    657  HA  HID    44      38.571  19.589  31.168  1.00  0.00           H
ATOM    658  CB  HID    44      39.745  19.490  29.340  1.00  0.00           C
ATOM    659  HB2 HID    44      39.006  18.749  29.034  1.00  0.00           H
ATOM    660  HB3 HID    44      39.397  20.385  28.826  1.00  0.00           H
ATOM    661  CG  HID    44      41.090  19.056  28.775  1.00  0.00           C
ATOM    662  ND1 HID    44      42.285  19.698  28.928  1.00  0.00           N
ATOM    663  HD1 HID    44      42.481  20.328  29.692  1.00  0.00           H
ATOM    664  CE1 HID    44      43.172  19.149  28.062  1.00  0.00           C
ATOM    665  HE1 HID    44      44.131  19.599  27.855  1.00  0.00           H
ATOM    666  NE2 HID    44      42.610  18.133  27.412  1.00  0.00           N
ATOM    667  CD2 HID    44      41.261  18.081  27.811  1.00  0.00           C
ATOM    668  HD2 HID    44      40.464  17.426  27.491  1.00  0.00           H
ATOM    669  C   HID    44      40.100  18.231  31.649  1.00  0.00           C
ATOM    670  O   HID    44      39.329  17.356  32.013  1.00  0.00           O
ATOM    671  N   LEU    45      41.419  18.143  31.961  1.00  0.00           N
ATOM    672  H   LEU    45      41.987  18.964  31.802  1.00  0.00           H
ATOM    673  CA  LEU    45      42.000  17.018  32.698  1.00  0.00           C
ATOM    674  HA  LEU    45      41.506  16.103  32.371  1.00  0.00           H
ATOM    675  CB  LEU    45      43.471  16.916  32.403  1.00  0.00           C
ATOM    676  HB2 LEU    45      43.910  17.811  32.845  1.00  0.00           H
ATOM    677  HB3 LEU    45      43.876  16.065  32.952  1.00  0.00           H
ATOM    678  CG  LEU    45      43.866  16.699  30.915  1.00  0.00           C
ATOM    679  HG  LEU    45      43.569  17.613  30.400  1.00  0.00           H
ATOM    680  CD1 LEU    45      45.412  16.449  30.816  1.00  0.00           C
ATOM    681 HD11 LEU    45      45.885  17.382  31.122  1.00  0.00           H
ATOM    682 HD12 LEU    45      45.739  15.703  31.540  1.00  0.00           H
ATOM    683 HD13 LEU    45      45.720  16.174  29.806  1.00  0.00           H
ATOM    684  CD2 LEU    45      43.098  15.538  30.227  1.00  0.00           C
ATOM    685 HD21 LEU    45      42.022  15.692  30.145  1.00  0.00           H
ATOM    686 HD22 LEU    45      43.514  15.411  29.228  1.00  0.00           H
ATOM    687 HD23 LEU    45      43.237  14.648  30.842  1.00  0.00           H
ATOM    688  C   LEU    45      41.843  17.067  34.301  1.00  0.00           C
ATOM    689  O   LEU    45      41.722  16.041  35.016  1.00  0.00           O
ATOM    690  N   GLU    46      41.787  18.231  34.953  1.00  0.00           N
ATOM    691  H   GLU    46      41.936  19.036  34.364  1.00  0.00           H
ATOM    692  CA  GLU    46      41.714  18.361  36.437  1.00  0.00           C
ATOM    693  HA  GLU    46      41.023  17.611  36.823  1.00  0.00           H
ATOM    694  CB  GLU    46      43.046  17.955  37.168  1.00  0.00           C
ATOM    695  HB2 GLU    46      42.892  17.984  38.248  1.00  0.00           H
ATOM    696  HB3 GLU    46      43.149  16.890  36.962  1.00  0.00           H
ATOM    697  CG  GLU    46      44.292  18.788  36.806  1.00  0.00           C
ATOM    698  HG2 GLU    46      44.203  19.058  35.753  1.00  0.00           H
ATOM    699  HG3 GLU    46      44.222  19.764  37.287  1.00  0.00           H
ATOM    700  CD  GLU    46      45.595  18.081  37.176  1.00  0.00           C
ATOM    701  OE1 GLU    46      46.495  17.949  36.330  1.00  0.00           O
ATOM    702  OE2 GLU    46      45.747  17.614  38.332  1.00  0.00           O
ATOM    703  C   GLU    46      41.439  19.863  36.765  1.00  0.00           C
ATOM    704  O   GLU    46      42.022  20.771  36.187  1.00  0.00           O
ATOM    705  N   CYX    47      40.500  20.073  37.727  1.00  0.00           N
ATOM    706  H   CYX    47      39.977  19.281  38.071  1.00  0.00           H
ATOM    707  CA  CYX    47      40.407  21.311  38.566  1.00  0.00           C
ATOM    708  HA  CYX    47      40.654  22.122  37.881  1.00  0.00           H
ATOM    709  CB  CYX    47      38.995  21.509  39.109  1.00  0.00           C
ATOM    710  HB2 CYX    47      38.774  20.665  39.762  1.00  0.00           H
ATOM    711  HB3 CYX    47      38.994  22.449  39.661  1.00  0.00           H
ATOM    712  SG  CYX    47      37.677  21.648  37.822  1.00  0.00           S
ATOM    713  C   CYX    47      41.555  21.257  39.576  1.00  0.00           C
ATOM    714  O   CYX    47      41.881  20.179  40.023  1.00  0.00           O
ATOM    715  N   ARG    48      42.126  22.395  39.947  1.00  0.00           N
ATOM    716  H   ARG    48      41.691  23.185  39.492  1.00  0.00           H
ATOM    717  CA  ARG    48      43.022  22.709  41.060  1.00  0.00           C
ATOM    718  HA  ARG    48      42.875  21.937  41.815  1.00  0.00           H
ATOM    719  CB  ARG    48      44.455  22.736  40.497  1.00  0.00           C
ATOM    720  HB2 ARG    48      44.526  23.483  39.706  1.00  0.00           H
ATOM    721  HB3 ARG    48      45.041  23.110  41.337  1.00  0.00           H
ATOM    722  CG  ARG    48      44.955  21.325  40.073  1.00  0.00           C
ATOM    723  HG2 ARG    48      44.783  20.645  40.907  1.00  0.00           H
ATOM    724  HG3 ARG    48      44.418  20.989  39.186  1.00  0.00           H
ATOM    725  CD  ARG    48      46.444  21.289  39.727  1.00  0.00           C
ATOM    726  HD2 ARG    48      46.707  20.245  39.553  1.00  0.00           H
ATOM    727  HD3 ARG    48      46.726  21.802  38.808  1.00  0.00           H
ATOM    728  NE  ARG    48      47.315  21.834  40.837  1.00  0.00           N
ATOM    729  HE  ARG    48      47.292  22.836  40.963  1.00  0.00           H
ATOM    730  CZ  ARG    48      48.064  21.050  41.673  1.00  0.00           C
ATOM    731  NH1 ARG    48      48.905  21.599  42.462  1.00  0.00           N
ATOM    732 HH11 ARG    48      49.069  22.595  42.414  1.00  0.00           H
ATOM    733 HH12 ARG    48      49.466  21.083  43.125  1.00  0.00           H
ATOM    734  NH2 ARG    48      48.032  19.801  41.635  1.00  0.00           N
ATOM    735 HH21 ARG    48      47.627  19.357  40.823  1.00  0.00           H
ATOM    736 HH22 ARG    48      48.635  19.226  42.206  1.00  0.00           H
ATOM    737  C   ARG    48      42.685  24.077  41.712  1.00  0.00           C
ATOM    738  O   ARG    48      41.950  24.867  41.137  1.00  0.00           O
ATOM    739  N   THR    49      43.091  24.198  42.968  1.00  0.00           N
ATOM    740  H   THR    49      43.593  23.386  43.297  1.00  0.00           H
ATOM    741  CA  THR    49      42.863  25.251  43.884  1.00  0.00           C
ATOM    742  HA  THR    49      41.995  25.830  43.572  1.00  0.00           H
ATOM    743  CB  THR    49      42.584  24.583  45.238  1.00  0.00           C
ATOM    744  HB  THR    49      43.449  24.072  45.663  1.00  0.00           H
ATOM    745  CG2 THR    49      42.219  25.700  46.211  1.00  0.00           C
ATOM    746 HG21 THR    49      41.838  25.255  47.130  1.00  0.00           H
ATOM    747 HG22 THR    49      43.143  26.209  46.483  1.00  0.00           H
ATOM    748 HG23 THR    49      41.457  26.410  45.890  1.00  0.00           H
ATOM    749  OG1 THR    49      41.592  23.664  45.300  1.00  0.00           O
ATOM    750  HG1 THR    49      41.601  23.439  46.233  1.00  0.00           H
ATOM    751  C   THR    49      44.154  26.085  43.919  1.00  0.00           C
ATOM    752  O   THR    49      45.191  25.601  44.440  1.00  0.00           O
ATOM    753  N   PHE    50      44.080  27.250  43.295  1.00  0.00           N
ATOM    754  H   PHE    50      43.224  27.565  42.861  1.00  0.00           H
ATOM    755  CA  PHE    50      45.179  28.228  43.427  1.00  0.00           C
ATOM    756  HA  PHE    50      46.160  27.755  43.429  1.00  0.00           H
ATOM    757  CB  PHE    50      45.126  29.092  42.188  1.00  0.00           C
ATOM    758  HB2 PHE    50      44.132  29.540  42.165  1.00  0.00           H
ATOM    759  HB3 PHE    50      45.918  29.818  42.374  1.00  0.00           H
ATOM    760  CG  PHE    50      45.483  28.328  40.941  1.00  0.00           C
ATOM    761  CD1 PHE    50      44.529  27.506  40.294  1.00  0.00           C
ATOM    762  HD1 PHE    50      43.504  27.578  40.628  1.00  0.00           H
ATOM    763  CE1 PHE    50      44.865  26.733  39.158  1.00  0.00           C
ATOM    764  HE1 PHE    50      44.085  26.180  38.656  1.00  0.00           H
ATOM    765  CZ  PHE    50      46.221  26.812  38.713  1.00  0.00           C
ATOM    766  HZ  PHE    50      46.487  26.277  37.812  1.00  0.00           H
ATOM    767  CE2 PHE    50      47.192  27.581  39.368  1.00  0.00           C
ATOM    768  HE2 PHE    50      48.175  27.705  38.935  1.00  0.00           H
ATOM    769  CD2 PHE    50      46.832  28.284  40.540  1.00  0.00           C
ATOM    770  HD2 PHE    50      47.533  28.988  40.960  1.00  0.00           H
ATOM    771  C   PHE    50      44.944  29.229  44.581  1.00  0.00           C
ATOM    772  O   PHE    50      43.818  29.452  44.872  1.00  0.00           O
ATOM    773  N   PHE    51      46.012  29.698  45.213  1.00  0.00           N
ATOM    774  H   PHE    51      46.912  29.443  44.832  1.00  0.00           H
ATOM    775  CA  PHE    51      45.930  30.718  46.296  1.00  0.00           C
ATOM    776  HA  PHE    51      45.034  31.304  46.093  1.00  0.00           H
ATOM    777  CB  PHE    51      45.672  29.962  47.651  1.00  0.00           C
ATOM    778  HB2 PHE    51      45.802  30.759  48.383  1.00  0.00           H
ATOM    779  HB3 PHE    51      44.663  29.575  47.793  1.00  0.00           H
ATOM    780  CG  PHE    51      46.726  28.943  47.952  1.00  0.00           C
ATOM    781  CD1 PHE    51      47.707  29.334  48.917  1.00  0.00           C
ATOM    782  HD1 PHE    51      47.672  30.316  49.368  1.00  0.00           H
ATOM    783  CE1 PHE    51      48.681  28.392  49.314  1.00  0.00           C
ATOM    784  HE1 PHE    51      49.401  28.646  50.078  1.00  0.00           H
ATOM    785  CZ  PHE    51      48.795  27.154  48.651  1.00  0.00           C
ATOM    786  HZ  PHE    51      49.561  26.475  48.996  1.00  0.00           H
ATOM    787  CE2 PHE    51      47.736  26.716  47.833  1.00  0.00           C
ATOM    788  HE2 PHE    51      47.655  25.668  47.584  1.00  0.00           H
ATOM    789  CD2 PHE    51      46.728  27.603  47.510  1.00  0.00           C
ATOM    790  HD2 PHE    51      45.949  27.308  46.822  1.00  0.00           H
ATOM    791  C   PHE    51      47.121  31.639  46.408  1.00  0.00           C
ATOM    792  O   PHE    51      48.178  31.265  45.872  1.00  0.00           O
ATOM    793  N   LEU    52      47.027  32.730  47.140  1.00  0.00           N
ATOM    794  H   LEU    52      46.108  33.013  47.451  1.00  0.00           H
ATOM    795  CA  LEU    52      48.179  33.457  47.687  1.00  0.00           C
ATOM    796  HA  LEU    52      49.068  33.071  47.187  1.00  0.00           H
ATOM    797  CB  LEU    52      48.021  34.931  47.449  1.00  0.00           C
ATOM    798  HB2 LEU    52      47.342  35.346  48.194  1.00  0.00           H
ATOM    799  HB3 LEU    52      49.050  35.186  47.704  1.00  0.00           H
ATOM    800  CG  LEU    52      47.751  35.566  46.075  1.00  0.00           C
ATOM    801  HG  LEU    52      46.691  35.376  45.909  1.00  0.00           H
ATOM    802  CD1 LEU    52      47.875  37.092  46.222  1.00  0.00           C
ATOM    803 HD11 LEU    52      47.173  37.384  47.002  1.00  0.00           H
ATOM    804 HD12 LEU    52      48.886  37.399  46.492  1.00  0.00           H
ATOM    805 HD13 LEU    52      47.640  37.624  45.300  1.00  0.00           H
ATOM    806  CD2 LEU    52      48.653  35.108  44.949  1.00  0.00           C
ATOM    807 HD21 LEU    52      48.495  35.773  44.099  1.00  0.00           H
ATOM    808 HD22 LEU    52      49.656  35.263  45.345  1.00  0.00           H
ATOM    809 HD23 LEU    52      48.502  34.042  44.778  1.00  0.00           H
ATOM    810  C   LEU    52      48.627  33.111  49.078  1.00  0.00           C
ATOM    811  O   LEU    52      47.787  33.015  49.974  1.00  0.00           O
ATOM    812  N   THR    53      49.947  33.002  49.291  1.00  0.00           N
ATOM    813  H   THR    53      50.530  33.044  48.467  1.00  0.00           H
ATOM    814  CA  THR    53      50.641  32.931  50.641  1.00  0.00           C
ATOM    815  HA  THR    53      49.983  33.389  51.379  1.00  0.00           H
ATOM    816  CB  THR    53      50.844  31.435  51.030  1.00  0.00           C
ATOM    817  HB  THR    53      49.860  30.970  51.077  1.00  0.00           H
ATOM    818  CG2 THR    53      51.626  30.734  49.895  1.00  0.00           C
ATOM    819 HG21 THR    53      50.996  30.569  49.021  1.00  0.00           H
ATOM    820 HG22 THR    53      52.515  31.321  49.666  1.00  0.00           H
ATOM    821 HG23 THR    53      52.027  29.777  50.227  1.00  0.00           H
ATOM    822  OG1 THR    53      51.462  31.243  52.302  1.00  0.00           O
ATOM    823  HG1 THR    53      50.710  31.412  52.876  1.00  0.00           H
ATOM    824  C   THR    53      51.952  33.733  50.737  1.00  0.00           C
ATOM    825  O   THR    53      52.668  33.865  49.760  1.00  0.00           O
ATOM    826  N   GLN    54      52.262  34.225  51.927  1.00  0.00           N
ATOM    827  H   GLN    54      51.571  34.129  52.658  1.00  0.00           H
ATOM    828  CA  GLN    54      53.489  34.925  52.304  1.00  0.00           C
ATOM    829  HA  GLN    54      53.864  35.666  51.599  1.00  0.00           H
ATOM    830  CB  GLN    54      53.295  35.622  53.665  1.00  0.00           C
ATOM    831  HB2 GLN    54      53.217  34.946  54.516  1.00  0.00           H
ATOM    832  HB3 GLN    54      54.153  36.268  53.854  1.00  0.00           H
ATOM    833  CG  GLN    54      52.100  36.672  53.626  1.00  0.00           C
ATOM    834  HG2 GLN    54      51.284  36.317  52.997  1.00  0.00           H
ATOM    835  HG3 GLN    54      51.666  36.786  54.620  1.00  0.00           H
ATOM    836  CD  GLN    54      52.457  38.042  53.087  1.00  0.00           C
ATOM    837  OE1 GLN    54      53.374  38.254  52.272  1.00  0.00           O
ATOM    838  NE2 GLN    54      51.663  39.124  53.144  1.00  0.00           N
ATOM    839 HE21 GLN    54      50.874  39.149  53.774  1.00  0.00           H
ATOM    840 HE22 GLN    54      52.102  39.972  52.814  1.00  0.00           H
ATOM    841  C   GLN    54      54.622  33.852  52.416  1.00  0.00           C
ATOM    842  O   GLN    54      55.818  34.126  52.497  1.00  0.00           O
ATOM    843  N   GLY    55      54.237  32.603  52.683  1.00  0.00           N
ATOM    844  H   GLY    55      53.253  32.389  52.744  1.00  0.00           H
ATOM    845  CA  GLY    55      55.168  31.425  52.931  1.00  0.00           C
ATOM    846  HA2 GLY    55      54.904  30.555  52.330  1.00  0.00           H
ATOM    847  HA3 GLY    55      56.143  31.736  52.555  1.00  0.00           H
ATOM    848  C   GLY    55      55.253  31.047  54.417  1.00  0.00           C
ATOM    849  O   GLY    55      56.093  30.198  54.790  1.00  0.00           O
ATOM    850  N   ALA    56      54.298  31.497  55.220  1.00  0.00           N
ATOM    851  H   ALA    56      53.707  32.178  54.767  1.00  0.00           H
ATOM    852  CA  ALA    56      54.144  31.162  56.611  1.00  0.00           C
ATOM    853  HA  ALA    56      55.093  30.882  57.067  1.00  0.00           H
ATOM    854  CB  ALA    56      53.584  32.402  57.360  1.00  0.00           C
ATOM    855  HB1 ALA    56      53.693  32.398  58.444  1.00  0.00           H
ATOM    856  HB2 ALA    56      54.119  33.312  57.090  1.00  0.00           H
ATOM    857  HB3 ALA    56      52.559  32.624  57.060  1.00  0.00           H
ATOM    858  C   ALA    56      53.233  29.875  56.756  1.00  0.00           C
ATOM    859  O   ALA    56      52.128  29.827  56.215  1.00  0.00           O
ATOM    860  N   LEU    57      53.561  28.900  57.687  1.00  0.00           N
ATOM    861  H   LEU    57      54.502  28.998  58.040  1.00  0.00           H
ATOM    862  CA  LEU    57      52.837  27.655  57.869  1.00  0.00           C
ATOM    863  HA  LEU    57      52.349  27.366  56.938  1.00  0.00           H
ATOM    864  CB  LEU    57      53.733  26.567  58.294  1.00  0.00           C
ATOM    865  HB2 LEU    57      54.381  27.072  59.011  1.00  0.00           H
ATOM    866  HB3 LEU    57      53.211  25.783  58.843  1.00  0.00           H
ATOM    867  CG  LEU    57      54.741  26.030  57.244  1.00  0.00           C
ATOM    868  HG  LEU    57      55.304  26.774  56.680  1.00  0.00           H
ATOM    869  CD1 LEU    57      55.882  25.220  57.827  1.00  0.00           C
ATOM    870 HD11 LEU    57      55.417  24.605  58.598  1.00  0.00           H
ATOM    871 HD12 LEU    57      56.520  24.606  57.192  1.00  0.00           H
ATOM    872 HD13 LEU    57      56.589  25.870  58.343  1.00  0.00           H
ATOM    873  CD2 LEU    57      53.993  25.162  56.305  1.00  0.00           C
ATOM    874 HD21 LEU    57      53.154  25.760  55.949  1.00  0.00           H
ATOM    875 HD22 LEU    57      54.621  24.950  55.440  1.00  0.00           H
ATOM    876 HD23 LEU    57      53.721  24.189  56.718  1.00  0.00           H
ATOM    877  C   LEU    57      51.851  28.013  58.980  1.00  0.00           C
ATOM    878  O   LEU    57      52.185  28.640  59.963  1.00  0.00           O
ATOM    879  N   LEU    58      50.680  27.386  58.927  1.00  0.00           N
ATOM    880  H   LEU    58      50.558  26.711  58.186  1.00  0.00           H
ATOM    881  CA  LEU    58      49.775  27.294  60.110  1.00  0.00           C
ATOM    882  HA  LEU    58      49.664  28.321  60.458  1.00  0.00           H
ATOM    883  CB  LEU    58      48.441  26.689  59.718  1.00  0.00           C
ATOM    884  HB2 LEU    58      48.572  25.872  59.009  1.00  0.00           H
ATOM    885  HB3 LEU    58      47.898  26.213  60.534  1.00  0.00           H
ATOM    886  CG  LEU    58      47.399  27.588  59.002  1.00  0.00           C
ATOM    887  HG  LEU    58      47.942  28.243  58.320  1.00  0.00           H
ATOM    888  CD1 LEU    58      46.384  26.733  58.237  1.00  0.00           C
ATOM    889 HD11 LEU    58      46.828  26.439  57.287  1.00  0.00           H
ATOM    890 HD12 LEU    58      45.905  25.964  58.844  1.00  0.00           H
ATOM    891 HD13 LEU    58      45.602  27.388  57.853  1.00  0.00           H
ATOM    892  CD2 LEU    58      46.605  28.343  60.098  1.00  0.00           C
ATOM    893 HD21 LEU    58      45.876  29.006  59.632  1.00  0.00           H
ATOM    894 HD22 LEU    58      46.139  27.701  60.846  1.00  0.00           H
ATOM    895 HD23 LEU    58      47.241  28.958  60.735  1.00  0.00           H
ATOM    896  C   LEU    58      50.450  26.407  61.209  1.00  0.00           C
ATOM    897  O   LEU    58      51.149  25.435  60.949  1.00  0.00           O
ATOM    898  N   ASN    59      50.392  26.865  62.473  1.00  0.00           N
ATOM    899  H   ASN    59      49.909  27.732  62.657  1.00  0.00           H
ATOM    900  CA  ASN    59      51.067  26.281  63.668  1.00  0.00           C
ATOM    901  HA  ASN    59      50.779  26.919  64.504  1.00  0.00           H
ATOM    902  CB  ASN    59      50.485  24.933  64.115  1.00  0.00           C
ATOM    903  HB2 ASN    59      50.483  24.282  63.240  1.00  0.00           H
ATOM    904  HB3 ASN    59      51.016  24.467  64.944  1.00  0.00           H
ATOM    905  CG  ASN    59      49.047  25.092  64.594  1.00  0.00           C
ATOM    906  OD1 ASN    59      48.824  25.685  65.657  1.00  0.00           O
ATOM    907  ND2 ASN    59      48.036  24.780  63.871  1.00  0.00           N
ATOM    908 HD21 ASN    59      47.155  24.893  64.351  1.00  0.00           H
ATOM    909 HD22 ASN    59      48.187  24.316  62.987  1.00  0.00           H
ATOM    910  C   ASN    59      52.559  26.370  63.659  1.00  0.00           C
ATOM    911  O   ASN    59      53.151  26.031  64.657  1.00  0.00           O
ATOM    912  N   ASP    60      53.108  27.159  62.726  1.00  0.00           N
ATOM    913  H   ASP    60      52.513  27.263  61.916  1.00  0.00           H
ATOM    914  CA  ASP    60      54.410  27.832  62.904  1.00  0.00           C
ATOM    915  HA  ASP    60      55.041  27.284  63.604  1.00  0.00           H
ATOM    916  CB  ASP    60      55.115  27.955  61.573  1.00  0.00           C
ATOM    917  HB2 ASP    60      55.163  26.957  61.138  1.00  0.00           H
ATOM    918  HB3 ASP    60      54.428  28.476  60.907  1.00  0.00           H
ATOM    919  CG  ASP    60      56.510  28.640  61.594  1.00  0.00           C
ATOM    920  OD1 ASP    60      57.273  28.592  60.545  1.00  0.00           O
ATOM    921  OD2 ASP    60      56.827  29.358  62.623  1.00  0.00           O
ATOM    922  C   ASP    60      54.190  29.191  63.584  1.00  0.00           C
ATOM    923  O   ASP    60      53.365  30.006  63.103  1.00  0.00           O
ATOM    924  N   LYS    61      54.991  29.521  64.613  1.00  0.00           N
ATOM    925  H   LYS    61      55.600  28.780  64.928  1.00  0.00           H
ATOM    926  CA  LYS    61      54.879  30.810  65.256  1.00  0.00           C
ATOM    927  HA  LYS    61      53.827  30.951  65.505  1.00  0.00           H
ATOM    928  CB  LYS    61      55.616  30.881  66.582  1.00  0.00           C
ATOM    929  HB2 LYS    61      56.682  30.659  66.532  1.00  0.00           H
ATOM    930  HB3 LYS    61      55.613  31.883  67.013  1.00  0.00           H
ATOM    931  CG  LYS    61      54.957  29.922  67.597  1.00  0.00           C
ATOM    932  HG2 LYS    61      53.917  30.191  67.788  1.00  0.00           H
ATOM    933  HG3 LYS    61      55.034  28.907  67.208  1.00  0.00           H
ATOM    934  CD  LYS    61      55.717  30.017  68.874  1.00  0.00           C
ATOM    935  HD2 LYS    61      56.759  29.712  68.769  1.00  0.00           H
ATOM    936  HD3 LYS    61      55.735  31.079  69.121  1.00  0.00           H
ATOM    937  CE  LYS    61      54.971  29.257  69.989  1.00  0.00           C
ATOM    938  HE2 LYS    61      55.420  29.647  70.902  1.00  0.00           H
ATOM    939  HE3 LYS    61      53.945  29.621  69.934  1.00  0.00           H
ATOM    940  NZ  LYS    61      54.990  27.817  69.792  1.00  0.00           N
ATOM    941  HZ1 LYS    61      54.629  27.245  70.542  1.00  0.00           H
ATOM    942  HZ2 LYS    61      54.471  27.624  68.948  1.00  0.00           H
ATOM    943  HZ3 LYS    61      55.966  27.585  69.678  1.00  0.00           H
ATOM    944  C   LYS    61      55.109  32.091  64.404  1.00  0.00           C
ATOM    945  O   LYS    61      54.599  33.141  64.782  1.00  0.00           O
ATOM    946  N   HIP    62      55.744  31.913  63.206  1.00  0.00           N
ATOM    947  H   HIP    62      56.261  31.064  63.027  1.00  0.00           H
ATOM    948  CA  HIP    62      55.824  32.970  62.188  1.00  0.00           C
ATOM    949  HA  HIP    62      56.178  33.891  62.651  1.00  0.00           H
ATOM    950  CB  HIP    62      56.621  32.502  61.047  1.00  0.00           C
ATOM    951  HB2 HIP    62      56.105  31.644  60.618  1.00  0.00           H
ATOM    952  HB3 HIP    62      56.468  33.288  60.307  1.00  0.00           H
ATOM    953  CG  HIP    62      58.121  32.353  61.362  1.00  0.00           C
ATOM    954  ND1 HIP    62      58.800  33.363  62.024  1.00  0.00           N
ATOM    955  HD1 HIP    62      58.412  34.286  62.157  1.00  0.00           H
ATOM    956  CE1 HIP    62      60.061  33.048  62.099  1.00  0.00           C
ATOM    957  HE1 HIP    62      60.818  33.639  62.595  1.00  0.00           H
ATOM    958  NE2 HIP    62      60.222  31.788  61.600  1.00  0.00           N
ATOM    959  HE2 HIP    62      61.109  31.315  61.490  1.00  0.00           H
ATOM    960  CD2 HIP    62      59.026  31.354  61.086  1.00  0.00           C
ATOM    961  HD2 HIP    62      58.834  30.399  60.622  1.00  0.00           H
ATOM    962  C   HIP    62      54.395  33.383  61.621  1.00  0.00           C
ATOM    963  O   HIP    62      54.139  34.527  61.327  1.00  0.00           O
ATOM    964  N   SER    63      53.403  32.482  61.627  1.00  0.00           N
ATOM    965  H   SER    63      53.589  31.542  61.946  1.00  0.00           H
ATOM    966  CA  SER    63      51.993  32.794  61.235  1.00  0.00           C
ATOM    967  HA  SER    63      52.067  33.057  60.180  1.00  0.00           H
ATOM    968  CB  SER    63      51.215  31.500  61.229  1.00  0.00           C
ATOM    969  HB2 SER    63      50.213  31.706  60.854  1.00  0.00           H
ATOM    970  HB3 SER    63      51.834  30.856  60.605  1.00  0.00           H
ATOM    971  OG  SER    63      51.039  30.966  62.569  1.00  0.00           O
ATOM    972  HG  SER    63      51.864  30.645  62.937  1.00  0.00           H
ATOM    973  C   SER    63      51.311  33.905  62.042  1.00  0.00           C
ATOM    974  O   SER    63      50.606  34.734  61.420  1.00  0.00           O
ATOM    975  N   ASN    64      51.551  33.905  63.312  1.00  0.00           N
ATOM    976  H   ASN    64      52.133  33.223  63.778  1.00  0.00           H
ATOM    977  CA  ASN    64      50.966  34.810  64.262  1.00  0.00           C
ATOM    978  HA  ASN    64      49.879  34.792  64.181  1.00  0.00           H
ATOM    979  CB  ASN    64      51.370  34.446  65.650  1.00  0.00           C
ATOM    980  HB2 ASN    64      52.451  34.465  65.795  1.00  0.00           H
ATOM    981  HB3 ASN    64      50.907  35.149  66.344  1.00  0.00           H
ATOM    982  CG  ASN    64      50.984  33.017  66.035  1.00  0.00           C
ATOM    983  OD1 ASN    64      49.849  32.636  66.054  1.00  0.00           O
ATOM    984  ND2 ASN    64      51.894  32.220  66.558  1.00  0.00           N
ATOM    985 HD21 ASN    64      51.497  31.319  66.783  1.00  0.00           H
ATOM    986 HD22 ASN    64      52.798  32.636  66.733  1.00  0.00           H
ATOM    987  C   ASN    64      51.319  36.265  63.894  1.00  0.00           C
ATOM    988  O   ASN    64      50.513  37.125  64.231  1.00  0.00           O
ATOM    989  N   GLY    65      52.396  36.568  63.105  1.00  0.00           N
ATOM    990  H   GLY    65      52.840  35.782  62.652  1.00  0.00           H
ATOM    991  CA  GLY    65      52.774  37.892  62.708  1.00  0.00           C
ATOM    992  HA2 GLY    65      52.702  38.453  63.639  1.00  0.00           H
ATOM    993  HA3 GLY    65      53.847  37.849  62.518  1.00  0.00           H
ATOM    994  C   GLY    65      52.021  38.641  61.553  1.00  0.00           C
ATOM    995  O   GLY    65      51.482  38.009  60.635  1.00  0.00           O
ATOM    996  N   THR    66      52.140  39.944  61.623  1.00  0.00           N
ATOM    997  H   THR    66      52.819  40.265  62.298  1.00  0.00           H
ATOM    998  CA  THR    66      51.608  40.757  60.530  1.00  0.00           C
ATOM    999  HA  THR    66      50.720  40.270  60.129  1.00  0.00           H
ATOM   1000  CB  THR    66      51.087  42.147  61.047  1.00  0.00           C
ATOM   1001  HB  THR    66      51.966  42.767  61.223  1.00  0.00           H
ATOM   1002  CG2 THR    66      50.059  42.806  60.117  1.00  0.00           C
ATOM   1003 HG21 THR    66      50.414  42.722  59.089  1.00  0.00           H
ATOM   1004 HG22 THR    66      49.022  42.505  60.271  1.00  0.00           H
ATOM   1005 HG23 THR    66      50.133  43.863  60.375  1.00  0.00           H
ATOM   1006  OG1 THR    66      50.413  41.833  62.288  1.00  0.00           O
ATOM   1007  HG1 THR    66      51.054  41.504  62.923  1.00  0.00           H
ATOM   1008  C   THR    66      52.666  40.891  59.408  1.00  0.00           C
ATOM   1009  O   THR    66      53.838  41.094  59.700  1.00  0.00           O
ATOM   1010  N   VAL    67      52.292  40.808  58.098  1.00  0.00           N
ATOM   1011  H   VAL    67      51.348  40.526  57.878  1.00  0.00           H
ATOM   1012  CA  VAL    67      53.130  41.059  56.900  1.00  0.00           C
ATOM   1013  HA  VAL    67      54.000  41.671  57.142  1.00  0.00           H
ATOM   1014  CB  VAL    67      53.710  39.730  56.348  1.00  0.00           C
ATOM   1015  HB  VAL    67      52.869  39.066  56.149  1.00  0.00           H
ATOM   1016  CG1 VAL    67      54.544  39.910  55.072  1.00  0.00           C
ATOM   1017 HG11 VAL    67      55.114  39.033  54.766  1.00  0.00           H
ATOM   1018 HG12 VAL    67      53.907  40.206  54.238  1.00  0.00           H
ATOM   1019 HG13 VAL    67      55.291  40.703  55.119  1.00  0.00           H
ATOM   1020  CG2 VAL    67      54.766  39.074  57.244  1.00  0.00           C
ATOM   1021 HG21 VAL    67      54.254  39.041  58.205  1.00  0.00           H
ATOM   1022 HG22 VAL    67      55.174  38.092  57.003  1.00  0.00           H
ATOM   1023 HG23 VAL    67      55.592  39.772  57.380  1.00  0.00           H
ATOM   1024  C   VAL    67      52.295  41.696  55.784  1.00  0.00           C
ATOM   1025  O   VAL    67      51.082  41.377  55.628  1.00  0.00           O
ATOM   1026  N   LYS    68      52.888  42.641  55.042  1.00  0.00           N
ATOM   1027  H   LYS    68      53.885  42.768  55.146  1.00  0.00           H
ATOM   1028  CA  LYS    68      52.284  43.402  53.956  1.00  0.00           C
ATOM   1029  HA  LYS    68      51.410  43.902  54.375  1.00  0.00           H
ATOM   1030  CB  LYS    68      53.056  44.672  53.488  1.00  0.00           C
ATOM   1031  HB2 LYS    68      53.982  44.218  53.133  1.00  0.00           H
ATOM   1032  HB3 LYS    68      52.576  45.166  52.644  1.00  0.00           H
ATOM   1033  CG  LYS    68      53.376  45.770  54.497  1.00  0.00           C
ATOM   1034  HG2 LYS    68      52.454  45.884  55.067  1.00  0.00           H
ATOM   1035  HG3 LYS    68      54.187  45.389  55.117  1.00  0.00           H
ATOM   1036  CD  LYS    68      53.777  47.009  53.645  1.00  0.00           C
ATOM   1037  HD2 LYS    68      54.532  46.743  52.904  1.00  0.00           H
ATOM   1038  HD3 LYS    68      52.867  47.271  53.105  1.00  0.00           H
ATOM   1039  CE  LYS    68      54.129  48.145  54.563  1.00  0.00           C
ATOM   1040  HE2 LYS    68      53.207  48.512  55.015  1.00  0.00           H
ATOM   1041  HE3 LYS    68      54.770  47.794  55.371  1.00  0.00           H
ATOM   1042  NZ  LYS    68      54.812  49.279  53.957  1.00  0.00           N
ATOM   1043  HZ1 LYS    68      55.736  49.044  53.621  1.00  0.00           H
ATOM   1044  HZ2 LYS    68      54.148  49.587  53.261  1.00  0.00           H
ATOM   1045  HZ3 LYS    68      55.057  50.041  54.572  1.00  0.00           H
ATOM   1046  C   LYS    68      51.768  42.587  52.749  1.00  0.00           C
ATOM   1047  O   LYS    68      52.511  41.737  52.327  1.00  0.00           O
ATOM   1048  N   ASP    69      50.507  42.844  52.282  1.00  0.00           N
ATOM   1049  H   ASP    69      50.023  43.614  52.721  1.00  0.00           H
ATOM   1050  CA  ASP    69      49.917  42.140  51.108  1.00  0.00           C
ATOM   1051  HA  ASP    69      49.805  41.078  51.323  1.00  0.00           H
ATOM   1052  CB  ASP    69      48.484  42.619  50.766  1.00  0.00           C
ATOM   1053  HB2 ASP    69      48.563  43.695  50.611  1.00  0.00           H
ATOM   1054  HB3 ASP    69      48.147  42.288  49.783  1.00  0.00           H
ATOM   1055  CG  ASP    69      47.435  42.187  51.744  1.00  0.00           C
ATOM   1056  OD1 ASP    69      47.749  41.267  52.511  1.00  0.00           O
ATOM   1057  OD2 ASP    69      46.340  42.719  51.862  1.00  0.00           O
ATOM   1058  C   ASP    69      50.800  42.321  49.915  1.00  0.00           C
ATOM   1059  O   ASP    69      50.934  41.346  49.223  1.00  0.00           O
ATOM   1060  N   ARG    70      51.403  43.479  49.644  1.00  0.00           N
ATOM   1061  H   ARG    70      51.174  44.369  50.063  1.00  0.00           H
ATOM   1062  CA  ARG    70      52.334  43.591  48.498  1.00  0.00           C
ATOM   1063  HA  ARG    70      52.188  42.798  47.764  1.00  0.00           H
ATOM   1064  CB  ARG    70      52.013  44.938  47.680  1.00  0.00           C
ATOM   1065  HB2 ARG    70      52.242  45.760  48.357  1.00  0.00           H
ATOM   1066  HB3 ARG    70      52.700  44.903  46.834  1.00  0.00           H
ATOM   1067  CG  ARG    70      50.606  45.078  47.222  1.00  0.00           C
ATOM   1068  HG2 ARG    70      50.335  44.170  46.684  1.00  0.00           H
ATOM   1069  HG3 ARG    70      49.982  45.013  48.113  1.00  0.00           H
ATOM   1070  CD  ARG    70      50.220  46.289  46.356  1.00  0.00           C
ATOM   1071  HD2 ARG    70      50.680  46.284  45.368  1.00  0.00           H
ATOM   1072  HD3 ARG    70      49.156  46.266  46.118  1.00  0.00           H
ATOM   1073  NE  ARG    70      50.591  47.468  47.083  1.00  0.00           N
ATOM   1074  HE  ARG    70      51.364  48.024  46.746  1.00  0.00           H
ATOM   1075  CZ  ARG    70      49.958  48.037  48.124  1.00  0.00           C
ATOM   1076  NH1 ARG    70      50.505  49.006  48.748  1.00  0.00           N
ATOM   1077 HH11 ARG    70      51.116  49.566  48.171  1.00  0.00           H
ATOM   1078 HH12 ARG    70      49.982  49.601  49.376  1.00  0.00           H
ATOM   1079  NH2 ARG    70      48.925  47.541  48.732  1.00  0.00           N
ATOM   1080 HH21 ARG    70      48.413  46.744  48.382  1.00  0.00           H
ATOM   1081 HH22 ARG    70      48.502  48.127  49.438  1.00  0.00           H
ATOM   1082  C   ARG    70      53.791  43.476  48.889  1.00  0.00           C
ATOM   1083  O   ARG    70      54.582  44.161  48.321  1.00  0.00           O
ATOM   1084  N   SER    71      54.221  42.461  49.691  1.00  0.00           N
ATOM   1085  H   SER    71      53.466  41.854  49.978  1.00  0.00           H
ATOM   1086  CA  SER    71      55.528  42.083  49.977  1.00  0.00           C
ATOM   1087  HA  SER    71      56.189  42.926  50.178  1.00  0.00           H
ATOM   1088  CB  SER    71      55.579  41.362  51.303  1.00  0.00           C
ATOM   1089  HB2 SER    71      55.483  42.152  52.049  1.00  0.00           H
ATOM   1090  HB3 SER    71      54.723  40.709  51.474  1.00  0.00           H
ATOM   1091  OG  SER    71      56.767  40.613  51.424  1.00  0.00           O
ATOM   1092  HG  SER    71      57.347  41.112  52.004  1.00  0.00           H
ATOM   1093  C   SER    71      56.051  41.289  48.740  1.00  0.00           C
ATOM   1094  O   SER    71      55.415  40.327  48.209  1.00  0.00           O
ATOM   1095  N   PRO    72      57.254  41.613  48.311  1.00  0.00           N
ATOM   1096  CD  PRO    72      58.137  42.612  48.907  1.00  0.00           C
ATOM   1097  HD2 PRO    72      58.315  42.508  49.977  1.00  0.00           H
ATOM   1098  HD3 PRO    72      57.991  43.615  48.505  1.00  0.00           H
ATOM   1099  CG  PRO    72      59.542  42.271  48.273  1.00  0.00           C
ATOM   1100  HG2 PRO    72      59.999  41.421  48.778  1.00  0.00           H
ATOM   1101  HG3 PRO    72      60.173  43.159  48.267  1.00  0.00           H
ATOM   1102  CB  PRO    72      59.175  41.802  46.850  1.00  0.00           C
ATOM   1103  HB2 PRO    72      59.991  41.266  46.363  1.00  0.00           H
ATOM   1104  HB3 PRO    72      58.967  42.646  46.192  1.00  0.00           H
ATOM   1105  CA  PRO    72      57.941  40.908  47.176  1.00  0.00           C
ATOM   1106  HA  PRO    72      57.275  40.836  46.316  1.00  0.00           H
ATOM   1107  C   PRO    72      58.329  39.406  47.465  1.00  0.00           C
ATOM   1108  O   PRO    72      58.758  38.715  46.506  1.00  0.00           O
ATOM   1109  N   HID    73      58.228  38.870  48.666  1.00  0.00           N
ATOM   1110  H   HID    73      58.162  39.445  49.493  1.00  0.00           H
ATOM   1111  CA  HID    73      58.379  37.416  48.981  1.00  0.00           C
ATOM   1112  HA  HID    73      59.031  36.941  48.248  1.00  0.00           H
ATOM   1113  CB  HID    73      59.115  37.247  50.328  1.00  0.00           C
ATOM   1114  HB2 HID    73      58.386  37.169  51.133  1.00  0.00           H
ATOM   1115  HB3 HID    73      59.728  36.347  50.277  1.00  0.00           H
ATOM   1116  CG  HID    73      60.035  38.388  50.681  1.00  0.00           C
ATOM   1117  ND1 HID    73      61.085  38.802  49.909  1.00  0.00           N
ATOM   1118  HD1 HID    73      61.465  38.342  49.095  1.00  0.00           H
ATOM   1119  CE1 HID    73      61.619  39.991  50.380  1.00  0.00           C
ATOM   1120  HE1 HID    73      62.328  40.564  49.800  1.00  0.00           H
ATOM   1121  NE2 HID    73      60.845  40.404  51.357  1.00  0.00           N
ATOM   1122  CD2 HID    73      59.918  39.376  51.588  1.00  0.00           C
ATOM   1123  HD2 HID    73      59.157  39.525  52.341  1.00  0.00           H
ATOM   1124  C   HID    73      57.125  36.520  48.940  1.00  0.00           C
ATOM   1125  O   HID    73      57.144  35.338  49.284  1.00  0.00           O
ATOM   1126  N   ARG    74      56.021  37.225  48.585  1.00  0.00           N
ATOM   1127  H   ARG    74      56.075  38.231  48.515  1.00  0.00           H
ATOM   1128  CA  ARG    74      54.701  36.635  48.410  1.00  0.00           C
ATOM   1129  HA  ARG    74      54.567  35.811  49.110  1.00  0.00           H
ATOM   1130  CB  ARG    74      53.637  37.745  48.590  1.00  0.00           C
ATOM   1131  HB2 ARG    74      53.945  38.377  49.423  1.00  0.00           H
ATOM   1132  HB3 ARG    74      53.425  38.474  47.808  1.00  0.00           H
ATOM   1133  CG  ARG    74      52.295  37.247  49.149  1.00  0.00           C
ATOM   1134  HG2 ARG    74      51.707  36.731  48.390  1.00  0.00           H
ATOM   1135  HG3 ARG    74      52.528  36.783  50.108  1.00  0.00           H
ATOM   1136  CD  ARG    74      51.365  38.467  49.413  1.00  0.00           C
ATOM   1137  HD2 ARG    74      51.758  39.151  50.166  1.00  0.00           H
ATOM   1138  HD3 ARG    74      51.375  39.079  48.510  1.00  0.00           H
ATOM   1139  NE  ARG    74      50.010  37.945  49.702  1.00  0.00           N
ATOM   1140  HE  ARG    74      50.015  37.090  50.240  1.00  0.00           H
ATOM   1141  CZ  ARG    74      48.810  38.483  49.486  1.00  0.00           C
ATOM   1142  NH1 ARG    74      47.801  37.766  49.671  1.00  0.00           N
ATOM   1143 HH11 ARG    74      47.784  37.255  50.542  1.00  0.00           H
ATOM   1144 HH12 ARG    74      46.940  38.115  49.275  1.00  0.00           H
ATOM   1145  NH2 ARG    74      48.661  39.705  49.077  1.00  0.00           N
ATOM   1146 HH21 ARG    74      49.516  40.174  48.813  1.00  0.00           H
ATOM   1147 HH22 ARG    74      47.746  40.076  48.867  1.00  0.00           H
ATOM   1148  C   ARG    74      54.538  35.849  47.141  1.00  0.00           C
ATOM   1149  O   ARG    74      54.956  36.265  46.063  1.00  0.00           O
ATOM   1150  N   THR    75      53.790  34.669  47.210  1.00  0.00           N
ATOM   1151  H   THR    75      53.544  34.433  48.161  1.00  0.00           H
ATOM   1152  CA  THR    75      53.613  33.639  46.155  1.00  0.00           C
ATOM   1153  HA  THR    75      54.097  33.923  45.220  1.00  0.00           H
ATOM   1154  CB  THR    75      54.328  32.288  46.489  1.00  0.00           C
ATOM   1155  HB  THR    75      53.999  31.545  45.763  1.00  0.00           H
ATOM   1156  CG2 THR    75      55.796  32.470  46.537  1.00  0.00           C
ATOM   1157 HG21 THR    75      56.095  32.845  45.559  1.00  0.00           H
ATOM   1158 HG22 THR    75      56.105  33.161  47.322  1.00  0.00           H
ATOM   1159 HG23 THR    75      56.269  31.497  46.666  1.00  0.00           H
ATOM   1160  OG1 THR    75      53.862  31.844  47.662  1.00  0.00           O
ATOM   1161  HG1 THR    75      52.908  31.938  47.628  1.00  0.00           H
ATOM   1162  C   THR    75      52.173  33.310  45.867  1.00  0.00           C
ATOM   1163  O   THR    75      51.371  32.947  46.770  1.00  0.00           O
ATOM   1164  N   LEU    76      51.885  33.048  44.587  1.00  0.00           N
ATOM   1165  H   LEU    76      52.474  33.504  43.905  1.00  0.00           H
ATOM   1166  CA  LEU    76      50.928  32.183  44.065  1.00  0.00           C
ATOM   1167  HA  LEU    76      49.975  32.353  44.566  1.00  0.00           H
ATOM   1168  CB  LEU    76      50.704  32.553  42.548  1.00  0.00           C
ATOM   1169  HB2 LEU    76      50.228  33.533  42.596  1.00  0.00           H
ATOM   1170  HB3 LEU    76      51.706  32.488  42.123  1.00  0.00           H
ATOM   1171  CG  LEU    76      49.780  31.672  41.741  1.00  0.00           C
ATOM   1172  HG  LEU    76      49.927  30.603  41.897  1.00  0.00           H
ATOM   1173  CD1 LEU    76      48.298  31.908  42.116  1.00  0.00           C
ATOM   1174 HD11 LEU    76      47.970  32.910  41.837  1.00  0.00           H
ATOM   1175 HD12 LEU    76      47.701  31.201  41.538  1.00  0.00           H
ATOM   1176 HD13 LEU    76      48.311  31.669  43.179  1.00  0.00           H
ATOM   1177  CD2 LEU    76      49.828  31.978  40.252  1.00  0.00           C
ATOM   1178 HD21 LEU    76      50.834  31.838  39.857  1.00  0.00           H
ATOM   1179 HD22 LEU    76      49.209  31.318  39.645  1.00  0.00           H
ATOM   1180 HD23 LEU    76      49.505  32.990  40.006  1.00  0.00           H
ATOM   1181  C   LEU    76      51.319  30.732  44.127  1.00  0.00           C
ATOM   1182  O   LEU    76      52.370  30.299  43.660  1.00  0.00           O
ATOM   1183  N   MET    77      50.493  29.846  44.676  1.00  0.00           N
ATOM   1184  H   MET    77      49.685  30.179  45.183  1.00  0.00           H
ATOM   1185  CA  MET    77      50.728  28.378  44.695  1.00  0.00           C
ATOM   1186  HA  MET    77      51.545  28.002  44.079  1.00  0.00           H
ATOM   1187  CB  MET    77      51.007  27.946  46.126  1.00  0.00           C
ATOM   1188  HB2 MET    77      50.041  28.240  46.534  1.00  0.00           H
ATOM   1189  HB3 MET    77      51.064  26.858  46.180  1.00  0.00           H
ATOM   1190  CG  MET    77      52.167  28.701  46.863  1.00  0.00           C
ATOM   1191  HG2 MET    77      52.914  28.910  46.098  1.00  0.00           H
ATOM   1192  HG3 MET    77      51.627  29.626  47.061  1.00  0.00           H
ATOM   1193  SD  MET    77      52.885  27.957  48.388  1.00  0.00           S
ATOM   1194  CE  MET    77      53.972  26.723  47.778  1.00  0.00           C
ATOM   1195  HE1 MET    77      54.896  26.963  47.251  1.00  0.00           H
ATOM   1196  HE2 MET    77      54.342  26.036  48.538  1.00  0.00           H
ATOM   1197  HE3 MET    77      53.258  26.094  47.246  1.00  0.00           H
ATOM   1198  C   MET    77      49.454  27.737  44.204  1.00  0.00           C
ATOM   1199  O   MET    77      48.478  28.426  43.946  1.00  0.00           O
ATOM   1200  N   SER    78      49.460  26.417  44.033  1.00  0.00           N
ATOM   1201  H   SER    78      50.397  26.041  43.979  1.00  0.00           H
ATOM   1202  CA  SER    78      48.233  25.588  43.790  1.00  0.00           C
ATOM   1203  HA  SER    78      47.435  26.099  44.331  1.00  0.00           H
ATOM   1204  CB  SER    78      47.764  25.575  42.347  1.00  0.00           C
ATOM   1205  HB2 SER    78      46.687  25.424  42.412  1.00  0.00           H
ATOM   1206  HB3 SER    78      47.875  26.527  41.828  1.00  0.00           H
ATOM   1207  OG  SER    78      48.433  24.533  41.642  1.00  0.00           O
ATOM   1208  HG  SER    78      49.145  24.990  41.189  1.00  0.00           H
ATOM   1209  C   SER    78      48.325  24.194  44.295  1.00  0.00           C
ATOM   1210  O   SER    78      49.323  23.593  44.183  1.00  0.00           O
ATOM   1211  N   CYS    79      47.256  23.726  44.943  1.00  0.00           N
ATOM   1212  H   CYS    79      46.446  24.301  44.757  1.00  0.00           H
ATOM   1213  CA  CYS    79      47.041  22.299  45.349  1.00  0.00           C
ATOM   1214  HA  CYS    79      47.976  21.756  45.206  1.00  0.00           H
ATOM   1215  CB  CYS    79      46.811  22.393  46.890  1.00  0.00           C
ATOM   1216  HB2 CYS    79      46.759  21.399  47.336  1.00  0.00           H
ATOM   1217  HB3 CYS    79      47.715  22.872  47.262  1.00  0.00           H
ATOM   1218  SG  CYS    79      45.536  23.458  47.635  1.00  0.00           S
ATOM   1219  HG  CYS    79      46.077  24.643  47.334  1.00  0.00           H
ATOM   1220  C   CYS    79      45.954  21.571  44.546  1.00  0.00           C
ATOM   1221  O   CYS    79      45.299  22.109  43.633  1.00  0.00           O
ATOM   1222  N   PRO    80      45.740  20.235  44.692  1.00  0.00           N
ATOM   1223  CD  PRO    80      46.707  19.404  45.344  1.00  0.00           C
ATOM   1224  HD2 PRO    80      46.651  19.468  46.431  1.00  0.00           H
ATOM   1225  HD3 PRO    80      47.724  19.666  45.048  1.00  0.00           H
ATOM   1226  CG  PRO    80      46.324  18.018  44.908  1.00  0.00           C
ATOM   1227  HG2 PRO    80      46.585  17.285  45.670  1.00  0.00           H
ATOM   1228  HG3 PRO    80      46.765  17.725  43.955  1.00  0.00           H
ATOM   1229  CB  PRO    80      44.787  18.023  44.806  1.00  0.00           C
ATOM   1230  HB2 PRO    80      44.430  17.852  45.821  1.00  0.00           H
ATOM   1231  HB3 PRO    80      44.469  17.252  44.103  1.00  0.00           H
ATOM   1232  CA  PRO    80      44.589  19.473  44.279  1.00  0.00           C
ATOM   1233  HA  PRO    80      44.585  19.476  43.190  1.00  0.00           H
ATOM   1234  C   PRO    80      43.277  20.123  44.741  1.00  0.00           C
ATOM   1235  O   PRO    80      43.267  20.818  45.771  1.00  0.00           O
ATOM   1236  N   VAL    81      42.162  20.005  44.067  1.00  0.00           N
ATOM   1237  H   VAL    81      42.232  19.457  43.221  1.00  0.00           H
ATOM   1238  CA  VAL    81      40.832  20.265  44.691  1.00  0.00           C
ATOM   1239  HA  VAL    81      40.915  21.242  45.164  1.00  0.00           H
ATOM   1240  CB  VAL    81      39.692  20.442  43.638  1.00  0.00           C
ATOM   1241  HB  VAL    81      38.711  20.636  44.074  1.00  0.00           H
ATOM   1242  CG1 VAL    81      39.890  21.680  42.782  1.00  0.00           C
ATOM   1243 HG11 VAL    81      40.674  21.471  42.055  1.00  0.00           H
ATOM   1244 HG12 VAL    81      38.983  21.821  42.195  1.00  0.00           H
ATOM   1245 HG13 VAL    81      40.086  22.579  43.366  1.00  0.00           H
ATOM   1246  CG2 VAL    81      39.240  19.125  42.907  1.00  0.00           C
ATOM   1247 HG21 VAL    81      38.462  19.262  42.157  1.00  0.00           H
ATOM   1248 HG22 VAL    81      40.026  18.524  42.450  1.00  0.00           H
ATOM   1249 HG23 VAL    81      38.909  18.456  43.701  1.00  0.00           H
ATOM   1250  C   VAL    81      40.361  19.275  45.712  1.00  0.00           C
ATOM   1251  O   VAL    81      40.744  18.096  45.646  1.00  0.00           O
ATOM   1252  N   GLY    82      39.596  19.700  46.652  1.00  0.00           N
ATOM   1253  H   GLY    82      39.635  20.690  46.851  1.00  0.00           H
ATOM   1254  CA  GLY    82      39.155  18.892  47.765  1.00  0.00           C
ATOM   1255  HA2 GLY    82      38.569  19.498  48.455  1.00  0.00           H
ATOM   1256  HA3 GLY    82      38.570  18.010  47.503  1.00  0.00           H
ATOM   1257  C   GLY    82      40.344  18.429  48.622  1.00  0.00           C
ATOM   1258  O   GLY    82      40.479  17.255  48.869  1.00  0.00           O
ATOM   1259  N   GLU    83      41.308  19.299  48.937  1.00  0.00           N
ATOM   1260  H   GLU    83      41.217  20.237  48.572  1.00  0.00           H
ATOM   1261  CA  GLU    83      42.660  18.941  49.454  1.00  0.00           C
ATOM   1262  HA  GLU    83      42.584  18.163  50.214  1.00  0.00           H
ATOM   1263  CB  GLU    83      43.599  18.558  48.296  1.00  0.00           C
ATOM   1264  HB2 GLU    83      43.038  17.907  47.624  1.00  0.00           H
ATOM   1265  HB3 GLU    83      44.056  19.445  47.856  1.00  0.00           H
ATOM   1266  CG  GLU    83      44.704  17.608  48.753  1.00  0.00           C
ATOM   1267  HG2 GLU    83      45.329  17.512  47.865  1.00  0.00           H
ATOM   1268  HG3 GLU    83      45.387  18.049  49.479  1.00  0.00           H
ATOM   1269  CD  GLU    83      44.098  16.359  49.335  1.00  0.00           C
ATOM   1270  OE1 GLU    83      43.397  15.701  48.554  1.00  0.00           O
ATOM   1271  OE2 GLU    83      44.337  15.929  50.452  1.00  0.00           O
ATOM   1272  C   GLU    83      43.222  20.168  50.177  1.00  0.00           C
ATOM   1273  O   GLU    83      43.049  21.311  49.704  1.00  0.00           O
ATOM   1274  N   ALA    84      43.870  19.982  51.330  1.00  0.00           N
ATOM   1275  H   ALA    84      44.143  19.073  51.676  1.00  0.00           H
ATOM   1276  CA  ALA    84      44.457  21.125  52.121  1.00  0.00           C
ATOM   1277  HA  ALA    84      43.698  21.898  52.246  1.00  0.00           H
ATOM   1278  CB  ALA    84      44.828  20.749  53.542  1.00  0.00           C
ATOM   1279  HB1 ALA    84      43.858  20.482  53.963  1.00  0.00           H
ATOM   1280  HB2 ALA    84      45.528  19.919  53.644  1.00  0.00           H
ATOM   1281  HB3 ALA    84      45.136  21.552  54.210  1.00  0.00           H
ATOM   1282  C   ALA    84      45.752  21.629  51.387  1.00  0.00           C
ATOM   1283  O   ALA    84      46.468  20.876  50.680  1.00  0.00           O
ATOM   1284  N   PRO    85      46.120  22.907  51.583  1.00  0.00           N
ATOM   1285  CD  PRO    85      45.384  24.031  52.156  1.00  0.00           C
ATOM   1286  HD2 PRO    85      45.202  23.757  53.194  1.00  0.00           H
ATOM   1287  HD3 PRO    85      44.453  24.168  51.605  1.00  0.00           H
ATOM   1288  CG  PRO    85      46.390  25.219  52.021  1.00  0.00           C
ATOM   1289  HG2 PRO    85      47.079  25.353  52.855  1.00  0.00           H
ATOM   1290  HG3 PRO    85      45.795  26.133  51.991  1.00  0.00           H
ATOM   1291  CB  PRO    85      47.144  24.883  50.723  1.00  0.00           C
ATOM   1292  HB2 PRO    85      48.086  25.427  50.655  1.00  0.00           H
ATOM   1293  HB3 PRO    85      46.676  25.124  49.768  1.00  0.00           H
ATOM   1294  CA  PRO    85      47.371  23.419  51.007  1.00  0.00           C
ATOM   1295  HA  PRO    85      47.501  22.830  50.099  1.00  0.00           H
ATOM   1296  C   PRO    85      48.613  23.093  51.904  1.00  0.00           C
ATOM   1297  O   PRO    85      49.251  23.960  52.545  1.00  0.00           O
ATOM   1298  N   SER    86      48.916  21.844  52.134  1.00  0.00           N
ATOM   1299  H   SER    86      48.408  21.216  51.528  1.00  0.00           H
ATOM   1300  CA  SER    86      50.232  21.420  52.644  1.00  0.00           C
ATOM   1301  HA  SER    86      50.266  21.723  53.690  1.00  0.00           H
ATOM   1302  CB  SER    86      50.149  19.933  52.723  1.00  0.00           C
ATOM   1303  HB2 SER    86      49.184  19.714  53.181  1.00  0.00           H
ATOM   1304  HB3 SER    86      50.105  19.562  51.699  1.00  0.00           H
ATOM   1305  OG  SER    86      51.230  19.441  53.456  1.00  0.00           O
ATOM   1306  HG  SER    86      50.997  19.615  54.370  1.00  0.00           H
ATOM   1307  C   SER    86      51.421  21.947  51.758  1.00  0.00           C
ATOM   1308  O   SER    86      51.242  22.044  50.503  1.00  0.00           O
ATOM   1309  N   PRO    87      52.613  22.195  52.273  1.00  0.00           N
ATOM   1310  CD  PRO    87      52.944  22.452  53.657  1.00  0.00           C
ATOM   1311  HD2 PRO    87      52.810  21.534  54.227  1.00  0.00           H
ATOM   1312  HD3 PRO    87      52.439  23.368  53.967  1.00  0.00           H
ATOM   1313  CG  PRO    87      54.426  22.863  53.614  1.00  0.00           C
ATOM   1314  HG2 PRO    87      54.897  22.480  54.519  1.00  0.00           H
ATOM   1315  HG3 PRO    87      54.512  23.946  53.528  1.00  0.00           H
ATOM   1316  CB  PRO    87      54.984  22.101  52.385  1.00  0.00           C
ATOM   1317  HB2 PRO    87      55.389  21.159  52.757  1.00  0.00           H
ATOM   1318  HB3 PRO    87      55.756  22.709  51.913  1.00  0.00           H
ATOM   1319  CA  PRO    87      53.803  21.897  51.433  1.00  0.00           C
ATOM   1320  HA  PRO    87      53.890  22.631  50.631  1.00  0.00           H
ATOM   1321  C   PRO    87      53.797  20.564  50.633  1.00  0.00           C
ATOM   1322  O   PRO    87      53.922  20.536  49.378  1.00  0.00           O
ATOM   1323  N   TYR    88      53.461  19.463  51.283  1.00  0.00           N
ATOM   1324  H   TYR    88      53.340  19.655  52.267  1.00  0.00           H
ATOM   1325  CA  TYR    88      53.271  18.087  50.798  1.00  0.00           C
ATOM   1326  HA  TYR    88      54.140  17.694  50.271  1.00  0.00           H
ATOM   1327  CB  TYR    88      53.222  17.159  51.999  1.00  0.00           C
ATOM   1328  HB2 TYR    88      52.348  17.452  52.580  1.00  0.00           H
ATOM   1329  HB3 TYR    88      53.013  16.141  51.670  1.00  0.00           H
ATOM   1330  CG  TYR    88      54.369  17.269  52.895  1.00  0.00           C
ATOM   1331  CD1 TYR    88      54.092  17.717  54.198  1.00  0.00           C
ATOM   1332  HD1 TYR    88      53.139  18.051  54.581  1.00  0.00           H
ATOM   1333  CE1 TYR    88      55.229  17.776  55.085  1.00  0.00           C
ATOM   1334  HE1 TYR    88      55.047  18.326  55.997  1.00  0.00           H
ATOM   1335  CZ  TYR    88      56.524  17.537  54.717  1.00  0.00           C
ATOM   1336  OH  TYR    88      57.448  17.891  55.611  1.00  0.00           O
ATOM   1337  HH  TYR    88      58.272  18.135  55.182  1.00  0.00           H
ATOM   1338  CE2 TYR    88      56.787  17.093  53.425  1.00  0.00           C
ATOM   1339  HE2 TYR    88      57.773  16.874  53.042  1.00  0.00           H
ATOM   1340  CD2 TYR    88      55.708  16.944  52.555  1.00  0.00           C
ATOM   1341  HD2 TYR    88      55.875  16.456  51.608  1.00  0.00           H
ATOM   1342  C   TYR    88      52.025  17.872  49.828  1.00  0.00           C
ATOM   1343  O   TYR    88      51.826  16.729  49.360  1.00  0.00           O
ATOM   1344  N   ASN    89      51.257  18.961  49.534  1.00  0.00           N
ATOM   1345  H   ASN    89      51.598  19.808  49.967  1.00  0.00           H
ATOM   1346  CA  ASN    89      50.197  18.830  48.479  1.00  0.00           C
ATOM   1347  HA  ASN    89      50.424  17.922  47.921  1.00  0.00           H
ATOM   1348  CB  ASN    89      48.805  18.657  49.092  1.00  0.00           C
ATOM   1349  HB2 ASN    89      48.361  19.560  49.514  1.00  0.00           H
ATOM   1350  HB3 ASN    89      48.105  18.398  48.299  1.00  0.00           H
ATOM   1351  CG  ASN    89      48.778  17.559  50.072  1.00  0.00           C
ATOM   1352  OD1 ASN    89      48.731  17.717  51.330  1.00  0.00           O
ATOM   1353  ND2 ASN    89      48.505  16.361  49.600  1.00  0.00           N
ATOM   1354 HD21 ASN    89      48.274  15.674  50.304  1.00  0.00           H
ATOM   1355 HD22 ASN    89      48.200  16.198  48.651  1.00  0.00           H
ATOM   1356  C   ASN    89      50.186  20.018  47.498  1.00  0.00           C
ATOM   1357  O   ASN    89      49.437  19.954  46.544  1.00  0.00           O
ATOM   1358  N   SER    90      51.029  21.025  47.640  1.00  0.00           N
ATOM   1359  H   SER    90      51.650  21.059  48.435  1.00  0.00           H
ATOM   1360  CA  SER    90      50.977  22.261  46.846  1.00  0.00           C
ATOM   1361  HA  SER    90      50.197  22.249  46.084  1.00  0.00           H
ATOM   1362  CB  SER    90      50.830  23.468  47.622  1.00  0.00           C
ATOM   1363  HB2 SER    90      51.664  23.736  48.270  1.00  0.00           H
ATOM   1364  HB3 SER    90      50.679  24.277  46.908  1.00  0.00           H
ATOM   1365  OG  SER    90      49.645  23.362  48.394  1.00  0.00           O
ATOM   1366  HG  SER    90      49.866  22.996  49.254  1.00  0.00           H
ATOM   1367  C   SER    90      52.323  22.458  46.100  1.00  0.00           C
ATOM   1368  O   SER    90      53.389  22.419  46.677  1.00  0.00           O
ATOM   1369  N   ARG    91      52.132  22.929  44.875  1.00  0.00           N
ATOM   1370  H   ARG    91      51.183  22.903  44.529  1.00  0.00           H
ATOM   1371  CA  ARG    91      53.145  23.507  44.045  1.00  0.00           C
ATOM   1372  HA  ARG    91      54.131  23.221  44.412  1.00  0.00           H
ATOM   1373  CB  ARG    91      52.994  23.024  42.586  1.00  0.00           C
ATOM   1374  HB2 ARG    91      54.002  23.129  42.186  1.00  0.00           H
ATOM   1375  HB3 ARG    91      52.826  21.957  42.734  1.00  0.00           H
ATOM   1376  CG  ARG    91      51.883  23.551  41.712  1.00  0.00           C
ATOM   1377  HG2 ARG    91      50.904  23.343  42.146  1.00  0.00           H
ATOM   1378  HG3 ARG    91      51.947  24.605  41.444  1.00  0.00           H
ATOM   1379  CD  ARG    91      51.878  22.733  40.403  1.00  0.00           C
ATOM   1380  HD2 ARG    91      52.830  22.657  39.878  1.00  0.00           H
ATOM   1381  HD3 ARG    91      51.430  21.766  40.628  1.00  0.00           H
ATOM   1382  NE  ARG    91      50.979  23.443  39.482  1.00  0.00           N
ATOM   1383  HE  ARG    91      50.846  24.423  39.685  1.00  0.00           H
ATOM   1384  CZ  ARG    91      50.360  22.931  38.455  1.00  0.00           C
ATOM   1385  NH1 ARG    91      49.558  23.808  37.928  1.00  0.00           N
ATOM   1386 HH11 ARG    91      49.501  24.689  38.419  1.00  0.00           H
ATOM   1387 HH12 ARG    91      48.973  23.447  37.189  1.00  0.00           H
ATOM   1388  NH2 ARG    91      50.377  21.727  38.163  1.00  0.00           N
ATOM   1389 HH21 ARG    91      50.750  21.038  38.800  1.00  0.00           H
ATOM   1390 HH22 ARG    91      49.933  21.412  37.312  1.00  0.00           H
ATOM   1391  C   ARG    91      53.127  25.110  44.073  1.00  0.00           C
ATOM   1392  O   ARG    91      52.108  25.666  44.033  1.00  0.00           O
ATOM   1393  N   PHE    92      54.365  25.742  44.224  1.00  0.00           N
ATOM   1394  H   PHE    92      55.162  25.125  44.301  1.00  0.00           H
ATOM   1395  CA  PHE    92      54.568  27.145  43.851  1.00  0.00           C
ATOM   1396  HA  PHE    92      54.005  27.856  44.456  1.00  0.00           H
ATOM   1397  CB  PHE    92      56.102  27.259  43.881  1.00  0.00           C
ATOM   1398  HB2 PHE    92      56.507  27.191  44.891  1.00  0.00           H
ATOM   1399  HB3 PHE    92      56.554  26.482  43.266  1.00  0.00           H
ATOM   1400  CG  PHE    92      56.602  28.594  43.441  1.00  0.00           C
ATOM   1401  CD1 PHE    92      57.626  28.744  42.475  1.00  0.00           C
ATOM   1402  HD1 PHE    92      58.111  27.968  41.901  1.00  0.00           H
ATOM   1403  CE1 PHE    92      58.125  30.041  42.086  1.00  0.00           C
ATOM   1404  HE1 PHE    92      58.918  30.116  41.357  1.00  0.00           H
ATOM   1405  CZ  PHE    92      57.498  31.228  42.517  1.00  0.00           C
ATOM   1406  HZ  PHE    92      57.796  32.151  42.041  1.00  0.00           H
ATOM   1407  CE2 PHE    92      56.392  31.088  43.392  1.00  0.00           C
ATOM   1408  HE2 PHE    92      55.829  31.997  43.546  1.00  0.00           H
ATOM   1409  CD2 PHE    92      55.977  29.792  43.849  1.00  0.00           C
ATOM   1410  HD2 PHE    92      55.086  29.893  44.451  1.00  0.00           H
ATOM   1411  C   PHE    92      54.226  27.332  42.356  1.00  0.00           C
ATOM   1412  O   PHE    92      54.366  26.428  41.516  1.00  0.00           O
ATOM   1413  N   GLU    93      53.753  28.534  41.985  1.00  0.00           N
ATOM   1414  H   GLU    93      53.389  29.160  42.689  1.00  0.00           H
ATOM   1415  CA  GLU    93      53.493  28.873  40.622  1.00  0.00           C
ATOM   1416  HA  GLU    93      53.773  28.061  39.950  1.00  0.00           H
ATOM   1417  CB  GLU    93      52.030  29.159  40.417  1.00  0.00           C
ATOM   1418  HB2 GLU    93      51.758  30.093  40.908  1.00  0.00           H
ATOM   1419  HB3 GLU    93      51.796  29.344  39.369  1.00  0.00           H
ATOM   1420  CG  GLU    93      51.029  28.068  40.941  1.00  0.00           C
ATOM   1421  HG2 GLU    93      51.258  27.805  41.974  1.00  0.00           H
ATOM   1422  HG3 GLU    93      50.072  28.587  40.886  1.00  0.00           H
ATOM   1423  CD  GLU    93      50.934  26.865  40.001  1.00  0.00           C
ATOM   1424  OE1 GLU    93      50.052  25.979  40.223  1.00  0.00           O
ATOM   1425  OE2 GLU    93      51.768  26.754  39.024  1.00  0.00           O
ATOM   1426  C   GLU    93      54.300  30.054  40.161  1.00  0.00           C
ATOM   1427  O   GLU    93      55.052  29.890  39.192  1.00  0.00           O
ATOM   1428  N   SER    94      54.174  31.157  40.858  1.00  0.00           N
ATOM   1429  H   SER    94      53.846  31.007  41.800  1.00  0.00           H
ATOM   1430  CA  SER    94      54.627  32.515  40.458  1.00  0.00           C
ATOM   1431  HA  SER    94      55.633  32.458  40.041  1.00  0.00           H
ATOM   1432  CB  SER    94      53.731  32.914  39.322  1.00  0.00           C
ATOM   1433  HB2 SER    94      53.827  32.286  38.436  1.00  0.00           H
ATOM   1434  HB3 SER    94      52.699  32.986  39.665  1.00  0.00           H
ATOM   1435  OG  SER    94      54.102  34.224  38.881  1.00  0.00           O
ATOM   1436  HG  SER    94      53.635  34.176  38.043  1.00  0.00           H
ATOM   1437  C   SER    94      54.713  33.569  41.585  1.00  0.00           C
ATOM   1438  O   SER    94      54.026  33.519  42.588  1.00  0.00           O
ATOM   1439  N   VAL    95      55.693  34.403  41.603  1.00  0.00           N
ATOM   1440  H   VAL    95      56.315  34.402  40.807  1.00  0.00           H
ATOM   1441  CA  VAL    95      55.876  35.508  42.584  1.00  0.00           C
ATOM   1442  HA  VAL    95      55.628  35.120  43.572  1.00  0.00           H
ATOM   1443  CB  VAL    95      57.299  36.084  42.504  1.00  0.00           C
ATOM   1444  HB  VAL    95      57.667  36.600  41.617  1.00  0.00           H
ATOM   1445  CG1 VAL    95      57.436  37.042  43.717  1.00  0.00           C
ATOM   1446 HG11 VAL    95      57.288  36.552  44.680  1.00  0.00           H
ATOM   1447 HG12 VAL    95      58.448  37.448  43.739  1.00  0.00           H
ATOM   1448 HG13 VAL    95      56.718  37.861  43.660  1.00  0.00           H
ATOM   1449  CG2 VAL    95      58.348  35.005  42.595  1.00  0.00           C
ATOM   1450 HG21 VAL    95      59.337  35.458  42.664  1.00  0.00           H
ATOM   1451 HG22 VAL    95      58.135  34.447  43.507  1.00  0.00           H
ATOM   1452 HG23 VAL    95      58.357  34.287  41.775  1.00  0.00           H
ATOM   1453  C   VAL    95      54.777  36.592  42.375  1.00  0.00           C
ATOM   1454  O   VAL    95      54.653  37.187  41.330  1.00  0.00           O
ATOM   1455  N   ALA    96      53.899  36.713  43.350  1.00  0.00           N
ATOM   1456  H   ALA    96      53.959  36.127  44.172  1.00  0.00           H
ATOM   1457  CA  ALA    96      52.540  37.350  43.191  1.00  0.00           C
ATOM   1458  HA  ALA    96      52.539  38.067  42.370  1.00  0.00           H
ATOM   1459  CB  ALA    96      51.533  36.229  42.816  1.00  0.00           C
ATOM   1460  HB1 ALA    96      51.864  35.520  42.056  1.00  0.00           H
ATOM   1461  HB2 ALA    96      51.393  35.530  43.640  1.00  0.00           H
ATOM   1462  HB3 ALA    96      50.586  36.683  42.524  1.00  0.00           H
ATOM   1463  C   ALA    96      52.009  37.931  44.495  1.00  0.00           C
ATOM   1464  O   ALA    96      51.836  37.319  45.507  1.00  0.00           O
ATOM   1465  N   TRP    97      51.688  39.217  44.445  1.00  0.00           N
ATOM   1466  H   TRP    97      51.778  39.647  43.535  1.00  0.00           H
ATOM   1467  CA  TRP    97      50.701  39.782  45.400  1.00  0.00           C
ATOM   1468  HA  TRP    97      50.560  39.117  46.253  1.00  0.00           H
ATOM   1469  CB  TRP    97      51.404  40.869  46.070  1.00  0.00           C
ATOM   1470  HB2 TRP    97      50.572  41.340  46.592  1.00  0.00           H
ATOM   1471  HB3 TRP    97      52.116  40.494  46.806  1.00  0.00           H
ATOM   1472  CG  TRP    97      52.068  41.876  45.231  1.00  0.00           C
ATOM   1473  CD1 TRP    97      53.414  42.010  45.389  1.00  0.00           C
ATOM   1474  HD1 TRP    97      54.020  41.467  46.099  1.00  0.00           H
ATOM   1475  NE1 TRP    97      53.722  43.238  44.800  1.00  0.00           N
ATOM   1476  HE1 TRP    97      54.612  43.710  44.862  1.00  0.00           H
ATOM   1477  CE2 TRP    97      52.668  43.709  43.992  1.00  0.00           C
ATOM   1478  CZ2 TRP    97      52.546  44.848  43.200  1.00  0.00           C
ATOM   1479  HZ2 TRP    97      53.337  45.572  43.072  1.00  0.00           H
ATOM   1480  CH2 TRP    97      51.232  45.183  42.612  1.00  0.00           C
ATOM   1481  HH2 TRP    97      51.037  46.066  42.023  1.00  0.00           H
ATOM   1482  CZ3 TRP    97      50.115  44.332  42.931  1.00  0.00           C
ATOM   1483  HZ3 TRP    97      49.152  44.515  42.478  1.00  0.00           H
ATOM   1484  CE3 TRP    97      50.208  43.177  43.795  1.00  0.00           C
ATOM   1485  HE3 TRP    97      49.382  42.559  44.114  1.00  0.00           H
ATOM   1486  CD2 TRP    97      51.524  42.876  44.288  1.00  0.00           C
ATOM   1487  C   TRP    97      49.246  40.042  44.890  1.00  0.00           C
ATOM   1488  O   TRP    97      48.430  40.472  45.709  1.00  0.00           O
ATOM   1489  N   SER    98      48.995  39.531  43.697  1.00  0.00           N
ATOM   1490  H   SER    98      49.703  38.960  43.258  1.00  0.00           H
ATOM   1491  CA  SER    98      47.737  39.532  42.945  1.00  0.00           C
ATOM   1492  HA  SER    98      46.899  39.279  43.593  1.00  0.00           H
ATOM   1493  CB  SER    98      47.567  40.957  42.365  1.00  0.00           C
ATOM   1494  HB2 SER    98      47.278  41.618  43.182  1.00  0.00           H
ATOM   1495  HB3 SER    98      48.498  41.323  41.930  1.00  0.00           H
ATOM   1496  OG  SER    98      46.607  41.031  41.334  1.00  0.00           O
ATOM   1497  HG  SER    98      45.766  40.839  41.755  1.00  0.00           H
ATOM   1498  C   SER    98      47.927  38.455  41.955  1.00  0.00           C
ATOM   1499  O   SER    98      49.024  38.421  41.348  1.00  0.00           O
ATOM   1500  N   ALA    99      46.830  37.742  41.587  1.00  0.00           N
ATOM   1501  H   ALA    99      45.917  37.966  41.953  1.00  0.00           H
ATOM   1502  CA  ALA    99      47.019  36.764  40.522  1.00  0.00           C
ATOM   1503  HA  ALA    99      47.682  37.230  39.794  1.00  0.00           H
ATOM   1504  CB  ALA    99      47.598  35.498  41.140  1.00  0.00           C
ATOM   1505  HB1 ALA    99      47.656  34.658  40.446  1.00  0.00           H
ATOM   1506  HB2 ALA    99      48.636  35.654  41.436  1.00  0.00           H
ATOM   1507  HB3 ALA    99      47.104  35.085  42.018  1.00  0.00           H
ATOM   1508  C   ALA    99      45.710  36.427  39.656  1.00  0.00           C
ATOM   1509  O   ALA    99      44.543  36.735  39.929  1.00  0.00           O
ATOM   1510  N   SER   100      45.933  35.585  38.647  1.00  0.00           N
ATOM   1511  H   SER   100      46.880  35.240  38.612  1.00  0.00           H
ATOM   1512  CA  SER   100      44.918  34.778  37.947  1.00  0.00           C
ATOM   1513  HA  SER   100      44.124  34.531  38.652  1.00  0.00           H
ATOM   1514  CB  SER   100      44.350  35.567  36.813  1.00  0.00           C
ATOM   1515  HB2 SER   100      43.941  36.508  37.181  1.00  0.00           H
ATOM   1516  HB3 SER   100      45.061  35.736  36.005  1.00  0.00           H
ATOM   1517  OG  SER   100      43.289  34.809  36.061  1.00  0.00           O
ATOM   1518  HG  SER   100      42.538  34.781  36.658  1.00  0.00           H
ATOM   1519  C   SER   100      45.558  33.426  37.536  1.00  0.00           C
ATOM   1520  O   SER   100      46.798  33.283  37.554  1.00  0.00           O
ATOM   1521  N   ALA   101      44.712  32.452  37.134  1.00  0.00           N
ATOM   1522  H   ALA   101      43.714  32.594  37.201  1.00  0.00           H
ATOM   1523  CA  ALA   101      45.229  31.170  36.487  1.00  0.00           C
ATOM   1524  HA  ALA   101      46.003  31.397  35.754  1.00  0.00           H
ATOM   1525  CB  ALA   101      45.909  30.278  37.571  1.00  0.00           C
ATOM   1526  HB1 ALA   101      46.301  29.393  37.071  1.00  0.00           H
ATOM   1527  HB2 ALA   101      46.618  30.843  38.177  1.00  0.00           H
ATOM   1528  HB3 ALA   101      45.120  29.891  38.215  1.00  0.00           H
ATOM   1529  C   ALA   101      44.068  30.382  35.789  1.00  0.00           C
ATOM   1530  O   ALA   101      42.958  30.394  36.284  1.00  0.00           O
ATOM   1531  N   CYX   102      44.418  29.698  34.665  1.00  0.00           N
ATOM   1532  H   CYX   102      45.394  29.706  34.404  1.00  0.00           H
ATOM   1533  CA  CYX   102      43.498  29.007  33.731  1.00  0.00           C
ATOM   1534  HA  CYX   102      42.776  28.391  34.266  1.00  0.00           H
ATOM   1535  CB  CYX   102      42.757  30.075  33.062  1.00  0.00           C
ATOM   1536  HB2 CYX   102      42.035  29.654  32.363  1.00  0.00           H
ATOM   1537  HB3 CYX   102      42.176  30.615  33.809  1.00  0.00           H
ATOM   1538  SG  CYX   102      43.624  31.388  32.253  1.00  0.00           S
ATOM   1539  C   CYX   102      44.312  28.087  32.707  1.00  0.00           C
ATOM   1540  O   CYX   102      45.511  27.891  32.906  1.00  0.00           O
ATOM   1541  N   HIE   103      43.664  27.447  31.764  1.00  0.00           N
ATOM   1542  H   HIE   103      42.679  27.591  31.592  1.00  0.00           H
ATOM   1543  CA  HIE   103      44.241  26.390  30.921  1.00  0.00           C
ATOM   1544  HA  HIE   103      45.330  26.438  30.922  1.00  0.00           H
ATOM   1545  CB  HIE   103      43.868  25.066  31.612  1.00  0.00           C
ATOM   1546  HB2 HIE   103      44.157  24.993  32.661  1.00  0.00           H
ATOM   1547  HB3 HIE   103      42.788  24.925  31.626  1.00  0.00           H
ATOM   1548  CG  HIE   103      44.557  23.903  31.026  1.00  0.00           C
ATOM   1549  ND1 HIE   103      44.288  23.275  29.786  1.00  0.00           N
ATOM   1550  CE1 HIE   103      45.109  22.233  29.720  1.00  0.00           C
ATOM   1551  HE1 HIE   103      45.355  21.575  28.901  1.00  0.00           H
ATOM   1552  NE2 HIE   103      45.910  22.196  30.785  1.00  0.00           N
ATOM   1553  HE2 HIE   103      46.725  21.601  30.824  1.00  0.00           H
ATOM   1554  CD2 HIE   103      45.494  23.144  31.667  1.00  0.00           C
ATOM   1555  HD2 HIE   103      45.986  23.295  32.617  1.00  0.00           H
ATOM   1556  C   HIE   103      43.700  26.424  29.574  1.00  0.00           C
ATOM   1557  O   HIE   103      42.463  26.372  29.376  1.00  0.00           O
ATOM   1558  N   ASP   104      44.556  26.464  28.560  1.00  0.00           N
ATOM   1559  H   ASP   104      45.490  26.226  28.865  1.00  0.00           H
ATOM   1560  CA  ASP   104      44.228  26.695  27.149  1.00  0.00           C
ATOM   1561  HA  ASP   104      43.367  27.352  27.276  1.00  0.00           H
ATOM   1562  CB  ASP   104      45.340  27.544  26.450  1.00  0.00           C
ATOM   1563  HB2 ASP   104      44.950  27.965  25.523  1.00  0.00           H
ATOM   1564  HB3 ASP   104      45.771  28.348  27.046  1.00  0.00           H
ATOM   1565  CG  ASP   104      46.643  26.712  26.118  1.00  0.00           C
ATOM   1566  OD1 ASP   104      47.549  27.312  25.462  1.00  0.00           O
ATOM   1567  OD2 ASP   104      46.817  25.517  26.521  1.00  0.00           O
ATOM   1568  C   ASP   104      43.879  25.487  26.308  1.00  0.00           C
ATOM   1569  O   ASP   104      43.557  25.669  25.151  1.00  0.00           O
ATOM   1570  N   GLY   105      43.794  24.273  26.881  1.00  0.00           N
ATOM   1571  H   GLY   105      43.931  24.272  27.881  1.00  0.00           H
ATOM   1572  CA  GLY   105      43.642  23.043  26.152  1.00  0.00           C
ATOM   1573  HA2 GLY   105      42.915  22.402  26.653  1.00  0.00           H
ATOM   1574  HA3 GLY   105      43.270  23.188  25.138  1.00  0.00           H
ATOM   1575  C   GLY   105      44.914  22.164  26.027  1.00  0.00           C
ATOM   1576  O   GLY   105      44.832  20.967  25.889  1.00  0.00           O
ATOM   1577  N   THR   106      46.102  22.788  26.121  1.00  0.00           N
ATOM   1578  H   THR   106      46.101  23.793  26.021  1.00  0.00           H
ATOM   1579  CA  THR   106      47.528  22.320  26.112  1.00  0.00           C
ATOM   1580  HA  THR   106      47.615  21.291  25.763  1.00  0.00           H
ATOM   1581  CB  THR   106      48.404  23.191  25.131  1.00  0.00           C
ATOM   1582  HB  THR   106      48.405  24.247  25.403  1.00  0.00           H
ATOM   1583  CG2 THR   106      49.753  22.657  24.843  1.00  0.00           C
ATOM   1584 HG21 THR   106      50.338  23.512  24.503  1.00  0.00           H
ATOM   1585 HG22 THR   106      50.316  22.482  25.761  1.00  0.00           H
ATOM   1586 HG23 THR   106      49.811  21.692  24.339  1.00  0.00           H
ATOM   1587  OG1 THR   106      47.743  23.041  23.941  1.00  0.00           O
ATOM   1588  HG1 THR   106      47.045  23.700  23.917  1.00  0.00           H
ATOM   1589  C   THR   106      47.996  22.232  27.535  1.00  0.00           C
ATOM   1590  O   THR   106      48.008  21.140  28.097  1.00  0.00           O
ATOM   1591  N   SER   107      48.278  23.419  28.165  1.00  0.00           N
ATOM   1592  H   SER   107      48.096  24.318  27.742  1.00  0.00           H
ATOM   1593  CA  SER   107      48.863  23.528  29.558  1.00  0.00           C
ATOM   1594  HA  SER   107      48.555  22.667  30.151  1.00  0.00           H
ATOM   1595  CB  SER   107      50.411  23.312  29.527  1.00  0.00           C
ATOM   1596  HB2 SER   107      50.690  22.371  29.054  1.00  0.00           H
ATOM   1597  HB3 SER   107      50.711  24.272  29.106  1.00  0.00           H
ATOM   1598  OG  SER   107      50.877  23.163  30.859  1.00  0.00           O
ATOM   1599  HG  SER   107      51.315  22.329  31.042  1.00  0.00           H
ATOM   1600  C   SER   107      48.386  24.772  30.361  1.00  0.00           C
ATOM   1601  O   SER   107      47.513  25.490  29.905  1.00  0.00           O
ATOM   1602  N   TRP   108      48.822  24.915  31.601  1.00  0.00           N
ATOM   1603  H   TRP   108      49.692  24.422  31.746  1.00  0.00           H
ATOM   1604  CA  TRP   108      48.558  25.901  32.585  1.00  0.00           C
ATOM   1605  HA  TRP   108      47.481  25.943  32.751  1.00  0.00           H
ATOM   1606  CB  TRP   108      49.181  25.531  33.913  1.00  0.00           C
ATOM   1607  HB2 TRP   108      50.248  25.319  33.851  1.00  0.00           H
ATOM   1608  HB3 TRP   108      49.028  26.353  34.612  1.00  0.00           H
ATOM   1609  CG  TRP   108      48.378  24.451  34.616  1.00  0.00           C
ATOM   1610  CD1 TRP   108      48.768  23.173  34.798  1.00  0.00           C
ATOM   1611  HD1 TRP   108      49.638  22.722  34.344  1.00  0.00           H
ATOM   1612  NE1 TRP   108      47.813  22.446  35.487  1.00  0.00           N
ATOM   1613  HE1 TRP   108      47.940  21.451  35.593  1.00  0.00           H
ATOM   1614  CE2 TRP   108      46.602  23.169  35.577  1.00  0.00           C
ATOM   1615  CZ2 TRP   108      45.304  22.859  36.023  1.00  0.00           C
ATOM   1616  HZ2 TRP   108      44.965  21.890  36.361  1.00  0.00           H
ATOM   1617  CH2 TRP   108      44.403  23.960  36.164  1.00  0.00           C
ATOM   1618  HH2 TRP   108      43.509  23.776  36.741  1.00  0.00           H
ATOM   1619  CZ3 TRP   108      44.722  25.247  35.672  1.00  0.00           C
ATOM   1620  HZ3 TRP   108      44.054  26.095  35.645  1.00  0.00           H
ATOM   1621  CE3 TRP   108      46.050  25.432  35.114  1.00  0.00           C
ATOM   1622  HE3 TRP   108      46.320  26.393  34.701  1.00  0.00           H
ATOM   1623  CD2 TRP   108      47.022  24.459  35.058  1.00  0.00           C
ATOM   1624  C   TRP   108      49.039  27.313  32.195  1.00  0.00           C
ATOM   1625  O   TRP   108      50.281  27.484  32.042  1.00  0.00           O
ATOM   1626  N   LEU   109      48.175  28.268  32.160  1.00  0.00           N
ATOM   1627  H   LEU   109      47.254  28.071  32.526  1.00  0.00           H
ATOM   1628  CA  LEU   109      48.539  29.688  32.152  1.00  0.00           C
ATOM   1629  HA  LEU   109      49.583  29.920  31.942  1.00  0.00           H
ATOM   1630  CB  LEU   109      47.634  30.332  31.059  1.00  0.00           C
ATOM   1631  HB2 LEU   109      47.860  29.915  30.078  1.00  0.00           H
ATOM   1632  HB3 LEU   109      46.606  30.007  31.221  1.00  0.00           H
ATOM   1633  CG  LEU   109      47.697  31.920  30.963  1.00  0.00           C
ATOM   1634  HG  LEU   109      47.336  32.343  31.900  1.00  0.00           H
ATOM   1635  CD1 LEU   109      49.145  32.464  30.594  1.00  0.00           C
ATOM   1636 HD11 LEU   109      49.062  33.549  30.650  1.00  0.00           H
ATOM   1637 HD12 LEU   109      49.740  32.006  31.383  1.00  0.00           H
ATOM   1638 HD13 LEU   109      49.378  32.230  29.555  1.00  0.00           H
ATOM   1639  CD2 LEU   109      46.841  32.556  29.862  1.00  0.00           C
ATOM   1640 HD21 LEU   109      45.805  32.216  29.898  1.00  0.00           H
ATOM   1641 HD22 LEU   109      46.933  33.641  29.901  1.00  0.00           H
ATOM   1642 HD23 LEU   109      47.186  32.172  28.902  1.00  0.00           H
ATOM   1643  C   LEU   109      48.274  30.171  33.625  1.00  0.00           C
ATOM   1644  O   LEU   109      47.135  30.279  34.043  1.00  0.00           O
ATOM   1645  N   THR   110      49.371  30.643  34.206  1.00  0.00           N
ATOM   1646  H   THR   110      50.300  30.481  33.845  1.00  0.00           H
ATOM   1647  CA  THR   110      49.440  31.399  35.486  1.00  0.00           C
ATOM   1648  HA  THR   110      48.426  31.297  35.873  1.00  0.00           H
ATOM   1649  CB  THR   110      50.379  30.727  36.557  1.00  0.00           C
ATOM   1650  HB  THR   110      50.486  31.353  37.444  1.00  0.00           H
ATOM   1651  CG2 THR   110      49.789  29.347  36.863  1.00  0.00           C
ATOM   1652 HG21 THR   110      50.459  28.855  37.568  1.00  0.00           H
ATOM   1653 HG22 THR   110      48.789  29.372  37.299  1.00  0.00           H
ATOM   1654 HG23 THR   110      49.621  28.750  35.966  1.00  0.00           H
ATOM   1655  OG1 THR   110      51.586  30.480  36.005  1.00  0.00           O
ATOM   1656  HG1 THR   110      51.430  29.841  35.306  1.00  0.00           H
ATOM   1657  C   THR   110      49.662  32.894  35.267  1.00  0.00           C
ATOM   1658  O   THR   110      50.576  33.156  34.511  1.00  0.00           O
ATOM   1659  N   ILE   111      49.073  33.779  35.994  1.00  0.00           N
ATOM   1660  H   ILE   111      48.325  33.518  36.621  1.00  0.00           H
ATOM   1661  CA  ILE   111      49.317  35.230  35.835  1.00  0.00           C
ATOM   1662  HA  ILE   111      50.190  35.362  35.195  1.00  0.00           H
ATOM   1663  CB  ILE   111      48.144  35.913  35.077  1.00  0.00           C
ATOM   1664  HB  ILE   111      47.165  35.682  35.499  1.00  0.00           H
ATOM   1665  CG2 ILE   111      48.267  37.460  35.008  1.00  0.00           C
ATOM   1666 HG21 ILE   111      48.511  37.926  35.962  1.00  0.00           H
ATOM   1667 HG22 ILE   111      48.758  37.694  34.063  1.00  0.00           H
ATOM   1668 HG23 ILE   111      47.265  37.873  34.890  1.00  0.00           H
ATOM   1669  CG1 ILE   111      47.993  35.381  33.665  1.00  0.00           C
ATOM   1670 HG12 ILE   111      48.824  35.523  32.975  1.00  0.00           H
ATOM   1671 HG13 ILE   111      48.001  34.293  33.740  1.00  0.00           H
ATOM   1672  CD1 ILE   111      46.776  35.606  32.738  1.00  0.00           C
ATOM   1673 HD11 ILE   111      46.770  36.564  32.219  1.00  0.00           H
ATOM   1674 HD12 ILE   111      46.773  34.902  31.905  1.00  0.00           H
ATOM   1675 HD13 ILE   111      45.814  35.604  33.252  1.00  0.00           H
ATOM   1676  C   ILE   111      49.610  35.791  37.229  1.00  0.00           C
ATOM   1677  O   ILE   111      48.987  35.370  38.239  1.00  0.00           O
ATOM   1678  N   GLY   112      50.464  36.790  37.310  1.00  0.00           N
ATOM   1679  H   GLY   112      50.940  37.107  36.478  1.00  0.00           H
ATOM   1680  CA  GLY   112      50.707  37.476  38.590  1.00  0.00           C
ATOM   1681  HA2 GLY   112      49.746  37.836  38.959  1.00  0.00           H
ATOM   1682  HA3 GLY   112      51.058  36.730  39.303  1.00  0.00           H
ATOM   1683  C   GLY   112      51.666  38.620  38.655  1.00  0.00           C
ATOM   1684  O   GLY   112      52.586  38.751  37.881  1.00  0.00           O
ATOM   1685  N   ILE   113      51.310  39.579  39.569  1.00  0.00           N
ATOM   1686  H   ILE   113      50.494  39.417  40.143  1.00  0.00           H
ATOM   1687  CA  ILE   113      52.071  40.833  39.753  1.00  0.00           C
ATOM   1688  HA  ILE   113      52.721  40.938  38.885  1.00  0.00           H
ATOM   1689  CB  ILE   113      51.035  42.009  39.768  1.00  0.00           C
ATOM   1690  HB  ILE   113      50.529  41.884  40.725  1.00  0.00           H
ATOM   1691  CG2 ILE   113      51.717  43.388  39.835  1.00  0.00           C
ATOM   1692 HG21 ILE   113      52.430  43.471  39.014  1.00  0.00           H
ATOM   1693 HG22 ILE   113      51.135  44.305  39.741  1.00  0.00           H
ATOM   1694 HG23 ILE   113      52.301  43.453  40.752  1.00  0.00           H
ATOM   1695  CG1 ILE   113      49.974  42.126  38.691  1.00  0.00           C
ATOM   1696 HG12 ILE   113      49.475  43.089  38.794  1.00  0.00           H
ATOM   1697 HG13 ILE   113      50.537  42.068  37.760  1.00  0.00           H
ATOM   1698  CD1 ILE   113      48.931  41.037  38.598  1.00  0.00           C
ATOM   1699 HD11 ILE   113      48.359  40.873  39.511  1.00  0.00           H
ATOM   1700 HD12 ILE   113      48.171  41.374  37.893  1.00  0.00           H
ATOM   1701 HD13 ILE   113      49.373  40.104  38.249  1.00  0.00           H
ATOM   1702  C   ILE   113      53.023  40.828  40.930  1.00  0.00           C
ATOM   1703  O   ILE   113      52.790  40.247  41.950  1.00  0.00           O
ATOM   1704  N   SER   114      54.172  41.465  40.794  1.00  0.00           N
ATOM   1705  H   SER   114      54.344  41.983  39.945  1.00  0.00           H
ATOM   1706  CA  SER   114      55.172  41.619  41.890  1.00  0.00           C
ATOM   1707  HA  SER   114      54.592  41.754  42.803  1.00  0.00           H
ATOM   1708  CB  SER   114      56.100  40.394  42.044  1.00  0.00           C
ATOM   1709  HB2 SER   114      55.417  39.549  41.963  1.00  0.00           H
ATOM   1710  HB3 SER   114      56.743  40.268  41.172  1.00  0.00           H
ATOM   1711  OG  SER   114      56.626  40.574  43.349  1.00  0.00           O
ATOM   1712  HG  SER   114      56.008  40.167  43.960  1.00  0.00           H
ATOM   1713  C   SER   114      56.050  42.885  41.692  1.00  0.00           C
ATOM   1714  O   SER   114      56.221  43.351  40.565  1.00  0.00           O
ATOM   1715  N   GLY   115      56.578  43.573  42.783  1.00  0.00           N
ATOM   1716  H   GLY   115      56.654  43.032  43.633  1.00  0.00           H
ATOM   1717  CA  GLY   115      57.177  44.890  42.680  1.00  0.00           C
ATOM   1718  HA2 GLY   115      58.169  44.979  43.122  1.00  0.00           H
ATOM   1719  HA3 GLY   115      57.347  45.041  41.614  1.00  0.00           H
ATOM   1720  C   GLY   115      56.522  46.182  43.305  1.00  0.00           C
ATOM   1721  O   GLY   115      55.513  46.126  43.929  1.00  0.00           O
ATOM   1722  N   PRO   116      57.202  47.321  43.216  1.00  0.00           N
ATOM   1723  CD  PRO   116      58.340  47.505  42.324  1.00  0.00           C
ATOM   1724  HD2 PRO   116      58.242  47.090  41.320  1.00  0.00           H
ATOM   1725  HD3 PRO   116      59.183  47.098  42.883  1.00  0.00           H
ATOM   1726  CG  PRO   116      58.526  49.000  42.183  1.00  0.00           C
ATOM   1727  HG2 PRO   116      57.978  49.412  41.335  1.00  0.00           H
ATOM   1728  HG3 PRO   116      59.573  49.277  42.057  1.00  0.00           H
ATOM   1729  CB  PRO   116      57.922  49.475  43.452  1.00  0.00           C
ATOM   1730  HB2 PRO   116      57.615  50.519  43.507  1.00  0.00           H
ATOM   1731  HB3 PRO   116      58.592  49.372  44.306  1.00  0.00           H
ATOM   1732  CA  PRO   116      56.804  48.537  43.774  1.00  0.00           C
ATOM   1733  HA  PRO   116      56.758  48.426  44.857  1.00  0.00           H
ATOM   1734  C   PRO   116      55.443  48.988  43.343  1.00  0.00           C
ATOM   1735  O   PRO   116      55.043  48.927  42.195  1.00  0.00           O
ATOM   1736  N   ASP   117      54.726  49.695  44.215  1.00  0.00           N
ATOM   1737  H   ASP   117      54.967  49.574  45.188  1.00  0.00           H
ATOM   1738  CA  ASP   117      53.286  50.179  43.913  1.00  0.00           C
ATOM   1739  HA  ASP   117      52.656  49.312  43.714  1.00  0.00           H
ATOM   1740  CB  ASP   117      52.797  50.956  45.066  1.00  0.00           C
ATOM   1741  HB2 ASP   117      53.365  51.879  45.178  1.00  0.00           H
ATOM   1742  HB3 ASP   117      51.834  51.323  44.710  1.00  0.00           H
ATOM   1743  CG  ASP   117      52.616  50.169  46.389  1.00  0.00           C
ATOM   1744  OD1 ASP   117      52.206  50.821  47.413  1.00  0.00           O
ATOM   1745  OD2 ASP   117      52.853  48.966  46.519  1.00  0.00           O
ATOM   1746  C   ASP   117      53.173  51.051  42.669  1.00  0.00           C
ATOM   1747  O   ASP   117      52.089  51.106  42.089  1.00  0.00           O
ATOM   1748  N   ASN   118      54.239  51.729  42.226  1.00  0.00           N
ATOM   1749  H   ASN   118      55.040  51.805  42.837  1.00  0.00           H
ATOM   1750  CA  ASN   118      54.318  52.683  41.115  1.00  0.00           C
ATOM   1751  HA  ASN   118      53.307  52.927  40.784  1.00  0.00           H
ATOM   1752  CB  ASN   118      54.944  53.961  41.534  1.00  0.00           C
ATOM   1753  HB2 ASN   118      55.105  54.539  40.624  1.00  0.00           H
ATOM   1754  HB3 ASN   118      54.278  54.554  42.160  1.00  0.00           H
ATOM   1755  CG  ASN   118      56.273  53.881  42.296  1.00  0.00           C
ATOM   1756  OD1 ASN   118      56.296  53.380  43.403  1.00  0.00           O
ATOM   1757  ND2 ASN   118      57.412  54.328  41.806  1.00  0.00           N
ATOM   1758 HD21 ASN   118      58.138  54.417  42.503  1.00  0.00           H
ATOM   1759 HD22 ASN   118      57.304  55.034  41.093  1.00  0.00           H
ATOM   1760  C   ASN   118      55.060  52.109  39.955  1.00  0.00           C
ATOM   1761  O   ASN   118      55.116  52.852  38.901  1.00  0.00           O
ATOM   1762  N   GLY   119      55.547  50.847  39.977  1.00  0.00           N
ATOM   1763  H   GLY   119      55.254  50.202  40.697  1.00  0.00           H
ATOM   1764  CA  GLY   119      56.191  50.231  38.824  1.00  0.00           C
ATOM   1765  HA2 GLY   119      55.615  50.429  37.919  1.00  0.00           H
ATOM   1766  HA3 GLY   119      57.129  50.775  38.717  1.00  0.00           H
ATOM   1767  C   GLY   119      56.383  48.698  38.988  1.00  0.00           C
ATOM   1768  O   GLY   119      57.442  48.200  38.622  1.00  0.00           O
ATOM   1769  N   ALA   120      55.358  47.974  39.447  1.00  0.00           N
ATOM   1770  H   ALA   120      54.697  48.427  40.062  1.00  0.00           H
ATOM   1771  CA  ALA   120      55.348  46.540  39.391  1.00  0.00           C
ATOM   1772  HA  ALA   120      56.294  46.152  39.769  1.00  0.00           H
ATOM   1773  CB  ALA   120      54.201  46.079  40.320  1.00  0.00           C
ATOM   1774  HB1 ALA   120      54.279  44.997  40.227  1.00  0.00           H
ATOM   1775  HB2 ALA   120      54.492  46.282  41.351  1.00  0.00           H
ATOM   1776  HB3 ALA   120      53.202  46.459  40.105  1.00  0.00           H
ATOM   1777  C   ALA   120      55.137  45.960  38.026  1.00  0.00           C
ATOM   1778  O   ALA   120      54.608  46.624  37.101  1.00  0.00           O
ATOM   1779  N   VAL   121      55.587  44.723  37.840  1.00  0.00           N
ATOM   1780  H   VAL   121      55.775  44.137  38.640  1.00  0.00           H
ATOM   1781  CA  VAL   121      55.506  43.980  36.537  1.00  0.00           C
ATOM   1782  HA  VAL   121      55.110  44.702  35.823  1.00  0.00           H
ATOM   1783  CB  VAL   121      56.916  43.630  36.036  1.00  0.00           C
ATOM   1784  HB  VAL   121      57.485  43.095  36.798  1.00  0.00           H
ATOM   1785  CG1 VAL   121      56.897  42.649  34.869  1.00  0.00           C
ATOM   1786 HG11 VAL   121      56.290  42.941  34.012  1.00  0.00           H
ATOM   1787 HG12 VAL   121      57.942  42.439  34.640  1.00  0.00           H
ATOM   1788 HG13 VAL   121      56.507  41.738  35.322  1.00  0.00           H
ATOM   1789  CG2 VAL   121      57.633  44.890  35.601  1.00  0.00           C
ATOM   1790 HG21 VAL   121      57.010  45.477  34.925  1.00  0.00           H
ATOM   1791 HG22 VAL   121      57.828  45.507  36.479  1.00  0.00           H
ATOM   1792 HG23 VAL   121      58.579  44.556  35.176  1.00  0.00           H
ATOM   1793  C   VAL   121      54.517  42.871  36.706  1.00  0.00           C
ATOM   1794  O   VAL   121      54.530  42.104  37.640  1.00  0.00           O
ATOM   1795  N   ALA   122      53.519  42.778  35.853  1.00  0.00           N
ATOM   1796  H   ALA   122      53.572  43.468  35.117  1.00  0.00           H
ATOM   1797  CA  ALA   122      52.678  41.599  35.760  1.00  0.00           C
ATOM   1798  HA  ALA   122      52.514  41.203  36.763  1.00  0.00           H
ATOM   1799  CB  ALA   122      51.296  41.907  35.129  1.00  0.00           C
ATOM   1800  HB1 ALA   122      50.698  41.000  35.043  1.00  0.00           H
ATOM   1801  HB2 ALA   122      50.743  42.630  35.730  1.00  0.00           H
ATOM   1802  HB3 ALA   122      51.431  42.254  34.105  1.00  0.00           H
ATOM   1803  C   ALA   122      53.471  40.596  34.935  1.00  0.00           C
ATOM   1804  O   ALA   122      54.025  41.021  33.916  1.00  0.00           O
ATOM   1805  N   VAL   123      53.534  39.288  35.340  1.00  0.00           N
ATOM   1806  H   VAL   123      53.117  39.025  36.221  1.00  0.00           H
ATOM   1807  CA  VAL   123      54.299  38.217  34.687  1.00  0.00           C
ATOM   1808  HA  VAL   123      54.753  38.617  33.779  1.00  0.00           H
ATOM   1809  CB  VAL   123      55.437  37.686  35.573  1.00  0.00           C
ATOM   1810  HB  VAL   123      55.093  37.269  36.520  1.00  0.00           H
ATOM   1811  CG1 VAL   123      56.190  36.543  34.886  1.00  0.00           C
ATOM   1812 HG11 VAL   123      56.361  36.889  33.867  1.00  0.00           H
ATOM   1813 HG12 VAL   123      57.093  36.348  35.465  1.00  0.00           H
ATOM   1814 HG13 VAL   123      55.590  35.632  34.917  1.00  0.00           H
ATOM   1815  CG2 VAL   123      56.444  38.788  35.996  1.00  0.00           C
ATOM   1816 HG21 VAL   123      57.043  38.435  36.835  1.00  0.00           H
ATOM   1817 HG22 VAL   123      57.119  38.988  35.164  1.00  0.00           H
ATOM   1818 HG23 VAL   123      55.987  39.727  36.309  1.00  0.00           H
ATOM   1819  C   VAL   123      53.332  37.116  34.199  1.00  0.00           C
ATOM   1820  O   VAL   123      52.589  36.519  34.975  1.00  0.00           O
ATOM   1821  N   LEU   124      53.347  36.879  32.894  1.00  0.00           N
ATOM   1822  H   LEU   124      53.913  37.484  32.315  1.00  0.00           H
ATOM   1823  CA  LEU   124      52.633  35.805  32.232  1.00  0.00           C
ATOM   1824  HA  LEU   124      51.688  35.572  32.724  1.00  0.00           H
ATOM   1825  CB  LEU   124      52.140  36.387  30.893  1.00  0.00           C
ATOM   1826  HB2 LEU   124      53.022  36.818  30.418  1.00  0.00           H
ATOM   1827  HB3 LEU   124      51.787  35.646  30.176  1.00  0.00           H
ATOM   1828  CG  LEU   124      50.973  37.404  30.984  1.00  0.00           C
ATOM   1829  HG  LEU   124      50.099  36.897  31.394  1.00  0.00           H
ATOM   1830  CD1 LEU   124      51.162  38.712  31.705  1.00  0.00           C
ATOM   1831 HD11 LEU   124      52.037  39.156  31.230  1.00  0.00           H
ATOM   1832 HD12 LEU   124      50.242  39.297  31.725  1.00  0.00           H
ATOM   1833 HD13 LEU   124      51.411  38.498  32.744  1.00  0.00           H
ATOM   1834  CD2 LEU   124      50.384  37.775  29.579  1.00  0.00           C
ATOM   1835 HD21 LEU   124      51.156  38.356  29.073  1.00  0.00           H
ATOM   1836 HD22 LEU   124      50.082  36.869  29.055  1.00  0.00           H
ATOM   1837 HD23 LEU   124      49.460  38.345  29.488  1.00  0.00           H
ATOM   1838  C   LEU   124      53.564  34.618  32.104  1.00  0.00           C
ATOM   1839  O   LEU   124      54.627  34.721  31.474  1.00  0.00           O
ATOM   1840  N   LYS   125      53.185  33.484  32.643  1.00  0.00           N
ATOM   1841  H   LYS   125      52.276  33.558  33.075  1.00  0.00           H
ATOM   1842  CA  LYS   125      53.941  32.271  32.791  1.00  0.00           C
ATOM   1843  HA  LYS   125      54.811  32.277  32.135  1.00  0.00           H
ATOM   1844  CB  LYS   125      54.357  32.186  34.266  1.00  0.00           C
ATOM   1845  HB2 LYS   125      54.739  33.168  34.544  1.00  0.00           H
ATOM   1846  HB3 LYS   125      53.454  31.919  34.816  1.00  0.00           H
ATOM   1847  CG  LYS   125      55.485  31.164  34.536  1.00  0.00           C
ATOM   1848  HG2 LYS   125      55.196  30.160  34.222  1.00  0.00           H
ATOM   1849  HG3 LYS   125      56.357  31.527  33.990  1.00  0.00           H
ATOM   1850  CD  LYS   125      55.814  31.024  36.022  1.00  0.00           C
ATOM   1851  HD2 LYS   125      56.043  31.952  36.546  1.00  0.00           H
ATOM   1852  HD3 LYS   125      54.949  30.582  36.517  1.00  0.00           H
ATOM   1853  CE  LYS   125      56.945  29.995  36.248  1.00  0.00           C
ATOM   1854  HE2 LYS   125      56.655  29.001  35.909  1.00  0.00           H
ATOM   1855  HE3 LYS   125      57.774  30.252  35.589  1.00  0.00           H
ATOM   1856  NZ  LYS   125      57.336  29.857  37.660  1.00  0.00           N
ATOM   1857  HZ1 LYS   125      56.512  29.616  38.191  1.00  0.00           H
ATOM   1858  HZ2 LYS   125      58.047  29.140  37.700  1.00  0.00           H
ATOM   1859  HZ3 LYS   125      57.650  30.689  38.138  1.00  0.00           H
ATOM   1860  C   LYS   125      53.082  31.062  32.367  1.00  0.00           C
ATOM   1861  O   LYS   125      52.004  30.754  32.852  1.00  0.00           O
ATOM   1862  N   TYR   126      53.601  30.404  31.348  1.00  0.00           N
ATOM   1863  H   TYR   126      54.485  30.658  30.931  1.00  0.00           H
ATOM   1864  CA  TYR   126      53.003  29.278  30.662  1.00  0.00           C
ATOM   1865  HA  TYR   126      52.120  28.941  31.205  1.00  0.00           H
ATOM   1866  CB  TYR   126      52.506  29.753  29.344  1.00  0.00           C
ATOM   1867  HB2 TYR   126      51.798  30.574  29.450  1.00  0.00           H
ATOM   1868  HB3 TYR   126      53.309  30.126  28.708  1.00  0.00           H
ATOM   1869  CG  TYR   126      51.858  28.591  28.598  1.00  0.00           C
ATOM   1870  CD1 TYR   126      52.520  27.901  27.566  1.00  0.00           C
ATOM   1871  HD1 TYR   126      53.567  28.099  27.391  1.00  0.00           H
ATOM   1872  CE1 TYR   126      51.833  26.905  26.775  1.00  0.00           C
ATOM   1873  HE1 TYR   126      52.370  26.479  25.941  1.00  0.00           H
ATOM   1874  CZ  TYR   126      50.420  26.823  26.975  1.00  0.00           C
ATOM   1875  OH  TYR   126      49.836  25.957  26.092  1.00  0.00           O
ATOM   1876  HH  TYR   126      48.892  26.124  26.040  1.00  0.00           H
ATOM   1877  CE2 TYR   126      49.711  27.593  27.928  1.00  0.00           C
ATOM   1878  HE2 TYR   126      48.633  27.562  27.997  1.00  0.00           H
ATOM   1879  CD2 TYR   126      50.503  28.469  28.748  1.00  0.00           C
ATOM   1880  HD2 TYR   126      50.050  29.120  29.480  1.00  0.00           H
ATOM   1881  C   TYR   126      53.882  28.053  30.544  1.00  0.00           C
ATOM   1882  O   TYR   126      55.017  28.093  29.977  1.00  0.00           O
ATOM   1883  N   ASN   127      53.329  26.881  30.940  1.00  0.00           N
ATOM   1884  H   ASN   127      52.453  26.970  31.433  1.00  0.00           H
ATOM   1885  CA  ASN   127      53.976  25.564  31.028  1.00  0.00           C
ATOM   1886  HA  ASN   127      53.319  24.975  31.669  1.00  0.00           H
ATOM   1887  CB  ASN   127      53.903  24.953  29.669  1.00  0.00           C
ATOM   1888  HB2 ASN   127      52.935  25.006  29.170  1.00  0.00           H
ATOM   1889  HB3 ASN   127      54.666  25.523  29.138  1.00  0.00           H
ATOM   1890  CG  ASN   127      54.373  23.527  29.703  1.00  0.00           C
ATOM   1891  OD1 ASN   127      54.007  22.835  30.684  1.00  0.00           O
ATOM   1892  ND2 ASN   127      55.113  23.071  28.691  1.00  0.00           N
ATOM   1893 HD21 ASN   127      55.160  22.072  28.557  1.00  0.00           H
ATOM   1894 HD22 ASN   127      55.366  23.691  27.935  1.00  0.00           H
ATOM   1895  C   ASN   127      55.435  25.511  31.614  1.00  0.00           C
ATOM   1896  O   ASN   127      56.442  25.155  31.038  1.00  0.00           O
ATOM   1897  N   GLY   128      55.540  26.061  32.859  1.00  0.00           N
ATOM   1898  H   GLY   128      54.721  26.305  33.397  1.00  0.00           H
ATOM   1899  CA  GLY   128      56.773  26.055  33.569  1.00  0.00           C
ATOM   1900  HA2 GLY   128      56.518  26.027  34.628  1.00  0.00           H
ATOM   1901  HA3 GLY   128      57.342  25.189  33.229  1.00  0.00           H
ATOM   1902  C   GLY   128      57.846  27.131  33.266  1.00  0.00           C
ATOM   1903  O   GLY   128      58.816  27.275  33.994  1.00  0.00           O
ATOM   1904  N   ILE   129      57.505  27.904  32.175  1.00  0.00           N
ATOM   1905  H   ILE   129      56.610  27.766  31.725  1.00  0.00           H
ATOM   1906  CA  ILE   129      58.346  29.000  31.611  1.00  0.00           C
ATOM   1907  HA  ILE   129      59.324  28.961  32.091  1.00  0.00           H
ATOM   1908  CB  ILE   129      58.789  28.636  30.137  1.00  0.00           C
ATOM   1909  HB  ILE   129      57.922  28.240  29.609  1.00  0.00           H
ATOM   1910  CG2 ILE   129      59.147  29.859  29.383  1.00  0.00           C
ATOM   1911 HG21 ILE   129      60.124  30.283  29.616  1.00  0.00           H
ATOM   1912 HG22 ILE   129      59.307  29.588  28.339  1.00  0.00           H
ATOM   1913 HG23 ILE   129      58.374  30.625  29.337  1.00  0.00           H
ATOM   1914  CG1 ILE   129      59.876  27.606  30.221  1.00  0.00           C
ATOM   1915 HG12 ILE   129      60.799  28.076  30.559  1.00  0.00           H
ATOM   1916 HG13 ILE   129      59.516  26.808  30.870  1.00  0.00           H
ATOM   1917  CD1 ILE   129      60.313  26.935  28.914  1.00  0.00           C
ATOM   1918 HD11 ILE   129      59.491  26.371  28.472  1.00  0.00           H
ATOM   1919 HD12 ILE   129      60.691  27.675  28.210  1.00  0.00           H
ATOM   1920 HD13 ILE   129      61.101  26.198  29.064  1.00  0.00           H
ATOM   1921  C   ILE   129      57.731  30.372  31.839  1.00  0.00           C
ATOM   1922  O   ILE   129      56.511  30.601  31.593  1.00  0.00           O
ATOM   1923  N   ILE   130      58.511  31.390  32.165  1.00  0.00           N
ATOM   1924  H   ILE   130      59.517  31.312  32.108  1.00  0.00           H
ATOM   1925  CA  ILE   130      58.010  32.787  32.034  1.00  0.00           C
ATOM   1926  HA  ILE   130      56.970  32.730  32.356  1.00  0.00           H
ATOM   1927  CB  ILE   130      58.801  33.750  32.978  1.00  0.00           C
ATOM   1928  HB  ILE   130      59.857  33.609  32.749  1.00  0.00           H
ATOM   1929  CG2 ILE   130      58.478  35.288  32.734  1.00  0.00           C
ATOM   1930 HG21 ILE   130      58.991  35.714  31.870  1.00  0.00           H
ATOM   1931 HG22 ILE   130      57.398  35.340  32.598  1.00  0.00           H
ATOM   1932 HG23 ILE   130      58.807  35.883  33.586  1.00  0.00           H
ATOM   1933  CG1 ILE   130      58.476  33.425  34.454  1.00  0.00           C
ATOM   1934 HG12 ILE   130      57.494  33.818  34.720  1.00  0.00           H
ATOM   1935 HG13 ILE   130      58.431  32.339  34.532  1.00  0.00           H
ATOM   1936  CD1 ILE   130      59.479  34.005  35.428  1.00  0.00           C
ATOM   1937 HD11 ILE   130      59.559  35.093  35.415  1.00  0.00           H
ATOM   1938 HD12 ILE   130      59.177  33.719  36.435  1.00  0.00           H
ATOM   1939 HD13 ILE   130      60.459  33.581  35.214  1.00  0.00           H
ATOM   1940  C   ILE   130      58.133  33.262  30.526  1.00  0.00           C
ATOM   1941  O   ILE   130      59.210  33.158  29.932  1.00  0.00           O
ATOM   1942  N   THR   131      56.986  33.731  30.037  1.00  0.00           N
ATOM   1943  H   THR   131      56.138  33.674  30.583  1.00  0.00           H
ATOM   1944  CA  THR   131      56.781  33.890  28.625  1.00  0.00           C
ATOM   1945  HA  THR   131      57.711  33.568  28.157  1.00  0.00           H
ATOM   1946  CB  THR   131      55.665  32.965  28.098  1.00  0.00           C
ATOM   1947  HB  THR   131      55.563  33.137  27.026  1.00  0.00           H
ATOM   1948  CG2 THR   131      56.026  31.502  28.283  1.00  0.00           C
ATOM   1949 HG21 THR   131      56.186  31.263  29.335  1.00  0.00           H
ATOM   1950 HG22 THR   131      55.244  30.797  28.003  1.00  0.00           H
ATOM   1951 HG23 THR   131      56.872  31.272  27.636  1.00  0.00           H
ATOM   1952  OG1 THR   131      54.384  33.172  28.695  1.00  0.00           O
ATOM   1953  HG1 THR   131      54.208  34.115  28.670  1.00  0.00           H
ATOM   1954  C   THR   131      56.499  35.288  28.161  1.00  0.00           C
ATOM   1955  O   THR   131      56.931  35.679  27.074  1.00  0.00           O
ATOM   1956  N   ASP   132      55.809  36.066  28.949  1.00  0.00           N
ATOM   1957  H   ASP   132      55.659  35.761  29.901  1.00  0.00           H
ATOM   1958  CA  ASP   132      55.577  37.483  28.741  1.00  0.00           C
ATOM   1959  HA  ASP   132      56.512  37.824  28.295  1.00  0.00           H
ATOM   1960  CB  ASP   132      54.388  37.681  27.748  1.00  0.00           C
ATOM   1961  HB2 ASP   132      54.082  36.750  27.270  1.00  0.00           H
ATOM   1962  HB3 ASP   132      53.511  38.011  28.303  1.00  0.00           H
ATOM   1963  CG  ASP   132      54.591  38.716  26.640  1.00  0.00           C
ATOM   1964  OD1 ASP   132      54.969  39.822  27.031  1.00  0.00           O
ATOM   1965  OD2 ASP   132      54.449  38.408  25.432  1.00  0.00           O
ATOM   1966  C   ASP   132      55.444  38.409  29.983  1.00  0.00           C
ATOM   1967  O   ASP   132      55.518  37.991  31.120  1.00  0.00           O
ATOM   1968  N   THR   133      55.246  39.656  29.739  1.00  0.00           N
ATOM   1969  H   THR   133      55.140  39.958  28.781  1.00  0.00           H
ATOM   1970  CA  THR   133      55.258  40.747  30.769  1.00  0.00           C
ATOM   1971  HA  THR   133      54.840  40.406  31.716  1.00  0.00           H
ATOM   1972  CB  THR   133      56.683  41.368  31.028  1.00  0.00           C
ATOM   1973  HB  THR   133      56.654  42.336  31.527  1.00  0.00           H
ATOM   1974  CG2 THR   133      57.459  40.504  31.930  1.00  0.00           C
ATOM   1975 HG21 THR   133      57.694  39.573  31.413  1.00  0.00           H
ATOM   1976 HG22 THR   133      58.456  40.922  32.065  1.00  0.00           H
ATOM   1977 HG23 THR   133      57.013  40.378  32.916  1.00  0.00           H
ATOM   1978  OG1 THR   133      57.495  41.597  29.932  1.00  0.00           O
ATOM   1979  HG1 THR   133      56.902  41.889  29.235  1.00  0.00           H
ATOM   1980  C   THR   133      54.301  41.845  30.376  1.00  0.00           C
ATOM   1981  O   THR   133      54.431  42.412  29.335  1.00  0.00           O
ATOM   1982  N   ILE   134      53.471  42.344  31.327  1.00  0.00           N
ATOM   1983  H   ILE   134      53.545  41.864  32.213  1.00  0.00           H
ATOM   1984  CA  ILE   134      52.691  43.640  31.238  1.00  0.00           C
ATOM   1985  HA  ILE   134      52.908  44.060  30.256  1.00  0.00           H
ATOM   1986  CB  ILE   134      51.156  43.320  31.263  1.00  0.00           C
ATOM   1987  HB  ILE   134      50.984  42.755  32.179  1.00  0.00           H
ATOM   1988  CG2 ILE   134      50.288  44.564  31.469  1.00  0.00           C
ATOM   1989 HG21 ILE   134      49.318  44.189  31.795  1.00  0.00           H
ATOM   1990 HG22 ILE   134      50.623  45.221  32.272  1.00  0.00           H
ATOM   1991 HG23 ILE   134      50.193  45.136  30.545  1.00  0.00           H
ATOM   1992  CG1 ILE   134      50.747  42.518  30.129  1.00  0.00           C
ATOM   1993 HG12 ILE   134      50.626  43.203  29.289  1.00  0.00           H
ATOM   1994 HG13 ILE   134      51.531  41.782  29.954  1.00  0.00           H
ATOM   1995  CD1 ILE   134      49.472  41.797  30.331  1.00  0.00           C
ATOM   1996 HD11 ILE   134      49.334  41.097  29.508  1.00  0.00           H
ATOM   1997 HD12 ILE   134      49.570  41.257  31.274  1.00  0.00           H
ATOM   1998 HD13 ILE   134      48.568  42.398  30.429  1.00  0.00           H
ATOM   1999  C   ILE   134      53.163  44.658  32.264  1.00  0.00           C
ATOM   2000  O   ILE   134      53.504  44.334  33.382  1.00  0.00           O
ATOM   2001  N   LYS   135      53.216  45.942  31.869  1.00  0.00           N
ATOM   2002  H   LYS   135      52.839  46.154  30.955  1.00  0.00           H
ATOM   2003  CA  LYS   135      53.789  47.044  32.604  1.00  0.00           C
ATOM   2004  HA  LYS   135      54.387  46.719  33.455  1.00  0.00           H
ATOM   2005  CB  LYS   135      54.846  47.745  31.715  1.00  0.00           C
ATOM   2006  HB2 LYS   135      54.363  48.237  30.872  1.00  0.00           H
ATOM   2007  HB3 LYS   135      55.255  48.528  32.353  1.00  0.00           H
ATOM   2008  CG  LYS   135      56.018  46.803  31.324  1.00  0.00           C
ATOM   2009  HG2 LYS   135      56.654  46.644  32.195  1.00  0.00           H
ATOM   2010  HG3 LYS   135      55.551  45.906  30.919  1.00  0.00           H
ATOM   2011  CD  LYS   135      56.919  47.448  30.231  1.00  0.00           C
ATOM   2012  HD2 LYS   135      57.294  48.387  30.635  1.00  0.00           H
ATOM   2013  HD3 LYS   135      57.814  46.826  30.199  1.00  0.00           H
ATOM   2014  CE  LYS   135      56.426  47.631  28.825  1.00  0.00           C
ATOM   2015  HE2 LYS   135      56.139  46.659  28.422  1.00  0.00           H
ATOM   2016  HE3 LYS   135      55.476  48.163  28.803  1.00  0.00           H
ATOM   2017  NZ  LYS   135      57.374  48.340  27.906  1.00  0.00           N
ATOM   2018  HZ1 LYS   135      58.096  47.862  27.388  1.00  0.00           H
ATOM   2019  HZ2 LYS   135      56.833  48.774  27.170  1.00  0.00           H
ATOM   2020  HZ3 LYS   135      57.908  49.056  28.376  1.00  0.00           H
ATOM   2021  C   LYS   135      52.700  47.945  33.109  1.00  0.00           C
ATOM   2022  O   LYS   135      51.563  47.942  32.598  1.00  0.00           O
ATOM   2023  N   SER   136      53.097  48.808  34.045  1.00  0.00           N
ATOM   2024  H   SER   136      53.930  48.561  34.563  1.00  0.00           H
ATOM   2025  CA  SER   136      52.204  49.824  34.566  1.00  0.00           C
ATOM   2026  HA  SER   136      51.302  49.362  34.965  1.00  0.00           H
ATOM   2027  CB  SER   136      52.837  50.661  35.681  1.00  0.00           C
ATOM   2028  HB2 SER   136      53.805  51.006  35.322  1.00  0.00           H
ATOM   2029  HB3 SER   136      52.186  51.505  35.912  1.00  0.00           H
ATOM   2030  OG  SER   136      52.954  49.889  36.803  1.00  0.00           O
ATOM   2031  HG  SER   136      53.793  49.436  36.692  1.00  0.00           H
ATOM   2032  C   SER   136      51.751  50.812  33.478  1.00  0.00           C
ATOM   2033  O   SER   136      52.570  51.301  32.683  1.00  0.00           O
ATOM   2034  N   TRP   137      50.495  51.251  33.541  1.00  0.00           N
ATOM   2035  H   TRP   137      49.890  50.819  34.224  1.00  0.00           H
ATOM   2036  CA  TRP   137      49.957  52.275  32.648  1.00  0.00           C
ATOM   2037  HA  TRP   137      50.789  52.672  32.065  1.00  0.00           H
ATOM   2038  CB  TRP   137      49.042  51.744  31.632  1.00  0.00           C
ATOM   2039  HB2 TRP   137      48.842  52.336  30.739  1.00  0.00           H
ATOM   2040  HB3 TRP   137      49.480  50.932  31.052  1.00  0.00           H
ATOM   2041  CG  TRP   137      47.726  51.245  32.269  1.00  0.00           C
ATOM   2042  CD1 TRP   137      46.631  52.063  32.399  1.00  0.00           C
ATOM   2043  HD1 TRP   137      46.644  53.134  32.269  1.00  0.00           H
ATOM   2044  NE1 TRP   137      45.516  51.258  32.716  1.00  0.00           N
ATOM   2045  HE1 TRP   137      44.554  51.559  32.785  1.00  0.00           H
ATOM   2046  CE2 TRP   137      45.974  49.903  32.911  1.00  0.00           C
ATOM   2047  CZ2 TRP   137      45.283  48.754  33.099  1.00  0.00           C
ATOM   2048  HZ2 TRP   137      44.203  48.736  33.133  1.00  0.00           H
ATOM   2049  CH2 TRP   137      45.865  47.484  33.201  1.00  0.00           C
ATOM   2050  HH2 TRP   137      45.301  46.565  33.277  1.00  0.00           H
ATOM   2051  CZ3 TRP   137      47.247  47.445  33.102  1.00  0.00           C
ATOM   2052  HZ3 TRP   137      47.821  46.532  33.148  1.00  0.00           H
ATOM   2053  CE3 TRP   137      48.010  48.601  32.912  1.00  0.00           C
ATOM   2054  HE3 TRP   137      49.083  48.506  32.838  1.00  0.00           H
ATOM   2055  CD2 TRP   137      47.403  49.902  32.726  1.00  0.00           C
ATOM   2056  C   TRP   137      49.329  53.452  33.422  1.00  0.00           C
ATOM   2057  O   TRP   137      48.785  54.362  32.785  1.00  0.00           O
ATOM   2058  N   ARG   138      49.441  53.497  34.762  1.00  0.00           N
ATOM   2059  H   ARG   138      49.641  52.601  35.182  1.00  0.00           H
ATOM   2060  CA  ARG   138      48.870  54.595  35.540  1.00  0.00           C
ATOM   2061  HA  ARG   138      49.162  55.534  35.069  1.00  0.00           H
ATOM   2062  CB  ARG   138      47.348  54.382  35.718  1.00  0.00           C
ATOM   2063  HB2 ARG   138      46.865  53.899  34.869  1.00  0.00           H
ATOM   2064  HB3 ARG   138      47.133  53.801  36.615  1.00  0.00           H
ATOM   2065  CG  ARG   138      46.633  55.736  35.904  1.00  0.00           C
ATOM   2066  HG2 ARG   138      46.899  56.192  36.858  1.00  0.00           H
ATOM   2067  HG3 ARG   138      46.919  56.359  35.057  1.00  0.00           H
ATOM   2068  CD  ARG   138      45.154  55.771  35.988  1.00  0.00           C
ATOM   2069  HD2 ARG   138      44.981  54.748  36.324  1.00  0.00           H
ATOM   2070  HD3 ARG   138      44.734  56.462  36.719  1.00  0.00           H
ATOM   2071  NE  ARG   138      44.616  56.033  34.679  1.00  0.00           N
ATOM   2072  HE  ARG   138      45.173  56.006  33.837  1.00  0.00           H
ATOM   2073  CZ  ARG   138      43.447  56.636  34.412  1.00  0.00           C
ATOM   2074  NH1 ARG   138      42.557  56.884  35.389  1.00  0.00           N
ATOM   2075 HH11 ARG   138      42.760  56.722  36.365  1.00  0.00           H
ATOM   2076 HH12 ARG   138      41.874  57.524  35.007  1.00  0.00           H
ATOM   2077  NH2 ARG   138      43.183  56.887  33.212  1.00  0.00           N
ATOM   2078 HH21 ARG   138      43.784  56.554  32.471  1.00  0.00           H
ATOM   2079 HH22 ARG   138      42.261  57.185  32.924  1.00  0.00           H
ATOM   2080  C   ARG   138      49.603  54.770  36.876  1.00  0.00           C
ATOM   2081  O   ARG   138      49.269  55.654  37.622  1.00  0.00           O
ATOM   2082  N   ASN   139      50.651  53.999  37.208  1.00  0.00           N
ATOM   2083  H   ASN   139      50.609  53.086  36.778  1.00  0.00           H
ATOM   2084  CA  ASN   139      51.590  54.175  38.345  1.00  0.00           C
ATOM   2085  HA  ASN   139      52.317  53.363  38.341  1.00  0.00           H
ATOM   2086  CB  ASN   139      52.539  55.395  38.063  1.00  0.00           C
ATOM   2087  HB2 ASN   139      52.041  56.316  38.367  1.00  0.00           H
ATOM   2088  HB3 ASN   139      53.442  55.329  38.669  1.00  0.00           H
ATOM   2089  CG  ASN   139      53.063  55.520  36.634  1.00  0.00           C
ATOM   2090  OD1 ASN   139      54.132  55.006  36.263  1.00  0.00           O
ATOM   2091  ND2 ASN   139      52.345  56.269  35.786  1.00  0.00           N
ATOM   2092 HD21 ASN   139      52.563  56.272  34.801  1.00  0.00           H
ATOM   2093 HD22 ASN   139      51.542  56.834  36.024  1.00  0.00           H
ATOM   2094  C   ASN   139      51.012  53.957  39.801  1.00  0.00           C
ATOM   2095  O   ASN   139      51.553  54.512  40.788  1.00  0.00           O
ATOM   2096  N   ASN   140      49.960  53.207  39.906  1.00  0.00           N
ATOM   2097  H   ASN   140      49.504  52.732  39.139  1.00  0.00           H
ATOM   2098  CA  ASN   140      49.414  52.841  41.287  1.00  0.00           C
ATOM   2099  HA  ASN   140      50.201  52.536  41.977  1.00  0.00           H
ATOM   2100  CB  ASN   140      48.829  54.069  42.008  1.00  0.00           C
ATOM   2101  HB2 ASN   140      49.335  55.009  41.785  1.00  0.00           H
ATOM   2102  HB3 ASN   140      47.839  54.365  41.664  1.00  0.00           H
ATOM   2103  CG  ASN   140      48.537  53.839  43.496  1.00  0.00           C
ATOM   2104  OD1 ASN   140      49.245  54.232  44.406  1.00  0.00           O
ATOM   2105  ND2 ASN   140      47.463  53.204  43.782  1.00  0.00           N
ATOM   2106 HD21 ASN   140      47.407  53.005  44.771  1.00  0.00           H
ATOM   2107 HD22 ASN   140      47.065  52.588  43.087  1.00  0.00           H
ATOM   2108  C   ASN   140      48.570  51.601  41.279  1.00  0.00           C
ATOM   2109  O   ASN   140      47.306  51.612  41.212  1.00  0.00           O
ATOM   2110  N   ILE   141      49.229  50.540  41.580  1.00  0.00           N
ATOM   2111  H   ILE   141      50.214  50.685  41.745  1.00  0.00           H
ATOM   2112  CA  ILE   141      48.906  49.142  41.694  1.00  0.00           C
ATOM   2113  HA  ILE   141      49.914  48.729  41.740  1.00  0.00           H
ATOM   2114  CB  ILE   141      48.151  48.785  42.999  1.00  0.00           C
ATOM   2115  HB  ILE   141      47.173  49.262  42.945  1.00  0.00           H
ATOM   2116  CG2 ILE   141      48.049  47.220  43.117  1.00  0.00           C
ATOM   2117 HG21 ILE   141      47.384  46.936  43.932  1.00  0.00           H
ATOM   2118 HG22 ILE   141      47.552  46.839  42.225  1.00  0.00           H
ATOM   2119 HG23 ILE   141      49.051  46.795  43.176  1.00  0.00           H
ATOM   2120  CG1 ILE   141      48.861  49.236  44.281  1.00  0.00           C
ATOM   2121 HG12 ILE   141      49.723  48.593  44.453  1.00  0.00           H
ATOM   2122 HG13 ILE   141      49.155  50.280  44.164  1.00  0.00           H
ATOM   2123  CD1 ILE   141      47.918  49.226  45.506  1.00  0.00           C
ATOM   2124 HD11 ILE   141      47.651  48.271  45.957  1.00  0.00           H
ATOM   2125 HD12 ILE   141      48.391  49.726  46.351  1.00  0.00           H
ATOM   2126 HD13 ILE   141      47.009  49.734  45.181  1.00  0.00           H
ATOM   2127  C   ILE   141      48.242  48.614  40.433  1.00  0.00           C
ATOM   2128  O   ILE   141      47.049  48.596  40.246  1.00  0.00           O
ATOM   2129  N   LEU   142      49.181  48.121  39.585  1.00  0.00           N
ATOM   2130  H   LEU   142      50.125  48.367  39.850  1.00  0.00           H
ATOM   2131  CA  LEU   142      48.865  47.126  38.577  1.00  0.00           C
ATOM   2132  HA  LEU   142      48.081  47.630  38.012  1.00  0.00           H
ATOM   2133  CB  LEU   142      50.141  47.016  37.676  1.00  0.00           C
ATOM   2134  HB2 LEU   142      50.156  47.994  37.194  1.00  0.00           H
ATOM   2135  HB3 LEU   142      51.109  47.059  38.175  1.00  0.00           H
ATOM   2136  CG  LEU   142      50.156  45.873  36.609  1.00  0.00           C
ATOM   2137  HG  LEU   142      50.225  44.872  37.034  1.00  0.00           H
ATOM   2138  CD1 LEU   142      49.044  46.057  35.599  1.00  0.00           C
ATOM   2139 HD11 LEU   142      49.072  45.436  34.704  1.00  0.00           H
ATOM   2140 HD12 LEU   142      48.168  45.912  36.231  1.00  0.00           H
ATOM   2141 HD13 LEU   142      49.144  47.081  35.239  1.00  0.00           H
ATOM   2142  CD2 LEU   142      51.507  45.949  35.929  1.00  0.00           C
ATOM   2143 HD21 LEU   142      51.609  45.087  35.270  1.00  0.00           H
ATOM   2144 HD22 LEU   142      51.601  46.899  35.402  1.00  0.00           H
ATOM   2145 HD23 LEU   142      52.191  45.797  36.765  1.00  0.00           H
ATOM   2146  C   LEU   142      48.333  45.826  39.216  1.00  0.00           C
ATOM   2147  O   LEU   142      48.951  45.231  40.045  1.00  0.00           O
ATOM   2148  N   ARG   143      47.231  45.310  38.719  1.00  0.00           N
ATOM   2149  H   ARG   143      46.737  45.899  38.064  1.00  0.00           H
ATOM   2150  CA  ARG   143      46.545  44.091  39.323  1.00  0.00           C
ATOM   2151  HA  ARG   143      47.279  43.381  39.703  1.00  0.00           H
ATOM   2152  CB  ARG   143      45.663  44.628  40.504  1.00  0.00           C
ATOM   2153  HB2 ARG   143      45.171  43.870  41.116  1.00  0.00           H
ATOM   2154  HB3 ARG   143      46.395  45.075  41.176  1.00  0.00           H
ATOM   2155  CG  ARG   143      44.673  45.817  40.125  1.00  0.00           C
ATOM   2156  HG2 ARG   143      45.312  46.442  39.501  1.00  0.00           H
ATOM   2157  HG3 ARG   143      43.743  45.425  39.715  1.00  0.00           H
ATOM   2158  CD  ARG   143      44.379  46.711  41.300  1.00  0.00           C
ATOM   2159  HD2 ARG   143      43.872  46.278  42.163  1.00  0.00           H
ATOM   2160  HD3 ARG   143      45.203  47.263  41.749  1.00  0.00           H
ATOM   2161  NE  ARG   143      43.496  47.883  40.865  1.00  0.00           N
ATOM   2162  HE  ARG   143      42.514  47.666  40.769  1.00  0.00           H
ATOM   2163  CZ  ARG   143      43.738  49.214  41.057  1.00  0.00           C
ATOM   2164  NH1 ARG   143      42.753  49.989  41.169  1.00  0.00           N
ATOM   2165 HH11 ARG   143      41.855  49.592  41.405  1.00  0.00           H
ATOM   2166 HH12 ARG   143      42.968  50.975  41.214  1.00  0.00           H
ATOM   2167  NH2 ARG   143      44.906  49.705  41.229  1.00  0.00           N
ATOM   2168 HH21 ARG   143      45.652  49.077  40.966  1.00  0.00           H
ATOM   2169 HH22 ARG   143      45.028  50.690  41.418  1.00  0.00           H
ATOM   2170  C   ARG   143      45.600  43.384  38.347  1.00  0.00           C
ATOM   2171  O   ARG   143      45.515  43.779  37.162  1.00  0.00           O
ATOM   2172  N   THR   144      45.083  42.222  38.786  1.00  0.00           N
ATOM   2173  H   THR   144      45.157  42.028  39.774  1.00  0.00           H
ATOM   2174  CA  THR   144      44.343  41.332  37.910  1.00  0.00           C
ATOM   2175  HA  THR   144      43.835  41.922  37.148  1.00  0.00           H
ATOM   2176  CB  THR   144      45.340  40.405  37.077  1.00  0.00           C
ATOM   2177  HB  THR   144      46.126  40.959  36.563  1.00  0.00           H
ATOM   2178  CG2 THR   144      45.982  39.323  38.001  1.00  0.00           C
ATOM   2179 HG21 THR   144      46.592  38.608  37.451  1.00  0.00           H
ATOM   2180 HG22 THR   144      46.599  39.771  38.780  1.00  0.00           H
ATOM   2181 HG23 THR   144      45.123  38.788  38.405  1.00  0.00           H
ATOM   2182  OG1 THR   144      44.646  39.749  36.002  1.00  0.00           O
ATOM   2183  HG1 THR   144      44.734  40.316  35.233  1.00  0.00           H
ATOM   2184  C   THR   144      43.212  40.614  38.718  1.00  0.00           C
ATOM   2185  O   THR   144      42.907  40.963  39.848  1.00  0.00           O
ATOM   2186  N   GLN   145      42.517  39.672  38.031  1.00  0.00           N
ATOM   2187  H   GLN   145      42.917  39.488  37.121  1.00  0.00           H
ATOM   2188  CA  GLN   145      41.211  39.184  38.412  1.00  0.00           C
ATOM   2189  HA  GLN   145      40.522  39.968  38.099  1.00  0.00           H
ATOM   2190  CB  GLN   145      40.831  38.028  37.371  1.00  0.00           C
ATOM   2191  HB2 GLN   145      41.594  37.249  37.394  1.00  0.00           H
ATOM   2192  HB3 GLN   145      39.926  37.572  37.773  1.00  0.00           H
ATOM   2193  CG  GLN   145      40.394  38.530  35.964  1.00  0.00           C
ATOM   2194  HG2 GLN   145      39.540  39.193  36.101  1.00  0.00           H
ATOM   2195  HG3 GLN   145      41.159  39.221  35.610  1.00  0.00           H
ATOM   2196  CD  GLN   145      40.089  37.355  35.064  1.00  0.00           C
ATOM   2197  OE1 GLN   145      40.823  36.853  34.159  1.00  0.00           O
ATOM   2198  NE2 GLN   145      38.922  36.798  35.249  1.00  0.00           N
ATOM   2199 HE21 GLN   145      38.271  37.279  35.853  1.00  0.00           H
ATOM   2200 HE22 GLN   145      38.731  35.926  34.777  1.00  0.00           H
ATOM   2201  C   GLN   145      40.931  38.611  39.794  1.00  0.00           C
ATOM   2202  O   GLN   145      39.837  38.877  40.306  1.00  0.00           O
ATOM   2203  N   GLU   146      41.881  37.979  40.494  1.00  0.00           N
ATOM   2204  H   GLU   146      42.747  37.867  39.986  1.00  0.00           H
ATOM   2205  CA  GLU   146      41.688  37.160  41.700  1.00  0.00           C
ATOM   2206  HA  GLU   146      42.664  36.693  41.836  1.00  0.00           H
ATOM   2207  CB  GLU   146      41.406  38.009  43.005  1.00  0.00           C
ATOM   2208  HB2 GLU   146      40.441  38.514  42.992  1.00  0.00           H
ATOM   2209  HB3 GLU   146      41.397  37.411  43.917  1.00  0.00           H
ATOM   2210  CG  GLU   146      42.375  39.233  43.132  1.00  0.00           C
ATOM   2211  HG2 GLU   146      42.050  40.017  42.448  1.00  0.00           H
ATOM   2212  HG3 GLU   146      42.064  39.591  44.114  1.00  0.00           H
ATOM   2213  CD  GLU   146      43.893  38.981  43.134  1.00  0.00           C
ATOM   2214  OE1 GLU   146      44.379  37.892  43.459  1.00  0.00           O
ATOM   2215  OE2 GLU   146      44.666  39.920  42.796  1.00  0.00           O
ATOM   2216  C   GLU   146      40.641  36.035  41.462  1.00  0.00           C
ATOM   2217  O   GLU   146      39.687  35.850  42.232  1.00  0.00           O
ATOM   2218  N   SER   147      40.714  35.377  40.302  1.00  0.00           N
ATOM   2219  H   SER   147      41.402  35.707  39.639  1.00  0.00           H
ATOM   2220  CA  SER   147      39.834  34.346  39.836  1.00  0.00           C
ATOM   2221  HA  SER   147      39.819  33.579  40.611  1.00  0.00           H
ATOM   2222  CB  SER   147      38.356  34.765  39.639  1.00  0.00           C
ATOM   2223  HB2 SER   147      37.719  33.968  39.254  1.00  0.00           H
ATOM   2224  HB3 SER   147      37.932  34.927  40.630  1.00  0.00           H
ATOM   2225  OG  SER   147      38.110  36.000  38.912  1.00  0.00           O
ATOM   2226  HG  SER   147      38.063  35.840  37.967  1.00  0.00           H
ATOM   2227  C   SER   147      40.451  33.788  38.593  1.00  0.00           C
ATOM   2228  O   SER   147      41.487  34.237  38.075  1.00  0.00           O
ATOM   2229  N   GLH   148      39.746  32.727  38.083  1.00  0.00           N
ATOM   2230  H   GLH   148      39.025  32.336  38.672  1.00  0.00           H
ATOM   2231  CA  GLH   148      39.995  31.955  36.822  1.00  0.00           C
ATOM   2232  HA  GLH   148      40.963  31.460  36.897  1.00  0.00           H
ATOM   2233  CB  GLH   148      39.017  30.754  36.691  1.00  0.00           C
ATOM   2234  HB2 GLH   148      39.504  30.125  37.435  1.00  0.00           H
ATOM   2235  HB3 GLH   148      38.014  31.079  36.969  1.00  0.00           H
ATOM   2236  CG  GLH   148      38.939  30.219  35.208  1.00  0.00           C
ATOM   2237  HG2 GLH   148      38.279  30.874  34.640  1.00  0.00           H
ATOM   2238  HG3 GLH   148      39.957  30.238  34.817  1.00  0.00           H
ATOM   2239  CD  GLH   148      38.466  28.746  35.071  1.00  0.00           C
ATOM   2240  OE1 GLH   148      37.916  28.015  35.846  1.00  0.00           O
ATOM   2241  OE2 GLH   148      38.761  28.361  33.798  1.00  0.00           O
ATOM   2242  HE2 GLH   148      38.298  27.560  33.543  1.00  0.00           H
ATOM   2243  C   GLH   148      40.002  32.820  35.532  1.00  0.00           C
ATOM   2244  O   GLH   148      38.984  33.543  35.203  1.00  0.00           O
ATOM   2245  N   CYX   149      41.112  32.767  34.786  1.00  0.00           N
ATOM   2246  H   CYX   149      41.970  32.260  34.944  1.00  0.00           H
ATOM   2247  CA  CYX   149      41.096  33.379  33.465  1.00  0.00           C
ATOM   2248  HA  CYX   149      40.395  34.212  33.522  1.00  0.00           H
ATOM   2249  CB  CYX   149      42.390  33.939  33.026  1.00  0.00           C
ATOM   2250  HB2 CYX   149      42.339  34.089  31.948  1.00  0.00           H
ATOM   2251  HB3 CYX   149      42.517  34.910  33.503  1.00  0.00           H
ATOM   2252  SG  CYX   149      43.808  32.934  33.416  1.00  0.00           S
ATOM   2253  C   CYX   149      40.326  32.608  32.355  1.00  0.00           C
ATOM   2254  O   CYX   149      40.069  31.436  32.535  1.00  0.00           O
ATOM   2255  N   ALA   150      40.057  33.206  31.174  1.00  0.00           N
ATOM   2256  H   ALA   150      40.450  34.132  31.079  1.00  0.00           H
ATOM   2257  CA  ALA   150      39.283  32.591  30.094  1.00  0.00           C
ATOM   2258  HA  ALA   150      38.788  31.700  30.478  1.00  0.00           H
ATOM   2259  CB  ALA   150      38.059  33.449  29.624  1.00  0.00           C
ATOM   2260  HB1 ALA   150      37.479  33.583  30.538  1.00  0.00           H
ATOM   2261  HB2 ALA   150      38.480  34.294  29.082  1.00  0.00           H
ATOM   2262  HB3 ALA   150      37.328  32.884  29.047  1.00  0.00           H
ATOM   2263  C   ALA   150      40.177  32.203  28.896  1.00  0.00           C
ATOM   2264  O   ALA   150      41.089  32.883  28.418  1.00  0.00           O
ATOM   2265  N   CYX   151      39.842  31.007  28.303  1.00  0.00           N
ATOM   2266  H   CYX   151      38.960  30.613  28.597  1.00  0.00           H
ATOM   2267  CA  CYX   151      40.646  30.387  27.285  1.00  0.00           C
ATOM   2268  HA  CYX   151      40.992  31.223  26.678  1.00  0.00           H
ATOM   2269  CB  CYX   151      41.933  29.675  27.730  1.00  0.00           C
ATOM   2270  HB2 CYX   151      41.515  28.947  28.425  1.00  0.00           H
ATOM   2271  HB3 CYX   151      42.387  29.170  26.878  1.00  0.00           H
ATOM   2272  SG  CYX   151      43.293  30.494  28.634  1.00  0.00           S
ATOM   2273  C   CYX   151      39.810  29.384  26.485  1.00  0.00           C
ATOM   2274  O   CYX   151      39.167  28.468  27.002  1.00  0.00           O
ATOM   2275  N   VAL   152      39.697  29.628  25.163  1.00  0.00           N
ATOM   2276  H   VAL   152      40.295  30.326  24.743  1.00  0.00           H
ATOM   2277  CA  VAL   152      38.643  29.072  24.320  1.00  0.00           C
ATOM   2278  HA  VAL   152      38.485  28.031  24.603  1.00  0.00           H
ATOM   2279  CB  VAL   152      37.235  29.777  24.560  1.00  0.00           C
ATOM   2280  HB  VAL   152      36.995  29.784  25.623  1.00  0.00           H
ATOM   2281  CG1 VAL   152      37.200  31.233  24.114  1.00  0.00           C
ATOM   2282 HG11 VAL   152      36.289  31.694  24.496  1.00  0.00           H
ATOM   2283 HG12 VAL   152      38.072  31.753  24.508  1.00  0.00           H
ATOM   2284 HG13 VAL   152      37.270  31.221  23.025  1.00  0.00           H
ATOM   2285  CG2 VAL   152      36.117  28.923  23.941  1.00  0.00           C
ATOM   2286 HG21 VAL   152      36.249  28.977  22.860  1.00  0.00           H
ATOM   2287 HG22 VAL   152      36.144  27.955  24.440  1.00  0.00           H
ATOM   2288 HG23 VAL   152      35.153  29.281  24.304  1.00  0.00           H
ATOM   2289  C   VAL   152      39.160  29.176  22.850  1.00  0.00           C
ATOM   2290  O   VAL   152      39.754  30.103  22.451  1.00  0.00           O
ATOM   2291  N   ASN   153      38.833  28.128  22.051  1.00  0.00           N
ATOM   2292  H   ASN   153      38.245  27.402  22.434  1.00  0.00           H
ATOM   2293  CA  ASN   153      39.431  27.929  20.771  1.00  0.00           C
ATOM   2294  HA  ASN   153      39.346  26.848  20.649  1.00  0.00           H
ATOM   2295  CB  ASN   153      38.617  28.584  19.628  1.00  0.00           C
ATOM   2296  HB2 ASN   153      38.725  29.660  19.760  1.00  0.00           H
ATOM   2297  HB3 ASN   153      39.035  28.301  18.662  1.00  0.00           H
ATOM   2298  CG  ASN   153      37.169  28.153  19.664  1.00  0.00           C
ATOM   2299  OD1 ASN   153      36.869  26.983  19.704  1.00  0.00           O
ATOM   2300  ND2 ASN   153      36.253  29.055  19.691  1.00  0.00           N
ATOM   2301 HD21 ASN   153      35.352  28.818  19.303  1.00  0.00           H
ATOM   2302 HD22 ASN   153      36.596  30.000  19.790  1.00  0.00           H
ATOM   2303  C   ASN   153      40.924  28.204  20.847  1.00  0.00           C
ATOM   2304  O   ASN   153      41.475  28.889  19.898  1.00  0.00           O
ATOM   2305  N   GLY   154      41.589  27.606  21.835  1.00  0.00           N
ATOM   2306  H   GLY   154      41.017  27.112  22.504  1.00  0.00           H
ATOM   2307  CA  GLY   154      43.062  27.667  22.003  1.00  0.00           C
ATOM   2308  HA2 GLY   154      43.476  26.917  22.678  1.00  0.00           H
ATOM   2309  HA3 GLY   154      43.417  27.395  21.008  1.00  0.00           H
ATOM   2310  C   GLY   154      43.704  29.001  22.311  1.00  0.00           C
ATOM   2311  O   GLY   154      44.966  28.963  22.492  1.00  0.00           O
ATOM   2312  N   SER   155      43.039  30.205  22.347  1.00  0.00           N
ATOM   2313  H   SER   155      42.050  30.184  22.140  1.00  0.00           H
ATOM   2314  CA  SER   155      43.585  31.499  22.708  1.00  0.00           C
ATOM   2315  HA  SER   155      44.606  31.406  23.077  1.00  0.00           H
ATOM   2316  CB  SER   155      43.560  32.472  21.508  1.00  0.00           C
ATOM   2317  HB2 SER   155      44.075  31.926  20.719  1.00  0.00           H
ATOM   2318  HB3 SER   155      42.560  32.792  21.213  1.00  0.00           H
ATOM   2319  OG  SER   155      44.442  33.498  21.936  1.00  0.00           O
ATOM   2320  HG  SER   155      44.808  33.974  21.187  1.00  0.00           H
ATOM   2321  C   SER   155      42.880  32.095  23.941  1.00  0.00           C
ATOM   2322  O   SER   155      41.762  31.727  24.284  1.00  0.00           O
ATOM   2323  N   CYX   156      43.530  33.014  24.680  1.00  0.00           N
ATOM   2324  H   CYX   156      44.406  33.406  24.366  1.00  0.00           H
ATOM   2325  CA  CYX   156      43.220  33.344  26.073  1.00  0.00           C
ATOM   2326  HA  CYX   156      42.244  32.905  26.276  1.00  0.00           H
ATOM   2327  CB  CYX   156      44.340  32.719  26.898  1.00  0.00           C
ATOM   2328  HB2 CYX   156      45.294  33.091  26.522  1.00  0.00           H
ATOM   2329  HB3 CYX   156      44.315  33.150  27.898  1.00  0.00           H
ATOM   2330  SG  CYX   156      44.469  30.940  27.027  1.00  0.00           S
ATOM   2331  C   CYX   156      43.131  34.775  26.378  1.00  0.00           C
ATOM   2332  O   CYX   156      43.626  35.682  25.658  1.00  0.00           O
ATOM   2333  N   PHE   157      42.540  35.037  27.531  1.00  0.00           N
ATOM   2334  H   PHE   157      42.055  34.355  28.098  1.00  0.00           H
ATOM   2335  CA  PHE   157      42.081  36.389  27.932  1.00  0.00           C
ATOM   2336  HA  PHE   157      42.755  37.122  27.490  1.00  0.00           H
ATOM   2337  CB  PHE   157      40.617  36.573  27.442  1.00  0.00           C
ATOM   2338  HB2 PHE   157      39.899  36.063  28.084  1.00  0.00           H
ATOM   2339  HB3 PHE   157      40.437  37.635  27.609  1.00  0.00           H
ATOM   2340  CG  PHE   157      40.287  36.098  26.004  1.00  0.00           C
ATOM   2341  CD1 PHE   157      39.882  34.834  25.824  1.00  0.00           C
ATOM   2342  HD1 PHE   157      39.837  34.116  26.628  1.00  0.00           H
ATOM   2343  CE1 PHE   157      39.661  34.334  24.484  1.00  0.00           C
ATOM   2344  HE1 PHE   157      39.294  33.329  24.341  1.00  0.00           H
ATOM   2345  CZ  PHE   157      39.920  35.107  23.363  1.00  0.00           C
ATOM   2346  HZ  PHE   157      39.829  34.768  22.341  1.00  0.00           H
ATOM   2347  CE2 PHE   157      40.335  36.491  23.586  1.00  0.00           C
ATOM   2348  HE2 PHE   157      40.460  37.044  22.667  1.00  0.00           H
ATOM   2349  CD2 PHE   157      40.515  36.968  24.897  1.00  0.00           C
ATOM   2350  HD2 PHE   157      40.756  38.018  24.970  1.00  0.00           H
ATOM   2351  C   PHE   157      42.046  36.570  29.476  1.00  0.00           C
ATOM   2352  O   PHE   157      41.766  35.615  30.200  1.00  0.00           O
ATOM   2353  N   THR   158      42.381  37.809  29.950  1.00  0.00           N
ATOM   2354  H   THR   158      42.518  38.543  29.269  1.00  0.00           H
ATOM   2355  CA  THR   158      42.187  38.261  31.329  1.00  0.00           C
ATOM   2356  HA  THR   158      41.404  37.813  31.942  1.00  0.00           H
ATOM   2357  CB  THR   158      43.420  38.010  32.161  1.00  0.00           C
ATOM   2358  HB  THR   158      43.610  36.939  32.084  1.00  0.00           H
ATOM   2359  CG2 THR   158      44.577  39.043  31.892  1.00  0.00           C
ATOM   2360 HG21 THR   158      45.526  38.867  32.399  1.00  0.00           H
ATOM   2361 HG22 THR   158      44.793  38.984  30.826  1.00  0.00           H
ATOM   2362 HG23 THR   158      44.297  40.084  32.057  1.00  0.00           H
ATOM   2363  OG1 THR   158      43.174  38.309  33.527  1.00  0.00           O
ATOM   2364  HG1 THR   158      42.584  37.713  33.995  1.00  0.00           H
ATOM   2365  C   THR   158      41.838  39.761  31.346  1.00  0.00           C
ATOM   2366  O   THR   158      42.286  40.562  30.503  1.00  0.00           O
ATOM   2367  N   VAL   159      41.216  40.166  32.464  1.00  0.00           N
ATOM   2368  H   VAL   159      41.130  39.462  33.182  1.00  0.00           H
ATOM   2369  CA  VAL   159      41.072  41.585  32.861  1.00  0.00           C
ATOM   2370  HA  VAL   159      41.283  42.254  32.027  1.00  0.00           H
ATOM   2371  CB  VAL   159      39.614  41.869  33.274  1.00  0.00           C
ATOM   2372  HB  VAL   159      39.477  41.707  34.343  1.00  0.00           H
ATOM   2373  CG1 VAL   159      39.252  43.294  33.051  1.00  0.00           C
ATOM   2374 HG11 VAL   159      39.861  43.852  33.761  1.00  0.00           H
ATOM   2375 HG12 VAL   159      39.427  43.553  32.007  1.00  0.00           H
ATOM   2376 HG13 VAL   159      38.245  43.611  33.320  1.00  0.00           H
ATOM   2377  CG2 VAL   159      38.608  41.106  32.504  1.00  0.00           C
ATOM   2378 HG21 VAL   159      38.764  41.366  31.457  1.00  0.00           H
ATOM   2379 HG22 VAL   159      38.684  40.044  32.735  1.00  0.00           H
ATOM   2380 HG23 VAL   159      37.653  41.535  32.809  1.00  0.00           H
ATOM   2381  C   VAL   159      42.038  41.940  33.957  1.00  0.00           C
ATOM   2382  O   VAL   159      42.214  41.238  34.950  1.00  0.00           O
ATOM   2383  N   MET   160      42.488  43.161  33.762  1.00  0.00           N
ATOM   2384  H   MET   160      42.166  43.782  33.034  1.00  0.00           H
ATOM   2385  CA  MET   160      43.462  43.908  34.554  1.00  0.00           C
ATOM   2386  HA  MET   160      43.547  43.458  35.543  1.00  0.00           H
ATOM   2387  CB  MET   160      44.890  43.810  33.938  1.00  0.00           C
ATOM   2388  HB2 MET   160      44.937  44.068  32.880  1.00  0.00           H
ATOM   2389  HB3 MET   160      45.639  44.368  34.500  1.00  0.00           H
ATOM   2390  CG  MET   160      45.390  42.353  33.975  1.00  0.00           C
ATOM   2391  HG2 MET   160      45.361  42.063  35.025  1.00  0.00           H
ATOM   2392  HG3 MET   160      44.649  41.762  33.436  1.00  0.00           H
ATOM   2393  SD  MET   160      46.959  41.981  33.209  1.00  0.00           S
ATOM   2394  CE  MET   160      48.156  42.479  34.483  1.00  0.00           C
ATOM   2395  HE1 MET   160      49.125  42.660  34.018  1.00  0.00           H
ATOM   2396  HE2 MET   160      47.867  43.373  35.038  1.00  0.00           H
ATOM   2397  HE3 MET   160      48.348  41.699  35.220  1.00  0.00           H
ATOM   2398  C   MET   160      43.132  45.347  34.732  1.00  0.00           C
ATOM   2399  O   MET   160      42.262  45.926  34.050  1.00  0.00           O
ATOM   2400  N   THR   161      43.786  45.973  35.749  1.00  0.00           N
ATOM   2401  H   THR   161      44.383  45.332  36.252  1.00  0.00           H
ATOM   2402  CA  THR   161      43.657  47.410  36.166  1.00  0.00           C
ATOM   2403  HA  THR   161      43.199  47.993  35.367  1.00  0.00           H
ATOM   2404  CB  THR   161      42.717  47.378  37.453  1.00  0.00           C
ATOM   2405  HB  THR   161      43.246  46.920  38.287  1.00  0.00           H
ATOM   2406  CG2 THR   161      42.110  48.806  37.733  1.00  0.00           C
ATOM   2407 HG21 THR   161      41.792  49.250  36.790  1.00  0.00           H
ATOM   2408 HG22 THR   161      41.327  48.747  38.489  1.00  0.00           H
ATOM   2409 HG23 THR   161      42.825  49.487  38.197  1.00  0.00           H
ATOM   2410  OG1 THR   161      41.643  46.540  37.346  1.00  0.00           O
ATOM   2411  HG1 THR   161      41.204  46.651  38.193  1.00  0.00           H
ATOM   2412  C   THR   161      44.948  48.066  36.598  1.00  0.00           C
ATOM   2413  O   THR   161      45.895  47.419  37.095  1.00  0.00           O
ATOM   2414  N   ASP   162      45.009  49.418  36.625  1.00  0.00           N
ATOM   2415  H   ASP   162      44.402  49.973  36.039  1.00  0.00           H
ATOM   2416  CA  ASP   162      46.109  50.243  37.267  1.00  0.00           C
ATOM   2417  HA  ASP   162      46.473  49.647  38.103  1.00  0.00           H
ATOM   2418  CB  ASP   162      47.286  50.456  36.225  1.00  0.00           C
ATOM   2419  HB2 ASP   162      47.518  49.526  35.705  1.00  0.00           H
ATOM   2420  HB3 ASP   162      46.984  51.160  35.449  1.00  0.00           H
ATOM   2421  CG  ASP   162      48.628  50.895  36.922  1.00  0.00           C
ATOM   2422  OD1 ASP   162      49.585  51.264  36.260  1.00  0.00           O
ATOM   2423  OD2 ASP   162      48.657  50.963  38.189  1.00  0.00           O
ATOM   2424  C   ASP   162      45.443  51.537  37.821  1.00  0.00           C
ATOM   2425  O   ASP   162      44.448  52.067  37.320  1.00  0.00           O
ATOM   2426  N   GLY   163      46.230  52.226  38.601  1.00  0.00           N
ATOM   2427  H   GLY   163      47.130  51.834  38.841  1.00  0.00           H
ATOM   2428  CA  GLY   163      45.912  53.468  39.209  1.00  0.00           C
ATOM   2429  HA2 GLY   163      46.836  54.020  39.384  1.00  0.00           H
ATOM   2430  HA3 GLY   163      45.358  54.068  38.489  1.00  0.00           H
ATOM   2431  C   GLY   163      45.114  53.370  40.542  1.00  0.00           C
ATOM   2432  O   GLY   163      44.565  52.360  40.907  1.00  0.00           O
ATOM   2433  N   PRO   164      44.919  54.527  41.215  1.00  0.00           N
ATOM   2434  CD  PRO   164      45.579  55.818  40.922  1.00  0.00           C
ATOM   2435  HD2 PRO   164      44.998  56.227  40.095  1.00  0.00           H
ATOM   2436  HD3 PRO   164      46.619  55.725  40.612  1.00  0.00           H
ATOM   2437  CG  PRO   164      45.493  56.676  42.228  1.00  0.00           C
ATOM   2438  HG2 PRO   164      45.208  57.714  42.056  1.00  0.00           H
ATOM   2439  HG3 PRO   164      46.469  56.631  42.710  1.00  0.00           H
ATOM   2440  CB  PRO   164      44.421  56.008  43.128  1.00  0.00           C
ATOM   2441  HB2 PRO   164      43.478  56.554  43.130  1.00  0.00           H
ATOM   2442  HB3 PRO   164      44.743  55.838  44.155  1.00  0.00           H
ATOM   2443  CA  PRO   164      44.287  54.583  42.533  1.00  0.00           C
ATOM   2444  HA  PRO   164      44.821  53.805  43.080  1.00  0.00           H
ATOM   2445  C   PRO   164      42.811  54.123  42.525  1.00  0.00           C
ATOM   2446  O   PRO   164      41.945  54.773  41.878  1.00  0.00           O
ATOM   2447  N   SER   165      42.493  53.060  43.260  1.00  0.00           N
ATOM   2448  H   SER   165      43.265  52.515  43.615  1.00  0.00           H
ATOM   2449  CA  SER   165      41.178  52.397  43.207  1.00  0.00           C
ATOM   2450  HA  SER   165      40.944  52.272  42.148  1.00  0.00           H
ATOM   2451  CB  SER   165      41.227  51.076  43.948  1.00  0.00           C
ATOM   2452  HB2 SER   165      41.981  50.415  43.520  1.00  0.00           H
ATOM   2453  HB3 SER   165      41.419  51.092  45.021  1.00  0.00           H
ATOM   2454  OG  SER   165      39.991  50.474  43.819  1.00  0.00           O
ATOM   2455  HG  SER   165      40.004  49.734  43.208  1.00  0.00           H
ATOM   2456  C   SER   165      40.094  53.307  43.800  1.00  0.00           C
ATOM   2457  O   SER   165      38.877  53.144  43.505  1.00  0.00           O
ATOM   2458  N   ASN   166      40.428  54.259  44.600  1.00  0.00           N
ATOM   2459  H   ASN   166      41.358  54.197  44.987  1.00  0.00           H
ATOM   2460  CA  ASN   166      39.573  55.429  44.950  1.00  0.00           C
ATOM   2461  HA  ASN   166      38.517  55.265  45.169  1.00  0.00           H
ATOM   2462  CB  ASN   166      40.109  56.071  46.226  1.00  0.00           C
ATOM   2463  HB2 ASN   166      41.155  56.301  46.028  1.00  0.00           H
ATOM   2464  HB3 ASN   166      39.605  57.027  46.368  1.00  0.00           H
ATOM   2465  CG  ASN   166      39.844  55.283  47.497  1.00  0.00           C
ATOM   2466  OD1 ASN   166      38.844  54.573  47.632  1.00  0.00           O
ATOM   2467  ND2 ASN   166      40.710  55.500  48.459  1.00  0.00           N
ATOM   2468 HD21 ASN   166      40.376  55.422  49.409  1.00  0.00           H
ATOM   2469 HD22 ASN   166      41.446  56.147  48.217  1.00  0.00           H
ATOM   2470  C   ASN   166      39.536  56.311  43.719  1.00  0.00           C
ATOM   2471  O   ASN   166      40.382  57.167  43.543  1.00  0.00           O
ATOM   2472  N   GLY   167      38.656  56.106  42.761  1.00  0.00           N
ATOM   2473  H   GLY   167      37.974  55.363  42.834  1.00  0.00           H
ATOM   2474  CA  GLY   167      38.244  57.037  41.774  1.00  0.00           C
ATOM   2475  HA2 GLY   167      37.185  56.936  41.539  1.00  0.00           H
ATOM   2476  HA3 GLY   167      38.298  57.982  42.315  1.00  0.00           H
ATOM   2477  C   GLY   167      39.112  57.236  40.543  1.00  0.00           C
ATOM   2478  O   GLY   167      38.591  57.454  39.502  1.00  0.00           O
ATOM   2479  N   GLN   168      40.425  57.097  40.667  1.00  0.00           N
ATOM   2480  H   GLN   168      40.791  56.670  41.505  1.00  0.00           H
ATOM   2481  CA  GLN   168      41.376  57.351  39.552  1.00  0.00           C
ATOM   2482  HA  GLN   168      41.066  57.960  38.703  1.00  0.00           H
ATOM   2483  CB  GLN   168      42.520  57.988  40.273  1.00  0.00           C
ATOM   2484  HB2 GLN   168      42.761  57.366  41.136  1.00  0.00           H
ATOM   2485  HB3 GLN   168      43.410  58.112  39.656  1.00  0.00           H
ATOM   2486  CG  GLN   168      42.244  59.374  40.799  1.00  0.00           C
ATOM   2487  HG2 GLN   168      41.550  59.389  41.639  1.00  0.00           H
ATOM   2488  HG3 GLN   168      43.088  59.796  41.345  1.00  0.00           H
ATOM   2489  CD  GLN   168      41.886  60.291  39.659  1.00  0.00           C
ATOM   2490  OE1 GLN   168      42.624  60.733  38.804  1.00  0.00           O
ATOM   2491  NE2 GLN   168      40.639  60.696  39.679  1.00  0.00           N
ATOM   2492 HE21 GLN   168      40.075  60.630  40.515  1.00  0.00           H
ATOM   2493 HE22 GLN   168      40.414  61.320  38.919  1.00  0.00           H
ATOM   2494  C   GLN   168      41.841  56.064  38.800  1.00  0.00           C
ATOM   2495  O   GLN   168      42.807  56.160  38.054  1.00  0.00           O
ATOM   2496  N   ALA   169      41.139  54.969  38.928  1.00  0.00           N
ATOM   2497  H   ALA   169      40.346  55.099  39.539  1.00  0.00           H
ATOM   2498  CA  ALA   169      41.456  53.662  38.364  1.00  0.00           C
ATOM   2499  HA  ALA   169      42.502  53.455  38.594  1.00  0.00           H
ATOM   2500  CB  ALA   169      40.557  52.668  39.134  1.00  0.00           C
ATOM   2501  HB1 ALA   169      40.881  51.656  38.893  1.00  0.00           H
ATOM   2502  HB2 ALA   169      40.523  52.813  40.214  1.00  0.00           H
ATOM   2503  HB3 ALA   169      39.579  52.781  38.667  1.00  0.00           H
ATOM   2504  C   ALA   169      41.252  53.557  36.822  1.00  0.00           C
ATOM   2505  O   ALA   169      40.380  54.292  36.302  1.00  0.00           O
ATOM   2506  N   SER   170      41.934  52.641  36.114  1.00  0.00           N
ATOM   2507  H   SER   170      42.665  52.106  36.560  1.00  0.00           H
ATOM   2508  CA  SER   170      41.823  52.457  34.645  1.00  0.00           C
ATOM   2509  HA  SER   170      40.786  52.624  34.354  1.00  0.00           H
ATOM   2510  CB  SER   170      42.742  53.430  33.946  1.00  0.00           C
ATOM   2511  HB2 SER   170      42.255  54.406  33.961  1.00  0.00           H
ATOM   2512  HB3 SER   170      43.665  53.430  34.524  1.00  0.00           H
ATOM   2513  OG  SER   170      42.967  53.094  32.599  1.00  0.00           O
ATOM   2514  HG  SER   170      42.150  53.164  32.099  1.00  0.00           H
ATOM   2515  C   SER   170      42.034  50.938  34.182  1.00  0.00           C
ATOM   2516  O   SER   170      42.847  50.205  34.710  1.00  0.00           O
ATOM   2517  N   TYR   171      41.229  50.464  33.213  1.00  0.00           N
ATOM   2518  H   TYR   171      40.483  51.052  32.871  1.00  0.00           H
ATOM   2519  CA  TYR   171      40.976  48.978  33.217  1.00  0.00           C
ATOM   2520  HA  TYR   171      41.536  48.448  33.989  1.00  0.00           H
ATOM   2521  CB  TYR   171      39.467  48.625  33.547  1.00  0.00           C
ATOM   2522  HB2 TYR   171      38.764  49.052  32.832  1.00  0.00           H
ATOM   2523  HB3 TYR   171      39.402  47.538  33.488  1.00  0.00           H
ATOM   2524  CG  TYR   171      39.015  49.010  34.936  1.00  0.00           C
ATOM   2525  CD1 TYR   171      38.381  50.225  35.143  1.00  0.00           C
ATOM   2526  HD1 TYR   171      38.121  50.774  34.250  1.00  0.00           H
ATOM   2527  CE1 TYR   171      38.142  50.721  36.428  1.00  0.00           C
ATOM   2528  HE1 TYR   171      37.736  51.701  36.634  1.00  0.00           H
ATOM   2529  CZ  TYR   171      38.443  49.876  37.572  1.00  0.00           C
ATOM   2530  OH  TYR   171      38.161  50.436  38.762  1.00  0.00           O
ATOM   2531  HH  TYR   171      37.938  51.370  38.764  1.00  0.00           H
ATOM   2532  CE2 TYR   171      39.051  48.659  37.312  1.00  0.00           C
ATOM   2533  HE2 TYR   171      39.405  48.103  38.167  1.00  0.00           H
ATOM   2534  CD2 TYR   171      39.262  48.179  36.005  1.00  0.00           C
ATOM   2535  HD2 TYR   171      39.737  47.218  35.867  1.00  0.00           H
ATOM   2536  C   TYR   171      41.352  48.523  31.788  1.00  0.00           C
ATOM   2537  O   TYR   171      40.954  49.141  30.808  1.00  0.00           O
ATOM   2538  N   LYS   172      42.011  47.402  31.653  1.00  0.00           N
ATOM   2539  H   LYS   172      42.252  46.910  32.502  1.00  0.00           H
ATOM   2540  CA  LYS   172      42.353  46.762  30.365  1.00  0.00           C
ATOM   2541  HA  LYS   172      41.814  47.294  29.582  1.00  0.00           H
ATOM   2542  CB  LYS   172      43.846  46.866  29.986  1.00  0.00           C
ATOM   2543  HB2 LYS   172      44.460  46.299  30.685  1.00  0.00           H
ATOM   2544  HB3 LYS   172      43.954  46.368  29.022  1.00  0.00           H
ATOM   2545  CG  LYS   172      44.366  48.345  29.881  1.00  0.00           C
ATOM   2546  HG2 LYS   172      43.992  48.807  28.967  1.00  0.00           H
ATOM   2547  HG3 LYS   172      44.107  48.953  30.747  1.00  0.00           H
ATOM   2548  CD  LYS   172      45.893  48.453  29.539  1.00  0.00           C
ATOM   2549  HD2 LYS   172      46.513  47.990  30.307  1.00  0.00           H
ATOM   2550  HD3 LYS   172      46.028  47.836  28.650  1.00  0.00           H
ATOM   2551  CE  LYS   172      46.346  49.888  29.218  1.00  0.00           C
ATOM   2552  HE2 LYS   172      45.696  50.476  28.570  1.00  0.00           H
ATOM   2553  HE3 LYS   172      46.360  50.533  30.098  1.00  0.00           H
ATOM   2554  NZ  LYS   172      47.736  49.898  28.788  1.00  0.00           N
ATOM   2555  HZ1 LYS   172      48.323  49.653  29.572  1.00  0.00           H
ATOM   2556  HZ2 LYS   172      47.864  49.211  28.057  1.00  0.00           H
ATOM   2557  HZ3 LYS   172      47.958  50.785  28.360  1.00  0.00           H
ATOM   2558  C   LYS   172      42.024  45.243  30.285  1.00  0.00           C
ATOM   2559  O   LYS   172      42.019  44.596  31.329  1.00  0.00           O
ATOM   2560  N   ILE   173      41.646  44.784  29.057  1.00  0.00           N
ATOM   2561  H   ILE   173      41.779  45.373  28.247  1.00  0.00           H
ATOM   2562  CA  ILE   173      41.457  43.352  28.714  1.00  0.00           C
ATOM   2563  HA  ILE   173      41.427  42.745  29.620  1.00  0.00           H
ATOM   2564  CB  ILE   173      40.190  42.970  27.984  1.00  0.00           C
ATOM   2565  HB  ILE   173      40.205  43.627  27.114  1.00  0.00           H
ATOM   2566  CG2 ILE   173      40.309  41.527  27.334  1.00  0.00           C
ATOM   2567 HG21 ILE   173      40.712  40.829  28.068  1.00  0.00           H
ATOM   2568 HG22 ILE   173      39.365  41.108  26.985  1.00  0.00           H
ATOM   2569 HG23 ILE   173      41.038  41.513  26.523  1.00  0.00           H
ATOM   2570  CG1 ILE   173      38.906  43.157  28.771  1.00  0.00           C
ATOM   2571 HG12 ILE   173      38.873  42.339  29.490  1.00  0.00           H
ATOM   2572 HG13 ILE   173      39.027  44.057  29.375  1.00  0.00           H
ATOM   2573  CD1 ILE   173      37.532  43.204  28.006  1.00  0.00           C
ATOM   2574 HD11 ILE   173      37.296  42.258  27.518  1.00  0.00           H
ATOM   2575 HD12 ILE   173      36.769  43.558  28.702  1.00  0.00           H
ATOM   2576 HD13 ILE   173      37.633  43.885  27.162  1.00  0.00           H
ATOM   2577  C   ILE   173      42.713  43.036  27.923  1.00  0.00           C
ATOM   2578  O   ILE   173      43.077  43.783  26.983  1.00  0.00           O
ATOM   2579  N   PHE   174      43.450  41.935  28.245  1.00  0.00           N
ATOM   2580  H   PHE   174      43.175  41.421  29.070  1.00  0.00           H
ATOM   2581  CA  PHE   174      44.717  41.543  27.635  1.00  0.00           C
ATOM   2582  HA  PHE   174      44.914  42.132  26.739  1.00  0.00           H
ATOM   2583  CB  PHE   174      45.876  41.557  28.574  1.00  0.00           C
ATOM   2584  HB2 PHE   174      45.626  41.063  29.514  1.00  0.00           H
ATOM   2585  HB3 PHE   174      46.604  40.951  28.035  1.00  0.00           H
ATOM   2586  CG  PHE   174      46.410  42.906  28.927  1.00  0.00           C
ATOM   2587  CD1 PHE   174      46.057  43.475  30.123  1.00  0.00           C
ATOM   2588  HD1 PHE   174      45.410  42.945  30.807  1.00  0.00           H
ATOM   2589  CE1 PHE   174      46.491  44.786  30.457  1.00  0.00           C
ATOM   2590  HE1 PHE   174      46.290  45.351  31.355  1.00  0.00           H
ATOM   2591  CZ  PHE   174      47.388  45.398  29.585  1.00  0.00           C
ATOM   2592  HZ  PHE   174      47.829  46.350  29.840  1.00  0.00           H
ATOM   2593  CE2 PHE   174      47.800  44.780  28.395  1.00  0.00           C
ATOM   2594  HE2 PHE   174      48.582  45.231  27.802  1.00  0.00           H
ATOM   2595  CD2 PHE   174      47.307  43.538  28.056  1.00  0.00           C
ATOM   2596  HD2 PHE   174      47.629  43.123  27.113  1.00  0.00           H
ATOM   2597  C   PHE   174      44.396  40.131  27.099  1.00  0.00           C
ATOM   2598  O   PHE   174      43.765  39.349  27.878  1.00  0.00           O
ATOM   2599  N   LYS   175      44.915  39.828  25.907  1.00  0.00           N
ATOM   2600  H   LYS   175      45.449  40.575  25.488  1.00  0.00           H
ATOM   2601  CA  LYS   175      44.798  38.587  25.111  1.00  0.00           C
ATOM   2602  HA  LYS   175      44.165  37.929  25.707  1.00  0.00           H
ATOM   2603  CB  LYS   175      44.031  38.893  23.847  1.00  0.00           C
ATOM   2604  HB2 LYS   175      43.013  39.243  24.023  1.00  0.00           H
ATOM   2605  HB3 LYS   175      44.428  39.734  23.278  1.00  0.00           H
ATOM   2606  CG  LYS   175      43.967  37.604  23.046  1.00  0.00           C
ATOM   2607  HG2 LYS   175      44.958  37.247  22.769  1.00  0.00           H
ATOM   2608  HG3 LYS   175      43.496  36.903  23.735  1.00  0.00           H
ATOM   2609  CD  LYS   175      43.197  37.721  21.775  1.00  0.00           C
ATOM   2610  HD2 LYS   175      42.185  38.044  22.017  1.00  0.00           H
ATOM   2611  HD3 LYS   175      43.696  38.505  21.206  1.00  0.00           H
ATOM   2612  CE  LYS   175      43.204  36.547  20.824  1.00  0.00           C
ATOM   2613  HE2 LYS   175      44.202  36.320  20.452  1.00  0.00           H
ATOM   2614  HE3 LYS   175      42.920  35.621  21.325  1.00  0.00           H
ATOM   2615  NZ  LYS   175      42.286  36.812  19.648  1.00  0.00           N
ATOM   2616  HZ1 LYS   175      41.944  36.037  19.096  1.00  0.00           H
ATOM   2617  HZ2 LYS   175      41.528  37.395  19.972  1.00  0.00           H
ATOM   2618  HZ3 LYS   175      42.855  37.258  18.943  1.00  0.00           H
ATOM   2619  C   LYS   175      46.159  37.924  24.927  1.00  0.00           C
ATOM   2620  O   LYS   175      47.077  38.614  24.514  1.00  0.00           O
ATOM   2621  N   MET   176      46.388  36.605  25.114  1.00  0.00           N
ATOM   2622  H   MET   176      45.624  36.016  25.414  1.00  0.00           H
ATOM   2623  CA  MET   176      47.645  35.945  24.934  1.00  0.00           C
ATOM   2624  HA  MET   176      48.279  36.494  24.238  1.00  0.00           H
ATOM   2625  CB  MET   176      48.323  35.961  26.350  1.00  0.00           C
ATOM   2626  HB2 MET   176      49.384  35.728  26.267  1.00  0.00           H
ATOM   2627  HB3 MET   176      48.282  36.954  26.795  1.00  0.00           H
ATOM   2628  CG  MET   176      47.676  35.043  27.404  1.00  0.00           C
ATOM   2629  HG2 MET   176      47.444  34.066  26.980  1.00  0.00           H
ATOM   2630  HG3 MET   176      48.311  34.893  28.277  1.00  0.00           H
ATOM   2631  SD  MET   176      46.065  35.611  28.093  1.00  0.00           S
ATOM   2632  CE  MET   176      46.332  36.997  29.178  1.00  0.00           C
ATOM   2633  HE1 MET   176      46.819  36.603  30.070  1.00  0.00           H
ATOM   2634  HE2 MET   176      46.937  37.765  28.697  1.00  0.00           H
ATOM   2635  HE3 MET   176      45.370  37.398  29.499  1.00  0.00           H
ATOM   2636  C   MET   176      47.518  34.520  24.299  1.00  0.00           C
ATOM   2637  O   MET   176      46.481  33.854  24.503  1.00  0.00           O
ATOM   2638  N   GLU   177      48.576  34.023  23.701  1.00  0.00           N
ATOM   2639  H   GLU   177      49.336  34.688  23.686  1.00  0.00           H
ATOM   2640  CA  GLU   177      48.580  32.706  23.062  1.00  0.00           C
ATOM   2641  HA  GLU   177      47.872  32.045  23.561  1.00  0.00           H
ATOM   2642  CB  GLU   177      47.993  32.840  21.618  1.00  0.00           C
ATOM   2643  HB2 GLU   177      46.967  33.210  21.623  1.00  0.00           H
ATOM   2644  HB3 GLU   177      48.473  33.660  21.084  1.00  0.00           H
ATOM   2645  CG  GLU   177      48.147  31.555  20.785  1.00  0.00           C
ATOM   2646  HG2 GLU   177      49.181  31.226  20.695  1.00  0.00           H
ATOM   2647  HG3 GLU   177      47.595  30.784  21.325  1.00  0.00           H
ATOM   2648  CD  GLU   177      47.656  31.757  19.375  1.00  0.00           C
ATOM   2649  OE1 GLU   177      47.275  30.737  18.756  1.00  0.00           O
ATOM   2650  OE2 GLU   177      47.635  32.925  18.870  1.00  0.00           O
ATOM   2651  C   GLU   177      49.921  32.014  23.119  1.00  0.00           C
ATOM   2652  O   GLU   177      50.949  32.663  23.080  1.00  0.00           O
ATOM   2653  N   LYS   178      49.923  30.747  23.501  1.00  0.00           N
ATOM   2654  H   LYS   178      49.025  30.357  23.753  1.00  0.00           H
ATOM   2655  CA  LYS   178      51.122  30.070  24.126  1.00  0.00           C
ATOM   2656  HA  LYS   178      50.685  29.146  24.504  1.00  0.00           H
ATOM   2657  CB  LYS   178      52.238  29.674  23.033  1.00  0.00           C
ATOM   2658  HB2 LYS   178      52.971  30.456  22.832  1.00  0.00           H
ATOM   2659  HB3 LYS   178      52.745  28.892  23.597  1.00  0.00           H
ATOM   2660  CG  LYS   178      51.627  29.130  21.698  1.00  0.00           C
ATOM   2661  HG2 LYS   178      51.190  28.152  21.893  1.00  0.00           H
ATOM   2662  HG3 LYS   178      50.913  29.869  21.335  1.00  0.00           H
ATOM   2663  CD  LYS   178      52.876  28.972  20.826  1.00  0.00           C
ATOM   2664  HD2 LYS   178      53.158  29.992  20.561  1.00  0.00           H
ATOM   2665  HD3 LYS   178      53.689  28.465  21.345  1.00  0.00           H
ATOM   2666  CE  LYS   178      52.594  28.138  19.520  1.00  0.00           C
ATOM   2667  HE2 LYS   178      51.634  28.498  19.152  1.00  0.00           H
ATOM   2668  HE3 LYS   178      53.441  28.316  18.857  1.00  0.00           H
ATOM   2669  NZ  LYS   178      52.569  26.631  19.688  1.00  0.00           N
ATOM   2670  HZ1 LYS   178      51.868  26.309  20.341  1.00  0.00           H
ATOM   2671  HZ2 LYS   178      52.280  26.287  18.782  1.00  0.00           H
ATOM   2672  HZ3 LYS   178      53.397  26.157  20.017  1.00  0.00           H
ATOM   2673  C   LYS   178      51.703  30.630  25.363  1.00  0.00           C
ATOM   2674  O   LYS   178      52.872  30.411  25.608  1.00  0.00           O
ATOM   2675  N   GLY   179      50.921  31.549  26.034  1.00  0.00           N
ATOM   2676  H   GLY   179      49.960  31.654  25.742  1.00  0.00           H
ATOM   2677  CA  GLY   179      51.351  32.338  27.162  1.00  0.00           C
ATOM   2678  HA2 GLY   179      50.507  32.633  27.786  1.00  0.00           H
ATOM   2679  HA3 GLY   179      52.119  31.763  27.680  1.00  0.00           H
ATOM   2680  C   GLY   179      51.963  33.678  26.695  1.00  0.00           C
ATOM   2681  O   GLY   179      52.109  34.542  27.591  1.00  0.00           O
ATOM   2682  N   LYS   180      52.229  33.899  25.362  1.00  0.00           N
ATOM   2683  H   LYS   180      52.220  33.109  24.732  1.00  0.00           H
ATOM   2684  CA  LYS   180      52.666  35.237  24.818  1.00  0.00           C
ATOM   2685  HA  LYS   180      53.229  35.652  25.655  1.00  0.00           H
ATOM   2686  CB  LYS   180      53.612  34.970  23.612  1.00  0.00           C
ATOM   2687  HB2 LYS   180      52.930  34.737  22.793  1.00  0.00           H
ATOM   2688  HB3 LYS   180      54.013  35.952  23.360  1.00  0.00           H
ATOM   2689  CG  LYS   180      54.742  33.936  23.751  1.00  0.00           C
ATOM   2690  HG2 LYS   180      55.460  34.158  24.541  1.00  0.00           H
ATOM   2691  HG3 LYS   180      54.359  32.924  23.889  1.00  0.00           H
ATOM   2692  CD  LYS   180      55.603  33.807  22.521  1.00  0.00           C
ATOM   2693  HD2 LYS   180      54.982  33.440  21.704  1.00  0.00           H
ATOM   2694  HD3 LYS   180      56.052  34.767  22.265  1.00  0.00           H
ATOM   2695  CE  LYS   180      56.631  32.714  22.880  1.00  0.00           C
ATOM   2696  HE2 LYS   180      57.270  32.994  23.716  1.00  0.00           H
ATOM   2697  HE3 LYS   180      56.116  31.817  23.223  1.00  0.00           H
ATOM   2698  NZ  LYS   180      57.323  32.344  21.647  1.00  0.00           N
ATOM   2699  HZ1 LYS   180      56.687  32.105  20.900  1.00  0.00           H
ATOM   2700  HZ2 LYS   180      57.953  33.074  21.342  1.00  0.00           H
ATOM   2701  HZ3 LYS   180      57.779  31.450  21.761  1.00  0.00           H
ATOM   2702  C   LYS   180      51.483  36.229  24.559  1.00  0.00           C
ATOM   2703  O   LYS   180      50.486  35.827  23.951  1.00  0.00           O
ATOM   2704  N   VAL   181      51.722  37.557  24.830  1.00  0.00           N
ATOM   2705  H   VAL   181      52.619  37.790  25.232  1.00  0.00           H
ATOM   2706  CA  VAL   181      50.683  38.549  24.575  1.00  0.00           C
ATOM   2707  HA  VAL   181      49.786  38.085  24.985  1.00  0.00           H
ATOM   2708  CB  VAL   181      50.947  39.873  25.271  1.00  0.00           C
ATOM   2709  HB  VAL   181      51.939  40.263  25.039  1.00  0.00           H
ATOM   2710  CG1 VAL   181      49.822  40.907  24.951  1.00  0.00           C
ATOM   2711 HG11 VAL   181      48.813  40.497  25.002  1.00  0.00           H
ATOM   2712 HG12 VAL   181      49.994  41.703  25.676  1.00  0.00           H
ATOM   2713 HG13 VAL   181      50.027  41.225  23.930  1.00  0.00           H
ATOM   2714  CG2 VAL   181      50.834  39.680  26.718  1.00  0.00           C
ATOM   2715 HG21 VAL   181      49.816  39.331  26.892  1.00  0.00           H
ATOM   2716 HG22 VAL   181      51.412  38.875  27.171  1.00  0.00           H
ATOM   2717 HG23 VAL   181      51.116  40.602  27.228  1.00  0.00           H
ATOM   2718  C   VAL   181      50.397  38.725  23.134  1.00  0.00           C
ATOM   2719  O   VAL   181      51.382  38.685  22.410  1.00  0.00           O
ATOM   2720  N   VAL   182      49.155  39.014  22.683  1.00  0.00           N
ATOM   2721  H   VAL   182      48.408  39.002  23.363  1.00  0.00           H
ATOM   2722  CA  VAL   182      48.814  39.229  21.275  1.00  0.00           C
ATOM   2723  HA  VAL   182      49.713  39.259  20.658  1.00  0.00           H
ATOM   2724  CB  VAL   182      47.744  38.236  20.795  1.00  0.00           C
ATOM   2725  HB  VAL   182      46.848  38.369  21.402  1.00  0.00           H
ATOM   2726  CG1 VAL   182      47.440  38.569  19.285  1.00  0.00           C
ATOM   2727 HG11 VAL   182      48.385  38.679  18.753  1.00  0.00           H
ATOM   2728 HG12 VAL   182      46.726  37.857  18.870  1.00  0.00           H
ATOM   2729 HG13 VAL   182      47.020  39.571  19.188  1.00  0.00           H
ATOM   2730  CG2 VAL   182      48.180  36.759  20.866  1.00  0.00           C
ATOM   2731 HG21 VAL   182      48.583  36.560  21.859  1.00  0.00           H
ATOM   2732 HG22 VAL   182      47.352  36.050  20.856  1.00  0.00           H
ATOM   2733 HG23 VAL   182      48.897  36.575  20.066  1.00  0.00           H
ATOM   2734  C   VAL   182      48.256  40.653  21.104  1.00  0.00           C
ATOM   2735  O   VAL   182      48.599  41.381  20.109  1.00  0.00           O
ATOM   2736  N   LYS   183      47.259  40.953  22.015  1.00  0.00           N
ATOM   2737  H   LYS   183      47.008  40.341  22.778  1.00  0.00           H
ATOM   2738  CA  LYS   183      46.517  42.308  21.850  1.00  0.00           C
ATOM   2739  HA  LYS   183      47.277  42.983  21.455  1.00  0.00           H
ATOM   2740  CB  LYS   183      45.430  42.028  20.824  1.00  0.00           C
ATOM   2741  HB2 LYS   183      45.928  41.349  20.131  1.00  0.00           H
ATOM   2742  HB3 LYS   183      44.626  41.490  21.324  1.00  0.00           H
ATOM   2743  CG  LYS   183      45.048  43.290  20.082  1.00  0.00           C
ATOM   2744  HG2 LYS   183      44.460  43.890  20.775  1.00  0.00           H
ATOM   2745  HG3 LYS   183      45.916  43.861  19.753  1.00  0.00           H
ATOM   2746  CD  LYS   183      44.090  43.049  18.885  1.00  0.00           C
ATOM   2747  HD2 LYS   183      44.593  42.338  18.230  1.00  0.00           H
ATOM   2748  HD3 LYS   183      43.156  42.717  19.338  1.00  0.00           H
ATOM   2749  CE  LYS   183      43.796  44.267  18.092  1.00  0.00           C
ATOM   2750  HE2 LYS   183      42.982  44.827  18.555  1.00  0.00           H
ATOM   2751  HE3 LYS   183      44.612  44.977  18.221  1.00  0.00           H
ATOM   2752  NZ  LYS   183      43.595  44.027  16.652  1.00  0.00           N
ATOM   2753  HZ1 LYS   183      43.322  44.807  16.071  1.00  0.00           H
ATOM   2754  HZ2 LYS   183      44.502  43.903  16.223  1.00  0.00           H
ATOM   2755  HZ3 LYS   183      43.119  43.164  16.430  1.00  0.00           H
ATOM   2756  C   LYS   183      45.898  42.693  23.172  1.00  0.00           C
ATOM   2757  O   LYS   183      45.748  41.853  24.090  1.00  0.00           O
ATOM   2758  N   SER   184      45.367  43.881  23.217  1.00  0.00           N
ATOM   2759  H   SER   184      45.644  44.577  22.541  1.00  0.00           H
ATOM   2760  CA  SER   184      44.641  44.429  24.324  1.00  0.00           C
ATOM   2761  HA  SER   184      44.184  43.514  24.702  1.00  0.00           H
ATOM   2762  CB  SER   184      45.640  44.922  25.337  1.00  0.00           C
ATOM   2763  HB2 SER   184      45.248  45.306  26.280  1.00  0.00           H
ATOM   2764  HB3 SER   184      46.329  44.113  25.576  1.00  0.00           H
ATOM   2765  OG  SER   184      46.258  46.045  24.747  1.00  0.00           O
ATOM   2766  HG  SER   184      47.111  45.815  24.372  1.00  0.00           H
ATOM   2767  C   SER   184      43.643  45.537  23.942  1.00  0.00           C
ATOM   2768  O   SER   184      43.660  46.003  22.803  1.00  0.00           O
ATOM   2769  N   VAL   185      42.814  45.929  24.878  1.00  0.00           N
ATOM   2770  H   VAL   185      42.722  45.339  25.693  1.00  0.00           H
ATOM   2771  CA  VAL   185      41.853  47.012  24.797  1.00  0.00           C
ATOM   2772  HA  VAL   185      42.309  47.832  24.244  1.00  0.00           H
ATOM   2773  CB  VAL   185      40.533  46.581  24.143  1.00  0.00           C
ATOM   2774  HB  VAL   185      40.655  46.306  23.096  1.00  0.00           H
ATOM   2775  CG1 VAL   185      39.685  45.484  24.776  1.00  0.00           C
ATOM   2776 HG11 VAL   185      40.253  44.559  24.676  1.00  0.00           H
ATOM   2777 HG12 VAL   185      39.618  45.839  25.805  1.00  0.00           H
ATOM   2778 HG13 VAL   185      38.669  45.474  24.382  1.00  0.00           H
ATOM   2779  CG2 VAL   185      39.515  47.779  23.967  1.00  0.00           C
ATOM   2780 HG21 VAL   185      38.728  47.421  23.304  1.00  0.00           H
ATOM   2781 HG22 VAL   185      39.156  48.099  24.946  1.00  0.00           H
ATOM   2782 HG23 VAL   185      39.999  48.606  23.447  1.00  0.00           H
ATOM   2783  C   VAL   185      41.645  47.743  26.116  1.00  0.00           C
ATOM   2784  O   VAL   185      41.508  47.067  27.088  1.00  0.00           O
ATOM   2785  N   GLU   186      41.577  49.072  26.174  1.00  0.00           N
ATOM   2786  H   GLU   186      41.640  49.689  25.377  1.00  0.00           H
ATOM   2787  CA  GLU   186      41.329  49.806  27.402  1.00  0.00           C
ATOM   2788  HA  GLU   186      41.740  49.184  28.197  1.00  0.00           H
ATOM   2789  CB  GLU   186      42.137  51.109  27.412  1.00  0.00           C
ATOM   2790  HB2 GLU   186      43.205  50.892  27.434  1.00  0.00           H
ATOM   2791  HB3 GLU   186      42.004  51.664  26.483  1.00  0.00           H
ATOM   2792  CG  GLU   186      41.812  52.142  28.512  1.00  0.00           C
ATOM   2793  HG2 GLU   186      40.761  52.419  28.418  1.00  0.00           H
ATOM   2794  HG3 GLU   186      41.981  51.710  29.497  1.00  0.00           H
ATOM   2795  CD  GLU   186      42.625  53.501  28.376  1.00  0.00           C
ATOM   2796  OE1 GLU   186      42.445  54.381  29.284  1.00  0.00           O
ATOM   2797  OE2 GLU   186      43.420  53.669  27.432  1.00  0.00           O
ATOM   2798  C   GLU   186      39.854  50.156  27.489  1.00  0.00           C
ATOM   2799  O   GLU   186      39.294  50.764  26.543  1.00  0.00           O
ATOM   2800  N   LEU   187      39.184  49.846  28.602  1.00  0.00           N
ATOM   2801  H   LEU   187      39.713  49.476  29.379  1.00  0.00           H
ATOM   2802  CA  LEU   187      37.736  50.121  28.864  1.00  0.00           C
ATOM   2803  HA  LEU   187      37.145  50.042  27.953  1.00  0.00           H
ATOM   2804  CB  LEU   187      37.152  48.983  29.784  1.00  0.00           C
ATOM   2805  HB2 LEU   187      37.278  49.234  30.837  1.00  0.00           H
ATOM   2806  HB3 LEU   187      36.064  48.930  29.742  1.00  0.00           H
ATOM   2807  CG  LEU   187      37.757  47.601  29.416  1.00  0.00           C
ATOM   2808  HG  LEU   187      38.814  47.698  29.663  1.00  0.00           H
ATOM   2809  CD1 LEU   187      37.133  46.451  30.241  1.00  0.00           C
ATOM   2810 HD11 LEU   187      37.661  46.370  31.191  1.00  0.00           H
ATOM   2811 HD12 LEU   187      36.044  46.460  30.288  1.00  0.00           H
ATOM   2812 HD13 LEU   187      37.449  45.507  29.799  1.00  0.00           H
ATOM   2813  CD2 LEU   187      37.602  47.095  28.013  1.00  0.00           C
ATOM   2814 HD21 LEU   187      37.791  47.878  27.280  1.00  0.00           H
ATOM   2815 HD22 LEU   187      38.439  46.412  27.868  1.00  0.00           H
ATOM   2816 HD23 LEU   187      36.645  46.606  27.827  1.00  0.00           H
ATOM   2817  C   LEU   187      37.425  51.502  29.349  1.00  0.00           C
ATOM   2818  O   LEU   187      37.042  51.817  30.520  1.00  0.00           O
ATOM   2819  N   ASP   188      37.626  52.482  28.455  1.00  0.00           N
ATOM   2820  H   ASP   188      37.867  52.218  27.511  1.00  0.00           H
ATOM   2821  CA  ASP   188      37.460  53.937  28.638  1.00  0.00           C
ATOM   2822  HA  ASP   188      37.977  54.179  29.566  1.00  0.00           H
ATOM   2823  CB  ASP   188      38.205  54.663  27.416  1.00  0.00           C
ATOM   2824  HB2 ASP   188      38.197  55.735  27.616  1.00  0.00           H
ATOM   2825  HB3 ASP   188      39.269  54.455  27.522  1.00  0.00           H
ATOM   2826  CG  ASP   188      37.675  54.364  26.044  1.00  0.00           C
ATOM   2827  OD1 ASP   188      36.774  53.474  25.892  1.00  0.00           O
ATOM   2828  OD2 ASP   188      38.091  54.993  25.067  1.00  0.00           O
ATOM   2829  C   ASP   188      36.023  54.570  28.799  1.00  0.00           C
ATOM   2830  O   ASP   188      35.710  55.656  28.324  1.00  0.00           O
ATOM   2831  N   ALA   189      35.158  53.733  29.450  1.00  0.00           N
ATOM   2832  H   ALA   189      35.532  52.917  29.914  1.00  0.00           H
ATOM   2833  CA  ALA   189      33.735  53.859  29.692  1.00  0.00           C
ATOM   2834  HA  ALA   189      33.262  54.140  28.752  1.00  0.00           H
ATOM   2835  CB  ALA   189      33.213  52.433  29.953  1.00  0.00           C
ATOM   2836  HB1 ALA   189      33.274  51.806  29.063  1.00  0.00           H
ATOM   2837  HB2 ALA   189      33.792  51.929  30.726  1.00  0.00           H
ATOM   2838  HB3 ALA   189      32.205  52.455  30.365  1.00  0.00           H
ATOM   2839  C   ALA   189      33.459  54.932  30.845  1.00  0.00           C
ATOM   2840  O   ALA   189      33.933  54.829  32.017  1.00  0.00           O
ATOM   2841  N   PRO   190      32.570  55.924  30.556  1.00  0.00           N
ATOM   2842  CD  PRO   190      31.819  56.210  29.399  1.00  0.00           C
ATOM   2843  HD2 PRO   190      30.895  55.632  29.397  1.00  0.00           H
ATOM   2844  HD3 PRO   190      32.371  55.887  28.517  1.00  0.00           H
ATOM   2845  CG  PRO   190      31.488  57.690  29.404  1.00  0.00           C
ATOM   2846  HG2 PRO   190      30.513  57.813  28.932  1.00  0.00           H
ATOM   2847  HG3 PRO   190      32.243  58.321  28.938  1.00  0.00           H
ATOM   2848  CB  PRO   190      31.350  58.058  30.884  1.00  0.00           C
ATOM   2849  HB2 PRO   190      30.390  57.842  31.353  1.00  0.00           H
ATOM   2850  HB3 PRO   190      31.534  59.110  31.096  1.00  0.00           H
ATOM   2851  CA  PRO   190      32.417  57.068  31.466  1.00  0.00           C
ATOM   2852  HA  PRO   190      33.416  57.502  31.492  1.00  0.00           H
ATOM   2853  C   PRO   190      31.928  56.650  32.882  1.00  0.00           C
ATOM   2854  O   PRO   190      30.840  56.032  32.995  1.00  0.00           O
ATOM   2855  N   ASN   191      32.677  56.948  33.918  1.00  0.00           N
ATOM   2856  H   ASN   191      33.536  57.423  33.686  1.00  0.00           H
ATOM   2857  CA  ASN   191      32.504  56.562  35.282  1.00  0.00           C
ATOM   2858  HA  ASN   191      33.420  56.953  35.724  1.00  0.00           H
ATOM   2859  CB  ASN   191      31.269  57.290  35.932  1.00  0.00           C
ATOM   2860  HB2 ASN   191      30.367  56.760  35.625  1.00  0.00           H
ATOM   2861  HB3 ASN   191      31.412  57.151  37.003  1.00  0.00           H
ATOM   2862  CG  ASN   191      31.142  58.775  35.815  1.00  0.00           C
ATOM   2863  OD1 ASN   191      32.112  59.472  35.647  1.00  0.00           O
ATOM   2864  ND2 ASN   191      29.968  59.316  35.746  1.00  0.00           N
ATOM   2865 HD21 ASN   191      29.952  60.321  35.664  1.00  0.00           H
ATOM   2866 HD22 ASN   191      29.111  58.783  35.693  1.00  0.00           H
ATOM   2867  C   ASN   191      32.483  55.025  35.627  1.00  0.00           C
ATOM   2868  O   ASN   191      32.406  54.690  36.758  1.00  0.00           O
ATOM   2869  N   TYR   192      32.555  54.052  34.663  1.00  0.00           N
ATOM   2870  H   TYR   192      32.796  54.354  33.731  1.00  0.00           H
ATOM   2871  CA  TYR   192      32.360  52.653  34.895  1.00  0.00           C
ATOM   2872  HA  TYR   192      31.800  52.651  35.830  1.00  0.00           H
ATOM   2873  CB  TYR   192      31.760  52.016  33.711  1.00  0.00           C
ATOM   2874  HB2 TYR   192      32.398  52.166  32.840  1.00  0.00           H
ATOM   2875  HB3 TYR   192      31.694  50.945  33.903  1.00  0.00           H
ATOM   2876  CG  TYR   192      30.351  52.371  33.228  1.00  0.00           C
ATOM   2877  CD1 TYR   192      29.747  51.625  32.157  1.00  0.00           C
ATOM   2878  HD1 TYR   192      30.220  50.778  31.683  1.00  0.00           H
ATOM   2879  CE1 TYR   192      28.388  51.782  31.820  1.00  0.00           C
ATOM   2880  HE1 TYR   192      27.909  51.169  31.072  1.00  0.00           H
ATOM   2881  CZ  TYR   192      27.636  52.617  32.675  1.00  0.00           C
ATOM   2882  OH  TYR   192      26.280  52.442  32.651  1.00  0.00           O
ATOM   2883  HH  TYR   192      25.871  51.925  31.953  1.00  0.00           H
ATOM   2884  CE2 TYR   192      28.196  53.388  33.657  1.00  0.00           C
ATOM   2885  HE2 TYR   192      27.487  53.942  34.254  1.00  0.00           H
ATOM   2886  CD2 TYR   192      29.554  53.301  33.884  1.00  0.00           C
ATOM   2887  HD2 TYR   192      29.981  53.842  34.716  1.00  0.00           H
ATOM   2888  C   TYR   192      33.694  51.933  35.323  1.00  0.00           C
ATOM   2889  O   TYR   192      34.754  52.283  34.820  1.00  0.00           O
ATOM   2890  N   HIE   193      33.552  51.044  36.300  1.00  0.00           N
ATOM   2891  H   HIE   193      32.636  50.768  36.625  1.00  0.00           H
ATOM   2892  CA  HIE   193      34.616  50.300  37.060  1.00  0.00           C
ATOM   2893  HA  HIE   193      35.528  50.644  36.572  1.00  0.00           H
ATOM   2894  CB  HIE   193      34.791  50.631  38.611  1.00  0.00           C
ATOM   2895  HB2 HIE   193      33.815  50.400  39.040  1.00  0.00           H
ATOM   2896  HB3 HIE   193      35.546  49.916  38.937  1.00  0.00           H
ATOM   2897  CG  HIE   193      35.183  52.049  39.001  1.00  0.00           C
ATOM   2898  ND1 HIE   193      36.429  52.494  39.468  1.00  0.00           N
ATOM   2899  CE1 HIE   193      36.388  53.848  39.546  1.00  0.00           C
ATOM   2900  HE1 HIE   193      37.151  54.553  39.841  1.00  0.00           H
ATOM   2901  NE2 HIE   193      35.237  54.302  39.167  1.00  0.00           N
ATOM   2902  HE2 HIE   193      34.969  55.257  38.982  1.00  0.00           H
ATOM   2903  CD2 HIE   193      34.399  53.208  39.029  1.00  0.00           C
ATOM   2904  HD2 HIE   193      33.335  53.245  38.848  1.00  0.00           H
ATOM   2905  C   HIE   193      34.504  48.808  36.816  1.00  0.00           C
ATOM   2906  O   HIE   193      33.439  48.237  36.677  1.00  0.00           O
ATOM   2907  N   TYR   194      35.617  48.079  36.824  1.00  0.00           N
ATOM   2908  H   TYR   194      36.498  48.485  37.105  1.00  0.00           H
ATOM   2909  CA  TYR   194      35.723  46.659  36.498  1.00  0.00           C
ATOM   2910  HA  TYR   194      34.720  46.265  36.660  1.00  0.00           H
ATOM   2911  CB  TYR   194      36.173  46.439  35.008  1.00  0.00           C
ATOM   2912  HB2 TYR   194      37.217  46.694  34.831  1.00  0.00           H
ATOM   2913  HB3 TYR   194      36.155  45.381  34.747  1.00  0.00           H
ATOM   2914  CG  TYR   194      35.310  47.114  34.004  1.00  0.00           C
ATOM   2915  CD1 TYR   194      35.699  48.369  33.449  1.00  0.00           C
ATOM   2916  HD1 TYR   194      36.733  48.658  33.561  1.00  0.00           H
ATOM   2917  CE1 TYR   194      34.785  48.992  32.613  1.00  0.00           C
ATOM   2918  HE1 TYR   194      34.960  49.932  32.112  1.00  0.00           H
ATOM   2919  CZ  TYR   194      33.699  48.290  32.076  1.00  0.00           C
ATOM   2920  OH  TYR   194      32.887  49.008  31.235  1.00  0.00           O
ATOM   2921  HH  TYR   194      31.965  48.886  31.472  1.00  0.00           H
ATOM   2922  CE2 TYR   194      33.373  46.968  32.550  1.00  0.00           C
ATOM   2923  HE2 TYR   194      32.543  46.422  32.129  1.00  0.00           H
ATOM   2924  CD2 TYR   194      34.148  46.405  33.601  1.00  0.00           C
ATOM   2925  HD2 TYR   194      33.988  45.476  34.128  1.00  0.00           H
ATOM   2926  C   TYR   194      36.731  46.005  37.420  1.00  0.00           C
ATOM   2927  O   TYR   194      37.513  45.163  36.970  1.00  0.00           O
ATOM   2928  N   GLU   195      36.825  46.264  38.734  1.00  0.00           N
ATOM   2929  H   GLU   195      36.218  46.921  39.204  1.00  0.00           H
ATOM   2930  CA  GLU   195      37.810  45.564  39.545  1.00  0.00           C
ATOM   2931  HA  GLU   195      38.791  45.617  39.071  1.00  0.00           H
ATOM   2932  CB  GLU   195      37.903  46.254  40.943  1.00  0.00           C
ATOM   2933  HB2 GLU   195      36.904  46.306  41.375  1.00  0.00           H
ATOM   2934  HB3 GLU   195      38.518  45.682  41.638  1.00  0.00           H
ATOM   2935  CG  GLU   195      38.479  47.684  40.933  1.00  0.00           C
ATOM   2936  HG2 GLU   195      38.171  48.146  39.996  1.00  0.00           H
ATOM   2937  HG3 GLU   195      38.101  48.271  41.771  1.00  0.00           H
ATOM   2938  CD  GLU   195      40.065  47.838  41.066  1.00  0.00           C
ATOM   2939  OE1 GLU   195      40.490  48.547  41.996  1.00  0.00           O
ATOM   2940  OE2 GLU   195      40.802  47.251  40.292  1.00  0.00           O
ATOM   2941  C   GLU   195      37.536  44.083  39.772  1.00  0.00           C
ATOM   2942  O   GLU   195      36.423  43.639  39.761  1.00  0.00           O
ATOM   2943  N   GLU   196      38.587  43.233  39.798  1.00  0.00           N
ATOM   2944  H   GLU   196      39.467  43.653  39.536  1.00  0.00           H
ATOM   2945  CA  GLU   196      38.473  41.805  40.104  1.00  0.00           C
ATOM   2946  HA  GLU   196      39.339  41.300  39.676  1.00  0.00           H
ATOM   2947  CB  GLU   196      38.568  41.587  41.639  1.00  0.00           C
ATOM   2948  HB2 GLU   196      37.769  42.190  42.073  1.00  0.00           H
ATOM   2949  HB3 GLU   196      38.441  40.515  41.792  1.00  0.00           H
ATOM   2950  CG  GLU   196      39.926  41.944  42.239  1.00  0.00           C
ATOM   2951  HG2 GLU   196      40.081  41.151  42.971  1.00  0.00           H
ATOM   2952  HG3 GLU   196      40.719  41.835  41.499  1.00  0.00           H
ATOM   2953  CD  GLU   196      40.009  43.279  42.935  1.00  0.00           C
ATOM   2954  OE1 GLU   196      40.836  44.165  42.620  1.00  0.00           O
ATOM   2955  OE2 GLU   196      39.268  43.478  43.893  1.00  0.00           O
ATOM   2956  C   GLU   196      37.358  40.936  39.453  1.00  0.00           C
ATOM   2957  O   GLU   196      36.552  40.322  40.079  1.00  0.00           O
ATOM   2958  N   CYX   197      37.519  40.940  38.111  1.00  0.00           N
ATOM   2959  H   CYX   197      38.272  41.409  37.628  1.00  0.00           H
ATOM   2960  CA  CYX   197      36.501  40.368  37.290  1.00  0.00           C
ATOM   2961  HA  CYX   197      35.543  40.700  37.689  1.00  0.00           H
ATOM   2962  CB  CYX   197      36.672  40.835  35.830  1.00  0.00           C
ATOM   2963  HB2 CYX   197      37.671  40.600  35.462  1.00  0.00           H
ATOM   2964  HB3 CYX   197      36.063  40.329  35.082  1.00  0.00           H
ATOM   2965  SG  CYX   197      36.417  42.584  35.485  1.00  0.00           S
ATOM   2966  C   CYX   197      36.386  38.861  37.381  1.00  0.00           C
ATOM   2967  O   CYX   197      37.349  38.131  37.174  1.00  0.00           O
ATOM   2968  N   SER   198      35.198  38.350  37.648  1.00  0.00           N
ATOM   2969  H   SER   198      34.430  38.945  37.928  1.00  0.00           H
ATOM   2970  CA  SER   198      34.860  36.935  37.495  1.00  0.00           C
ATOM   2971  HA  SER   198      35.742  36.322  37.682  1.00  0.00           H
ATOM   2972  CB  SER   198      33.862  36.467  38.593  1.00  0.00           C
ATOM   2973  HB2 SER   198      32.898  36.965  38.496  1.00  0.00           H
ATOM   2974  HB3 SER   198      33.683  35.397  38.487  1.00  0.00           H
ATOM   2975  OG  SER   198      34.496  36.693  39.888  1.00  0.00           O
ATOM   2976  HG  SER   198      33.905  37.251  40.398  1.00  0.00           H
ATOM   2977  C   SER   198      34.369  36.583  36.128  1.00  0.00           C
ATOM   2978  O   SER   198      33.253  36.943  35.702  1.00  0.00           O
ATOM   2979  N   CYX   199      35.165  35.793  35.329  1.00  0.00           N
ATOM   2980  H   CYX   199      35.996  35.462  35.796  1.00  0.00           H
ATOM   2981  CA  CYX   199      35.038  35.663  33.894  1.00  0.00           C
ATOM   2982  HA  CYX   199      34.187  36.289  33.622  1.00  0.00           H
ATOM   2983  CB  CYX   199      36.317  36.240  33.244  1.00  0.00           C
ATOM   2984  HB2 CYX   199      37.209  35.671  33.504  1.00  0.00           H
ATOM   2985  HB3 CYX   199      36.235  35.934  32.201  1.00  0.00           H
ATOM   2986  SG  CYX   199      36.825  38.019  33.377  1.00  0.00           S
ATOM   2987  C   CYX   199      34.699  34.203  33.351  1.00  0.00           C
ATOM   2988  O   CYX   199      35.142  33.271  33.986  1.00  0.00           O
ATOM   2989  N   TYR   200      33.984  34.036  32.243  1.00  0.00           N
ATOM   2990  H   TYR   200      33.652  34.825  31.707  1.00  0.00           H
ATOM   2991  CA  TYR   200      33.555  32.650  31.740  1.00  0.00           C
ATOM   2992  HA  TYR   200      34.381  31.979  31.976  1.00  0.00           H
ATOM   2993  CB  TYR   200      32.404  32.171  32.589  1.00  0.00           C
ATOM   2994  HB2 TYR   200      32.297  31.114  32.348  1.00  0.00           H
ATOM   2995  HB3 TYR   200      32.563  32.383  33.647  1.00  0.00           H
ATOM   2996  CG  TYR   200      31.053  32.781  32.259  1.00  0.00           C
ATOM   2997  CD1 TYR   200      30.611  33.878  33.007  1.00  0.00           C
ATOM   2998  HD1 TYR   200      31.288  34.319  33.725  1.00  0.00           H
ATOM   2999  CE1 TYR   200      29.367  34.494  32.727  1.00  0.00           C
ATOM   3000  HE1 TYR   200      29.101  35.393  33.265  1.00  0.00           H
ATOM   3001  CZ  TYR   200      28.552  33.935  31.753  1.00  0.00           C
ATOM   3002  OH  TYR   200      27.404  34.541  31.556  1.00  0.00           O
ATOM   3003  HH  TYR   200      26.928  34.080  30.861  1.00  0.00           H
ATOM   3004  CE2 TYR   200      28.911  32.805  30.989  1.00  0.00           C
ATOM   3005  HE2 TYR   200      28.349  32.397  30.161  1.00  0.00           H
ATOM   3006  CD2 TYR   200      30.256  32.323  31.204  1.00  0.00           C
ATOM   3007  HD2 TYR   200      30.591  31.540  30.540  1.00  0.00           H
ATOM   3008  C   TYR   200      33.287  32.704  30.227  1.00  0.00           C
ATOM   3009  O   TYR   200      32.825  33.791  29.724  1.00  0.00           O
ATOM   3010  N   PRO   201      33.399  31.572  29.509  1.00  0.00           N
ATOM   3011  CD  PRO   201      34.418  30.516  29.839  1.00  0.00           C
ATOM   3012  HD2 PRO   201      34.125  30.129  30.814  1.00  0.00           H
ATOM   3013  HD3 PRO   201      35.404  30.982  29.861  1.00  0.00           H
ATOM   3014  CG  PRO   201      34.330  29.534  28.711  1.00  0.00           C
ATOM   3015  HG2 PRO   201      33.495  28.839  28.807  1.00  0.00           H
ATOM   3016  HG3 PRO   201      35.259  29.003  28.507  1.00  0.00           H
ATOM   3017  CB  PRO   201      33.969  30.375  27.514  1.00  0.00           C
ATOM   3018  HB2 PRO   201      33.625  29.751  26.688  1.00  0.00           H
ATOM   3019  HB3 PRO   201      34.922  30.861  27.309  1.00  0.00           H
ATOM   3020  CA  PRO   201      32.934  31.289  28.188  1.00  0.00           C
ATOM   3021  HA  PRO   201      33.013  32.229  27.642  1.00  0.00           H
ATOM   3022  C   PRO   201      31.546  30.689  27.982  1.00  0.00           C
ATOM   3023  O   PRO   201      31.085  29.815  28.768  1.00  0.00           O
ATOM   3024  N   ASN   202      30.880  31.208  26.926  1.00  0.00           N
ATOM   3025  H   ASN   202      31.255  32.046  26.506  1.00  0.00           H
ATOM   3026  CA  ASN   202      29.602  30.615  26.501  1.00  0.00           C
ATOM   3027  HA  ASN   202      29.547  29.537  26.656  1.00  0.00           H
ATOM   3028  CB  ASN   202      28.422  31.181  27.372  1.00  0.00           C
ATOM   3029  HB2 ASN   202      28.552  30.904  28.418  1.00  0.00           H
ATOM   3030  HB3 ASN   202      28.383  32.270  27.388  1.00  0.00           H
ATOM   3031  CG  ASN   202      27.055  30.635  26.935  1.00  0.00           C
ATOM   3032  OD1 ASN   202      26.770  29.466  27.099  1.00  0.00           O
ATOM   3033  ND2 ASN   202      26.268  31.407  26.292  1.00  0.00           N
ATOM   3034 HD21 ASN   202      25.381  31.025  25.997  1.00  0.00           H
ATOM   3035 HD22 ASN   202      26.531  32.338  26.004  1.00  0.00           H
ATOM   3036  C   ASN   202      29.311  30.968  25.010  1.00  0.00           C
ATOM   3037  O   ASN   202      29.386  32.163  24.655  1.00  0.00           O
ATOM   3038  N   ALA   203      28.923  29.974  24.170  1.00  0.00           N
ATOM   3039  H   ALA   203      28.813  29.075  24.619  1.00  0.00           H
ATOM   3040  CA  ALA   203      28.478  30.121  22.787  1.00  0.00           C
ATOM   3041  HA  ALA   203      28.464  29.112  22.377  1.00  0.00           H
ATOM   3042  CB  ALA   203      27.002  30.625  22.838  1.00  0.00           C
ATOM   3043  HB1 ALA   203      26.607  30.088  23.699  1.00  0.00           H
ATOM   3044  HB2 ALA   203      27.076  31.667  23.147  1.00  0.00           H
ATOM   3045  HB3 ALA   203      26.354  30.582  21.962  1.00  0.00           H
ATOM   3046  C   ALA   203      29.298  31.075  21.971  1.00  0.00           C
ATOM   3047  O   ALA   203      28.861  31.880  21.144  1.00  0.00           O
ATOM   3048  N   GLY   204      30.609  31.001  22.169  1.00  0.00           N
ATOM   3049  H   GLY   204      30.940  30.333  22.851  1.00  0.00           H
ATOM   3050  CA  GLY   204      31.632  31.622  21.313  1.00  0.00           C
ATOM   3051  HA2 GLY   204      32.506  30.982  21.199  1.00  0.00           H
ATOM   3052  HA3 GLY   204      31.307  31.816  20.290  1.00  0.00           H
ATOM   3053  C   GLY   204      32.181  32.930  21.969  1.00  0.00           C
ATOM   3054  O   GLY   204      33.274  33.387  21.666  1.00  0.00           O
ATOM   3055  N   GLU   205      31.318  33.537  22.843  1.00  0.00           N
ATOM   3056  H   GLU   205      30.507  33.051  23.196  1.00  0.00           H
ATOM   3057  CA  GLU   205      31.603  34.787  23.558  1.00  0.00           C
ATOM   3058  HA  GLU   205      32.280  35.365  22.929  1.00  0.00           H
ATOM   3059  CB  GLU   205      30.366  35.641  23.750  1.00  0.00           C
ATOM   3060  HB2 GLU   205      29.659  35.070  24.350  1.00  0.00           H
ATOM   3061  HB3 GLU   205      30.700  36.547  24.255  1.00  0.00           H
ATOM   3062  CG  GLU   205      29.693  36.044  22.379  1.00  0.00           C
ATOM   3063  HG2 GLU   205      30.476  36.301  21.664  1.00  0.00           H
ATOM   3064  HG3 GLU   205      29.148  35.205  21.947  1.00  0.00           H
ATOM   3065  CD  GLU   205      28.729  37.179  22.492  1.00  0.00           C
ATOM   3066  OE1 GLU   205      28.470  37.693  23.643  1.00  0.00           O
ATOM   3067  OE2 GLU   205      28.064  37.519  21.477  1.00  0.00           O
ATOM   3068  C   GLU   205      32.277  34.571  24.952  1.00  0.00           C
ATOM   3069  O   GLU   205      32.053  33.524  25.585  1.00  0.00           O
ATOM   3070  N   ILE   206      33.102  35.526  25.346  1.00  0.00           N
ATOM   3071  H   ILE   206      33.109  36.304  24.702  1.00  0.00           H
ATOM   3072  CA  ILE   206      33.820  35.577  26.645  1.00  0.00           C
ATOM   3073  HA  ILE   206      33.655  34.572  27.036  1.00  0.00           H
ATOM   3074  CB  ILE   206      35.372  35.695  26.541  1.00  0.00           C
ATOM   3075  HB  ILE   206      35.651  36.659  26.117  1.00  0.00           H
ATOM   3076  CG2 ILE   206      35.908  35.526  27.925  1.00  0.00           C
ATOM   3077 HG21 ILE   206      36.972  35.713  27.777  1.00  0.00           H
ATOM   3078 HG22 ILE   206      35.469  36.358  28.476  1.00  0.00           H
ATOM   3079 HG23 ILE   206      35.740  34.528  28.329  1.00  0.00           H
ATOM   3080  CG1 ILE   206      35.971  34.631  25.635  1.00  0.00           C
ATOM   3081 HG12 ILE   206      36.941  34.299  26.008  1.00  0.00           H
ATOM   3082 HG13 ILE   206      35.290  33.780  25.658  1.00  0.00           H
ATOM   3083  CD1 ILE   206      36.116  35.107  24.202  1.00  0.00           C
ATOM   3084 HD11 ILE   206      36.541  34.317  23.583  1.00  0.00           H
ATOM   3085 HD12 ILE   206      35.117  35.337  23.836  1.00  0.00           H
ATOM   3086 HD13 ILE   206      36.826  35.934  24.245  1.00  0.00           H
ATOM   3087  C   ILE   206      33.182  36.685  27.485  1.00  0.00           C
ATOM   3088  O   ILE   206      33.043  37.824  27.076  1.00  0.00           O
ATOM   3089  N   THR   207      32.687  36.373  28.678  1.00  0.00           N
ATOM   3090  H   THR   207      32.748  35.397  28.928  1.00  0.00           H
ATOM   3091  CA  THR   207      32.047  37.284  29.647  1.00  0.00           C
ATOM   3092  HA  THR   207      31.958  38.293  29.246  1.00  0.00           H
ATOM   3093  CB  THR   207      30.606  36.968  29.914  1.00  0.00           C
ATOM   3094  HB  THR   207      30.521  35.887  30.029  1.00  0.00           H
ATOM   3095  CG2 THR   207      29.851  37.523  31.053  1.00  0.00           C
ATOM   3096 HG21 THR   207      30.345  37.297  31.998  1.00  0.00           H
ATOM   3097 HG22 THR   207      29.904  38.611  31.120  1.00  0.00           H
ATOM   3098 HG23 THR   207      28.817  37.180  31.084  1.00  0.00           H
ATOM   3099  OG1 THR   207      29.877  37.387  28.805  1.00  0.00           O
ATOM   3100  HG1 THR   207      29.906  36.616  28.235  1.00  0.00           H
ATOM   3101  C   THR   207      32.839  37.442  30.867  1.00  0.00           C
ATOM   3102  O   THR   207      33.602  36.602  31.296  1.00  0.00           O
ATOM   3103  N   CYX   208      32.629  38.603  31.518  1.00  0.00           N
ATOM   3104  H   CYX   208      32.315  39.374  30.947  1.00  0.00           H
ATOM   3105  CA  CYX   208      33.278  39.132  32.768  1.00  0.00           C
ATOM   3106  HA  CYX   208      33.511  38.313  33.449  1.00  0.00           H
ATOM   3107  CB  CYX   208      34.578  39.881  32.476  1.00  0.00           C
ATOM   3108  HB2 CYX   208      34.202  40.654  31.808  1.00  0.00           H
ATOM   3109  HB3 CYX   208      34.981  40.390  33.352  1.00  0.00           H
ATOM   3110  SG  CYX   208      35.913  38.951  31.787  1.00  0.00           S
ATOM   3111  C   CYX   208      32.373  39.976  33.613  1.00  0.00           C
ATOM   3112  O   CYX   208      32.095  41.086  33.218  1.00  0.00           O
ATOM   3113  N   VAL   209      32.097  39.525  34.851  1.00  0.00           N
ATOM   3114  H   VAL   209      32.652  38.717  35.096  1.00  0.00           H
ATOM   3115  CA  VAL   209      31.298  40.265  35.865  1.00  0.00           C
ATOM   3116  HA  VAL   209      30.995  41.159  35.320  1.00  0.00           H
ATOM   3117  CB  VAL   209      30.071  39.472  36.315  1.00  0.00           C
ATOM   3118  HB  VAL   209      30.323  38.496  36.730  1.00  0.00           H
ATOM   3119  CG1 VAL   209      29.251  40.328  37.175  1.00  0.00           C
ATOM   3120 HG11 VAL   209      28.215  39.993  37.221  1.00  0.00           H
ATOM   3121 HG12 VAL   209      29.648  40.558  38.164  1.00  0.00           H
ATOM   3122 HG13 VAL   209      29.182  41.321  36.733  1.00  0.00           H
ATOM   3123  CG2 VAL   209      29.245  39.166  35.020  1.00  0.00           C
ATOM   3124 HG21 VAL   209      28.248  38.800  35.265  1.00  0.00           H
ATOM   3125 HG22 VAL   209      29.237  40.044  34.374  1.00  0.00           H
ATOM   3126 HG23 VAL   209      29.821  38.444  34.442  1.00  0.00           H
ATOM   3127  C   VAL   209      32.161  40.609  37.062  1.00  0.00           C
ATOM   3128  O   VAL   209      32.749  39.760  37.723  1.00  0.00           O
ATOM   3129  N   CYX   210      32.233  41.920  37.371  1.00  0.00           N
ATOM   3130  H   CYX   210      31.573  42.538  36.920  1.00  0.00           H
ATOM   3131  CA  CYX   210      33.278  42.465  38.228  1.00  0.00           C
ATOM   3132  HA  CYX   210      33.902  41.641  38.571  1.00  0.00           H
ATOM   3133  CB  CYX   210      34.117  43.327  37.352  1.00  0.00           C
ATOM   3134  HB2 CYX   210      33.699  44.333  37.399  1.00  0.00           H
ATOM   3135  HB3 CYX   210      35.142  43.465  37.695  1.00  0.00           H
ATOM   3136  SG  CYX   210      34.397  42.915  35.587  1.00  0.00           S
ATOM   3137  C   CYX   210      32.689  43.017  39.522  1.00  0.00           C
ATOM   3138  O   CYX   210      31.505  43.316  39.778  1.00  0.00           O
ATOM   3139  N   ARG   211      33.708  43.230  40.378  1.00  0.00           N
ATOM   3140  H   ARG   211      34.622  43.070  39.981  1.00  0.00           H
ATOM   3141  CA  ARG   211      33.569  44.033  41.668  1.00  0.00           C
ATOM   3142  HA  ARG   211      32.864  43.543  42.338  1.00  0.00           H
ATOM   3143  CB  ARG   211      34.911  44.122  42.392  1.00  0.00           C
ATOM   3144  HB2 ARG   211      35.324  43.113  42.396  1.00  0.00           H
ATOM   3145  HB3 ARG   211      35.525  44.826  41.832  1.00  0.00           H
ATOM   3146  CG  ARG   211      34.768  44.379  43.856  1.00  0.00           C
ATOM   3147  HG2 ARG   211      34.243  45.311  44.061  1.00  0.00           H
ATOM   3148  HG3 ARG   211      34.205  43.572  44.323  1.00  0.00           H
ATOM   3149  CD  ARG   211      36.191  44.334  44.403  1.00  0.00           C
ATOM   3150  HD2 ARG   211      36.783  43.478  44.083  1.00  0.00           H
ATOM   3151  HD3 ARG   211      36.762  45.228  44.148  1.00  0.00           H
ATOM   3152  NE  ARG   211      36.020  44.360  45.871  1.00  0.00           N
ATOM   3153  HE  ARG   211      35.160  44.684  46.289  1.00  0.00           H
ATOM   3154  CZ  ARG   211      36.930  44.002  46.720  1.00  0.00           C
ATOM   3155  NH1 ARG   211      36.656  44.057  48.007  1.00  0.00           N
ATOM   3156 HH11 ARG   211      35.736  44.386  48.262  1.00  0.00           H
ATOM   3157 HH12 ARG   211      37.325  43.926  48.752  1.00  0.00           H
ATOM   3158  NH2 ARG   211      38.029  43.367  46.456  1.00  0.00           N
ATOM   3159 HH21 ARG   211      38.238  43.163  45.489  1.00  0.00           H
ATOM   3160 HH22 ARG   211      38.657  43.240  47.236  1.00  0.00           H
ATOM   3161  C   ARG   211      33.162  45.459  41.261  1.00  0.00           C
ATOM   3162  O   ARG   211      33.835  46.218  40.601  1.00  0.00           O
ATOM   3163  N   ASP   212      31.997  45.811  41.780  1.00  0.00           N
ATOM   3164  H   ASP   212      31.358  45.238  42.312  1.00  0.00           H
ATOM   3165  CA  ASP   212      31.431  47.151  41.678  1.00  0.00           C
ATOM   3166  HA  ASP   212      31.656  47.537  40.683  1.00  0.00           H
ATOM   3167  CB  ASP   212      29.973  47.014  42.054  1.00  0.00           C
ATOM   3168  HB2 ASP   212      29.495  47.993  42.065  1.00  0.00           H
ATOM   3169  HB3 ASP   212      29.451  46.600  41.191  1.00  0.00           H
ATOM   3170  CG  ASP   212      29.639  46.255  43.266  1.00  0.00           C
ATOM   3171  OD1 ASP   212      29.561  46.909  44.348  1.00  0.00           O
ATOM   3172  OD2 ASP   212      29.611  44.978  43.339  1.00  0.00           O
ATOM   3173  C   ASP   212      32.078  48.246  42.553  1.00  0.00           C
ATOM   3174  O   ASP   212      31.509  48.682  43.597  1.00  0.00           O
ATOM   3175  N   ASN   213      33.288  48.605  42.162  1.00  0.00           N
ATOM   3176  H   ASN   213      33.640  48.141  41.337  1.00  0.00           H
ATOM   3177  CA  ASN   213      34.154  49.650  42.843  1.00  0.00           C
ATOM   3178  HA  ASN   213      34.144  49.458  43.917  1.00  0.00           H
ATOM   3179  CB  ASN   213      35.681  49.430  42.395  1.00  0.00           C
ATOM   3180  HB2 ASN   213      35.890  48.399  42.679  1.00  0.00           H
ATOM   3181  HB3 ASN   213      35.806  49.548  41.319  1.00  0.00           H
ATOM   3182  CG  ASN   213      36.515  50.381  43.201  1.00  0.00           C
ATOM   3183  OD1 ASN   213      36.608  50.103  44.378  1.00  0.00           O
ATOM   3184  ND2 ASN   213      37.149  51.287  42.538  1.00  0.00           N
ATOM   3185 HD21 ASN   213      37.676  51.960  43.074  1.00  0.00           H
ATOM   3186 HD22 ASN   213      37.068  51.431  41.541  1.00  0.00           H
ATOM   3187  C   ASN   213      33.650  51.034  42.496  1.00  0.00           C
ATOM   3188  O   ASN   213      33.249  51.305  41.337  1.00  0.00           O
ATOM   3189  N   TRP   214      33.632  51.838  43.530  1.00  0.00           N
ATOM   3190  H   TRP   214      33.902  51.381  44.390  1.00  0.00           H
ATOM   3191  CA  TRP   214      33.339  53.272  43.577  1.00  0.00           C
ATOM   3192  HA  TRP   214      33.535  53.514  44.622  1.00  0.00           H
ATOM   3193  CB  TRP   214      34.410  54.004  42.727  1.00  0.00           C
ATOM   3194  HB2 TRP   214      35.384  53.530  42.846  1.00  0.00           H
ATOM   3195  HB3 TRP   214      34.032  53.959  41.705  1.00  0.00           H
ATOM   3196  CG  TRP   214      34.666  55.439  43.032  1.00  0.00           C
ATOM   3197  CD1 TRP   214      34.378  56.523  42.320  1.00  0.00           C
ATOM   3198  HD1 TRP   214      33.960  56.314  41.348  1.00  0.00           H
ATOM   3199  NE1 TRP   214      34.931  57.660  42.863  1.00  0.00           N
ATOM   3200  HE1 TRP   214      34.817  58.593  42.493  1.00  0.00           H
ATOM   3201  CE2 TRP   214      35.553  57.361  44.127  1.00  0.00           C
ATOM   3202  CZ2 TRP   214      36.029  58.129  45.235  1.00  0.00           C
ATOM   3203  HZ2 TRP   214      36.018  59.209  45.227  1.00  0.00           H
ATOM   3204  CH2 TRP   214      36.577  57.473  46.360  1.00  0.00           C
ATOM   3205  HH2 TRP   214      36.793  58.105  47.208  1.00  0.00           H
ATOM   3206  CZ3 TRP   214      36.434  56.101  46.499  1.00  0.00           C
ATOM   3207  HZ3 TRP   214      36.683  55.679  47.463  1.00  0.00           H
ATOM   3208  CE3 TRP   214      35.883  55.313  45.452  1.00  0.00           C
ATOM   3209  HE3 TRP   214      35.852  54.247  45.620  1.00  0.00           H
ATOM   3210  CD2 TRP   214      35.358  55.944  44.283  1.00  0.00           C
ATOM   3211  C   TRP   214      31.913  53.759  43.139  1.00  0.00           C
ATOM   3212  O   TRP   214      31.585  54.896  43.462  1.00  0.00           O
ATOM   3213  N   HID   215      31.248  52.841  42.536  1.00  0.00           N
ATOM   3214  H   HID   215      31.655  51.953  42.279  1.00  0.00           H
ATOM   3215  CA  HID   215      29.802  53.001  42.102  1.00  0.00           C
ATOM   3216  HA  HID   215      29.351  53.784  42.710  1.00  0.00           H
ATOM   3217  CB  HID   215      29.772  53.598  40.648  1.00  0.00           C
ATOM   3218  HB2 HID   215      29.993  52.813  39.924  1.00  0.00           H
ATOM   3219  HB3 HID   215      28.755  53.892  40.387  1.00  0.00           H
ATOM   3220  CG  HID   215      30.652  54.813  40.352  1.00  0.00           C
ATOM   3221  ND1 HID   215      31.671  54.907  39.407  1.00  0.00           N
ATOM   3222  HD1 HID   215      31.890  54.285  38.642  1.00  0.00           H
ATOM   3223  CE1 HID   215      32.062  56.223  39.412  1.00  0.00           C
ATOM   3224  HE1 HID   215      32.877  56.564  38.792  1.00  0.00           H
ATOM   3225  NE2 HID   215      31.389  56.949  40.284  1.00  0.00           N
ATOM   3226  CD2 HID   215      30.410  56.092  40.774  1.00  0.00           C
ATOM   3227  HD2 HID   215      29.460  56.377  41.200  1.00  0.00           H
ATOM   3228  C   HID   215      29.028  51.716  42.153  1.00  0.00           C
ATOM   3229  O   HID   215      29.675  50.678  41.953  1.00  0.00           O
ATOM   3230  N   GLY   216      27.661  51.758  42.265  1.00  0.00           N
ATOM   3231  H   GLY   216      27.208  52.628  42.510  1.00  0.00           H
ATOM   3232  CA  GLY   216      26.806  50.554  42.147  1.00  0.00           C
ATOM   3233  HA2 GLY   216      25.808  50.722  41.743  1.00  0.00           H
ATOM   3234  HA3 GLY   216      27.197  49.888  41.379  1.00  0.00           H
ATOM   3235  C   GLY   216      26.747  49.674  43.385  1.00  0.00           C
ATOM   3236  O   GLY   216      27.812  49.472  43.930  1.00  0.00           O
ATOM   3237  N   SER   217      25.585  49.042  43.750  1.00  0.00           N
ATOM   3238  H   SER   217      24.756  49.446  43.341  1.00  0.00           H
ATOM   3239  CA  SER   217      25.496  47.782  44.576  1.00  0.00           C
ATOM   3240  HA  SER   217      26.423  47.393  44.996  1.00  0.00           H
ATOM   3241  CB  SER   217      24.505  47.887  45.680  1.00  0.00           C
ATOM   3242  HB2 SER   217      24.603  46.951  46.231  1.00  0.00           H
ATOM   3243  HB3 SER   217      24.683  48.664  46.425  1.00  0.00           H
ATOM   3244  OG  SER   217      23.183  48.133  45.261  1.00  0.00           O
ATOM   3245  HG  SER   217      23.047  49.073  45.122  1.00  0.00           H
ATOM   3246  C   SER   217      25.025  46.594  43.706  1.00  0.00           C
ATOM   3247  O   SER   217      25.300  45.456  44.073  1.00  0.00           O
ATOM   3248  N   ASN   218      24.610  46.840  42.467  1.00  0.00           N
ATOM   3249  H   ASN   218      24.520  47.823  42.253  1.00  0.00           H
ATOM   3250  CA  ASN   218      24.610  45.923  41.289  1.00  0.00           C
ATOM   3251  HA  ASN   218      24.281  44.930  41.589  1.00  0.00           H
ATOM   3252  CB  ASN   218      23.482  46.359  40.361  1.00  0.00           C
ATOM   3253  HB2 ASN   218      23.601  45.725  39.483  1.00  0.00           H
ATOM   3254  HB3 ASN   218      22.544  46.076  40.839  1.00  0.00           H
ATOM   3255  CG  ASN   218      23.430  47.801  39.865  1.00  0.00           C
ATOM   3256  OD1 ASN   218      24.046  48.689  40.476  1.00  0.00           O
ATOM   3257  ND2 ASN   218      22.989  48.092  38.675  1.00  0.00           N
ATOM   3258 HD21 ASN   218      22.932  49.063  38.403  1.00  0.00           H
ATOM   3259 HD22 ASN   218      22.524  47.390  38.116  1.00  0.00           H
ATOM   3260  C   ASN   218      26.028  45.770  40.679  1.00  0.00           C
ATOM   3261  O   ASN   218      26.801  46.740  40.864  1.00  0.00           O
ATOM   3262  N   ARG   219      26.273  44.767  39.979  1.00  0.00           N
ATOM   3263  H   ARG   219      25.558  44.054  39.952  1.00  0.00           H
ATOM   3264  CA  ARG   219      27.643  44.502  39.412  1.00  0.00           C
ATOM   3265  HA  ARG   219      28.384  44.975  40.056  1.00  0.00           H
ATOM   3266  CB  ARG   219      27.874  42.920  39.368  1.00  0.00           C
ATOM   3267  HB2 ARG   219      27.273  42.504  38.560  1.00  0.00           H
ATOM   3268  HB3 ARG   219      28.877  42.790  38.961  1.00  0.00           H
ATOM   3269  CG  ARG   219      27.656  42.079  40.679  1.00  0.00           C
ATOM   3270  HG2 ARG   219      26.677  42.252  41.126  1.00  0.00           H
ATOM   3271  HG3 ARG   219      27.697  41.001  40.526  1.00  0.00           H
ATOM   3272  CD  ARG   219      28.835  42.509  41.616  1.00  0.00           C
ATOM   3273  HD2 ARG   219      29.777  42.571  41.070  1.00  0.00           H
ATOM   3274  HD3 ARG   219      28.578  43.503  41.982  1.00  0.00           H
ATOM   3275  NE  ARG   219      28.877  41.556  42.761  1.00  0.00           N
ATOM   3276  HE  ARG   219      28.162  40.844  42.713  1.00  0.00           H
ATOM   3277  CZ  ARG   219      29.682  41.606  43.820  1.00  0.00           C
ATOM   3278  NH1 ARG   219      29.706  40.601  44.664  1.00  0.00           N
ATOM   3279 HH11 ARG   219      28.913  39.977  44.629  1.00  0.00           H
ATOM   3280 HH12 ARG   219      30.402  40.480  45.387  1.00  0.00           H
ATOM   3281  NH2 ARG   219      30.515  42.543  43.930  1.00  0.00           N
ATOM   3282 HH21 ARG   219      30.347  43.397  43.418  1.00  0.00           H
ATOM   3283 HH22 ARG   219      31.103  42.499  44.750  1.00  0.00           H
ATOM   3284  C   ARG   219      27.827  44.981  37.969  1.00  0.00           C
ATOM   3285  O   ARG   219      26.913  44.880  37.167  1.00  0.00           O
ATOM   3286  N   PRO   220      28.975  45.606  37.663  1.00  0.00           N
ATOM   3287  CD  PRO   220      29.952  46.031  38.523  1.00  0.00           C
ATOM   3288  HD2 PRO   220      30.139  45.300  39.310  1.00  0.00           H
ATOM   3289  HD3 PRO   220      29.634  46.961  38.995  1.00  0.00           H
ATOM   3290  CG  PRO   220      31.140  46.382  37.748  1.00  0.00           C
ATOM   3291  HG2 PRO   220      31.780  45.513  37.598  1.00  0.00           H
ATOM   3292  HG3 PRO   220      31.725  47.188  38.191  1.00  0.00           H
ATOM   3293  CB  PRO   220      30.625  46.817  36.441  1.00  0.00           C
ATOM   3294  HB2 PRO   220      31.376  46.617  35.677  1.00  0.00           H
ATOM   3295  HB3 PRO   220      30.378  47.871  36.570  1.00  0.00           H
ATOM   3296  CA  PRO   220      29.386  45.935  36.236  1.00  0.00           C
ATOM   3297  HA  PRO   220      28.601  46.491  35.724  1.00  0.00           H
ATOM   3298  C   PRO   220      29.699  44.668  35.417  1.00  0.00           C
ATOM   3299  O   PRO   220      30.157  43.648  35.977  1.00  0.00           O
ATOM   3300  N   TRP   221      29.528  44.760  34.098  1.00  0.00           N
ATOM   3301  H   TRP   221      29.049  45.516  33.629  1.00  0.00           H
ATOM   3302  CA  TRP   221      30.019  43.646  33.248  1.00  0.00           C
ATOM   3303  HA  TRP   221      30.719  42.978  33.749  1.00  0.00           H
ATOM   3304  CB  TRP   221      28.822  42.745  32.875  1.00  0.00           C
ATOM   3305  HB2 TRP   221      29.251  42.072  32.132  1.00  0.00           H
ATOM   3306  HB3 TRP   221      28.469  42.103  33.682  1.00  0.00           H
ATOM   3307  CG  TRP   221      27.677  43.438  32.286  1.00  0.00           C
ATOM   3308  CD1 TRP   221      26.611  43.915  32.972  1.00  0.00           C
ATOM   3309  HD1 TRP   221      26.508  43.743  34.033  1.00  0.00           H
ATOM   3310  NE1 TRP   221      25.638  44.392  32.068  1.00  0.00           N
ATOM   3311  HE1 TRP   221      24.703  44.708  32.283  1.00  0.00           H
ATOM   3312  CE2 TRP   221      26.120  44.336  30.773  1.00  0.00           C
ATOM   3313  CZ2 TRP   221      25.489  44.477  29.516  1.00  0.00           C
ATOM   3314  HZ2 TRP   221      24.530  44.948  29.359  1.00  0.00           H
ATOM   3315  CH2 TRP   221      26.154  44.005  28.334  1.00  0.00           C
ATOM   3316  HH2 TRP   221      25.569  44.142  27.438  1.00  0.00           H
ATOM   3317  CZ3 TRP   221      27.459  43.399  28.419  1.00  0.00           C
ATOM   3318  HZ3 TRP   221      27.879  42.852  27.586  1.00  0.00           H
ATOM   3319  CE3 TRP   221      27.987  43.111  29.675  1.00  0.00           C
ATOM   3320  HE3 TRP   221      28.933  42.593  29.629  1.00  0.00           H
ATOM   3321  CD2 TRP   221      27.384  43.620  30.852  1.00  0.00           C
ATOM   3322  C   TRP   221      30.614  44.061  31.907  1.00  0.00           C
ATOM   3323  O   TRP   221      30.386  45.157  31.437  1.00  0.00           O
ATOM   3324  N   VAL   222      31.287  43.141  31.290  1.00  0.00           N
ATOM   3325  H   VAL   222      31.606  42.421  31.922  1.00  0.00           H
ATOM   3326  CA  VAL   222      31.817  43.182  29.928  1.00  0.00           C
ATOM   3327  HA  VAL   222      31.227  43.799  29.249  1.00  0.00           H
ATOM   3328  CB  VAL   222      33.224  43.918  29.928  1.00  0.00           C
ATOM   3329  HB  VAL   222      33.036  44.910  30.343  1.00  0.00           H
ATOM   3330  CG1 VAL   222      34.234  43.166  30.760  1.00  0.00           C
ATOM   3331 HG11 VAL   222      34.496  42.268  30.202  1.00  0.00           H
ATOM   3332 HG12 VAL   222      35.150  43.754  30.810  1.00  0.00           H
ATOM   3333 HG13 VAL   222      33.906  42.968  31.780  1.00  0.00           H
ATOM   3334  CG2 VAL   222      33.822  44.073  28.528  1.00  0.00           C
ATOM   3335 HG21 VAL   222      33.080  44.542  27.882  1.00  0.00           H
ATOM   3336 HG22 VAL   222      34.751  44.640  28.521  1.00  0.00           H
ATOM   3337 HG23 VAL   222      34.050  43.050  28.228  1.00  0.00           H
ATOM   3338  C   VAL   222      31.772  41.811  29.344  1.00  0.00           C
ATOM   3339  O   VAL   222      32.084  40.730  29.915  1.00  0.00           O
ATOM   3340  N   SER   223      31.310  41.803  28.105  1.00  0.00           N
ATOM   3341  H   SER   223      31.214  42.710  27.672  1.00  0.00           H
ATOM   3342  CA  SER   223      31.149  40.668  27.230  1.00  0.00           C
ATOM   3343  HA  SER   223      31.568  39.739  27.614  1.00  0.00           H
ATOM   3344  CB  SER   223      29.703  40.302  27.136  1.00  0.00           C
ATOM   3345  HB2 SER   223      29.225  41.117  26.592  1.00  0.00           H
ATOM   3346  HB3 SER   223      29.557  39.421  26.510  1.00  0.00           H
ATOM   3347  OG  SER   223      29.163  40.179  28.448  1.00  0.00           O
ATOM   3348  HG  SER   223      29.484  39.326  28.749  1.00  0.00           H
ATOM   3349  C   SER   223      31.749  40.910  25.888  1.00  0.00           C
ATOM   3350  O   SER   223      31.359  41.925  25.265  1.00  0.00           O
ATOM   3351  N   PHE   224      32.613  40.022  25.427  1.00  0.00           N
ATOM   3352  H   PHE   224      32.813  39.153  25.899  1.00  0.00           H
ATOM   3353  CA  PHE   224      33.376  40.345  24.210  1.00  0.00           C
ATOM   3354  HA  PHE   224      32.846  41.039  23.557  1.00  0.00           H
ATOM   3355  CB  PHE   224      34.646  41.046  24.683  1.00  0.00           C
ATOM   3356  HB2 PHE   224      35.216  41.219  23.769  1.00  0.00           H
ATOM   3357  HB3 PHE   224      34.438  41.985  25.195  1.00  0.00           H
ATOM   3358  CG  PHE   224      35.590  40.256  25.569  1.00  0.00           C
ATOM   3359  CD1 PHE   224      36.626  39.359  25.070  1.00  0.00           C
ATOM   3360  HD1 PHE   224      36.824  39.382  24.009  1.00  0.00           H
ATOM   3361  CE1 PHE   224      37.404  38.542  25.977  1.00  0.00           C
ATOM   3362  HE1 PHE   224      38.195  37.906  25.610  1.00  0.00           H
ATOM   3363  CZ  PHE   224      37.199  38.636  27.375  1.00  0.00           C
ATOM   3364  HZ  PHE   224      37.807  38.225  28.168  1.00  0.00           H
ATOM   3365  CE2 PHE   224      36.169  39.525  27.820  1.00  0.00           C
ATOM   3366  HE2 PHE   224      36.015  39.693  28.876  1.00  0.00           H
ATOM   3367  CD2 PHE   224      35.432  40.311  26.939  1.00  0.00           C
ATOM   3368  HD2 PHE   224      34.682  40.924  27.416  1.00  0.00           H
ATOM   3369  C   PHE   224      33.513  39.149  23.260  1.00  0.00           C
ATOM   3370  O   PHE   224      33.191  38.000  23.526  1.00  0.00           O
ATOM   3371  N   ASN   225      33.784  39.516  22.025  1.00  0.00           N
ATOM   3372  H   ASN   225      33.761  40.483  21.736  1.00  0.00           H
ATOM   3373  CA  ASN   225      34.196  38.636  20.904  1.00  0.00           C
ATOM   3374  HA  ASN   225      33.580  37.737  20.918  1.00  0.00           H
ATOM   3375  CB  ASN   225      33.710  39.322  19.622  1.00  0.00           C
ATOM   3376  HB2 ASN   225      32.660  39.594  19.728  1.00  0.00           H
ATOM   3377  HB3 ASN   225      34.221  40.238  19.322  1.00  0.00           H
ATOM   3378  CG  ASN   225      33.804  38.308  18.486  1.00  0.00           C
ATOM   3379  OD1 ASN   225      34.893  37.902  18.042  1.00  0.00           O
ATOM   3380  ND2 ASN   225      32.791  38.001  17.809  1.00  0.00           N
ATOM   3381 HD21 ASN   225      32.905  37.556  16.910  1.00  0.00           H
ATOM   3382 HD22 ASN   225      31.910  38.229  18.246  1.00  0.00           H
ATOM   3383  C   ASN   225      35.727  38.294  20.975  1.00  0.00           C
ATOM   3384  O   ASN   225      36.551  39.038  21.523  1.00  0.00           O
ATOM   3385  N   GLN   226      36.088  37.098  20.481  1.00  0.00           N
ATOM   3386  H   GLN   226      35.451  36.542  19.927  1.00  0.00           H
ATOM   3387  CA  GLN   226      37.462  36.675  20.302  1.00  0.00           C
ATOM   3388  HA  GLN   226      37.890  36.523  21.292  1.00  0.00           H
ATOM   3389  CB  GLN   226      37.418  35.289  19.699  1.00  0.00           C
ATOM   3390  HB2 GLN   226      36.832  35.238  18.781  1.00  0.00           H
ATOM   3391  HB3 GLN   226      38.445  34.984  19.495  1.00  0.00           H
ATOM   3392  CG  GLN   226      36.932  34.130  20.642  1.00  0.00           C
ATOM   3393  HG2 GLN   226      37.571  33.871  21.485  1.00  0.00           H
ATOM   3394  HG3 GLN   226      36.033  34.530  21.110  1.00  0.00           H
ATOM   3395  CD  GLN   226      36.499  32.769  20.050  1.00  0.00           C
ATOM   3396  OE1 GLN   226      37.122  31.746  20.323  1.00  0.00           O
ATOM   3397  NE2 GLN   226      35.544  32.872  19.154  1.00  0.00           N
ATOM   3398 HE21 GLN   226      35.082  33.767  19.080  1.00  0.00           H
ATOM   3399 HE22 GLN   226      35.099  32.023  18.835  1.00  0.00           H
ATOM   3400  C   GLN   226      38.342  37.670  19.487  1.00  0.00           C
ATOM   3401  O   GLN   226      39.550  37.549  19.604  1.00  0.00           O
ATOM   3402  N   ASN   227      37.855  38.654  18.795  1.00  0.00           N
ATOM   3403  H   ASN   227      36.859  38.753  18.657  1.00  0.00           H
ATOM   3404  CA  ASN   227      38.651  39.766  18.240  1.00  0.00           C
ATOM   3405  HA  ASN   227      39.688  39.524  18.004  1.00  0.00           H
ATOM   3406  CB  ASN   227      38.108  40.080  16.785  1.00  0.00           C
ATOM   3407  HB2 ASN   227      38.915  40.680  16.364  1.00  0.00           H
ATOM   3408  HB3 ASN   227      37.954  39.206  16.153  1.00  0.00           H
ATOM   3409  CG  ASN   227      36.901  41.042  16.724  1.00  0.00           C
ATOM   3410  OD1 ASN   227      36.051  41.000  17.600  1.00  0.00           O
ATOM   3411  ND2 ASN   227      36.721  41.767  15.612  1.00  0.00           N
ATOM   3412 HD21 ASN   227      35.956  42.425  15.598  1.00  0.00           H
ATOM   3413 HD22 ASN   227      37.485  41.912  14.968  1.00  0.00           H
ATOM   3414  C   ASN   227      38.565  40.978  19.186  1.00  0.00           C
ATOM   3415  O   ASN   227      38.814  42.113  18.703  1.00  0.00           O
ATOM   3416  N   LEU   228      38.231  40.879  20.418  1.00  0.00           N
ATOM   3417  H   LEU   228      37.991  39.962  20.762  1.00  0.00           H
ATOM   3418  CA  LEU   228      38.177  41.912  21.463  1.00  0.00           C
ATOM   3419  HA  LEU   228      37.715  41.438  22.330  1.00  0.00           H
ATOM   3420  CB  LEU   228      39.581  42.405  21.983  1.00  0.00           C
ATOM   3421  HB2 LEU   228      39.887  43.155  21.253  1.00  0.00           H
ATOM   3422  HB3 LEU   228      39.406  42.855  22.960  1.00  0.00           H
ATOM   3423  CG  LEU   228      40.628  41.219  22.142  1.00  0.00           C
ATOM   3424  HG  LEU   228      40.664  40.644  21.216  1.00  0.00           H
ATOM   3425  CD1 LEU   228      41.982  41.831  22.395  1.00  0.00           C
ATOM   3426 HD11 LEU   228      42.243  42.631  21.701  1.00  0.00           H
ATOM   3427 HD12 LEU   228      41.987  42.430  23.306  1.00  0.00           H
ATOM   3428 HD13 LEU   228      42.740  41.049  22.401  1.00  0.00           H
ATOM   3429  CD2 LEU   228      40.321  40.253  23.318  1.00  0.00           C
ATOM   3430 HD21 LEU   228      39.353  39.769  23.179  1.00  0.00           H
ATOM   3431 HD22 LEU   228      41.086  39.478  23.366  1.00  0.00           H
ATOM   3432 HD23 LEU   228      40.506  40.842  24.217  1.00  0.00           H
ATOM   3433  C   LEU   228      37.210  43.065  21.167  1.00  0.00           C
ATOM   3434  O   LEU   228      37.300  44.119  21.783  1.00  0.00           O
ATOM   3435  N   GLU   229      36.253  43.028  20.211  1.00  0.00           N
ATOM   3436  H   GLU   229      36.240  42.250  19.566  1.00  0.00           H
ATOM   3437  CA  GLU   229      35.106  43.880  20.050  1.00  0.00           C
ATOM   3438  HA  GLU   229      35.400  44.929  20.076  1.00  0.00           H
ATOM   3439  CB  GLU   229      34.438  43.685  18.684  1.00  0.00           C
ATOM   3440  HB2 GLU   229      35.097  43.670  17.815  1.00  0.00           H
ATOM   3441  HB3 GLU   229      34.043  42.674  18.581  1.00  0.00           H
ATOM   3442  CG  GLU   229      33.212  44.560  18.401  1.00  0.00           C
ATOM   3443  HG2 GLU   229      32.703  44.189  17.513  1.00  0.00           H
ATOM   3444  HG3 GLU   229      32.551  44.457  19.262  1.00  0.00           H
ATOM   3445  CD  GLU   229      33.473  46.067  18.084  1.00  0.00           C
ATOM   3446  OE1 GLU   229      32.647  46.775  17.400  1.00  0.00           O
ATOM   3447  OE2 GLU   229      34.550  46.604  18.500  1.00  0.00           O
ATOM   3448  C   GLU   229      34.065  43.561  21.155  1.00  0.00           C
ATOM   3449  O   GLU   229      33.757  42.384  21.487  1.00  0.00           O
ATOM   3450  N   TYR   230      33.574  44.570  21.950  1.00  0.00           N
ATOM   3451  H   TYR   230      33.790  45.529  21.721  1.00  0.00           H
ATOM   3452  CA  TYR   230      32.942  44.241  23.214  1.00  0.00           C
ATOM   3453  HA  TYR   230      32.457  43.269  23.309  1.00  0.00           H
ATOM   3454  CB  TYR   230      34.028  44.460  24.328  1.00  0.00           C
ATOM   3455  HB2 TYR   230      33.551  44.109  25.243  1.00  0.00           H
ATOM   3456  HB3 TYR   230      34.876  43.825  24.072  1.00  0.00           H
ATOM   3457  CG  TYR   230      34.582  45.892  24.624  1.00  0.00           C
ATOM   3458  CD1 TYR   230      35.502  46.503  23.738  1.00  0.00           C
ATOM   3459  HD1 TYR   230      36.065  46.013  22.958  1.00  0.00           H
ATOM   3460  CE1 TYR   230      35.875  47.863  23.919  1.00  0.00           C
ATOM   3461  HE1 TYR   230      36.688  48.274  23.340  1.00  0.00           H
ATOM   3462  CZ  TYR   230      35.176  48.640  24.918  1.00  0.00           C
ATOM   3463  OH  TYR   230      35.590  49.884  25.250  1.00  0.00           O
ATOM   3464  HH  TYR   230      36.438  50.025  24.822  1.00  0.00           H
ATOM   3465  CE2 TYR   230      34.132  48.084  25.611  1.00  0.00           C
ATOM   3466  HE2 TYR   230      33.561  48.641  26.340  1.00  0.00           H
ATOM   3467  CD2 TYR   230      33.915  46.678  25.551  1.00  0.00           C
ATOM   3468  HD2 TYR   230      33.135  46.243  26.157  1.00  0.00           H
ATOM   3469  C   TYR   230      31.745  45.129  23.526  1.00  0.00           C
ATOM   3470  O   TYR   230      31.545  46.201  22.922  1.00  0.00           O
ATOM   3471  N   GLN   231      30.943  44.714  24.524  1.00  0.00           N
ATOM   3472  H   GLN   231      31.235  43.862  24.984  1.00  0.00           H
ATOM   3473  CA  GLN   231      29.721  45.344  25.055  1.00  0.00           C
ATOM   3474  HA  GLN   231      29.774  46.425  24.936  1.00  0.00           H
ATOM   3475  CB  GLN   231      28.337  44.906  24.437  1.00  0.00           C
ATOM   3476  HB2 GLN   231      28.149  43.981  24.983  1.00  0.00           H
ATOM   3477  HB3 GLN   231      27.589  45.663  24.674  1.00  0.00           H
ATOM   3478  CG  GLN   231      28.423  44.467  22.926  1.00  0.00           C
ATOM   3479  HG2 GLN   231      28.460  45.331  22.262  1.00  0.00           H
ATOM   3480  HG3 GLN   231      29.404  44.055  22.688  1.00  0.00           H
ATOM   3481  CD  GLN   231      27.302  43.529  22.585  1.00  0.00           C
ATOM   3482  OE1 GLN   231      26.184  43.700  23.044  1.00  0.00           O
ATOM   3483  NE2 GLN   231      27.557  42.487  21.867  1.00  0.00           N
ATOM   3484 HE21 GLN   231      28.369  42.334  21.286  1.00  0.00           H
ATOM   3485 HE22 GLN   231      26.813  41.811  21.776  1.00  0.00           H
ATOM   3486  C   GLN   231      29.698  45.305  26.562  1.00  0.00           C
ATOM   3487  O   GLN   231      30.283  44.490  27.244  1.00  0.00           O
ATOM   3488  N   ILE   232      28.996  46.329  27.126  1.00  0.00           N
ATOM   3489  H   ILE   232      28.553  46.999  26.513  1.00  0.00           H
ATOM   3490  CA  ILE   232      29.160  46.715  28.550  1.00  0.00           C
ATOM   3491  HA  ILE   232      29.324  45.812  29.137  1.00  0.00           H
ATOM   3492  CB  ILE   232      30.485  47.556  28.850  1.00  0.00           C
ATOM   3493  HB  ILE   232      30.721  47.466  29.911  1.00  0.00           H
ATOM   3494  CG2 ILE   232      31.760  47.022  28.184  1.00  0.00           C
ATOM   3495 HG21 ILE   232      32.003  46.084  28.684  1.00  0.00           H
ATOM   3496 HG22 ILE   232      31.441  46.776  27.171  1.00  0.00           H
ATOM   3497 HG23 ILE   232      32.604  47.710  28.243  1.00  0.00           H
ATOM   3498  CG1 ILE   232      30.341  49.081  28.515  1.00  0.00           C
ATOM   3499 HG12 ILE   232      29.656  49.583  29.196  1.00  0.00           H
ATOM   3500 HG13 ILE   232      31.325  49.538  28.616  1.00  0.00           H
ATOM   3501  CD1 ILE   232      29.967  49.447  27.080  1.00  0.00           C
ATOM   3502 HD11 ILE   232      30.568  48.826  26.416  1.00  0.00           H
ATOM   3503 HD12 ILE   232      28.913  49.266  26.868  1.00  0.00           H
ATOM   3504 HD13 ILE   232      30.193  50.483  26.832  1.00  0.00           H
ATOM   3505  C   ILE   232      27.938  47.424  29.247  1.00  0.00           C
ATOM   3506  O   ILE   232      27.117  47.995  28.536  1.00  0.00           O
ATOM   3507  N   GLY   233      27.796  47.453  30.593  1.00  0.00           N
ATOM   3508  H   GLY   233      28.567  47.011  31.074  1.00  0.00           H
ATOM   3509  CA  GLY   233      26.662  47.956  31.407  1.00  0.00           C
ATOM   3510  HA2 GLY   233      26.580  49.042  31.356  1.00  0.00           H
ATOM   3511  HA3 GLY   233      25.683  47.608  31.078  1.00  0.00           H
ATOM   3512  C   GLY   233      26.890  47.653  32.869  1.00  0.00           C
ATOM   3513  O   GLY   233      28.015  47.578  33.330  1.00  0.00           O
ATOM   3514  N   TYR   234      25.776  47.674  33.615  1.00  0.00           N
ATOM   3515  H   TYR   234      24.905  47.867  33.142  1.00  0.00           H
ATOM   3516  CA  TYR   234      25.517  47.101  34.999  1.00  0.00           C
ATOM   3517  HA  TYR   234      26.279  46.384  35.306  1.00  0.00           H
ATOM   3518  CB  TYR   234      25.539  48.181  36.139  1.00  0.00           C
ATOM   3519  HB2 TYR   234      24.909  49.022  35.847  1.00  0.00           H
ATOM   3520  HB3 TYR   234      25.160  47.632  37.002  1.00  0.00           H
ATOM   3521  CG  TYR   234      26.817  48.866  36.496  1.00  0.00           C
ATOM   3522  CD1 TYR   234      27.437  49.766  35.557  1.00  0.00           C
ATOM   3523  HD1 TYR   234      26.959  49.843  34.592  1.00  0.00           H
ATOM   3524  CE1 TYR   234      28.614  50.434  35.883  1.00  0.00           C
ATOM   3525  HE1 TYR   234      29.100  51.044  35.135  1.00  0.00           H
ATOM   3526  CZ  TYR   234      29.103  50.238  37.178  1.00  0.00           C
ATOM   3527  OH  TYR   234      30.323  50.777  37.422  1.00  0.00           O
ATOM   3528  HH  TYR   234      30.706  50.359  38.197  1.00  0.00           H
ATOM   3529  CE2 TYR   234      28.509  49.371  38.102  1.00  0.00           C
ATOM   3530  HE2 TYR   234      28.868  49.368  39.121  1.00  0.00           H
ATOM   3531  CD2 TYR   234      27.323  48.640  37.793  1.00  0.00           C
ATOM   3532  HD2 TYR   234      26.786  48.038  38.512  1.00  0.00           H
ATOM   3533  C   TYR   234      24.091  46.357  34.967  1.00  0.00           C
ATOM   3534  O   TYR   234      23.205  46.657  34.215  1.00  0.00           O
ATOM   3535  N   ILE   235      23.991  45.184  35.680  1.00  0.00           N
ATOM   3536  H   ILE   235      24.663  44.980  36.406  1.00  0.00           H
ATOM   3537  CA  ILE   235      22.942  44.177  35.588  1.00  0.00           C
ATOM   3538  HA  ILE   235      22.893  43.993  34.515  1.00  0.00           H
ATOM   3539  CB  ILE   235      23.306  42.882  36.318  1.00  0.00           C
ATOM   3540  HB  ILE   235      23.474  43.073  37.378  1.00  0.00           H
ATOM   3541  CG2 ILE   235      22.101  41.952  36.192  1.00  0.00           C
ATOM   3542 HG21 ILE   235      21.765  41.752  35.174  1.00  0.00           H
ATOM   3543 HG22 ILE   235      22.254  41.042  36.774  1.00  0.00           H
ATOM   3544 HG23 ILE   235      21.277  42.470  36.682  1.00  0.00           H
ATOM   3545  CG1 ILE   235      24.641  42.204  35.701  1.00  0.00           C
ATOM   3546 HG12 ILE   235      24.533  41.921  34.654  1.00  0.00           H
ATOM   3547 HG13 ILE   235      25.517  42.849  35.747  1.00  0.00           H
ATOM   3548  CD1 ILE   235      24.991  40.924  36.481  1.00  0.00           C
ATOM   3549 HD11 ILE   235      24.210  40.192  36.280  1.00  0.00           H
ATOM   3550 HD12 ILE   235      25.919  40.399  36.249  1.00  0.00           H
ATOM   3551 HD13 ILE   235      25.024  41.197  37.536  1.00  0.00           H
ATOM   3552  C   ILE   235      21.674  44.798  36.196  1.00  0.00           C
ATOM   3553  O   ILE   235      21.726  45.220  37.339  1.00  0.00           O
ATOM   3554  N   CYX   236      20.569  44.797  35.432  1.00  0.00           N
ATOM   3555  H   CYX   236      20.478  44.484  34.476  1.00  0.00           H
ATOM   3556  CA  CYX   236      19.450  45.713  35.704  1.00  0.00           C
ATOM   3557  HA  CYX   236      19.958  46.671  35.812  1.00  0.00           H
ATOM   3558  CB  CYX   236      18.575  45.763  34.433  1.00  0.00           C
ATOM   3559  HB2 CYX   236      18.218  44.744  34.282  1.00  0.00           H
ATOM   3560  HB3 CYX   236      17.750  46.475  34.474  1.00  0.00           H
ATOM   3561  SG  CYX   236      19.485  46.130  32.987  1.00  0.00           S
ATOM   3562  C   CYX   236      18.539  45.335  36.786  1.00  0.00           C
ATOM   3563  O   CYX   236      17.892  46.270  37.273  1.00  0.00           O
ATOM   3564  N   SER   237      18.413  44.059  37.151  1.00  0.00           N
ATOM   3565  H   SER   237      18.907  43.292  36.720  1.00  0.00           H
ATOM   3566  CA  SER   237      17.595  43.563  38.267  1.00  0.00           C
ATOM   3567  HA  SER   237      16.533  43.709  38.070  1.00  0.00           H
ATOM   3568  CB  SER   237      17.911  42.096  38.521  1.00  0.00           C
ATOM   3569  HB2 SER   237      17.738  41.528  37.606  1.00  0.00           H
ATOM   3570  HB3 SER   237      18.977  42.124  38.749  1.00  0.00           H
ATOM   3571  OG  SER   237      17.081  41.674  39.543  1.00  0.00           O
ATOM   3572  HG  SER   237      16.881  40.769  39.292  1.00  0.00           H
ATOM   3573  C   SER   237      17.837  44.289  39.576  1.00  0.00           C
ATOM   3574  O   SER   237      19.000  44.488  39.897  1.00  0.00           O
ATOM   3575  N   GLY   238      16.760  44.562  40.354  1.00  0.00           N
ATOM   3576  H   GLY   238      15.844  44.356  39.980  1.00  0.00           H
ATOM   3577  CA  GLY   238      16.796  44.900  41.783  1.00  0.00           C
ATOM   3578  HA2 GLY   238      17.450  45.764  41.902  1.00  0.00           H
ATOM   3579  HA3 GLY   238      15.856  45.236  42.220  1.00  0.00           H
ATOM   3580  C   GLY   238      17.326  43.815  42.749  1.00  0.00           C
ATOM   3581  O   GLY   238      17.318  44.038  43.923  1.00  0.00           O
ATOM   3582  N   VAL   239      17.764  42.643  42.299  1.00  0.00           N
ATOM   3583  H   VAL   239      17.542  42.395  41.346  1.00  0.00           H
ATOM   3584  CA  VAL   239      18.571  41.742  43.156  1.00  0.00           C
ATOM   3585  HA  VAL   239      18.203  41.760  44.182  1.00  0.00           H
ATOM   3586  CB  VAL   239      18.399  40.358  42.571  1.00  0.00           C
ATOM   3587  HB  VAL   239      18.689  40.357  41.520  1.00  0.00           H
ATOM   3588  CG1 VAL   239      19.225  39.233  43.104  1.00  0.00           C
ATOM   3589 HG11 VAL   239      19.032  38.438  42.385  1.00  0.00           H
ATOM   3590 HG12 VAL   239      20.293  39.416  43.228  1.00  0.00           H
ATOM   3591 HG13 VAL   239      18.932  39.029  44.134  1.00  0.00           H
ATOM   3592  CG2 VAL   239      16.894  39.880  42.548  1.00  0.00           C
ATOM   3593 HG21 VAL   239      16.182  40.587  42.121  1.00  0.00           H
ATOM   3594 HG22 VAL   239      16.972  39.022  41.882  1.00  0.00           H
ATOM   3595 HG23 VAL   239      16.535  39.502  43.506  1.00  0.00           H
ATOM   3596  C   VAL   239      20.016  42.194  43.144  1.00  0.00           C
ATOM   3597  O   VAL   239      20.830  41.792  42.338  1.00  0.00           O
ATOM   3598  N   PHE   240      20.331  43.125  44.020  1.00  0.00           N
ATOM   3599  H   PHE   240      19.639  43.394  44.705  1.00  0.00           H
ATOM   3600  CA  PHE   240      21.658  43.777  44.055  1.00  0.00           C
ATOM   3601  HA  PHE   240      21.924  44.147  43.064  1.00  0.00           H
ATOM   3602  CB  PHE   240      21.551  45.030  44.880  1.00  0.00           C
ATOM   3603  HB2 PHE   240      21.319  44.644  45.872  1.00  0.00           H
ATOM   3604  HB3 PHE   240      22.532  45.496  44.971  1.00  0.00           H
ATOM   3605  CG  PHE   240      20.471  46.046  44.387  1.00  0.00           C
ATOM   3606  CD1 PHE   240      19.266  46.266  45.032  1.00  0.00           C
ATOM   3607  HD1 PHE   240      19.047  45.773  45.968  1.00  0.00           H
ATOM   3608  CE1 PHE   240      18.349  47.217  44.505  1.00  0.00           C
ATOM   3609  HE1 PHE   240      17.402  47.340  45.012  1.00  0.00           H
ATOM   3610  CZ  PHE   240      18.696  47.876  43.307  1.00  0.00           C
ATOM   3611  HZ  PHE   240      18.104  48.717  42.977  1.00  0.00           H
ATOM   3612  CE2 PHE   240      19.878  47.615  42.611  1.00  0.00           C
ATOM   3613  HE2 PHE   240      20.081  48.063  41.649  1.00  0.00           H
ATOM   3614  CD2 PHE   240      20.768  46.749  43.178  1.00  0.00           C
ATOM   3615  HD2 PHE   240      21.773  46.636  42.797  1.00  0.00           H
ATOM   3616  C   PHE   240      22.807  42.825  44.494  1.00  0.00           C
ATOM   3617  O   PHE   240      22.730  42.123  45.520  1.00  0.00           O
ATOM   3618  N   GLY   241      23.795  42.683  43.593  1.00  0.00           N
ATOM   3619  H   GLY   241      23.792  43.215  42.735  1.00  0.00           H
ATOM   3620  CA  GLY   241      24.696  41.537  43.626  1.00  0.00           C
ATOM   3621  HA2 GLY   241      24.217  40.568  43.770  1.00  0.00           H
ATOM   3622  HA3 GLY   241      25.225  41.543  42.673  1.00  0.00           H
ATOM   3623  C   GLY   241      25.792  41.655  44.658  1.00  0.00           C
ATOM   3624  O   GLY   241      26.734  40.867  44.552  1.00  0.00           O
ATOM   3625  N   ASH   242      25.805  42.622  45.563  1.00  0.00           N
ATOM   3626  H   ASH   242      25.086  43.330  45.539  1.00  0.00           H
ATOM   3627  CA  ASH   242      26.924  42.863  46.583  1.00  0.00           C
ATOM   3628  HA  ASH   242      27.377  41.914  46.870  1.00  0.00           H
ATOM   3629  CB  ASH   242      27.892  43.877  45.961  1.00  0.00           C
ATOM   3630  HB2 ASH   242      27.952  43.554  44.921  1.00  0.00           H
ATOM   3631  HB3 ASH   242      27.434  44.864  45.904  1.00  0.00           H
ATOM   3632  CG  ASH   242      29.324  43.938  46.524  1.00  0.00           C
ATOM   3633  OD1 ASH   242      29.692  43.287  47.500  1.00  0.00           O
ATOM   3634  OD2 ASH   242      30.297  44.780  45.940  1.00  0.00           O
ATOM   3635  HD2 ASH   242      29.913  45.095  45.118  1.00  0.00           H
ATOM   3636  C   ASH   242      26.347  43.438  47.883  1.00  0.00           C
ATOM   3637  O   ASH   242      25.152  43.766  47.943  1.00  0.00           O
ATOM   3638  N   ASN   243      27.172  43.725  48.961  1.00  0.00           N
ATOM   3639  H   ASN   243      28.145  43.502  48.809  1.00  0.00           H
ATOM   3640  CA  ASN   243      26.967  44.518  50.165  1.00  0.00           C
ATOM   3641  HA  ASN   243      25.905  44.712  50.315  1.00  0.00           H
ATOM   3642  CB  ASN   243      27.487  43.909  51.401  1.00  0.00           C
ATOM   3643  HB2 ASN   243      27.472  44.686  52.167  1.00  0.00           H
ATOM   3644  HB3 ASN   243      26.737  43.173  51.695  1.00  0.00           H
ATOM   3645  CG  ASN   243      28.871  43.325  51.398  1.00  0.00           C
ATOM   3646  OD1 ASN   243      29.274  42.345  50.778  1.00  0.00           O
ATOM   3647  ND2 ASN   243      29.808  43.946  52.087  1.00  0.00           N
ATOM   3648 HD21 ASN   243      30.742  43.563  52.067  1.00  0.00           H
ATOM   3649 HD22 ASN   243      29.806  44.929  52.319  1.00  0.00           H
ATOM   3650  C   ASN   243      27.745  45.858  50.014  1.00  0.00           C
ATOM   3651  O   ASN   243      28.814  45.809  49.433  1.00  0.00           O
ATOM   3652  N   PRO   244      27.361  46.957  50.653  1.00  0.00           N
ATOM   3653  CD  PRO   244      28.240  48.125  50.940  1.00  0.00           C
ATOM   3654  HD2 PRO   244      28.521  48.737  50.082  1.00  0.00           H
ATOM   3655  HD3 PRO   244      29.152  47.796  51.437  1.00  0.00           H
ATOM   3656  CG  PRO   244      27.475  48.970  51.975  1.00  0.00           C
ATOM   3657  HG2 PRO   244      27.606  50.034  51.781  1.00  0.00           H
ATOM   3658  HG3 PRO   244      27.852  48.595  52.927  1.00  0.00           H
ATOM   3659  CB  PRO   244      26.049  48.636  51.706  1.00  0.00           C
ATOM   3660  HB2 PRO   244      25.631  49.502  51.193  1.00  0.00           H
ATOM   3661  HB3 PRO   244      25.401  48.642  52.583  1.00  0.00           H
ATOM   3662  CA  PRO   244      26.013  47.286  50.940  1.00  0.00           C
ATOM   3663  HA  PRO   244      25.648  46.470  51.563  1.00  0.00           H
ATOM   3664  C   PRO   244      25.080  47.337  49.705  1.00  0.00           C
ATOM   3665  O   PRO   244      25.562  47.391  48.579  1.00  0.00           O
ATOM   3666  N   ARG   245      23.741  47.188  49.892  1.00  0.00           N
ATOM   3667  H   ARG   245      23.436  46.900  50.811  1.00  0.00           H
ATOM   3668  CA  ARG   245      22.702  47.449  48.858  1.00  0.00           C
ATOM   3669  HA  ARG   245      23.071  48.100  48.066  1.00  0.00           H
ATOM   3670  CB  ARG   245      22.314  46.149  48.192  1.00  0.00           C
ATOM   3671  HB2 ARG   245      21.476  46.322  47.517  1.00  0.00           H
ATOM   3672  HB3 ARG   245      23.190  45.768  47.668  1.00  0.00           H
ATOM   3673  CG  ARG   245      21.977  45.007  49.175  1.00  0.00           C
ATOM   3674  HG2 ARG   245      22.678  44.870  49.998  1.00  0.00           H
ATOM   3675  HG3 ARG   245      21.072  45.191  49.756  1.00  0.00           H
ATOM   3676  CD  ARG   245      21.743  43.703  48.437  1.00  0.00           C
ATOM   3677  HD2 ARG   245      20.839  43.883  47.856  1.00  0.00           H
ATOM   3678  HD3 ARG   245      22.525  43.507  47.704  1.00  0.00           H
ATOM   3679  NE  ARG   245      21.542  42.609  49.430  1.00  0.00           N
ATOM   3680  HE  ARG   245      20.597  42.521  49.774  1.00  0.00           H
ATOM   3681  CZ  ARG   245      22.474  41.804  49.937  1.00  0.00           C
ATOM   3682  NH1 ARG   245      22.126  40.746  50.601  1.00  0.00           N
ATOM   3683 HH11 ARG   245      21.172  40.723  50.931  1.00  0.00           H
ATOM   3684 HH12 ARG   245      22.806  40.009  50.718  1.00  0.00           H
ATOM   3685  NH2 ARG   245      23.804  41.895  49.626  1.00  0.00           N
ATOM   3686 HH21 ARG   245      24.164  42.609  49.010  1.00  0.00           H
ATOM   3687 HH22 ARG   245      24.416  41.297  50.163  1.00  0.00           H
ATOM   3688  C   ARG   245      21.461  48.172  49.484  1.00  0.00           C
ATOM   3689  O   ARG   245      21.393  48.181  50.710  1.00  0.00           O
ATOM   3690  N   PRO   246      20.443  48.571  48.649  1.00  0.00           N
ATOM   3691  CD  PRO   246      20.653  49.138  47.378  1.00  0.00           C
ATOM   3692  HD2 PRO   246      20.554  48.314  46.671  1.00  0.00           H
ATOM   3693  HD3 PRO   246      21.668  49.528  47.308  1.00  0.00           H
ATOM   3694  CG  PRO   246      19.560  50.168  47.073  1.00  0.00           C
ATOM   3695  HG2 PRO   246      19.223  50.363  46.054  1.00  0.00           H
ATOM   3696  HG3 PRO   246      19.793  51.061  47.651  1.00  0.00           H
ATOM   3697  CB  PRO   246      18.418  49.537  47.845  1.00  0.00           C
ATOM   3698  HB2 PRO   246      18.031  48.705  47.256  1.00  0.00           H
ATOM   3699  HB3 PRO   246      17.754  50.368  48.083  1.00  0.00           H
ATOM   3700  CA  PRO   246      19.100  49.001  49.083  1.00  0.00           C
ATOM   3701  HA  PRO   246      19.070  49.811  49.811  1.00  0.00           H
ATOM   3702  C   PRO   246      18.232  47.911  49.669  1.00  0.00           C
ATOM   3703  O   PRO   246      18.510  46.737  49.602  1.00  0.00           O
ATOM   3704  N   ASN   247      17.100  48.216  50.365  1.00  0.00           N
ATOM   3705  H   ASN   247      16.655  49.110  50.216  1.00  0.00           H
ATOM   3706  CA  ASN   247      16.338  47.111  50.987  1.00  0.00           C
ATOM   3707  HA  ASN   247      16.960  46.316  51.397  1.00  0.00           H
ATOM   3708  CB  ASN   247      15.565  47.699  52.222  1.00  0.00           C
ATOM   3709  HB2 ASN   247      15.311  48.748  52.074  1.00  0.00           H
ATOM   3710  HB3 ASN   247      14.586  47.253  52.397  1.00  0.00           H
ATOM   3711  CG  ASN   247      16.323  47.498  53.576  1.00  0.00           C
ATOM   3712  OD1 ASN   247      16.152  46.495  54.277  1.00  0.00           O
ATOM   3713  ND2 ASN   247      17.059  48.527  53.980  1.00  0.00           N
ATOM   3714 HD21 ASN   247      17.459  48.489  54.907  1.00  0.00           H
ATOM   3715 HD22 ASN   247      17.198  49.343  53.400  1.00  0.00           H
ATOM   3716  C   ASN   247      15.319  46.375  50.090  1.00  0.00           C
ATOM   3717  O   ASN   247      15.052  45.186  50.225  1.00  0.00           O
ATOM   3718  N   ASP   248      14.642  47.135  49.189  1.00  0.00           N
ATOM   3719  H   ASP   248      14.834  48.125  49.252  1.00  0.00           H
ATOM   3720  CA  ASP   248      13.420  46.545  48.590  1.00  0.00           C
ATOM   3721  HA  ASP   248      13.509  45.461  48.520  1.00  0.00           H
ATOM   3722  CB  ASP   248      12.141  46.898  49.412  1.00  0.00           C
ATOM   3723  HB2 ASP   248      11.250  46.629  48.845  1.00  0.00           H
ATOM   3724  HB3 ASP   248      12.177  46.294  50.320  1.00  0.00           H
ATOM   3725  CG  ASP   248      11.998  48.440  49.669  1.00  0.00           C
ATOM   3726  OD1 ASP   248      13.003  49.189  49.811  1.00  0.00           O
ATOM   3727  OD2 ASP   248      10.890  48.944  49.945  1.00  0.00           O
ATOM   3728  C   ASP   248      13.136  46.929  47.098  1.00  0.00           C
ATOM   3729  O   ASP   248      12.436  46.160  46.365  1.00  0.00           O
ATOM   3730  N   GLY   249      13.632  48.067  46.596  1.00  0.00           N
ATOM   3731  H   GLY   249      14.141  48.575  47.306  1.00  0.00           H
ATOM   3732  CA  GLY   249      13.282  48.759  45.345  1.00  0.00           C
ATOM   3733  HA2 GLY   249      12.203  48.850  45.218  1.00  0.00           H
ATOM   3734  HA3 GLY   249      13.638  49.788  45.311  1.00  0.00           H
ATOM   3735  C   GLY   249      13.828  47.970  44.057  1.00  0.00           C
ATOM   3736  O   GLY   249      14.610  47.050  44.187  1.00  0.00           O
ATOM   3737  N   THR   250      13.504  48.542  42.924  1.00  0.00           N
ATOM   3738  H   THR   250      12.998  49.414  42.991  1.00  0.00           H
ATOM   3739  CA  THR   250      14.074  48.201  41.620  1.00  0.00           C
ATOM   3740  HA  THR   250      14.075  47.123  41.460  1.00  0.00           H
ATOM   3741  CB  THR   250      13.068  48.649  40.529  1.00  0.00           C
ATOM   3742  HB  THR   250      13.583  48.307  39.631  1.00  0.00           H
ATOM   3743  CG2 THR   250      11.714  48.029  40.449  1.00  0.00           C
ATOM   3744 HG21 THR   250      11.390  47.398  41.278  1.00  0.00           H
ATOM   3745 HG22 THR   250      10.856  48.694  40.337  1.00  0.00           H
ATOM   3746 HG23 THR   250      11.782  47.403  39.559  1.00  0.00           H
ATOM   3747  OG1 THR   250      12.861  50.040  40.381  1.00  0.00           O
ATOM   3748  HG1 THR   250      12.066  50.251  40.877  1.00  0.00           H
ATOM   3749  C   THR   250      15.464  48.691  41.255  1.00  0.00           C
ATOM   3750  O   THR   250      15.901  49.818  41.497  1.00  0.00           O
ATOM   3751  N   GLY   251      16.188  47.817  40.496  1.00  0.00           N
ATOM   3752  H   GLY   251      15.711  46.967  40.231  1.00  0.00           H
ATOM   3753  CA  GLY   251      17.498  48.042  39.943  1.00  0.00           C
ATOM   3754  HA2 GLY   251      18.168  48.506  40.668  1.00  0.00           H
ATOM   3755  HA3 GLY   251      18.012  47.139  39.613  1.00  0.00           H
ATOM   3756  C   GLY   251      17.442  49.093  38.761  1.00  0.00           C
ATOM   3757  O   GLY   251      16.521  49.876  38.603  1.00  0.00           O
ATOM   3758  N   SER   252      18.473  49.059  38.003  1.00  0.00           N
ATOM   3759  H   SER   252      19.157  48.335  38.171  1.00  0.00           H
ATOM   3760  CA  SER   252      18.623  49.922  36.865  1.00  0.00           C
ATOM   3761  HA  SER   252      17.691  50.046  36.313  1.00  0.00           H
ATOM   3762  CB  SER   252      18.974  51.303  37.463  1.00  0.00           C
ATOM   3763  HB2 SER   252      18.157  51.688  38.074  1.00  0.00           H
ATOM   3764  HB3 SER   252      19.844  51.212  38.115  1.00  0.00           H
ATOM   3765  OG  SER   252      19.231  52.286  36.460  1.00  0.00           O
ATOM   3766  HG  SER   252      18.408  52.503  36.015  1.00  0.00           H
ATOM   3767  C   SER   252      19.882  49.486  36.095  1.00  0.00           C
ATOM   3768  O   SER   252      20.778  48.835  36.626  1.00  0.00           O
ATOM   3769  N   CYX   253      19.865  49.731  34.803  1.00  0.00           N
ATOM   3770  H   CYX   253      19.019  50.098  34.392  1.00  0.00           H
ATOM   3771  CA  CYX   253      20.875  49.107  33.851  1.00  0.00           C
ATOM   3772  HA  CYX   253      21.137  48.121  34.233  1.00  0.00           H
ATOM   3773  CB  CYX   253      20.258  48.918  32.491  1.00  0.00           C
ATOM   3774  HB2 CYX   253      20.109  49.893  32.028  1.00  0.00           H
ATOM   3775  HB3 CYX   253      21.040  48.364  31.970  1.00  0.00           H
ATOM   3776  SG  CYX   253      18.799  47.922  32.419  1.00  0.00           S
ATOM   3777  C   CYX   253      22.128  49.946  33.831  1.00  0.00           C
ATOM   3778  O   CYX   253      23.013  49.751  33.011  1.00  0.00           O
ATOM   3779  N   GLY   254      22.200  50.973  34.709  1.00  0.00           N
ATOM   3780  H   GLY   254      21.330  51.117  35.201  1.00  0.00           H
ATOM   3781  CA  GLY   254      23.394  51.655  35.249  1.00  0.00           C
ATOM   3782  HA2 GLY   254      24.260  51.318  34.680  1.00  0.00           H
ATOM   3783  HA3 GLY   254      23.374  52.742  35.165  1.00  0.00           H
ATOM   3784  C   GLY   254      23.645  51.431  36.740  1.00  0.00           C
ATOM   3785  O   GLY   254      22.913  50.834  37.600  1.00  0.00           O
ATOM   3786  N   PRO   255      24.805  51.971  37.191  1.00  0.00           N
ATOM   3787  CD  PRO   255      25.647  52.989  36.524  1.00  0.00           C
ATOM   3788  HD2 PRO   255      25.023  53.705  35.988  1.00  0.00           H
ATOM   3789  HD3 PRO   255      26.230  52.500  35.744  1.00  0.00           H
ATOM   3790  CG  PRO   255      26.605  53.618  37.597  1.00  0.00           C
ATOM   3791  HG2 PRO   255      26.125  54.513  37.994  1.00  0.00           H
ATOM   3792  HG3 PRO   255      27.597  53.709  37.154  1.00  0.00           H
ATOM   3793  CB  PRO   255      26.642  52.535  38.664  1.00  0.00           C
ATOM   3794  HB2 PRO   255      26.851  52.980  39.637  1.00  0.00           H
ATOM   3795  HB3 PRO   255      27.483  51.890  38.412  1.00  0.00           H
ATOM   3796  CA  PRO   255      25.259  51.889  38.573  1.00  0.00           C
ATOM   3797  HA  PRO   255      25.349  50.845  38.876  1.00  0.00           H
ATOM   3798  C   PRO   255      24.239  52.483  39.645  1.00  0.00           C
ATOM   3799  O   PRO   255      24.060  53.742  39.616  1.00  0.00           O
ATOM   3800  N   VAL   256      23.555  51.767  40.518  1.00  0.00           N
ATOM   3801  H   VAL   256      23.529  50.779  40.310  1.00  0.00           H
ATOM   3802  CA  VAL   256      22.711  52.325  41.571  1.00  0.00           C
ATOM   3803  HA  VAL   256      22.463  53.345  41.274  1.00  0.00           H
ATOM   3804  CB  VAL   256      21.576  51.376  42.108  1.00  0.00           C
ATOM   3805  HB  VAL   256      22.023  50.669  42.807  1.00  0.00           H
ATOM   3806  CG1 VAL   256      20.611  52.164  42.947  1.00  0.00           C
ATOM   3807 HG11 VAL   256      21.060  52.767  43.736  1.00  0.00           H
ATOM   3808 HG12 VAL   256      20.115  52.868  42.279  1.00  0.00           H
ATOM   3809 HG13 VAL   256      19.987  51.402  43.416  1.00  0.00           H
ATOM   3810  CG2 VAL   256      20.879  50.633  40.919  1.00  0.00           C
ATOM   3811 HG21 VAL   256      20.699  51.286  40.065  1.00  0.00           H
ATOM   3812 HG22 VAL   256      21.410  49.700  40.732  1.00  0.00           H
ATOM   3813 HG23 VAL   256      19.928  50.255  41.295  1.00  0.00           H
ATOM   3814  C   VAL   256      23.807  52.598  42.665  1.00  0.00           C
ATOM   3815  O   VAL   256      24.168  51.741  43.453  1.00  0.00           O
ATOM   3816  N   SER   257      24.302  53.796  42.721  1.00  0.00           N
ATOM   3817  H   SER   257      23.864  54.575  42.251  1.00  0.00           H
ATOM   3818  CA  SER   257      25.450  54.168  43.574  1.00  0.00           C
ATOM   3819  HA  SER   257      26.100  53.302  43.702  1.00  0.00           H
ATOM   3820  CB  SER   257      26.278  55.346  43.078  1.00  0.00           C
ATOM   3821  HB2 SER   257      25.578  56.179  43.016  1.00  0.00           H
ATOM   3822  HB3 SER   257      27.083  55.590  43.771  1.00  0.00           H
ATOM   3823  OG  SER   257      26.793  54.803  41.852  1.00  0.00           O
ATOM   3824  HG  SER   257      26.754  55.431  41.126  1.00  0.00           H
ATOM   3825  C   SER   257      25.078  54.513  45.069  1.00  0.00           C
ATOM   3826  O   SER   257      25.908  54.270  45.919  1.00  0.00           O
ATOM   3827  N   SER   258      23.826  54.849  45.326  1.00  0.00           N
ATOM   3828  H   SER   258      23.177  54.837  44.552  1.00  0.00           H
ATOM   3829  CA  SER   258      23.411  55.145  46.720  1.00  0.00           C
ATOM   3830  HA  SER   258      24.297  55.630  47.128  1.00  0.00           H
ATOM   3831  CB  SER   258      22.344  56.227  46.843  1.00  0.00           C
ATOM   3832  HB2 SER   258      21.924  56.126  47.843  1.00  0.00           H
ATOM   3833  HB3 SER   258      22.624  57.207  46.455  1.00  0.00           H
ATOM   3834  OG  SER   258      21.281  55.802  45.856  1.00  0.00           O
ATOM   3835  HG  SER   258      21.105  56.646  45.434  1.00  0.00           H
ATOM   3836  C   SER   258      23.122  53.835  47.502  1.00  0.00           C
ATOM   3837  O   SER   258      22.664  52.814  46.891  1.00  0.00           O
ATOM   3838  N   ASN   259      23.309  53.858  48.849  1.00  0.00           N
ATOM   3839  H   ASN   259      23.590  54.722  49.292  1.00  0.00           H
ATOM   3840  CA  ASN   259      23.306  52.734  49.754  1.00  0.00           C
ATOM   3841  HA  ASN   259      23.822  52.932  50.693  1.00  0.00           H
ATOM   3842  CB  ASN   259      21.838  52.379  50.122  1.00  0.00           C
ATOM   3843  HB2 ASN   259      21.143  52.464  49.286  1.00  0.00           H
ATOM   3844  HB3 ASN   259      21.877  51.365  50.522  1.00  0.00           H
ATOM   3845  CG  ASN   259      21.311  53.361  51.127  1.00  0.00           C
ATOM   3846  OD1 ASN   259      20.503  54.250  50.832  1.00  0.00           O
ATOM   3847  ND2 ASN   259      21.628  53.180  52.390  1.00  0.00           N
ATOM   3848 HD21 ASN   259      21.287  53.887  53.026  1.00  0.00           H
ATOM   3849 HD22 ASN   259      22.189  52.432  52.771  1.00  0.00           H
ATOM   3850  C   ASN   259      24.211  51.571  49.126  1.00  0.00           C
ATOM   3851  O   ASN   259      23.758  50.398  49.156  1.00  0.00           O
ATOM   3852  N   GLY   260      25.406  51.886  48.572  1.00  0.00           N
ATOM   3853  H   GLY   260      25.477  52.876  48.389  1.00  0.00           H
ATOM   3854  CA  GLY   260      25.995  50.949  47.635  1.00  0.00           C
ATOM   3855  HA2 GLY   260      25.796  49.945  48.008  1.00  0.00           H
ATOM   3856  HA3 GLY   260      25.643  51.245  46.648  1.00  0.00           H
ATOM   3857  C   GLY   260      27.535  51.091  47.598  1.00  0.00           C
ATOM   3858  O   GLY   260      27.999  50.675  46.568  1.00  0.00           O
ATOM   3859  N   ALA   261      28.204  51.632  48.569  1.00  0.00           N
ATOM   3860  H   ALA   261      27.660  51.770  49.409  1.00  0.00           H
ATOM   3861  CA  ALA   261      29.664  51.930  48.594  1.00  0.00           C
ATOM   3862  HA  ALA   261      29.802  52.584  47.733  1.00  0.00           H
ATOM   3863  CB  ALA   261      29.920  52.778  49.904  1.00  0.00           C
ATOM   3864  HB1 ALA   261      29.394  53.732  49.928  1.00  0.00           H
ATOM   3865  HB2 ALA   261      29.669  52.229  50.812  1.00  0.00           H
ATOM   3866  HB3 ALA   261      30.929  53.162  50.055  1.00  0.00           H
ATOM   3867  C   ALA   261      30.513  50.586  48.499  1.00  0.00           C
ATOM   3868  O   ALA   261      30.024  49.615  47.835  1.00  0.00           O
ATOM   3869  N   TYR   262      31.717  50.518  49.084  1.00  0.00           N
ATOM   3870  H   TYR   262      32.074  51.330  49.569  1.00  0.00           H
ATOM   3871  CA  TYR   262      32.635  49.378  48.989  1.00  0.00           C
ATOM   3872  HA  TYR   262      32.731  49.241  47.912  1.00  0.00           H
ATOM   3873  CB  TYR   262      33.941  49.797  49.760  1.00  0.00           C
ATOM   3874  HB2 TYR   262      34.321  50.722  49.328  1.00  0.00           H
ATOM   3875  HB3 TYR   262      33.678  50.062  50.784  1.00  0.00           H
ATOM   3876  CG  TYR   262      35.024  48.744  49.774  1.00  0.00           C
ATOM   3877  CD1 TYR   262      35.029  47.750  50.811  1.00  0.00           C
ATOM   3878  HD1 TYR   262      34.223  47.623  51.519  1.00  0.00           H
ATOM   3879  CE1 TYR   262      35.961  46.795  50.778  1.00  0.00           C
ATOM   3880  HE1 TYR   262      35.840  45.907  51.379  1.00  0.00           H
ATOM   3881  CZ  TYR   262      37.064  46.862  49.899  1.00  0.00           C
ATOM   3882  OH  TYR   262      37.887  45.836  49.973  1.00  0.00           O
ATOM   3883  HH  TYR   262      38.461  46.037  49.231  1.00  0.00           H
ATOM   3884  CE2 TYR   262      37.168  47.925  48.976  1.00  0.00           C
ATOM   3885  HE2 TYR   262      37.847  47.930  48.137  1.00  0.00           H
ATOM   3886  CD2 TYR   262      36.126  48.857  48.949  1.00  0.00           C
ATOM   3887  HD2 TYR   262      36.114  49.566  48.134  1.00  0.00           H
ATOM   3888  C   TYR   262      32.089  48.055  49.610  1.00  0.00           C
ATOM   3889  O   TYR   262      31.486  47.949  50.711  1.00  0.00           O
ATOM   3890  N   GLY   263      32.399  46.959  48.884  1.00  0.00           N
ATOM   3891  H   GLY   263      33.083  47.229  48.192  1.00  0.00           H
ATOM   3892  CA  GLY   263      31.893  45.569  48.965  1.00  0.00           C
ATOM   3893  HA2 GLY   263      31.539  45.376  49.977  1.00  0.00           H
ATOM   3894  HA3 GLY   263      31.040  45.581  48.286  1.00  0.00           H
ATOM   3895  C   GLY   263      32.873  44.497  48.504  1.00  0.00           C
ATOM   3896  O   GLY   263      33.972  44.811  47.986  1.00  0.00           O
ATOM   3897  N   VAL   264      32.310  43.304  48.549  1.00  0.00           N
ATOM   3898  H   VAL   264      31.392  43.159  48.944  1.00  0.00           H
ATOM   3899  CA  VAL   264      33.159  42.016  48.289  1.00  0.00           C
ATOM   3900  HA  VAL   264      34.149  42.289  48.655  1.00  0.00           H
ATOM   3901  CB  VAL   264      32.686  40.735  49.007  1.00  0.00           C
ATOM   3902  HB  VAL   264      33.391  39.944  48.752  1.00  0.00           H
ATOM   3903  CG1 VAL   264      32.718  40.916  50.525  1.00  0.00           C
ATOM   3904 HG11 VAL   264      31.917  41.559  50.891  1.00  0.00           H
ATOM   3905 HG12 VAL   264      32.644  39.929  50.982  1.00  0.00           H
ATOM   3906 HG13 VAL   264      33.730  41.259  50.738  1.00  0.00           H
ATOM   3907  CG2 VAL   264      31.273  40.372  48.491  1.00  0.00           C
ATOM   3908 HG21 VAL   264      31.141  39.320  48.745  1.00  0.00           H
ATOM   3909 HG22 VAL   264      30.463  40.945  48.943  1.00  0.00           H
ATOM   3910 HG23 VAL   264      31.288  40.498  47.409  1.00  0.00           H
ATOM   3911  C   VAL   264      33.295  41.889  46.704  1.00  0.00           C
ATOM   3912  O   VAL   264      32.542  42.432  45.896  1.00  0.00           O
ATOM   3913  N   LYS   265      34.295  41.160  46.235  1.00  0.00           N
ATOM   3914  H   LYS   265      35.069  40.819  46.786  1.00  0.00           H
ATOM   3915  CA  LYS   265      34.246  40.608  44.810  1.00  0.00           C
ATOM   3916  HA  LYS   265      34.212  41.533  44.233  1.00  0.00           H
ATOM   3917  CB  LYS   265      35.540  39.883  44.511  1.00  0.00           C
ATOM   3918  HB2 LYS   265      36.467  40.431  44.677  1.00  0.00           H
ATOM   3919  HB3 LYS   265      35.614  39.113  45.278  1.00  0.00           H
ATOM   3920  CG  LYS   265      35.692  39.191  43.194  1.00  0.00           C
ATOM   3921  HG2 LYS   265      34.887  38.516  42.906  1.00  0.00           H
ATOM   3922  HG3 LYS   265      35.804  39.990  42.461  1.00  0.00           H
ATOM   3923  CD  LYS   265      36.840  38.178  43.235  1.00  0.00           C
ATOM   3924  HD2 LYS   265      37.741  38.791  43.194  1.00  0.00           H
ATOM   3925  HD3 LYS   265      36.713  37.585  44.141  1.00  0.00           H
ATOM   3926  CE  LYS   265      36.775  37.213  42.047  1.00  0.00           C
ATOM   3927  HE2 LYS   265      37.460  36.397  42.273  1.00  0.00           H
ATOM   3928  HE3 LYS   265      35.712  36.982  41.991  1.00  0.00           H
ATOM   3929  NZ  LYS   265      37.180  37.804  40.780  1.00  0.00           N
ATOM   3930  HZ1 LYS   265      38.157  38.041  40.695  1.00  0.00           H
ATOM   3931  HZ2 LYS   265      36.981  37.290  39.934  1.00  0.00           H
ATOM   3932  HZ3 LYS   265      36.707  38.692  40.691  1.00  0.00           H
ATOM   3933  C   LYS   265      33.013  39.716  44.651  1.00  0.00           C
ATOM   3934  O   LYS   265      32.489  39.233  45.636  1.00  0.00           O
ATOM   3935  N   GLY   266      32.624  39.481  43.479  1.00  0.00           N
ATOM   3936  H   GLY   266      33.304  39.668  42.756  1.00  0.00           H
ATOM   3937  CA  GLY   266      31.449  38.615  43.037  1.00  0.00           C
ATOM   3938  HA2 GLY   266      31.295  37.690  43.591  1.00  0.00           H
ATOM   3939  HA3 GLY   266      30.587  39.266  43.188  1.00  0.00           H
ATOM   3940  C   GLY   266      31.529  38.033  41.682  1.00  0.00           C
ATOM   3941  O   GLY   266      32.584  38.055  41.086  1.00  0.00           O
ATOM   3942  N   PHE   267      30.390  37.550  41.225  1.00  0.00           N
ATOM   3943  H   PHE   267      29.557  37.706  41.775  1.00  0.00           H
ATOM   3944  CA  PHE   267      30.143  36.841  39.945  1.00  0.00           C
ATOM   3945  HA  PHE   267      30.729  37.331  39.167  1.00  0.00           H
ATOM   3946  CB  PHE   267      30.624  35.383  40.100  1.00  0.00           C
ATOM   3947  HB2 PHE   267      30.795  34.943  39.117  1.00  0.00           H
ATOM   3948  HB3 PHE   267      31.606  35.344  40.572  1.00  0.00           H
ATOM   3949  CG  PHE   267      29.594  34.432  40.808  1.00  0.00           C
ATOM   3950  CD1 PHE   267      29.535  34.268  42.234  1.00  0.00           C
ATOM   3951  HD1 PHE   267      30.149  34.825  42.927  1.00  0.00           H
ATOM   3952  CE1 PHE   267      28.707  33.293  42.854  1.00  0.00           C
ATOM   3953  HE1 PHE   267      28.550  33.246  43.921  1.00  0.00           H
ATOM   3954  CZ  PHE   267      27.915  32.576  41.939  1.00  0.00           C
ATOM   3955  HZ  PHE   267      27.294  31.775  42.310  1.00  0.00           H
ATOM   3956  CE2 PHE   267      27.911  32.780  40.555  1.00  0.00           C
ATOM   3957  HE2 PHE   267      27.322  32.160  39.894  1.00  0.00           H
ATOM   3958  CD2 PHE   267      28.827  33.616  39.998  1.00  0.00           C
ATOM   3959  HD2 PHE   267      28.939  33.726  38.929  1.00  0.00           H
ATOM   3960  C   PHE   267      28.673  36.932  39.429  1.00  0.00           C
ATOM   3961  O   PHE   267      27.811  37.443  40.163  1.00  0.00           O
ATOM   3962  N   SER   268      28.292  36.413  38.289  1.00  0.00           N
ATOM   3963  H   SER   268      29.037  36.096  37.686  1.00  0.00           H
ATOM   3964  CA  SER   268      26.936  36.038  37.834  1.00  0.00           C
ATOM   3965  HA  SER   268      26.407  35.429  38.566  1.00  0.00           H
ATOM   3966  CB  SER   268      26.132  37.317  37.586  1.00  0.00           C
ATOM   3967  HB2 SER   268      26.880  37.956  37.116  1.00  0.00           H
ATOM   3968  HB3 SER   268      25.373  37.105  36.833  1.00  0.00           H
ATOM   3969  OG  SER   268      25.607  37.943  38.777  1.00  0.00           O
ATOM   3970  HG  SER   268      26.185  37.655  39.486  1.00  0.00           H
ATOM   3971  C   SER   268      27.067  35.219  36.548  1.00  0.00           C
ATOM   3972  O   SER   268      27.989  35.493  35.778  1.00  0.00           O
ATOM   3973  N   PHE   269      26.058  34.398  36.214  1.00  0.00           N
ATOM   3974  H   PHE   269      25.304  34.264  36.873  1.00  0.00           H
ATOM   3975  CA  PHE   269      26.033  33.616  34.967  1.00  0.00           C
ATOM   3976  HA  PHE   269      26.817  33.994  34.310  1.00  0.00           H
ATOM   3977  CB  PHE   269      26.141  32.175  35.350  1.00  0.00           C
ATOM   3978  HB2 PHE   269      25.405  31.984  36.131  1.00  0.00           H
ATOM   3979  HB3 PHE   269      25.989  31.633  34.417  1.00  0.00           H
ATOM   3980  CG  PHE   269      27.410  31.550  35.806  1.00  0.00           C
ATOM   3981  CD1 PHE   269      27.478  30.947  37.074  1.00  0.00           C
ATOM   3982  HD1 PHE   269      26.553  30.886  37.628  1.00  0.00           H
ATOM   3983  CE1 PHE   269      28.594  30.372  37.575  1.00  0.00           C
ATOM   3984  HE1 PHE   269      28.649  29.972  38.577  1.00  0.00           H
ATOM   3985  CZ  PHE   269      29.731  30.364  36.771  1.00  0.00           C
ATOM   3986  HZ  PHE   269      30.674  29.998  37.149  1.00  0.00           H
ATOM   3987  CE2 PHE   269      29.681  30.841  35.464  1.00  0.00           C
ATOM   3988  HE2 PHE   269      30.586  30.813  34.876  1.00  0.00           H
ATOM   3989  CD2 PHE   269      28.553  31.540  35.071  1.00  0.00           C
ATOM   3990  HD2 PHE   269      28.612  32.049  34.121  1.00  0.00           H
ATOM   3991  C   PHE   269      24.672  33.894  34.263  1.00  0.00           C
ATOM   3992  O   PHE   269      23.578  33.555  34.715  1.00  0.00           O
ATOM   3993  N   LYS   270      24.755  34.644  33.098  1.00  0.00           N
ATOM   3994  H   LYS   270      25.693  34.925  32.850  1.00  0.00           H
ATOM   3995  CA  LYS   270      23.598  34.956  32.308  1.00  0.00           C
ATOM   3996  HA  LYS   270      22.738  35.367  32.837  1.00  0.00           H
ATOM   3997  CB  LYS   270      23.965  36.141  31.344  1.00  0.00           C
ATOM   3998  HB2 LYS   270      24.264  36.897  32.069  1.00  0.00           H
ATOM   3999  HB3 LYS   270      24.906  35.880  30.860  1.00  0.00           H
ATOM   4000  CG  LYS   270      22.924  36.561  30.312  1.00  0.00           C
ATOM   4001  HG2 LYS   270      22.714  35.650  29.749  1.00  0.00           H
ATOM   4002  HG3 LYS   270      22.001  36.775  30.851  1.00  0.00           H
ATOM   4003  CD  LYS   270      23.353  37.720  29.383  1.00  0.00           C
ATOM   4004  HD2 LYS   270      23.824  38.467  30.023  1.00  0.00           H
ATOM   4005  HD3 LYS   270      24.089  37.411  28.640  1.00  0.00           H
ATOM   4006  CE  LYS   270      22.202  38.342  28.607  1.00  0.00           C
ATOM   4007  HE2 LYS   270      21.187  38.159  28.959  1.00  0.00           H
ATOM   4008  HE3 LYS   270      22.273  39.428  28.537  1.00  0.00           H
ATOM   4009  NZ  LYS   270      22.174  37.805  27.214  1.00  0.00           N
ATOM   4010  HZ1 LYS   270      21.729  36.898  27.206  1.00  0.00           H
ATOM   4011  HZ2 LYS   270      21.522  38.350  26.668  1.00  0.00           H
ATOM   4012  HZ3 LYS   270      23.047  37.887  26.714  1.00  0.00           H
ATOM   4013  C   LYS   270      23.023  33.686  31.633  1.00  0.00           C
ATOM   4014  O   LYS   270      23.756  32.914  31.049  1.00  0.00           O
ATOM   4015  N   TYR   271      21.650  33.646  31.472  1.00  0.00           N
ATOM   4016  H   TYR   271      21.149  34.462  31.790  1.00  0.00           H
ATOM   4017  CA  TYR   271      20.909  32.585  30.760  1.00  0.00           C
ATOM   4018  HA  TYR   271      21.661  32.151  30.102  1.00  0.00           H
ATOM   4019  CB  TYR   271      20.494  31.551  31.791  1.00  0.00           C
ATOM   4020  HB2 TYR   271      20.070  32.021  32.677  1.00  0.00           H
ATOM   4021  HB3 TYR   271      19.653  30.943  31.454  1.00  0.00           H
ATOM   4022  CG  TYR   271      21.502  30.527  32.195  1.00  0.00           C
ATOM   4023  CD1 TYR   271      22.289  30.684  33.281  1.00  0.00           C
ATOM   4024  HD1 TYR   271      22.239  31.596  33.856  1.00  0.00           H
ATOM   4025  CE1 TYR   271      23.166  29.699  33.727  1.00  0.00           C
ATOM   4026  HE1 TYR   271      23.801  29.861  34.586  1.00  0.00           H
ATOM   4027  CZ  TYR   271      23.237  28.431  33.043  1.00  0.00           C
ATOM   4028  OH  TYR   271      23.956  27.421  33.599  1.00  0.00           O
ATOM   4029  HH  TYR   271      23.936  26.668  33.004  1.00  0.00           H
ATOM   4030  CE2 TYR   271      22.436  28.302  31.907  1.00  0.00           C
ATOM   4031  HE2 TYR   271      22.517  27.415  31.295  1.00  0.00           H
ATOM   4032  CD2 TYR   271      21.574  29.326  31.480  1.00  0.00           C
ATOM   4033  HD2 TYR   271      20.898  29.118  30.664  1.00  0.00           H
ATOM   4034  C   TYR   271      19.697  33.128  29.906  1.00  0.00           C
ATOM   4035  O   TYR   271      18.688  33.427  30.577  1.00  0.00           O
ATOM   4036  N   GLY   272      19.839  33.403  28.662  1.00  0.00           N
ATOM   4037  H   GLY   272      20.748  33.294  28.236  1.00  0.00           H
ATOM   4038  CA  GLY   272      18.832  34.180  27.957  1.00  0.00           C
ATOM   4039  HA2 GLY   272      18.984  34.084  26.883  1.00  0.00           H
ATOM   4040  HA3 GLY   272      17.895  33.691  28.224  1.00  0.00           H
ATOM   4041  C   GLY   272      18.731  35.566  28.477  1.00  0.00           C
ATOM   4042  O   GLY   272      19.751  36.140  28.757  1.00  0.00           O
ATOM   4043  N   ASN   273      17.582  36.239  28.541  1.00  0.00           N
ATOM   4044  H   ASN   273      16.799  35.671  28.252  1.00  0.00           H
ATOM   4045  CA  ASN   273      17.418  37.458  29.297  1.00  0.00           C
ATOM   4046  HA  ASN   273      18.208  38.160  29.031  1.00  0.00           H
ATOM   4047  CB  ASN   273      16.146  38.155  28.801  1.00  0.00           C
ATOM   4048  HB2 ASN   273      15.272  37.571  29.084  1.00  0.00           H
ATOM   4049  HB3 ASN   273      16.072  39.122  29.297  1.00  0.00           H
ATOM   4050  CG  ASN   273      16.144  38.416  27.298  1.00  0.00           C
ATOM   4051  OD1 ASN   273      17.152  38.703  26.670  1.00  0.00           O
ATOM   4052  ND2 ASN   273      14.999  38.155  26.647  1.00  0.00           N
ATOM   4053 HD21 ASN   273      15.045  38.124  25.639  1.00  0.00           H
ATOM   4054 HD22 ASN   273      14.339  37.662  27.233  1.00  0.00           H
ATOM   4055  C   ASN   273      17.547  37.274  30.861  1.00  0.00           C
ATOM   4056  O   ASN   273      17.622  38.235  31.606  1.00  0.00           O
ATOM   4057  N   GLY   274      17.532  36.037  31.376  1.00  0.00           N
ATOM   4058  H   GLY   274      17.698  35.264  30.747  1.00  0.00           H
ATOM   4059  CA  GLY   274      17.631  35.784  32.848  1.00  0.00           C
ATOM   4060  HA2 GLY   274      17.118  36.498  33.491  1.00  0.00           H
ATOM   4061  HA3 GLY   274      17.194  34.799  33.011  1.00  0.00           H
ATOM   4062  C   GLY   274      19.136  35.715  33.286  1.00  0.00           C
ATOM   4063  O   GLY   274      20.052  35.678  32.513  1.00  0.00           O
ATOM   4064  N   VAL   275      19.463  35.678  34.560  1.00  0.00           N
ATOM   4065  H   VAL   275      18.620  35.755  35.111  1.00  0.00           H
ATOM   4066  CA  VAL   275      20.769  35.516  35.202  1.00  0.00           C
ATOM   4067  HA  VAL   275      21.337  34.850  34.553  1.00  0.00           H
ATOM   4068  CB  VAL   275      21.499  36.850  35.194  1.00  0.00           C
ATOM   4069  HB  VAL   275      21.694  37.097  34.150  1.00  0.00           H
ATOM   4070  CG1 VAL   275      20.752  38.057  35.855  1.00  0.00           C
ATOM   4071 HG11 VAL   275      21.393  38.917  36.051  1.00  0.00           H
ATOM   4072 HG12 VAL   275      19.947  38.425  35.218  1.00  0.00           H
ATOM   4073 HG13 VAL   275      20.171  37.805  36.743  1.00  0.00           H
ATOM   4074  CG2 VAL   275      22.858  36.823  35.830  1.00  0.00           C
ATOM   4075 HG21 VAL   275      23.647  36.412  35.197  1.00  0.00           H
ATOM   4076 HG22 VAL   275      23.254  37.825  35.994  1.00  0.00           H
ATOM   4077 HG23 VAL   275      22.850  36.264  36.765  1.00  0.00           H
ATOM   4078  C   VAL   275      20.811  34.799  36.549  1.00  0.00           C
ATOM   4079  O   VAL   275      20.081  35.185  37.415  1.00  0.00           O
ATOM   4080  N   TRP   276      21.601  33.722  36.685  1.00  0.00           N
ATOM   4081  H   TRP   276      22.036  33.302  35.875  1.00  0.00           H
ATOM   4082  CA  TRP   276      21.949  33.114  37.998  1.00  0.00           C
ATOM   4083  HA  TRP   276      20.984  33.087  38.506  1.00  0.00           H
ATOM   4084  CB  TRP   276      22.550  31.758  37.795  1.00  0.00           C
ATOM   4085  HB2 TRP   276      23.138  31.758  36.877  1.00  0.00           H
ATOM   4086  HB3 TRP   276      23.279  31.574  38.584  1.00  0.00           H
ATOM   4087  CG  TRP   276      21.514  30.621  37.808  1.00  0.00           C
ATOM   4088  CD1 TRP   276      21.000  29.905  36.765  1.00  0.00           C
ATOM   4089  HD1 TRP   276      21.131  30.036  35.700  1.00  0.00           H
ATOM   4090  NE1 TRP   276      20.042  29.037  37.254  1.00  0.00           N
ATOM   4091  HE1 TRP   276      19.309  28.709  36.641  1.00  0.00           H
ATOM   4092  CE2 TRP   276      19.978  28.975  38.593  1.00  0.00           C
ATOM   4093  CZ2 TRP   276      19.230  28.162  39.507  1.00  0.00           C
ATOM   4094  HZ2 TRP   276      18.668  27.301  39.178  1.00  0.00           H
ATOM   4095  CH2 TRP   276      19.316  28.506  40.863  1.00  0.00           C
ATOM   4096  HH2 TRP   276      18.717  28.048  41.636  1.00  0.00           H
ATOM   4097  CZ3 TRP   276      20.207  29.524  41.276  1.00  0.00           C
ATOM   4098  HZ3 TRP   276      20.211  29.739  42.335  1.00  0.00           H
ATOM   4099  CE3 TRP   276      20.967  30.223  40.369  1.00  0.00           C
ATOM   4100  HE3 TRP   276      21.701  30.923  40.742  1.00  0.00           H
ATOM   4101  CD2 TRP   276      20.907  30.041  38.979  1.00  0.00           C
ATOM   4102  C   TRP   276      22.849  34.196  38.646  1.00  0.00           C
ATOM   4103  O   TRP   276      24.025  34.283  38.356  1.00  0.00           O
ATOM   4104  N   ILE   277      22.317  34.968  39.677  1.00  0.00           N
ATOM   4105  H   ILE   277      21.399  34.756  40.040  1.00  0.00           H
ATOM   4106  CA  ILE   277      23.193  35.852  40.535  1.00  0.00           C
ATOM   4107  HA  ILE   277      24.117  36.095  40.011  1.00  0.00           H
ATOM   4108  CB  ILE   277      22.466  37.204  40.737  1.00  0.00           C
ATOM   4109  HB  ILE   277      21.459  37.070  41.134  1.00  0.00           H
ATOM   4110  CG2 ILE   277      23.238  38.153  41.779  1.00  0.00           C
ATOM   4111 HG21 ILE   277      24.285  37.953  41.550  1.00  0.00           H
ATOM   4112 HG22 ILE   277      23.216  39.224  41.581  1.00  0.00           H
ATOM   4113 HG23 ILE   277      22.934  38.016  42.816  1.00  0.00           H
ATOM   4114  CG1 ILE   277      22.186  38.096  39.518  1.00  0.00           C
ATOM   4115 HG12 ILE   277      23.064  38.689  39.264  1.00  0.00           H
ATOM   4116 HG13 ILE   277      22.030  37.429  38.670  1.00  0.00           H
ATOM   4117  CD1 ILE   277      20.902  38.974  39.638  1.00  0.00           C
ATOM   4118 HD11 ILE   277      20.832  39.772  38.899  1.00  0.00           H
ATOM   4119 HD12 ILE   277      20.013  38.364  39.480  1.00  0.00           H
ATOM   4120 HD13 ILE   277      20.879  39.463  40.612  1.00  0.00           H
ATOM   4121  C   ILE   277      23.461  35.172  41.852  1.00  0.00           C
ATOM   4122  O   ILE   277      22.490  34.749  42.450  1.00  0.00           O
ATOM   4123  N   GLY   278      24.673  35.259  42.396  1.00  0.00           N
ATOM   4124  H   GLY   278      25.392  35.636  41.796  1.00  0.00           H
ATOM   4125  CA  GLY   278      25.093  35.087  43.778  1.00  0.00           C
ATOM   4126  HA2 GLY   278      24.206  34.747  44.313  1.00  0.00           H
ATOM   4127  HA3 GLY   278      25.869  34.325  43.844  1.00  0.00           H
ATOM   4128  C   GLY   278      25.560  36.373  44.495  1.00  0.00           C
ATOM   4129  O   GLY   278      26.058  37.327  43.873  1.00  0.00           O
ATOM   4130  N   ARG   279      25.338  36.462  45.838  1.00  0.00           N
ATOM   4131  H   ARG   279      24.917  35.650  46.268  1.00  0.00           H
ATOM   4132  CA  ARG   279      25.725  37.564  46.625  1.00  0.00           C
ATOM   4133  HA  ARG   279      26.644  37.942  46.175  1.00  0.00           H
ATOM   4134  CB  ARG   279      24.711  38.696  46.471  1.00  0.00           C
ATOM   4135  HB2 ARG   279      24.960  39.604  47.019  1.00  0.00           H
ATOM   4136  HB3 ARG   279      24.559  39.067  45.457  1.00  0.00           H
ATOM   4137  CG  ARG   279      23.280  38.213  46.891  1.00  0.00           C
ATOM   4138  HG2 ARG   279      22.893  37.498  46.164  1.00  0.00           H
ATOM   4139  HG3 ARG   279      23.388  37.826  47.904  1.00  0.00           H
ATOM   4140  CD  ARG   279      22.233  39.349  46.782  1.00  0.00           C
ATOM   4141  HD2 ARG   279      22.630  40.260  47.229  1.00  0.00           H
ATOM   4142  HD3 ARG   279      21.997  39.514  45.730  1.00  0.00           H
ATOM   4143  NE  ARG   279      21.103  39.161  47.644  1.00  0.00           N
ATOM   4144  HE  ARG   279      21.191  38.411  48.314  1.00  0.00           H
ATOM   4145  CZ  ARG   279      20.085  39.987  47.772  1.00  0.00           C
ATOM   4146  NH1 ARG   279      19.265  39.891  48.743  1.00  0.00           N
ATOM   4147 HH11 ARG   279      19.338  39.068  49.323  1.00  0.00           H
ATOM   4148 HH12 ARG   279      18.391  40.397  48.741  1.00  0.00           H
ATOM   4149  NH2 ARG   279      19.899  40.989  46.975  1.00  0.00           N
ATOM   4150 HH21 ARG   279      20.630  41.082  46.284  1.00  0.00           H
ATOM   4151 HH22 ARG   279      19.253  41.752  47.107  1.00  0.00           H
ATOM   4152  C   ARG   279      25.860  37.181  48.042  1.00  0.00           C
ATOM   4153  O   ARG   279      25.559  36.069  48.485  1.00  0.00           O
ATOM   4154  N   THR   280      26.330  38.094  48.843  1.00  0.00           N
ATOM   4155  H   THR   280      26.575  38.949  48.364  1.00  0.00           H
ATOM   4156  CA  THR   280      26.203  38.054  50.306  1.00  0.00           C
ATOM   4157  HA  THR   280      26.641  37.120  50.658  1.00  0.00           H
ATOM   4158  CB  THR   280      27.030  39.208  50.985  1.00  0.00           C
ATOM   4159  HB  THR   280      26.733  39.313  52.028  1.00  0.00           H
ATOM   4160  CG2 THR   280      28.500  38.890  50.940  1.00  0.00           C
ATOM   4161 HG21 THR   280      28.852  38.710  49.924  1.00  0.00           H
ATOM   4162 HG22 THR   280      29.060  39.643  51.494  1.00  0.00           H
ATOM   4163 HG23 THR   280      28.592  38.025  51.596  1.00  0.00           H
ATOM   4164  OG1 THR   280      26.898  40.426  50.248  1.00  0.00           O
ATOM   4165  HG1 THR   280      27.608  40.980  50.583  1.00  0.00           H
ATOM   4166  C   THR   280      24.820  38.108  50.840  1.00  0.00           C
ATOM   4167  O   THR   280      23.917  38.646  50.215  1.00  0.00           O
ATOM   4168  N   LYS   281      24.581  37.612  52.083  1.00  0.00           N
ATOM   4169  H   LYS   281      25.241  37.327  52.793  1.00  0.00           H
ATOM   4170  CA  LYS   281      23.251  37.443  52.645  1.00  0.00           C
ATOM   4171  HA  LYS   281      22.611  37.262  51.781  1.00  0.00           H
ATOM   4172  CB  LYS   281      23.099  36.146  53.389  1.00  0.00           C
ATOM   4173  HB2 LYS   281      23.386  35.357  52.694  1.00  0.00           H
ATOM   4174  HB3 LYS   281      23.658  36.224  54.322  1.00  0.00           H
ATOM   4175  CG  LYS   281      21.615  35.890  53.686  1.00  0.00           C
ATOM   4176  HG2 LYS   281      21.320  36.415  54.594  1.00  0.00           H
ATOM   4177  HG3 LYS   281      21.011  36.149  52.816  1.00  0.00           H
ATOM   4178  CD  LYS   281      21.498  34.420  54.081  1.00  0.00           C
ATOM   4179  HD2 LYS   281      21.615  33.890  53.136  1.00  0.00           H
ATOM   4180  HD3 LYS   281      22.230  34.100  54.823  1.00  0.00           H
ATOM   4181  CE  LYS   281      20.137  34.107  54.642  1.00  0.00           C
ATOM   4182  HE2 LYS   281      20.141  33.067  54.970  1.00  0.00           H
ATOM   4183  HE3 LYS   281      19.986  34.788  55.480  1.00  0.00           H
ATOM   4184  NZ  LYS   281      19.045  34.293  53.721  1.00  0.00           N
ATOM   4185  HZ1 LYS   281      18.149  34.165  54.171  1.00  0.00           H
ATOM   4186  HZ2 LYS   281      19.007  35.080  53.090  1.00  0.00           H
ATOM   4187  HZ3 LYS   281      19.055  33.480  53.121  1.00  0.00           H
ATOM   4188  C   LYS   281      22.714  38.764  53.360  1.00  0.00           C
ATOM   4189  O   LYS   281      21.518  38.890  53.576  1.00  0.00           O
ATOM   4190  N   SER   282      23.613  39.619  53.887  1.00  0.00           N
ATOM   4191  H   SER   282      24.581  39.473  53.638  1.00  0.00           H
ATOM   4192  CA  SER   282      23.211  40.885  54.597  1.00  0.00           C
ATOM   4193  HA  SER   282      22.226  40.760  55.048  1.00  0.00           H
ATOM   4194  CB  SER   282      24.172  41.166  55.673  1.00  0.00           C
ATOM   4195  HB2 SER   282      23.949  40.456  56.470  1.00  0.00           H
ATOM   4196  HB3 SER   282      25.173  41.052  55.256  1.00  0.00           H
ATOM   4197  OG  SER   282      24.039  42.520  56.083  1.00  0.00           O
ATOM   4198  HG  SER   282      23.343  42.625  56.736  1.00  0.00           H
ATOM   4199  C   SER   282      23.158  42.114  53.573  1.00  0.00           C
ATOM   4200  O   SER   282      23.944  42.329  52.680  1.00  0.00           O
ATOM   4201  N   THR   283      22.116  42.893  53.718  1.00  0.00           N
ATOM   4202  H   THR   283      21.338  42.644  54.313  1.00  0.00           H
ATOM   4203  CA  THR   283      21.889  44.183  52.947  1.00  0.00           C
ATOM   4204  HA  THR   283      21.799  43.983  51.879  1.00  0.00           H
ATOM   4205  CB  THR   283      20.501  44.809  53.435  1.00  0.00           C
ATOM   4206  HB  THR   283      20.502  45.026  54.504  1.00  0.00           H
ATOM   4207  CG2 THR   283      20.043  46.049  52.720  1.00  0.00           C
ATOM   4208 HG21 THR   283      19.067  46.222  53.174  1.00  0.00           H
ATOM   4209 HG22 THR   283      20.688  46.919  52.842  1.00  0.00           H
ATOM   4210 HG23 THR   283      19.960  45.970  51.636  1.00  0.00           H
ATOM   4211  OG1 THR   283      19.407  43.940  53.172  1.00  0.00           O
ATOM   4212  HG1 THR   283      18.577  44.139  53.610  1.00  0.00           H
ATOM   4213  C   THR   283      23.035  45.172  53.225  1.00  0.00           C
ATOM   4214  O   THR   283      23.265  46.107  52.436  1.00  0.00           O
ATOM   4215  N   ASN   284      23.864  44.990  54.355  1.00  0.00           N
ATOM   4216  H   ASN   284      23.714  44.115  54.838  1.00  0.00           H
ATOM   4217  CA  ASN   284      24.874  45.876  54.846  1.00  0.00           C
ATOM   4218  HA  ASN   284      24.912  46.741  54.184  1.00  0.00           H
ATOM   4219  CB  ASN   284      24.488  46.418  56.247  1.00  0.00           C
ATOM   4220  HB2 ASN   284      24.666  45.683  57.032  1.00  0.00           H
ATOM   4221  HB3 ASN   284      25.178  47.238  56.438  1.00  0.00           H
ATOM   4222  CG  ASN   284      23.054  46.946  56.297  1.00  0.00           C
ATOM   4223  OD1 ASN   284      22.085  46.244  56.447  1.00  0.00           O
ATOM   4224  ND2 ASN   284      22.941  48.295  56.182  1.00  0.00           N
ATOM   4225 HD21 ASN   284      22.038  48.572  55.824  1.00  0.00           H
ATOM   4226 HD22 ASN   284      23.720  48.902  55.967  1.00  0.00           H
ATOM   4227  C   ASN   284      26.314  45.344  54.908  1.00  0.00           C
ATOM   4228  O   ASN   284      27.251  46.041  54.684  1.00  0.00           O
ATOM   4229  N   SER   285      26.417  44.057  55.314  1.00  0.00           N
ATOM   4230  H   SER   285      25.610  43.472  55.476  1.00  0.00           H
ATOM   4231  CA  SER   285      27.721  43.384  55.637  1.00  0.00           C
ATOM   4232  HA  SER   285      28.498  44.108  55.390  1.00  0.00           H
ATOM   4233  CB  SER   285      27.800  43.207  57.123  1.00  0.00           C
ATOM   4234  HB2 SER   285      27.370  44.058  57.650  1.00  0.00           H
ATOM   4235  HB3 SER   285      27.249  42.326  57.452  1.00  0.00           H
ATOM   4236  OG  SER   285      29.106  43.107  57.548  1.00  0.00           O
ATOM   4237  HG  SER   285      29.607  43.925  57.547  1.00  0.00           H
ATOM   4238  C   SER   285      28.124  42.172  54.755  1.00  0.00           C
ATOM   4239  O   SER   285      27.324  41.571  54.023  1.00  0.00           O
ATOM   4240  N   ARG   286      29.370  41.678  55.021  1.00  0.00           N
ATOM   4241  H   ARG   286      29.891  42.177  55.728  1.00  0.00           H
ATOM   4242  CA  ARG   286      29.936  40.573  54.181  1.00  0.00           C
ATOM   4243  HA  ARG   286      29.579  40.677  53.156  1.00  0.00           H
ATOM   4244  CB  ARG   286      31.466  40.585  54.294  1.00  0.00           C
ATOM   4245  HB2 ARG   286      31.911  39.723  53.796  1.00  0.00           H
ATOM   4246  HB3 ARG   286      31.910  41.485  53.867  1.00  0.00           H
ATOM   4247  CG  ARG   286      31.988  40.489  55.737  1.00  0.00           C
ATOM   4248  HG2 ARG   286      31.571  41.373  56.219  1.00  0.00           H
ATOM   4249  HG3 ARG   286      31.624  39.626  56.293  1.00  0.00           H
ATOM   4250  CD  ARG   286      33.437  40.522  55.799  1.00  0.00           C
ATOM   4251  HD2 ARG   286      33.758  39.526  55.495  1.00  0.00           H
ATOM   4252  HD3 ARG   286      33.808  41.292  55.123  1.00  0.00           H
ATOM   4253  NE  ARG   286      33.823  40.763  57.164  1.00  0.00           N
ATOM   4254  HE  ARG   286      33.116  41.123  57.791  1.00  0.00           H
ATOM   4255  CZ  ARG   286      34.965  40.472  57.751  1.00  0.00           C
ATOM   4256  NH1 ARG   286      35.086  40.579  58.999  1.00  0.00           N
ATOM   4257 HH11 ARG   286      34.443  40.952  59.682  1.00  0.00           H
ATOM   4258 HH12 ARG   286      36.022  40.303  59.263  1.00  0.00           H
ATOM   4259  NH2 ARG   286      36.015  40.085  57.033  1.00  0.00           N
ATOM   4260 HH21 ARG   286      36.017  40.096  56.023  1.00  0.00           H
ATOM   4261 HH22 ARG   286      36.956  40.077  57.399  1.00  0.00           H
ATOM   4262  C   ARG   286      29.440  39.206  54.645  1.00  0.00           C
ATOM   4263  O   ARG   286      30.091  38.135  54.572  1.00  0.00           O
ATOM   4264  N   SER   287      28.217  39.178  55.149  1.00  0.00           N
ATOM   4265  H   SER   287      27.651  40.005  55.023  1.00  0.00           H
ATOM   4266  CA  SER   287      27.660  38.144  56.020  1.00  0.00           C
ATOM   4267  HA  SER   287      28.412  37.609  56.600  1.00  0.00           H
ATOM   4268  CB  SER   287      26.678  38.719  57.087  1.00  0.00           C
ATOM   4269  HB2 SER   287      25.774  39.125  56.632  1.00  0.00           H
ATOM   4270  HB3 SER   287      26.559  37.849  57.731  1.00  0.00           H
ATOM   4271  OG  SER   287      27.314  39.744  57.831  1.00  0.00           O
ATOM   4272  HG  SER   287      26.665  40.071  58.459  1.00  0.00           H
ATOM   4273  C   SER   287      26.873  37.173  55.235  1.00  0.00           C
ATOM   4274  O   SER   287      25.941  37.562  54.511  1.00  0.00           O
ATOM   4275  N   GLY   288      27.236  35.868  55.342  1.00  0.00           N
ATOM   4276  H   GLY   288      28.068  35.604  55.849  1.00  0.00           H
ATOM   4277  CA  GLY   288      26.470  34.857  54.637  1.00  0.00           C
ATOM   4278  HA2 GLY   288      26.593  33.881  55.107  1.00  0.00           H
ATOM   4279  HA3 GLY   288      25.423  35.109  54.801  1.00  0.00           H
ATOM   4280  C   GLY   288      26.758  34.809  53.127  1.00  0.00           C
ATOM   4281  O   GLY   288      27.334  35.664  52.508  1.00  0.00           O
ATOM   4282  N   PHE   289      26.123  33.827  52.422  1.00  0.00           N
ATOM   4283  H   PHE   289      25.719  33.033  52.900  1.00  0.00           H
ATOM   4284  CA  PHE   289      26.151  33.813  50.946  1.00  0.00           C
ATOM   4285  HA  PHE   289      26.235  34.824  50.547  1.00  0.00           H
ATOM   4286  CB  PHE   289      27.390  33.110  50.427  1.00  0.00           C
ATOM   4287  HB2 PHE   289      28.300  33.400  50.953  1.00  0.00           H
ATOM   4288  HB3 PHE   289      27.433  32.040  50.627  1.00  0.00           H
ATOM   4289  CG  PHE   289      27.732  33.496  49.004  1.00  0.00           C
ATOM   4290  CD1 PHE   289      28.333  34.739  48.750  1.00  0.00           C
ATOM   4291  HD1 PHE   289      28.458  35.384  49.608  1.00  0.00           H
ATOM   4292  CE1 PHE   289      28.765  35.104  47.473  1.00  0.00           C
ATOM   4293  HE1 PHE   289      29.279  36.048  47.366  1.00  0.00           H
ATOM   4294  CZ  PHE   289      28.491  34.288  46.376  1.00  0.00           C
ATOM   4295  HZ  PHE   289      28.868  34.628  45.423  1.00  0.00           H
ATOM   4296  CE2 PHE   289      27.747  33.121  46.599  1.00  0.00           C
ATOM   4297  HE2 PHE   289      27.442  32.461  45.799  1.00  0.00           H
ATOM   4298  CD2 PHE   289      27.415  32.728  47.878  1.00  0.00           C
ATOM   4299  HD2 PHE   289      26.788  31.852  47.965  1.00  0.00           H
ATOM   4300  C   PHE   289      24.853  33.190  50.476  1.00  0.00           C
ATOM   4301  O   PHE   289      24.312  32.257  51.026  1.00  0.00           O
ATOM   4302  N   GLU   290      24.359  33.655  49.406  1.00  0.00           N
ATOM   4303  H   GLU   290      24.867  34.473  49.103  1.00  0.00           H
ATOM   4304  CA  GLU   290      23.146  33.127  48.685  1.00  0.00           C
ATOM   4305  HA  GLU   290      22.942  32.085  48.929  1.00  0.00           H
ATOM   4306  CB  GLU   290      21.837  33.928  49.270  1.00  0.00           C
ATOM   4307  HB2 GLU   290      20.943  33.471  48.847  1.00  0.00           H
ATOM   4308  HB3 GLU   290      21.833  33.820  50.354  1.00  0.00           H
ATOM   4309  CG  GLU   290      21.737  35.410  49.015  1.00  0.00           C
ATOM   4310  HG2 GLU   290      22.707  35.821  49.295  1.00  0.00           H
ATOM   4311  HG3 GLU   290      21.664  35.572  47.940  1.00  0.00           H
ATOM   4312  CD  GLU   290      20.686  36.143  49.822  1.00  0.00           C
ATOM   4313  OE1 GLU   290      20.452  37.342  49.615  1.00  0.00           O
ATOM   4314  OE2 GLU   290      19.993  35.455  50.588  1.00  0.00           O
ATOM   4315  C   GLU   290      23.339  33.123  47.153  1.00  0.00           C
ATOM   4316  O   GLU   290      23.951  34.029  46.542  1.00  0.00           O
ATOM   4317  N   MET   291      22.576  32.157  46.518  1.00  0.00           N
ATOM   4318  H   MET   291      21.986  31.751  47.230  1.00  0.00           H
ATOM   4319  CA  MET   291      22.117  32.219  45.125  1.00  0.00           C
ATOM   4320  HA  MET   291      22.759  32.912  44.581  1.00  0.00           H
ATOM   4321  CB  MET   291      22.159  30.846  44.486  1.00  0.00           C
ATOM   4322  HB2 MET   291      21.588  30.135  45.085  1.00  0.00           H
ATOM   4323  HB3 MET   291      21.761  30.874  43.471  1.00  0.00           H
ATOM   4324  CG  MET   291      23.553  30.179  44.289  1.00  0.00           C
ATOM   4325  HG2 MET   291      23.936  29.999  45.293  1.00  0.00           H
ATOM   4326  HG3 MET   291      23.441  29.173  43.884  1.00  0.00           H
ATOM   4327  SD  MET   291      24.856  31.313  43.547  1.00  0.00           S
ATOM   4328  CE  MET   291      24.211  31.674  41.936  1.00  0.00           C
ATOM   4329  HE1 MET   291      23.292  32.243  42.078  1.00  0.00           H
ATOM   4330  HE2 MET   291      24.897  32.246  41.311  1.00  0.00           H
ATOM   4331  HE3 MET   291      23.982  30.683  41.544  1.00  0.00           H
ATOM   4332  C   MET   291      20.702  32.739  44.890  1.00  0.00           C
ATOM   4333  O   MET   291      19.835  32.564  45.775  1.00  0.00           O
ATOM   4334  N   ILE   292      20.429  33.141  43.657  1.00  0.00           N
ATOM   4335  H   ILE   292      21.115  33.141  42.915  1.00  0.00           H
ATOM   4336  CA  ILE   292      19.056  33.564  43.151  1.00  0.00           C
ATOM   4337  HA  ILE   292      18.255  32.997  43.625  1.00  0.00           H
ATOM   4338  CB  ILE   292      18.829  35.018  43.399  1.00  0.00           C
ATOM   4339  HB  ILE   292      19.617  35.511  42.831  1.00  0.00           H
ATOM   4340  CG2 ILE   292      17.441  35.544  42.975  1.00  0.00           C
ATOM   4341 HG21 ILE   292      16.678  35.066  43.590  1.00  0.00           H
ATOM   4342 HG22 ILE   292      17.321  36.602  43.208  1.00  0.00           H
ATOM   4343 HG23 ILE   292      17.151  35.334  41.945  1.00  0.00           H
ATOM   4344  CG1 ILE   292      19.049  35.469  44.844  1.00  0.00           C
ATOM   4345 HG12 ILE   292      18.305  36.225  45.094  1.00  0.00           H
ATOM   4346 HG13 ILE   292      18.728  34.741  45.591  1.00  0.00           H
ATOM   4347  CD1 ILE   292      20.472  36.070  45.095  1.00  0.00           C
ATOM   4348 HD11 ILE   292      21.265  35.327  45.186  1.00  0.00           H
ATOM   4349 HD12 ILE   292      20.634  36.787  44.290  1.00  0.00           H
ATOM   4350 HD13 ILE   292      20.439  36.691  45.990  1.00  0.00           H
ATOM   4351  C   ILE   292      18.992  33.324  41.613  1.00  0.00           C
ATOM   4352  O   ILE   292      19.888  33.674  40.866  1.00  0.00           O
ATOM   4353  N   TRP   293      17.870  32.713  41.102  1.00  0.00           N
ATOM   4354  H   TRP   293      17.224  32.426  41.824  1.00  0.00           H
ATOM   4355  CA  TRP   293      17.377  32.623  39.715  1.00  0.00           C
ATOM   4356  HA  TRP   293      18.258  32.883  39.128  1.00  0.00           H
ATOM   4357  CB  TRP   293      16.973  31.157  39.354  1.00  0.00           C
ATOM   4358  HB2 TRP   293      17.871  30.549  39.465  1.00  0.00           H
ATOM   4359  HB3 TRP   293      16.275  30.730  40.075  1.00  0.00           H
ATOM   4360  CG  TRP   293      16.276  31.020  37.973  1.00  0.00           C
ATOM   4361  CD1 TRP   293      15.040  30.573  37.700  1.00  0.00           C
ATOM   4362  HD1 TRP   293      14.371  30.155  38.438  1.00  0.00           H
ATOM   4363  NE1 TRP   293      14.823  30.758  36.305  1.00  0.00           N
ATOM   4364  HE1 TRP   293      13.954  30.483  35.869  1.00  0.00           H
ATOM   4365  CE2 TRP   293      15.885  31.403  35.693  1.00  0.00           C
ATOM   4366  CZ2 TRP   293      16.225  31.680  34.351  1.00  0.00           C
ATOM   4367  HZ2 TRP   293      15.484  31.584  33.570  1.00  0.00           H
ATOM   4368  CH2 TRP   293      17.520  32.060  34.041  1.00  0.00           C
ATOM   4369  HH2 TRP   293      17.803  32.275  33.022  1.00  0.00           H
ATOM   4370  CZ3 TRP   293      18.460  32.255  35.030  1.00  0.00           C
ATOM   4371  HZ3 TRP   293      19.448  32.618  34.786  1.00  0.00           H
ATOM   4372  CE3 TRP   293      18.124  32.027  36.350  1.00  0.00           C
ATOM   4373  HE3 TRP   293      18.915  32.037  37.084  1.00  0.00           H
ATOM   4374  CD2 TRP   293      16.876  31.561  36.749  1.00  0.00           C
ATOM   4375  C   TRP   293      16.397  33.703  39.394  1.00  0.00           C
ATOM   4376  O   TRP   293      15.245  33.605  39.741  1.00  0.00           O
ATOM   4377  N   ASP   294      16.844  34.719  38.643  1.00  0.00           N
ATOM   4378  H   ASP   294      17.690  34.682  38.093  1.00  0.00           H
ATOM   4379  CA  ASP   294      16.005  35.781  38.199  1.00  0.00           C
ATOM   4380  HA  ASP   294      15.019  35.614  38.630  1.00  0.00           H
ATOM   4381  CB  ASP   294      16.608  37.088  38.695  1.00  0.00           C
ATOM   4382  HB2 ASP   294      16.951  36.918  39.715  1.00  0.00           H
ATOM   4383  HB3 ASP   294      17.413  37.392  38.025  1.00  0.00           H
ATOM   4384  CG  ASP   294      15.674  38.218  38.785  1.00  0.00           C
ATOM   4385  OD1 ASP   294      14.480  38.129  38.323  1.00  0.00           O
ATOM   4386  OD2 ASP   294      16.113  39.285  39.260  1.00  0.00           O
ATOM   4387  C   ASP   294      15.831  35.872  36.594  1.00  0.00           C
ATOM   4388  O   ASP   294      16.663  36.365  35.833  1.00  0.00           O
ATOM   4389  N   PRO   295      14.664  35.365  36.168  1.00  0.00           N
ATOM   4390  CD  PRO   295      13.720  34.531  36.854  1.00  0.00           C
ATOM   4391  HD2 PRO   295      13.213  35.108  37.628  1.00  0.00           H
ATOM   4392  HD3 PRO   295      14.113  33.691  37.426  1.00  0.00           H
ATOM   4393  CG  PRO   295      12.906  33.807  35.709  1.00  0.00           C
ATOM   4394  HG2 PRO   295      11.870  33.600  35.975  1.00  0.00           H
ATOM   4395  HG3 PRO   295      13.488  32.986  35.290  1.00  0.00           H
ATOM   4396  CB  PRO   295      12.788  34.913  34.624  1.00  0.00           C
ATOM   4397  HB2 PRO   295      12.043  35.623  34.983  1.00  0.00           H
ATOM   4398  HB3 PRO   295      12.583  34.381  33.695  1.00  0.00           H
ATOM   4399  CA  PRO   295      14.217  35.543  34.728  1.00  0.00           C
ATOM   4400  HA  PRO   295      14.941  34.971  34.147  1.00  0.00           H
ATOM   4401  C   PRO   295      14.084  36.963  34.262  1.00  0.00           C
ATOM   4402  O   PRO   295      13.680  37.836  35.010  1.00  0.00           O
ATOM   4403  N   ASN   296      14.538  37.364  33.037  1.00  0.00           N
ATOM   4404  H   ASN   296      14.903  36.661  32.411  1.00  0.00           H
ATOM   4405  CA  ASN   296      14.558  38.781  32.499  1.00  0.00           C
ATOM   4406  HA  ASN   296      15.127  38.638  31.580  1.00  0.00           H
ATOM   4407  CB  ASN   296      13.321  39.454  32.127  1.00  0.00           C
ATOM   4408  HB2 ASN   296      12.655  39.677  32.961  1.00  0.00           H
ATOM   4409  HB3 ASN   296      13.457  40.444  31.689  1.00  0.00           H
ATOM   4410  CG  ASN   296      12.586  38.586  31.088  1.00  0.00           C
ATOM   4411  OD1 ASN   296      13.126  38.183  30.064  1.00  0.00           O
ATOM   4412  ND2 ASN   296      11.345  38.405  31.089  1.00  0.00           N
ATOM   4413 HD21 ASN   296      10.968  38.020  30.235  1.00  0.00           H
ATOM   4414 HD22 ASN   296      10.717  38.979  31.635  1.00  0.00           H
ATOM   4415  C   ASN   296      15.412  39.708  33.340  1.00  0.00           C
ATOM   4416  O   ASN   296      15.444  40.925  33.005  1.00  0.00           O
ATOM   4417  N   GLY   297      16.132  39.388  34.443  1.00  0.00           N
ATOM   4418  H   GLY   297      15.945  38.473  34.826  1.00  0.00           H
ATOM   4419  CA  GLY   297      16.922  40.384  35.279  1.00  0.00           C
ATOM   4420  HA2 GLY   297      16.228  41.200  35.478  1.00  0.00           H
ATOM   4421  HA3 GLY   297      17.194  39.960  36.246  1.00  0.00           H
ATOM   4422  C   GLY   297      18.172  40.967  34.701  1.00  0.00           C
ATOM   4423  O   GLY   297      18.829  41.841  35.365  1.00  0.00           O
ATOM   4424  N   TRP   298      18.488  40.682  33.486  1.00  0.00           N
ATOM   4425  H   TRP   298      17.975  39.941  33.031  1.00  0.00           H
ATOM   4426  CA  TRP   298      19.559  41.375  32.723  1.00  0.00           C
ATOM   4427  HA  TRP   298      20.435  41.552  33.347  1.00  0.00           H
ATOM   4428  CB  TRP   298      20.048  40.352  31.695  1.00  0.00           C
ATOM   4429  HB2 TRP   298      20.225  39.394  32.185  1.00  0.00           H
ATOM   4430  HB3 TRP   298      19.369  40.142  30.869  1.00  0.00           H
ATOM   4431  CG  TRP   298      21.305  40.721  31.081  1.00  0.00           C
ATOM   4432  CD1 TRP   298      21.420  41.402  29.910  1.00  0.00           C
ATOM   4433  HD1 TRP   298      20.578  41.691  29.299  1.00  0.00           H
ATOM   4434  NE1 TRP   298      22.720  41.715  29.678  1.00  0.00           N
ATOM   4435  HE1 TRP   298      23.052  42.307  28.929  1.00  0.00           H
ATOM   4436  CE2 TRP   298      23.536  41.120  30.647  1.00  0.00           C
ATOM   4437  CZ2 TRP   298      24.920  40.830  30.703  1.00  0.00           C
ATOM   4438  HZ2 TRP   298      25.619  41.174  29.955  1.00  0.00           H
ATOM   4439  CH2 TRP   298      25.416  40.053  31.739  1.00  0.00           C
ATOM   4440  HH2 TRP   298      26.482  39.878  31.747  1.00  0.00           H
ATOM   4441  CZ3 TRP   298      24.608  39.552  32.764  1.00  0.00           C
ATOM   4442  HZ3 TRP   298      25.006  38.955  33.572  1.00  0.00           H
ATOM   4443  CE3 TRP   298      23.215  39.811  32.669  1.00  0.00           C
ATOM   4444  HE3 TRP   298      22.527  39.400  33.392  1.00  0.00           H
ATOM   4445  CD2 TRP   298      22.624  40.491  31.601  1.00  0.00           C
ATOM   4446  C   TRP   298      19.099  42.612  32.043  1.00  0.00           C
ATOM   4447  O   TRP   298      19.945  43.405  31.684  1.00  0.00           O
ATOM   4448  N   THR   299      17.799  42.807  31.940  1.00  0.00           N
ATOM   4449  H   THR   299      17.162  42.296  32.535  1.00  0.00           H
ATOM   4450  CA  THR   299      17.218  43.995  31.341  1.00  0.00           C
ATOM   4451  HA  THR   299      17.935  44.811  31.245  1.00  0.00           H
ATOM   4452  CB  THR   299      16.759  43.684  29.922  1.00  0.00           C
ATOM   4453  HB  THR   299      16.166  44.550  29.627  1.00  0.00           H
ATOM   4454  CG2 THR   299      17.849  43.426  28.854  1.00  0.00           C
ATOM   4455 HG21 THR   299      18.411  42.530  29.119  1.00  0.00           H
ATOM   4456 HG22 THR   299      17.408  43.329  27.863  1.00  0.00           H
ATOM   4457 HG23 THR   299      18.524  44.281  28.821  1.00  0.00           H
ATOM   4458  OG1 THR   299      15.930  42.562  29.926  1.00  0.00           O
ATOM   4459  HG1 THR   299      15.104  42.806  30.350  1.00  0.00           H
ATOM   4460  C   THR   299      15.971  44.660  32.114  1.00  0.00           C
ATOM   4461  O   THR   299      15.850  45.896  32.086  1.00  0.00           O
ATOM   4462  N   GLU   300      15.133  43.810  32.771  1.00  0.00           N
ATOM   4463  H   GLU   300      15.281  42.815  32.686  1.00  0.00           H
ATOM   4464  CA  GLU   300      14.115  44.245  33.645  1.00  0.00           C
ATOM   4465  HA  GLU   300      13.720  45.213  33.333  1.00  0.00           H
ATOM   4466  CB  GLU   300      12.970  43.200  33.648  1.00  0.00           C
ATOM   4467  HB2 GLU   300      12.668  43.021  32.616  1.00  0.00           H
ATOM   4468  HB3 GLU   300      13.337  42.266  34.075  1.00  0.00           H
ATOM   4469  CG  GLU   300      11.766  43.553  34.497  1.00  0.00           C
ATOM   4470  HG2 GLU   300      11.058  42.725  34.508  1.00  0.00           H
ATOM   4471  HG3 GLU   300      12.023  43.673  35.550  1.00  0.00           H
ATOM   4472  CD  GLU   300      11.033  44.806  34.084  1.00  0.00           C
ATOM   4473  OE1 GLU   300      10.483  45.526  35.005  1.00  0.00           O
ATOM   4474  OE2 GLU   300      10.986  45.087  32.875  1.00  0.00           O
ATOM   4475  C   GLU   300      14.605  44.491  35.140  1.00  0.00           C
ATOM   4476  O   GLU   300      15.490  43.757  35.658  1.00  0.00           O
ATOM   4477  N   THR   301      14.062  45.555  35.788  1.00  0.00           N
ATOM   4478  H   THR   301      13.445  46.252  35.394  1.00  0.00           H
ATOM   4479  CA  THR   301      14.416  46.061  37.104  1.00  0.00           C
ATOM   4480  HA  THR   301      15.493  45.888  37.104  1.00  0.00           H
ATOM   4481  CB  THR   301      14.315  47.572  37.163  1.00  0.00           C
ATOM   4482  HB  THR   301      14.666  47.802  38.170  1.00  0.00           H
ATOM   4483  CG2 THR   301      15.051  48.303  36.087  1.00  0.00           C
ATOM   4484 HG21 THR   301      16.107  48.036  36.115  1.00  0.00           H
ATOM   4485 HG22 THR   301      14.751  48.038  35.074  1.00  0.00           H
ATOM   4486 HG23 THR   301      14.960  49.383  36.207  1.00  0.00           H
ATOM   4487  OG1 THR   301      13.007  47.998  36.987  1.00  0.00           O
ATOM   4488  HG1 THR   301      12.860  48.032  36.038  1.00  0.00           H
ATOM   4489  C   THR   301      13.699  45.475  38.336  1.00  0.00           C
ATOM   4490  O   THR   301      14.055  45.929  39.433  1.00  0.00           O
ATOM   4491  N   ASP   302      12.776  44.473  38.229  1.00  0.00           N
ATOM   4492  H   ASP   302      12.553  44.077  37.327  1.00  0.00           H
ATOM   4493  CA  ASP   302      11.849  44.009  39.231  1.00  0.00           C
ATOM   4494  HA  ASP   302      11.344  44.935  39.502  1.00  0.00           H
ATOM   4495  CB  ASP   302      10.841  43.079  38.575  1.00  0.00           C
ATOM   4496  HB2 ASP   302      10.575  43.486  37.600  1.00  0.00           H
ATOM   4497  HB3 ASP   302      11.360  42.181  38.241  1.00  0.00           H
ATOM   4498  CG  ASP   302       9.651  42.696  39.437  1.00  0.00           C
ATOM   4499  OD1 ASP   302       9.475  42.935  40.620  1.00  0.00           O
ATOM   4500  OD2 ASP   302       8.721  42.132  38.792  1.00  0.00           O
ATOM   4501  C   ASP   302      12.636  43.500  40.490  1.00  0.00           C
ATOM   4502  O   ASP   302      13.591  42.795  40.379  1.00  0.00           O
ATOM   4503  N   SER   303      12.074  43.783  41.646  1.00  0.00           N
ATOM   4504  H   SER   303      11.331  44.467  41.613  1.00  0.00           H
ATOM   4505  CA  SER   303      12.503  43.222  42.841  1.00  0.00           C
ATOM   4506  HA  SER   303      13.591  43.245  42.901  1.00  0.00           H
ATOM   4507  CB  SER   303      11.983  44.076  44.044  1.00  0.00           C
ATOM   4508  HB2 SER   303      11.896  45.144  43.844  1.00  0.00           H
ATOM   4509  HB3 SER   303      11.018  43.721  44.405  1.00  0.00           H
ATOM   4510  OG  SER   303      12.918  43.872  45.064  1.00  0.00           O
ATOM   4511  HG  SER   303      12.873  44.601  45.686  1.00  0.00           H
ATOM   4512  C   SER   303      12.170  41.700  42.911  1.00  0.00           C
ATOM   4513  O   SER   303      12.825  40.918  43.584  1.00  0.00           O
ATOM   4514  N   SER   304      11.120  41.251  42.263  1.00  0.00           N
ATOM   4515  H   SER   304      10.610  41.938  41.728  1.00  0.00           H
ATOM   4516  CA  SER   304      10.861  39.838  42.063  1.00  0.00           C
ATOM   4517  HA  SER   304      10.814  39.263  42.988  1.00  0.00           H
ATOM   4518  CB  SER   304       9.481  39.542  41.339  1.00  0.00           C
ATOM   4519  HB2 SER   304       8.696  39.988  41.951  1.00  0.00           H
ATOM   4520  HB3 SER   304       9.583  40.084  40.399  1.00  0.00           H
ATOM   4521  OG  SER   304       9.124  38.142  41.135  1.00  0.00           O
ATOM   4522  HG  SER   304       8.753  37.738  41.923  1.00  0.00           H
ATOM   4523  C   SER   304      11.954  39.035  41.286  1.00  0.00           C
ATOM   4524  O   SER   304      12.716  39.519  40.453  1.00  0.00           O
ATOM   4525  N   PHE   305      11.848  37.704  41.413  1.00  0.00           N
ATOM   4526  H   PHE   305      11.122  37.320  42.001  1.00  0.00           H
ATOM   4527  CA  PHE   305      12.702  36.613  40.896  1.00  0.00           C
ATOM   4528  HA  PHE   305      12.914  36.702  39.831  1.00  0.00           H
ATOM   4529  CB  PHE   305      14.095  36.566  41.639  1.00  0.00           C
ATOM   4530  HB2 PHE   305      14.609  35.677  41.273  1.00  0.00           H
ATOM   4531  HB3 PHE   305      14.722  37.414  41.361  1.00  0.00           H
ATOM   4532  CG  PHE   305      13.963  36.547  43.155  1.00  0.00           C
ATOM   4533  CD1 PHE   305      13.915  35.276  43.841  1.00  0.00           C
ATOM   4534  HD1 PHE   305      14.035  34.330  43.334  1.00  0.00           H
ATOM   4535  CE1 PHE   305      13.642  35.280  45.195  1.00  0.00           C
ATOM   4536  HE1 PHE   305      13.422  34.336  45.672  1.00  0.00           H
ATOM   4537  CZ  PHE   305      13.560  36.475  45.961  1.00  0.00           C
ATOM   4538  HZ  PHE   305      13.242  36.507  46.993  1.00  0.00           H
ATOM   4539  CE2 PHE   305      13.839  37.693  45.316  1.00  0.00           C
ATOM   4540  HE2 PHE   305      13.757  38.612  45.878  1.00  0.00           H
ATOM   4541  CD2 PHE   305      13.928  37.771  43.902  1.00  0.00           C
ATOM   4542  HD2 PHE   305      14.039  38.755  43.472  1.00  0.00           H
ATOM   4543  C   PHE   305      11.974  35.272  40.958  1.00  0.00           C
ATOM   4544  O   PHE   305      10.911  35.094  41.602  1.00  0.00           O
ATOM   4545  N   SER   306      12.574  34.207  40.491  1.00  0.00           N
ATOM   4546  H   SER   306      13.542  34.333  40.231  1.00  0.00           H
ATOM   4547  CA  SER   306      12.079  32.782  40.574  1.00  0.00           C
ATOM   4548  HA  SER   306      10.991  32.782  40.528  1.00  0.00           H
ATOM   4549  CB  SER   306      12.540  32.015  39.292  1.00  0.00           C
ATOM   4550  HB2 SER   306      12.304  32.609  38.409  1.00  0.00           H
ATOM   4551  HB3 SER   306      13.615  31.859  39.381  1.00  0.00           H
ATOM   4552  OG  SER   306      12.059  30.713  39.118  1.00  0.00           O
ATOM   4553  HG  SER   306      11.418  30.671  38.404  1.00  0.00           H
ATOM   4554  C   SER   306      12.403  32.063  41.873  1.00  0.00           C
ATOM   4555  O   SER   306      11.430  31.669  42.639  1.00  0.00           O
ATOM   4556  N   VAL   307      13.696  31.748  42.204  1.00  0.00           N
ATOM   4557  H   VAL   307      14.445  32.179  41.681  1.00  0.00           H
ATOM   4558  CA  VAL   307      14.061  30.986  43.349  1.00  0.00           C
ATOM   4559  HA  VAL   307      13.296  31.088  44.120  1.00  0.00           H
ATOM   4560  CB  VAL   307      14.315  29.478  42.968  1.00  0.00           C
ATOM   4561  HB  VAL   307      14.987  29.474  42.111  1.00  0.00           H
ATOM   4562  CG1 VAL   307      15.054  28.584  44.003  1.00  0.00           C
ATOM   4563 HG11 VAL   307      16.092  28.916  43.982  1.00  0.00           H
ATOM   4564 HG12 VAL   307      14.651  28.537  45.014  1.00  0.00           H
ATOM   4565 HG13 VAL   307      15.068  27.564  43.619  1.00  0.00           H
ATOM   4566  CG2 VAL   307      12.916  28.869  42.572  1.00  0.00           C
ATOM   4567 HG21 VAL   307      12.075  28.955  43.260  1.00  0.00           H
ATOM   4568 HG22 VAL   307      12.498  29.349  41.687  1.00  0.00           H
ATOM   4569 HG23 VAL   307      12.936  27.798  42.372  1.00  0.00           H
ATOM   4570  C   VAL   307      15.235  31.638  44.064  1.00  0.00           C
ATOM   4571  O   VAL   307      15.895  32.489  43.450  1.00  0.00           O
ATOM   4572  N   LYS   308      15.522  31.236  45.300  1.00  0.00           N
ATOM   4573  H   LYS   308      14.990  30.483  45.711  1.00  0.00           H
ATOM   4574  CA  LYS   308      16.763  31.477  45.890  1.00  0.00           C
ATOM   4575  HA  LYS   308      17.463  31.577  45.060  1.00  0.00           H
ATOM   4576  CB  LYS   308      16.946  32.775  46.610  1.00  0.00           C
ATOM   4577  HB2 LYS   308      17.921  32.771  47.097  1.00  0.00           H
ATOM   4578  HB3 LYS   308      16.930  33.616  45.917  1.00  0.00           H
ATOM   4579  CG  LYS   308      15.871  33.010  47.683  1.00  0.00           C
ATOM   4580  HG2 LYS   308      14.898  32.987  47.193  1.00  0.00           H
ATOM   4581  HG3 LYS   308      15.895  32.241  48.455  1.00  0.00           H
ATOM   4582  CD  LYS   308      16.057  34.381  48.295  1.00  0.00           C
ATOM   4583  HD2 LYS   308      15.913  35.184  47.572  1.00  0.00           H
ATOM   4584  HD3 LYS   308      15.414  34.446  49.172  1.00  0.00           H
ATOM   4585  CE  LYS   308      17.462  34.715  48.903  1.00  0.00           C
ATOM   4586  HE2 LYS   308      17.727  33.969  49.654  1.00  0.00           H
ATOM   4587  HE3 LYS   308      18.191  34.600  48.102  1.00  0.00           H
ATOM   4588  NZ  LYS   308      17.438  36.085  49.484  1.00  0.00           N
ATOM   4589  HZ1 LYS   308      17.370  36.765  48.740  1.00  0.00           H
ATOM   4590  HZ2 LYS   308      16.752  36.190  50.218  1.00  0.00           H
ATOM   4591  HZ3 LYS   308      18.219  36.279  50.094  1.00  0.00           H
ATOM   4592  C   LYS   308      17.273  30.285  46.785  1.00  0.00           C
ATOM   4593  O   LYS   308      16.482  29.561  47.287  1.00  0.00           O
ATOM   4594  N   GLN   309      18.588  30.230  47.084  1.00  0.00           N
ATOM   4595  H   GLN   309      19.103  31.034  46.753  1.00  0.00           H
ATOM   4596  CA  GLN   309      19.182  29.191  47.878  1.00  0.00           C
ATOM   4597  HA  GLN   309      18.368  28.695  48.406  1.00  0.00           H
ATOM   4598  CB  GLN   309      19.821  28.180  46.905  1.00  0.00           C
ATOM   4599  HB2 GLN   309      19.059  27.803  46.222  1.00  0.00           H
ATOM   4600  HB3 GLN   309      20.564  28.735  46.333  1.00  0.00           H
ATOM   4601  CG  GLN   309      20.397  26.948  47.653  1.00  0.00           C
ATOM   4602  HG2 GLN   309      20.962  27.284  48.523  1.00  0.00           H
ATOM   4603  HG3 GLN   309      19.573  26.341  48.028  1.00  0.00           H
ATOM   4604  CD  GLN   309      21.325  26.025  46.887  1.00  0.00           C
ATOM   4605  OE1 GLN   309      21.312  26.045  45.612  1.00  0.00           O
ATOM   4606  NE2 GLN   309      22.207  25.282  47.471  1.00  0.00           N
ATOM   4607 HE21 GLN   309      22.164  25.223  48.479  1.00  0.00           H
ATOM   4608 HE22 GLN   309      22.746  24.628  46.921  1.00  0.00           H
ATOM   4609  C   GLN   309      20.239  29.814  48.757  1.00  0.00           C
ATOM   4610  O   GLN   309      21.193  30.403  48.312  1.00  0.00           O
ATOM   4611  N   ASP   310      20.150  29.620  50.082  1.00  0.00           N
ATOM   4612  H   ASP   310      19.413  29.020  50.421  1.00  0.00           H
ATOM   4613  CA  ASP   310      21.107  30.014  51.105  1.00  0.00           C
ATOM   4614  HA  ASP   310      21.343  31.067  50.952  1.00  0.00           H
ATOM   4615  CB  ASP   310      20.520  29.811  52.502  1.00  0.00           C
ATOM   4616  HB2 ASP   310      20.018  28.845  52.532  1.00  0.00           H
ATOM   4617  HB3 ASP   310      21.361  29.842  53.195  1.00  0.00           H
ATOM   4618  CG  ASP   310      19.527  30.893  52.886  1.00  0.00           C
ATOM   4619  OD1 ASP   310      19.381  32.002  52.231  1.00  0.00           O
ATOM   4620  OD2 ASP   310      18.810  30.610  53.856  1.00  0.00           O
ATOM   4621  C   ASP   310      22.309  29.091  50.926  1.00  0.00           C
ATOM   4622  O   ASP   310      22.298  27.847  50.933  1.00  0.00           O
ATOM   4623  N   ILE   311      23.571  29.609  50.756  1.00  0.00           N
ATOM   4624  H   ILE   311      23.719  30.603  50.863  1.00  0.00           H
ATOM   4625  CA  ILE   311      24.729  28.842  50.538  1.00  0.00           C
ATOM   4626  HA  ILE   311      24.466  27.810  50.305  1.00  0.00           H
ATOM   4627  CB  ILE   311      25.420  29.445  49.332  1.00  0.00           C
ATOM   4628  HB  ILE   311      25.718  30.460  49.596  1.00  0.00           H
ATOM   4629  CG2 ILE   311      26.771  28.691  49.070  1.00  0.00           C
ATOM   4630 HG21 ILE   311      27.607  28.928  49.728  1.00  0.00           H
ATOM   4631 HG22 ILE   311      26.707  27.602  49.097  1.00  0.00           H
ATOM   4632 HG23 ILE   311      27.115  28.953  48.069  1.00  0.00           H
ATOM   4633  CG1 ILE   311      24.534  29.389  48.054  1.00  0.00           C
ATOM   4634 HG12 ILE   311      23.612  29.968  48.116  1.00  0.00           H
ATOM   4635 HG13 ILE   311      25.073  29.958  47.297  1.00  0.00           H
ATOM   4636  CD1 ILE   311      24.300  28.021  47.475  1.00  0.00           C
ATOM   4637 HD11 ILE   311      23.483  28.170  46.768  1.00  0.00           H
ATOM   4638 HD12 ILE   311      25.190  27.618  46.992  1.00  0.00           H
ATOM   4639 HD13 ILE   311      23.892  27.343  48.225  1.00  0.00           H
ATOM   4640  C   ILE   311      25.602  28.794  51.802  1.00  0.00           C
ATOM   4641  O   ILE   311      26.025  27.749  52.128  1.00  0.00           O
ATOM   4642  N   VAL   312      25.677  29.837  52.616  1.00  0.00           N
ATOM   4643  H   VAL   312      25.291  30.661  52.179  1.00  0.00           H
ATOM   4644  CA  VAL   312      26.373  30.000  53.800  1.00  0.00           C
ATOM   4645  HA  VAL   312      26.584  29.024  54.235  1.00  0.00           H
ATOM   4646  CB  VAL   312      27.731  30.723  53.593  1.00  0.00           C
ATOM   4647  HB  VAL   312      27.476  31.687  53.151  1.00  0.00           H
ATOM   4648  CG1 VAL   312      28.326  31.028  54.946  1.00  0.00           C
ATOM   4649 HG11 VAL   312      29.374  31.321  54.892  1.00  0.00           H
ATOM   4650 HG12 VAL   312      27.845  31.856  55.466  1.00  0.00           H
ATOM   4651 HG13 VAL   312      28.299  30.056  55.440  1.00  0.00           H
ATOM   4652  CG2 VAL   312      28.674  29.893  52.730  1.00  0.00           C
ATOM   4653 HG21 VAL   312      29.333  30.634  52.277  1.00  0.00           H
ATOM   4654 HG22 VAL   312      29.302  29.231  53.328  1.00  0.00           H
ATOM   4655 HG23 VAL   312      28.211  29.331  51.920  1.00  0.00           H
ATOM   4656  C   VAL   312      25.518  30.818  54.779  1.00  0.00           C
ATOM   4657  O   VAL   312      24.792  31.722  54.325  1.00  0.00           O
ATOM   4658  N   ALA   313      25.540  30.502  56.081  1.00  0.00           N
ATOM   4659  H   ALA   313      26.160  29.759  56.369  1.00  0.00           H
ATOM   4660  CA  ALA   313      24.786  31.235  57.082  1.00  0.00           C
ATOM   4661  HA  ALA   313      23.760  31.471  56.797  1.00  0.00           H
ATOM   4662  CB  ALA   313      24.711  30.373  58.390  1.00  0.00           C
ATOM   4663  HB1 ALA   313      25.687  30.122  58.806  1.00  0.00           H
ATOM   4664  HB2 ALA   313      24.193  30.915  59.182  1.00  0.00           H
ATOM   4665  HB3 ALA   313      24.156  29.449  58.234  1.00  0.00           H
ATOM   4666  C   ALA   313      25.484  32.620  57.289  1.00  0.00           C
ATOM   4667  O   ALA   313      26.666  32.740  57.224  1.00  0.00           O
ATOM   4668  N   ILE   314      24.600  33.553  57.688  1.00  0.00           N
ATOM   4669  H   ILE   314      23.618  33.346  57.803  1.00  0.00           H
ATOM   4670  CA  ILE   314      24.975  34.924  58.049  1.00  0.00           C
ATOM   4671  HA  ILE   314      25.566  35.253  57.193  1.00  0.00           H
ATOM   4672  CB  ILE   314      23.739  35.789  58.136  1.00  0.00           C
ATOM   4673  HB  ILE   314      23.136  35.363  57.334  1.00  0.00           H
ATOM   4674  CG2 ILE   314      23.090  35.738  59.540  1.00  0.00           C
ATOM   4675 HG21 ILE   314      23.760  35.971  60.367  1.00  0.00           H
ATOM   4676 HG22 ILE   314      22.236  36.400  59.687  1.00  0.00           H
ATOM   4677 HG23 ILE   314      22.724  34.721  59.679  1.00  0.00           H
ATOM   4678  CG1 ILE   314      23.954  37.191  57.734  1.00  0.00           C
ATOM   4679 HG12 ILE   314      24.473  37.619  58.591  1.00  0.00           H
ATOM   4680 HG13 ILE   314      24.478  37.255  56.780  1.00  0.00           H
ATOM   4681  CD1 ILE   314      22.599  37.932  57.483  1.00  0.00           C
ATOM   4682 HD11 ILE   314      22.707  38.799  56.831  1.00  0.00           H
ATOM   4683 HD12 ILE   314      21.899  37.232  57.027  1.00  0.00           H
ATOM   4684 HD13 ILE   314      22.197  38.332  58.415  1.00  0.00           H
ATOM   4685  C   ILE   314      25.945  34.993  59.233  1.00  0.00           C
ATOM   4686  O   ILE   314      26.555  36.013  59.398  1.00  0.00           O
ATOM   4687  N   THR   315      26.161  33.901  59.920  1.00  0.00           N
ATOM   4688  H   THR   315      25.599  33.089  59.707  1.00  0.00           H
ATOM   4689  CA  THR   315      27.188  33.761  61.005  1.00  0.00           C
ATOM   4690  HA  THR   315      27.128  34.551  61.753  1.00  0.00           H
ATOM   4691  CB  THR   315      26.941  32.368  61.691  1.00  0.00           C
ATOM   4692  HB  THR   315      27.529  32.279  62.604  1.00  0.00           H
ATOM   4693  CG2 THR   315      25.518  32.179  62.041  1.00  0.00           C
ATOM   4694 HG21 THR   315      25.552  31.285  62.663  1.00  0.00           H
ATOM   4695 HG22 THR   315      25.042  32.938  62.661  1.00  0.00           H
ATOM   4696 HG23 THR   315      24.834  32.041  61.204  1.00  0.00           H
ATOM   4697  OG1 THR   315      27.190  31.348  60.785  1.00  0.00           O
ATOM   4698  HG1 THR   315      28.146  31.263  60.756  1.00  0.00           H
ATOM   4699  C   THR   315      28.662  33.891  60.569  1.00  0.00           C
ATOM   4700  O   THR   315      29.556  34.040  61.424  1.00  0.00           O
ATOM   4701  N   ASP   316      28.898  33.664  59.273  1.00  0.00           N
ATOM   4702  H   ASP   316      28.078  33.549  58.695  1.00  0.00           H
ATOM   4703  CA  ASP   316      30.152  33.375  58.590  1.00  0.00           C
ATOM   4704  HA  ASP   316      30.990  33.438  59.285  1.00  0.00           H
ATOM   4705  CB  ASP   316      30.081  31.914  58.007  1.00  0.00           C
ATOM   4706  HB2 ASP   316      29.241  31.893  57.314  1.00  0.00           H
ATOM   4707  HB3 ASP   316      31.008  31.690  57.477  1.00  0.00           H
ATOM   4708  CG  ASP   316      29.850  30.803  59.084  1.00  0.00           C
ATOM   4709  OD1 ASP   316      29.668  29.606  58.736  1.00  0.00           O
ATOM   4710  OD2 ASP   316      29.809  31.141  60.266  1.00  0.00           O
ATOM   4711  C   ASP   316      30.383  34.458  57.520  1.00  0.00           C
ATOM   4712  O   ASP   316      29.505  34.871  56.805  1.00  0.00           O
ATOM   4713  N   TRP   317      31.652  34.823  57.289  1.00  0.00           N
ATOM   4714  H   TRP   317      32.405  34.222  57.595  1.00  0.00           H
ATOM   4715  CA  TRP   317      32.068  36.075  56.640  1.00  0.00           C
ATOM   4716  HA  TRP   317      31.149  36.625  56.442  1.00  0.00           H
ATOM   4717  CB  TRP   317      32.917  37.005  57.575  1.00  0.00           C
ATOM   4718  HB2 TRP   317      33.908  36.601  57.781  1.00  0.00           H
ATOM   4719  HB3 TRP   317      33.113  37.920  57.017  1.00  0.00           H
ATOM   4720  CG  TRP   317      32.246  37.359  58.886  1.00  0.00           C
ATOM   4721  CD1 TRP   317      30.884  37.314  59.114  1.00  0.00           C
ATOM   4722  HD1 TRP   317      30.107  37.091  58.398  1.00  0.00           H
ATOM   4723  NE1 TRP   317      30.721  37.536  60.464  1.00  0.00           N
ATOM   4724  HE1 TRP   317      29.763  37.611  60.778  1.00  0.00           H
ATOM   4725  CE2 TRP   317      31.925  37.898  61.102  1.00  0.00           C
ATOM   4726  CZ2 TRP   317      32.224  38.278  62.419  1.00  0.00           C
ATOM   4727  HZ2 TRP   317      31.404  38.380  63.114  1.00  0.00           H
ATOM   4728  CH2 TRP   317      33.579  38.379  62.785  1.00  0.00           C
ATOM   4729  HH2 TRP   317      33.814  38.495  63.833  1.00  0.00           H
ATOM   4730  CZ3 TRP   317      34.590  38.242  61.833  1.00  0.00           C
ATOM   4731  HZ3 TRP   317      35.634  38.354  62.087  1.00  0.00           H
ATOM   4732  CE3 TRP   317      34.245  37.801  60.499  1.00  0.00           C
ATOM   4733  HE3 TRP   317      34.963  37.720  59.697  1.00  0.00           H
ATOM   4734  CD2 TRP   317      32.906  37.690  60.087  1.00  0.00           C
ATOM   4735  C   TRP   317      32.755  35.736  55.372  1.00  0.00           C
ATOM   4736  O   TRP   317      33.838  35.121  55.295  1.00  0.00           O
ATOM   4737  N   SER   318      32.298  36.286  54.239  1.00  0.00           N
ATOM   4738  H   SER   318      31.425  36.784  54.336  1.00  0.00           H
ATOM   4739  CA  SER   318      32.927  36.300  52.900  1.00  0.00           C
ATOM   4740  HA  SER   318      33.260  35.312  52.579  1.00  0.00           H
ATOM   4741  CB  SER   318      31.946  36.809  51.840  1.00  0.00           C
ATOM   4742  HB2 SER   318      31.104  36.125  51.950  1.00  0.00           H
ATOM   4743  HB3 SER   318      31.637  37.834  52.044  1.00  0.00           H
ATOM   4744  OG  SER   318      32.565  36.717  50.576  1.00  0.00           O
ATOM   4745  HG  SER   318      33.375  37.233  50.600  1.00  0.00           H
ATOM   4746  C   SER   318      34.132  37.326  52.752  1.00  0.00           C
ATOM   4747  O   SER   318      34.096  38.510  53.151  1.00  0.00           O
ATOM   4748  N   GLY   319      35.233  36.796  52.302  1.00  0.00           N
ATOM   4749  H   GLY   319      35.205  35.786  52.289  1.00  0.00           H
ATOM   4750  CA  GLY   319      36.405  37.524  51.835  1.00  0.00           C
ATOM   4751  HA2 GLY   319      36.425  38.499  52.323  1.00  0.00           H
ATOM   4752  HA3 GLY   319      37.229  36.878  52.136  1.00  0.00           H
ATOM   4753  C   GLY   319      36.286  37.789  50.305  1.00  0.00           C
ATOM   4754  O   GLY   319      35.392  38.496  49.902  1.00  0.00           O
ATOM   4755  N   TYR   320      37.010  37.030  49.443  1.00  0.00           N
ATOM   4756  H   TYR   320      37.707  36.385  49.786  1.00  0.00           H
ATOM   4757  CA  TYR   320      36.787  36.923  47.980  1.00  0.00           C
ATOM   4758  HA  TYR   320      36.253  37.777  47.567  1.00  0.00           H
ATOM   4759  CB  TYR   320      38.154  36.819  47.303  1.00  0.00           C
ATOM   4760  HB2 TYR   320      38.759  36.030  47.748  1.00  0.00           H
ATOM   4761  HB3 TYR   320      37.902  36.611  46.263  1.00  0.00           H
ATOM   4762  CG  TYR   320      38.918  38.161  47.372  1.00  0.00           C
ATOM   4763  CD1 TYR   320      39.851  38.297  48.386  1.00  0.00           C
ATOM   4764  HD1 TYR   320      39.914  37.549  49.162  1.00  0.00           H
ATOM   4765  CE1 TYR   320      40.590  39.480  48.527  1.00  0.00           C
ATOM   4766  HE1 TYR   320      41.094  39.706  49.456  1.00  0.00           H
ATOM   4767  CZ  TYR   320      40.564  40.438  47.428  1.00  0.00           C
ATOM   4768  OH  TYR   320      41.428  41.526  47.441  1.00  0.00           O
ATOM   4769  HH  TYR   320      41.408  42.234  46.793  1.00  0.00           H
ATOM   4770  CE2 TYR   320      39.642  40.253  46.338  1.00  0.00           C
ATOM   4771  HE2 TYR   320      39.548  40.941  45.511  1.00  0.00           H
ATOM   4772  CD2 TYR   320      38.791  39.120  46.288  1.00  0.00           C
ATOM   4773  HD2 TYR   320      38.029  38.931  45.545  1.00  0.00           H
ATOM   4774  C   TYR   320      35.897  35.804  47.452  1.00  0.00           C
ATOM   4775  O   TYR   320      35.910  34.691  47.959  1.00  0.00           O
ATOM   4776  N   SER   321      35.203  35.958  46.302  1.00  0.00           N
ATOM   4777  H   SER   321      35.289  36.729  45.656  1.00  0.00           H
ATOM   4778  CA  SER   321      34.405  34.928  45.660  1.00  0.00           C
ATOM   4779  HA  SER   321      34.841  34.006  46.041  1.00  0.00           H
ATOM   4780  CB  SER   321      32.992  34.875  46.229  1.00  0.00           C
ATOM   4781  HB2 SER   321      33.121  34.538  47.257  1.00  0.00           H
ATOM   4782  HB3 SER   321      32.508  35.851  46.254  1.00  0.00           H
ATOM   4783  OG  SER   321      32.145  34.064  45.496  1.00  0.00           O
ATOM   4784  HG  SER   321      32.434  33.166  45.670  1.00  0.00           H
ATOM   4785  C   SER   321      34.447  35.138  44.125  1.00  0.00           C
ATOM   4786  O   SER   321      34.437  36.237  43.677  1.00  0.00           O
ATOM   4787  N   GLY   322      34.425  34.049  43.346  1.00  0.00           N
ATOM   4788  H   GLY   322      34.427  33.134  43.776  1.00  0.00           H
ATOM   4789  CA  GLY   322      34.372  34.060  41.899  1.00  0.00           C
ATOM   4790  HA2 GLY   322      33.748  34.928  41.686  1.00  0.00           H
ATOM   4791  HA3 GLY   322      35.271  34.326  41.343  1.00  0.00           H
ATOM   4792  C   GLY   322      33.767  32.825  41.125  1.00  0.00           C
ATOM   4793  O   GLY   322      33.634  31.782  41.727  1.00  0.00           O
ATOM   4794  N   SER   323      33.507  33.001  39.785  1.00  0.00           N
ATOM   4795  H   SER   323      33.842  33.870  39.394  1.00  0.00           H
ATOM   4796  CA  SER   323      33.096  31.969  38.864  1.00  0.00           C
ATOM   4797  HA  SER   323      32.340  31.344  39.338  1.00  0.00           H
ATOM   4798  CB  SER   323      32.503  32.622  37.677  1.00  0.00           C
ATOM   4799  HB2 SER   323      32.130  31.903  36.947  1.00  0.00           H
ATOM   4800  HB3 SER   323      31.658  33.252  37.954  1.00  0.00           H
ATOM   4801  OG  SER   323      33.424  33.387  36.979  1.00  0.00           O
ATOM   4802  HG  SER   323      33.934  32.873  36.348  1.00  0.00           H
ATOM   4803  C   SER   323      34.252  31.137  38.544  1.00  0.00           C
ATOM   4804  O   SER   323      35.423  31.613  38.387  1.00  0.00           O
ATOM   4805  N   PHE   324      34.046  29.825  38.361  1.00  0.00           N
ATOM   4806  H   PHE   324      33.065  29.633  38.500  1.00  0.00           H
ATOM   4807  CA  PHE   324      34.880  28.866  37.553  1.00  0.00           C
ATOM   4808  HA  PHE   324      35.491  29.468  36.880  1.00  0.00           H
ATOM   4809  CB  PHE   324      35.877  28.118  38.492  1.00  0.00           C
ATOM   4810  HB2 PHE   324      36.573  27.610  37.825  1.00  0.00           H
ATOM   4811  HB3 PHE   324      36.491  28.820  39.057  1.00  0.00           H
ATOM   4812  CG  PHE   324      35.210  27.089  39.423  1.00  0.00           C
ATOM   4813  CD1 PHE   324      34.757  27.472  40.725  1.00  0.00           C
ATOM   4814  HD1 PHE   324      34.571  28.505  40.981  1.00  0.00           H
ATOM   4815  CE1 PHE   324      34.419  26.457  41.660  1.00  0.00           C
ATOM   4816  HE1 PHE   324      34.176  26.722  42.678  1.00  0.00           H
ATOM   4817  CZ  PHE   324      34.520  25.101  41.325  1.00  0.00           C
ATOM   4818  HZ  PHE   324      34.391  24.349  42.090  1.00  0.00           H
ATOM   4819  CE2 PHE   324      34.915  24.800  39.927  1.00  0.00           C
ATOM   4820  HE2 PHE   324      34.982  23.777  39.586  1.00  0.00           H
ATOM   4821  CD2 PHE   324      35.134  25.784  38.995  1.00  0.00           C
ATOM   4822  HD2 PHE   324      35.400  25.506  37.986  1.00  0.00           H
ATOM   4823  C   PHE   324      34.013  27.916  36.708  1.00  0.00           C
ATOM   4824  O   PHE   324      32.765  27.836  36.958  1.00  0.00           O
ATOM   4825  N   VAL   325      34.646  27.192  35.723  1.00  0.00           N
ATOM   4826  H   VAL   325      35.645  27.271  35.592  1.00  0.00           H
ATOM   4827  CA  VAL   325      33.914  26.286  34.834  1.00  0.00           C
ATOM   4828  HA  VAL   325      32.960  26.031  35.297  1.00  0.00           H
ATOM   4829  CB  VAL   325      33.546  26.936  33.503  1.00  0.00           C
ATOM   4830  HB  VAL   325      32.932  26.167  33.036  1.00  0.00           H
ATOM   4831  CG1 VAL   325      32.628  28.074  33.704  1.00  0.00           C
ATOM   4832 HG11 VAL   325      33.083  29.012  34.023  1.00  0.00           H
ATOM   4833 HG12 VAL   325      31.839  28.054  32.952  1.00  0.00           H
ATOM   4834 HG13 VAL   325      31.981  27.862  34.555  1.00  0.00           H
ATOM   4835  CG2 VAL   325      34.681  27.349  32.524  1.00  0.00           C
ATOM   4836 HG21 VAL   325      35.160  26.422  32.211  1.00  0.00           H
ATOM   4837 HG22 VAL   325      34.283  27.902  31.672  1.00  0.00           H
ATOM   4838 HG23 VAL   325      35.439  27.960  33.012  1.00  0.00           H
ATOM   4839  C   VAL   325      34.615  24.902  34.684  1.00  0.00           C
ATOM   4840  O   VAL   325      35.813  24.799  34.614  1.00  0.00           O
ATOM   4841  N   GLN   326      33.801  23.861  34.513  1.00  0.00           N
ATOM   4842  H   GLN   326      32.818  24.097  34.527  1.00  0.00           H
ATOM   4843  CA  GLN   326      34.217  22.535  34.030  1.00  0.00           C
ATOM   4844  HA  GLN   326      35.209  22.373  34.451  1.00  0.00           H
ATOM   4845  CB  GLN   326      33.483  21.390  34.771  1.00  0.00           C
ATOM   4846  HB2 GLN   326      32.446  21.296  34.451  1.00  0.00           H
ATOM   4847  HB3 GLN   326      33.867  20.416  34.470  1.00  0.00           H
ATOM   4848  CG  GLN   326      33.492  21.416  36.357  1.00  0.00           C
ATOM   4849  HG2 GLN   326      34.511  21.318  36.731  1.00  0.00           H
ATOM   4850  HG3 GLN   326      33.187  22.350  36.829  1.00  0.00           H
ATOM   4851  CD  GLN   326      32.804  20.237  37.022  1.00  0.00           C
ATOM   4852  OE1 GLN   326      32.224  19.457  36.265  1.00  0.00           O
ATOM   4853  NE2 GLN   326      32.715  20.046  38.311  1.00  0.00           N
ATOM   4854 HE21 GLN   326      33.287  20.575  38.955  1.00  0.00           H
ATOM   4855 HE22 GLN   326      32.163  19.328  38.757  1.00  0.00           H
ATOM   4856  C   GLN   326      34.050  22.492  32.523  1.00  0.00           C
ATOM   4857  O   GLN   326      32.939  22.852  32.097  1.00  0.00           O
ATOM   4858  N   HID   327      34.958  21.830  31.762  1.00  0.00           N
ATOM   4859  H   HID   327      35.809  21.546  32.226  1.00  0.00           H
ATOM   4860  CA  HID   327      34.843  21.680  30.336  1.00  0.00           C
ATOM   4861  HA  HID   327      34.385  22.633  30.073  1.00  0.00           H
ATOM   4862  CB  HID   327      36.276  21.663  29.692  1.00  0.00           C
ATOM   4863  HB2 HID   327      36.838  20.806  30.064  1.00  0.00           H
ATOM   4864  HB3 HID   327      36.223  21.509  28.615  1.00  0.00           H
ATOM   4865  CG  HID   327      37.147  22.886  30.001  1.00  0.00           C
ATOM   4866  ND1 HID   327      38.407  23.090  29.640  1.00  0.00           N
ATOM   4867  HD1 HID   327      38.968  22.413  29.143  1.00  0.00           H
ATOM   4868  CE1 HID   327      38.913  24.266  30.090  1.00  0.00           C
ATOM   4869  HE1 HID   327      39.874  24.724  29.912  1.00  0.00           H
ATOM   4870  NE2 HID   327      37.936  24.758  30.820  1.00  0.00           N
ATOM   4871  CD2 HID   327      36.732  24.039  30.662  1.00  0.00           C
ATOM   4872  HD2 HID   327      35.778  24.235  31.127  1.00  0.00           H
ATOM   4873  C   HID   327      33.948  20.398  30.011  1.00  0.00           C
ATOM   4874  O   HID   327      33.732  19.582  30.856  1.00  0.00           O
ATOM   4875  N   PRO   328      33.437  20.299  28.761  1.00  0.00           N
ATOM   4876  CD  PRO   328      33.484  21.348  27.792  1.00  0.00           C
ATOM   4877  HD2 PRO   328      34.403  21.333  27.207  1.00  0.00           H
ATOM   4878  HD3 PRO   328      33.397  22.332  28.253  1.00  0.00           H
ATOM   4879  CG  PRO   328      32.259  21.084  26.928  1.00  0.00           C
ATOM   4880  HG2 PRO   328      32.210  21.647  25.996  1.00  0.00           H
ATOM   4881  HG3 PRO   328      31.352  21.246  27.510  1.00  0.00           H
ATOM   4882  CB  PRO   328      32.380  19.564  26.758  1.00  0.00           C
ATOM   4883  HB2 PRO   328      33.233  19.339  26.118  1.00  0.00           H
ATOM   4884  HB3 PRO   328      31.430  19.228  26.343  1.00  0.00           H
ATOM   4885  CA  PRO   328      32.668  19.159  28.219  1.00  0.00           C
ATOM   4886  HA  PRO   328      31.750  19.088  28.802  1.00  0.00           H
ATOM   4887  C   PRO   328      33.392  17.823  28.451  1.00  0.00           C
ATOM   4888  O   PRO   328      32.789  16.883  29.037  1.00  0.00           O
ATOM   4889  N   GLU   329      34.546  17.728  27.986  1.00  0.00           N
ATOM   4890  H   GLU   329      34.991  18.519  27.544  1.00  0.00           H
ATOM   4891  CA  GLU   329      35.594  16.673  28.332  1.00  0.00           C
ATOM   4892  HA  GLU   329      35.203  15.737  27.931  1.00  0.00           H
ATOM   4893  CB  GLU   329      36.889  17.052  27.576  1.00  0.00           C
ATOM   4894  HB2 GLU   329      37.146  18.096  27.756  1.00  0.00           H
ATOM   4895  HB3 GLU   329      37.666  16.407  27.985  1.00  0.00           H
ATOM   4896  CG  GLU   329      36.834  16.956  26.069  1.00  0.00           C
ATOM   4897  HG2 GLU   329      37.897  16.988  25.833  1.00  0.00           H
ATOM   4898  HG3 GLU   329      36.451  15.982  25.762  1.00  0.00           H
ATOM   4899  CD  GLU   329      36.148  18.091  25.261  1.00  0.00           C
ATOM   4900  OE1 GLU   329      35.912  17.885  24.059  1.00  0.00           O
ATOM   4901  OE2 GLU   329      35.782  19.143  25.822  1.00  0.00           O
ATOM   4902  C   GLU   329      35.884  16.409  29.824  1.00  0.00           C
ATOM   4903  O   GLU   329      36.357  15.308  30.151  1.00  0.00           O
ATOM   4904  N   LEU   330      35.425  17.257  30.775  1.00  0.00           N
ATOM   4905  H   LEU   330      34.900  18.067  30.481  1.00  0.00           H
ATOM   4906  CA  LEU   330      35.401  16.915  32.209  1.00  0.00           C
ATOM   4907  HA  LEU   330      36.120  16.105  32.325  1.00  0.00           H
ATOM   4908  CB  LEU   330      36.088  18.029  32.930  1.00  0.00           C
ATOM   4909  HB2 LEU   330      36.975  18.178  32.314  1.00  0.00           H
ATOM   4910  HB3 LEU   330      35.516  18.956  32.885  1.00  0.00           H
ATOM   4911  CG  LEU   330      36.446  17.674  34.341  1.00  0.00           C
ATOM   4912  HG  LEU   330      36.423  16.589  34.439  1.00  0.00           H
ATOM   4913  CD1 LEU   330      37.823  18.141  34.910  1.00  0.00           C
ATOM   4914 HD11 LEU   330      37.966  19.222  34.891  1.00  0.00           H
ATOM   4915 HD12 LEU   330      38.016  17.821  35.934  1.00  0.00           H
ATOM   4916 HD13 LEU   330      38.617  17.596  34.402  1.00  0.00           H
ATOM   4917  CD2 LEU   330      35.550  18.218  35.417  1.00  0.00           C
ATOM   4918 HD21 LEU   330      35.518  19.304  35.338  1.00  0.00           H
ATOM   4919 HD22 LEU   330      34.495  18.012  35.233  1.00  0.00           H
ATOM   4920 HD23 LEU   330      35.853  17.989  36.439  1.00  0.00           H
ATOM   4921  C   LEU   330      34.052  16.597  32.760  1.00  0.00           C
ATOM   4922  O   LEU   330      33.956  15.663  33.513  1.00  0.00           O
ATOM   4923  N   THR   331      32.970  17.229  32.327  1.00  0.00           N
ATOM   4924  H   THR   331      33.168  17.919  31.616  1.00  0.00           H
ATOM   4925  CA  THR   331      31.604  17.110  32.852  1.00  0.00           C
ATOM   4926  HA  THR   331      31.503  17.204  33.933  1.00  0.00           H
ATOM   4927  CB  THR   331      30.632  18.188  32.319  1.00  0.00           C
ATOM   4928  HB  THR   331      29.620  17.821  32.486  1.00  0.00           H
ATOM   4929  CG2 THR   331      31.008  19.543  32.933  1.00  0.00           C
ATOM   4930 HG21 THR   331      30.698  19.504  33.976  1.00  0.00           H
ATOM   4931 HG22 THR   331      32.080  19.738  32.876  1.00  0.00           H
ATOM   4932 HG23 THR   331      30.537  20.368  32.399  1.00  0.00           H
ATOM   4933  OG1 THR   331      30.605  18.164  30.902  1.00  0.00           O
ATOM   4934  HG1 THR   331      30.109  18.920  30.577  1.00  0.00           H
ATOM   4935  C   THR   331      31.061  15.706  32.483  1.00  0.00           C
ATOM   4936  O   THR   331      30.198  15.228  33.184  1.00  0.00           O
ATOM   4937  N   GLY   332      31.490  15.108  31.372  1.00  0.00           N
ATOM   4938  H   GLY   332      32.040  15.685  30.753  1.00  0.00           H
ATOM   4939  CA  GLY   332      30.839  13.962  30.779  1.00  0.00           C
ATOM   4940  HA2 GLY   332      31.595  13.366  30.268  1.00  0.00           H
ATOM   4941  HA3 GLY   332      30.465  13.317  31.574  1.00  0.00           H
ATOM   4942  C   GLY   332      29.734  14.285  29.835  1.00  0.00           C
ATOM   4943  O   GLY   332      28.974  13.334  29.572  1.00  0.00           O
ATOM   4944  N   LEU   333      29.538  15.571  29.528  1.00  0.00           N
ATOM   4945  H   LEU   333      30.166  16.332  29.743  1.00  0.00           H
ATOM   4946  CA  LEU   333      28.345  16.062  28.841  1.00  0.00           C
ATOM   4947  HA  LEU   333      27.913  15.160  28.408  1.00  0.00           H
ATOM   4948  CB  LEU   333      27.379  16.756  29.829  1.00  0.00           C
ATOM   4949  HB2 LEU   333      27.867  17.541  30.407  1.00  0.00           H
ATOM   4950  HB3 LEU   333      26.634  17.283  29.233  1.00  0.00           H
ATOM   4951  CG  LEU   333      26.610  15.799  30.766  1.00  0.00           C
ATOM   4952  HG  LEU   333      27.349  15.262  31.362  1.00  0.00           H
ATOM   4953  CD1 LEU   333      25.730  16.599  31.643  1.00  0.00           C
ATOM   4954 HD11 LEU   333      26.343  17.361  32.124  1.00  0.00           H
ATOM   4955 HD12 LEU   333      24.833  16.846  31.073  1.00  0.00           H
ATOM   4956 HD13 LEU   333      25.435  15.967  32.481  1.00  0.00           H
ATOM   4957  CD2 LEU   333      25.711  14.801  30.048  1.00  0.00           C
ATOM   4958 HD21 LEU   333      24.865  14.385  30.595  1.00  0.00           H
ATOM   4959 HD22 LEU   333      25.193  15.332  29.250  1.00  0.00           H
ATOM   4960 HD23 LEU   333      26.236  13.899  29.732  1.00  0.00           H
ATOM   4961  C   LEU   333      28.769  17.072  27.684  1.00  0.00           C
ATOM   4962  O   LEU   333      29.940  17.554  27.609  1.00  0.00           O
ATOM   4963  N   ASP   334      27.857  17.359  26.760  1.00  0.00           N
ATOM   4964  H   ASP   334      27.046  16.758  26.804  1.00  0.00           H
ATOM   4965  CA  ASP   334      28.022  18.372  25.669  1.00  0.00           C
ATOM   4966  HA  ASP   334      28.897  18.118  25.068  1.00  0.00           H
ATOM   4967  CB  ASP   334      26.877  18.319  24.626  1.00  0.00           C
ATOM   4968  HB2 ASP   334      26.003  18.937  24.836  1.00  0.00           H
ATOM   4969  HB3 ASP   334      27.228  18.707  23.670  1.00  0.00           H
ATOM   4970  CG  ASP   334      26.307  16.935  24.198  1.00  0.00           C
ATOM   4971  OD1 ASP   334      25.078  16.818  24.010  1.00  0.00           O
ATOM   4972  OD2 ASP   334      27.078  15.980  24.167  1.00  0.00           O
ATOM   4973  C   ASP   334      28.282  19.811  26.187  1.00  0.00           C
ATOM   4974  O   ASP   334      28.652  20.685  25.460  1.00  0.00           O
ATOM   4975  N   CYX   335      28.064  20.057  27.454  1.00  0.00           N
ATOM   4976  H   CYX   335      27.796  19.293  28.057  1.00  0.00           H
ATOM   4977  CA  CYX   335      27.958  21.439  28.058  1.00  0.00           C
ATOM   4978  HA  CYX   335      28.034  22.154  27.240  1.00  0.00           H
ATOM   4979  CB  CYX   335      26.562  21.531  28.685  1.00  0.00           C
ATOM   4980  HB2 CYX   335      26.409  22.591  28.887  1.00  0.00           H
ATOM   4981  HB3 CYX   335      25.855  21.220  27.916  1.00  0.00           H
ATOM   4982  SG  CYX   335      26.301  20.444  30.144  1.00  0.00           S
ATOM   4983  C   CYX   335      29.138  21.745  29.031  1.00  0.00           C
ATOM   4984  O   CYX   335      29.559  20.974  29.879  1.00  0.00           O
ATOM   4985  N   ILE   336      29.506  23.017  29.066  1.00  0.00           N
ATOM   4986  H   ILE   336      28.960  23.709  28.571  1.00  0.00           H
ATOM   4987  CA  ILE   336      30.384  23.605  30.155  1.00  0.00           C
ATOM   4988  HA  ILE   336      31.229  22.927  30.263  1.00  0.00           H
ATOM   4989  CB  ILE   336      30.799  24.979  29.590  1.00  0.00           C
ATOM   4990  HB  ILE   336      29.861  25.530  29.536  1.00  0.00           H
ATOM   4991  CG2 ILE   336      31.665  25.640  30.684  1.00  0.00           C
ATOM   4992 HG21 ILE   336      32.677  25.234  30.680  1.00  0.00           H
ATOM   4993 HG22 ILE   336      31.672  26.728  30.613  1.00  0.00           H
ATOM   4994 HG23 ILE   336      31.279  25.454  31.686  1.00  0.00           H
ATOM   4995  CG1 ILE   336      31.551  24.936  28.251  1.00  0.00           C
ATOM   4996 HG12 ILE   336      32.559  24.538  28.372  1.00  0.00           H
ATOM   4997 HG13 ILE   336      31.054  24.326  27.497  1.00  0.00           H
ATOM   4998  CD1 ILE   336      31.815  26.324  27.618  1.00  0.00           C
ATOM   4999 HD11 ILE   336      32.462  26.264  26.742  1.00  0.00           H
ATOM   5000 HD12 ILE   336      30.875  26.749  27.267  1.00  0.00           H
ATOM   5001 HD13 ILE   336      32.362  26.990  28.286  1.00  0.00           H
ATOM   5002  C   ILE   336      29.593  23.598  31.412  1.00  0.00           C
ATOM   5003  O   ILE   336      28.486  24.099  31.376  1.00  0.00           O
ATOM   5004  N   ARG   337      30.085  23.105  32.576  1.00  0.00           N
ATOM   5005  H   ARG   337      30.993  22.662  32.561  1.00  0.00           H
ATOM   5006  CA  ARG   337      29.268  23.278  33.787  1.00  0.00           C
ATOM   5007  HA  ARG   337      28.218  23.306  33.496  1.00  0.00           H
ATOM   5008  CB  ARG   337      29.408  22.076  34.740  1.00  0.00           C
ATOM   5009  HB2 ARG   337      29.082  21.188  34.199  1.00  0.00           H
ATOM   5010  HB3 ARG   337      30.409  21.944  35.149  1.00  0.00           H
ATOM   5011  CG  ARG   337      28.538  22.041  35.996  1.00  0.00           C
ATOM   5012  HG2 ARG   337      28.927  22.815  36.658  1.00  0.00           H
ATOM   5013  HG3 ARG   337      27.540  22.339  35.672  1.00  0.00           H
ATOM   5014  CD  ARG   337      28.546  20.721  36.818  1.00  0.00           C
ATOM   5015  HD2 ARG   337      29.507  20.714  37.332  1.00  0.00           H
ATOM   5016  HD3 ARG   337      27.903  20.847  37.688  1.00  0.00           H
ATOM   5017  NE  ARG   337      28.094  19.521  36.054  1.00  0.00           N
ATOM   5018  HE  ARG   337      28.832  18.951  35.664  1.00  0.00           H
ATOM   5019  CZ  ARG   337      26.826  19.136  35.820  1.00  0.00           C
ATOM   5020  NH1 ARG   337      25.764  19.768  36.206  1.00  0.00           N
ATOM   5021 HH11 ARG   337      25.907  20.599  36.763  1.00  0.00           H
ATOM   5022 HH12 ARG   337      24.855  19.572  35.811  1.00  0.00           H
ATOM   5023  NH2 ARG   337      26.581  18.033  35.261  1.00  0.00           N
ATOM   5024 HH21 ARG   337      27.399  17.445  35.190  1.00  0.00           H
ATOM   5025 HH22 ARG   337      25.706  17.531  35.302  1.00  0.00           H
ATOM   5026  C   ARG   337      29.772  24.559  34.515  1.00  0.00           C
ATOM   5027  O   ARG   337      31.001  24.715  34.647  1.00  0.00           O
ATOM   5028  N   PRO   338      28.812  25.343  35.064  1.00  0.00           N
ATOM   5029  CD  PRO   338      27.440  25.293  34.763  1.00  0.00           C
ATOM   5030  HD2 PRO   338      26.953  24.458  35.265  1.00  0.00           H
ATOM   5031  HD3 PRO   338      27.212  25.294  33.697  1.00  0.00           H
ATOM   5032  CG  PRO   338      26.864  26.658  35.199  1.00  0.00           C
ATOM   5033  HG2 PRO   338      26.193  26.614  36.057  1.00  0.00           H
ATOM   5034  HG3 PRO   338      26.360  27.182  34.387  1.00  0.00           H
ATOM   5035  CB  PRO   338      28.122  27.446  35.518  1.00  0.00           C
ATOM   5036  HB2 PRO   338      27.997  28.172  36.321  1.00  0.00           H
ATOM   5037  HB3 PRO   338      28.549  27.891  34.619  1.00  0.00           H
ATOM   5038  CA  PRO   338      29.164  26.434  35.901  1.00  0.00           C
ATOM   5039  HA  PRO   338      30.131  26.849  35.617  1.00  0.00           H
ATOM   5040  C   PRO   338      29.258  26.179  37.397  1.00  0.00           C
ATOM   5041  O   PRO   338      28.558  25.363  38.033  1.00  0.00           O
ATOM   5042  N   CYX   339      30.169  26.973  37.993  1.00  0.00           N
ATOM   5043  H   CYX   339      30.690  27.552  37.351  1.00  0.00           H
ATOM   5044  CA  CYX   339      30.726  26.682  39.408  1.00  0.00           C
ATOM   5045  HA  CYX   339      29.976  26.147  39.991  1.00  0.00           H
ATOM   5046  CB  CYX   339      31.851  25.661  39.242  1.00  0.00           C
[truncated: 55,885 more chars]
