# Supplementary material for: Worth the Weight: Sub-Pocket EXplorer (SubPEx), a Weighted Ensemble Method to Enhance Binding-Pocket Conformational Sampling
Source: J Chem Theory Comput. 2023 Aug 16;19(17):5677–89. doi: 10.1021/acs.jctc.3c00478 (PMC10500992; doi:10.1021/acs.jctc.3c00478)
Supplement: Supplementary file 2 — ct3c00478_si_002.zip [file ct3c00478_si_002.zip › clustered_structures/NA/brute-force/rep.c15.aligned.pdb]

HELIX    1   1 SER     23  SER     28  1                                   6
HELIX    2   2 PRO    328  THR    331  1                                   4
SHEET    1   1 1 GLY    14  LYS    20  0
SHEET    2   2 1 PHE    39  CYX    42  0
SHEET    3   3 1 CYX    47  THR    53  0
SHEET    4   4 1 THR    75  PRO    80  0
SHEET    5   5 1 ARG    91  VAL    95  0
SHEET    6   6 1 SER    98  HIE   103  0
SHEET    7   7 1 TRP   108  SER   114  0
SHEET    8   8 1 VAL   121  TYR   126  0
SHEET    9   9 1 ILE   129  ILE   134  0
SHEET   10  10 1 ALA   150  VAL   152  0
SHEET   11  11 1 SER   155  ASP   162  0
SHEET   12  12 1 SER   170  GLU   177  0
SHEET   13  13 1 LYS   180  LEU   187  0
SHEET   14  14 1 SER   198  ASN   202  0
SHEET   15  15 1 GLU   205  VAL   209  0
SHEET   16  16 1 PRO   220  PHE   224  0
SHEET   17  17 1 TYR   230  TYR   234  0
SHEET   18  18 1 PHE   269  TYR   271  0
SHEET   19  19 1 GLY   274  ARG   279  0
SHEET   20  20 1 PHE   289  ASP   294  0
SHEET   21  21 1 VAL   307  VAL   312  0
SHEET   22  22 1 SER   321  GLN   326  0
SHEET   23  23 1 ARG   337  ARG   346  0
SHEET   24  24 1 SER   357  VAL   366  0
CRYST1  151.991  145.840  152.514   7.14   3.44   7.34               1
ATOM      1  N   VAL     1      44.010  17.918  22.341  1.00  0.00           N
ATOM      2  H1  VAL     1      43.127  17.990  22.827  1.00  0.00           H
ATOM      3  H2  VAL     1      44.087  17.018  21.891  1.00  0.00           H
ATOM      4  H3  VAL     1      44.813  17.988  22.950  1.00  0.00           H
ATOM      5  CA  VAL     1      44.026  19.056  21.370  1.00  0.00           C
ATOM      6  HA  VAL     1      44.860  18.890  20.688  1.00  0.00           H
ATOM      7  CB  VAL     1      42.823  19.027  20.442  1.00  0.00           C
ATOM      8  HB  VAL     1      42.752  19.957  19.877  1.00  0.00           H
ATOM      9  CG1 VAL     1      42.958  17.966  19.357  1.00  0.00           C
ATOM     10 HG11 VAL     1      43.945  18.003  18.897  1.00  0.00           H
ATOM     11 HG12 VAL     1      42.675  16.978  19.720  1.00  0.00           H
ATOM     12 HG13 VAL     1      42.203  18.148  18.592  1.00  0.00           H
ATOM     13  CG2 VAL     1      41.497  18.738  21.079  1.00  0.00           C
ATOM     14 HG21 VAL     1      41.511  17.671  21.301  1.00  0.00           H
ATOM     15 HG22 VAL     1      41.299  19.257  22.017  1.00  0.00           H
ATOM     16 HG23 VAL     1      40.740  18.929  20.317  1.00  0.00           H
ATOM     17  C   VAL     1      44.076  20.309  22.213  1.00  0.00           C
ATOM     18  O   VAL     1      43.701  20.226  23.406  1.00  0.00           O
ATOM     19  N   LYS     2      44.353  21.422  21.536  1.00  0.00           N
ATOM     20  H   LYS     2      44.846  21.434  20.655  1.00  0.00           H
ATOM     21  CA  LYS     2      44.014  22.766  22.132  1.00  0.00           C
ATOM     22  HA  LYS     2      44.592  22.850  23.052  1.00  0.00           H
ATOM     23  CB  LYS     2      44.396  23.829  21.153  1.00  0.00           C
ATOM     24  HB2 LYS     2      43.789  23.601  20.277  1.00  0.00           H
ATOM     25  HB3 LYS     2      44.052  24.821  21.444  1.00  0.00           H
ATOM     26  CG  LYS     2      45.901  23.869  20.810  1.00  0.00           C
ATOM     27  HG2 LYS     2      46.355  22.888  20.940  1.00  0.00           H
ATOM     28  HG3 LYS     2      46.001  24.230  19.786  1.00  0.00           H
ATOM     29  CD  LYS     2      46.694  24.742  21.782  1.00  0.00           C
ATOM     30  HD2 LYS     2      46.226  25.722  21.684  1.00  0.00           H
ATOM     31  HD3 LYS     2      46.436  24.421  22.791  1.00  0.00           H
ATOM     32  CE  LYS     2      48.185  24.745  21.672  1.00  0.00           C
ATOM     33  HE2 LYS     2      48.535  23.747  21.932  1.00  0.00           H
ATOM     34  HE3 LYS     2      48.513  24.910  20.645  1.00  0.00           H
ATOM     35  NZ  LYS     2      48.841  25.793  22.434  1.00  0.00           N
ATOM     36  HZ1 LYS     2      49.824  25.617  22.582  1.00  0.00           H
ATOM     37  HZ2 LYS     2      48.730  26.725  22.062  1.00  0.00           H
ATOM     38  HZ3 LYS     2      48.579  25.906  23.404  1.00  0.00           H
ATOM     39  C   LYS     2      42.546  22.835  22.502  1.00  0.00           C
ATOM     40  O   LYS     2      41.687  22.094  21.961  1.00  0.00           O
ATOM     41  N   LEU     3      42.200  23.716  23.431  1.00  0.00           N
ATOM     42  H   LEU     3      42.935  24.243  23.881  1.00  0.00           H
ATOM     43  CA  LEU     3      40.845  23.917  23.826  1.00  0.00           C
ATOM     44  HA  LEU     3      40.377  22.936  23.736  1.00  0.00           H
ATOM     45  CB  LEU     3      40.831  24.329  25.268  1.00  0.00           C
ATOM     46  HB2 LEU     3      41.147  23.494  25.891  1.00  0.00           H
ATOM     47  HB3 LEU     3      41.500  25.172  25.442  1.00  0.00           H
ATOM     48  CG  LEU     3      39.458  24.743  25.856  1.00  0.00           C
ATOM     49  HG  LEU     3      38.762  24.145  25.268  1.00  0.00           H
ATOM     50  CD1 LEU     3      39.277  24.331  27.319  1.00  0.00           C
ATOM     51 HD11 LEU     3      38.263  24.550  27.655  1.00  0.00           H
ATOM     52 HD12 LEU     3      39.502  23.286  27.530  1.00  0.00           H
ATOM     53 HD13 LEU     3      39.909  24.886  28.013  1.00  0.00           H
ATOM     54  CD2 LEU     3      39.176  26.174  25.870  1.00  0.00           C
ATOM     55 HD21 LEU     3      38.192  26.417  26.271  1.00  0.00           H
ATOM     56 HD22 LEU     3      39.948  26.609  26.505  1.00  0.00           H
ATOM     57 HD23 LEU     3      39.237  26.627  24.881  1.00  0.00           H
ATOM     58  C   LEU     3      40.027  24.811  22.907  1.00  0.00           C
ATOM     59  O   LEU     3      40.331  26.000  22.720  1.00  0.00           O
ATOM     60  N   ALA     4      39.039  24.313  22.188  1.00  0.00           N
ATOM     61  H   ALA     4      38.849  23.321  22.227  1.00  0.00           H
ATOM     62  CA  ALA     4      38.179  25.093  21.368  1.00  0.00           C
ATOM     63  HA  ALA     4      38.719  25.786  20.724  1.00  0.00           H
ATOM     64  CB  ALA     4      37.504  24.046  20.457  1.00  0.00           C
ATOM     65  HB1 ALA     4      36.766  24.581  19.859  1.00  0.00           H
ATOM     66  HB2 ALA     4      38.301  23.507  19.944  1.00  0.00           H
ATOM     67  HB3 ALA     4      37.038  23.350  21.154  1.00  0.00           H
ATOM     68  C   ALA     4      37.284  26.004  22.306  1.00  0.00           C
ATOM     69  O   ALA     4      37.217  27.192  22.139  1.00  0.00           O
ATOM     70  N   GLY     5      36.674  25.421  23.343  1.00  0.00           N
ATOM     71  H   GLY     5      36.650  24.422  23.494  1.00  0.00           H
ATOM     72  CA  GLY     5      35.990  26.239  24.360  1.00  0.00           C
ATOM     73  HA2 GLY     5      36.083  25.668  25.284  1.00  0.00           H
ATOM     74  HA3 GLY     5      36.600  27.117  24.569  1.00  0.00           H
ATOM     75  C   GLY     5      34.608  26.691  23.956  1.00  0.00           C
ATOM     76  O   GLY     5      33.935  27.281  24.798  1.00  0.00           O
ATOM     77  N   ASN     6      34.149  26.446  22.745  1.00  0.00           N
ATOM     78  H   ASN     6      34.738  25.839  22.192  1.00  0.00           H
ATOM     79  CA  ASN     6      32.999  27.197  22.135  1.00  0.00           C
ATOM     80  HA  ASN     6      33.152  28.239  22.416  1.00  0.00           H
ATOM     81  CB  ASN     6      33.145  27.161  20.616  1.00  0.00           C
ATOM     82  HB2 ASN     6      32.734  26.246  20.187  1.00  0.00           H
ATOM     83  HB3 ASN     6      32.480  27.965  20.302  1.00  0.00           H
ATOM     84  CG  ASN     6      34.552  27.567  20.100  1.00  0.00           C
ATOM     85  OD1 ASN     6      34.887  28.743  20.156  1.00  0.00           O
ATOM     86  ND2 ASN     6      35.314  26.612  19.672  1.00  0.00           N
ATOM     87 HD21 ASN     6      35.030  25.654  19.528  1.00  0.00           H
ATOM     88 HD22 ASN     6      36.212  26.910  19.319  1.00  0.00           H
ATOM     89  C   ASN     6      31.574  26.801  22.575  1.00  0.00           C
ATOM     90  O   ASN     6      30.643  27.258  21.942  1.00  0.00           O
ATOM     91  N   SER     7      31.400  25.972  23.616  1.00  0.00           N
ATOM     92  H   SER     7      32.220  25.671  24.124  1.00  0.00           H
ATOM     93  CA  SER     7      30.140  25.391  23.962  1.00  0.00           C
ATOM     94  HA  SER     7      29.542  25.412  23.051  1.00  0.00           H
ATOM     95  CB  SER     7      30.300  23.967  24.502  1.00  0.00           C
ATOM     96  HB2 SER     7      30.671  24.048  25.524  1.00  0.00           H
ATOM     97  HB3 SER     7      29.385  23.392  24.364  1.00  0.00           H
ATOM     98  OG  SER     7      31.266  23.460  23.664  1.00  0.00           O
ATOM     99  HG  SER     7      30.770  23.225  22.875  1.00  0.00           H
ATOM    100  C   SER     7      29.322  26.322  24.831  1.00  0.00           C
ATOM    101  O   SER     7      29.811  27.338  25.341  1.00  0.00           O
ATOM    102  N   SER     8      28.017  26.173  24.823  1.00  0.00           N
ATOM    103  H   SER     8      27.561  25.521  24.201  1.00  0.00           H
ATOM    104  CA  SER     8      27.126  26.999  25.615  1.00  0.00           C
ATOM    105  HA  SER     8      27.550  27.993  25.759  1.00  0.00           H
ATOM    106  CB  SER     8      25.786  27.026  24.904  1.00  0.00           C
ATOM    107  HB2 SER     8      25.842  27.474  23.912  1.00  0.00           H
ATOM    108  HB3 SER     8      25.382  26.013  24.868  1.00  0.00           H
ATOM    109  OG  SER     8      24.999  27.772  25.700  1.00  0.00           O
ATOM    110  HG  SER     8      24.125  27.401  25.564  1.00  0.00           H
ATOM    111  C   SER     8      26.858  26.367  27.019  1.00  0.00           C
ATOM    112  O   SER     8      26.880  25.151  27.215  1.00  0.00           O
ATOM    113  N   LEU     9      26.723  27.169  28.078  1.00  0.00           N
ATOM    114  H   LEU     9      26.707  28.141  27.807  1.00  0.00           H
ATOM    115  CA  LEU     9      26.465  26.775  29.463  1.00  0.00           C
ATOM    116  HA  LEU     9      27.270  26.136  29.825  1.00  0.00           H
ATOM    117  CB  LEU     9      26.317  28.047  30.344  1.00  0.00           C
ATOM    118  HB2 LEU     9      25.503  28.571  29.841  1.00  0.00           H
ATOM    119  HB3 LEU     9      26.073  27.751  31.365  1.00  0.00           H
ATOM    120  CG  LEU     9      27.544  29.043  30.413  1.00  0.00           C
ATOM    121  HG  LEU     9      28.077  29.163  29.470  1.00  0.00           H
ATOM    122  CD1 LEU     9      27.079  30.412  30.903  1.00  0.00           C
ATOM    123 HD11 LEU     9      26.398  30.755  30.125  1.00  0.00           H
ATOM    124 HD12 LEU     9      26.681  30.290  31.911  1.00  0.00           H
ATOM    125 HD13 LEU     9      27.977  31.020  31.006  1.00  0.00           H
ATOM    126  CD2 LEU     9      28.549  28.582  31.474  1.00  0.00           C
ATOM    127 HD21 LEU     9      29.333  29.323  31.623  1.00  0.00           H
ATOM    128 HD22 LEU     9      28.044  28.416  32.426  1.00  0.00           H
ATOM    129 HD23 LEU     9      28.922  27.608  31.161  1.00  0.00           H
ATOM    130  C   LEU     9      25.232  25.861  29.649  1.00  0.00           C
ATOM    131  O   LEU     9      24.262  25.939  28.948  1.00  0.00           O
ATOM    132  N   CYX    10      25.379  24.940  30.587  1.00  0.00           N
ATOM    133  H   CYX    10      26.217  24.983  31.149  1.00  0.00           H
ATOM    134  CA  CYX    10      24.295  23.963  31.007  1.00  0.00           C
ATOM    135  HA  CYX    10      24.026  23.417  30.103  1.00  0.00           H
ATOM    136  CB  CYX    10      24.887  22.985  31.943  1.00  0.00           C
ATOM    137  HB2 CYX    10      25.152  23.340  32.939  1.00  0.00           H
ATOM    138  HB3 CYX    10      24.095  22.250  32.086  1.00  0.00           H
ATOM    139  SG  CYX    10      26.371  22.220  31.260  1.00  0.00           S
ATOM    140  C   CYX    10      23.089  24.552  31.712  1.00  0.00           C
ATOM    141  O   CYX    10      23.195  25.517  32.461  1.00  0.00           O
ATOM    142  N   PRO    11      21.811  24.052  31.367  1.00  0.00           N
ATOM    143  CD  PRO    11      21.546  22.957  30.472  1.00  0.00           C
ATOM    144  HD2 PRO    11      22.055  22.055  30.809  1.00  0.00           H
ATOM    145  HD3 PRO    11      21.756  23.334  29.471  1.00  0.00           H
ATOM    146  CG  PRO    11      20.009  22.777  30.513  1.00  0.00           C
ATOM    147  HG2 PRO    11      19.741  21.863  31.042  1.00  0.00           H
ATOM    148  HG3 PRO    11      19.644  22.737  29.486  1.00  0.00           H
ATOM    149  CB  PRO    11      19.443  23.997  31.277  1.00  0.00           C
ATOM    150  HB2 PRO    11      18.514  23.871  31.833  1.00  0.00           H
ATOM    151  HB3 PRO    11      19.172  24.656  30.452  1.00  0.00           H
ATOM    152  CA  PRO    11      20.647  24.627  32.050  1.00  0.00           C
ATOM    153  HA  PRO    11      20.725  25.713  32.032  1.00  0.00           H
ATOM    154  C   PRO    11      20.501  24.282  33.583  1.00  0.00           C
ATOM    155  O   PRO    11      20.196  23.168  33.916  1.00  0.00           O
ATOM    156  N   ILE    12      20.545  25.198  34.560  1.00  0.00           N
ATOM    157  H   ILE    12      20.367  26.162  34.315  1.00  0.00           H
ATOM    158  CA  ILE    12      20.639  24.907  36.001  1.00  0.00           C
ATOM    159  HA  ILE    12      20.806  23.834  36.101  1.00  0.00           H
ATOM    160  CB  ILE    12      21.757  25.839  36.569  1.00  0.00           C
ATOM    161  HB  ILE    12      21.451  26.883  36.506  1.00  0.00           H
ATOM    162  CG2 ILE    12      21.926  25.616  38.096  1.00  0.00           C
ATOM    163 HG21 ILE    12      22.773  26.140  38.536  1.00  0.00           H
ATOM    164 HG22 ILE    12      21.031  26.043  38.546  1.00  0.00           H
ATOM    165 HG23 ILE    12      22.142  24.588  38.388  1.00  0.00           H
ATOM    166  CG1 ILE    12      23.097  25.647  35.768  1.00  0.00           C
ATOM    167 HG12 ILE    12      22.931  26.077  34.780  1.00  0.00           H
ATOM    168 HG13 ILE    12      23.849  26.370  36.085  1.00  0.00           H
ATOM    169  CD1 ILE    12      23.609  24.174  35.630  1.00  0.00           C
ATOM    170 HD11 ILE    12      23.591  23.677  36.599  1.00  0.00           H
ATOM    171 HD12 ILE    12      22.962  23.574  34.989  1.00  0.00           H
ATOM    172 HD13 ILE    12      24.626  24.211  35.237  1.00  0.00           H
ATOM    173  C   ILE    12      19.377  25.308  36.740  1.00  0.00           C
ATOM    174  O   ILE    12      18.838  26.400  36.449  1.00  0.00           O
ATOM    175  N   ASN    13      18.877  24.469  37.654  1.00  0.00           N
ATOM    176  H   ASN    13      19.400  23.627  37.844  1.00  0.00           H
ATOM    177  CA  ASN    13      17.762  24.777  38.524  1.00  0.00           C
ATOM    178  HA  ASN    13      17.424  25.786  38.291  1.00  0.00           H
ATOM    179  CB  ASN    13      16.652  23.757  38.187  1.00  0.00           C
ATOM    180  HB2 ASN    13      16.989  22.762  38.477  1.00  0.00           H
ATOM    181  HB3 ASN    13      15.799  23.984  38.826  1.00  0.00           H
ATOM    182  CG  ASN    13      16.134  23.893  36.801  1.00  0.00           C
ATOM    183  OD1 ASN    13      15.589  24.920  36.445  1.00  0.00           O
ATOM    184  ND2 ASN    13      16.220  22.872  36.027  1.00  0.00           N
ATOM    185 HD21 ASN    13      15.601  22.863  35.230  1.00  0.00           H
ATOM    186 HD22 ASN    13      16.571  22.008  36.416  1.00  0.00           H
ATOM    187  C   ASN    13      18.047  24.721  40.050  1.00  0.00           C
ATOM    188  O   ASN    13      17.256  25.276  40.871  1.00  0.00           O
ATOM    189  N   GLY    14      19.186  24.156  40.481  1.00  0.00           N
ATOM    190  H   GLY    14      19.780  23.516  39.974  1.00  0.00           H
ATOM    191  CA  GLY    14      19.856  24.378  41.805  1.00  0.00           C
ATOM    192  HA2 GLY    14      19.699  25.412  42.112  1.00  0.00           H
ATOM    193  HA3 GLY    14      19.471  23.755  42.612  1.00  0.00           H
ATOM    194  C   GLY    14      21.336  24.155  41.784  1.00  0.00           C
ATOM    195  O   GLY    14      21.980  23.830  40.803  1.00  0.00           O
ATOM    196  N   TRP    15      22.034  24.358  42.890  1.00  0.00           N
ATOM    197  H   TRP    15      21.418  24.833  43.535  1.00  0.00           H
ATOM    198  CA  TRP    15      23.409  24.344  43.162  1.00  0.00           C
ATOM    199  HA  TRP    15      23.956  23.910  42.326  1.00  0.00           H
ATOM    200  CB  TRP    15      23.855  25.807  43.457  1.00  0.00           C
ATOM    201  HB2 TRP    15      23.343  26.171  44.349  1.00  0.00           H
ATOM    202  HB3 TRP    15      24.894  25.838  43.788  1.00  0.00           H
ATOM    203  CG  TRP    15      23.547  26.812  42.403  1.00  0.00           C
ATOM    204  CD1 TRP    15      22.411  27.495  42.266  1.00  0.00           C
ATOM    205  HD1 TRP    15      21.608  27.577  42.982  1.00  0.00           H
ATOM    206  NE1 TRP    15      22.317  28.113  41.022  1.00  0.00           N
ATOM    207  HE1 TRP    15      21.550  28.731  40.800  1.00  0.00           H
ATOM    208  CE2 TRP    15      23.529  28.050  40.383  1.00  0.00           C
ATOM    209  CZ2 TRP    15      24.025  28.639  39.251  1.00  0.00           C
ATOM    210  HZ2 TRP    15      23.419  29.242  38.592  1.00  0.00           H
ATOM    211  CH2 TRP    15      25.358  28.425  38.808  1.00  0.00           C
ATOM    212  HH2 TRP    15      25.774  28.868  37.915  1.00  0.00           H
ATOM    213  CZ3 TRP    15      26.136  27.503  39.454  1.00  0.00           C
ATOM    214  HZ3 TRP    15      27.126  27.312  39.067  1.00  0.00           H
ATOM    215  CE3 TRP    15      25.616  26.938  40.680  1.00  0.00           C
ATOM    216  HE3 TRP    15      26.185  26.236  41.271  1.00  0.00           H
ATOM    217  CD2 TRP    15      24.303  27.193  41.142  1.00  0.00           C
ATOM    218  C   TRP    15      23.729  23.434  44.405  1.00  0.00           C
ATOM    219  O   TRP    15      22.942  23.169  45.321  1.00  0.00           O
ATOM    220  N   ALA    16      24.932  22.855  44.399  1.00  0.00           N
ATOM    221  H   ALA    16      25.446  22.807  43.530  1.00  0.00           H
ATOM    222  CA  ALA    16      25.363  21.967  45.522  1.00  0.00           C
ATOM    223  HA  ALA    16      24.897  22.264  46.462  1.00  0.00           H
ATOM    224  CB  ALA    16      24.832  20.504  45.213  1.00  0.00           C
ATOM    225  HB1 ALA    16      25.422  19.943  45.939  1.00  0.00           H
ATOM    226  HB2 ALA    16      23.793  20.424  45.530  1.00  0.00           H
ATOM    227  HB3 ALA    16      25.030  20.215  44.181  1.00  0.00           H
ATOM    228  C   ALA    16      26.924  21.947  45.759  1.00  0.00           C
ATOM    229  O   ALA    16      27.759  22.146  44.807  1.00  0.00           O
ATOM    230  N   VAL    17      27.329  21.742  46.999  1.00  0.00           N
ATOM    231  H   VAL    17      26.732  21.553  47.790  1.00  0.00           H
ATOM    232  CA  VAL    17      28.738  21.772  47.498  1.00  0.00           C
ATOM    233  HA  VAL    17      29.070  22.725  47.085  1.00  0.00           H
ATOM    234  CB  VAL    17      28.869  21.883  48.967  1.00  0.00           C
ATOM    235  HB  VAL    17      28.243  22.679  49.370  1.00  0.00           H
ATOM    236  CG1 VAL    17      28.460  20.591  49.696  1.00  0.00           C
ATOM    237 HG11 VAL    17      29.281  19.876  49.747  1.00  0.00           H
ATOM    238 HG12 VAL    17      28.087  20.849  50.687  1.00  0.00           H
ATOM    239 HG13 VAL    17      27.632  20.183  49.116  1.00  0.00           H
ATOM    240  CG2 VAL    17      30.317  22.167  49.417  1.00  0.00           C
ATOM    241 HG21 VAL    17      30.389  21.990  50.490  1.00  0.00           H
ATOM    242 HG22 VAL    17      31.020  21.497  48.924  1.00  0.00           H
ATOM    243 HG23 VAL    17      30.550  23.212  49.215  1.00  0.00           H
ATOM    244  C   VAL    17      29.525  20.681  46.727  1.00  0.00           C
ATOM    245  O   VAL    17      29.180  19.503  46.854  1.00  0.00           O
ATOM    246  N   TYR    18      30.533  21.056  46.064  1.00  0.00           N
ATOM    247  H   TYR    18      30.788  22.033  46.081  1.00  0.00           H
ATOM    248  CA  TYR    18      31.406  20.269  45.266  1.00  0.00           C
ATOM    249  HA  TYR    18      30.842  19.402  44.920  1.00  0.00           H
ATOM    250  CB  TYR    18      31.866  21.041  43.999  1.00  0.00           C
ATOM    251  HB2 TYR    18      31.040  21.110  43.292  1.00  0.00           H
ATOM    252  HB3 TYR    18      32.042  22.082  44.269  1.00  0.00           H
ATOM    253  CG  TYR    18      33.071  20.626  43.089  1.00  0.00           C
ATOM    254  CD1 TYR    18      32.790  19.630  42.081  1.00  0.00           C
ATOM    255  HD1 TYR    18      31.842  19.112  42.086  1.00  0.00           H
ATOM    256  CE1 TYR    18      33.700  19.283  41.170  1.00  0.00           C
ATOM    257  HE1 TYR    18      33.359  18.505  40.503  1.00  0.00           H
ATOM    258  CZ  TYR    18      34.941  19.921  41.218  1.00  0.00           C
ATOM    259  OH  TYR    18      35.858  19.486  40.269  1.00  0.00           O
ATOM    260  HH  TYR    18      35.626  18.620  39.927  1.00  0.00           H
ATOM    261  CE2 TYR    18      35.242  20.923  42.119  1.00  0.00           C
ATOM    262  HE2 TYR    18      36.254  21.294  42.179  1.00  0.00           H
ATOM    263  CD2 TYR    18      34.310  21.290  43.071  1.00  0.00           C
ATOM    264  HD2 TYR    18      34.468  21.920  43.934  1.00  0.00           H
ATOM    265  C   TYR    18      32.654  19.843  46.079  1.00  0.00           C
ATOM    266  O   TYR    18      32.954  18.629  46.012  1.00  0.00           O
ATOM    267  N   SER    19      33.254  20.711  46.836  1.00  0.00           N
ATOM    268  H   SER    19      33.032  21.692  46.740  1.00  0.00           H
ATOM    269  CA  SER    19      34.427  20.416  47.744  1.00  0.00           C
ATOM    270  HA  SER    19      34.266  19.530  48.359  1.00  0.00           H
ATOM    271  CB  SER    19      35.580  19.982  46.873  1.00  0.00           C
ATOM    272  HB2 SER    19      35.157  19.251  46.183  1.00  0.00           H
ATOM    273  HB3 SER    19      35.941  20.721  46.159  1.00  0.00           H
ATOM    274  OG  SER    19      36.442  19.323  47.773  1.00  0.00           O
ATOM    275  HG  SER    19      36.657  18.495  47.337  1.00  0.00           H
ATOM    276  C   SER    19      34.828  21.560  48.692  1.00  0.00           C
ATOM    277  O   SER    19      34.442  22.698  48.360  1.00  0.00           O
ATOM    278  N   LYS    20      35.620  21.203  49.746  1.00  0.00           N
ATOM    279  H   LYS    20      35.940  20.248  49.819  1.00  0.00           H
ATOM    280  CA  LYS    20      36.211  22.273  50.640  1.00  0.00           C
ATOM    281  HA  LYS    20      36.127  23.251  50.169  1.00  0.00           H
ATOM    282  CB  LYS    20      35.170  22.445  51.802  1.00  0.00           C
ATOM    283  HB2 LYS    20      35.654  23.193  52.432  1.00  0.00           H
ATOM    284  HB3 LYS    20      34.287  22.938  51.393  1.00  0.00           H
ATOM    285  CG  LYS    20      34.891  21.306  52.711  1.00  0.00           C
ATOM    286  HG2 LYS    20      34.437  20.446  52.219  1.00  0.00           H
ATOM    287  HG3 LYS    20      35.800  20.970  53.209  1.00  0.00           H
ATOM    288  CD  LYS    20      33.957  21.666  53.873  1.00  0.00           C
ATOM    289  HD2 LYS    20      34.356  22.487  54.471  1.00  0.00           H
ATOM    290  HD3 LYS    20      32.938  21.962  53.626  1.00  0.00           H
ATOM    291  CE  LYS    20      33.881  20.356  54.688  1.00  0.00           C
ATOM    292  HE2 LYS    20      33.380  19.579  54.108  1.00  0.00           H
ATOM    293  HE3 LYS    20      34.922  20.065  54.831  1.00  0.00           H
ATOM    294  NZ  LYS    20      33.371  20.409  56.040  1.00  0.00           N
ATOM    295  HZ1 LYS    20      33.613  21.257  56.533  1.00  0.00           H
ATOM    296  HZ2 LYS    20      32.373  20.285  56.136  1.00  0.00           H
ATOM    297  HZ3 LYS    20      33.853  19.728  56.610  1.00  0.00           H
ATOM    298  C   LYS    20      37.581  21.779  51.014  1.00  0.00           C
ATOM    299  O   LYS    20      37.837  20.582  50.961  1.00  0.00           O
ATOM    300  N   ASP    21      38.491  22.642  51.321  1.00  0.00           N
ATOM    301  H   ASP    21      38.156  23.594  51.336  1.00  0.00           H
ATOM    302  CA  ASP    21      39.990  22.330  51.462  1.00  0.00           C
ATOM    303  HA  ASP    21      40.364  21.681  50.670  1.00  0.00           H
ATOM    304  CB  ASP    21      40.844  23.548  51.367  1.00  0.00           C
ATOM    305  HB2 ASP    21      41.839  23.103  51.368  1.00  0.00           H
ATOM    306  HB3 ASP    21      40.650  24.014  50.401  1.00  0.00           H
ATOM    307  CG  ASP    21      40.725  24.650  52.471  1.00  0.00           C
ATOM    308  OD1 ASP    21      41.328  25.719  52.259  1.00  0.00           O
ATOM    309  OD2 ASP    21      39.921  24.420  53.423  1.00  0.00           O
ATOM    310  C   ASP    21      40.351  21.581  52.776  1.00  0.00           C
ATOM    311  O   ASP    21      41.452  21.055  53.054  1.00  0.00           O
ATOM    312  N   ASN    22      39.394  21.573  53.767  1.00  0.00           N
ATOM    313  H   ASN    22      38.565  22.070  53.474  1.00  0.00           H
ATOM    314  CA  ASN    22      39.533  21.157  55.192  1.00  0.00           C
ATOM    315  HA  ASN    22      38.684  21.522  55.770  1.00  0.00           H
ATOM    316  CB  ASN    22      39.495  19.628  55.254  1.00  0.00           C
ATOM    317  HB2 ASN    22      40.396  19.236  54.784  1.00  0.00           H
ATOM    318  HB3 ASN    22      39.507  19.374  56.314  1.00  0.00           H
ATOM    319  CG  ASN    22      38.211  19.147  54.647  1.00  0.00           C
ATOM    320  OD1 ASN    22      37.185  19.140  55.307  1.00  0.00           O
ATOM    321  ND2 ASN    22      38.303  18.424  53.601  1.00  0.00           N
ATOM    322 HD21 ASN    22      39.244  18.287  53.261  1.00  0.00           H
ATOM    323 HD22 ASN    22      37.512  17.952  53.190  1.00  0.00           H
ATOM    324  C   ASN    22      40.761  21.812  55.943  1.00  0.00           C
ATOM    325  O   ASN    22      41.201  21.173  56.922  1.00  0.00           O
ATOM    326  N   SER    23      41.384  22.952  55.508  1.00  0.00           N
ATOM    327  H   SER    23      40.945  23.482  54.768  1.00  0.00           H
ATOM    328  CA  SER    23      42.645  23.531  55.904  1.00  0.00           C
ATOM    329  HA  SER    23      43.455  22.834  55.691  1.00  0.00           H
ATOM    330  CB  SER    23      42.997  24.776  55.041  1.00  0.00           C
ATOM    331  HB2 SER    23      43.928  25.270  55.318  1.00  0.00           H
ATOM    332  HB3 SER    23      43.070  24.517  53.984  1.00  0.00           H
ATOM    333  OG  SER    23      41.872  25.665  55.251  1.00  0.00           O
ATOM    334  HG  SER    23      41.220  25.473  54.571  1.00  0.00           H
ATOM    335  C   SER    23      42.717  23.920  57.374  1.00  0.00           C
ATOM    336  O   SER    23      43.723  23.504  57.943  1.00  0.00           O
ATOM    337  N   ILE    24      41.659  24.382  58.053  1.00  0.00           N
ATOM    338  H   ILE    24      40.795  24.648  57.604  1.00  0.00           H
ATOM    339  CA  ILE    24      41.777  25.003  59.338  1.00  0.00           C
ATOM    340  HA  ILE    24      42.640  25.665  59.408  1.00  0.00           H
ATOM    341  CB  ILE    24      40.526  25.874  59.671  1.00  0.00           C
ATOM    342  HB  ILE    24      39.704  25.296  59.251  1.00  0.00           H
ATOM    343  CG2 ILE    24      40.263  26.187  61.181  1.00  0.00           C
ATOM    344 HG21 ILE    24      39.960  25.330  61.783  1.00  0.00           H
ATOM    345 HG22 ILE    24      41.162  26.644  61.590  1.00  0.00           H
ATOM    346 HG23 ILE    24      39.580  27.032  61.273  1.00  0.00           H
ATOM    347  CG1 ILE    24      40.507  27.162  58.774  1.00  0.00           C
ATOM    348 HG12 ILE    24      40.443  26.805  57.747  1.00  0.00           H
ATOM    349 HG13 ILE    24      39.539  27.626  58.961  1.00  0.00           H
ATOM    350  CD1 ILE    24      41.642  28.150  58.936  1.00  0.00           C
ATOM    351 HD11 ILE    24      41.363  29.006  58.322  1.00  0.00           H
ATOM    352 HD12 ILE    24      41.884  28.359  59.979  1.00  0.00           H
ATOM    353 HD13 ILE    24      42.533  27.699  58.498  1.00  0.00           H
ATOM    354  C   ILE    24      41.930  23.871  60.422  1.00  0.00           C
ATOM    355  O   ILE    24      42.529  24.027  61.478  1.00  0.00           O
ATOM    356  N   ARG    25      41.233  22.742  60.164  1.00  0.00           N
ATOM    357  H   ARG    25      40.706  22.747  59.302  1.00  0.00           H
ATOM    358  CA  ARG    25      41.274  21.613  61.068  1.00  0.00           C
ATOM    359  HA  ARG    25      41.414  21.956  62.093  1.00  0.00           H
ATOM    360  CB  ARG    25      39.985  20.771  61.038  1.00  0.00           C
ATOM    361  HB2 ARG    25      39.896  20.477  59.992  1.00  0.00           H
ATOM    362  HB3 ARG    25      40.209  19.846  61.567  1.00  0.00           H
ATOM    363  CG  ARG    25      38.731  21.489  61.586  1.00  0.00           C
ATOM    364  HG2 ARG    25      39.021  21.578  62.633  1.00  0.00           H
ATOM    365  HG3 ARG    25      38.722  22.451  61.074  1.00  0.00           H
ATOM    366  CD  ARG    25      37.385  20.729  61.481  1.00  0.00           C
ATOM    367  HD2 ARG    25      36.606  21.281  62.007  1.00  0.00           H
ATOM    368  HD3 ARG    25      37.076  20.789  60.437  1.00  0.00           H
ATOM    369  NE  ARG    25      37.477  19.429  62.011  1.00  0.00           N
ATOM    370  HE  ARG    25      37.401  19.264  63.004  1.00  0.00           H
ATOM    371  CZ  ARG    25      37.528  18.302  61.312  1.00  0.00           C
ATOM    372  NH1 ARG    25      37.458  17.212  62.025  1.00  0.00           N
ATOM    373 HH11 ARG    25      37.397  17.255  63.032  1.00  0.00           H
ATOM    374 HH12 ARG    25      37.406  16.352  61.497  1.00  0.00           H
ATOM    375  NH2 ARG    25      37.599  18.166  60.029  1.00  0.00           N
ATOM    376 HH21 ARG    25      37.696  19.013  59.488  1.00  0.00           H
ATOM    377 HH22 ARG    25      37.481  17.244  59.637  1.00  0.00           H
ATOM    378  C   ARG    25      42.522  20.776  60.879  1.00  0.00           C
ATOM    379  O   ARG    25      43.120  20.406  61.858  1.00  0.00           O
ATOM    380  N   ILE    26      42.832  20.386  59.648  1.00  0.00           N
ATOM    381  H   ILE    26      42.301  20.736  58.863  1.00  0.00           H
ATOM    382  CA  ILE    26      43.993  19.552  59.407  1.00  0.00           C
ATOM    383  HA  ILE    26      43.954  18.716  60.106  1.00  0.00           H
ATOM    384  CB  ILE    26      44.077  19.022  58.038  1.00  0.00           C
ATOM    385  HB  ILE    26      43.924  19.814  57.305  1.00  0.00           H
ATOM    386  CG2 ILE    26      45.506  18.525  57.605  1.00  0.00           C
ATOM    387 HG21 ILE    26      46.311  19.253  57.703  1.00  0.00           H
ATOM    388 HG22 ILE    26      45.817  17.624  58.133  1.00  0.00           H
ATOM    389 HG23 ILE    26      45.462  18.237  56.554  1.00  0.00           H
ATOM    390  CG1 ILE    26      42.999  17.978  57.742  1.00  0.00           C
ATOM    391 HG12 ILE    26      43.180  16.985  58.155  1.00  0.00           H
ATOM    392 HG13 ILE    26      42.110  18.429  58.183  1.00  0.00           H
ATOM    393  CD1 ILE    26      42.639  17.767  56.289  1.00  0.00           C
ATOM    394 HD11 ILE    26      41.710  17.202  56.199  1.00  0.00           H
ATOM    395 HD12 ILE    26      42.520  18.807  55.982  1.00  0.00           H
ATOM    396 HD13 ILE    26      43.525  17.374  55.790  1.00  0.00           H
ATOM    397  C   ILE    26      45.285  20.359  59.829  1.00  0.00           C
ATOM    398  O   ILE    26      46.211  19.714  60.307  1.00  0.00           O
ATOM    399  N   GLY    27      45.264  21.674  59.800  1.00  0.00           N
ATOM    400  H   GLY    27      44.471  22.184  59.438  1.00  0.00           H
ATOM    401  CA  GLY    27      46.407  22.596  60.155  1.00  0.00           C
ATOM    402  HA2 GLY    27      47.345  22.329  59.670  1.00  0.00           H
ATOM    403  HA3 GLY    27      46.151  23.627  59.911  1.00  0.00           H
ATOM    404  C   GLY    27      46.892  22.612  61.665  1.00  0.00           C
ATOM    405  O   GLY    27      47.969  23.098  61.971  1.00  0.00           O
ATOM    406  N   SER    28      46.152  21.899  62.506  1.00  0.00           N
ATOM    407  H   SER    28      45.281  21.591  62.097  1.00  0.00           H
ATOM    408  CA  SER    28      46.473  21.435  63.876  1.00  0.00           C
ATOM    409  HA  SER    28      46.865  22.229  64.512  1.00  0.00           H
ATOM    410  CB  SER    28      45.221  20.913  64.684  1.00  0.00           C
ATOM    411  HB2 SER    28      45.567  20.711  65.698  1.00  0.00           H
ATOM    412  HB3 SER    28      44.614  21.818  64.650  1.00  0.00           H
ATOM    413  OG  SER    28      44.517  19.843  64.086  1.00  0.00           O
ATOM    414  HG  SER    28      44.076  20.154  63.293  1.00  0.00           H
ATOM    415  C   SER    28      47.546  20.320  63.986  1.00  0.00           C
ATOM    416  O   SER    28      48.315  20.260  64.957  1.00  0.00           O
ATOM    417  N   LYS    29      47.596  19.427  62.981  1.00  0.00           N
ATOM    418  H   LYS    29      46.880  19.506  62.272  1.00  0.00           H
ATOM    419  CA  LYS    29      48.550  18.211  62.854  1.00  0.00           C
ATOM    420  HA  LYS    29      49.084  18.165  63.803  1.00  0.00           H
ATOM    421  CB  LYS    29      47.822  16.912  62.458  1.00  0.00           C
ATOM    422  HB2 LYS    29      47.506  17.007  61.419  1.00  0.00           H
ATOM    423  HB3 LYS    29      48.590  16.139  62.432  1.00  0.00           H
ATOM    424  CG  LYS    29      46.656  16.655  63.444  1.00  0.00           C
ATOM    425  HG2 LYS    29      46.817  17.184  64.384  1.00  0.00           H
ATOM    426  HG3 LYS    29      45.695  16.975  63.042  1.00  0.00           H
ATOM    427  CD  LYS    29      46.528  15.210  63.797  1.00  0.00           C
ATOM    428  HD2 LYS    29      46.535  14.542  62.935  1.00  0.00           H
ATOM    429  HD3 LYS    29      47.424  14.829  64.285  1.00  0.00           H
ATOM    430  CE  LYS    29      45.341  14.964  64.766  1.00  0.00           C
ATOM    431  HE2 LYS    29      44.402  15.228  64.279  1.00  0.00           H
ATOM    432  HE3 LYS    29      45.377  13.935  65.122  1.00  0.00           H
ATOM    433  NZ  LYS    29      45.389  15.724  66.112  1.00  0.00           N
ATOM    434  HZ1 LYS    29      45.986  16.537  66.068  1.00  0.00           H
ATOM    435  HZ2 LYS    29      44.429  15.796  66.419  1.00  0.00           H
ATOM    436  HZ3 LYS    29      46.039  15.220  66.699  1.00  0.00           H
ATOM    437  C   LYS    29      49.620  18.475  61.736  1.00  0.00           C
ATOM    438  O   LYS    29      50.870  18.341  61.989  1.00  0.00           O
ATOM    439  N   GLY    30      49.204  18.883  60.536  1.00  0.00           N
ATOM    440  H   GLY    30      48.214  19.067  60.453  1.00  0.00           H
ATOM    441  CA  GLY    30      50.091  19.163  59.344  1.00  0.00           C
ATOM    442  HA2 GLY    30      51.008  18.599  59.516  1.00  0.00           H
ATOM    443  HA3 GLY    30      49.502  18.940  58.454  1.00  0.00           H
ATOM    444  C   GLY    30      50.456  20.581  59.212  1.00  0.00           C
ATOM    445  O   GLY    30      49.634  21.447  59.569  1.00  0.00           O
ATOM    446  N   ASP    31      51.704  20.814  58.732  1.00  0.00           N
ATOM    447  H   ASP    31      52.208  19.961  58.542  1.00  0.00           H
ATOM    448  CA  ASP    31      51.988  22.066  57.960  1.00  0.00           C
ATOM    449  HA  ASP    31      51.993  22.981  58.553  1.00  0.00           H
ATOM    450  CB  ASP    31      53.425  21.982  57.367  1.00  0.00           C
ATOM    451  HB2 ASP    31      53.470  21.123  56.696  1.00  0.00           H
ATOM    452  HB3 ASP    31      53.581  22.830  56.702  1.00  0.00           H
ATOM    453  CG  ASP    31      54.620  21.885  58.320  1.00  0.00           C
ATOM    454  OD1 ASP    31      54.397  22.176  59.549  1.00  0.00           O
ATOM    455  OD2 ASP    31      55.718  21.556  57.869  1.00  0.00           O
ATOM    456  C   ASP    31      50.880  22.212  56.828  1.00  0.00           C
ATOM    457  O   ASP    31      50.717  21.420  55.903  1.00  0.00           O
ATOM    458  N   VAL    32      50.045  23.226  56.960  1.00  0.00           N
ATOM    459  H   VAL    32      50.044  23.662  57.869  1.00  0.00           H
ATOM    460  CA  VAL    32      49.083  23.806  56.025  1.00  0.00           C
ATOM    461  HA  VAL    32      49.415  23.350  55.092  1.00  0.00           H
ATOM    462  CB  VAL    32      47.668  23.374  56.357  1.00  0.00           C
ATOM    463  HB  VAL    32      47.380  23.850  57.294  1.00  0.00           H
ATOM    464  CG1 VAL    32      46.653  23.866  55.299  1.00  0.00           C
ATOM    465 HG11 VAL    32      45.622  23.817  55.651  1.00  0.00           H
ATOM    466 HG12 VAL    32      46.856  24.915  55.082  1.00  0.00           H
ATOM    467 HG13 VAL    32      46.653  23.164  54.465  1.00  0.00           H
ATOM    468  CG2 VAL    32      47.354  21.899  56.672  1.00  0.00           C
ATOM    469 HG21 VAL    32      46.325  21.780  57.012  1.00  0.00           H
ATOM    470 HG22 VAL    32      47.467  21.377  55.720  1.00  0.00           H
ATOM    471 HG23 VAL    32      47.966  21.497  57.480  1.00  0.00           H
ATOM    472  C   VAL    32      49.303  25.332  56.041  1.00  0.00           C
ATOM    473  O   VAL    32      49.492  25.978  57.094  1.00  0.00           O
ATOM    474  N   PHE    33      49.425  25.962  54.864  1.00  0.00           N
ATOM    475  H   PHE    33      49.245  25.473  53.999  1.00  0.00           H
ATOM    476  CA  PHE    33      49.737  27.367  54.798  1.00  0.00           C
ATOM    477  HA  PHE    33      50.669  27.537  55.339  1.00  0.00           H
ATOM    478  CB  PHE    33      49.936  27.698  53.280  1.00  0.00           C
ATOM    479  HB2 PHE    33      49.104  27.322  52.685  1.00  0.00           H
ATOM    480  HB3 PHE    33      50.051  28.763  53.078  1.00  0.00           H
ATOM    481  CG  PHE    33      51.292  27.238  52.652  1.00  0.00           C
ATOM    482  CD1 PHE    33      51.370  26.154  51.871  1.00  0.00           C
ATOM    483  HD1 PHE    33      50.442  25.622  51.728  1.00  0.00           H
ATOM    484  CE1 PHE    33      52.478  25.818  51.070  1.00  0.00           C
ATOM    485  HE1 PHE    33      52.407  24.962  50.416  1.00  0.00           H
ATOM    486  CZ  PHE    33      53.613  26.622  51.094  1.00  0.00           C
ATOM    487  HZ  PHE    33      54.434  26.464  50.410  1.00  0.00           H
ATOM    488  CE2 PHE    33      53.567  27.737  51.939  1.00  0.00           C
ATOM    489  HE2 PHE    33      54.420  28.399  51.913  1.00  0.00           H
ATOM    490  CD2 PHE    33      52.489  28.040  52.733  1.00  0.00           C
ATOM    491  HD2 PHE    33      52.461  28.955  53.306  1.00  0.00           H
ATOM    492  C   PHE    33      48.570  28.174  55.261  1.00  0.00           C
ATOM    493  O   PHE    33      47.419  27.723  55.252  1.00  0.00           O
ATOM    494  N   VAL    34      48.855  29.346  55.799  1.00  0.00           N
ATOM    495  H   VAL    34      49.828  29.574  55.942  1.00  0.00           H
ATOM    496  CA  VAL    34      47.897  30.423  55.730  1.00  0.00           C
ATOM    497  HA  VAL    34      46.897  30.128  56.048  1.00  0.00           H
ATOM    498  CB  VAL    34      48.284  31.653  56.599  1.00  0.00           C
ATOM    499  HB  VAL    34      49.357  31.810  56.487  1.00  0.00           H
ATOM    500  CG1 VAL    34      47.573  33.000  56.311  1.00  0.00           C
ATOM    501 HG11 VAL    34      46.501  32.824  56.217  1.00  0.00           H
ATOM    502 HG12 VAL    34      47.735  33.705  57.126  1.00  0.00           H
ATOM    503 HG13 VAL    34      48.043  33.367  55.398  1.00  0.00           H
ATOM    504  CG2 VAL    34      48.126  31.257  58.087  1.00  0.00           C
ATOM    505 HG21 VAL    34      48.788  30.439  58.371  1.00  0.00           H
ATOM    506 HG22 VAL    34      48.206  32.189  58.645  1.00  0.00           H
ATOM    507 HG23 VAL    34      47.111  30.871  58.187  1.00  0.00           H
ATOM    508  C   VAL    34      47.694  30.858  54.236  1.00  0.00           C
ATOM    509  O   VAL    34      48.653  31.090  53.547  1.00  0.00           O
ATOM    510  N   ILE    35      46.408  31.033  53.841  1.00  0.00           N
ATOM    511  H   ILE    35      45.626  30.868  54.460  1.00  0.00           H
ATOM    512  CA  ILE    35      46.035  31.251  52.393  1.00  0.00           C
ATOM    513  HA  ILE    35      46.959  31.529  51.886  1.00  0.00           H
ATOM    514  CB  ILE    35      45.578  29.960  51.725  1.00  0.00           C
ATOM    515  HB  ILE    35      45.558  30.247  50.674  1.00  0.00           H
ATOM    516  CG2 ILE    35      46.612  28.850  51.912  1.00  0.00           C
ATOM    517 HG21 ILE    35      47.641  29.177  52.061  1.00  0.00           H
ATOM    518 HG22 ILE    35      46.330  28.244  52.774  1.00  0.00           H
ATOM    519 HG23 ILE    35      46.538  28.367  50.937  1.00  0.00           H
ATOM    520  CG1 ILE    35      44.133  29.539  52.220  1.00  0.00           C
ATOM    521 HG12 ILE    35      43.912  29.896  53.226  1.00  0.00           H
ATOM    522 HG13 ILE    35      43.360  30.117  51.715  1.00  0.00           H
ATOM    523  CD1 ILE    35      43.765  28.073  52.218  1.00  0.00           C
ATOM    524 HD11 ILE    35      42.678  28.033  52.297  1.00  0.00           H
ATOM    525 HD12 ILE    35      44.171  27.527  51.367  1.00  0.00           H
ATOM    526 HD13 ILE    35      44.143  27.524  53.082  1.00  0.00           H
ATOM    527  C   ILE    35      45.023  32.419  52.241  1.00  0.00           C
ATOM    528  O   ILE    35      44.134  32.542  53.092  1.00  0.00           O
ATOM    529  N   ARG    36      45.001  33.175  51.139  1.00  0.00           N
ATOM    530  H   ARG    36      45.721  32.894  50.488  1.00  0.00           H
ATOM    531  CA  ARG    36      43.986  34.170  50.755  1.00  0.00           C
ATOM    532  HA  ARG    36      43.139  33.781  51.321  1.00  0.00           H
ATOM    533  CB  ARG    36      44.473  35.557  51.201  1.00  0.00           C
ATOM    534  HB2 ARG    36      45.469  35.615  50.765  1.00  0.00           H
ATOM    535  HB3 ARG    36      43.763  36.301  50.838  1.00  0.00           H
ATOM    536  CG  ARG    36      44.617  35.861  52.668  1.00  0.00           C
ATOM    537  HG2 ARG    36      45.455  35.228  52.961  1.00  0.00           H
ATOM    538  HG3 ARG    36      44.901  36.911  52.739  1.00  0.00           H
ATOM    539  CD  ARG    36      43.352  35.600  53.493  1.00  0.00           C
ATOM    540  HD2 ARG    36      43.152  34.532  53.562  1.00  0.00           H
ATOM    541  HD3 ARG    36      43.603  35.900  54.510  1.00  0.00           H
ATOM    542  NE  ARG    36      42.230  36.347  52.863  1.00  0.00           N
ATOM    543  HE  ARG    36      41.725  35.765  52.209  1.00  0.00           H
ATOM    544  CZ  ARG    36      41.652  37.483  53.224  1.00  0.00           C
ATOM    545  NH1 ARG    36      40.436  37.676  52.874  1.00  0.00           N
ATOM    546 HH11 ARG    36      39.960  36.880  52.474  1.00  0.00           H
ATOM    547 HH12 ARG    36      40.017  38.592  52.943  1.00  0.00           H
ATOM    548  NH2 ARG    36      42.301  38.499  53.806  1.00  0.00           N
ATOM    549 HH21 ARG    36      43.306  38.537  53.904  1.00  0.00           H
ATOM    550 HH22 ARG    36      41.760  39.333  53.980  1.00  0.00           H
ATOM    551  C   ARG    36      43.545  34.066  49.287  1.00  0.00           C
ATOM    552  O   ARG    36      44.358  33.607  48.430  1.00  0.00           O
ATOM    553  N   GLH    37      42.330  34.505  49.023  1.00  0.00           N
ATOM    554  H   GLH    37      41.730  34.783  49.788  1.00  0.00           H
ATOM    555  CA  GLH    37      41.637  34.315  47.691  1.00  0.00           C
ATOM    556  HA  GLH    37      40.581  34.227  47.946  1.00  0.00           H
ATOM    557  CB  GLH    37      41.839  35.477  46.662  1.00  0.00           C
ATOM    558  HB2 GLH    37      41.231  35.245  45.787  1.00  0.00           H
ATOM    559  HB3 GLH    37      41.432  36.386  47.104  1.00  0.00           H
ATOM    560  CG  GLH    37      43.286  35.929  46.228  1.00  0.00           C
ATOM    561  HG2 GLH    37      44.022  35.125  46.223  1.00  0.00           H
ATOM    562  HG3 GLH    37      43.154  36.323  45.220  1.00  0.00           H
ATOM    563  CD  GLH    37      43.951  37.060  47.034  1.00  0.00           C
ATOM    564  OE1 GLH    37      44.479  36.892  48.175  1.00  0.00           O
ATOM    565  OE2 GLH    37      43.923  38.278  46.491  1.00  0.00           O
ATOM    566  HE2 GLH    37      43.907  38.126  45.543  1.00  0.00           H
ATOM    567  C   GLH    37      41.885  32.860  47.196  1.00  0.00           C
ATOM    568  O   GLH    37      42.234  32.787  46.015  1.00  0.00           O
ATOM    569  N   PRO    38      41.752  31.723  47.895  1.00  0.00           N
ATOM    570  CD  PRO    38      41.274  31.518  49.284  1.00  0.00           C
ATOM    571  HD2 PRO    38      40.290  31.978  49.389  1.00  0.00           H
ATOM    572  HD3 PRO    38      41.972  31.857  50.049  1.00  0.00           H
ATOM    573  CG  PRO    38      41.002  29.989  49.444  1.00  0.00           C
ATOM    574  HG2 PRO    38      40.080  29.639  48.979  1.00  0.00           H
ATOM    575  HG3 PRO    38      41.073  29.587  50.454  1.00  0.00           H
ATOM    576  CB  PRO    38      42.084  29.444  48.593  1.00  0.00           C
ATOM    577  HB2 PRO    38      42.020  28.378  48.376  1.00  0.00           H
ATOM    578  HB3 PRO    38      43.046  29.655  49.059  1.00  0.00           H
ATOM    579  CA  PRO    38      42.022  30.375  47.369  1.00  0.00           C
ATOM    580  HA  PRO    38      43.004  30.498  46.911  1.00  0.00           H
ATOM    581  C   PRO    38      41.007  29.959  46.209  1.00  0.00           C
ATOM    582  O   PRO    38      40.004  29.246  46.400  1.00  0.00           O
ATOM    583  N   PHE    39      41.321  30.413  45.053  1.00  0.00           N
ATOM    584  H   PHE    39      42.219  30.861  44.939  1.00  0.00           H
ATOM    585  CA  PHE    39      40.457  30.184  43.871  1.00  0.00           C
ATOM    586  HA  PHE    39      39.400  30.192  44.138  1.00  0.00           H
ATOM    587  CB  PHE    39      40.602  31.378  42.900  1.00  0.00           C
ATOM    588  HB2 PHE    39      39.759  31.389  42.209  1.00  0.00           H
ATOM    589  HB3 PHE    39      40.659  32.277  43.514  1.00  0.00           H
ATOM    590  CG  PHE    39      41.797  31.535  41.940  1.00  0.00           C
ATOM    591  CD1 PHE    39      41.800  30.835  40.698  1.00  0.00           C
ATOM    592  HD1 PHE    39      40.966  30.258  40.326  1.00  0.00           H
ATOM    593  CE1 PHE    39      42.925  31.090  39.852  1.00  0.00           C
ATOM    594  HE1 PHE    39      42.970  30.699  38.846  1.00  0.00           H
ATOM    595  CZ  PHE    39      43.990  31.844  40.220  1.00  0.00           C
ATOM    596  HZ  PHE    39      44.847  31.838  39.562  1.00  0.00           H
ATOM    597  CE2 PHE    39      43.959  32.508  41.458  1.00  0.00           C
ATOM    598  HE2 PHE    39      44.811  33.092  41.774  1.00  0.00           H
ATOM    599  CD2 PHE    39      42.892  32.333  42.288  1.00  0.00           C
ATOM    600  HD2 PHE    39      42.775  32.872  43.217  1.00  0.00           H
ATOM    601  C   PHE    39      40.594  28.759  43.220  1.00  0.00           C
ATOM    602  O   PHE    39      41.695  28.287  42.946  1.00  0.00           O
ATOM    603  N   ILE    40      39.491  28.147  42.830  1.00  0.00           N
ATOM    604  H   ILE    40      38.654  28.713  42.793  1.00  0.00           H
ATOM    605  CA  ILE    40      39.441  26.940  42.025  1.00  0.00           C
ATOM    606  HA  ILE    40      40.242  26.270  42.339  1.00  0.00           H
ATOM    607  CB  ILE    40      38.144  26.108  42.209  1.00  0.00           C
ATOM    608  HB  ILE    40      37.389  26.617  41.611  1.00  0.00           H
ATOM    609  CG2 ILE    40      38.384  24.696  41.663  1.00  0.00           C
ATOM    610 HG21 ILE    40      39.256  24.222  42.113  1.00  0.00           H
ATOM    611 HG22 ILE    40      37.540  24.024  41.821  1.00  0.00           H
ATOM    612 HG23 ILE    40      38.622  24.623  40.602  1.00  0.00           H
ATOM    613  CG1 ILE    40      37.754  26.066  43.714  1.00  0.00           C
ATOM    614 HG12 ILE    40      37.435  27.099  43.853  1.00  0.00           H
ATOM    615 HG13 ILE    40      36.789  25.594  43.899  1.00  0.00           H
ATOM    616  CD1 ILE    40      38.734  25.549  44.730  1.00  0.00           C
ATOM    617 HD11 ILE    40      39.286  24.694  44.340  1.00  0.00           H
ATOM    618 HD12 ILE    40      39.513  26.256  45.019  1.00  0.00           H
ATOM    619 HD13 ILE    40      38.245  25.182  45.631  1.00  0.00           H
ATOM    620  C   ILE    40      39.563  27.271  40.533  1.00  0.00           C
ATOM    621  O   ILE    40      39.006  28.230  40.036  1.00  0.00           O
ATOM    622  N   SER    41      40.299  26.432  39.797  1.00  0.00           N
ATOM    623  H   SER    41      40.834  25.703  40.248  1.00  0.00           H
ATOM    624  CA  SER    41      40.568  26.502  38.357  1.00  0.00           C
ATOM    625  HA  SER    41      39.680  26.986  37.950  1.00  0.00           H
ATOM    626  CB  SER    41      41.685  27.439  38.063  1.00  0.00           C
ATOM    627  HB2 SER    41      41.700  28.356  38.652  1.00  0.00           H
ATOM    628  HB3 SER    41      42.582  26.867  38.303  1.00  0.00           H
ATOM    629  OG  SER    41      41.742  27.668  36.691  1.00  0.00           O
ATOM    630  HG  SER    41      42.272  28.441  36.482  1.00  0.00           H
ATOM    631  C   SER    41      40.761  25.112  37.822  1.00  0.00           C
ATOM    632  O   SER    41      41.186  24.170  38.474  1.00  0.00           O
ATOM    633  N   CYX    42      40.350  24.886  36.558  1.00  0.00           N
ATOM    634  H   CYX    42      40.043  25.653  35.976  1.00  0.00           H
ATOM    635  CA  CYX    42      40.104  23.625  35.919  1.00  0.00           C
ATOM    636  HA  CYX    42      40.716  22.887  36.437  1.00  0.00           H
ATOM    637  CB  CYX    42      38.637  23.350  35.832  1.00  0.00           C
ATOM    638  HB2 CYX    42      38.142  24.137  35.264  1.00  0.00           H
ATOM    639  HB3 CYX    42      38.403  22.361  35.439  1.00  0.00           H
ATOM    640  SG  CYX    42      37.940  23.339  37.487  1.00  0.00           S
ATOM    641  C   CYX    42      40.632  23.597  34.489  1.00  0.00           C
ATOM    642  O   CYX    42      41.007  24.642  33.933  1.00  0.00           O
ATOM    643  N   SER    43      40.906  22.358  33.982  1.00  0.00           N
ATOM    644  H   SER    43      40.792  21.559  34.590  1.00  0.00           H
ATOM    645  CA  SER    43      41.532  21.980  32.688  1.00  0.00           C
ATOM    646  HA  SER    43      41.772  22.902  32.158  1.00  0.00           H
ATOM    647  CB  SER    43      42.995  21.337  32.932  1.00  0.00           C
ATOM    648  HB2 SER    43      43.566  21.308  32.003  1.00  0.00           H
ATOM    649  HB3 SER    43      43.547  22.080  33.508  1.00  0.00           H
ATOM    650  OG  SER    43      42.948  20.111  33.584  1.00  0.00           O
ATOM    651  HG  SER    43      43.732  19.878  34.087  1.00  0.00           H
ATOM    652  C   SER    43      40.667  21.083  31.843  1.00  0.00           C
ATOM    653  O   SER    43      39.407  21.018  32.014  1.00  0.00           O
ATOM    654  N   HID    44      41.249  20.336  30.868  1.00  0.00           N
ATOM    655  H   HID    44      42.258  20.273  30.837  1.00  0.00           H
ATOM    656  CA  HID    44      40.597  19.223  30.210  1.00  0.00           C
ATOM    657  HA  HID    44      39.590  19.591  30.011  1.00  0.00           H
ATOM    658  CB  HID    44      41.328  18.842  28.889  1.00  0.00           C
ATOM    659  HB2 HID    44      42.404  18.811  29.062  1.00  0.00           H
ATOM    660  HB3 HID    44      41.110  17.780  28.782  1.00  0.00           H
ATOM    661  CG  HID    44      40.988  19.615  27.624  1.00  0.00           C
ATOM    662  ND1 HID    44      41.643  19.489  26.396  1.00  0.00           N
ATOM    663  HD1 HID    44      42.397  18.893  26.085  1.00  0.00           H
ATOM    664  CE1 HID    44      41.148  20.426  25.578  1.00  0.00           C
ATOM    665  HE1 HID    44      41.612  20.693  24.641  1.00  0.00           H
ATOM    666  NE2 HID    44      40.138  21.141  26.174  1.00  0.00           N
ATOM    667  CD2 HID    44      40.057  20.594  27.477  1.00  0.00           C
ATOM    668  HD2 HID    44      39.440  20.975  28.277  1.00  0.00           H
ATOM    669  C   HID    44      40.552  18.031  31.141  1.00  0.00           C
ATOM    670  O   HID    44      39.609  17.268  30.970  1.00  0.00           O
ATOM    671  N   LEU    45      41.533  17.828  32.096  1.00  0.00           N
ATOM    672  H   LEU    45      42.278  18.508  32.133  1.00  0.00           H
ATOM    673  CA  LEU    45      41.713  16.568  32.873  1.00  0.00           C
ATOM    674  HA  LEU    45      40.919  15.897  32.547  1.00  0.00           H
ATOM    675  CB  LEU    45      42.975  15.828  32.461  1.00  0.00           C
ATOM    676  HB2 LEU    45      43.820  16.461  32.733  1.00  0.00           H
ATOM    677  HB3 LEU    45      43.108  14.892  33.004  1.00  0.00           H
ATOM    678  CG  LEU    45      43.071  15.319  31.014  1.00  0.00           C
ATOM    679  HG  LEU    45      43.166  16.166  30.334  1.00  0.00           H
ATOM    680  CD1 LEU    45      44.441  14.616  30.903  1.00  0.00           C
ATOM    681 HD11 LEU    45      44.698  14.459  29.856  1.00  0.00           H
ATOM    682 HD12 LEU    45      45.180  15.315  31.294  1.00  0.00           H
ATOM    683 HD13 LEU    45      44.514  13.669  31.439  1.00  0.00           H
ATOM    684  CD2 LEU    45      41.963  14.371  30.632  1.00  0.00           C
ATOM    685 HD21 LEU    45      42.267  13.717  29.814  1.00  0.00           H
ATOM    686 HD22 LEU    45      41.629  13.832  31.519  1.00  0.00           H
ATOM    687 HD23 LEU    45      41.116  15.011  30.384  1.00  0.00           H
ATOM    688  C   LEU    45      41.705  16.754  34.393  1.00  0.00           C
ATOM    689  O   LEU    45      41.757  15.828  35.115  1.00  0.00           O
ATOM    690  N   GLU    46      41.714  17.971  34.942  1.00  0.00           N
ATOM    691  H   GLU    46      41.665  18.735  34.283  1.00  0.00           H
ATOM    692  CA  GLU    46      41.727  18.215  36.400  1.00  0.00           C
ATOM    693  HA  GLU    46      41.333  17.344  36.923  1.00  0.00           H
ATOM    694  CB  GLU    46      43.206  18.442  36.795  1.00  0.00           C
ATOM    695  HB2 GLU    46      43.691  19.298  36.324  1.00  0.00           H
ATOM    696  HB3 GLU    46      43.305  18.655  37.859  1.00  0.00           H
ATOM    697  CG  GLU    46      44.230  17.271  36.602  1.00  0.00           C
ATOM    698  HG2 GLU    46      43.840  16.401  37.128  1.00  0.00           H
ATOM    699  HG3 GLU    46      44.340  17.120  35.527  1.00  0.00           H
ATOM    700  CD  GLU    46      45.605  17.632  37.232  1.00  0.00           C
ATOM    701  OE1 GLU    46      46.079  16.884  38.160  1.00  0.00           O
ATOM    702  OE2 GLU    46      46.164  18.748  36.876  1.00  0.00           O
ATOM    703  C   GLU    46      40.856  19.370  36.813  1.00  0.00           C
ATOM    704  O   GLU    46      40.569  20.245  36.008  1.00  0.00           O
ATOM    705  N   CYX    47      40.598  19.510  38.141  1.00  0.00           N
ATOM    706  H   CYX    47      40.854  18.685  38.665  1.00  0.00           H
ATOM    707  CA  CYX    47      40.399  20.757  38.874  1.00  0.00           C
ATOM    708  HA  CYX    47      40.434  21.700  38.329  1.00  0.00           H
ATOM    709  CB  CYX    47      38.961  20.845  39.376  1.00  0.00           C
ATOM    710  HB2 CYX    47      38.638  19.977  39.953  1.00  0.00           H
ATOM    711  HB3 CYX    47      39.018  21.576  40.182  1.00  0.00           H
ATOM    712  SG  CYX    47      37.844  21.308  37.944  1.00  0.00           S
ATOM    713  C   CYX    47      41.398  20.838  40.025  1.00  0.00           C
ATOM    714  O   CYX    47      41.776  19.794  40.562  1.00  0.00           O
ATOM    715  N   ARG    48      41.850  22.052  40.231  1.00  0.00           N
ATOM    716  H   ARG    48      41.420  22.779  39.677  1.00  0.00           H
ATOM    717  CA  ARG    48      42.909  22.549  41.140  1.00  0.00           C
ATOM    718  HA  ARG    48      43.116  21.756  41.860  1.00  0.00           H
ATOM    719  CB  ARG    48      44.194  22.578  40.328  1.00  0.00           C
ATOM    720  HB2 ARG    48      44.112  23.200  39.436  1.00  0.00           H
ATOM    721  HB3 ARG    48      45.002  23.093  40.845  1.00  0.00           H
ATOM    722  CG  ARG    48      44.866  21.234  39.845  1.00  0.00           C
ATOM    723  HG2 ARG    48      45.104  20.636  40.725  1.00  0.00           H
ATOM    724  HG3 ARG    48      44.232  20.578  39.248  1.00  0.00           H
ATOM    725  CD  ARG    48      46.201  21.524  39.094  1.00  0.00           C
ATOM    726  HD2 ARG    48      46.480  20.614  38.563  1.00  0.00           H
ATOM    727  HD3 ARG    48      46.128  22.326  38.360  1.00  0.00           H
ATOM    728  NE  ARG    48      47.305  21.929  39.994  1.00  0.00           N
ATOM    729  HE  ARG    48      47.699  22.844  39.830  1.00  0.00           H
ATOM    730  CZ  ARG    48      47.982  21.281  40.941  1.00  0.00           C
ATOM    731  NH1 ARG    48      48.676  22.009  41.694  1.00  0.00           N
ATOM    732 HH11 ARG    48      48.651  23.007  41.539  1.00  0.00           H
ATOM    733 HH12 ARG    48      49.107  21.633  42.527  1.00  0.00           H
ATOM    734  NH2 ARG    48      47.903  20.021  41.150  1.00  0.00           N
ATOM    735 HH21 ARG    48      47.309  19.475  40.543  1.00  0.00           H
ATOM    736 HH22 ARG    48      48.581  19.625  41.785  1.00  0.00           H
ATOM    737  C   ARG    48      42.712  23.915  41.837  1.00  0.00           C
ATOM    738  O   ARG    48      42.246  24.917  41.271  1.00  0.00           O
ATOM    739  N   THR    49      43.074  24.041  43.121  1.00  0.00           N
ATOM    740  H   THR    49      43.530  23.218  43.488  1.00  0.00           H
ATOM    741  CA  THR    49      43.078  25.271  43.904  1.00  0.00           C
ATOM    742  HA  THR    49      42.316  25.991  43.605  1.00  0.00           H
ATOM    743  CB  THR    49      42.951  24.932  45.437  1.00  0.00           C
ATOM    744  HB  THR    49      43.882  24.584  45.886  1.00  0.00           H
ATOM    745  CG2 THR    49      42.328  26.073  46.330  1.00  0.00           C
ATOM    746 HG21 THR    49      41.675  25.732  47.133  1.00  0.00           H
ATOM    747 HG22 THR    49      43.161  26.589  46.808  1.00  0.00           H
ATOM    748 HG23 THR    49      41.649  26.656  45.706  1.00  0.00           H
ATOM    749  OG1 THR    49      42.041  23.874  45.582  1.00  0.00           O
ATOM    750  HG1 THR    49      42.593  23.089  45.591  1.00  0.00           H
ATOM    751  C   THR    49      44.394  26.006  43.649  1.00  0.00           C
ATOM    752  O   THR    49      45.478  25.441  43.712  1.00  0.00           O
ATOM    753  N   PHE    50      44.270  27.309  43.399  1.00  0.00           N
ATOM    754  H   PHE    50      43.384  27.689  43.095  1.00  0.00           H
ATOM    755  CA  PHE    50      45.326  28.249  43.341  1.00  0.00           C
ATOM    756  HA  PHE    50      46.330  27.849  43.482  1.00  0.00           H
ATOM    757  CB  PHE    50      45.271  28.770  41.907  1.00  0.00           C
ATOM    758  HB2 PHE    50      44.235  29.085  41.781  1.00  0.00           H
ATOM    759  HB3 PHE    50      45.804  29.716  42.008  1.00  0.00           H
ATOM    760  CG  PHE    50      45.767  27.995  40.680  1.00  0.00           C
ATOM    761  CD1 PHE    50      44.871  27.128  40.031  1.00  0.00           C
ATOM    762  HD1 PHE    50      43.828  27.002  40.283  1.00  0.00           H
ATOM    763  CE1 PHE    50      45.246  26.403  38.941  1.00  0.00           C
ATOM    764  HE1 PHE    50      44.566  25.638  38.597  1.00  0.00           H
ATOM    765  CZ  PHE    50      46.538  26.581  38.454  1.00  0.00           C
ATOM    766  HZ  PHE    50      46.870  25.988  37.614  1.00  0.00           H
ATOM    767  CE2 PHE    50      47.377  27.598  38.977  1.00  0.00           C
ATOM    768  HE2 PHE    50      48.349  27.733  38.523  1.00  0.00           H
ATOM    769  CD2 PHE    50      47.026  28.228  40.192  1.00  0.00           C
ATOM    770  HD2 PHE    50      47.730  28.855  40.719  1.00  0.00           H
ATOM    771  C   PHE    50      45.121  29.328  44.399  1.00  0.00           C
ATOM    772  O   PHE    50      43.988  29.740  44.575  1.00  0.00           O
ATOM    773  N   PHE    51      46.138  29.770  45.108  1.00  0.00           N
ATOM    774  H   PHE    51      47.109  29.692  44.841  1.00  0.00           H
ATOM    775  CA  PHE    51      45.981  30.641  46.304  1.00  0.00           C
ATOM    776  HA  PHE    51      45.152  31.337  46.179  1.00  0.00           H
ATOM    777  CB  PHE    51      45.743  29.720  47.530  1.00  0.00           C
ATOM    778  HB2 PHE    51      45.622  30.403  48.370  1.00  0.00           H
ATOM    779  HB3 PHE    51      44.806  29.213  47.303  1.00  0.00           H
ATOM    780  CG  PHE    51      46.793  28.690  47.865  1.00  0.00           C
ATOM    781  CD1 PHE    51      47.916  29.104  48.614  1.00  0.00           C
ATOM    782  HD1 PHE    51      48.079  30.104  48.988  1.00  0.00           H
ATOM    783  CE1 PHE    51      49.001  28.167  48.859  1.00  0.00           C
ATOM    784  HE1 PHE    51      49.903  28.552  49.312  1.00  0.00           H
ATOM    785  CZ  PHE    51      48.918  26.847  48.427  1.00  0.00           C
ATOM    786  HZ  PHE    51      49.681  26.134  48.705  1.00  0.00           H
ATOM    787  CE2 PHE    51      47.791  26.496  47.622  1.00  0.00           C
ATOM    788  HE2 PHE    51      47.744  25.454  47.340  1.00  0.00           H
ATOM    789  CD2 PHE    51      46.747  27.386  47.350  1.00  0.00           C
ATOM    790  HD2 PHE    51      45.941  27.040  46.720  1.00  0.00           H
ATOM    791  C   PHE    51      47.234  31.533  46.549  1.00  0.00           C
ATOM    792  O   PHE    51      48.364  31.096  46.220  1.00  0.00           O
ATOM    793  N   LEU    52      47.096  32.757  47.082  1.00  0.00           N
ATOM    794  H   LEU    52      46.157  33.075  47.279  1.00  0.00           H
ATOM    795  CA  LEU    52      48.233  33.521  47.588  1.00  0.00           C
ATOM    796  HA  LEU    52      49.099  33.227  46.995  1.00  0.00           H
ATOM    797  CB  LEU    52      47.985  34.978  47.457  1.00  0.00           C
ATOM    798  HB2 LEU    52      47.150  35.326  48.065  1.00  0.00           H
ATOM    799  HB3 LEU    52      48.896  35.394  47.887  1.00  0.00           H
ATOM    800  CG  LEU    52      47.739  35.484  45.998  1.00  0.00           C
ATOM    801  HG  LEU    52      46.749  35.218  45.630  1.00  0.00           H
ATOM    802  CD1 LEU    52      48.011  36.941  46.135  1.00  0.00           C
ATOM    803 HD11 LEU    52      47.987  37.467  45.182  1.00  0.00           H
ATOM    804 HD12 LEU    52      47.089  37.367  46.531  1.00  0.00           H
ATOM    805 HD13 LEU    52      48.876  37.217  46.738  1.00  0.00           H
ATOM    806  CD2 LEU    52      48.732  34.907  45.029  1.00  0.00           C
ATOM    807 HD21 LEU    52      48.701  33.817  45.021  1.00  0.00           H
ATOM    808 HD22 LEU    52      48.447  35.081  43.992  1.00  0.00           H
ATOM    809 HD23 LEU    52      49.738  35.247  45.269  1.00  0.00           H
ATOM    810  C   LEU    52      48.572  33.080  48.997  1.00  0.00           C
ATOM    811  O   LEU    52      47.677  32.669  49.685  1.00  0.00           O
ATOM    812  N   THR    53      49.814  33.245  49.420  1.00  0.00           N
ATOM    813  H   THR    53      50.507  33.539  48.747  1.00  0.00           H
ATOM    814  CA  THR    53      50.353  32.989  50.775  1.00  0.00           C
ATOM    815  HA  THR    53      49.527  33.190  51.457  1.00  0.00           H
ATOM    816  CB  THR    53      50.731  31.511  50.790  1.00  0.00           C
ATOM    817  HB  THR    53      49.833  30.937  50.559  1.00  0.00           H
ATOM    818  CG2 THR    53      51.905  31.128  49.882  1.00  0.00           C
ATOM    819 HG21 THR    53      51.715  31.491  48.872  1.00  0.00           H
ATOM    820 HG22 THR    53      52.807  31.615  50.251  1.00  0.00           H
ATOM    821 HG23 THR    53      52.182  30.090  50.062  1.00  0.00           H
ATOM    822  OG1 THR    53      51.077  31.138  52.022  1.00  0.00           O
ATOM    823  HG1 THR    53      50.308  31.122  52.596  1.00  0.00           H
ATOM    824  C   THR    53      51.518  33.895  51.106  1.00  0.00           C
ATOM    825  O   THR    53      52.149  34.331  50.116  1.00  0.00           O
ATOM    826  N   GLN    54      51.717  34.298  52.387  1.00  0.00           N
ATOM    827  H   GLN    54      50.975  34.062  53.030  1.00  0.00           H
ATOM    828  CA  GLN    54      52.941  34.888  52.906  1.00  0.00           C
ATOM    829  HA  GLN    54      53.274  35.686  52.243  1.00  0.00           H
ATOM    830  CB  GLN    54      52.625  35.699  54.156  1.00  0.00           C
ATOM    831  HB2 GLN    54      52.148  34.962  54.802  1.00  0.00           H
ATOM    832  HB3 GLN    54      53.555  35.985  54.647  1.00  0.00           H
ATOM    833  CG  GLN    54      51.699  36.942  53.905  1.00  0.00           C
ATOM    834  HG2 GLN    54      51.134  36.623  53.028  1.00  0.00           H
ATOM    835  HG3 GLN    54      51.092  37.099  54.796  1.00  0.00           H
ATOM    836  CD  GLN    54      52.489  38.189  53.465  1.00  0.00           C
ATOM    837  OE1 GLN    54      53.685  38.132  53.173  1.00  0.00           O
ATOM    838  NE2 GLN    54      51.841  39.295  53.370  1.00  0.00           N
ATOM    839 HE21 GLN    54      50.851  39.363  53.558  1.00  0.00           H
ATOM    840 HE22 GLN    54      52.345  40.081  52.986  1.00  0.00           H
ATOM    841  C   GLN    54      54.003  33.806  53.182  1.00  0.00           C
ATOM    842  O   GLN    54      55.158  34.190  53.492  1.00  0.00           O
ATOM    843  N   GLY    55      53.795  32.498  52.929  1.00  0.00           N
ATOM    844  H   GLY    55      52.893  32.204  52.583  1.00  0.00           H
ATOM    845  CA  GLY    55      54.579  31.356  53.373  1.00  0.00           C
ATOM    846  HA2 GLY    55      54.385  30.627  52.586  1.00  0.00           H
ATOM    847  HA3 GLY    55      55.633  31.608  53.261  1.00  0.00           H
ATOM    848  C   GLY    55      54.336  30.884  54.845  1.00  0.00           C
ATOM    849  O   GLY    55      54.725  29.785  55.174  1.00  0.00           O
ATOM    850  N   ALA    56      53.487  31.639  55.602  1.00  0.00           N
ATOM    851  H   ALA    56      53.254  32.574  55.298  1.00  0.00           H
ATOM    852  CA  ALA    56      53.205  31.323  56.974  1.00  0.00           C
ATOM    853  HA  ALA    56      54.122  31.090  57.517  1.00  0.00           H
ATOM    854  CB  ALA    56      52.650  32.568  57.657  1.00  0.00           C
ATOM    855  HB1 ALA    56      52.594  32.527  58.745  1.00  0.00           H
ATOM    856  HB2 ALA    56      53.127  33.479  57.297  1.00  0.00           H
ATOM    857  HB3 ALA    56      51.648  32.612  57.229  1.00  0.00           H
ATOM    858  C   ALA    56      52.268  30.104  57.129  1.00  0.00           C
ATOM    859  O   ALA    56      51.618  29.651  56.181  1.00  0.00           O
ATOM    860  N   LEU    57      52.370  29.426  58.281  1.00  0.00           N
ATOM    861  H   LEU    57      52.840  29.894  59.043  1.00  0.00           H
ATOM    862  CA  LEU    57      51.629  28.238  58.699  1.00  0.00           C
ATOM    863  HA  LEU    57      51.064  27.978  57.804  1.00  0.00           H
ATOM    864  CB  LEU    57      52.572  27.075  59.225  1.00  0.00           C
ATOM    865  HB2 LEU    57      53.212  27.375  60.055  1.00  0.00           H
ATOM    866  HB3 LEU    57      51.886  26.285  59.528  1.00  0.00           H
ATOM    867  CG  LEU    57      53.552  26.515  58.149  1.00  0.00           C
ATOM    868  HG  LEU    57      54.329  27.269  58.024  1.00  0.00           H
ATOM    869  CD1 LEU    57      54.207  25.274  58.668  1.00  0.00           C
ATOM    870 HD11 LEU    57      53.366  24.632  58.930  1.00  0.00           H
ATOM    871 HD12 LEU    57      54.886  24.872  57.916  1.00  0.00           H
ATOM    872 HD13 LEU    57      54.777  25.521  59.564  1.00  0.00           H
ATOM    873  CD2 LEU    57      52.958  26.110  56.812  1.00  0.00           C
ATOM    874 HD21 LEU    57      52.566  26.969  56.269  1.00  0.00           H
ATOM    875 HD22 LEU    57      53.680  25.700  56.105  1.00  0.00           H
ATOM    876 HD23 LEU    57      52.152  25.395  56.972  1.00  0.00           H
ATOM    877  C   LEU    57      50.513  28.645  59.686  1.00  0.00           C
ATOM    878  O   LEU    57      50.711  29.507  60.499  1.00  0.00           O
ATOM    879  N   LEU    58      49.392  27.916  59.645  1.00  0.00           N
ATOM    880  H   LEU    58      49.245  27.329  58.835  1.00  0.00           H
ATOM    881  CA  LEU    58      48.358  27.952  60.685  1.00  0.00           C
ATOM    882  HA  LEU    58      47.902  28.929  60.848  1.00  0.00           H
ATOM    883  CB  LEU    58      47.334  26.918  60.264  1.00  0.00           C
ATOM    884  HB2 LEU    58      47.829  26.048  59.831  1.00  0.00           H
ATOM    885  HB3 LEU    58      46.682  26.733  61.118  1.00  0.00           H
ATOM    886  CG  LEU    58      46.325  27.447  59.259  1.00  0.00           C
ATOM    887  HG  LEU    58      46.776  28.186  58.597  1.00  0.00           H
ATOM    888  CD1 LEU    58      45.844  26.279  58.429  1.00  0.00           C
ATOM    889 HD11 LEU    58      45.103  26.664  57.728  1.00  0.00           H
ATOM    890 HD12 LEU    58      46.689  25.812  57.925  1.00  0.00           H
ATOM    891 HD13 LEU    58      45.410  25.538  59.101  1.00  0.00           H
ATOM    892  CD2 LEU    58      45.173  28.256  59.968  1.00  0.00           C
ATOM    893 HD21 LEU    58      44.620  27.530  60.564  1.00  0.00           H
ATOM    894 HD22 LEU    58      45.589  29.114  60.497  1.00  0.00           H
ATOM    895 HD23 LEU    58      44.534  28.668  59.187  1.00  0.00           H
ATOM    896  C   LEU    58      49.117  27.510  62.013  1.00  0.00           C
ATOM    897  O   LEU    58      49.856  26.548  62.048  1.00  0.00           O
ATOM    898  N   ASN    59      48.813  28.234  63.079  1.00  0.00           N
ATOM    899  H   ASN    59      48.032  28.873  63.102  1.00  0.00           H
ATOM    900  CA  ASN    59      49.308  28.026  64.414  1.00  0.00           C
ATOM    901  HA  ASN    59      48.873  28.746  65.108  1.00  0.00           H
ATOM    902  CB  ASN    59      48.826  26.612  65.028  1.00  0.00           C
ATOM    903  HB2 ASN    59      49.467  25.753  64.824  1.00  0.00           H
ATOM    904  HB3 ASN    59      48.897  26.688  66.113  1.00  0.00           H
ATOM    905  CG  ASN    59      47.390  26.195  64.853  1.00  0.00           C
ATOM    906  OD1 ASN    59      46.473  27.011  64.583  1.00  0.00           O
ATOM    907  ND2 ASN    59      47.085  24.900  64.970  1.00  0.00           N
ATOM    908 HD21 ASN    59      46.127  24.580  65.001  1.00  0.00           H
ATOM    909 HD22 ASN    59      47.830  24.256  65.194  1.00  0.00           H
ATOM    910  C   ASN    59      50.822  28.373  64.589  1.00  0.00           C
ATOM    911  O   ASN    59      51.278  28.191  65.654  1.00  0.00           O
ATOM    912  N   ASP    60      51.542  28.912  63.583  1.00  0.00           N
ATOM    913  H   ASP    60      51.012  29.068  62.737  1.00  0.00           H
ATOM    914  CA  ASP    60      52.964  29.257  63.516  1.00  0.00           C
ATOM    915  HA  ASP    60      53.544  28.340  63.626  1.00  0.00           H
ATOM    916  CB  ASP    60      53.371  29.748  62.089  1.00  0.00           C
ATOM    917  HB2 ASP    60      53.182  28.992  61.327  1.00  0.00           H
ATOM    918  HB3 ASP    60      52.855  30.688  61.894  1.00  0.00           H
ATOM    919  CG  ASP    60      54.875  30.067  62.008  1.00  0.00           C
ATOM    920  OD1 ASP    60      55.537  30.058  63.029  1.00  0.00           O
ATOM    921  OD2 ASP    60      55.440  30.358  60.918  1.00  0.00           O
ATOM    922  C   ASP    60      53.383  30.243  64.654  1.00  0.00           C
ATOM    923  O   ASP    60      53.122  31.416  64.637  1.00  0.00           O
ATOM    924  N   LYS    61      54.222  29.659  65.561  1.00  0.00           N
ATOM    925  H   LYS    61      54.719  28.817  65.311  1.00  0.00           H
ATOM    926  CA  LYS    61      54.616  30.356  66.768  1.00  0.00           C
ATOM    927  HA  LYS    61      53.825  30.614  67.471  1.00  0.00           H
ATOM    928  CB  LYS    61      55.536  29.404  67.659  1.00  0.00           C
ATOM    929  HB2 LYS    61      56.183  28.793  67.029  1.00  0.00           H
ATOM    930  HB3 LYS    61      56.217  30.030  68.234  1.00  0.00           H
ATOM    931  CG  LYS    61      54.749  28.493  68.551  1.00  0.00           C
ATOM    932  HG2 LYS    61      54.097  29.136  69.141  1.00  0.00           H
ATOM    933  HG3 LYS    61      54.211  27.825  67.880  1.00  0.00           H
ATOM    934  CD  LYS    61      55.651  27.639  69.423  1.00  0.00           C
ATOM    935  HD2 LYS    61      56.374  28.207  70.009  1.00  0.00           H
ATOM    936  HD3 LYS    61      55.065  27.010  70.092  1.00  0.00           H
ATOM    937  CE  LYS    61      56.491  26.724  68.488  1.00  0.00           C
ATOM    938  HE2 LYS    61      55.844  26.112  67.860  1.00  0.00           H
ATOM    939  HE3 LYS    61      57.054  27.353  67.799  1.00  0.00           H
ATOM    940  NZ  LYS    61      57.375  25.880  69.331  1.00  0.00           N
ATOM    941  HZ1 LYS    61      58.036  26.435  69.857  1.00  0.00           H
ATOM    942  HZ2 LYS    61      56.850  25.256  69.924  1.00  0.00           H
ATOM    943  HZ3 LYS    61      57.864  25.152  68.830  1.00  0.00           H
ATOM    944  C   LYS    61      55.499  31.608  66.490  1.00  0.00           C
ATOM    945  O   LYS    61      55.687  32.391  67.398  1.00  0.00           O
ATOM    946  N   HIP    62      56.165  31.617  65.301  1.00  0.00           N
ATOM    947  H   HIP    62      55.982  30.764  64.792  1.00  0.00           H
ATOM    948  CA  HIP    62      57.099  32.695  64.757  1.00  0.00           C
ATOM    949  HA  HIP    62      57.391  33.318  65.603  1.00  0.00           H
ATOM    950  CB  HIP    62      58.478  32.053  64.299  1.00  0.00           C
ATOM    951  HB2 HIP    62      58.233  31.468  63.413  1.00  0.00           H
ATOM    952  HB3 HIP    62      59.243  32.778  64.024  1.00  0.00           H
ATOM    953  CG  HIP    62      59.040  31.113  65.311  1.00  0.00           C
ATOM    954  ND1 HIP    62      59.363  31.494  66.606  1.00  0.00           N
ATOM    955  HD1 HIP    62      59.260  32.415  67.008  1.00  0.00           H
ATOM    956  CE1 HIP    62      60.079  30.484  67.101  1.00  0.00           C
ATOM    957  HE1 HIP    62      60.476  30.478  68.105  1.00  0.00           H
ATOM    958  NE2 HIP    62      59.963  29.382  66.340  1.00  0.00           N
ATOM    959  HE2 HIP    62      60.333  28.471  66.567  1.00  0.00           H
ATOM    960  CD2 HIP    62      59.247  29.795  65.241  1.00  0.00           C
ATOM    961  HD2 HIP    62      58.901  29.150  64.447  1.00  0.00           H
ATOM    962  C   HIP    62      56.494  33.659  63.764  1.00  0.00           C
ATOM    963  O   HIP    62      57.145  34.546  63.277  1.00  0.00           O
ATOM    964  N   SER    63      55.205  33.501  63.472  1.00  0.00           N
ATOM    965  H   SER    63      54.654  32.796  63.940  1.00  0.00           H
ATOM    966  CA  SER    63      54.463  34.452  62.605  1.00  0.00           C
ATOM    967  HA  SER    63      54.914  34.715  61.649  1.00  0.00           H
ATOM    968  CB  SER    63      53.194  33.696  62.144  1.00  0.00           C
ATOM    969  HB2 SER    63      52.668  34.314  61.415  1.00  0.00           H
ATOM    970  HB3 SER    63      53.608  32.794  61.694  1.00  0.00           H
ATOM    971  OG  SER    63      52.220  33.437  63.147  1.00  0.00           O
ATOM    972  HG  SER    63      52.698  32.954  63.825  1.00  0.00           H
ATOM    973  C   SER    63      54.214  35.718  63.327  1.00  0.00           C
ATOM    974  O   SER    63      54.412  35.743  64.601  1.00  0.00           O
ATOM    975  N   ASN    64      53.852  36.850  62.684  1.00  0.00           N
ATOM    976  H   ASN    64      53.577  36.667  61.730  1.00  0.00           H
ATOM    977  CA  ASN    64      53.692  38.143  63.397  1.00  0.00           C
ATOM    978  HA  ASN    64      53.782  37.906  64.456  1.00  0.00           H
ATOM    979  CB  ASN    64      54.850  39.069  63.056  1.00  0.00           C
ATOM    980  HB2 ASN    64      54.952  39.937  63.708  1.00  0.00           H
ATOM    981  HB3 ASN    64      55.706  38.422  63.246  1.00  0.00           H
ATOM    982  CG  ASN    64      54.905  39.598  61.572  1.00  0.00           C
ATOM    983  OD1 ASN    64      53.987  39.556  60.830  1.00  0.00           O
ATOM    984  ND2 ASN    64      56.043  40.053  61.108  1.00  0.00           N
ATOM    985 HD21 ASN    64      56.066  40.182  60.107  1.00  0.00           H
ATOM    986 HD22 ASN    64      56.857  39.915  61.689  1.00  0.00           H
ATOM    987  C   ASN    64      52.403  38.936  63.260  1.00  0.00           C
ATOM    988  O   ASN    64      52.109  39.803  64.057  1.00  0.00           O
ATOM    989  N   GLY    65      51.577  38.584  62.217  1.00  0.00           N
ATOM    990  H   GLY    65      51.915  37.906  61.549  1.00  0.00           H
ATOM    991  CA  GLY    65      50.239  39.117  61.979  1.00  0.00           C
ATOM    992  HA2 GLY    65      49.851  38.486  61.179  1.00  0.00           H
ATOM    993  HA3 GLY    65      49.657  39.008  62.894  1.00  0.00           H
ATOM    994  C   GLY    65      50.172  40.515  61.340  1.00  0.00           C
ATOM    995  O   GLY    65      49.106  41.105  61.175  1.00  0.00           O
ATOM    996  N   THR    66      51.385  41.080  60.984  1.00  0.00           N
ATOM    997  H   THR    66      52.212  40.505  61.062  1.00  0.00           H
ATOM    998  CA  THR    66      51.619  42.418  60.395  1.00  0.00           C
ATOM    999  HA  THR    66      50.723  42.951  60.077  1.00  0.00           H
ATOM   1000  CB  THR    66      52.285  43.350  61.357  1.00  0.00           C
ATOM   1001  HB  THR    66      52.630  44.247  60.843  1.00  0.00           H
ATOM   1002  CG2 THR    66      51.347  43.732  62.504  1.00  0.00           C
ATOM   1003 HG21 THR    66      51.558  43.058  63.334  1.00  0.00           H
ATOM   1004 HG22 THR    66      51.533  44.758  62.823  1.00  0.00           H
ATOM   1005 HG23 THR    66      50.339  43.574  62.119  1.00  0.00           H
ATOM   1006  OG1 THR    66      53.491  42.865  61.903  1.00  0.00           O
ATOM   1007  HG1 THR    66      54.174  43.261  61.356  1.00  0.00           H
ATOM   1008  C   THR    66      52.340  42.496  59.066  1.00  0.00           C
ATOM   1009  O   THR    66      52.522  43.567  58.451  1.00  0.00           O
ATOM   1010  N   VAL    67      52.681  41.353  58.467  1.00  0.00           N
ATOM   1011  H   VAL    67      52.612  40.513  59.022  1.00  0.00           H
ATOM   1012  CA  VAL    67      53.251  41.224  57.022  1.00  0.00           C
ATOM   1013  HA  VAL    67      54.206  41.741  56.928  1.00  0.00           H
ATOM   1014  CB  VAL    67      53.339  39.814  56.443  1.00  0.00           C
ATOM   1015  HB  VAL    67      53.410  39.792  55.355  1.00  0.00           H
ATOM   1016  CG1 VAL    67      54.634  39.250  56.978  1.00  0.00           C
ATOM   1017 HG11 VAL    67      55.433  39.975  56.827  1.00  0.00           H
ATOM   1018 HG12 VAL    67      54.599  38.880  58.003  1.00  0.00           H
ATOM   1019 HG13 VAL    67      54.865  38.347  56.411  1.00  0.00           H
ATOM   1020  CG2 VAL    67      52.223  38.853  56.846  1.00  0.00           C
ATOM   1021 HG21 VAL    67      52.079  38.879  57.926  1.00  0.00           H
ATOM   1022 HG22 VAL    67      51.332  39.189  56.316  1.00  0.00           H
ATOM   1023 HG23 VAL    67      52.547  37.873  56.494  1.00  0.00           H
ATOM   1024  C   VAL    67      52.260  41.978  56.060  1.00  0.00           C
ATOM   1025  O   VAL    67      51.026  41.856  56.213  1.00  0.00           O
ATOM   1026  N   LYS    68      52.779  42.764  55.152  1.00  0.00           N
ATOM   1027  H   LYS    68      53.788  42.771  55.146  1.00  0.00           H
ATOM   1028  CA  LYS    68      52.048  43.619  54.181  1.00  0.00           C
ATOM   1029  HA  LYS    68      51.222  44.121  54.684  1.00  0.00           H
ATOM   1030  CB  LYS    68      53.055  44.655  53.730  1.00  0.00           C
ATOM   1031  HB2 LYS    68      53.947  44.073  53.503  1.00  0.00           H
ATOM   1032  HB3 LYS    68      52.694  45.084  52.796  1.00  0.00           H
ATOM   1033  CG  LYS    68      53.266  45.677  54.863  1.00  0.00           C
ATOM   1034  HG2 LYS    68      52.339  46.247  54.935  1.00  0.00           H
ATOM   1035  HG3 LYS    68      53.336  45.180  55.831  1.00  0.00           H
ATOM   1036  CD  LYS    68      54.514  46.576  54.791  1.00  0.00           C
ATOM   1037  HD2 LYS    68      54.544  47.148  55.717  1.00  0.00           H
ATOM   1038  HD3 LYS    68      55.387  45.932  54.683  1.00  0.00           H
ATOM   1039  CE  LYS    68      54.265  47.641  53.668  1.00  0.00           C
ATOM   1040  HE2 LYS    68      54.093  47.122  52.724  1.00  0.00           H
ATOM   1041  HE3 LYS    68      53.393  48.164  54.059  1.00  0.00           H
ATOM   1042  NZ  LYS    68      55.435  48.419  53.503  1.00  0.00           N
ATOM   1043  HZ1 LYS    68      55.317  49.398  53.287  1.00  0.00           H
ATOM   1044  HZ2 LYS    68      55.964  48.575  54.350  1.00  0.00           H
ATOM   1045  HZ3 LYS    68      56.025  48.106  52.747  1.00  0.00           H
ATOM   1046  C   LYS    68      51.420  42.891  52.990  1.00  0.00           C
ATOM   1047  O   LYS    68      52.075  42.009  52.485  1.00  0.00           O
ATOM   1048  N   ASP    69      50.234  43.229  52.574  1.00  0.00           N
ATOM   1049  H   ASP    69      49.755  43.870  53.189  1.00  0.00           H
ATOM   1050  CA  ASP    69      49.550  42.534  51.406  1.00  0.00           C
ATOM   1051  HA  ASP    69      49.546  41.467  51.626  1.00  0.00           H
ATOM   1052  CB  ASP    69      48.090  43.011  51.338  1.00  0.00           C
ATOM   1053  HB2 ASP    69      48.128  44.082  51.143  1.00  0.00           H
ATOM   1054  HB3 ASP    69      47.647  42.635  50.416  1.00  0.00           H
ATOM   1055  CG  ASP    69      47.248  42.620  52.559  1.00  0.00           C
ATOM   1056  OD1 ASP    69      47.681  41.756  53.331  1.00  0.00           O
ATOM   1057  OD2 ASP    69      46.123  43.167  52.677  1.00  0.00           O
ATOM   1058  C   ASP    69      50.235  42.668  50.044  1.00  0.00           C
ATOM   1059  O   ASP    69      50.164  41.744  49.244  1.00  0.00           O
ATOM   1060  N   ARG    70      50.975  43.744  49.777  1.00  0.00           N
ATOM   1061  H   ARG    70      50.931  44.479  50.467  1.00  0.00           H
ATOM   1062  CA  ARG    70      51.676  44.064  48.496  1.00  0.00           C
ATOM   1063  HA  ARG    70      51.266  43.378  47.755  1.00  0.00           H
ATOM   1064  CB  ARG    70      51.323  45.443  47.856  1.00  0.00           C
ATOM   1065  HB2 ARG    70      51.465  46.270  48.552  1.00  0.00           H
ATOM   1066  HB3 ARG    70      51.916  45.611  46.958  1.00  0.00           H
ATOM   1067  CG  ARG    70      49.827  45.424  47.611  1.00  0.00           C
ATOM   1068  HG2 ARG    70      49.450  44.469  47.243  1.00  0.00           H
ATOM   1069  HG3 ARG    70      49.322  45.641  48.552  1.00  0.00           H
ATOM   1070  CD  ARG    70      49.516  46.590  46.628  1.00  0.00           C
ATOM   1071  HD2 ARG    70      50.177  46.602  45.762  1.00  0.00           H
ATOM   1072  HD3 ARG    70      48.476  46.744  46.341  1.00  0.00           H
ATOM   1073  NE  ARG    70      49.907  47.858  47.205  1.00  0.00           N
ATOM   1074  HE  ARG    70      50.769  48.309  46.939  1.00  0.00           H
ATOM   1075  CZ  ARG    70      49.307  48.532  48.132  1.00  0.00           C
ATOM   1076  NH1 ARG    70      49.862  49.664  48.436  1.00  0.00           N
ATOM   1077 HH11 ARG    70      50.714  49.993  48.004  1.00  0.00           H
ATOM   1078 HH12 ARG    70      49.523  50.258  49.179  1.00  0.00           H
ATOM   1079  NH2 ARG    70      48.218  48.165  48.687  1.00  0.00           N
ATOM   1080 HH21 ARG    70      47.782  47.254  48.669  1.00  0.00           H
ATOM   1081 HH22 ARG    70      48.096  48.699  49.536  1.00  0.00           H
ATOM   1082  C   ARG    70      53.193  43.674  48.653  1.00  0.00           C
ATOM   1083  O   ARG    70      54.004  44.158  47.936  1.00  0.00           O
ATOM   1084  N   SER    71      53.532  42.822  49.581  1.00  0.00           N
ATOM   1085  H   SER    71      52.856  42.453  50.234  1.00  0.00           H
ATOM   1086  CA  SER    71      54.963  42.547  49.980  1.00  0.00           C
ATOM   1087  HA  SER    71      55.400  43.493  50.295  1.00  0.00           H
ATOM   1088  CB  SER    71      54.871  41.597  51.148  1.00  0.00           C
ATOM   1089  HB2 SER    71      54.709  42.244  52.009  1.00  0.00           H
ATOM   1090  HB3 SER    71      54.080  40.882  50.919  1.00  0.00           H
ATOM   1091  OG  SER    71      56.165  40.942  51.214  1.00  0.00           O
ATOM   1092  HG  SER    71      56.216  40.647  52.126  1.00  0.00           H
ATOM   1093  C   SER    71      55.699  41.888  48.804  1.00  0.00           C
ATOM   1094  O   SER    71      55.142  41.078  48.126  1.00  0.00           O
ATOM   1095  N   PRO    72      57.057  42.084  48.597  1.00  0.00           N
ATOM   1096  CD  PRO    72      57.872  43.081  49.250  1.00  0.00           C
ATOM   1097  HD2 PRO    72      58.066  42.728  50.262  1.00  0.00           H
ATOM   1098  HD3 PRO    72      57.299  44.003  49.338  1.00  0.00           H
ATOM   1099  CG  PRO    72      59.104  43.241  48.400  1.00  0.00           C
ATOM   1100  HG2 PRO    72      59.971  43.351  49.051  1.00  0.00           H
ATOM   1101  HG3 PRO    72      58.957  44.094  47.736  1.00  0.00           H
ATOM   1102  CB  PRO    72      59.384  41.963  47.650  1.00  0.00           C
ATOM   1103  HB2 PRO    72      60.049  41.408  48.312  1.00  0.00           H
ATOM   1104  HB3 PRO    72      59.838  42.047  46.663  1.00  0.00           H
ATOM   1105  CA  PRO    72      57.948  41.286  47.684  1.00  0.00           C
ATOM   1106  HA  PRO    72      57.573  41.441  46.672  1.00  0.00           H
ATOM   1107  C   PRO    72      57.998  39.838  48.044  1.00  0.00           C
ATOM   1108  O   PRO    72      58.416  39.013  47.215  1.00  0.00           O
ATOM   1109  N   HID    73      57.696  39.493  49.286  1.00  0.00           N
ATOM   1110  H   HID    73      57.377  40.195  49.938  1.00  0.00           H
ATOM   1111  CA  HID    73      57.628  38.084  49.735  1.00  0.00           C
ATOM   1112  HA  HID    73      58.439  37.522  49.272  1.00  0.00           H
ATOM   1113  CB  HID    73      57.984  38.027  51.197  1.00  0.00           C
ATOM   1114  HB2 HID    73      57.148  38.303  51.839  1.00  0.00           H
ATOM   1115  HB3 HID    73      58.194  36.979  51.412  1.00  0.00           H
ATOM   1116  CG  HID    73      59.191  38.839  51.466  1.00  0.00           C
ATOM   1117  ND1 HID    73      60.529  38.546  51.093  1.00  0.00           N
ATOM   1118  HD1 HID    73      60.833  37.898  50.380  1.00  0.00           H
ATOM   1119  CE1 HID    73      61.310  39.467  51.675  1.00  0.00           C
ATOM   1120  HE1 HID    73      62.376  39.319  51.765  1.00  0.00           H
ATOM   1121  NE2 HID    73      60.682  40.384  52.378  1.00  0.00           N
ATOM   1122  CD2 HID    73      59.345  39.975  52.289  1.00  0.00           C
ATOM   1123  HD2 HID    73      58.514  40.544  52.682  1.00  0.00           H
ATOM   1124  C   HID    73      56.428  37.264  49.459  1.00  0.00           C
ATOM   1125  O   HID    73      56.511  36.020  49.195  1.00  0.00           O
ATOM   1126  N   ARG    74      55.274  37.899  49.327  1.00  0.00           N
ATOM   1127  H   ARG    74      55.252  38.908  49.325  1.00  0.00           H
ATOM   1128  CA  ARG    74      53.997  37.243  49.035  1.00  0.00           C
ATOM   1129  HA  ARG    74      53.790  36.488  49.792  1.00  0.00           H
ATOM   1130  CB  ARG    74      52.867  38.261  49.195  1.00  0.00           C
ATOM   1131  HB2 ARG    74      53.183  38.698  50.142  1.00  0.00           H
ATOM   1132  HB3 ARG    74      52.713  38.985  48.394  1.00  0.00           H
ATOM   1133  CG  ARG    74      51.476  37.659  49.434  1.00  0.00           C
ATOM   1134  HG2 ARG    74      51.051  37.287  48.501  1.00  0.00           H
ATOM   1135  HG3 ARG    74      51.559  36.906  50.217  1.00  0.00           H
ATOM   1136  CD  ARG    74      50.430  38.645  49.978  1.00  0.00           C
ATOM   1137  HD2 ARG    74      50.643  38.928  51.008  1.00  0.00           H
ATOM   1138  HD3 ARG    74      50.445  39.506  49.309  1.00  0.00           H
ATOM   1139  NE  ARG    74      49.075  38.111  50.117  1.00  0.00           N
ATOM   1140  HE  ARG    74      49.033  37.271  50.676  1.00  0.00           H
ATOM   1141  CZ  ARG    74      47.968  38.604  49.586  1.00  0.00           C
ATOM   1142  NH1 ARG    74      46.886  37.851  49.780  1.00  0.00           N
ATOM   1143 HH11 ARG    74      46.934  36.967  50.265  1.00  0.00           H
ATOM   1144 HH12 ARG    74      46.075  38.102  49.232  1.00  0.00           H
ATOM   1145  NH2 ARG    74      47.861  39.646  48.921  1.00  0.00           N
ATOM   1146 HH21 ARG    74      48.654  40.268  48.852  1.00  0.00           H
ATOM   1147 HH22 ARG    74      46.937  40.041  48.822  1.00  0.00           H
ATOM   1148  C   ARG    74      53.871  36.620  47.723  1.00  0.00           C
ATOM   1149  O   ARG    74      54.410  37.218  46.803  1.00  0.00           O
ATOM   1150  N   THR    75      53.210  35.459  47.590  1.00  0.00           N
ATOM   1151  H   THR    75      52.854  35.025  48.431  1.00  0.00           H
ATOM   1152  CA  THR    75      53.431  34.665  46.431  1.00  0.00           C
ATOM   1153  HA  THR    75      53.591  35.295  45.556  1.00  0.00           H
ATOM   1154  CB  THR    75      54.639  33.803  46.750  1.00  0.00           C
ATOM   1155  HB  THR    75      54.484  33.409  47.755  1.00  0.00           H
ATOM   1156  CG2 THR    75      54.995  32.719  45.756  1.00  0.00           C
ATOM   1157 HG21 THR    75      54.361  31.847  45.919  1.00  0.00           H
ATOM   1158 HG22 THR    75      54.838  32.968  44.707  1.00  0.00           H
ATOM   1159 HG23 THR    75      56.032  32.390  45.801  1.00  0.00           H
ATOM   1160  OG1 THR    75      55.798  34.531  46.875  1.00  0.00           O
ATOM   1161  HG1 THR    75      55.905  35.039  47.683  1.00  0.00           H
ATOM   1162  C   THR    75      52.322  33.691  46.163  1.00  0.00           C
ATOM   1163  O   THR    75      51.707  33.103  47.053  1.00  0.00           O
ATOM   1164  N   LEU    76      52.045  33.343  44.877  1.00  0.00           N
ATOM   1165  H   LEU    76      52.698  33.803  44.259  1.00  0.00           H
ATOM   1166  CA  LEU    76      51.084  32.425  44.331  1.00  0.00           C
ATOM   1167  HA  LEU    76      50.171  32.335  44.920  1.00  0.00           H
ATOM   1168  CB  LEU    76      50.744  32.861  42.902  1.00  0.00           C
ATOM   1169  HB2 LEU    76      50.358  33.880  42.906  1.00  0.00           H
ATOM   1170  HB3 LEU    76      51.691  32.957  42.370  1.00  0.00           H
ATOM   1171  CG  LEU    76      49.858  31.854  42.042  1.00  0.00           C
ATOM   1172  HG  LEU    76      50.270  30.867  42.252  1.00  0.00           H
ATOM   1173  CD1 LEU    76      48.431  31.965  42.489  1.00  0.00           C
ATOM   1174 HD11 LEU    76      47.790  31.187  42.074  1.00  0.00           H
ATOM   1175 HD12 LEU    76      48.332  31.680  43.537  1.00  0.00           H
ATOM   1176 HD13 LEU    76      48.083  32.990  42.360  1.00  0.00           H
ATOM   1177  CD2 LEU    76      49.978  32.257  40.542  1.00  0.00           C
ATOM   1178 HD21 LEU    76      49.434  31.667  39.806  1.00  0.00           H
ATOM   1179 HD22 LEU    76      49.675  33.300  40.442  1.00  0.00           H
ATOM   1180 HD23 LEU    76      51.059  32.249  40.402  1.00  0.00           H
ATOM   1181  C   LEU    76      51.653  30.954  44.253  1.00  0.00           C
ATOM   1182  O   LEU    76      52.780  30.750  43.774  1.00  0.00           O
ATOM   1183  N   MET    77      50.789  29.982  44.525  1.00  0.00           N
ATOM   1184  H   MET    77      49.882  30.172  44.925  1.00  0.00           H
ATOM   1185  CA  MET    77      51.036  28.506  44.494  1.00  0.00           C
ATOM   1186  HA  MET    77      51.940  28.268  43.934  1.00  0.00           H
ATOM   1187  CB  MET    77      51.233  27.968  45.959  1.00  0.00           C
ATOM   1188  HB2 MET    77      50.414  28.336  46.578  1.00  0.00           H
ATOM   1189  HB3 MET    77      51.263  26.880  45.905  1.00  0.00           H
ATOM   1190  CG  MET    77      52.616  28.413  46.439  1.00  0.00           C
ATOM   1191  HG2 MET    77      53.310  28.281  45.609  1.00  0.00           H
ATOM   1192  HG3 MET    77      52.681  29.477  46.666  1.00  0.00           H
ATOM   1193  SD  MET    77      53.202  27.744  48.036  1.00  0.00           S
ATOM   1194  CE  MET    77      54.542  28.912  48.293  1.00  0.00           C
ATOM   1195  HE1 MET    77      55.030  28.576  49.208  1.00  0.00           H
ATOM   1196  HE2 MET    77      55.315  28.739  47.546  1.00  0.00           H
ATOM   1197  HE3 MET    77      54.228  29.950  48.407  1.00  0.00           H
ATOM   1198  C   MET    77      49.678  27.795  44.118  1.00  0.00           C
ATOM   1199  O   MET    77      48.643  28.453  44.092  1.00  0.00           O
ATOM   1200  N   SER    78      49.754  26.480  43.866  1.00  0.00           N
ATOM   1201  H   SER    78      50.663  26.047  43.946  1.00  0.00           H
ATOM   1202  CA  SER    78      48.520  25.705  43.583  1.00  0.00           C
ATOM   1203  HA  SER    78      47.721  26.174  44.157  1.00  0.00           H
ATOM   1204  CB  SER    78      48.170  25.683  42.101  1.00  0.00           C
ATOM   1205  HB2 SER    78      47.108  25.516  41.924  1.00  0.00           H
ATOM   1206  HB3 SER    78      48.467  26.689  41.805  1.00  0.00           H
ATOM   1207  OG  SER    78      48.926  24.845  41.335  1.00  0.00           O
ATOM   1208  HG  SER    78      49.616  25.430  41.013  1.00  0.00           H
ATOM   1209  C   SER    78      48.698  24.261  44.097  1.00  0.00           C
ATOM   1210  O   SER    78      49.780  23.822  44.349  1.00  0.00           O
ATOM   1211  N   CYS    79      47.562  23.601  44.345  1.00  0.00           N
ATOM   1212  H   CYS    79      46.723  24.157  44.267  1.00  0.00           H
ATOM   1213  CA  CYS    79      47.301  22.282  44.803  1.00  0.00           C
ATOM   1214  HA  CYS    79      48.100  21.632  44.445  1.00  0.00           H
ATOM   1215  CB  CYS    79      47.311  22.397  46.304  1.00  0.00           C
ATOM   1216  HB2 CYS    79      47.609  21.418  46.677  1.00  0.00           H
ATOM   1217  HB3 CYS    79      48.074  23.088  46.665  1.00  0.00           H
ATOM   1218  SG  CYS    79      45.772  22.940  46.945  1.00  0.00           S
ATOM   1219  HG  CYS    79      44.920  21.979  46.578  1.00  0.00           H
ATOM   1220  C   CYS    79      46.087  21.557  44.227  1.00  0.00           C
ATOM   1221  O   CYS    79      45.300  22.209  43.565  1.00  0.00           O
ATOM   1222  N   PRO    80      45.809  20.236  44.399  1.00  0.00           N
ATOM   1223  CD  PRO    80      46.678  19.218  44.848  1.00  0.00           C
ATOM   1224  HD2 PRO    80      46.530  19.217  45.928  1.00  0.00           H
ATOM   1225  HD3 PRO    80      47.720  19.503  44.699  1.00  0.00           H
ATOM   1226  CG  PRO    80      46.267  17.865  44.249  1.00  0.00           C
ATOM   1227  HG2 PRO    80      46.570  17.013  44.858  1.00  0.00           H
ATOM   1228  HG3 PRO    80      46.601  17.759  43.216  1.00  0.00           H
ATOM   1229  CB  PRO    80      44.719  18.022  44.165  1.00  0.00           C
ATOM   1230  HB2 PRO    80      44.335  17.660  45.120  1.00  0.00           H
ATOM   1231  HB3 PRO    80      44.185  17.342  43.501  1.00  0.00           H
ATOM   1232  CA  PRO    80      44.568  19.554  43.896  1.00  0.00           C
ATOM   1233  HA  PRO    80      44.582  19.703  42.817  1.00  0.00           H
ATOM   1234  C   PRO    80      43.204  20.196  44.391  1.00  0.00           C
ATOM   1235  O   PRO    80      43.140  21.136  45.202  1.00  0.00           O
ATOM   1236  N   VAL    81      42.051  19.775  43.895  1.00  0.00           N
ATOM   1237  H   VAL    81      42.171  19.233  43.049  1.00  0.00           H
ATOM   1238  CA  VAL    81      40.686  20.266  44.344  1.00  0.00           C
ATOM   1239  HA  VAL    81      40.681  21.356  44.314  1.00  0.00           H
ATOM   1240  CB  VAL    81      39.558  19.758  43.338  1.00  0.00           C
ATOM   1241  HB  VAL    81      39.571  20.365  42.433  1.00  0.00           H
ATOM   1242  CG1 VAL    81      39.777  18.304  42.922  1.00  0.00           C
ATOM   1243 HG11 VAL    81      40.715  18.057  42.425  1.00  0.00           H
ATOM   1244 HG12 VAL    81      39.474  17.624  43.719  1.00  0.00           H
ATOM   1245 HG13 VAL    81      39.045  18.100  42.142  1.00  0.00           H
ATOM   1246  CG2 VAL    81      38.168  19.828  43.993  1.00  0.00           C
ATOM   1247 HG21 VAL    81      38.044  19.172  44.854  1.00  0.00           H
ATOM   1248 HG22 VAL    81      38.009  20.827  44.399  1.00  0.00           H
ATOM   1249 HG23 VAL    81      37.365  19.689  43.269  1.00  0.00           H
ATOM   1250  C   VAL    81      40.362  19.860  45.771  1.00  0.00           C
ATOM   1251  O   VAL    81      40.351  18.680  46.114  1.00  0.00           O
ATOM   1252  N   GLY    82      39.994  20.797  46.680  1.00  0.00           N
ATOM   1253  H   GLY    82      40.052  21.787  46.487  1.00  0.00           H
ATOM   1254  CA  GLY    82      39.783  20.380  48.097  1.00  0.00           C
ATOM   1255  HA2 GLY    82      39.424  21.165  48.763  1.00  0.00           H
ATOM   1256  HA3 GLY    82      38.979  19.645  48.146  1.00  0.00           H
ATOM   1257  C   GLY    82      40.903  19.637  48.847  1.00  0.00           C
ATOM   1258  O   GLY    82      40.646  18.907  49.787  1.00  0.00           O
ATOM   1259  N   GLU    83      42.137  19.782  48.464  1.00  0.00           N
ATOM   1260  H   GLU    83      42.276  20.402  47.679  1.00  0.00           H
ATOM   1261  CA  GLU    83      43.339  19.366  49.233  1.00  0.00           C
ATOM   1262  HA  GLU    83      43.133  18.475  49.828  1.00  0.00           H
ATOM   1263  CB  GLU    83      44.446  19.080  48.152  1.00  0.00           C
ATOM   1264  HB2 GLU    83      44.033  18.490  47.334  1.00  0.00           H
ATOM   1265  HB3 GLU    83      44.683  20.029  47.673  1.00  0.00           H
ATOM   1266  CG  GLU    83      45.661  18.417  48.681  1.00  0.00           C
ATOM   1267  HG2 GLU    83      46.393  18.567  47.886  1.00  0.00           H
ATOM   1268  HG3 GLU    83      45.998  19.010  49.532  1.00  0.00           H
ATOM   1269  CD  GLU    83      45.635  17.014  49.060  1.00  0.00           C
ATOM   1270  OE1 GLU    83      46.686  16.569  49.702  1.00  0.00           O
ATOM   1271  OE2 GLU    83      44.733  16.245  48.712  1.00  0.00           O
ATOM   1272  C   GLU    83      43.744  20.470  50.202  1.00  0.00           C
ATOM   1273  O   GLU    83      43.689  21.613  49.797  1.00  0.00           O
ATOM   1274  N   ALA    84      43.989  20.126  51.434  1.00  0.00           N
ATOM   1275  H   ALA    84      44.032  19.169  51.752  1.00  0.00           H
ATOM   1276  CA  ALA    84      44.575  21.129  52.370  1.00  0.00           C
ATOM   1277  HA  ALA    84      43.884  21.961  52.509  1.00  0.00           H
ATOM   1278  CB  ALA    84      44.585  20.520  53.806  1.00  0.00           C
ATOM   1279  HB1 ALA    84      45.171  21.142  54.482  1.00  0.00           H
ATOM   1280  HB2 ALA    84      43.593  20.414  54.243  1.00  0.00           H
ATOM   1281  HB3 ALA    84      45.148  19.594  53.927  1.00  0.00           H
ATOM   1282  C   ALA    84      46.034  21.559  51.927  1.00  0.00           C
ATOM   1283  O   ALA    84      46.928  20.729  51.919  1.00  0.00           O
ATOM   1284  N   PRO    85      46.316  22.876  51.656  1.00  0.00           N
ATOM   1285  CD  PRO    85      45.415  24.027  51.793  1.00  0.00           C
ATOM   1286  HD2 PRO    85      45.177  24.139  52.850  1.00  0.00           H
ATOM   1287  HD3 PRO    85      44.523  23.858  51.191  1.00  0.00           H
ATOM   1288  CG  PRO    85      46.185  25.211  51.333  1.00  0.00           C
ATOM   1289  HG2 PRO    85      46.633  25.653  52.223  1.00  0.00           H
ATOM   1290  HG3 PRO    85      45.532  25.954  50.877  1.00  0.00           H
ATOM   1291  CB  PRO    85      47.239  24.685  50.354  1.00  0.00           C
ATOM   1292  HB2 PRO    85      48.110  25.336  50.271  1.00  0.00           H
ATOM   1293  HB3 PRO    85      47.016  24.591  49.291  1.00  0.00           H
ATOM   1294  CA  PRO    85      47.529  23.331  50.984  1.00  0.00           C
ATOM   1295  HA  PRO    85      47.677  22.535  50.254  1.00  0.00           H
ATOM   1296  C   PRO    85      48.766  23.280  51.904  1.00  0.00           C
ATOM   1297  O   PRO    85      48.901  24.159  52.707  1.00  0.00           O
ATOM   1298  N   SER    86      49.470  22.152  51.870  1.00  0.00           N
ATOM   1299  H   SER    86      49.238  21.447  51.186  1.00  0.00           H
ATOM   1300  CA  SER    86      50.756  22.068  52.527  1.00  0.00           C
ATOM   1301  HA  SER    86      50.689  22.560  53.496  1.00  0.00           H
ATOM   1302  CB  SER    86      50.880  20.573  52.828  1.00  0.00           C
ATOM   1303  HB2 SER    86      49.979  20.264  53.359  1.00  0.00           H
ATOM   1304  HB3 SER    86      50.900  19.996  51.903  1.00  0.00           H
ATOM   1305  OG  SER    86      52.031  20.387  53.668  1.00  0.00           O
ATOM   1306  HG  SER    86      51.870  20.852  54.494  1.00  0.00           H
ATOM   1307  C   SER    86      51.890  22.592  51.687  1.00  0.00           C
ATOM   1308  O   SER    86      51.907  22.526  50.448  1.00  0.00           O
ATOM   1309  N   PRO    87      53.017  23.004  52.353  1.00  0.00           N
ATOM   1310  CD  PRO    87      53.259  23.266  53.757  1.00  0.00           C
ATOM   1311  HD2 PRO    87      52.840  22.460  54.360  1.00  0.00           H
ATOM   1312  HD3 PRO    87      52.857  24.272  53.877  1.00  0.00           H
ATOM   1313  CG  PRO    87      54.793  23.335  53.950  1.00  0.00           C
ATOM   1314  HG2 PRO    87      55.211  22.448  54.427  1.00  0.00           H
ATOM   1315  HG3 PRO    87      55.065  24.165  54.602  1.00  0.00           H
ATOM   1316  CB  PRO    87      55.297  23.681  52.562  1.00  0.00           C
ATOM   1317  HB2 PRO    87      56.337  23.388  52.415  1.00  0.00           H
ATOM   1318  HB3 PRO    87      55.314  24.771  52.540  1.00  0.00           H
ATOM   1319  CA  PRO    87      54.278  23.065  51.600  1.00  0.00           C
ATOM   1320  HA  PRO    87      54.109  23.782  50.796  1.00  0.00           H
ATOM   1321  C   PRO    87      54.774  21.705  51.138  1.00  0.00           C
ATOM   1322  O   PRO    87      55.703  21.602  50.328  1.00  0.00           O
ATOM   1323  N   TYR    88      54.278  20.578  51.664  1.00  0.00           N
ATOM   1324  H   TYR    88      53.528  20.597  52.341  1.00  0.00           H
ATOM   1325  CA  TYR    88      54.644  19.273  51.189  1.00  0.00           C
ATOM   1326  HA  TYR    88      55.672  19.341  50.831  1.00  0.00           H
ATOM   1327  CB  TYR    88      54.583  18.182  52.276  1.00  0.00           C
ATOM   1328  HB2 TYR    88      53.513  18.161  52.482  1.00  0.00           H
ATOM   1329  HB3 TYR    88      54.916  17.199  51.940  1.00  0.00           H
ATOM   1330  CG  TYR    88      55.355  18.660  53.502  1.00  0.00           C
ATOM   1331  CD1 TYR    88      56.708  19.027  53.319  1.00  0.00           C
ATOM   1332  HD1 TYR    88      57.168  18.882  52.352  1.00  0.00           H
ATOM   1333  CE1 TYR    88      57.470  19.460  54.399  1.00  0.00           C
ATOM   1334  HE1 TYR    88      58.490  19.772  54.227  1.00  0.00           H
ATOM   1335  CZ  TYR    88      56.860  19.545  55.654  1.00  0.00           C
ATOM   1336  OH  TYR    88      57.494  20.040  56.719  1.00  0.00           O
ATOM   1337  HH  TYR    88      56.915  20.731  57.050  1.00  0.00           H
ATOM   1338  CE2 TYR    88      55.501  19.164  55.863  1.00  0.00           C
ATOM   1339  HE2 TYR    88      55.083  19.287  56.851  1.00  0.00           H
ATOM   1340  CD2 TYR    88      54.730  18.737  54.756  1.00  0.00           C
ATOM   1341  HD2 TYR    88      53.682  18.481  54.802  1.00  0.00           H
ATOM   1342  C   TYR    88      53.915  18.762  49.904  1.00  0.00           C
ATOM   1343  O   TYR    88      54.470  17.896  49.243  1.00  0.00           O
ATOM   1344  N   ASN    89      52.773  19.372  49.539  1.00  0.00           N
ATOM   1345  H   ASN    89      52.542  20.176  50.106  1.00  0.00           H
ATOM   1346  CA  ASN    89      51.826  18.825  48.461  1.00  0.00           C
ATOM   1347  HA  ASN    89      52.356  18.083  47.864  1.00  0.00           H
ATOM   1348  CB  ASN    89      50.665  18.061  49.086  1.00  0.00           C
ATOM   1349  HB2 ASN    89      50.086  17.619  48.276  1.00  0.00           H
ATOM   1350  HB3 ASN    89      51.131  17.317  49.731  1.00  0.00           H
ATOM   1351  CG  ASN    89      49.664  18.991  49.809  1.00  0.00           C
ATOM   1352  OD1 ASN    89      49.686  20.185  49.818  1.00  0.00           O
ATOM   1353  ND2 ASN    89      48.635  18.409  50.305  1.00  0.00           N
ATOM   1354 HD21 ASN    89      47.967  19.071  50.674  1.00  0.00           H
ATOM   1355 HD22 ASN    89      48.253  17.510  50.050  1.00  0.00           H
ATOM   1356  C   ASN    89      51.435  19.974  47.497  1.00  0.00           C
ATOM   1357  O   ASN    89      50.639  19.730  46.547  1.00  0.00           O
ATOM   1358  N   SER    90      51.896  21.259  47.550  1.00  0.00           N
ATOM   1359  H   SER    90      52.317  21.501  48.436  1.00  0.00           H
ATOM   1360  CA  SER    90      51.535  22.436  46.692  1.00  0.00           C
ATOM   1361  HA  SER    90      50.770  22.126  45.980  1.00  0.00           H
ATOM   1362  CB  SER    90      50.849  23.474  47.523  1.00  0.00           C
ATOM   1363  HB2 SER    90      51.589  24.015  48.113  1.00  0.00           H
ATOM   1364  HB3 SER    90      50.485  24.282  46.886  1.00  0.00           H
ATOM   1365  OG  SER    90      49.772  23.036  48.416  1.00  0.00           O
ATOM   1366  HG  SER    90      50.259  22.513  49.059  1.00  0.00           H
ATOM   1367  C   SER    90      52.675  23.043  45.844  1.00  0.00           C
ATOM   1368  O   SER    90      53.717  23.418  46.454  1.00  0.00           O
ATOM   1369  N   ARG    91      52.595  23.226  44.498  1.00  0.00           N
ATOM   1370  H   ARG    91      51.806  22.855  43.990  1.00  0.00           H
ATOM   1371  CA  ARG    91      53.730  23.841  43.780  1.00  0.00           C
ATOM   1372  HA  ARG    91      54.696  23.489  44.141  1.00  0.00           H
ATOM   1373  CB  ARG    91      53.636  23.559  42.258  1.00  0.00           C
ATOM   1374  HB2 ARG    91      54.509  23.979  41.756  1.00  0.00           H
ATOM   1375  HB3 ARG    91      53.649  22.475  42.148  1.00  0.00           H
ATOM   1376  CG  ARG    91      52.346  23.927  41.506  1.00  0.00           C
ATOM   1377  HG2 ARG    91      51.518  23.489  42.063  1.00  0.00           H
ATOM   1378  HG3 ARG    91      52.333  25.008  41.363  1.00  0.00           H
ATOM   1379  CD  ARG    91      52.456  23.312  40.082  1.00  0.00           C
ATOM   1380  HD2 ARG    91      53.123  23.961  39.515  1.00  0.00           H
ATOM   1381  HD3 ARG    91      52.821  22.285  40.115  1.00  0.00           H
ATOM   1382  NE  ARG    91      51.197  23.532  39.307  1.00  0.00           N
ATOM   1383  HE  ARG    91      50.925  24.484  39.110  1.00  0.00           H
ATOM   1384  CZ  ARG    91      50.512  22.574  38.728  1.00  0.00           C
ATOM   1385  NH1 ARG    91      49.542  22.953  37.969  1.00  0.00           N
ATOM   1386 HH11 ARG    91      49.427  23.915  37.685  1.00  0.00           H
ATOM   1387 HH12 ARG    91      49.099  22.249  37.395  1.00  0.00           H
ATOM   1388  NH2 ARG    91      50.614  21.292  38.847  1.00  0.00           N
ATOM   1389 HH21 ARG    91      51.320  20.853  39.420  1.00  0.00           H
ATOM   1390 HH22 ARG    91      49.981  20.676  38.357  1.00  0.00           H
ATOM   1391  C   ARG    91      53.754  25.369  43.963  1.00  0.00           C
ATOM   1392  O   ARG    91      52.717  25.980  43.982  1.00  0.00           O
ATOM   1393  N   PHE    92      54.951  25.917  44.069  1.00  0.00           N
ATOM   1394  H   PHE    92      55.759  25.311  44.040  1.00  0.00           H
ATOM   1395  CA  PHE    92      55.185  27.294  43.627  1.00  0.00           C
ATOM   1396  HA  PHE    92      54.727  28.002  44.317  1.00  0.00           H
ATOM   1397  CB  PHE    92      56.751  27.603  43.580  1.00  0.00           C
ATOM   1398  HB2 PHE    92      57.089  27.462  44.607  1.00  0.00           H
ATOM   1399  HB3 PHE    92      57.300  26.877  42.980  1.00  0.00           H
ATOM   1400  CG  PHE    92      57.131  29.004  43.162  1.00  0.00           C
ATOM   1401  CD1 PHE    92      58.019  29.254  42.124  1.00  0.00           C
ATOM   1402  HD1 PHE    92      58.529  28.452  41.609  1.00  0.00           H
ATOM   1403  CE1 PHE    92      58.300  30.595  41.723  1.00  0.00           C
ATOM   1404  HE1 PHE    92      59.127  30.736  41.042  1.00  0.00           H
ATOM   1405  CZ  PHE    92      57.699  31.700  42.308  1.00  0.00           C
ATOM   1406  HZ  PHE    92      57.887  32.698  41.940  1.00  0.00           H
ATOM   1407  CE2 PHE    92      56.833  31.399  43.325  1.00  0.00           C
ATOM   1408  HE2 PHE    92      56.344  32.278  43.716  1.00  0.00           H
ATOM   1409  CD2 PHE    92      56.526  30.101  43.790  1.00  0.00           C
ATOM   1410  HD2 PHE    92      55.804  29.899  44.567  1.00  0.00           H
ATOM   1411  C   PHE    92      54.711  27.578  42.186  1.00  0.00           C
ATOM   1412  O   PHE    92      54.834  26.762  41.284  1.00  0.00           O
ATOM   1413  N   GLU    93      54.165  28.746  42.016  1.00  0.00           N
ATOM   1414  H   GLU    93      54.003  29.346  42.812  1.00  0.00           H
ATOM   1415  CA  GLU    93      53.890  29.257  40.702  1.00  0.00           C
ATOM   1416  HA  GLU    93      54.208  28.576  39.912  1.00  0.00           H
ATOM   1417  CB  GLU    93      52.399  29.447  40.525  1.00  0.00           C
ATOM   1418  HB2 GLU    93      52.127  30.246  41.214  1.00  0.00           H
ATOM   1419  HB3 GLU    93      52.262  29.967  39.577  1.00  0.00           H
ATOM   1420  CG  GLU    93      51.333  28.405  40.751  1.00  0.00           C
ATOM   1421  HG2 GLU    93      51.509  27.928  41.716  1.00  0.00           H
ATOM   1422  HG3 GLU    93      50.475  29.061  40.893  1.00  0.00           H
ATOM   1423  CD  GLU    93      51.135  27.405  39.641  1.00  0.00           C
ATOM   1424  OE1 GLU    93      50.552  26.345  39.922  1.00  0.00           O
ATOM   1425  OE2 GLU    93      51.641  27.641  38.501  1.00  0.00           O
ATOM   1426  C   GLU    93      54.632  30.533  40.416  1.00  0.00           C
ATOM   1427  O   GLU    93      55.412  30.544  39.469  1.00  0.00           O
ATOM   1428  N   SER    94      54.407  31.622  41.140  1.00  0.00           N
ATOM   1429  H   SER    94      53.824  31.458  41.949  1.00  0.00           H
ATOM   1430  CA  SER    94      54.725  33.028  40.758  1.00  0.00           C
ATOM   1431  HA  SER    94      55.733  33.036  40.343  1.00  0.00           H
ATOM   1432  CB  SER    94      53.841  33.588  39.678  1.00  0.00           C
ATOM   1433  HB2 SER    94      53.781  32.985  38.771  1.00  0.00           H
ATOM   1434  HB3 SER    94      52.817  33.780  40.000  1.00  0.00           H
ATOM   1435  OG  SER    94      54.302  34.875  39.392  1.00  0.00           O
ATOM   1436  HG  SER    94      55.238  34.951  39.194  1.00  0.00           H
ATOM   1437  C   SER    94      54.664  33.968  41.969  1.00  0.00           C
ATOM   1438  O   SER    94      53.718  34.034  42.761  1.00  0.00           O
ATOM   1439  N   VAL    95      55.653  34.834  42.111  1.00  0.00           N
ATOM   1440  H   VAL    95      56.387  34.944  41.427  1.00  0.00           H
ATOM   1441  CA  VAL    95      55.601  35.837  43.222  1.00  0.00           C
ATOM   1442  HA  VAL    95      55.300  35.322  44.133  1.00  0.00           H
ATOM   1443  CB  VAL    95      57.027  36.367  43.483  1.00  0.00           C
ATOM   1444  HB  VAL    95      57.333  36.728  42.501  1.00  0.00           H
ATOM   1445  CG1 VAL    95      57.007  37.385  44.621  1.00  0.00           C
ATOM   1446 HG11 VAL    95      56.709  36.910  45.556  1.00  0.00           H
ATOM   1447 HG12 VAL    95      57.945  37.874  44.883  1.00  0.00           H
ATOM   1448 HG13 VAL    95      56.419  38.229  44.262  1.00  0.00           H
ATOM   1449  CG2 VAL    95      57.983  35.286  43.808  1.00  0.00           C
ATOM   1450 HG21 VAL    95      57.494  34.600  44.499  1.00  0.00           H
ATOM   1451 HG22 VAL    95      58.188  34.516  43.065  1.00  0.00           H
ATOM   1452 HG23 VAL    95      58.914  35.648  44.243  1.00  0.00           H
ATOM   1453  C   VAL    95      54.508  36.919  42.932  1.00  0.00           C
ATOM   1454  O   VAL    95      54.458  37.551  41.876  1.00  0.00           O
ATOM   1455  N   ALA    96      53.635  37.145  43.892  1.00  0.00           N
ATOM   1456  H   ALA    96      53.685  36.733  44.813  1.00  0.00           H
ATOM   1457  CA  ALA    96      52.361  37.716  43.548  1.00  0.00           C
ATOM   1458  HA  ALA    96      52.545  38.562  42.886  1.00  0.00           H
ATOM   1459  CB  ALA    96      51.372  36.718  42.947  1.00  0.00           C
ATOM   1460  HB1 ALA    96      51.714  36.531  41.930  1.00  0.00           H
ATOM   1461  HB2 ALA    96      51.427  35.764  43.472  1.00  0.00           H
ATOM   1462  HB3 ALA    96      50.360  37.045  42.710  1.00  0.00           H
ATOM   1463  C   ALA    96      51.598  38.309  44.774  1.00  0.00           C
ATOM   1464  O   ALA    96      51.675  37.757  45.884  1.00  0.00           O
ATOM   1465  N   TRP    97      50.853  39.317  44.559  1.00  0.00           N
ATOM   1466  H   TRP    97      50.990  39.854  43.715  1.00  0.00           H
ATOM   1467  CA  TRP    97      49.840  39.864  45.431  1.00  0.00           C
ATOM   1468  HA  TRP    97      49.494  39.042  46.058  1.00  0.00           H
ATOM   1469  CB  TRP    97      50.342  41.077  46.205  1.00  0.00           C
ATOM   1470  HB2 TRP    97      49.583  41.527  46.845  1.00  0.00           H
ATOM   1471  HB3 TRP    97      50.986  40.703  47.002  1.00  0.00           H
ATOM   1472  CG  TRP    97      51.026  42.179  45.536  1.00  0.00           C
ATOM   1473  CD1 TRP    97      52.368  42.329  45.541  1.00  0.00           C
ATOM   1474  HD1 TRP    97      53.072  41.663  46.017  1.00  0.00           H
ATOM   1475  NE1 TRP    97      52.723  43.473  44.858  1.00  0.00           N
ATOM   1476  HE1 TRP    97      53.676  43.739  44.656  1.00  0.00           H
ATOM   1477  CE2 TRP    97      51.596  44.015  44.182  1.00  0.00           C
ATOM   1478  CZ2 TRP    97      51.427  44.956  43.133  1.00  0.00           C
ATOM   1479  HZ2 TRP    97      52.299  45.464  42.751  1.00  0.00           H
ATOM   1480  CH2 TRP    97      50.164  45.147  42.605  1.00  0.00           C
ATOM   1481  HH2 TRP    97      50.057  45.885  41.824  1.00  0.00           H
ATOM   1482  CZ3 TRP    97      49.054  44.374  43.096  1.00  0.00           C
ATOM   1483  HZ3 TRP    97      48.075  44.657  42.738  1.00  0.00           H
ATOM   1484  CE3 TRP    97      49.244  43.354  44.058  1.00  0.00           C
ATOM   1485  HE3 TRP    97      48.440  42.702  44.365  1.00  0.00           H
ATOM   1486  CD2 TRP    97      50.514  43.171  44.600  1.00  0.00           C
ATOM   1487  C   TRP    97      48.458  40.102  44.725  1.00  0.00           C
ATOM   1488  O   TRP    97      47.515  40.588  45.362  1.00  0.00           O
ATOM   1489  N   SER    98      48.377  39.799  43.452  1.00  0.00           N
ATOM   1490  H   SER    98      49.208  39.444  43.001  1.00  0.00           H
ATOM   1491  CA  SER    98      47.132  39.742  42.634  1.00  0.00           C
ATOM   1492  HA  SER    98      46.257  39.433  43.205  1.00  0.00           H
ATOM   1493  CB  SER    98      46.949  41.124  42.055  1.00  0.00           C
ATOM   1494  HB2 SER    98      46.806  41.899  42.809  1.00  0.00           H
ATOM   1495  HB3 SER    98      47.838  41.339  41.461  1.00  0.00           H
ATOM   1496  OG  SER    98      45.931  41.040  41.207  1.00  0.00           O
ATOM   1497  HG  SER    98      45.133  40.718  41.635  1.00  0.00           H
ATOM   1498  C   SER    98      47.336  38.619  41.535  1.00  0.00           C
ATOM   1499  O   SER    98      48.454  38.473  41.053  1.00  0.00           O
ATOM   1500  N   ALA    99      46.263  37.845  41.182  1.00  0.00           N
ATOM   1501  H   ALA    99      45.493  37.983  41.821  1.00  0.00           H
ATOM   1502  CA  ALA    99      46.344  36.600  40.428  1.00  0.00           C
ATOM   1503  HA  ALA    99      47.118  36.836  39.699  1.00  0.00           H
ATOM   1504  CB  ALA    99      46.710  35.428  41.407  1.00  0.00           C
ATOM   1505  HB1 ALA    99      45.846  35.405  42.071  1.00  0.00           H
ATOM   1506  HB2 ALA    99      46.771  34.469  40.892  1.00  0.00           H
ATOM   1507  HB3 ALA    99      47.668  35.744  41.821  1.00  0.00           H
ATOM   1508  C   ALA    99      45.206  36.230  39.576  1.00  0.00           C
ATOM   1509  O   ALA    99      44.060  36.567  39.851  1.00  0.00           O
ATOM   1510  N   SER   100      45.443  35.386  38.554  1.00  0.00           N
ATOM   1511  H   SER   100      46.370  35.258  38.175  1.00  0.00           H
ATOM   1512  CA  SER   100      44.465  34.567  37.808  1.00  0.00           C
ATOM   1513  HA  SER   100      43.575  34.201  38.319  1.00  0.00           H
ATOM   1514  CB  SER   100      43.889  35.501  36.745  1.00  0.00           C
ATOM   1515  HB2 SER   100      43.540  36.447  37.159  1.00  0.00           H
ATOM   1516  HB3 SER   100      44.607  35.817  35.989  1.00  0.00           H
ATOM   1517  OG  SER   100      42.890  34.778  36.075  1.00  0.00           O
ATOM   1518  HG  SER   100      42.063  34.913  36.544  1.00  0.00           H
ATOM   1519  C   SER   100      45.263  33.372  37.092  1.00  0.00           C
ATOM   1520  O   SER   100      46.493  33.397  37.032  1.00  0.00           O
ATOM   1521  N   ALA   101      44.552  32.285  36.765  1.00  0.00           N
ATOM   1522  H   ALA   101      43.546  32.224  36.844  1.00  0.00           H
ATOM   1523  CA  ALA   101      45.123  31.130  36.107  1.00  0.00           C
ATOM   1524  HA  ALA   101      45.884  31.486  35.412  1.00  0.00           H
ATOM   1525  CB  ALA   101      45.696  30.170  37.188  1.00  0.00           C
ATOM   1526  HB1 ALA   101      44.860  29.795  37.779  1.00  0.00           H
ATOM   1527  HB2 ALA   101      46.231  29.313  36.781  1.00  0.00           H
ATOM   1528  HB3 ALA   101      46.335  30.723  37.877  1.00  0.00           H
ATOM   1529  C   ALA   101      44.090  30.379  35.363  1.00  0.00           C
ATOM   1530  O   ALA   101      42.920  30.475  35.722  1.00  0.00           O
ATOM   1531  N   CYX   102      44.456  29.652  34.300  1.00  0.00           N
ATOM   1532  H   CYX   102      45.407  29.766  33.980  1.00  0.00           H
ATOM   1533  CA  CYX   102      43.567  28.860  33.388  1.00  0.00           C
ATOM   1534  HA  CYX   102      42.829  28.259  33.920  1.00  0.00           H
ATOM   1535  CB  CYX   102      42.704  29.835  32.577  1.00  0.00           C
ATOM   1536  HB2 CYX   102      42.051  29.320  31.873  1.00  0.00           H
ATOM   1537  HB3 CYX   102      42.070  30.348  33.299  1.00  0.00           H
ATOM   1538  SG  CYX   102      43.460  31.132  31.641  1.00  0.00           S
ATOM   1539  C   CYX   102      44.394  27.888  32.498  1.00  0.00           C
ATOM   1540  O   CYX   102      45.622  27.721  32.685  1.00  0.00           O
ATOM   1541  N   HIE   103      43.761  27.307  31.468  1.00  0.00           N
ATOM   1542  H   HIE   103      42.785  27.521  31.322  1.00  0.00           H
ATOM   1543  CA  HIE   103      44.308  26.201  30.712  1.00  0.00           C
ATOM   1544  HA  HIE   103      45.396  26.261  30.729  1.00  0.00           H
ATOM   1545  CB  HIE   103      43.891  24.938  31.452  1.00  0.00           C
ATOM   1546  HB2 HIE   103      44.070  25.043  32.522  1.00  0.00           H
ATOM   1547  HB3 HIE   103      42.804  24.897  31.391  1.00  0.00           H
ATOM   1548  CG  HIE   103      44.624  23.664  31.016  1.00  0.00           C
ATOM   1549  ND1 HIE   103      44.238  22.799  30.029  1.00  0.00           N
ATOM   1550  CE1 HIE   103      45.245  21.950  30.040  1.00  0.00           C
ATOM   1551  HE1 HIE   103      45.105  21.035  29.486  1.00  0.00           H
ATOM   1552  NE2 HIE   103      46.240  22.239  30.882  1.00  0.00           N
ATOM   1553  HE2 HIE   103      47.151  21.808  30.951  1.00  0.00           H
ATOM   1554  CD2 HIE   103      45.850  23.324  31.570  1.00  0.00           C
ATOM   1555  HD2 HIE   103      46.388  23.878  32.325  1.00  0.00           H
ATOM   1556  C   HIE   103      43.848  26.171  29.271  1.00  0.00           C
ATOM   1557  O   HIE   103      42.678  26.167  28.940  1.00  0.00           O
ATOM   1558  N   ASP   104      44.823  26.185  28.341  1.00  0.00           N
ATOM   1559  H   ASP   104      45.712  25.905  28.731  1.00  0.00           H
ATOM   1560  CA  ASP   104      44.616  26.188  26.806  1.00  0.00           C
ATOM   1561  HA  ASP   104      43.757  26.835  26.635  1.00  0.00           H
ATOM   1562  CB  ASP   104      45.854  26.847  26.220  1.00  0.00           C
ATOM   1563  HB2 ASP   104      45.514  27.444  25.375  1.00  0.00           H
ATOM   1564  HB3 ASP   104      46.176  27.664  26.867  1.00  0.00           H
ATOM   1565  CG  ASP   104      47.067  25.927  25.902  1.00  0.00           C
ATOM   1566  OD1 ASP   104      47.158  24.844  26.494  1.00  0.00           O
ATOM   1567  OD2 ASP   104      47.888  26.388  25.058  1.00  0.00           O
ATOM   1568  C   ASP   104      44.326  24.822  26.184  1.00  0.00           C
ATOM   1569  O   ASP   104      44.451  24.677  24.984  1.00  0.00           O
ATOM   1570  N   GLY   105      43.898  23.837  26.992  1.00  0.00           N
ATOM   1571  H   GLY   105      43.926  24.037  27.981  1.00  0.00           H
ATOM   1572  CA  GLY   105      43.731  22.445  26.606  1.00  0.00           C
ATOM   1573  HA2 GLY   105      43.010  21.940  27.249  1.00  0.00           H
ATOM   1574  HA3 GLY   105      43.362  22.420  25.580  1.00  0.00           H
ATOM   1575  C   GLY   105      45.056  21.674  26.453  1.00  0.00           C
ATOM   1576  O   GLY   105      44.970  20.421  26.458  1.00  0.00           O
ATOM   1577  N   THR   106      46.223  22.288  26.560  1.00  0.00           N
ATOM   1578  H   THR   106      46.236  23.297  26.619  1.00  0.00           H
ATOM   1579  CA  THR   106      47.524  21.595  26.673  1.00  0.00           C
ATOM   1580  HA  THR   106      47.282  20.542  26.525  1.00  0.00           H
ATOM   1581  CB  THR   106      48.412  21.839  25.458  1.00  0.00           C
ATOM   1582  HB  THR   106      49.077  20.995  25.267  1.00  0.00           H
ATOM   1583  CG2 THR   106      47.533  21.846  24.180  1.00  0.00           C
ATOM   1584 HG21 THR   106      48.210  21.670  23.345  1.00  0.00           H
ATOM   1585 HG22 THR   106      46.906  20.956  24.203  1.00  0.00           H
ATOM   1586 HG23 THR   106      46.900  22.711  23.982  1.00  0.00           H
ATOM   1587  OG1 THR   106      49.077  23.096  25.452  1.00  0.00           O
ATOM   1588  HG1 THR   106      48.525  23.726  25.921  1.00  0.00           H
ATOM   1589  C   THR   106      48.275  21.832  28.003  1.00  0.00           C
ATOM   1590  O   THR   106      48.558  20.807  28.657  1.00  0.00           O
ATOM   1591  N   SER   107      48.594  23.092  28.413  1.00  0.00           N
ATOM   1592  H   SER   107      48.137  23.816  27.877  1.00  0.00           H
ATOM   1593  CA  SER   107      49.476  23.478  29.579  1.00  0.00           C
ATOM   1594  HA  SER   107      49.676  22.577  30.157  1.00  0.00           H
ATOM   1595  CB  SER   107      50.832  23.790  28.985  1.00  0.00           C
ATOM   1596  HB2 SER   107      51.091  23.030  28.247  1.00  0.00           H
ATOM   1597  HB3 SER   107      50.793  24.702  28.389  1.00  0.00           H
ATOM   1598  OG  SER   107      51.738  24.045  29.990  1.00  0.00           O
ATOM   1599  HG  SER   107      52.527  23.548  29.763  1.00  0.00           H
ATOM   1600  C   SER   107      48.897  24.626  30.455  1.00  0.00           C
ATOM   1601  O   SER   107      48.226  25.534  30.026  1.00  0.00           O
ATOM   1602  N   TRP   108      49.182  24.592  31.776  1.00  0.00           N
ATOM   1603  H   TRP   108      49.742  23.833  32.139  1.00  0.00           H
ATOM   1604  CA  TRP   108      48.805  25.616  32.775  1.00  0.00           C
ATOM   1605  HA  TRP   108      47.724  25.740  32.851  1.00  0.00           H
ATOM   1606  CB  TRP   108      49.143  25.120  34.193  1.00  0.00           C
ATOM   1607  HB2 TRP   108      50.184  24.834  34.347  1.00  0.00           H
ATOM   1608  HB3 TRP   108      48.814  25.930  34.845  1.00  0.00           H
ATOM   1609  CG  TRP   108      48.334  23.908  34.588  1.00  0.00           C
ATOM   1610  CD1 TRP   108      48.765  22.607  34.645  1.00  0.00           C
ATOM   1611  HD1 TRP   108      49.757  22.216  34.472  1.00  0.00           H
ATOM   1612  NE1 TRP   108      47.702  21.860  35.168  1.00  0.00           N
ATOM   1613  HE1 TRP   108      47.757  20.859  35.292  1.00  0.00           H
ATOM   1614  CE2 TRP   108      46.593  22.596  35.464  1.00  0.00           C
ATOM   1615  CZ2 TRP   108      45.330  22.269  36.026  1.00  0.00           C
ATOM   1616  HZ2 TRP   108      45.103  21.307  36.460  1.00  0.00           H
ATOM   1617  CH2 TRP   108      44.442  23.362  36.257  1.00  0.00           C
ATOM   1618  HH2 TRP   108      43.426  23.231  36.600  1.00  0.00           H
ATOM   1619  CZ3 TRP   108      44.768  24.645  35.827  1.00  0.00           C
ATOM   1620  HZ3 TRP   108      44.059  25.442  35.995  1.00  0.00           H
ATOM   1621  CE3 TRP   108      46.028  24.971  35.235  1.00  0.00           C
ATOM   1622  HE3 TRP   108      46.354  25.983  35.048  1.00  0.00           H
ATOM   1623  CD2 TRP   108      46.958  23.930  35.083  1.00  0.00           C
ATOM   1624  C   TRP   108      49.337  27.087  32.497  1.00  0.00           C
ATOM   1625  O   TRP   108      50.476  27.280  32.229  1.00  0.00           O
ATOM   1626  N   LEU   109      48.447  27.996  32.421  1.00  0.00           N
ATOM   1627  H   LEU   109      47.505  27.776  32.712  1.00  0.00           H
ATOM   1628  CA  LEU   109      48.692  29.425  32.263  1.00  0.00           C
ATOM   1629  HA  LEU   109      49.740  29.589  32.009  1.00  0.00           H
ATOM   1630  CB  LEU   109      47.847  30.058  31.084  1.00  0.00           C
ATOM   1631  HB2 LEU   109      48.185  29.590  30.159  1.00  0.00           H
ATOM   1632  HB3 LEU   109      46.813  29.755  31.243  1.00  0.00           H
ATOM   1633  CG  LEU   109      47.863  31.613  31.003  1.00  0.00           C
ATOM   1634  HG  LEU   109      47.253  32.033  31.802  1.00  0.00           H
ATOM   1635  CD1 LEU   109      49.217  32.263  31.049  1.00  0.00           C
ATOM   1636 HD11 LEU   109      48.998  33.284  30.737  1.00  0.00           H
ATOM   1637 HD12 LEU   109      49.609  32.294  32.066  1.00  0.00           H
ATOM   1638 HD13 LEU   109      49.965  31.834  30.381  1.00  0.00           H
ATOM   1639  CD2 LEU   109      47.081  32.027  29.670  1.00  0.00           C
ATOM   1640 HD21 LEU   109      46.026  31.751  29.671  1.00  0.00           H
ATOM   1641 HD22 LEU   109      47.121  33.114  29.608  1.00  0.00           H
ATOM   1642 HD23 LEU   109      47.607  31.612  28.810  1.00  0.00           H
ATOM   1643  C   LEU   109      48.435  30.185  33.530  1.00  0.00           C
ATOM   1644  O   LEU   109      47.269  30.517  33.786  1.00  0.00           O
ATOM   1645  N   THR   110      49.404  30.648  34.274  1.00  0.00           N
ATOM   1646  H   THR   110      50.370  30.442  34.060  1.00  0.00           H
ATOM   1647  CA  THR   110      49.271  31.654  35.316  1.00  0.00           C
ATOM   1648  HA  THR   110      48.195  31.693  35.482  1.00  0.00           H
ATOM   1649  CB  THR   110      49.962  31.266  36.609  1.00  0.00           C
ATOM   1650  HB  THR   110      49.538  31.967  37.327  1.00  0.00           H
ATOM   1651  CG2 THR   110      49.483  29.900  37.210  1.00  0.00           C
ATOM   1652 HG21 THR   110      48.394  29.900  37.169  1.00  0.00           H
ATOM   1653 HG22 THR   110      49.827  29.144  36.506  1.00  0.00           H
ATOM   1654 HG23 THR   110      49.971  29.757  38.174  1.00  0.00           H
ATOM   1655  OG1 THR   110      51.383  31.298  36.624  1.00  0.00           O
ATOM   1656  HG1 THR   110      51.596  32.234  36.623  1.00  0.00           H
ATOM   1657  C   THR   110      49.588  33.061  34.934  1.00  0.00           C
ATOM   1658  O   THR   110      50.486  33.394  34.136  1.00  0.00           O
ATOM   1659  N   ILE   111      48.905  34.057  35.511  1.00  0.00           N
ATOM   1660  H   ILE   111      48.249  33.882  36.259  1.00  0.00           H
ATOM   1661  CA  ILE   111      49.038  35.526  35.315  1.00  0.00           C
ATOM   1662  HA  ILE   111      49.957  35.778  34.787  1.00  0.00           H
ATOM   1663  CB  ILE   111      47.961  36.095  34.413  1.00  0.00           C
ATOM   1664  HB  ILE   111      47.014  36.236  34.934  1.00  0.00           H
ATOM   1665  CG2 ILE   111      48.381  37.524  34.086  1.00  0.00           C
ATOM   1666 HG21 ILE   111      47.674  37.968  33.385  1.00  0.00           H
ATOM   1667 HG22 ILE   111      48.339  38.169  34.965  1.00  0.00           H
ATOM   1668 HG23 ILE   111      49.336  37.669  33.581  1.00  0.00           H
ATOM   1669  CG1 ILE   111      47.700  35.316  33.108  1.00  0.00           C
ATOM   1670 HG12 ILE   111      47.952  35.960  32.264  1.00  0.00           H
ATOM   1671 HG13 ILE   111      48.178  34.341  33.186  1.00  0.00           H
ATOM   1672  CD1 ILE   111      46.228  34.837  32.858  1.00  0.00           C
ATOM   1673 HD11 ILE   111      45.555  35.665  33.081  1.00  0.00           H
ATOM   1674 HD12 ILE   111      46.072  34.475  31.840  1.00  0.00           H
ATOM   1675 HD13 ILE   111      45.914  34.038  33.529  1.00  0.00           H
ATOM   1676  C   ILE   111      49.051  36.143  36.734  1.00  0.00           C
ATOM   1677  O   ILE   111      48.135  35.883  37.515  1.00  0.00           O
ATOM   1678  N   GLY   112      50.118  36.858  37.069  1.00  0.00           N
ATOM   1679  H   GLY   112      50.751  37.124  36.328  1.00  0.00           H
ATOM   1680  CA  GLY   112      50.529  37.016  38.490  1.00  0.00           C
ATOM   1681  HA2 GLY   112      49.697  36.882  39.181  1.00  0.00           H
ATOM   1682  HA3 GLY   112      51.241  36.214  38.682  1.00  0.00           H
ATOM   1683  C   GLY   112      51.348  38.294  38.705  1.00  0.00           C
ATOM   1684  O   GLY   112      52.381  38.445  38.027  1.00  0.00           O
ATOM   1685  N   ILE   113      50.875  39.251  39.537  1.00  0.00           N
ATOM   1686  H   ILE   113      50.056  39.023  40.083  1.00  0.00           H
ATOM   1687  CA  ILE   113      51.419  40.620  39.609  1.00  0.00           C
ATOM   1688  HA  ILE   113      52.263  40.780  38.938  1.00  0.00           H
ATOM   1689  CB  ILE   113      50.396  41.641  39.349  1.00  0.00           C
ATOM   1690  HB  ILE   113      49.514  41.438  39.956  1.00  0.00           H
ATOM   1691  CG2 ILE   113      50.834  43.126  39.662  1.00  0.00           C
ATOM   1692 HG21 ILE   113      51.285  43.140  40.655  1.00  0.00           H
ATOM   1693 HG22 ILE   113      51.680  43.296  38.995  1.00  0.00           H
ATOM   1694 HG23 ILE   113      50.002  43.813  39.514  1.00  0.00           H
ATOM   1695  CG1 ILE   113      49.694  41.559  37.985  1.00  0.00           C
ATOM   1696 HG12 ILE   113      50.199  42.233  37.293  1.00  0.00           H
ATOM   1697 HG13 ILE   113      49.696  40.552  37.565  1.00  0.00           H
ATOM   1698  CD1 ILE   113      48.269  41.975  37.945  1.00  0.00           C
ATOM   1699 HD11 ILE   113      47.972  42.253  36.934  1.00  0.00           H
ATOM   1700 HD12 ILE   113      47.732  41.091  38.292  1.00  0.00           H
ATOM   1701 HD13 ILE   113      47.949  42.756  38.635  1.00  0.00           H
ATOM   1702  C   ILE   113      52.015  40.885  40.953  1.00  0.00           C
ATOM   1703  O   ILE   113      51.506  40.586  42.010  1.00  0.00           O
ATOM   1704  N   SER   114      53.194  41.460  40.960  1.00  0.00           N
ATOM   1705  H   SER   114      53.622  41.495  40.045  1.00  0.00           H
ATOM   1706  CA  SER   114      53.986  41.978  42.069  1.00  0.00           C
ATOM   1707  HA  SER   114      53.347  42.373  42.858  1.00  0.00           H
ATOM   1708  CB  SER   114      55.005  40.896  42.542  1.00  0.00           C
ATOM   1709  HB2 SER   114      54.448  39.973  42.707  1.00  0.00           H
ATOM   1710  HB3 SER   114      55.814  40.831  41.815  1.00  0.00           H
ATOM   1711  OG  SER   114      55.613  41.437  43.707  1.00  0.00           O
ATOM   1712  HG  SER   114      55.239  41.058  44.505  1.00  0.00           H
ATOM   1713  C   SER   114      54.849  43.210  41.616  1.00  0.00           C
ATOM   1714  O   SER   114      55.006  43.618  40.472  1.00  0.00           O
ATOM   1715  N   GLY   115      55.448  43.916  42.559  1.00  0.00           N
ATOM   1716  H   GLY   115      55.280  43.654  43.519  1.00  0.00           H
ATOM   1717  CA  GLY   115      56.280  45.112  42.209  1.00  0.00           C
ATOM   1718  HA2 GLY   115      57.281  44.971  42.615  1.00  0.00           H
ATOM   1719  HA3 GLY   115      56.298  45.294  41.134  1.00  0.00           H
ATOM   1720  C   GLY   115      55.731  46.427  42.913  1.00  0.00           C
ATOM   1721  O   GLY   115      54.602  46.479  43.476  1.00  0.00           O
ATOM   1722  N   PRO   116      56.483  47.564  42.807  1.00  0.00           N
ATOM   1723  CD  PRO   116      57.945  47.554  42.474  1.00  0.00           C
ATOM   1724  HD2 PRO   116      58.040  47.689  41.397  1.00  0.00           H
ATOM   1725  HD3 PRO   116      58.391  46.641  42.867  1.00  0.00           H
ATOM   1726  CG  PRO   116      58.561  48.844  43.049  1.00  0.00           C
ATOM   1727  HG2 PRO   116      59.275  49.246  42.330  1.00  0.00           H
ATOM   1728  HG3 PRO   116      58.996  48.683  44.035  1.00  0.00           H
ATOM   1729  CB  PRO   116      57.322  49.768  43.285  1.00  0.00           C
ATOM   1730  HB2 PRO   116      57.195  50.313  42.349  1.00  0.00           H
ATOM   1731  HB3 PRO   116      57.455  50.395  44.166  1.00  0.00           H
ATOM   1732  CA  PRO   116      56.169  48.770  43.465  1.00  0.00           C
ATOM   1733  HA  PRO   116      56.074  48.538  44.526  1.00  0.00           H
ATOM   1734  C   PRO   116      54.825  49.401  43.067  1.00  0.00           C
ATOM   1735  O   PRO   116      54.462  49.360  41.909  1.00  0.00           O
ATOM   1736  N   ASP   117      54.212  50.102  44.010  1.00  0.00           N
ATOM   1737  H   ASP   117      54.748  50.242  44.854  1.00  0.00           H
ATOM   1738  CA  ASP   117      52.900  50.662  43.866  1.00  0.00           C
ATOM   1739  HA  ASP   117      52.186  49.845  43.770  1.00  0.00           H
ATOM   1740  CB  ASP   117      52.558  51.403  45.186  1.00  0.00           C
ATOM   1741  HB2 ASP   117      53.301  52.157  45.440  1.00  0.00           H
ATOM   1742  HB3 ASP   117      51.637  51.979  45.101  1.00  0.00           H
ATOM   1743  CG  ASP   117      52.338  50.530  46.450  1.00  0.00           C
ATOM   1744  OD1 ASP   117      52.401  49.273  46.392  1.00  0.00           O
ATOM   1745  OD2 ASP   117      52.057  51.080  47.559  1.00  0.00           O
ATOM   1746  C   ASP   117      52.687  51.648  42.698  1.00  0.00           C
ATOM   1747  O   ASP   117      51.561  51.998  42.397  1.00  0.00           O
ATOM   1748  N   ASN   118      53.779  52.141  42.102  1.00  0.00           N
ATOM   1749  H   ASN   118      54.671  51.794  42.423  1.00  0.00           H
ATOM   1750  CA  ASN   118      53.846  52.950  40.871  1.00  0.00           C
ATOM   1751  HA  ASN   118      52.852  52.932  40.423  1.00  0.00           H
ATOM   1752  CB  ASN   118      54.250  54.382  41.193  1.00  0.00           C
ATOM   1753  HB2 ASN   118      55.316  54.509  41.382  1.00  0.00           H
ATOM   1754  HB3 ASN   118      54.113  55.006  40.309  1.00  0.00           H
ATOM   1755  CG  ASN   118      53.368  55.076  42.237  1.00  0.00           C
ATOM   1756  OD1 ASN   118      53.715  55.109  43.456  1.00  0.00           O
ATOM   1757  ND2 ASN   118      52.199  55.590  41.889  1.00  0.00           N
ATOM   1758 HD21 ASN   118      51.644  55.993  42.631  1.00  0.00           H
ATOM   1759 HD22 ASN   118      51.785  55.341  41.001  1.00  0.00           H
ATOM   1760  C   ASN   118      54.667  52.323  39.749  1.00  0.00           C
ATOM   1761  O   ASN   118      54.963  53.006  38.783  1.00  0.00           O
ATOM   1762  N   GLY   119      54.949  51.041  39.813  1.00  0.00           N
ATOM   1763  H   GLY   119      54.575  50.524  40.596  1.00  0.00           H
ATOM   1764  CA  GLY   119      55.701  50.378  38.735  1.00  0.00           C
ATOM   1765  HA2 GLY   119      55.415  50.879  37.810  1.00  0.00           H
ATOM   1766  HA3 GLY   119      56.733  50.436  39.083  1.00  0.00           H
ATOM   1767  C   GLY   119      55.417  48.860  38.545  1.00  0.00           C
ATOM   1768  O   GLY   119      56.282  48.176  37.957  1.00  0.00           O
ATOM   1769  N   ALA   120      54.388  48.317  39.234  1.00  0.00           N
ATOM   1770  H   ALA   120      53.769  48.919  39.756  1.00  0.00           H
ATOM   1771  CA  ALA   120      53.990  46.865  39.287  1.00  0.00           C
ATOM   1772  HA  ALA   120      54.729  46.315  39.870  1.00  0.00           H
ATOM   1773  CB  ALA   120      52.602  46.767  40.008  1.00  0.00           C
ATOM   1774  HB1 ALA   120      52.193  45.756  40.008  1.00  0.00           H
ATOM   1775  HB2 ALA   120      52.771  47.075  41.040  1.00  0.00           H
ATOM   1776  HB3 ALA   120      51.944  47.496  39.536  1.00  0.00           H
ATOM   1777  C   ALA   120      54.043  46.222  37.896  1.00  0.00           C
ATOM   1778  O   ALA   120      53.721  46.927  36.905  1.00  0.00           O
ATOM   1779  N   VAL   121      54.333  44.979  37.838  1.00  0.00           N
ATOM   1780  H   VAL   121      54.539  44.458  38.678  1.00  0.00           H
ATOM   1781  CA  VAL   121      54.481  44.236  36.582  1.00  0.00           C
ATOM   1782  HA  VAL   121      54.061  44.822  35.764  1.00  0.00           H
ATOM   1783  CB  VAL   121      56.030  44.089  36.281  1.00  0.00           C
ATOM   1784  HB  VAL   121      56.593  43.626  37.091  1.00  0.00           H
ATOM   1785  CG1 VAL   121      56.204  43.297  35.023  1.00  0.00           C
ATOM   1786 HG11 VAL   121      55.576  43.680  34.218  1.00  0.00           H
ATOM   1787 HG12 VAL   121      57.246  43.346  34.704  1.00  0.00           H
ATOM   1788 HG13 VAL   121      55.944  42.280  35.317  1.00  0.00           H
ATOM   1789  CG2 VAL   121      56.557  45.530  35.859  1.00  0.00           C
ATOM   1790 HG21 VAL   121      56.565  46.227  36.696  1.00  0.00           H
ATOM   1791 HG22 VAL   121      57.614  45.564  35.592  1.00  0.00           H
ATOM   1792 HG23 VAL   121      55.936  45.845  35.020  1.00  0.00           H
ATOM   1793  C   VAL   121      53.716  42.908  36.693  1.00  0.00           C
ATOM   1794  O   VAL   121      53.962  42.220  37.613  1.00  0.00           O
ATOM   1795  N   ALA   122      52.902  42.610  35.696  1.00  0.00           N
ATOM   1796  H   ALA   122      52.664  43.290  34.988  1.00  0.00           H
ATOM   1797  CA  ALA   122      52.537  41.193  35.533  1.00  0.00           C
ATOM   1798  HA  ALA   122      52.191  40.819  36.496  1.00  0.00           H
ATOM   1799  CB  ALA   122      51.235  41.121  34.578  1.00  0.00           C
ATOM   1800  HB1 ALA   122      50.959  40.070  34.502  1.00  0.00           H
ATOM   1801  HB2 ALA   122      50.422  41.725  34.980  1.00  0.00           H
ATOM   1802  HB3 ALA   122      51.534  41.412  33.571  1.00  0.00           H
ATOM   1803  C   ALA   122      53.587  40.334  34.944  1.00  0.00           C
ATOM   1804  O   ALA   122      54.354  40.836  34.084  1.00  0.00           O
ATOM   1805  N   VAL   123      53.495  39.057  35.360  1.00  0.00           N
ATOM   1806  H   VAL   123      52.979  38.917  36.218  1.00  0.00           H
ATOM   1807  CA  VAL   123      54.135  37.957  34.615  1.00  0.00           C
ATOM   1808  HA  VAL   123      54.414  38.430  33.673  1.00  0.00           H
ATOM   1809  CB  VAL   123      55.401  37.470  35.411  1.00  0.00           C
ATOM   1810  HB  VAL   123      55.972  38.397  35.452  1.00  0.00           H
ATOM   1811  CG1 VAL   123      55.111  36.956  36.848  1.00  0.00           C
ATOM   1812 HG11 VAL   123      56.039  36.678  37.348  1.00  0.00           H
ATOM   1813 HG12 VAL   123      54.750  37.835  37.381  1.00  0.00           H
ATOM   1814 HG13 VAL   123      54.400  36.131  36.806  1.00  0.00           H
ATOM   1815  CG2 VAL   123      56.153  36.322  34.706  1.00  0.00           C
ATOM   1816 HG21 VAL   123      55.508  35.444  34.663  1.00  0.00           H
ATOM   1817 HG22 VAL   123      56.465  36.680  33.725  1.00  0.00           H
ATOM   1818 HG23 VAL   123      57.110  36.064  35.158  1.00  0.00           H
ATOM   1819  C   VAL   123      53.114  36.873  34.289  1.00  0.00           C
ATOM   1820  O   VAL   123      52.299  36.457  35.148  1.00  0.00           O
ATOM   1821  N   LEU   124      53.257  36.516  32.987  1.00  0.00           N
ATOM   1822  H   LEU   124      54.024  36.868  32.431  1.00  0.00           H
ATOM   1823  CA  LEU   124      52.687  35.301  32.380  1.00  0.00           C
ATOM   1824  HA  LEU   124      51.751  35.034  32.873  1.00  0.00           H
ATOM   1825  CB  LEU   124      52.239  35.371  30.888  1.00  0.00           C
ATOM   1826  HB2 LEU   124      53.054  35.751  30.274  1.00  0.00           H
ATOM   1827  HB3 LEU   124      52.086  34.343  30.561  1.00  0.00           H
ATOM   1828  CG  LEU   124      50.924  36.095  30.658  1.00  0.00           C
ATOM   1829  HG  LEU   124      50.299  35.725  31.471  1.00  0.00           H
ATOM   1830  CD1 LEU   124      51.113  37.639  30.759  1.00  0.00           C
ATOM   1831 HD11 LEU   124      52.010  37.957  30.227  1.00  0.00           H
ATOM   1832 HD12 LEU   124      50.224  38.193  30.458  1.00  0.00           H
ATOM   1833 HD13 LEU   124      51.251  37.877  31.814  1.00  0.00           H
ATOM   1834  CD2 LEU   124      50.176  35.876  29.345  1.00  0.00           C
ATOM   1835 HD21 LEU   124      49.265  36.471  29.364  1.00  0.00           H
ATOM   1836 HD22 LEU   124      50.732  36.131  28.444  1.00  0.00           H
ATOM   1837 HD23 LEU   124      49.920  34.817  29.305  1.00  0.00           H
ATOM   1838  C   LEU   124      53.627  34.072  32.528  1.00  0.00           C
ATOM   1839  O   LEU   124      54.813  34.219  32.209  1.00  0.00           O
ATOM   1840  N   LYS   125      53.122  33.005  33.083  1.00  0.00           N
ATOM   1841  H   LYS   125      52.227  33.035  33.549  1.00  0.00           H
ATOM   1842  CA  LYS   125      53.900  31.759  33.197  1.00  0.00           C
ATOM   1843  HA  LYS   125      54.859  31.880  32.695  1.00  0.00           H
ATOM   1844  CB  LYS   125      54.241  31.373  34.670  1.00  0.00           C
ATOM   1845  HB2 LYS   125      53.349  31.336  35.296  1.00  0.00           H
ATOM   1846  HB3 LYS   125      54.693  30.381  34.681  1.00  0.00           H
ATOM   1847  CG  LYS   125      55.227  32.451  35.246  1.00  0.00           C
ATOM   1848  HG2 LYS   125      55.995  32.693  34.511  1.00  0.00           H
ATOM   1849  HG3 LYS   125      54.676  33.386  35.343  1.00  0.00           H
ATOM   1850  CD  LYS   125      55.812  31.967  36.539  1.00  0.00           C
ATOM   1851  HD2 LYS   125      56.215  32.816  37.092  1.00  0.00           H
ATOM   1852  HD3 LYS   125      55.012  31.495  37.110  1.00  0.00           H
ATOM   1853  CE  LYS   125      56.986  30.960  36.321  1.00  0.00           C
ATOM   1854  HE2 LYS   125      56.456  30.031  36.115  1.00  0.00           H
ATOM   1855  HE3 LYS   125      57.694  31.202  35.528  1.00  0.00           H
ATOM   1856  NZ  LYS   125      57.615  30.715  37.616  1.00  0.00           N
ATOM   1857  HZ1 LYS   125      56.907  30.461  38.290  1.00  0.00           H
ATOM   1858  HZ2 LYS   125      58.361  30.036  37.608  1.00  0.00           H
ATOM   1859  HZ3 LYS   125      58.029  31.596  37.888  1.00  0.00           H
ATOM   1860  C   LYS   125      53.116  30.609  32.564  1.00  0.00           C
ATOM   1861  O   LYS   125      51.932  30.473  32.834  1.00  0.00           O
ATOM   1862  N   TYR   126      53.809  29.838  31.710  1.00  0.00           N
ATOM   1863  H   TYR   126      54.749  30.124  31.480  1.00  0.00           H
ATOM   1864  CA  TYR   126      53.283  28.750  30.849  1.00  0.00           C
ATOM   1865  HA  TYR   126      52.446  28.338  31.413  1.00  0.00           H
ATOM   1866  CB  TYR   126      52.735  29.400  29.604  1.00  0.00           C
ATOM   1867  HB2 TYR   126      52.115  30.241  29.921  1.00  0.00           H
ATOM   1868  HB3 TYR   126      53.642  29.854  29.207  1.00  0.00           H
ATOM   1869  CG  TYR   126      51.997  28.520  28.551  1.00  0.00           C
ATOM   1870  CD1 TYR   126      52.775  28.107  27.430  1.00  0.00           C
ATOM   1871  HD1 TYR   126      53.818  28.385  27.397  1.00  0.00           H
ATOM   1872  CE1 TYR   126      52.137  27.277  26.475  1.00  0.00           C
ATOM   1873  HE1 TYR   126      52.727  26.932  25.639  1.00  0.00           H
ATOM   1874  CZ  TYR   126      50.830  26.857  26.714  1.00  0.00           C
ATOM   1875  OH  TYR   126      50.373  25.973  25.839  1.00  0.00           O
ATOM   1876  HH  TYR   126      49.495  26.259  25.577  1.00  0.00           H
ATOM   1877  CE2 TYR   126      50.085  27.216  27.826  1.00  0.00           C
ATOM   1878  HE2 TYR   126      49.123  26.730  27.901  1.00  0.00           H
ATOM   1879  CD2 TYR   126      50.691  28.055  28.791  1.00  0.00           C
ATOM   1880  HD2 TYR   126      50.139  28.349  29.671  1.00  0.00           H
ATOM   1881  C   TYR   126      54.386  27.752  30.653  1.00  0.00           C
ATOM   1882  O   TYR   126      55.540  28.126  30.746  1.00  0.00           O
ATOM   1883  N   ASN   127      54.014  26.462  30.442  1.00  0.00           N
ATOM   1884  H   ASN   127      53.092  26.338  30.048  1.00  0.00           H
ATOM   1885  CA  ASN   127      54.958  25.304  30.493  1.00  0.00           C
ATOM   1886  HA  ASN   127      54.330  24.416  30.573  1.00  0.00           H
ATOM   1887  CB  ASN   127      55.810  25.223  29.212  1.00  0.00           C
ATOM   1888  HB2 ASN   127      56.387  26.148  29.195  1.00  0.00           H
ATOM   1889  HB3 ASN   127      56.484  24.366  29.230  1.00  0.00           H
ATOM   1890  CG  ASN   127      54.995  25.028  27.900  1.00  0.00           C
ATOM   1891  OD1 ASN   127      55.077  25.700  26.933  1.00  0.00           O
ATOM   1892  ND2 ASN   127      54.147  24.068  27.865  1.00  0.00           N
ATOM   1893 HD21 ASN   127      53.581  24.078  27.029  1.00  0.00           H
ATOM   1894 HD22 ASN   127      54.124  23.283  28.500  1.00  0.00           H
ATOM   1895  C   ASN   127      55.775  25.280  31.785  1.00  0.00           C
ATOM   1896  O   ASN   127      56.914  24.900  31.757  1.00  0.00           O
ATOM   1897  N   GLY   128      55.165  25.898  32.856  1.00  0.00           N
ATOM   1898  H   GLY   128      54.207  26.190  32.724  1.00  0.00           H
ATOM   1899  CA  GLY   128      55.850  26.099  34.100  1.00  0.00           C
ATOM   1900  HA2 GLY   128      55.182  26.617  34.789  1.00  0.00           H
ATOM   1901  HA3 GLY   128      56.111  25.109  34.476  1.00  0.00           H
ATOM   1902  C   GLY   128      57.241  26.827  33.976  1.00  0.00           C
ATOM   1903  O   GLY   128      58.135  26.595  34.830  1.00  0.00           O
ATOM   1904  N   ILE   129      57.432  27.762  32.997  1.00  0.00           N
ATOM   1905  H   ILE   129      56.662  28.014  32.395  1.00  0.00           H
ATOM   1906  CA  ILE   129      58.606  28.655  32.915  1.00  0.00           C
ATOM   1907  HA  ILE   129      59.188  28.569  33.832  1.00  0.00           H
ATOM   1908  CB  ILE   129      59.431  28.346  31.620  1.00  0.00           C
ATOM   1909  HB  ILE   129      58.816  28.502  30.732  1.00  0.00           H
ATOM   1910  CG2 ILE   129      60.683  29.150  31.530  1.00  0.00           C
ATOM   1911 HG21 ILE   129      60.385  30.162  31.260  1.00  0.00           H
ATOM   1912 HG22 ILE   129      61.192  29.127  32.493  1.00  0.00           H
ATOM   1913 HG23 ILE   129      61.341  28.761  30.753  1.00  0.00           H
ATOM   1914  CG1 ILE   129      59.818  26.840  31.421  1.00  0.00           C
ATOM   1915 HG12 ILE   129      58.869  26.316  31.532  1.00  0.00           H
ATOM   1916 HG13 ILE   129      60.245  26.792  30.420  1.00  0.00           H
ATOM   1917  CD1 ILE   129      60.958  26.236  32.286  1.00  0.00           C
ATOM   1918 HD11 ILE   129      61.180  25.181  32.131  1.00  0.00           H
ATOM   1919 HD12 ILE   129      61.935  26.701  32.154  1.00  0.00           H
ATOM   1920 HD13 ILE   129      60.599  26.394  33.302  1.00  0.00           H
ATOM   1921  C   ILE   129      58.113  30.156  32.872  1.00  0.00           C
ATOM   1922  O   ILE   129      56.964  30.388  32.587  1.00  0.00           O
ATOM   1923  N   ILE   130      58.947  31.162  33.165  1.00  0.00           N
ATOM   1924  H   ILE   130      59.898  30.893  33.370  1.00  0.00           H
ATOM   1925  CA  ILE   130      58.664  32.555  32.781  1.00  0.00           C
ATOM   1926  HA  ILE   130      57.714  32.909  33.180  1.00  0.00           H
ATOM   1927  CB  ILE   130      59.578  33.512  33.568  1.00  0.00           C
ATOM   1928  HB  ILE   130      60.596  33.125  33.610  1.00  0.00           H
ATOM   1929  CG2 ILE   130      59.586  34.875  32.829  1.00  0.00           C
ATOM   1930 HG21 ILE   130      60.169  35.607  33.388  1.00  0.00           H
ATOM   1931 HG22 ILE   130      60.012  34.760  31.832  1.00  0.00           H
ATOM   1932 HG23 ILE   130      58.551  35.213  32.780  1.00  0.00           H
ATOM   1933  CG1 ILE   130      59.183  33.544  35.076  1.00  0.00           C
ATOM   1934 HG12 ILE   130      58.103  33.687  35.121  1.00  0.00           H
ATOM   1935 HG13 ILE   130      59.345  32.560  35.518  1.00  0.00           H
ATOM   1936  CD1 ILE   130      60.006  34.574  35.862  1.00  0.00           C
ATOM   1937 HD11 ILE   130      59.762  34.685  36.918  1.00  0.00           H
ATOM   1938 HD12 ILE   130      61.057  34.294  35.934  1.00  0.00           H
ATOM   1939 HD13 ILE   130      59.717  35.481  35.331  1.00  0.00           H
ATOM   1940  C   ILE   130      58.590  32.741  31.279  1.00  0.00           C
ATOM   1941  O   ILE   130      59.615  32.520  30.633  1.00  0.00           O
ATOM   1942  N   THR   131      57.460  33.135  30.717  1.00  0.00           N
ATOM   1943  H   THR   131      56.606  33.324  31.223  1.00  0.00           H
ATOM   1944  CA  THR   131      57.315  33.196  29.286  1.00  0.00           C
ATOM   1945  HA  THR   131      58.132  32.827  28.665  1.00  0.00           H
ATOM   1946  CB  THR   131      56.104  32.306  28.900  1.00  0.00           C
ATOM   1947  HB  THR   131      55.800  32.485  27.869  1.00  0.00           H
ATOM   1948  CG2 THR   131      56.406  30.899  28.967  1.00  0.00           C
ATOM   1949 HG21 THR   131      57.263  30.797  28.301  1.00  0.00           H
ATOM   1950 HG22 THR   131      56.625  30.556  29.978  1.00  0.00           H
ATOM   1951 HG23 THR   131      55.721  30.269  28.400  1.00  0.00           H
ATOM   1952  OG1 THR   131      55.009  32.511  29.725  1.00  0.00           O
ATOM   1953  HG1 THR   131      54.373  32.996  29.194  1.00  0.00           H
ATOM   1954  C   THR   131      57.093  34.643  28.736  1.00  0.00           C
ATOM   1955  O   THR   131      57.536  35.046  27.676  1.00  0.00           O
ATOM   1956  N   ASP   132      56.506  35.596  29.509  1.00  0.00           N
ATOM   1957  H   ASP   132      56.092  35.315  30.387  1.00  0.00           H
ATOM   1958  CA  ASP   132      56.415  37.031  29.108  1.00  0.00           C
ATOM   1959  HA  ASP   132      57.405  37.358  28.793  1.00  0.00           H
ATOM   1960  CB  ASP   132      55.352  37.172  27.967  1.00  0.00           C
ATOM   1961  HB2 ASP   132      55.533  36.333  27.295  1.00  0.00           H
ATOM   1962  HB3 ASP   132      54.386  37.018  28.448  1.00  0.00           H
ATOM   1963  CG  ASP   132      55.328  38.441  27.168  1.00  0.00           C
ATOM   1964  OD1 ASP   132      54.333  38.602  26.458  1.00  0.00           O
ATOM   1965  OD2 ASP   132      56.220  39.312  27.296  1.00  0.00           O
ATOM   1966  C   ASP   132      56.014  37.884  30.347  1.00  0.00           C
ATOM   1967  O   ASP   132      55.663  37.476  31.424  1.00  0.00           O
ATOM   1968  N   THR   133      56.007  39.210  30.143  1.00  0.00           N
ATOM   1969  H   THR   133      56.302  39.479  29.215  1.00  0.00           H
ATOM   1970  CA  THR   133      55.721  40.341  31.113  1.00  0.00           C
ATOM   1971  HA  THR   133      54.996  40.001  31.852  1.00  0.00           H
ATOM   1972  CB  THR   133      56.967  40.781  31.887  1.00  0.00           C
ATOM   1973  HB  THR   133      56.713  41.654  32.488  1.00  0.00           H
ATOM   1974  CG2 THR   133      57.584  39.576  32.667  1.00  0.00           C
ATOM   1975 HG21 THR   133      58.303  39.996  33.369  1.00  0.00           H
ATOM   1976 HG22 THR   133      56.762  39.047  33.147  1.00  0.00           H
ATOM   1977 HG23 THR   133      57.979  38.938  31.875  1.00  0.00           H
ATOM   1978  OG1 THR   133      57.978  41.014  30.935  1.00  0.00           O
ATOM   1979  HG1 THR   133      58.438  41.811  31.208  1.00  0.00           H
ATOM   1980  C   THR   133      55.041  41.641  30.569  1.00  0.00           C
ATOM   1981  O   THR   133      55.157  42.062  29.377  1.00  0.00           O
ATOM   1982  N   ILE   134      54.174  42.234  31.404  1.00  0.00           N
ATOM   1983  H   ILE   134      54.128  41.936  32.368  1.00  0.00           H
ATOM   1984  CA  ILE   134      53.302  43.317  31.056  1.00  0.00           C
ATOM   1985  HA  ILE   134      53.681  43.831  30.171  1.00  0.00           H
ATOM   1986  CB  ILE   134      51.764  42.967  30.932  1.00  0.00           C
ATOM   1987  HB  ILE   134      51.388  43.107  31.945  1.00  0.00           H
ATOM   1988  CG2 ILE   134      51.258  44.010  29.985  1.00  0.00           C
ATOM   1989 HG21 ILE   134      51.442  45.040  30.290  1.00  0.00           H
ATOM   1990 HG22 ILE   134      51.727  43.852  29.014  1.00  0.00           H
ATOM   1991 HG23 ILE   134      50.194  43.832  29.832  1.00  0.00           H
ATOM   1992  CG1 ILE   134      51.525  41.546  30.355  1.00  0.00           C
ATOM   1993 HG12 ILE   134      51.889  41.547  29.328  1.00  0.00           H
ATOM   1994 HG13 ILE   134      52.144  40.883  30.959  1.00  0.00           H
ATOM   1995  CD1 ILE   134      50.032  41.197  30.417  1.00  0.00           C
ATOM   1996 HD11 ILE   134      49.416  42.096  30.426  1.00  0.00           H
ATOM   1997 HD12 ILE   134      49.695  40.443  29.706  1.00  0.00           H
ATOM   1998 HD13 ILE   134      49.882  40.850  31.439  1.00  0.00           H
ATOM   1999  C   ILE   134      53.327  44.400  32.127  1.00  0.00           C
ATOM   2000  O   ILE   134      53.020  44.136  33.317  1.00  0.00           O
ATOM   2001  N   LYS   135      53.904  45.532  31.739  1.00  0.00           N
ATOM   2002  H   LYS   135      54.018  45.632  30.742  1.00  0.00           H
ATOM   2003  CA  LYS   135      54.269  46.643  32.594  1.00  0.00           C
ATOM   2004  HA  LYS   135      54.991  46.369  33.363  1.00  0.00           H
ATOM   2005  CB  LYS   135      55.110  47.684  31.862  1.00  0.00           C
ATOM   2006  HB2 LYS   135      54.619  47.812  30.898  1.00  0.00           H
ATOM   2007  HB3 LYS   135      55.264  48.641  32.360  1.00  0.00           H
ATOM   2008  CG  LYS   135      56.502  47.201  31.646  1.00  0.00           C
ATOM   2009  HG2 LYS   135      57.073  46.897  32.523  1.00  0.00           H
ATOM   2010  HG3 LYS   135      56.392  46.255  31.117  1.00  0.00           H
ATOM   2011  CD  LYS   135      57.247  48.256  30.870  1.00  0.00           C
ATOM   2012  HD2 LYS   135      56.790  48.454  29.900  1.00  0.00           H
ATOM   2013  HD3 LYS   135      57.244  49.204  31.408  1.00  0.00           H
ATOM   2014  CE  LYS   135      58.759  47.815  30.742  1.00  0.00           C
ATOM   2015  HE2 LYS   135      59.243  47.612  31.698  1.00  0.00           H
ATOM   2016  HE3 LYS   135      58.941  47.036  30.002  1.00  0.00           H
ATOM   2017  NZ  LYS   135      59.431  49.071  30.364  1.00  0.00           N
ATOM   2018  HZ1 LYS   135      59.138  49.443  29.472  1.00  0.00           H
ATOM   2019  HZ2 LYS   135      59.389  49.744  31.116  1.00  0.00           H
ATOM   2020  HZ3 LYS   135      60.414  48.857  30.274  1.00  0.00           H
ATOM   2021  C   LYS   135      52.987  47.339  33.198  1.00  0.00           C
ATOM   2022  O   LYS   135      51.861  47.044  32.689  1.00  0.00           O
ATOM   2023  N   SER   136      53.104  48.349  34.090  1.00  0.00           N
ATOM   2024  H   SER   136      54.030  48.599  34.403  1.00  0.00           H
ATOM   2025  CA  SER   136      52.042  49.356  34.423  1.00  0.00           C
ATOM   2026  HA  SER   136      51.082  48.881  34.626  1.00  0.00           H
ATOM   2027  CB  SER   136      52.403  50.093  35.693  1.00  0.00           C
ATOM   2028  HB2 SER   136      53.429  50.457  35.646  1.00  0.00           H
ATOM   2029  HB3 SER   136      51.659  50.889  35.728  1.00  0.00           H
ATOM   2030  OG  SER   136      52.276  49.201  36.816  1.00  0.00           O
ATOM   2031  HG  SER   136      52.965  48.537  36.747  1.00  0.00           H
ATOM   2032  C   SER   136      51.875  50.471  33.243  1.00  0.00           C
ATOM   2033  O   SER   136      52.857  50.928  32.665  1.00  0.00           O
ATOM   2034  N   TRP   137      50.636  50.762  32.901  1.00  0.00           N
ATOM   2035  H   TRP   137      49.840  50.477  33.454  1.00  0.00           H
ATOM   2036  CA  TRP   137      50.259  51.739  31.862  1.00  0.00           C
ATOM   2037  HA  TRP   137      51.140  51.952  31.257  1.00  0.00           H
ATOM   2038  CB  TRP   137      49.338  51.112  30.935  1.00  0.00           C
ATOM   2039  HB2 TRP   137      49.092  51.775  30.105  1.00  0.00           H
ATOM   2040  HB3 TRP   137      49.918  50.287  30.521  1.00  0.00           H
ATOM   2041  CG  TRP   137      47.997  50.651  31.348  1.00  0.00           C
ATOM   2042  CD1 TRP   137      46.889  51.313  31.303  1.00  0.00           C
ATOM   2043  HD1 TRP   137      46.738  52.268  30.824  1.00  0.00           H
ATOM   2044  NE1 TRP   137      45.882  50.586  31.934  1.00  0.00           N
ATOM   2045  HE1 TRP   137      44.962  50.992  32.030  1.00  0.00           H
ATOM   2046  CE2 TRP   137      46.267  49.255  32.035  1.00  0.00           C
ATOM   2047  CZ2 TRP   137      45.593  48.161  32.512  1.00  0.00           C
ATOM   2048  HZ2 TRP   137      44.532  48.133  32.713  1.00  0.00           H
ATOM   2049  CH2 TRP   137      46.309  46.948  32.720  1.00  0.00           C
ATOM   2050  HH2 TRP   137      45.828  46.066  33.115  1.00  0.00           H
ATOM   2051  CZ3 TRP   137      47.702  46.942  32.440  1.00  0.00           C
ATOM   2052  HZ3 TRP   137      48.210  45.991  32.399  1.00  0.00           H
ATOM   2053  CE3 TRP   137      48.387  48.110  32.026  1.00  0.00           C
ATOM   2054  HE3 TRP   137      49.459  48.045  31.910  1.00  0.00           H
ATOM   2055  CD2 TRP   137      47.689  49.324  31.816  1.00  0.00           C
ATOM   2056  C   TRP   137      49.719  53.140  32.440  1.00  0.00           C
ATOM   2057  O   TRP   137      49.779  54.184  31.755  1.00  0.00           O
ATOM   2058  N   ARG   138      49.141  53.185  33.674  1.00  0.00           N
ATOM   2059  H   ARG   138      48.954  52.283  34.088  1.00  0.00           H
ATOM   2060  CA  ARG   138      48.629  54.378  34.406  1.00  0.00           C
ATOM   2061  HA  ARG   138      48.783  55.296  33.836  1.00  0.00           H
ATOM   2062  CB  ARG   138      47.114  54.276  34.817  1.00  0.00           C
ATOM   2063  HB2 ARG   138      46.957  53.241  35.120  1.00  0.00           H
ATOM   2064  HB3 ARG   138      46.778  54.885  35.657  1.00  0.00           H
ATOM   2065  CG  ARG   138      46.291  54.623  33.582  1.00  0.00           C
ATOM   2066  HG2 ARG   138      46.862  54.154  32.779  1.00  0.00           H
ATOM   2067  HG3 ARG   138      45.324  54.121  33.618  1.00  0.00           H
ATOM   2068  CD  ARG   138      46.076  56.105  33.278  1.00  0.00           C
ATOM   2069  HD2 ARG   138      45.385  56.428  34.056  1.00  0.00           H
ATOM   2070  HD3 ARG   138      47.045  56.603  33.312  1.00  0.00           H
ATOM   2071  NE  ARG   138      45.450  56.318  31.970  1.00  0.00           N
ATOM   2072  HE  ARG   138      45.818  55.862  31.147  1.00  0.00           H
ATOM   2073  CZ  ARG   138      44.476  57.190  31.650  1.00  0.00           C
ATOM   2074  NH1 ARG   138      43.840  57.922  32.512  1.00  0.00           N
ATOM   2075 HH11 ARG   138      44.201  57.735  33.436  1.00  0.00           H
ATOM   2076 HH12 ARG   138      43.019  58.494  32.371  1.00  0.00           H
ATOM   2077  NH2 ARG   138      44.042  57.242  30.431  1.00  0.00           N
ATOM   2078 HH21 ARG   138      44.488  56.670  29.729  1.00  0.00           H
ATOM   2079 HH22 ARG   138      43.259  57.761  30.060  1.00  0.00           H
ATOM   2080  C   ARG   138      49.381  54.679  35.731  1.00  0.00           C
ATOM   2081  O   ARG   138      49.252  55.764  36.311  1.00  0.00           O
ATOM   2082  N   ASN   139      50.310  53.731  36.039  1.00  0.00           N
ATOM   2083  H   ASN   139      50.073  52.844  35.619  1.00  0.00           H
ATOM   2084  CA  ASN   139      51.227  53.741  37.192  1.00  0.00           C
ATOM   2085  HA  ASN   139      51.579  52.713  37.277  1.00  0.00           H
ATOM   2086  CB  ASN   139      52.512  54.559  36.867  1.00  0.00           C
ATOM   2087  HB2 ASN   139      52.107  55.524  36.563  1.00  0.00           H
ATOM   2088  HB3 ASN   139      53.098  54.643  37.782  1.00  0.00           H
ATOM   2089  CG  ASN   139      53.192  53.959  35.680  1.00  0.00           C
ATOM   2090  OD1 ASN   139      52.847  54.260  34.547  1.00  0.00           O
ATOM   2091  ND2 ASN   139      54.155  53.111  35.980  1.00  0.00           N
ATOM   2092 HD21 ASN   139      54.717  52.713  35.242  1.00  0.00           H
ATOM   2093 HD22 ASN   139      54.450  53.050  36.944  1.00  0.00           H
ATOM   2094  C   ASN   139      50.642  54.108  38.584  1.00  0.00           C
ATOM   2095  O   ASN   139      51.157  54.969  39.289  1.00  0.00           O
ATOM   2096  N   ASN   140      49.625  53.374  39.004  1.00  0.00           N
ATOM   2097  H   ASN   140      49.201  52.767  38.318  1.00  0.00           H
ATOM   2098  CA  ASN   140      49.118  53.283  40.338  1.00  0.00           C
ATOM   2099  HA  ASN   140      49.931  53.491  41.034  1.00  0.00           H
ATOM   2100  CB  ASN   140      48.179  54.491  40.520  1.00  0.00           C
ATOM   2101  HB2 ASN   140      48.837  55.360  40.483  1.00  0.00           H
ATOM   2102  HB3 ASN   140      47.361  54.451  39.800  1.00  0.00           H
ATOM   2103  CG  ASN   140      47.450  54.547  41.894  1.00  0.00           C
ATOM   2104  OD1 ASN   140      47.693  53.823  42.869  1.00  0.00           O
ATOM   2105  ND2 ASN   140      46.596  55.489  42.179  1.00  0.00           N
ATOM   2106 HD21 ASN   140      46.278  55.716  43.110  1.00  0.00           H
ATOM   2107 HD22 ASN   140      46.471  56.171  41.444  1.00  0.00           H
ATOM   2108  C   ASN   140      48.503  51.853  40.633  1.00  0.00           C
ATOM   2109  O   ASN   140      47.285  51.744  40.498  1.00  0.00           O
ATOM   2110  N   ILE   141      49.274  50.819  41.030  1.00  0.00           N
ATOM   2111  H   ILE   141      50.271  50.979  41.068  1.00  0.00           H
ATOM   2112  CA  ILE   141      48.931  49.436  41.459  1.00  0.00           C
ATOM   2113  HA  ILE   141      49.884  48.924  41.590  1.00  0.00           H
ATOM   2114  CB  ILE   141      48.151  49.398  42.796  1.00  0.00           C
ATOM   2115  HB  ILE   141      47.212  49.947  42.708  1.00  0.00           H
ATOM   2116  CG2 ILE   141      47.702  47.957  43.289  1.00  0.00           C
ATOM   2117 HG21 ILE   141      48.515  47.411  43.769  1.00  0.00           H
ATOM   2118 HG22 ILE   141      46.782  48.030  43.868  1.00  0.00           H
ATOM   2119 HG23 ILE   141      47.407  47.299  42.472  1.00  0.00           H
ATOM   2120  CG1 ILE   141      49.057  50.052  43.947  1.00  0.00           C
ATOM   2121 HG12 ILE   141      49.954  49.462  44.134  1.00  0.00           H
ATOM   2122 HG13 ILE   141      49.240  51.050  43.548  1.00  0.00           H
ATOM   2123  CD1 ILE   141      48.353  50.212  45.335  1.00  0.00           C
ATOM   2124 HD11 ILE   141      48.180  49.236  45.790  1.00  0.00           H
ATOM   2125 HD12 ILE   141      48.944  50.827  46.013  1.00  0.00           H
ATOM   2126 HD13 ILE   141      47.428  50.768  45.188  1.00  0.00           H
ATOM   2127  C   ILE   141      48.216  48.738  40.292  1.00  0.00           C
ATOM   2128  O   ILE   141      47.019  48.826  40.142  1.00  0.00           O
ATOM   2129  N   LEU   142      48.983  48.013  39.435  1.00  0.00           N
ATOM   2130  H   LEU   142      49.975  48.204  39.415  1.00  0.00           H
ATOM   2131  CA  LEU   142      48.510  47.009  38.479  1.00  0.00           C
ATOM   2132  HA  LEU   142      47.802  47.427  37.764  1.00  0.00           H
ATOM   2133  CB  LEU   142      49.601  46.541  37.487  1.00  0.00           C
ATOM   2134  HB2 LEU   142      49.987  47.372  36.896  1.00  0.00           H
ATOM   2135  HB3 LEU   142      50.434  46.150  38.069  1.00  0.00           H
ATOM   2136  CG  LEU   142      49.251  45.391  36.539  1.00  0.00           C
ATOM   2137  HG  LEU   142      48.704  44.563  36.989  1.00  0.00           H
ATOM   2138  CD1 LEU   142      48.232  45.973  35.567  1.00  0.00           C
ATOM   2139 HD11 LEU   142      48.623  46.925  35.207  1.00  0.00           H
ATOM   2140 HD12 LEU   142      47.995  45.287  34.754  1.00  0.00           H
ATOM   2141 HD13 LEU   142      47.305  45.942  36.139  1.00  0.00           H
ATOM   2142  CD2 LEU   142      50.431  44.958  35.740  1.00  0.00           C
ATOM   2143 HD21 LEU   142      50.932  45.805  35.274  1.00  0.00           H
ATOM   2144 HD22 LEU   142      51.124  44.430  36.396  1.00  0.00           H
ATOM   2145 HD23 LEU   142      50.108  44.319  34.918  1.00  0.00           H
ATOM   2146  C   LEU   142      47.737  45.913  39.122  1.00  0.00           C
ATOM   2147  O   LEU   142      48.158  45.355  40.154  1.00  0.00           O
ATOM   2148  N   ARG   143      46.545  45.483  38.585  1.00  0.00           N
ATOM   2149  H   ARG   143      46.113  46.013  37.842  1.00  0.00           H
ATOM   2150  CA  ARG   143      45.666  44.519  39.272  1.00  0.00           C
ATOM   2151  HA  ARG   143      46.148  43.751  39.875  1.00  0.00           H
ATOM   2152  CB  ARG   143      44.821  45.126  40.414  1.00  0.00           C
ATOM   2153  HB2 ARG   143      44.092  44.440  40.847  1.00  0.00           H
ATOM   2154  HB3 ARG   143      45.633  45.170  41.140  1.00  0.00           H
ATOM   2155  CG  ARG   143      44.242  46.472  40.049  1.00  0.00           C
ATOM   2156  HG2 ARG   143      44.985  47.034  39.484  1.00  0.00           H
ATOM   2157  HG3 ARG   143      43.302  46.377  39.504  1.00  0.00           H
ATOM   2158  CD  ARG   143      44.077  47.171  41.375  1.00  0.00           C
ATOM   2159  HD2 ARG   143      43.697  46.460  42.108  1.00  0.00           H
ATOM   2160  HD3 ARG   143      45.011  47.588  41.751  1.00  0.00           H
ATOM   2161  NE  ARG   143      43.113  48.338  41.326  1.00  0.00           N
ATOM   2162  HE  ARG   143      42.178  48.152  41.663  1.00  0.00           H
ATOM   2163  CZ  ARG   143      43.387  49.547  40.879  1.00  0.00           C
ATOM   2164  NH1 ARG   143      42.422  50.462  41.013  1.00  0.00           N
ATOM   2165 HH11 ARG   143      41.668  50.145  41.604  1.00  0.00           H
ATOM   2166 HH12 ARG   143      42.512  51.403  40.657  1.00  0.00           H
ATOM   2167  NH2 ARG   143      44.526  49.921  40.357  1.00  0.00           N
ATOM   2168 HH21 ARG   143      45.340  49.331  40.272  1.00  0.00           H
ATOM   2169 HH22 ARG   143      44.726  50.894  40.174  1.00  0.00           H
ATOM   2170  C   ARG   143      44.766  43.641  38.310  1.00  0.00           C
ATOM   2171  O   ARG   143      44.281  44.160  37.287  1.00  0.00           O
ATOM   2172  N   THR   144      44.488  42.381  38.731  1.00  0.00           N
ATOM   2173  H   THR   144      44.893  42.038  39.591  1.00  0.00           H
ATOM   2174  CA  THR   144      43.750  41.411  37.912  1.00  0.00           C
ATOM   2175  HA  THR   144      43.254  41.978  37.124  1.00  0.00           H
ATOM   2176  CB  THR   144      44.765  40.426  37.369  1.00  0.00           C
ATOM   2177  HB  THR   144      45.534  41.001  36.854  1.00  0.00           H
ATOM   2178  CG2 THR   144      45.189  39.328  38.306  1.00  0.00           C
ATOM   2179 HG21 THR   144      46.072  38.911  37.821  1.00  0.00           H
ATOM   2180 HG22 THR   144      45.347  39.674  39.327  1.00  0.00           H
ATOM   2181 HG23 THR   144      44.336  38.651  38.255  1.00  0.00           H
ATOM   2182  OG1 THR   144      44.087  39.769  36.293  1.00  0.00           O
ATOM   2183  HG1 THR   144      44.404  40.250  35.524  1.00  0.00           H
ATOM   2184  C   THR   144      42.576  40.794  38.681  1.00  0.00           C
ATOM   2185  O   THR   144      42.157  41.241  39.772  1.00  0.00           O
ATOM   2186  N   GLN   145      41.918  39.810  38.092  1.00  0.00           N
ATOM   2187  H   GLN   145      42.243  39.628  37.154  1.00  0.00           H
ATOM   2188  CA  GLN   145      40.657  39.208  38.486  1.00  0.00           C
ATOM   2189  HA  GLN   145      39.880  39.973  38.464  1.00  0.00           H
ATOM   2190  CB  GLN   145      40.224  38.152  37.382  1.00  0.00           C
ATOM   2191  HB2 GLN   145      40.369  37.146  37.775  1.00  0.00           H
ATOM   2192  HB3 GLN   145      39.136  38.134  37.318  1.00  0.00           H
ATOM   2193  CG  GLN   145      40.599  38.393  35.919  1.00  0.00           C
ATOM   2194  HG2 GLN   145      40.162  39.324  35.559  1.00  0.00           H
ATOM   2195  HG3 GLN   145      41.682  38.518  35.941  1.00  0.00           H
ATOM   2196  CD  GLN   145      40.238  37.202  34.955  1.00  0.00           C
ATOM   2197  OE1 GLN   145      40.834  37.006  33.889  1.00  0.00           O
ATOM   2198  NE2 GLN   145      39.193  36.441  35.268  1.00  0.00           N
ATOM   2199 HE21 GLN   145      38.575  36.712  36.020  1.00  0.00           H
ATOM   2200 HE22 GLN   145      38.907  35.704  34.638  1.00  0.00           H
ATOM   2201  C   GLN   145      40.546  38.496  39.895  1.00  0.00           C
ATOM   2202  O   GLN   145      39.413  38.412  40.342  1.00  0.00           O
ATOM   2203  N   GLU   146      41.649  37.942  40.484  1.00  0.00           N
ATOM   2204  H   GLU   146      42.542  38.146  40.059  1.00  0.00           H
ATOM   2205  CA  GLU   146      41.554  37.144  41.723  1.00  0.00           C
ATOM   2206  HA  GLU   146      42.525  36.671  41.868  1.00  0.00           H
ATOM   2207  CB  GLU   146      41.081  37.967  42.985  1.00  0.00           C
ATOM   2208  HB2 GLU   146      40.029  38.222  42.864  1.00  0.00           H
ATOM   2209  HB3 GLU   146      41.060  37.404  43.918  1.00  0.00           H
ATOM   2210  CG  GLU   146      41.904  39.250  43.328  1.00  0.00           C
ATOM   2211  HG2 GLU   146      41.548  40.015  42.638  1.00  0.00           H
ATOM   2212  HG3 GLU   146      41.665  39.633  44.320  1.00  0.00           H
ATOM   2213  CD  GLU   146      43.412  39.079  43.166  1.00  0.00           C
ATOM   2214  OE1 GLU   146      43.937  38.041  43.601  1.00  0.00           O
ATOM   2215  OE2 GLU   146      44.048  39.985  42.619  1.00  0.00           O
ATOM   2216  C   GLU   146      40.566  35.898  41.552  1.00  0.00           C
ATOM   2217  O   GLU   146      39.799  35.534  42.459  1.00  0.00           O
ATOM   2218  N   SER   147      40.699  35.274  40.380  1.00  0.00           N
ATOM   2219  H   SER   147      41.379  35.675  39.751  1.00  0.00           H
ATOM   2220  CA  SER   147      39.689  34.374  39.859  1.00  0.00           C
ATOM   2221  HA  SER   147      39.415  33.694  40.666  1.00  0.00           H
ATOM   2222  CB  SER   147      38.380  35.167  39.761  1.00  0.00           C
ATOM   2223  HB2 SER   147      38.041  35.408  40.769  1.00  0.00           H
ATOM   2224  HB3 SER   147      38.578  36.063  39.171  1.00  0.00           H
ATOM   2225  OG  SER   147      37.352  34.361  39.208  1.00  0.00           O
ATOM   2226  HG  SER   147      37.236  34.689  38.313  1.00  0.00           H
ATOM   2227  C   SER   147      40.100  33.773  38.545  1.00  0.00           C
ATOM   2228  O   SER   147      40.792  34.514  37.783  1.00  0.00           O
ATOM   2229  N   GLH   148      39.540  32.625  38.090  1.00  0.00           N
ATOM   2230  H   GLH   148      38.893  32.174  38.720  1.00  0.00           H
ATOM   2231  CA  GLH   148      39.868  31.866  36.977  1.00  0.00           C
ATOM   2232  HA  GLH   148      40.874  31.447  36.986  1.00  0.00           H
ATOM   2233  CB  GLH   148      38.935  30.627  36.931  1.00  0.00           C
ATOM   2234  HB2 GLH   148      39.140  29.916  37.731  1.00  0.00           H
ATOM   2235  HB3 GLH   148      37.927  30.989  37.135  1.00  0.00           H
ATOM   2236  CG  GLH   148      38.917  29.936  35.612  1.00  0.00           C
ATOM   2237  HG2 GLH   148      38.450  30.540  34.834  1.00  0.00           H
ATOM   2238  HG3 GLH   148      39.919  29.781  35.214  1.00  0.00           H
ATOM   2239  CD  GLH   148      38.138  28.600  35.496  1.00  0.00           C
ATOM   2240  OE1 GLH   148      36.954  28.528  35.444  1.00  0.00           O
ATOM   2241  OE2 GLH   148      38.927  27.433  35.579  1.00  0.00           O
ATOM   2242  HE2 GLH   148      39.792  27.563  35.185  1.00  0.00           H
ATOM   2243  C   GLH   148      39.850  32.699  35.631  1.00  0.00           C
ATOM   2244  O   GLH   148      38.849  33.350  35.370  1.00  0.00           O
ATOM   2245  N   CYX   149      40.857  32.650  34.753  1.00  0.00           N
ATOM   2246  H   CYX   149      41.734  32.297  35.109  1.00  0.00           H
ATOM   2247  CA  CYX   149      40.856  33.189  33.385  1.00  0.00           C
ATOM   2248  HA  CYX   149      40.328  34.131  33.528  1.00  0.00           H
ATOM   2249  CB  CYX   149      42.198  33.678  32.877  1.00  0.00           C
ATOM   2250  HB2 CYX   149      42.061  33.835  31.807  1.00  0.00           H
ATOM   2251  HB3 CYX   149      42.370  34.602  33.431  1.00  0.00           H
ATOM   2252  SG  CYX   149      43.651  32.673  33.130  1.00  0.00           S
ATOM   2253  C   CYX   149      40.085  32.282  32.374  1.00  0.00           C
ATOM   2254  O   CYX   149      39.521  31.221  32.725  1.00  0.00           O
ATOM   2255  N   ALA   150      39.951  32.744  31.155  1.00  0.00           N
ATOM   2256  H   ALA   150      40.573  33.522  30.984  1.00  0.00           H
ATOM   2257  CA  ALA   150      39.142  32.157  30.059  1.00  0.00           C
ATOM   2258  HA  ALA   150      38.618  31.285  30.451  1.00  0.00           H
ATOM   2259  CB  ALA   150      37.992  33.069  29.589  1.00  0.00           C
ATOM   2260  HB1 ALA   150      37.459  33.584  30.388  1.00  0.00           H
ATOM   2261  HB2 ALA   150      38.361  33.781  28.850  1.00  0.00           H
ATOM   2262  HB3 ALA   150      37.337  32.416  29.013  1.00  0.00           H
ATOM   2263  C   ALA   150      39.983  31.816  28.820  1.00  0.00           C
ATOM   2264  O   ALA   150      40.904  32.558  28.419  1.00  0.00           O
ATOM   2265  N   CYX   151      39.763  30.618  28.191  1.00  0.00           N
ATOM   2266  H   CYX   151      38.894  30.164  28.437  1.00  0.00           H
ATOM   2267  CA  CYX   151      40.522  30.166  26.930  1.00  0.00           C
ATOM   2268  HA  CYX   151      40.969  31.064  26.503  1.00  0.00           H
ATOM   2269  CB  CYX   151      41.517  29.097  27.192  1.00  0.00           C
ATOM   2270  HB2 CYX   151      40.897  28.280  27.560  1.00  0.00           H
ATOM   2271  HB3 CYX   151      41.955  28.750  26.257  1.00  0.00           H
ATOM   2272  SG  CYX   151      42.676  29.599  28.564  1.00  0.00           S
ATOM   2273  C   CYX   151      39.474  29.710  25.914  1.00  0.00           C
ATOM   2274  O   CYX   151      38.491  29.114  26.286  1.00  0.00           O
ATOM   2275  N   VAL   152      39.671  30.053  24.607  1.00  0.00           N
ATOM   2276  H   VAL   152      40.600  30.329  24.324  1.00  0.00           H
ATOM   2277  CA  VAL   152      38.808  29.986  23.460  1.00  0.00           C
ATOM   2278  HA  VAL   152      38.219  29.071  23.510  1.00  0.00           H
ATOM   2279  CB  VAL   152      37.785  31.141  23.374  1.00  0.00           C
ATOM   2280  HB  VAL   152      38.383  32.043  23.512  1.00  0.00           H
ATOM   2281  CG1 VAL   152      37.016  31.180  22.047  1.00  0.00           C
ATOM   2282 HG11 VAL   152      37.741  31.472  21.287  1.00  0.00           H
ATOM   2283 HG12 VAL   152      36.634  30.183  21.827  1.00  0.00           H
ATOM   2284 HG13 VAL   152      36.253  31.959  22.056  1.00  0.00           H
ATOM   2285  CG2 VAL   152      36.794  31.313  24.495  1.00  0.00           C
ATOM   2286 HG21 VAL   152      36.029  32.076  24.346  1.00  0.00           H
ATOM   2287 HG22 VAL   152      36.238  30.382  24.608  1.00  0.00           H
ATOM   2288 HG23 VAL   152      37.311  31.528  25.430  1.00  0.00           H
ATOM   2289  C   VAL   152      39.635  29.865  22.180  1.00  0.00           C
ATOM   2290  O   VAL   152      40.427  30.758  21.847  1.00  0.00           O
ATOM   2291  N   ASN   153      39.478  28.853  21.409  1.00  0.00           N
ATOM   2292  H   ASN   153      38.818  28.165  21.740  1.00  0.00           H
ATOM   2293  CA  ASN   153      40.224  28.429  20.202  1.00  0.00           C
ATOM   2294  HA  ASN   153      40.104  27.362  20.017  1.00  0.00           H
ATOM   2295  CB  ASN   153      39.767  29.196  18.954  1.00  0.00           C
ATOM   2296  HB2 ASN   153      39.977  30.255  19.107  1.00  0.00           H
ATOM   2297  HB3 ASN   153      40.394  28.829  18.143  1.00  0.00           H
ATOM   2298  CG  ASN   153      38.235  28.931  18.815  1.00  0.00           C
ATOM   2299  OD1 ASN   153      37.801  27.795  18.639  1.00  0.00           O
ATOM   2300  ND2 ASN   153      37.435  29.912  18.961  1.00  0.00           N
ATOM   2301 HD21 ASN   153      36.445  29.753  18.847  1.00  0.00           H
ATOM   2302 HD22 ASN   153      37.793  30.828  19.192  1.00  0.00           H
ATOM   2303  C   ASN   153      41.777  28.499  20.429  1.00  0.00           C
ATOM   2304  O   ASN   153      42.522  29.137  19.661  1.00  0.00           O
ATOM   2305  N   GLY   154      42.236  27.804  21.419  1.00  0.00           N
ATOM   2306  H   GLY   154      41.502  27.286  21.880  1.00  0.00           H
ATOM   2307  CA  GLY   154      43.687  27.584  21.738  1.00  0.00           C
ATOM   2308  HA2 GLY   154      43.775  26.761  22.448  1.00  0.00           H
ATOM   2309  HA3 GLY   154      44.103  27.126  20.840  1.00  0.00           H
ATOM   2310  C   GLY   154      44.483  28.827  22.210  1.00  0.00           C
ATOM   2311  O   GLY   154      45.507  28.781  22.883  1.00  0.00           O
ATOM   2312  N   SER   155      43.833  30.013  22.227  1.00  0.00           N
ATOM   2313  H   SER   155      42.869  29.943  21.935  1.00  0.00           H
ATOM   2314  CA  SER   155      44.195  31.268  22.826  1.00  0.00           C
ATOM   2315  HA  SER   155      45.271  31.216  22.994  1.00  0.00           H
ATOM   2316  CB  SER   155      43.688  32.475  22.055  1.00  0.00           C
ATOM   2317  HB2 SER   155      44.195  32.420  21.091  1.00  0.00           H
ATOM   2318  HB3 SER   155      42.618  32.487  21.845  1.00  0.00           H
ATOM   2319  OG  SER   155      44.101  33.715  22.614  1.00  0.00           O
ATOM   2320  HG  SER   155      45.027  33.744  22.865  1.00  0.00           H
ATOM   2321  C   SER   155      43.548  31.374  24.226  1.00  0.00           C
ATOM   2322  O   SER   155      42.540  30.696  24.426  1.00  0.00           O
ATOM   2323  N   CYX   156      44.037  32.223  25.112  1.00  0.00           N
ATOM   2324  H   CYX   156      44.850  32.755  24.835  1.00  0.00           H
ATOM   2325  CA  CYX   156      43.617  32.600  26.461  1.00  0.00           C
ATOM   2326  HA  CYX   156      42.592  32.236  26.510  1.00  0.00           H
ATOM   2327  CB  CYX   156      44.407  31.947  27.642  1.00  0.00           C
ATOM   2328  HB2 CYX   156      45.472  32.129  27.495  1.00  0.00           H
ATOM   2329  HB3 CYX   156      43.939  32.310  28.555  1.00  0.00           H
ATOM   2330  SG  CYX   156      44.433  30.199  27.724  1.00  0.00           S
ATOM   2331  C   CYX   156      43.500  34.079  26.618  1.00  0.00           C
ATOM   2332  O   CYX   156      44.237  34.803  25.916  1.00  0.00           O
ATOM   2333  N   PHE   157      42.651  34.579  27.469  1.00  0.00           N
ATOM   2334  H   PHE   157      42.035  33.917  27.917  1.00  0.00           H
ATOM   2335  CA  PHE   157      42.238  35.940  27.618  1.00  0.00           C
ATOM   2336  HA  PHE   157      42.911  36.567  27.033  1.00  0.00           H
ATOM   2337  CB  PHE   157      40.770  36.083  27.200  1.00  0.00           C
ATOM   2338  HB2 PHE   157      40.249  35.305  27.758  1.00  0.00           H
ATOM   2339  HB3 PHE   157      40.436  37.090  27.451  1.00  0.00           H
ATOM   2340  CG  PHE   157      40.543  35.900  25.748  1.00  0.00           C
ATOM   2341  CD1 PHE   157      40.526  34.620  25.152  1.00  0.00           C
ATOM   2342  HD1 PHE   157      40.560  33.780  25.830  1.00  0.00           H
ATOM   2343  CE1 PHE   157      40.330  34.388  23.807  1.00  0.00           C
ATOM   2344  HE1 PHE   157      40.294  33.418  23.336  1.00  0.00           H
ATOM   2345  CZ  PHE   157      40.196  35.573  23.029  1.00  0.00           C
ATOM   2346  HZ  PHE   157      40.107  35.463  21.958  1.00  0.00           H
ATOM   2347  CE2 PHE   157      40.254  36.868  23.535  1.00  0.00           C
ATOM   2348  HE2 PHE   157      40.343  37.766  22.942  1.00  0.00           H
ATOM   2349  CD2 PHE   157      40.436  37.047  24.935  1.00  0.00           C
ATOM   2350  HD2 PHE   157      40.369  38.027  25.385  1.00  0.00           H
ATOM   2351  C   PHE   157      42.492  36.209  29.096  1.00  0.00           C
ATOM   2352  O   PHE   157      42.289  35.315  29.931  1.00  0.00           O
ATOM   2353  N   THR   158      42.715  37.475  29.462  1.00  0.00           N
ATOM   2354  H   THR   158      43.037  38.075  28.716  1.00  0.00           H
ATOM   2355  CA  THR   158      42.511  37.922  30.899  1.00  0.00           C
ATOM   2356  HA  THR   158      41.761  37.323  31.418  1.00  0.00           H
ATOM   2357  CB  THR   158      43.859  37.815  31.703  1.00  0.00           C
ATOM   2358  HB  THR   158      44.198  36.790  31.555  1.00  0.00           H
ATOM   2359  CG2 THR   158      44.918  38.722  31.128  1.00  0.00           C
ATOM   2360 HG21 THR   158      45.016  38.476  30.071  1.00  0.00           H
ATOM   2361 HG22 THR   158      44.587  39.760  31.124  1.00  0.00           H
ATOM   2362 HG23 THR   158      45.860  38.595  31.663  1.00  0.00           H
ATOM   2363  OG1 THR   158      43.647  38.216  33.070  1.00  0.00           O
ATOM   2364  HG1 THR   158      42.937  37.763  33.530  1.00  0.00           H
ATOM   2365  C   THR   158      42.013  39.353  30.801  1.00  0.00           C
ATOM   2366  O   THR   158      42.158  40.038  29.794  1.00  0.00           O
ATOM   2367  N   VAL   159      41.366  39.787  31.938  1.00  0.00           N
ATOM   2368  H   VAL   159      41.387  39.219  32.774  1.00  0.00           H
ATOM   2369  CA  VAL   159      40.928  41.234  32.087  1.00  0.00           C
ATOM   2370  HA  VAL   159      41.233  41.897  31.278  1.00  0.00           H
ATOM   2371  CB  VAL   159      39.467  41.427  32.267  1.00  0.00           C
ATOM   2372  HB  VAL   159      39.112  40.991  33.199  1.00  0.00           H
ATOM   2373  CG1 VAL   159      39.169  42.982  32.224  1.00  0.00           C
ATOM   2374 HG11 VAL   159      39.559  43.494  31.344  1.00  0.00           H
ATOM   2375 HG12 VAL   159      38.125  43.281  32.137  1.00  0.00           H
ATOM   2376 HG13 VAL   159      39.515  43.449  33.146  1.00  0.00           H
ATOM   2377  CG2 VAL   159      38.726  40.791  31.054  1.00  0.00           C
ATOM   2378 HG21 VAL   159      37.717  40.682  31.450  1.00  0.00           H
ATOM   2379 HG22 VAL   159      38.933  41.373  30.156  1.00  0.00           H
ATOM   2380 HG23 VAL   159      39.190  39.823  30.865  1.00  0.00           H
ATOM   2381  C   VAL   159      41.605  41.870  33.358  1.00  0.00           C
ATOM   2382  O   VAL   159      41.402  41.411  34.502  1.00  0.00           O
ATOM   2383  N   MET   160      42.289  43.033  33.214  1.00  0.00           N
ATOM   2384  H   MET   160      42.286  43.435  32.287  1.00  0.00           H
ATOM   2385  CA  MET   160      43.168  43.781  34.222  1.00  0.00           C
ATOM   2386  HA  MET   160      42.806  43.375  35.166  1.00  0.00           H
ATOM   2387  CB  MET   160      44.660  43.357  33.979  1.00  0.00           C
ATOM   2388  HB2 MET   160      45.104  43.965  33.190  1.00  0.00           H
ATOM   2389  HB3 MET   160      45.196  43.784  34.826  1.00  0.00           H
ATOM   2390  CG  MET   160      44.918  41.873  33.771  1.00  0.00           C
ATOM   2391  HG2 MET   160      44.185  41.363  34.397  1.00  0.00           H
ATOM   2392  HG3 MET   160      44.572  41.681  32.756  1.00  0.00           H
ATOM   2393  SD  MET   160      46.527  41.177  34.131  1.00  0.00           S
ATOM   2394  CE  MET   160      47.553  41.841  32.867  1.00  0.00           C
ATOM   2395  HE1 MET   160      48.598  41.696  33.144  1.00  0.00           H
ATOM   2396  HE2 MET   160      47.460  41.321  31.914  1.00  0.00           H
ATOM   2397  HE3 MET   160      47.331  42.894  32.696  1.00  0.00           H
ATOM   2398  C   MET   160      43.069  45.325  34.261  1.00  0.00           C
ATOM   2399  O   MET   160      42.556  45.817  33.281  1.00  0.00           O
ATOM   2400  N   THR   161      43.422  46.007  35.312  1.00  0.00           N
ATOM   2401  H   THR   161      43.775  45.505  36.114  1.00  0.00           H
ATOM   2402  CA  THR   161      43.257  47.459  35.397  1.00  0.00           C
ATOM   2403  HA  THR   161      43.069  47.970  34.452  1.00  0.00           H
ATOM   2404  CB  THR   161      41.998  47.764  36.215  1.00  0.00           C
ATOM   2405  HB  THR   161      41.954  47.270  37.186  1.00  0.00           H
ATOM   2406  CG2 THR   161      41.739  49.191  36.748  1.00  0.00           C
ATOM   2407 HG21 THR   161      41.833  50.024  36.050  1.00  0.00           H
ATOM   2408 HG22 THR   161      40.782  49.216  37.269  1.00  0.00           H
ATOM   2409 HG23 THR   161      42.473  49.319  37.543  1.00  0.00           H
ATOM   2410  OG1 THR   161      40.818  47.409  35.536  1.00  0.00           O
ATOM   2411  HG1 THR   161      40.076  47.608  36.113  1.00  0.00           H
ATOM   2412  C   THR   161      44.491  48.109  36.086  1.00  0.00           C
ATOM   2413  O   THR   161      45.200  47.383  36.806  1.00  0.00           O
ATOM   2414  N   ASP   162      44.773  49.341  35.786  1.00  0.00           N
ATOM   2415  H   ASP   162      44.378  49.697  34.927  1.00  0.00           H
ATOM   2416  CA  ASP   162      45.824  50.201  36.459  1.00  0.00           C
ATOM   2417  HA  ASP   162      45.903  49.770  37.457  1.00  0.00           H
ATOM   2418  CB  ASP   162      47.160  50.082  35.734  1.00  0.00           C
ATOM   2419  HB2 ASP   162      47.456  49.050  35.926  1.00  0.00           H
ATOM   2420  HB3 ASP   162      47.106  50.259  34.660  1.00  0.00           H
ATOM   2421  CG  ASP   162      48.443  50.852  36.150  1.00  0.00           C
ATOM   2422  OD1 ASP   162      49.342  51.075  35.305  1.00  0.00           O
ATOM   2423  OD2 ASP   162      48.558  51.255  37.361  1.00  0.00           O
ATOM   2424  C   ASP   162      45.327  51.592  36.634  1.00  0.00           C
ATOM   2425  O   ASP   162      44.519  52.042  35.813  1.00  0.00           O
ATOM   2426  N   GLY   163      45.926  52.373  37.540  1.00  0.00           N
ATOM   2427  H   GLY   163      46.819  52.064  37.898  1.00  0.00           H
ATOM   2428  CA  GLY   163      45.590  53.729  37.906  1.00  0.00           C
ATOM   2429  HA2 GLY   163      46.550  54.242  37.948  1.00  0.00           H
ATOM   2430  HA3 GLY   163      45.000  54.174  37.105  1.00  0.00           H
ATOM   2431  C   GLY   163      44.768  53.754  39.239  1.00  0.00           C
ATOM   2432  O   GLY   163      44.489  52.774  39.845  1.00  0.00           O
ATOM   2433  N   PRO   164      44.179  54.909  39.622  1.00  0.00           N
ATOM   2434  CD  PRO   164      44.422  56.227  39.012  1.00  0.00           C
ATOM   2435  HD2 PRO   164      43.773  56.510  38.184  1.00  0.00           H
ATOM   2436  HD3 PRO   164      45.476  56.252  38.733  1.00  0.00           H
ATOM   2437  CG  PRO   164      44.123  57.155  40.229  1.00  0.00           C
ATOM   2438  HG2 PRO   164      44.004  58.215  40.002  1.00  0.00           H
ATOM   2439  HG3 PRO   164      45.034  57.182  40.827  1.00  0.00           H
ATOM   2440  CB  PRO   164      43.074  56.467  41.015  1.00  0.00           C
ATOM   2441  HB2 PRO   164      42.139  56.668  40.493  1.00  0.00           H
ATOM   2442  HB3 PRO   164      43.070  56.779  42.060  1.00  0.00           H
ATOM   2443  CA  PRO   164      43.490  54.985  40.892  1.00  0.00           C
ATOM   2444  HA  PRO   164      44.145  54.713  41.720  1.00  0.00           H
ATOM   2445  C   PRO   164      42.160  54.187  41.003  1.00  0.00           C
ATOM   2446  O   PRO   164      41.771  53.464  40.101  1.00  0.00           O
ATOM   2447  N   SER   165      41.296  54.316  42.025  1.00  0.00           N
ATOM   2448  H   SER   165      41.667  54.674  42.893  1.00  0.00           H
ATOM   2449  CA  SER   165      39.850  53.826  42.210  1.00  0.00           C
ATOM   2450  HA  SER   165      39.773  52.838  41.756  1.00  0.00           H
ATOM   2451  CB  SER   165      39.402  53.647  43.659  1.00  0.00           C
ATOM   2452  HB2 SER   165      39.290  54.579  44.213  1.00  0.00           H
ATOM   2453  HB3 SER   165      38.487  53.056  43.697  1.00  0.00           H
ATOM   2454  OG  SER   165      40.403  52.844  44.243  1.00  0.00           O
ATOM   2455  HG  SER   165      40.403  51.955  43.882  1.00  0.00           H
ATOM   2456  C   SER   165      38.768  54.652  41.449  1.00  0.00           C
ATOM   2457  O   SER   165      37.628  54.653  41.852  1.00  0.00           O
ATOM   2458  N   ASN   166      39.080  55.413  40.441  1.00  0.00           N
ATOM   2459  H   ASN   166      39.943  55.227  39.952  1.00  0.00           H
ATOM   2460  CA  ASN   166      38.173  56.369  39.773  1.00  0.00           C
ATOM   2461  HA  ASN   166      37.140  56.026  39.757  1.00  0.00           H
ATOM   2462  CB  ASN   166      38.282  57.785  40.466  1.00  0.00           C
ATOM   2463  HB2 ASN   166      37.634  58.469  39.921  1.00  0.00           H
ATOM   2464  HB3 ASN   166      37.890  57.803  41.483  1.00  0.00           H
ATOM   2465  CG  ASN   166      39.595  58.549  40.358  1.00  0.00           C
ATOM   2466  OD1 ASN   166      40.027  58.864  39.275  1.00  0.00           O
ATOM   2467  ND2 ASN   166      40.300  58.752  41.392  1.00  0.00           N
ATOM   2468 HD21 ASN   166      41.142  59.305  41.301  1.00  0.00           H
ATOM   2469 HD22 ASN   166      39.963  58.489  42.307  1.00  0.00           H
ATOM   2470  C   ASN   166      38.604  56.569  38.282  1.00  0.00           C
ATOM   2471  O   ASN   166      39.617  55.972  37.851  1.00  0.00           O
ATOM   2472  N   GLY   167      37.966  57.431  37.491  1.00  0.00           N
ATOM   2473  H   GLY   167      37.136  57.855  37.882  1.00  0.00           H
ATOM   2474  CA  GLY   167      38.117  57.548  36.013  1.00  0.00           C
ATOM   2475  HA2 GLY   167      38.095  56.521  35.647  1.00  0.00           H
ATOM   2476  HA3 GLY   167      37.242  58.118  35.702  1.00  0.00           H
ATOM   2477  C   GLY   167      39.464  57.976  35.514  1.00  0.00           C
ATOM   2478  O   GLY   167      39.652  58.003  34.279  1.00  0.00           O
ATOM   2479  N   GLN   168      40.378  58.354  36.380  1.00  0.00           N
ATOM   2480  H   GLN   168      40.078  58.363  37.344  1.00  0.00           H
ATOM   2481  CA  GLN   168      41.768  58.522  35.986  1.00  0.00           C
ATOM   2482  HA  GLN   168      41.680  59.092  35.060  1.00  0.00           H
ATOM   2483  CB  GLN   168      42.452  59.480  37.059  1.00  0.00           C
ATOM   2484  HB2 GLN   168      41.747  60.283  37.270  1.00  0.00           H
ATOM   2485  HB3 GLN   168      42.609  58.885  37.958  1.00  0.00           H
ATOM   2486  CG  GLN   168      43.741  60.106  36.583  1.00  0.00           C
ATOM   2487  HG2 GLN   168      44.417  59.300  36.295  1.00  0.00           H
ATOM   2488  HG3 GLN   168      43.516  60.771  35.750  1.00  0.00           H
ATOM   2489  CD  GLN   168      44.441  60.832  37.727  1.00  0.00           C
ATOM   2490  OE1 GLN   168      44.270  60.685  38.921  1.00  0.00           O
ATOM   2491  NE2 GLN   168      45.413  61.646  37.495  1.00  0.00           N
ATOM   2492 HE21 GLN   168      45.647  61.858  36.536  1.00  0.00           H
ATOM   2493 HE22 GLN   168      45.864  61.919  38.358  1.00  0.00           H
ATOM   2494  C   GLN   168      42.400  57.205  35.690  1.00  0.00           C
ATOM   2495  O   GLN   168      43.521  57.188  35.127  1.00  0.00           O
ATOM   2496  N   ALA   169      41.771  56.016  35.989  1.00  0.00           N
ATOM   2497  H   ALA   169      40.928  56.061  36.545  1.00  0.00           H
ATOM   2498  CA  ALA   169      42.227  54.627  35.596  1.00  0.00           C
ATOM   2499  HA  ALA   169      43.301  54.568  35.772  1.00  0.00           H
ATOM   2500  CB  ALA   169      41.549  53.618  36.576  1.00  0.00           C
ATOM   2501  HB1 ALA   169      40.486  53.546  36.343  1.00  0.00           H
ATOM   2502  HB2 ALA   169      41.899  52.636  36.256  1.00  0.00           H
ATOM   2503  HB3 ALA   169      41.687  53.848  37.632  1.00  0.00           H
ATOM   2504  C   ALA   169      42.097  54.180  34.148  1.00  0.00           C
ATOM   2505  O   ALA   169      41.640  54.957  33.353  1.00  0.00           O
ATOM   2506  N   SER   170      42.646  52.981  33.760  1.00  0.00           N
ATOM   2507  H   SER   170      43.173  52.438  34.430  1.00  0.00           H
ATOM   2508  CA  SER   170      42.393  52.428  32.426  1.00  0.00           C
ATOM   2509  HA  SER   170      41.393  52.661  32.057  1.00  0.00           H
ATOM   2510  CB  SER   170      43.506  52.898  31.532  1.00  0.00           C
ATOM   2511  HB2 SER   170      43.354  53.938  31.247  1.00  0.00           H
ATOM   2512  HB3 SER   170      44.424  52.883  32.121  1.00  0.00           H
ATOM   2513  OG  SER   170      43.675  52.139  30.347  1.00  0.00           O
ATOM   2514  HG  SER   170      42.997  52.391  29.716  1.00  0.00           H
ATOM   2515  C   SER   170      42.424  50.936  32.548  1.00  0.00           C
ATOM   2516  O   SER   170      43.033  50.328  33.439  1.00  0.00           O
ATOM   2517  N   TYR   171      41.770  50.229  31.580  1.00  0.00           N
ATOM   2518  H   TYR   171      41.538  50.749  30.746  1.00  0.00           H
ATOM   2519  CA  TYR   171      41.291  48.884  31.799  1.00  0.00           C
ATOM   2520  HA  TYR   171      41.876  48.443  32.605  1.00  0.00           H
ATOM   2521  CB  TYR   171      39.730  48.890  32.256  1.00  0.00           C
ATOM   2522  HB2 TYR   171      39.135  48.768  31.350  1.00  0.00           H
ATOM   2523  HB3 TYR   171      39.586  48.052  32.939  1.00  0.00           H
ATOM   2524  CG  TYR   171      39.181  50.072  33.016  1.00  0.00           C
ATOM   2525  CD1 TYR   171      38.451  51.036  32.309  1.00  0.00           C
ATOM   2526  HD1 TYR   171      37.986  50.831  31.357  1.00  0.00           H
ATOM   2527  CE1 TYR   171      38.217  52.270  32.910  1.00  0.00           C
ATOM   2528  HE1 TYR   171      37.526  52.929  32.405  1.00  0.00           H
ATOM   2529  CZ  TYR   171      38.592  52.524  34.260  1.00  0.00           C
ATOM   2530  OH  TYR   171      38.222  53.641  34.931  1.00  0.00           O
ATOM   2531  HH  TYR   171      37.548  54.098  34.424  1.00  0.00           H
ATOM   2532  CE2 TYR   171      39.276  51.516  34.972  1.00  0.00           C
ATOM   2533  HE2 TYR   171      39.617  51.716  35.978  1.00  0.00           H
ATOM   2534  CD2 TYR   171      39.630  50.347  34.313  1.00  0.00           C
ATOM   2535  HD2 TYR   171      40.252  49.623  34.821  1.00  0.00           H
ATOM   2536  C   TYR   171      41.366  48.141  30.452  1.00  0.00           C
ATOM   2537  O   TYR   171      40.846  48.595  29.448  1.00  0.00           O
ATOM   2538  N   LYS   172      42.131  47.048  30.415  1.00  0.00           N
ATOM   2539  H   LYS   172      42.641  46.761  31.238  1.00  0.00           H
ATOM   2540  CA  LYS   172      42.506  46.279  29.228  1.00  0.00           C
ATOM   2541  HA  LYS   172      41.928  46.821  28.480  1.00  0.00           H
ATOM   2542  CB  LYS   172      44.058  46.497  28.822  1.00  0.00           C
ATOM   2543  HB2 LYS   172      44.689  45.855  29.437  1.00  0.00           H
ATOM   2544  HB3 LYS   172      44.153  46.330  27.749  1.00  0.00           H
ATOM   2545  CG  LYS   172      44.449  47.968  29.029  1.00  0.00           C
ATOM   2546  HG2 LYS   172      43.825  48.596  28.392  1.00  0.00           H
ATOM   2547  HG3 LYS   172      44.216  48.299  30.041  1.00  0.00           H
ATOM   2548  CD  LYS   172      45.871  48.159  28.614  1.00  0.00           C
ATOM   2549  HD2 LYS   172      46.503  47.834  29.440  1.00  0.00           H
ATOM   2550  HD3 LYS   172      46.022  47.481  27.774  1.00  0.00           H
ATOM   2551  CE  LYS   172      46.153  49.598  28.287  1.00  0.00           C
ATOM   2552  HE2 LYS   172      45.623  49.787  27.352  1.00  0.00           H
ATOM   2553  HE3 LYS   172      45.769  50.234  29.083  1.00  0.00           H
ATOM   2554  NZ  LYS   172      47.545  49.907  28.033  1.00  0.00           N
ATOM   2555  HZ1 LYS   172      47.739  49.569  27.101  1.00  0.00           H
ATOM   2556  HZ2 LYS   172      47.685  50.901  28.140  1.00  0.00           H
ATOM   2557  HZ3 LYS   172      48.124  49.444  28.719  1.00  0.00           H
ATOM   2558  C   LYS   172      42.100  44.793  29.248  1.00  0.00           C
ATOM   2559  O   LYS   172      42.537  44.132  30.188  1.00  0.00           O
ATOM   2560  N   ILE   173      41.368  44.340  28.250  1.00  0.00           N
ATOM   2561  H   ILE   173      41.299  45.002  27.490  1.00  0.00           H
ATOM   2562  CA  ILE   173      41.359  42.900  28.018  1.00  0.00           C
ATOM   2563  HA  ILE   173      41.408  42.411  28.991  1.00  0.00           H
ATOM   2564  CB  ILE   173      40.124  42.470  27.232  1.00  0.00           C
ATOM   2565  HB  ILE   173      40.312  42.653  26.174  1.00  0.00           H
ATOM   2566  CG2 ILE   173      40.013  40.941  27.379  1.00  0.00           C
ATOM   2567 HG21 ILE   173      40.053  40.628  28.422  1.00  0.00           H
ATOM   2568 HG22 ILE   173      39.100  40.516  26.961  1.00  0.00           H
ATOM   2569 HG23 ILE   173      40.911  40.457  26.994  1.00  0.00           H
ATOM   2570  CG1 ILE   173      38.819  43.222  27.678  1.00  0.00           C
ATOM   2571 HG12 ILE   173      38.473  42.777  28.611  1.00  0.00           H
ATOM   2572 HG13 ILE   173      38.920  44.301  27.799  1.00  0.00           H
ATOM   2573  CD1 ILE   173      37.729  43.197  26.582  1.00  0.00           C
ATOM   2574 HD11 ILE   173      36.878  43.758  26.968  1.00  0.00           H
ATOM   2575 HD12 ILE   173      38.196  43.739  25.760  1.00  0.00           H
ATOM   2576 HD13 ILE   173      37.405  42.263  26.121  1.00  0.00           H
ATOM   2577  C   ILE   173      42.611  42.551  27.275  1.00  0.00           C
ATOM   2578  O   ILE   173      42.890  43.221  26.253  1.00  0.00           O
ATOM   2579  N   PHE   174      43.351  41.514  27.631  1.00  0.00           N
ATOM   2580  H   PHE   174      43.018  40.995  28.430  1.00  0.00           H
ATOM   2581  CA  PHE   174      44.552  40.954  27.037  1.00  0.00           C
ATOM   2582  HA  PHE   174      45.003  41.562  26.253  1.00  0.00           H
ATOM   2583  CB  PHE   174      45.590  40.828  28.158  1.00  0.00           C
ATOM   2584  HB2 PHE   174      45.117  40.569  29.105  1.00  0.00           H
ATOM   2585  HB3 PHE   174      46.265  40.028  27.852  1.00  0.00           H
ATOM   2586  CG  PHE   174      46.274  42.132  28.539  1.00  0.00           C
ATOM   2587  CD1 PHE   174      47.019  42.856  27.597  1.00  0.00           C
ATOM   2588  HD1 PHE   174      47.204  42.440  26.618  1.00  0.00           H
ATOM   2589  CE1 PHE   174      47.644  44.064  27.900  1.00  0.00           C
ATOM   2590  HE1 PHE   174      48.339  44.501  27.198  1.00  0.00           H
ATOM   2591  CZ  PHE   174      47.353  44.747  29.140  1.00  0.00           C
ATOM   2592  HZ  PHE   174      47.605  45.771  29.372  1.00  0.00           H
ATOM   2593  CE2 PHE   174      46.471  44.046  30.039  1.00  0.00           C
ATOM   2594  HE2 PHE   174      46.128  44.517  30.949  1.00  0.00           H
ATOM   2595  CD2 PHE   174      45.966  42.756  29.768  1.00  0.00           C
ATOM   2596  HD2 PHE   174      45.351  42.190  30.452  1.00  0.00           H
ATOM   2597  C   PHE   174      44.273  39.615  26.414  1.00  0.00           C
ATOM   2598  O   PHE   174      43.510  38.871  26.960  1.00  0.00           O
ATOM   2599  N   LYS   175      44.880  39.342  25.265  1.00  0.00           N
ATOM   2600  H   LYS   175      45.459  40.031  24.807  1.00  0.00           H
ATOM   2601  CA  LYS   175      44.774  38.107  24.461  1.00  0.00           C
ATOM   2602  HA  LYS   175      44.297  37.345  25.077  1.00  0.00           H
ATOM   2603  CB  LYS   175      44.011  38.412  23.189  1.00  0.00           C
ATOM   2604  HB2 LYS   175      43.105  39.011  23.279  1.00  0.00           H
ATOM   2605  HB3 LYS   175      44.727  39.050  22.671  1.00  0.00           H
ATOM   2606  CG  LYS   175      43.674  37.132  22.449  1.00  0.00           C
ATOM   2607  HG2 LYS   175      44.605  36.606  22.234  1.00  0.00           H
ATOM   2608  HG3 LYS   175      43.057  36.523  23.111  1.00  0.00           H
ATOM   2609  CD  LYS   175      42.934  37.478  21.116  1.00  0.00           C
ATOM   2610  HD2 LYS   175      42.035  38.066  21.293  1.00  0.00           H
ATOM   2611  HD3 LYS   175      43.591  37.931  20.372  1.00  0.00           H
ATOM   2612  CE  LYS   175      42.531  36.212  20.443  1.00  0.00           C
ATOM   2613  HE2 LYS   175      43.318  35.492  20.219  1.00  0.00           H
ATOM   2614  HE3 LYS   175      41.854  35.669  21.102  1.00  0.00           H
ATOM   2615  NZ  LYS   175      41.908  36.417  19.112  1.00  0.00           N
ATOM   2616  HZ1 LYS   175      41.631  35.511  18.764  1.00  0.00           H
ATOM   2617  HZ2 LYS   175      41.112  37.035  19.040  1.00  0.00           H
ATOM   2618  HZ3 LYS   175      42.597  36.828  18.499  1.00  0.00           H
ATOM   2619  C   LYS   175      46.137  37.448  24.198  1.00  0.00           C
ATOM   2620  O   LYS   175      47.046  38.107  23.679  1.00  0.00           O
ATOM   2621  N   MET   176      46.319  36.160  24.679  1.00  0.00           N
ATOM   2622  H   MET   176      45.530  35.669  25.074  1.00  0.00           H
ATOM   2623  CA  MET   176      47.594  35.445  24.616  1.00  0.00           C
ATOM   2624  HA  MET   176      48.287  36.071  24.052  1.00  0.00           H
ATOM   2625  CB  MET   176      48.260  35.338  25.970  1.00  0.00           C
ATOM   2626  HB2 MET   176      49.010  34.547  25.960  1.00  0.00           H
ATOM   2627  HB3 MET   176      48.813  36.258  26.161  1.00  0.00           H
ATOM   2628  CG  MET   176      47.417  35.094  27.219  1.00  0.00           C
ATOM   2629  HG2 MET   176      46.725  34.291  26.968  1.00  0.00           H
ATOM   2630  HG3 MET   176      48.124  34.719  27.960  1.00  0.00           H
ATOM   2631  SD  MET   176      46.600  36.529  27.872  1.00  0.00           S
ATOM   2632  CE  MET   176      46.163  35.891  29.400  1.00  0.00           C
ATOM   2633  HE1 MET   176      46.981  35.302  29.813  1.00  0.00           H
ATOM   2634  HE2 MET   176      45.983  36.658  30.154  1.00  0.00           H
ATOM   2635  HE3 MET   176      45.215  35.367  29.275  1.00  0.00           H
ATOM   2636  C   MET   176      47.548  34.102  23.960  1.00  0.00           C
ATOM   2637  O   MET   176      46.575  33.308  24.021  1.00  0.00           O
ATOM   2638  N   GLU   177      48.604  33.688  23.231  1.00  0.00           N
ATOM   2639  H   GLU   177      49.380  34.327  23.131  1.00  0.00           H
ATOM   2640  CA  GLU   177      48.869  32.367  22.750  1.00  0.00           C
ATOM   2641  HA  GLU   177      48.105  31.714  23.173  1.00  0.00           H
ATOM   2642  CB  GLU   177      48.644  32.137  21.253  1.00  0.00           C
ATOM   2643  HB2 GLU   177      49.283  31.349  20.856  1.00  0.00           H
ATOM   2644  HB3 GLU   177      47.612  31.857  21.041  1.00  0.00           H
ATOM   2645  CG  GLU   177      48.891  33.378  20.455  1.00  0.00           C
ATOM   2646  HG2 GLU   177      48.034  34.050  20.506  1.00  0.00           H
ATOM   2647  HG3 GLU   177      49.810  33.814  20.847  1.00  0.00           H
ATOM   2648  CD  GLU   177      49.117  33.060  18.949  1.00  0.00           C
ATOM   2649  OE1 GLU   177      48.366  32.249  18.414  1.00  0.00           O
ATOM   2650  OE2 GLU   177      50.032  33.744  18.364  1.00  0.00           O
ATOM   2651  C   GLU   177      50.274  31.825  23.153  1.00  0.00           C
ATOM   2652  O   GLU   177      51.321  32.481  23.006  1.00  0.00           O
ATOM   2653  N   LYS   178      50.416  30.504  23.453  1.00  0.00           N
ATOM   2654  H   LYS   178      49.520  30.042  23.515  1.00  0.00           H
ATOM   2655  CA  LYS   178      51.750  29.865  23.824  1.00  0.00           C
ATOM   2656  HA  LYS   178      51.429  28.879  24.160  1.00  0.00           H
ATOM   2657  CB  LYS   178      52.661  29.719  22.628  1.00  0.00           C
ATOM   2658  HB2 LYS   178      53.228  30.615  22.378  1.00  0.00           H
ATOM   2659  HB3 LYS   178      53.455  29.015  22.877  1.00  0.00           H
ATOM   2660  CG  LYS   178      51.963  29.142  21.401  1.00  0.00           C
ATOM   2661  HG2 LYS   178      51.346  28.391  21.896  1.00  0.00           H
ATOM   2662  HG3 LYS   178      51.342  29.881  20.896  1.00  0.00           H
ATOM   2663  CD  LYS   178      52.724  28.388  20.343  1.00  0.00           C
ATOM   2664  HD2 LYS   178      53.347  29.123  19.834  1.00  0.00           H
ATOM   2665  HD3 LYS   178      53.419  27.710  20.838  1.00  0.00           H
ATOM   2666  CE  LYS   178      51.901  27.605  19.291  1.00  0.00           C
ATOM   2667  HE2 LYS   178      52.527  27.105  18.552  1.00  0.00           H
ATOM   2668  HE3 LYS   178      51.239  26.881  19.767  1.00  0.00           H
ATOM   2669  NZ  LYS   178      51.040  28.622  18.558  1.00  0.00           N
ATOM   2670  HZ1 LYS   178      50.885  28.202  17.653  1.00  0.00           H
ATOM   2671  HZ2 LYS   178      50.170  28.799  19.040  1.00  0.00           H
ATOM   2672  HZ3 LYS   178      51.552  29.475  18.386  1.00  0.00           H
ATOM   2673  C   LYS   178      52.424  30.601  25.055  1.00  0.00           C
ATOM   2674  O   LYS   178      53.661  30.744  25.088  1.00  0.00           O
ATOM   2675  N   GLY   179      51.625  31.081  25.933  1.00  0.00           N
ATOM   2676  H   GLY   179      50.642  31.095  25.705  1.00  0.00           H
ATOM   2677  CA  GLY   179      52.088  31.789  27.142  1.00  0.00           C
ATOM   2678  HA2 GLY   179      51.322  31.914  27.907  1.00  0.00           H
ATOM   2679  HA3 GLY   179      52.887  31.194  27.583  1.00  0.00           H
ATOM   2680  C   GLY   179      52.542  33.226  27.028  1.00  0.00           C
ATOM   2681  O   GLY   179      53.007  33.703  28.065  1.00  0.00           O
ATOM   2682  N   LYS   180      52.316  33.985  25.979  1.00  0.00           N
ATOM   2683  H   LYS   180      51.791  33.589  25.212  1.00  0.00           H
ATOM   2684  CA  LYS   180      52.858  35.321  25.760  1.00  0.00           C
ATOM   2685  HA  LYS   180      53.114  35.843  26.682  1.00  0.00           H
ATOM   2686  CB  LYS   180      54.119  35.361  24.893  1.00  0.00           C
ATOM   2687  HB2 LYS   180      53.770  35.169  23.879  1.00  0.00           H
ATOM   2688  HB3 LYS   180      54.538  36.352  25.069  1.00  0.00           H
ATOM   2689  CG  LYS   180      55.203  34.392  25.187  1.00  0.00           C
ATOM   2690  HG2 LYS   180      55.370  34.324  26.262  1.00  0.00           H
ATOM   2691  HG3 LYS   180      54.816  33.413  24.905  1.00  0.00           H
ATOM   2692  CD  LYS   180      56.512  34.716  24.497  1.00  0.00           C
ATOM   2693  HD2 LYS   180      56.691  35.737  24.832  1.00  0.00           H
ATOM   2694  HD3 LYS   180      57.326  34.056  24.796  1.00  0.00           H
ATOM   2695  CE  LYS   180      56.432  34.770  22.913  1.00  0.00           C
ATOM   2696  HE2 LYS   180      55.665  35.497  22.644  1.00  0.00           H
ATOM   2697  HE3 LYS   180      57.422  35.100  22.601  1.00  0.00           H
ATOM   2698  NZ  LYS   180      56.044  33.484  22.345  1.00  0.00           N
ATOM   2699  HZ1 LYS   180      56.509  32.682  22.747  1.00  0.00           H
ATOM   2700  HZ2 LYS   180      55.042  33.382  22.419  1.00  0.00           H
ATOM   2701  HZ3 LYS   180      56.396  33.450  21.399  1.00  0.00           H
ATOM   2702  C   LYS   180      51.764  36.164  25.104  1.00  0.00           C
ATOM   2703  O   LYS   180      50.970  35.670  24.239  1.00  0.00           O
ATOM   2704  N   VAL   181      51.756  37.447  25.448  1.00  0.00           N
ATOM   2705  H   VAL   181      52.437  37.790  26.111  1.00  0.00           H
ATOM   2706  CA  VAL   181      50.660  38.287  24.868  1.00  0.00           C
ATOM   2707  HA  VAL   181      49.721  37.759  25.027  1.00  0.00           H
ATOM   2708  CB  VAL   181      50.614  39.650  25.630  1.00  0.00           C
ATOM   2709  HB  VAL   181      51.549  40.203  25.551  1.00  0.00           H
ATOM   2710  CG1 VAL   181      49.382  40.488  25.192  1.00  0.00           C
ATOM   2711 HG11 VAL   181      49.349  41.232  25.988  1.00  0.00           H
ATOM   2712 HG12 VAL   181      49.580  40.937  24.218  1.00  0.00           H
ATOM   2713 HG13 VAL   181      48.442  39.955  25.331  1.00  0.00           H
ATOM   2714  CG2 VAL   181      50.391  39.483  27.187  1.00  0.00           C
ATOM   2715 HG21 VAL   181      50.318  40.439  27.706  1.00  0.00           H
ATOM   2716 HG22 VAL   181      49.457  38.950  27.372  1.00  0.00           H
ATOM   2717 HG23 VAL   181      51.218  38.978  27.684  1.00  0.00           H
ATOM   2718  C   VAL   181      50.735  38.492  23.350  1.00  0.00           C
ATOM   2719  O   VAL   181      51.823  38.705  22.765  1.00  0.00           O
ATOM   2720  N   VAL   182      49.565  38.334  22.717  1.00  0.00           N
ATOM   2721  H   VAL   182      48.687  38.190  23.194  1.00  0.00           H
ATOM   2722  CA  VAL   182      49.457  38.571  21.271  1.00  0.00           C
ATOM   2723  HA  VAL   182      50.445  38.757  20.852  1.00  0.00           H
ATOM   2724  CB  VAL   182      48.942  37.332  20.573  1.00  0.00           C
ATOM   2725  HB  VAL   182      49.479  36.519  21.062  1.00  0.00           H
ATOM   2726  CG1 VAL   182      47.470  37.009  20.841  1.00  0.00           C
ATOM   2727 HG11 VAL   182      46.780  37.847  20.742  1.00  0.00           H
ATOM   2728 HG12 VAL   182      47.058  36.385  20.047  1.00  0.00           H
ATOM   2729 HG13 VAL   182      47.280  36.511  21.791  1.00  0.00           H
ATOM   2730  CG2 VAL   182      49.238  37.258  19.059  1.00  0.00           C
ATOM   2731 HG21 VAL   182      50.283  37.565  19.020  1.00  0.00           H
ATOM   2732 HG22 VAL   182      48.999  36.271  18.663  1.00  0.00           H
ATOM   2733 HG23 VAL   182      48.702  38.024  18.500  1.00  0.00           H
ATOM   2734  C   VAL   182      48.852  39.917  20.936  1.00  0.00           C
ATOM   2735  O   VAL   182      49.314  40.658  20.070  1.00  0.00           O
ATOM   2736  N   LYS   183      47.729  40.249  21.606  1.00  0.00           N
ATOM   2737  H   LYS   183      47.606  39.662  22.419  1.00  0.00           H
ATOM   2738  CA  LYS   183      46.952  41.479  21.513  1.00  0.00           C
ATOM   2739  HA  LYS   183      47.685  42.216  21.185  1.00  0.00           H
ATOM   2740  CB  LYS   183      45.846  41.275  20.472  1.00  0.00           C
ATOM   2741  HB2 LYS   183      45.548  40.230  20.552  1.00  0.00           H
ATOM   2742  HB3 LYS   183      45.007  41.906  20.764  1.00  0.00           H
ATOM   2743  CG  LYS   183      46.198  41.581  19.043  1.00  0.00           C
ATOM   2744  HG2 LYS   183      46.891  42.412  18.915  1.00  0.00           H
ATOM   2745  HG3 LYS   183      46.772  40.723  18.692  1.00  0.00           H
ATOM   2746  CD  LYS   183      45.072  41.669  18.069  1.00  0.00           C
ATOM   2747  HD2 LYS   183      44.259  41.077  18.489  1.00  0.00           H
ATOM   2748  HD3 LYS   183      44.707  42.696  18.049  1.00  0.00           H
ATOM   2749  CE  LYS   183      45.366  41.261  16.630  1.00  0.00           C
ATOM   2750  HE2 LYS   183      45.613  40.199  16.634  1.00  0.00           H
ATOM   2751  HE3 LYS   183      44.380  41.255  16.162  1.00  0.00           H
ATOM   2752  NZ  LYS   183      46.241  42.130  15.713  1.00  0.00           N
ATOM   2753  HZ1 LYS   183      47.188  41.940  16.011  1.00  0.00           H
ATOM   2754  HZ2 LYS   183      46.114  41.918  14.734  1.00  0.00           H
ATOM   2755  HZ3 LYS   183      46.154  43.130  15.829  1.00  0.00           H
ATOM   2756  C   LYS   183      46.433  41.982  22.795  1.00  0.00           C
ATOM   2757  O   LYS   183      46.380  41.175  23.706  1.00  0.00           O
ATOM   2758  N   SER   184      46.014  43.241  22.714  1.00  0.00           N
ATOM   2759  H   SER   184      45.971  43.661  21.797  1.00  0.00           H
ATOM   2760  CA  SER   184      45.321  43.910  23.849  1.00  0.00           C
ATOM   2761  HA  SER   184      44.823  43.203  24.513  1.00  0.00           H
ATOM   2762  CB  SER   184      46.349  44.627  24.733  1.00  0.00           C
ATOM   2763  HB2 SER   184      45.885  45.123  25.585  1.00  0.00           H
ATOM   2764  HB3 SER   184      47.186  43.976  24.985  1.00  0.00           H
ATOM   2765  OG  SER   184      46.899  45.822  24.218  1.00  0.00           O
ATOM   2766  HG  SER   184      46.380  46.551  24.566  1.00  0.00           H
ATOM   2767  C   SER   184      44.262  44.893  23.311  1.00  0.00           C
ATOM   2768  O   SER   184      44.364  45.222  22.134  1.00  0.00           O
ATOM   2769  N   VAL   185      43.279  45.217  24.139  1.00  0.00           N
ATOM   2770  H   VAL   185      43.303  44.808  25.062  1.00  0.00           H
ATOM   2771  CA  VAL   185      42.269  46.222  23.877  1.00  0.00           C
ATOM   2772  HA  VAL   185      42.620  47.018  23.220  1.00  0.00           H
ATOM   2773  CB  VAL   185      41.016  45.609  23.312  1.00  0.00           C
ATOM   2774  HB  VAL   185      41.304  44.957  22.487  1.00  0.00           H
ATOM   2775  CG1 VAL   185      40.184  44.713  24.215  1.00  0.00           C
ATOM   2776 HG11 VAL   185      40.933  43.994  24.550  1.00  0.00           H
ATOM   2777 HG12 VAL   185      39.695  45.360  24.942  1.00  0.00           H
ATOM   2778 HG13 VAL   185      39.422  44.117  23.716  1.00  0.00           H
ATOM   2779  CG2 VAL   185      40.002  46.597  22.757  1.00  0.00           C
ATOM   2780 HG21 VAL   185      39.075  46.072  22.525  1.00  0.00           H
ATOM   2781 HG22 VAL   185      39.892  47.466  23.405  1.00  0.00           H
ATOM   2782 HG23 VAL   185      40.321  47.013  21.802  1.00  0.00           H
ATOM   2783  C   VAL   185      41.927  46.877  25.259  1.00  0.00           C
ATOM   2784  O   VAL   185      41.538  46.247  26.261  1.00  0.00           O
ATOM   2785  N   GLU   186      42.202  48.166  25.345  1.00  0.00           N
ATOM   2786  H   GLU   186      42.542  48.604  24.501  1.00  0.00           H
ATOM   2787  CA  GLU   186      41.545  49.049  26.335  1.00  0.00           C
ATOM   2788  HA  GLU   186      41.691  48.564  27.299  1.00  0.00           H
ATOM   2789  CB  GLU   186      42.361  50.366  26.491  1.00  0.00           C
ATOM   2790  HB2 GLU   186      41.790  50.956  27.209  1.00  0.00           H
ATOM   2791  HB3 GLU   186      43.306  50.114  26.971  1.00  0.00           H
ATOM   2792  CG  GLU   186      42.448  51.122  25.111  1.00  0.00           C
ATOM   2793  HG2 GLU   186      41.647  50.841  24.426  1.00  0.00           H
ATOM   2794  HG3 GLU   186      42.414  52.206  25.213  1.00  0.00           H
ATOM   2795  CD  GLU   186      43.713  50.894  24.339  1.00  0.00           C
ATOM   2796  OE1 GLU   186      44.699  51.679  24.443  1.00  0.00           O
ATOM   2797  OE2 GLU   186      43.836  49.805  23.718  1.00  0.00           O
ATOM   2798  C   GLU   186      40.048  49.177  26.142  1.00  0.00           C
ATOM   2799  O   GLU   186      39.666  49.541  25.022  1.00  0.00           O
ATOM   2800  N   LEU   187      39.280  48.993  27.214  1.00  0.00           N
ATOM   2801  H   LEU   187      39.879  48.954  28.026  1.00  0.00           H
ATOM   2802  CA  LEU   187      37.850  49.485  27.427  1.00  0.00           C
ATOM   2803  HA  LEU   187      37.312  49.224  26.516  1.00  0.00           H
ATOM   2804  CB  LEU   187      37.223  48.802  28.688  1.00  0.00           C
ATOM   2805  HB2 LEU   187      37.822  48.950  29.585  1.00  0.00           H
ATOM   2806  HB3 LEU   187      36.249  49.243  28.902  1.00  0.00           H
ATOM   2807  CG  LEU   187      37.098  47.268  28.588  1.00  0.00           C
ATOM   2808  HG  LEU   187      38.102  46.891  28.390  1.00  0.00           H
ATOM   2809  CD1 LEU   187      36.541  46.579  29.880  1.00  0.00           C
ATOM   2810 HD11 LEU   187      35.493  46.859  29.987  1.00  0.00           H
ATOM   2811 HD12 LEU   187      36.491  45.506  29.699  1.00  0.00           H
ATOM   2812 HD13 LEU   187      37.141  46.904  30.731  1.00  0.00           H
ATOM   2813  CD2 LEU   187      36.059  46.953  27.496  1.00  0.00           C
ATOM   2814 HD21 LEU   187      35.107  47.438  27.708  1.00  0.00           H
ATOM   2815 HD22 LEU   187      36.496  47.184  26.525  1.00  0.00           H
ATOM   2816 HD23 LEU   187      35.824  45.891  27.422  1.00  0.00           H
ATOM   2817  C   LEU   187      37.935  51.040  27.622  1.00  0.00           C
ATOM   2818  O   LEU   187      38.682  51.567  28.471  1.00  0.00           O
ATOM   2819  N   ASP   188      37.070  51.848  26.900  1.00  0.00           N
ATOM   2820  H   ASP   188      36.326  51.370  26.411  1.00  0.00           H
ATOM   2821  CA  ASP   188      37.072  53.288  27.111  1.00  0.00           C
ATOM   2822  HA  ASP   188      37.518  53.552  28.070  1.00  0.00           H
ATOM   2823  CB  ASP   188      38.099  53.945  26.087  1.00  0.00           C
ATOM   2824  HB2 ASP   188      39.073  53.554  26.384  1.00  0.00           H
ATOM   2825  HB3 ASP   188      37.921  53.622  25.061  1.00  0.00           H
ATOM   2826  CG  ASP   188      38.296  55.430  26.151  1.00  0.00           C
ATOM   2827  OD1 ASP   188      38.150  56.006  27.298  1.00  0.00           O
ATOM   2828  OD2 ASP   188      38.477  56.098  25.095  1.00  0.00           O
ATOM   2829  C   ASP   188      35.657  53.835  27.097  1.00  0.00           C
ATOM   2830  O   ASP   188      34.952  53.884  26.080  1.00  0.00           O
ATOM   2831  N   ALA   189      35.125  54.048  28.273  1.00  0.00           N
ATOM   2832  H   ALA   189      35.673  53.979  29.119  1.00  0.00           H
ATOM   2833  CA  ALA   189      33.778  54.388  28.548  1.00  0.00           C
ATOM   2834  HA  ALA   189      33.248  54.784  27.682  1.00  0.00           H
ATOM   2835  CB  ALA   189      33.143  52.994  28.788  1.00  0.00           C
ATOM   2836  HB1 ALA   189      33.190  52.434  27.854  1.00  0.00           H
ATOM   2837  HB2 ALA   189      33.619  52.532  29.652  1.00  0.00           H
ATOM   2838  HB3 ALA   189      32.074  53.021  28.999  1.00  0.00           H
ATOM   2839  C   ALA   189      33.696  55.343  29.734  1.00  0.00           C
ATOM   2840  O   ALA   189      34.167  54.948  30.808  1.00  0.00           O
ATOM   2841  N   PRO   190      33.097  56.523  29.639  1.00  0.00           N
ATOM   2842  CD  PRO   190      32.277  56.956  28.555  1.00  0.00           C
ATOM   2843  HD2 PRO   190      31.425  56.323  28.311  1.00  0.00           H
ATOM   2844  HD3 PRO   190      32.853  57.062  27.636  1.00  0.00           H
ATOM   2845  CG  PRO   190      31.639  58.290  29.053  1.00  0.00           C
ATOM   2846  HG2 PRO   190      30.624  58.204  29.443  1.00  0.00           H
ATOM   2847  HG3 PRO   190      31.648  59.011  28.235  1.00  0.00           H
ATOM   2848  CB  PRO   190      32.569  58.772  30.163  1.00  0.00           C
ATOM   2849  HB2 PRO   190      31.999  59.341  30.897  1.00  0.00           H
ATOM   2850  HB3 PRO   190      33.415  59.344  29.784  1.00  0.00           H
ATOM   2851  CA  PRO   190      33.082  57.419  30.767  1.00  0.00           C
ATOM   2852  HA  PRO   190      34.053  57.670  31.195  1.00  0.00           H
ATOM   2853  C   PRO   190      32.229  56.970  31.871  1.00  0.00           C
ATOM   2854  O   PRO   190      31.445  56.071  31.785  1.00  0.00           O
ATOM   2855  N   ASN   191      32.458  57.605  33.083  1.00  0.00           N
ATOM   2856  H   ASN   191      33.135  58.353  33.139  1.00  0.00           H
ATOM   2857  CA  ASN   191      31.871  57.184  34.337  1.00  0.00           C
ATOM   2858  HA  ASN   191      32.363  57.730  35.143  1.00  0.00           H
ATOM   2859  CB  ASN   191      30.336  57.434  34.327  1.00  0.00           C
ATOM   2860  HB2 ASN   191      29.886  56.730  33.626  1.00  0.00           H
ATOM   2861  HB3 ASN   191      29.900  57.024  35.237  1.00  0.00           H
ATOM   2862  CG  ASN   191      29.974  58.878  34.123  1.00  0.00           C
ATOM   2863  OD1 ASN   191      29.704  59.270  32.969  1.00  0.00           O
ATOM   2864  ND2 ASN   191      30.220  59.605  35.113  1.00  0.00           N
ATOM   2865 HD21 ASN   191      29.932  60.567  34.997  1.00  0.00           H
ATOM   2866 HD22 ASN   191      30.515  59.241  36.007  1.00  0.00           H
ATOM   2867  C   ASN   191      32.163  55.768  34.892  1.00  0.00           C
ATOM   2868  O   ASN   191      32.160  55.565  36.136  1.00  0.00           O
ATOM   2869  N   TYR   192      32.482  54.796  34.059  1.00  0.00           N
ATOM   2870  H   TYR   192      32.381  54.947  33.065  1.00  0.00           H
ATOM   2871  CA  TYR   192      32.768  53.443  34.520  1.00  0.00           C
ATOM   2872  HA  TYR   192      31.984  53.088  35.187  1.00  0.00           H
ATOM   2873  CB  TYR   192      32.903  52.477  33.373  1.00  0.00           C
ATOM   2874  HB2 TYR   192      33.667  52.823  32.676  1.00  0.00           H
ATOM   2875  HB3 TYR   192      33.320  51.564  33.799  1.00  0.00           H
ATOM   2876  CG  TYR   192      31.643  52.125  32.572  1.00  0.00           C
ATOM   2877  CD1 TYR   192      31.301  52.946  31.538  1.00  0.00           C
ATOM   2878  HD1 TYR   192      31.957  53.742  31.216  1.00  0.00           H
ATOM   2879  CE1 TYR   192      30.170  52.612  30.789  1.00  0.00           C
ATOM   2880  HE1 TYR   192      29.879  53.318  30.026  1.00  0.00           H
ATOM   2881  CZ  TYR   192      29.420  51.447  31.030  1.00  0.00           C
ATOM   2882  OH  TYR   192      28.230  51.318  30.363  1.00  0.00           O
ATOM   2883  HH  TYR   192      28.116  51.905  29.612  1.00  0.00           H
ATOM   2884  CE2 TYR   192      29.832  50.589  32.045  1.00  0.00           C
ATOM   2885  HE2 TYR   192      29.354  49.637  32.220  1.00  0.00           H
ATOM   2886  CD2 TYR   192      30.924  50.981  32.886  1.00  0.00           C
ATOM   2887  HD2 TYR   192      31.296  50.338  33.671  1.00  0.00           H
ATOM   2888  C   TYR   192      34.153  53.365  35.226  1.00  0.00           C
ATOM   2889  O   TYR   192      35.134  53.993  34.827  1.00  0.00           O
ATOM   2890  N   HIE   193      34.263  52.365  36.082  1.00  0.00           N
ATOM   2891  H   HIE   193      33.489  51.771  36.347  1.00  0.00           H
ATOM   2892  CA  HIE   193      35.552  51.863  36.611  1.00  0.00           C
ATOM   2893  HA  HIE   193      36.294  51.962  35.819  1.00  0.00           H
ATOM   2894  CB  HIE   193      36.005  52.622  37.854  1.00  0.00           C
ATOM   2895  HB2 HIE   193      35.895  53.706  37.844  1.00  0.00           H
ATOM   2896  HB3 HIE   193      35.316  52.358  38.657  1.00  0.00           H
ATOM   2897  CG  HIE   193      37.278  52.214  38.446  1.00  0.00           C
ATOM   2898  ND1 HIE   193      37.630  51.018  39.065  1.00  0.00           N
ATOM   2899  CE1 HIE   193      38.949  51.009  39.101  1.00  0.00           C
ATOM   2900  HE1 HIE   193      39.539  50.170  39.441  1.00  0.00           H
ATOM   2901  NE2 HIE   193      39.444  52.228  38.772  1.00  0.00           N
ATOM   2902  HE2 HIE   193      40.423  52.464  38.706  1.00  0.00           H
ATOM   2903  CD2 HIE   193      38.415  52.910  38.297  1.00  0.00           C
ATOM   2904  HD2 HIE   193      38.453  53.808  37.699  1.00  0.00           H
ATOM   2905  C   HIE   193      35.385  50.373  36.861  1.00  0.00           C
ATOM   2906  O   HIE   193      34.325  49.954  37.207  1.00  0.00           O
ATOM   2907  N   TYR   194      36.358  49.468  36.609  1.00  0.00           N
ATOM   2908  H   TYR   194      37.318  49.782  36.591  1.00  0.00           H
ATOM   2909  CA  TYR   194      36.257  48.041  36.354  1.00  0.00           C
ATOM   2910  HA  TYR   194      35.274  47.682  36.660  1.00  0.00           H
ATOM   2911  CB  TYR   194      36.443  47.843  34.803  1.00  0.00           C
ATOM   2912  HB2 TYR   194      37.112  48.610  34.412  1.00  0.00           H
ATOM   2913  HB3 TYR   194      36.907  46.864  34.685  1.00  0.00           H
ATOM   2914  CG  TYR   194      35.129  47.820  34.033  1.00  0.00           C
ATOM   2915  CD1 TYR   194      34.807  48.836  33.113  1.00  0.00           C
ATOM   2916  HD1 TYR   194      35.575  49.586  32.994  1.00  0.00           H
ATOM   2917  CE1 TYR   194      33.634  48.790  32.392  1.00  0.00           C
ATOM   2918  HE1 TYR   194      33.347  49.638  31.789  1.00  0.00           H
ATOM   2919  CZ  TYR   194      32.662  47.725  32.640  1.00  0.00           C
ATOM   2920  OH  TYR   194      31.409  47.787  32.065  1.00  0.00           O
ATOM   2921  HH  TYR   194      31.015  46.912  32.094  1.00  0.00           H
ATOM   2922  CE2 TYR   194      32.917  46.693  33.535  1.00  0.00           C
ATOM   2923  HE2 TYR   194      32.278  45.831  33.660  1.00  0.00           H
ATOM   2924  CD2 TYR   194      34.209  46.746  34.247  1.00  0.00           C
ATOM   2925  HD2 TYR   194      34.384  45.873  34.860  1.00  0.00           H
ATOM   2926  C   TYR   194      37.413  47.440  37.175  1.00  0.00           C
ATOM   2927  O   TYR   194      38.587  47.918  37.123  1.00  0.00           O
ATOM   2928  N   GLU   195      37.056  46.395  37.977  1.00  0.00           N
ATOM   2929  H   GLU   195      36.125  46.004  37.958  1.00  0.00           H
ATOM   2930  CA  GLU   195      38.063  45.667  38.779  1.00  0.00           C
ATOM   2931  HA  GLU   195      38.974  45.543  38.194  1.00  0.00           H
ATOM   2932  CB  GLU   195      38.252  46.507  40.051  1.00  0.00           C
ATOM   2933  HB2 GLU   195      38.244  47.544  39.713  1.00  0.00           H
ATOM   2934  HB3 GLU   195      37.396  46.486  40.726  1.00  0.00           H
ATOM   2935  CG  GLU   195      39.478  46.177  40.894  1.00  0.00           C
ATOM   2936  HG2 GLU   195      39.341  45.143  41.210  1.00  0.00           H
ATOM   2937  HG3 GLU   195      40.398  46.334  40.331  1.00  0.00           H
ATOM   2938  CD  GLU   195      39.602  46.936  42.183  1.00  0.00           C
ATOM   2939  OE1 GLU   195      38.587  47.250  42.852  1.00  0.00           O
ATOM   2940  OE2 GLU   195      40.762  47.354  42.511  1.00  0.00           O
ATOM   2941  C   GLU   195      37.568  44.253  39.177  1.00  0.00           C
ATOM   2942  O   GLU   195      36.369  43.971  39.388  1.00  0.00           O
ATOM   2943  N   GLU   196      38.557  43.337  39.277  1.00  0.00           N
ATOM   2944  H   GLU   196      39.484  43.695  39.097  1.00  0.00           H
ATOM   2945  CA  GLU   196      38.411  41.964  39.817  1.00  0.00           C
ATOM   2946  HA  GLU   196      39.300  41.337  39.746  1.00  0.00           H
ATOM   2947  CB  GLU   196      38.180  42.241  41.357  1.00  0.00           C
ATOM   2948  HB2 GLU   196      38.986  42.888  41.702  1.00  0.00           H
ATOM   2949  HB3 GLU   196      37.131  42.523  41.449  1.00  0.00           H
ATOM   2950  CG  GLU   196      38.479  40.947  42.106  1.00  0.00           C
ATOM   2951  HG2 GLU   196      37.915  40.113  41.687  1.00  0.00           H
ATOM   2952  HG3 GLU   196      39.535  40.756  41.916  1.00  0.00           H
ATOM   2953  CD  GLU   196      38.351  40.930  43.646  1.00  0.00           C
ATOM   2954  OE1 GLU   196      37.782  39.916  44.146  1.00  0.00           O
ATOM   2955  OE2 GLU   196      38.608  42.012  44.257  1.00  0.00           O
ATOM   2956  C   GLU   196      37.236  41.246  39.100  1.00  0.00           C
ATOM   2957  O   GLU   196      36.395  40.661  39.706  1.00  0.00           O
ATOM   2958  N   CYX   197      37.222  41.359  37.789  1.00  0.00           N
ATOM   2959  H   CYX   197      37.966  41.896  37.368  1.00  0.00           H
ATOM   2960  CA  CYX   197      36.179  40.769  36.858  1.00  0.00           C
ATOM   2961  HA  CYX   197      35.194  41.036  37.240  1.00  0.00           H
ATOM   2962  CB  CYX   197      36.467  41.392  35.477  1.00  0.00           C
ATOM   2963  HB2 CYX   197      37.512  41.258  35.199  1.00  0.00           H
ATOM   2964  HB3 CYX   197      35.823  40.907  34.743  1.00  0.00           H
ATOM   2965  SG  CYX   197      35.925  43.143  35.385  1.00  0.00           S
ATOM   2966  C   CYX   197      36.278  39.251  36.834  1.00  0.00           C
ATOM   2967  O   CYX   197      37.177  38.659  36.246  1.00  0.00           O
ATOM   2968  N   SER   198      35.329  38.588  37.408  1.00  0.00           N
ATOM   2969  H   SER   198      34.563  39.077  37.849  1.00  0.00           H
ATOM   2970  CA  SER   198      34.954  37.118  37.184  1.00  0.00           C
ATOM   2971  HA  SER   198      35.847  36.565  37.476  1.00  0.00           H
ATOM   2972  CB  SER   198      33.855  36.665  38.168  1.00  0.00           C
ATOM   2973  HB2 SER   198      33.015  37.356  38.105  1.00  0.00           H
ATOM   2974  HB3 SER   198      33.489  35.677  37.889  1.00  0.00           H
ATOM   2975  OG  SER   198      34.243  36.829  39.491  1.00  0.00           O
ATOM   2976  HG  SER   198      33.484  37.257  39.893  1.00  0.00           H
ATOM   2977  C   SER   198      34.416  36.797  35.827  1.00  0.00           C
ATOM   2978  O   SER   198      33.267  37.074  35.472  1.00  0.00           O
ATOM   2979  N   CYX   199      35.352  36.238  34.969  1.00  0.00           N
ATOM   2980  H   CYX   199      36.297  36.024  35.254  1.00  0.00           H
ATOM   2981  CA  CYX   199      35.027  36.027  33.586  1.00  0.00           C
ATOM   2982  HA  CYX   199      34.213  36.601  33.142  1.00  0.00           H
ATOM   2983  CB  CYX   199      36.144  36.498  32.696  1.00  0.00           C
ATOM   2984  HB2 CYX   199      37.003  35.964  33.102  1.00  0.00           H
ATOM   2985  HB3 CYX   199      36.052  36.180  31.658  1.00  0.00           H
ATOM   2986  SG  CYX   199      36.427  38.349  32.781  1.00  0.00           S
ATOM   2987  C   CYX   199      34.681  34.569  33.345  1.00  0.00           C
ATOM   2988  O   CYX   199      35.227  33.674  34.024  1.00  0.00           O
ATOM   2989  N   TYR   200      33.763  34.223  32.425  1.00  0.00           N
ATOM   2990  H   TYR   200      33.259  34.949  31.935  1.00  0.00           H
ATOM   2991  CA  TYR   200      33.213  32.901  32.149  1.00  0.00           C
ATOM   2992  HA  TYR   200      33.892  32.084  32.392  1.00  0.00           H
ATOM   2993  CB  TYR   200      32.073  32.465  33.061  1.00  0.00           C
ATOM   2994  HB2 TYR   200      31.893  31.397  32.937  1.00  0.00           H
ATOM   2995  HB3 TYR   200      32.538  32.360  34.041  1.00  0.00           H
ATOM   2996  CG  TYR   200      30.836  33.388  33.112  1.00  0.00           C
ATOM   2997  CD1 TYR   200      30.762  34.407  34.059  1.00  0.00           C
ATOM   2998  HD1 TYR   200      31.569  34.490  34.773  1.00  0.00           H
ATOM   2999  CE1 TYR   200      29.651  35.266  34.130  1.00  0.00           C
ATOM   3000  HE1 TYR   200      29.628  36.125  34.786  1.00  0.00           H
ATOM   3001  CZ  TYR   200      28.647  35.083  33.162  1.00  0.00           C
ATOM   3002  OH  TYR   200      27.621  36.070  33.191  1.00  0.00           O
ATOM   3003  HH  TYR   200      27.509  36.370  34.096  1.00  0.00           H
ATOM   3004  CE2 TYR   200      28.660  34.055  32.159  1.00  0.00           C
ATOM   3005  HE2 TYR   200      27.971  33.876  31.347  1.00  0.00           H
ATOM   3006  CD2 TYR   200      29.778  33.210  32.198  1.00  0.00           C
ATOM   3007  HD2 TYR   200      29.907  32.435  31.458  1.00  0.00           H
ATOM   3008  C   TYR   200      32.810  32.822  30.677  1.00  0.00           C
ATOM   3009  O   TYR   200      32.135  33.736  30.173  1.00  0.00           O
ATOM   3010  N   PRO   201      33.209  31.775  29.942  1.00  0.00           N
ATOM   3011  CD  PRO   201      34.045  30.655  30.423  1.00  0.00           C
ATOM   3012  HD2 PRO   201      33.522  30.183  31.254  1.00  0.00           H
ATOM   3013  HD3 PRO   201      34.995  31.008  30.824  1.00  0.00           H
ATOM   3014  CG  PRO   201      34.193  29.653  29.277  1.00  0.00           C
ATOM   3015  HG2 PRO   201      33.324  28.996  29.272  1.00  0.00           H
ATOM   3016  HG3 PRO   201      35.177  29.185  29.229  1.00  0.00           H
ATOM   3017  CB  PRO   201      33.960  30.496  28.014  1.00  0.00           C
ATOM   3018  HB2 PRO   201      33.452  29.982  27.197  1.00  0.00           H
ATOM   3019  HB3 PRO   201      34.873  31.013  27.719  1.00  0.00           H
ATOM   3020  CA  PRO   201      32.916  31.502  28.527  1.00  0.00           C
ATOM   3021  HA  PRO   201      33.038  32.456  28.016  1.00  0.00           H
ATOM   3022  C   PRO   201      31.434  31.066  28.396  1.00  0.00           C
ATOM   3023  O   PRO   201      30.956  30.131  29.011  1.00  0.00           O
ATOM   3024  N   ASN   202      30.726  31.615  27.409  1.00  0.00           N
ATOM   3025  H   ASN   202      31.082  32.502  27.084  1.00  0.00           H
ATOM   3026  CA  ASN   202      29.457  31.129  26.857  1.00  0.00           C
ATOM   3027  HA  ASN   202      29.322  30.066  27.048  1.00  0.00           H
ATOM   3028  CB  ASN   202      28.373  31.811  27.564  1.00  0.00           C
ATOM   3029  HB2 ASN   202      28.461  31.499  28.605  1.00  0.00           H
ATOM   3030  HB3 ASN   202      28.380  32.895  27.448  1.00  0.00           H
ATOM   3031  CG  ASN   202      26.945  31.373  27.234  1.00  0.00           C
ATOM   3032  OD1 ASN   202      26.605  30.212  27.358  1.00  0.00           O
ATOM   3033  ND2 ASN   202      26.047  32.199  26.686  1.00  0.00           N
ATOM   3034 HD21 ASN   202      25.066  31.985  26.577  1.00  0.00           H
ATOM   3035 HD22 ASN   202      26.266  33.183  26.627  1.00  0.00           H
ATOM   3036  C   ASN   202      29.317  31.318  25.333  1.00  0.00           C
ATOM   3037  O   ASN   202      29.267  32.453  24.833  1.00  0.00           O
ATOM   3038  N   ALA   203      29.268  30.193  24.664  1.00  0.00           N
ATOM   3039  H   ALA   203      29.550  29.366  25.169  1.00  0.00           H
ATOM   3040  CA  ALA   203      29.008  29.956  23.191  1.00  0.00           C
ATOM   3041  HA  ALA   203      29.073  28.880  23.032  1.00  0.00           H
ATOM   3042  CB  ALA   203      27.558  30.477  22.810  1.00  0.00           C
ATOM   3043  HB1 ALA   203      27.403  31.449  23.277  1.00  0.00           H
ATOM   3044  HB2 ALA   203      27.417  30.588  21.734  1.00  0.00           H
ATOM   3045  HB3 ALA   203      26.825  29.836  23.298  1.00  0.00           H
ATOM   3046  C   ALA   203      30.085  30.621  22.308  1.00  0.00           C
ATOM   3047  O   ALA   203      29.742  31.230  21.264  1.00  0.00           O
ATOM   3048  N   GLY   204      31.379  30.539  22.767  1.00  0.00           N
ATOM   3049  H   GLY   204      31.529  30.032  23.626  1.00  0.00           H
ATOM   3050  CA  GLY   204      32.628  31.097  22.066  1.00  0.00           C
ATOM   3051  HA2 GLY   204      33.501  30.577  22.460  1.00  0.00           H
ATOM   3052  HA3 GLY   204      32.717  30.880  21.002  1.00  0.00           H
ATOM   3053  C   GLY   204      32.819  32.619  22.234  1.00  0.00           C
ATOM   3054  O   GLY   204      33.909  33.170  22.026  1.00  0.00           O
ATOM   3055  N   GLU   205      31.836  33.273  22.843  1.00  0.00           N
ATOM   3056  H   GLU   205      31.082  32.693  23.178  1.00  0.00           H
ATOM   3057  CA  GLU   205      31.967  34.575  23.556  1.00  0.00           C
ATOM   3058  HA  GLU   205      32.808  35.146  23.164  1.00  0.00           H
ATOM   3059  CB  GLU   205      30.715  35.461  23.368  1.00  0.00           C
ATOM   3060  HB2 GLU   205      29.881  34.836  23.683  1.00  0.00           H
ATOM   3061  HB3 GLU   205      30.786  36.326  24.028  1.00  0.00           H
ATOM   3062  CG  GLU   205      30.503  35.853  21.930  1.00  0.00           C
ATOM   3063  HG2 GLU   205      31.417  36.337  21.584  1.00  0.00           H
ATOM   3064  HG3 GLU   205      30.443  35.010  21.243  1.00  0.00           H
ATOM   3065  CD  GLU   205      29.387  36.861  21.586  1.00  0.00           C
ATOM   3066  OE1 GLU   205      28.819  37.564  22.441  1.00  0.00           O
ATOM   3067  OE2 GLU   205      28.984  36.943  20.408  1.00  0.00           O
ATOM   3068  C   GLU   205      32.332  34.440  25.053  1.00  0.00           C
ATOM   3069  O   GLU   205      32.023  33.423  25.663  1.00  0.00           O
ATOM   3070  N   ILE   206      32.962  35.507  25.641  1.00  0.00           N
ATOM   3071  H   ILE   206      33.172  36.337  25.106  1.00  0.00           H
ATOM   3072  CA  ILE   206      33.277  35.617  27.025  1.00  0.00           C
ATOM   3073  HA  ILE   206      33.032  34.685  27.534  1.00  0.00           H
ATOM   3074  CB  ILE   206      34.755  35.878  27.321  1.00  0.00           C
ATOM   3075  HB  ILE   206      35.135  36.781  26.843  1.00  0.00           H
ATOM   3076  CG2 ILE   206      34.968  35.975  28.805  1.00  0.00           C
ATOM   3077 HG21 ILE   206      34.615  35.083  29.323  1.00  0.00           H
ATOM   3078 HG22 ILE   206      35.980  36.308  29.035  1.00  0.00           H
ATOM   3079 HG23 ILE   206      34.379  36.788  29.231  1.00  0.00           H
ATOM   3080  CG1 ILE   206      35.666  34.796  26.766  1.00  0.00           C
ATOM   3081 HG12 ILE   206      36.544  34.643  27.392  1.00  0.00           H
ATOM   3082 HG13 ILE   206      35.075  33.880  26.751  1.00  0.00           H
ATOM   3083  CD1 ILE   206      35.991  34.995  25.298  1.00  0.00           C
ATOM   3084 HD11 ILE   206      36.911  34.474  25.034  1.00  0.00           H
ATOM   3085 HD12 ILE   206      35.203  34.515  24.717  1.00  0.00           H
ATOM   3086 HD13 ILE   206      36.072  36.071  25.140  1.00  0.00           H
ATOM   3087  C   ILE   206      32.297  36.663  27.546  1.00  0.00           C
ATOM   3088  O   ILE   206      32.084  37.748  27.049  1.00  0.00           O
ATOM   3089  N   THR   207      31.805  36.337  28.727  1.00  0.00           N
ATOM   3090  H   THR   207      31.992  35.397  29.046  1.00  0.00           H
ATOM   3091  CA  THR   207      31.124  37.251  29.675  1.00  0.00           C
ATOM   3092  HA  THR   207      31.121  38.265  29.278  1.00  0.00           H
ATOM   3093  CB  THR   207      29.651  36.799  29.832  1.00  0.00           C
ATOM   3094  HB  THR   207      29.464  35.818  30.269  1.00  0.00           H
ATOM   3095  CG2 THR   207      28.791  37.807  30.593  1.00  0.00           C
ATOM   3096 HG21 THR   207      29.031  37.725  31.653  1.00  0.00           H
ATOM   3097 HG22 THR   207      28.767  38.830  30.219  1.00  0.00           H
ATOM   3098 HG23 THR   207      27.770  37.433  30.503  1.00  0.00           H
ATOM   3099  OG1 THR   207      29.021  36.598  28.584  1.00  0.00           O
ATOM   3100  HG1 THR   207      29.564  35.952  28.126  1.00  0.00           H
ATOM   3101  C   THR   207      31.807  37.403  31.040  1.00  0.00           C
ATOM   3102  O   THR   207      32.361  36.434  31.582  1.00  0.00           O
ATOM   3103  N   CYX   208      31.747  38.575  31.671  1.00  0.00           N
ATOM   3104  H   CYX   208      31.241  39.294  31.174  1.00  0.00           H
ATOM   3105  CA  CYX   208      32.412  38.838  32.996  1.00  0.00           C
ATOM   3106  HA  CYX   208      32.609  37.844  33.397  1.00  0.00           H
ATOM   3107  CB  CYX   208      33.725  39.579  32.584  1.00  0.00           C
ATOM   3108  HB2 CYX   208      33.477  40.586  32.245  1.00  0.00           H
ATOM   3109  HB3 CYX   208      34.244  39.822  33.511  1.00  0.00           H
ATOM   3110  SG  CYX   208      34.976  38.808  31.579  1.00  0.00           S
ATOM   3111  C   CYX   208      31.566  39.704  33.881  1.00  0.00           C
ATOM   3112  O   CYX   208      30.915  40.603  33.380  1.00  0.00           O
ATOM   3113  N   VAL   209      31.591  39.507  35.152  1.00  0.00           N
ATOM   3114  H   VAL   209      32.133  38.702  35.430  1.00  0.00           H
ATOM   3115  CA  VAL   209      31.022  40.392  36.121  1.00  0.00           C
ATOM   3116  HA  VAL   209      30.581  41.215  35.558  1.00  0.00           H
ATOM   3117  CB  VAL   209      29.731  39.784  36.734  1.00  0.00           C
ATOM   3118  HB  VAL   209      29.958  38.821  37.193  1.00  0.00           H
ATOM   3119  CG1 VAL   209      29.066  40.670  37.825  1.00  0.00           C
ATOM   3120 HG11 VAL   209      28.206  40.189  38.291  1.00  0.00           H
ATOM   3121 HG12 VAL   209      29.720  40.897  38.666  1.00  0.00           H
ATOM   3122 HG13 VAL   209      28.759  41.640  37.434  1.00  0.00           H
ATOM   3123  CG2 VAL   209      28.600  39.504  35.688  1.00  0.00           C
ATOM   3124 HG21 VAL   209      28.931  38.689  35.045  1.00  0.00           H
ATOM   3125 HG22 VAL   209      27.676  39.190  36.174  1.00  0.00           H
ATOM   3126 HG23 VAL   209      28.491  40.320  34.974  1.00  0.00           H
ATOM   3127  C   VAL   209      32.004  40.993  37.131  1.00  0.00           C
ATOM   3128  O   VAL   209      32.934  40.343  37.557  1.00  0.00           O
ATOM   3129  N   CYX   210      31.844  42.296  37.317  1.00  0.00           N
ATOM   3130  H   CYX   210      31.099  42.788  36.844  1.00  0.00           H
ATOM   3131  CA  CYX   210      32.962  43.130  37.941  1.00  0.00           C
ATOM   3132  HA  CYX   210      33.805  42.484  38.186  1.00  0.00           H
ATOM   3133  CB  CYX   210      33.398  44.049  36.812  1.00  0.00           C
ATOM   3134  HB2 CYX   210      32.640  44.820  36.667  1.00  0.00           H
ATOM   3135  HB3 CYX   210      34.281  44.570  37.178  1.00  0.00           H
ATOM   3136  SG  CYX   210      33.886  43.082  35.269  1.00  0.00           S
ATOM   3137  C   CYX   210      32.521  43.932  39.196  1.00  0.00           C
ATOM   3138  O   CYX   210      31.354  44.130  39.460  1.00  0.00           O
ATOM   3139  N   ARG   211      33.393  44.508  40.021  1.00  0.00           N
ATOM   3140  H   ARG   211      34.370  44.318  39.849  1.00  0.00           H
ATOM   3141  CA  ARG   211      33.064  45.418  41.150  1.00  0.00           C
ATOM   3142  HA  ARG   211      32.252  44.954  41.710  1.00  0.00           H
ATOM   3143  CB  ARG   211      34.319  45.712  41.938  1.00  0.00           C
ATOM   3144  HB2 ARG   211      35.089  46.075  41.257  1.00  0.00           H
ATOM   3145  HB3 ARG   211      34.119  46.537  42.622  1.00  0.00           H
ATOM   3146  CG  ARG   211      35.020  44.546  42.637  1.00  0.00           C
ATOM   3147  HG2 ARG   211      34.335  44.034  43.312  1.00  0.00           H
ATOM   3148  HG3 ARG   211      35.402  43.868  41.873  1.00  0.00           H
ATOM   3149  CD  ARG   211      36.259  45.113  43.445  1.00  0.00           C
ATOM   3150  HD2 ARG   211      37.009  45.325  42.683  1.00  0.00           H
ATOM   3151  HD3 ARG   211      36.002  46.009  44.010  1.00  0.00           H
ATOM   3152  NE  ARG   211      36.858  44.126  44.369  1.00  0.00           N
ATOM   3153  HE  ARG   211      37.272  43.311  43.940  1.00  0.00           H
ATOM   3154  CZ  ARG   211      36.837  44.154  45.649  1.00  0.00           C
ATOM   3155  NH1 ARG   211      37.540  43.295  46.300  1.00  0.00           N
ATOM   3156 HH11 ARG   211      38.045  42.622  45.742  1.00  0.00           H
ATOM   3157 HH12 ARG   211      37.678  43.431  47.291  1.00  0.00           H
ATOM   3158  NH2 ARG   211      36.414  45.135  46.397  1.00  0.00           N
ATOM   3159 HH21 ARG   211      35.676  45.623  45.912  1.00  0.00           H
ATOM   3160 HH22 ARG   211      36.454  44.916  47.381  1.00  0.00           H
ATOM   3161  C   ARG   211      32.463  46.720  40.641  1.00  0.00           C
ATOM   3162  O   ARG   211      33.052  47.319  39.751  1.00  0.00           O
ATOM   3163  N   ASP   212      31.475  47.197  41.332  1.00  0.00           N
ATOM   3164  H   ASP   212      31.162  46.532  42.025  1.00  0.00           H
ATOM   3165  CA  ASP   212      30.824  48.504  41.115  1.00  0.00           C
ATOM   3166  HA  ASP   212      30.677  48.540  40.036  1.00  0.00           H
ATOM   3167  CB  ASP   212      29.410  48.368  41.727  1.00  0.00           C
ATOM   3168  HB2 ASP   212      28.765  49.199  41.442  1.00  0.00           H
ATOM   3169  HB3 ASP   212      28.805  47.508  41.443  1.00  0.00           H
ATOM   3170  CG  ASP   212      29.290  48.331  43.263  1.00  0.00           C
ATOM   3171  OD1 ASP   212      28.896  49.394  43.874  1.00  0.00           O
ATOM   3172  OD2 ASP   212      29.527  47.216  43.825  1.00  0.00           O
ATOM   3173  C   ASP   212      31.606  49.748  41.646  1.00  0.00           C
ATOM   3174  O   ASP   212      31.057  50.593  42.424  1.00  0.00           O
ATOM   3175  N   ASN   213      32.882  49.839  41.223  1.00  0.00           N
ATOM   3176  H   ASN   213      33.249  49.043  40.722  1.00  0.00           H
ATOM   3177  CA  ASN   213      33.728  51.012  41.598  1.00  0.00           C
ATOM   3178  HA  ASN   213      33.761  51.005  42.688  1.00  0.00           H
ATOM   3179  CB  ASN   213      35.153  50.660  41.163  1.00  0.00           C
ATOM   3180  HB2 ASN   213      35.172  50.380  40.110  1.00  0.00           H
ATOM   3181  HB3 ASN   213      35.792  51.539  41.240  1.00  0.00           H
ATOM   3182  CG  ASN   213      35.926  49.548  41.982  1.00  0.00           C
ATOM   3183  OD1 ASN   213      35.479  49.088  43.048  1.00  0.00           O
ATOM   3184  ND2 ASN   213      37.056  49.113  41.459  1.00  0.00           N
ATOM   3185 HD21 ASN   213      37.610  48.607  42.136  1.00  0.00           H
ATOM   3186 HD22 ASN   213      37.442  49.559  40.639  1.00  0.00           H
ATOM   3187  C   ASN   213      33.368  52.441  41.064  1.00  0.00           C
ATOM   3188  O   ASN   213      32.638  52.471  40.053  1.00  0.00           O
ATOM   3189  N   TRP   214      33.882  53.523  41.668  1.00  0.00           N
ATOM   3190  H   TRP   214      34.415  53.394  42.516  1.00  0.00           H
ATOM   3191  CA  TRP   214      33.592  54.897  41.254  1.00  0.00           C
ATOM   3192  HA  TRP   214      34.012  55.538  42.029  1.00  0.00           H
ATOM   3193  CB  TRP   214      34.258  55.260  39.922  1.00  0.00           C
ATOM   3194  HB2 TRP   214      35.224  54.756  39.877  1.00  0.00           H
ATOM   3195  HB3 TRP   214      33.588  54.867  39.158  1.00  0.00           H
ATOM   3196  CG  TRP   214      34.491  56.725  39.706  1.00  0.00           C
ATOM   3197  CD1 TRP   214      34.622  57.710  40.720  1.00  0.00           C
ATOM   3198  HD1 TRP   214      34.587  57.482  41.775  1.00  0.00           H
ATOM   3199  NE1 TRP   214      34.850  58.928  40.101  1.00  0.00           N
ATOM   3200  HE1 TRP   214      35.243  59.685  40.642  1.00  0.00           H
ATOM   3201  CE2 TRP   214      34.902  58.808  38.720  1.00  0.00           C
ATOM   3202  CZ2 TRP   214      35.084  59.741  37.698  1.00  0.00           C
ATOM   3203  HZ2 TRP   214      35.298  60.782  37.894  1.00  0.00           H
ATOM   3204  CH2 TRP   214      35.016  59.357  36.328  1.00  0.00           C
ATOM   3205  HH2 TRP   214      35.259  60.099  35.581  1.00  0.00           H
ATOM   3206  CZ3 TRP   214      34.926  58.012  36.039  1.00  0.00           C
ATOM   3207  HZ3 TRP   214      34.970  57.633  35.028  1.00  0.00           H
ATOM   3208  CE3 TRP   214      34.740  57.054  37.075  1.00  0.00           C
ATOM   3209  HE3 TRP   214      34.423  56.056  36.813  1.00  0.00           H
ATOM   3210  CD2 TRP   214      34.758  57.418  38.455  1.00  0.00           C
ATOM   3211  C   TRP   214      32.040  55.352  41.195  1.00  0.00           C
ATOM   3212  O   TRP   214      31.558  55.830  42.196  1.00  0.00           O
ATOM   3213  N   HID   215      31.428  55.427  40.033  1.00  0.00           N
ATOM   3214  H   HID   215      31.954  55.396  39.170  1.00  0.00           H
ATOM   3215  CA  HID   215      29.998  55.665  39.730  1.00  0.00           C
ATOM   3216  HA  HID   215      29.430  56.208  40.485  1.00  0.00           H
ATOM   3217  CB  HID   215      29.789  56.341  38.348  1.00  0.00           C
ATOM   3218  HB2 HID   215      30.177  55.749  37.520  1.00  0.00           H
ATOM   3219  HB3 HID   215      28.722  56.256  38.146  1.00  0.00           H
ATOM   3220  CG  HID   215      30.339  57.729  38.256  1.00  0.00           C
ATOM   3221  ND1 HID   215      31.610  58.083  37.811  1.00  0.00           N
ATOM   3222  HD1 HID   215      32.299  57.487  37.376  1.00  0.00           H
ATOM   3223  CE1 HID   215      31.736  59.369  37.951  1.00  0.00           C
ATOM   3224  HE1 HID   215      32.572  59.901  37.522  1.00  0.00           H
ATOM   3225  NE2 HID   215      30.645  59.937  38.513  1.00  0.00           N
ATOM   3226  CD2 HID   215      29.758  58.881  38.784  1.00  0.00           C
ATOM   3227  HD2 HID   215      28.923  59.051  39.449  1.00  0.00           H
ATOM   3228  C   HID   215      29.215  54.392  39.728  1.00  0.00           C
ATOM   3229  O   HID   215      28.026  54.402  39.435  1.00  0.00           O
ATOM   3230  N   GLY   216      29.754  53.259  40.099  1.00  0.00           N
ATOM   3231  H   GLY   216      30.692  53.399  40.447  1.00  0.00           H
ATOM   3232  CA  GLY   216      29.008  51.961  40.225  1.00  0.00           C
ATOM   3233  HA2 GLY   216      28.382  51.743  39.360  1.00  0.00           H
ATOM   3234  HA3 GLY   216      29.772  51.184  40.234  1.00  0.00           H
ATOM   3235  C   GLY   216      28.146  51.790  41.525  1.00  0.00           C
ATOM   3236  O   GLY   216      28.513  52.226  42.578  1.00  0.00           O
ATOM   3237  N   SER   217      26.979  51.165  41.344  1.00  0.00           N
ATOM   3238  H   SER   217      26.615  51.100  40.404  1.00  0.00           H
ATOM   3239  CA  SER   217      26.105  50.770  42.496  1.00  0.00           C
ATOM   3240  HA  SER   217      26.796  50.664  43.331  1.00  0.00           H
ATOM   3241  CB  SER   217      25.113  51.878  42.904  1.00  0.00           C
ATOM   3242  HB2 SER   217      25.608  52.835  43.067  1.00  0.00           H
ATOM   3243  HB3 SER   217      24.465  52.107  42.057  1.00  0.00           H
ATOM   3244  OG  SER   217      24.246  51.462  43.951  1.00  0.00           O
ATOM   3245  HG  SER   217      23.597  52.134  44.175  1.00  0.00           H
ATOM   3246  C   SER   217      25.511  49.322  42.337  1.00  0.00           C
ATOM   3247  O   SER   217      25.747  48.278  42.986  1.00  0.00           O
ATOM   3248  N   ASN   218      24.722  49.208  41.226  1.00  0.00           N
ATOM   3249  H   ASN   218      24.682  50.003  40.604  1.00  0.00           H
ATOM   3250  CA  ASN   218      24.463  47.842  40.657  1.00  0.00           C
ATOM   3251  HA  ASN   218      24.314  47.046  41.386  1.00  0.00           H
ATOM   3252  CB  ASN   218      23.205  47.945  39.798  1.00  0.00           C
ATOM   3253  HB2 ASN   218      23.024  48.982  39.514  1.00  0.00           H
ATOM   3254  HB3 ASN   218      23.322  47.304  38.924  1.00  0.00           H
ATOM   3255  CG  ASN   218      21.972  47.608  40.575  1.00  0.00           C
ATOM   3256  OD1 ASN   218      21.939  47.843  41.792  1.00  0.00           O
ATOM   3257  ND2 ASN   218      20.997  46.970  40.014  1.00  0.00           N
ATOM   3258 HD21 ASN   218      20.289  46.573  40.614  1.00  0.00           H
ATOM   3259 HD22 ASN   218      20.995  46.619  39.067  1.00  0.00           H
ATOM   3260  C   ASN   218      25.743  47.387  39.900  1.00  0.00           C
ATOM   3261  O   ASN   218      26.540  48.217  39.541  1.00  0.00           O
ATOM   3262  N   ARG   219      25.871  46.086  39.716  1.00  0.00           N
ATOM   3263  H   ARG   219      25.054  45.512  39.866  1.00  0.00           H
ATOM   3264  CA  ARG   219      27.085  45.440  39.311  1.00  0.00           C
ATOM   3265  HA  ARG   219      27.895  45.891  39.886  1.00  0.00           H
ATOM   3266  CB  ARG   219      26.981  43.964  39.686  1.00  0.00           C
ATOM   3267  HB2 ARG   219      25.973  43.687  39.377  1.00  0.00           H
ATOM   3268  HB3 ARG   219      27.810  43.389  39.273  1.00  0.00           H
ATOM   3269  CG  ARG   219      26.999  43.767  41.217  1.00  0.00           C
ATOM   3270  HG2 ARG   219      27.941  44.226  41.518  1.00  0.00           H
ATOM   3271  HG3 ARG   219      26.227  44.383  41.680  1.00  0.00           H
ATOM   3272  CD  ARG   219      26.831  42.263  41.527  1.00  0.00           C
ATOM   3273  HD2 ARG   219      25.943  41.871  41.031  1.00  0.00           H
ATOM   3274  HD3 ARG   219      27.607  41.708  41.000  1.00  0.00           H
ATOM   3275  NE  ARG   219      26.467  41.972  42.881  1.00  0.00           N
ATOM   3276  HE  ARG   219      25.556  42.290  43.182  1.00  0.00           H
ATOM   3277  CZ  ARG   219      27.195  41.141  43.635  1.00  0.00           C
ATOM   3278  NH1 ARG   219      26.745  40.571  44.713  1.00  0.00           N
ATOM   3279 HH11 ARG   219      25.748  40.551  44.878  1.00  0.00           H
ATOM   3280 HH12 ARG   219      27.312  39.810  45.058  1.00  0.00           H
ATOM   3281  NH2 ARG   219      28.391  40.889  43.378  1.00  0.00           N
ATOM   3282 HH21 ARG   219      28.883  41.309  42.602  1.00  0.00           H
ATOM   3283 HH22 ARG   219      28.944  40.423  44.083  1.00  0.00           H
ATOM   3284  C   ARG   219      27.332  45.612  37.747  1.00  0.00           C
ATOM   3285  O   ARG   219      26.364  45.368  36.967  1.00  0.00           O
ATOM   3286  N   PRO   220      28.521  46.193  37.402  1.00  0.00           N
ATOM   3287  CD  PRO   220      29.573  46.674  38.293  1.00  0.00           C
ATOM   3288  HD2 PRO   220      29.874  45.840  38.926  1.00  0.00           H
ATOM   3289  HD3 PRO   220      29.115  47.521  38.804  1.00  0.00           H
ATOM   3290  CG  PRO   220      30.664  47.189  37.425  1.00  0.00           C
ATOM   3291  HG2 PRO   220      31.546  46.548  37.453  1.00  0.00           H
ATOM   3292  HG3 PRO   220      30.993  48.207  37.627  1.00  0.00           H
ATOM   3293  CB  PRO   220      30.164  47.254  35.972  1.00  0.00           C
ATOM   3294  HB2 PRO   220      30.942  46.809  35.351  1.00  0.00           H
ATOM   3295  HB3 PRO   220      29.887  48.289  35.776  1.00  0.00           H
ATOM   3296  CA  PRO   220      29.029  46.313  35.998  1.00  0.00           C
ATOM   3297  HA  PRO   220      28.221  46.699  35.376  1.00  0.00           H
ATOM   3298  C   PRO   220      29.420  44.890  35.469  1.00  0.00           C
ATOM   3299  O   PRO   220      29.878  44.035  36.211  1.00  0.00           O
ATOM   3300  N   TRP   221      29.172  44.705  34.171  1.00  0.00           N
ATOM   3301  H   TRP   221      28.650  45.433  33.703  1.00  0.00           H
ATOM   3302  CA  TRP   221      29.547  43.622  33.346  1.00  0.00           C
ATOM   3303  HA  TRP   221      30.210  43.055  34.001  1.00  0.00           H
ATOM   3304  CB  TRP   221      28.340  42.750  32.810  1.00  0.00           C
ATOM   3305  HB2 TRP   221      28.680  41.956  32.147  1.00  0.00           H
ATOM   3306  HB3 TRP   221      27.834  42.310  33.669  1.00  0.00           H
ATOM   3307  CG  TRP   221      27.268  43.508  32.174  1.00  0.00           C
ATOM   3308  CD1 TRP   221      26.053  43.898  32.633  1.00  0.00           C
ATOM   3309  HD1 TRP   221      25.723  43.760  33.652  1.00  0.00           H
ATOM   3310  NE1 TRP   221      25.290  44.503  31.674  1.00  0.00           N
ATOM   3311  HE1 TRP   221      24.362  44.888  31.778  1.00  0.00           H
ATOM   3312  CE2 TRP   221      25.878  44.436  30.482  1.00  0.00           C
ATOM   3313  CZ2 TRP   221      25.577  44.951  29.238  1.00  0.00           C
ATOM   3314  HZ2 TRP   221      24.703  45.531  28.982  1.00  0.00           H
ATOM   3315  CH2 TRP   221      26.357  44.614  28.151  1.00  0.00           C
ATOM   3316  HH2 TRP   221      25.945  44.826  27.176  1.00  0.00           H
ATOM   3317  CZ3 TRP   221      27.518  43.876  28.310  1.00  0.00           C
ATOM   3318  HZ3 TRP   221      28.095  43.492  27.481  1.00  0.00           H
ATOM   3319  CE3 TRP   221      27.879  43.499  29.639  1.00  0.00           C
ATOM   3320  HE3 TRP   221      28.760  42.880  29.723  1.00  0.00           H
ATOM   3321  CD2 TRP   221      27.102  43.759  30.741  1.00  0.00           C
ATOM   3322  C   TRP   221      30.415  44.097  32.140  1.00  0.00           C
ATOM   3323  O   TRP   221      30.525  45.283  31.910  1.00  0.00           O
ATOM   3324  N   VAL   222      31.016  43.090  31.436  1.00  0.00           N
ATOM   3325  H   VAL   222      30.949  42.152  31.805  1.00  0.00           H
ATOM   3326  CA  VAL   222      31.672  43.186  30.134  1.00  0.00           C
ATOM   3327  HA  VAL   222      31.064  43.932  29.621  1.00  0.00           H
ATOM   3328  CB  VAL   222      33.147  43.787  30.219  1.00  0.00           C
ATOM   3329  HB  VAL   222      33.213  44.769  30.686  1.00  0.00           H
ATOM   3330  CG1 VAL   222      34.102  42.727  30.967  1.00  0.00           C
ATOM   3331 HG11 VAL   222      33.911  41.745  30.532  1.00  0.00           H
ATOM   3332 HG12 VAL   222      35.109  43.115  30.814  1.00  0.00           H
ATOM   3333 HG13 VAL   222      33.877  42.739  32.034  1.00  0.00           H
ATOM   3334  CG2 VAL   222      33.646  43.981  28.745  1.00  0.00           C
ATOM   3335 HG21 VAL   222      33.920  43.096  28.172  1.00  0.00           H
ATOM   3336 HG22 VAL   222      33.025  44.680  28.185  1.00  0.00           H
ATOM   3337 HG23 VAL   222      34.597  44.494  28.891  1.00  0.00           H
ATOM   3338  C   VAL   222      31.508  41.860  29.449  1.00  0.00           C
ATOM   3339  O   VAL   222      31.705  40.756  29.979  1.00  0.00           O
ATOM   3340  N   SER   223      31.290  41.919  28.125  1.00  0.00           N
ATOM   3341  H   SER   223      31.215  42.806  27.650  1.00  0.00           H
ATOM   3342  CA  SER   223      31.357  40.707  27.272  1.00  0.00           C
ATOM   3343  HA  SER   223      31.998  39.961  27.742  1.00  0.00           H
ATOM   3344  CB  SER   223      29.904  40.130  27.073  1.00  0.00           C
ATOM   3345  HB2 SER   223      29.507  39.805  28.035  1.00  0.00           H
ATOM   3346  HB3 SER   223      29.218  40.855  26.635  1.00  0.00           H
ATOM   3347  OG  SER   223      29.908  39.067  26.128  1.00  0.00           O
ATOM   3348  HG  SER   223      30.324  38.335  26.588  1.00  0.00           H
ATOM   3349  C   SER   223      32.019  40.916  25.935  1.00  0.00           C
ATOM   3350  O   SER   223      31.720  41.984  25.365  1.00  0.00           O
ATOM   3351  N   PHE   224      32.889  39.997  25.509  1.00  0.00           N
ATOM   3352  H   PHE   224      32.914  39.110  25.992  1.00  0.00           H
ATOM   3353  CA  PHE   224      33.609  40.181  24.239  1.00  0.00           C
ATOM   3354  HA  PHE   224      33.087  40.964  23.688  1.00  0.00           H
ATOM   3355  CB  PHE   224      34.978  40.767  24.670  1.00  0.00           C
ATOM   3356  HB2 PHE   224      35.754  40.906  23.917  1.00  0.00           H
ATOM   3357  HB3 PHE   224      34.819  41.788  25.018  1.00  0.00           H
ATOM   3358  CG  PHE   224      35.757  40.066  25.765  1.00  0.00           C
ATOM   3359  CD1 PHE   224      36.574  38.984  25.390  1.00  0.00           C
ATOM   3360  HD1 PHE   224      36.690  38.735  24.346  1.00  0.00           H
ATOM   3361  CE1 PHE   224      37.230  38.265  26.391  1.00  0.00           C
ATOM   3362  HE1 PHE   224      37.643  37.273  26.289  1.00  0.00           H
ATOM   3363  CZ  PHE   224      37.149  38.713  27.740  1.00  0.00           C
ATOM   3364  HZ  PHE   224      37.689  38.102  28.448  1.00  0.00           H
ATOM   3365  CE2 PHE   224      36.273  39.760  28.137  1.00  0.00           C
ATOM   3366  HE2 PHE   224      36.165  39.991  29.187  1.00  0.00           H
ATOM   3367  CD2 PHE   224      35.541  40.444  27.082  1.00  0.00           C
ATOM   3368  HD2 PHE   224      34.979  41.339  27.305  1.00  0.00           H
ATOM   3369  C   PHE   224      33.672  38.953  23.338  1.00  0.00           C
ATOM   3370  O   PHE   224      33.734  37.801  23.873  1.00  0.00           O
ATOM   3371  N   ASN   225      33.543  39.240  22.055  1.00  0.00           N
ATOM   3372  H   ASN   225      33.329  40.169  21.721  1.00  0.00           H
ATOM   3373  CA  ASN   225      33.999  38.298  21.029  1.00  0.00           C
ATOM   3374  HA  ASN   225      33.534  37.328  21.198  1.00  0.00           H
ATOM   3375  CB  ASN   225      33.376  38.769  19.707  1.00  0.00           C
ATOM   3376  HB2 ASN   225      32.313  38.934  19.876  1.00  0.00           H
ATOM   3377  HB3 ASN   225      33.858  39.665  19.317  1.00  0.00           H
ATOM   3378  CG  ASN   225      33.473  37.672  18.636  1.00  0.00           C
ATOM   3379  OD1 ASN   225      34.487  37.459  17.968  1.00  0.00           O
ATOM   3380  ND2 ASN   225      32.443  37.017  18.266  1.00  0.00           N
ATOM   3381 HD21 ASN   225      32.603  36.361  17.516  1.00  0.00           H
ATOM   3382 HD22 ASN   225      31.573  37.139  18.763  1.00  0.00           H
ATOM   3383  C   ASN   225      35.534  38.121  21.130  1.00  0.00           C
ATOM   3384  O   ASN   225      36.238  39.132  21.364  1.00  0.00           O
ATOM   3385  N   GLN   226      35.982  36.918  20.786  1.00  0.00           N
ATOM   3386  H   GLN   226      35.300  36.194  20.610  1.00  0.00           H
ATOM   3387  CA  GLN   226      37.407  36.539  20.732  1.00  0.00           C
ATOM   3388  HA  GLN   226      37.777  36.827  21.716  1.00  0.00           H
ATOM   3389  CB  GLN   226      37.541  35.039  20.464  1.00  0.00           C
ATOM   3390  HB2 GLN   226      38.535  34.723  20.780  1.00  0.00           H
ATOM   3391  HB3 GLN   226      36.857  34.532  21.145  1.00  0.00           H
ATOM   3392  CG  GLN   226      37.193  34.779  18.960  1.00  0.00           C
ATOM   3393  HG2 GLN   226      36.155  35.095  18.856  1.00  0.00           H
ATOM   3394  HG3 GLN   226      37.776  35.360  18.245  1.00  0.00           H
ATOM   3395  CD  GLN   226      37.369  33.334  18.503  1.00  0.00           C
ATOM   3396  OE1 GLN   226      38.263  32.587  18.951  1.00  0.00           O
ATOM   3397  NE2 GLN   226      36.577  32.832  17.684  1.00  0.00           N
ATOM   3398 HE21 GLN   226      35.886  33.393  17.205  1.00  0.00           H
ATOM   3399 HE22 GLN   226      36.821  31.892  17.410  1.00  0.00           H
ATOM   3400  C   GLN   226      38.181  37.528  19.743  1.00  0.00           C
ATOM   3401  O   GLN   226      39.400  37.539  19.919  1.00  0.00           O
ATOM   3402  N   ASN   227      37.594  38.179  18.758  1.00  0.00           N
ATOM   3403  H   ASN   227      36.591  38.128  18.649  1.00  0.00           H
ATOM   3404  CA  ASN   227      38.179  39.179  17.909  1.00  0.00           C
ATOM   3405  HA  ASN   227      39.198  38.879  17.668  1.00  0.00           H
ATOM   3406  CB  ASN   227      37.268  39.216  16.603  1.00  0.00           C
ATOM   3407  HB2 ASN   227      36.247  39.418  16.924  1.00  0.00           H
ATOM   3408  HB3 ASN   227      37.677  40.061  16.048  1.00  0.00           H
ATOM   3409  CG  ASN   227      37.334  37.923  15.809  1.00  0.00           C
ATOM   3410  OD1 ASN   227      38.237  37.744  14.985  1.00  0.00           O
ATOM   3411  ND2 ASN   227      36.547  36.887  15.956  1.00  0.00           N
ATOM   3412 HD21 ASN   227      36.749  36.040  15.445  1.00  0.00           H
ATOM   3413 HD22 ASN   227      35.694  36.865  16.496  1.00  0.00           H
ATOM   3414  C   ASN   227      38.358  40.496  18.598  1.00  0.00           C
ATOM   3415  O   ASN   227      38.803  41.415  17.915  1.00  0.00           O
ATOM   3416  N   LEU   228      38.100  40.634  19.910  1.00  0.00           N
ATOM   3417  H   LEU   228      37.680  39.935  20.506  1.00  0.00           H
ATOM   3418  CA  LEU   228      38.247  41.907  20.705  1.00  0.00           C
ATOM   3419  HA  LEU   228      37.891  41.542  21.668  1.00  0.00           H
ATOM   3420  CB  LEU   228      39.741  42.470  20.958  1.00  0.00           C
ATOM   3421  HB2 LEU   228      40.074  42.958  20.041  1.00  0.00           H
ATOM   3422  HB3 LEU   228      39.658  43.277  21.685  1.00  0.00           H
ATOM   3423  CG  LEU   228      40.793  41.454  21.380  1.00  0.00           C
ATOM   3424  HG  LEU   228      41.007  40.895  20.468  1.00  0.00           H
ATOM   3425  CD1 LEU   228      42.142  42.103  21.816  1.00  0.00           C
ATOM   3426 HD11 LEU   228      42.339  42.942  21.148  1.00  0.00           H
ATOM   3427 HD12 LEU   228      42.166  42.328  22.882  1.00  0.00           H
ATOM   3428 HD13 LEU   228      42.910  41.348  21.646  1.00  0.00           H
ATOM   3429  CD2 LEU   228      40.349  40.494  22.507  1.00  0.00           C
ATOM   3430 HD21 LEU   228      39.549  39.824  22.194  1.00  0.00           H
ATOM   3431 HD22 LEU   228      41.201  39.868  22.770  1.00  0.00           H
ATOM   3432 HD23 LEU   228      40.147  41.052  23.422  1.00  0.00           H
ATOM   3433  C   LEU   228      37.093  42.854  20.457  1.00  0.00           C
ATOM   3434  O   LEU   228      37.164  44.022  20.845  1.00  0.00           O
ATOM   3435  N   GLU   229      35.946  42.397  19.886  1.00  0.00           N
ATOM   3436  H   GLU   229      35.995  41.435  19.580  1.00  0.00           H
ATOM   3437  CA  GLU   229      34.680  43.198  19.799  1.00  0.00           C
ATOM   3438  HA  GLU   229      34.977  44.229  19.613  1.00  0.00           H
ATOM   3439  CB  GLU   229      33.872  42.712  18.559  1.00  0.00           C
ATOM   3440  HB2 GLU   229      33.398  41.759  18.794  1.00  0.00           H
ATOM   3441  HB3 GLU   229      33.158  43.523  18.418  1.00  0.00           H
ATOM   3442  CG  GLU   229      34.663  42.590  17.235  1.00  0.00           C
ATOM   3443  HG2 GLU   229      34.931  43.596  16.913  1.00  0.00           H
ATOM   3444  HG3 GLU   229      35.543  41.979  17.431  1.00  0.00           H
ATOM   3445  CD  GLU   229      33.940  41.806  16.139  1.00  0.00           C
ATOM   3446  OE1 GLU   229      34.063  42.036  14.952  1.00  0.00           O
ATOM   3447  OE2 GLU   229      33.206  40.824  16.445  1.00  0.00           O
ATOM   3448  C   GLU   229      33.794  43.095  21.080  1.00  0.00           C
ATOM   3449  O   GLU   229      33.232  42.040  21.390  1.00  0.00           O
ATOM   3450  N   TYR   230      33.707  44.134  21.909  1.00  0.00           N
ATOM   3451  H   TYR   230      34.296  44.927  21.698  1.00  0.00           H
ATOM   3452  CA  TYR   230      33.302  44.162  23.307  1.00  0.00           C
ATOM   3453  HA  TYR   230      33.159  43.114  23.570  1.00  0.00           H
ATOM   3454  CB  TYR   230      34.462  44.561  24.180  1.00  0.00           C
ATOM   3455  HB2 TYR   230      34.177  44.366  25.214  1.00  0.00           H
ATOM   3456  HB3 TYR   230      35.349  44.012  23.863  1.00  0.00           H
ATOM   3457  CG  TYR   230      34.819  46.147  24.150  1.00  0.00           C
ATOM   3458  CD1 TYR   230      34.090  47.151  24.802  1.00  0.00           C
ATOM   3459  HD1 TYR   230      33.180  46.807  25.270  1.00  0.00           H
ATOM   3460  CE1 TYR   230      34.478  48.507  24.797  1.00  0.00           C
ATOM   3461  HE1 TYR   230      33.812  49.224  25.257  1.00  0.00           H
ATOM   3462  CZ  TYR   230      35.680  48.849  24.293  1.00  0.00           C
ATOM   3463  OH  TYR   230      35.967  50.157  24.314  1.00  0.00           O
ATOM   3464  HH  TYR   230      36.291  50.539  23.496  1.00  0.00           H
ATOM   3465  CE2 TYR   230      36.502  47.897  23.639  1.00  0.00           C
ATOM   3466  HE2 TYR   230      37.454  48.183  23.215  1.00  0.00           H
ATOM   3467  CD2 TYR   230      35.939  46.600  23.466  1.00  0.00           C
ATOM   3468  HD2 TYR   230      36.447  45.923  22.795  1.00  0.00           H
ATOM   3469  C   TYR   230      31.990  45.018  23.490  1.00  0.00           C
ATOM   3470  O   TYR   230      31.590  45.811  22.571  1.00  0.00           O
ATOM   3471  N   GLN   231      31.337  44.829  24.597  1.00  0.00           N
ATOM   3472  H   GLN   231      31.579  44.073  25.223  1.00  0.00           H
ATOM   3473  CA  GLN   231      30.043  45.486  24.955  1.00  0.00           C
ATOM   3474  HA  GLN   231      30.039  46.539  24.673  1.00  0.00           H
ATOM   3475  CB  GLN   231      28.765  44.870  24.352  1.00  0.00           C
ATOM   3476  HB2 GLN   231      27.917  45.324  24.865  1.00  0.00           H
ATOM   3477  HB3 GLN   231      28.682  45.293  23.350  1.00  0.00           H
ATOM   3478  CG  GLN   231      28.662  43.385  24.622  1.00  0.00           C
ATOM   3479  HG2 GLN   231      29.185  42.866  23.819  1.00  0.00           H
ATOM   3480  HG3 GLN   231      28.929  43.098  25.639  1.00  0.00           H
ATOM   3481  CD  GLN   231      27.250  42.772  24.537  1.00  0.00           C
ATOM   3482  OE1 GLN   231      26.978  41.642  24.924  1.00  0.00           O
ATOM   3483  NE2 GLN   231      26.292  43.358  23.801  1.00  0.00           N
ATOM   3484 HE21 GLN   231      26.418  44.323  23.533  1.00  0.00           H
ATOM   3485 HE22 GLN   231      25.456  42.839  23.573  1.00  0.00           H
ATOM   3486  C   GLN   231      29.872  45.460  26.466  1.00  0.00           C
ATOM   3487  O   GLN   231      30.444  44.622  27.152  1.00  0.00           O
ATOM   3488  N   ILE   232      29.315  46.515  27.047  1.00  0.00           N
ATOM   3489  H   ILE   232      28.718  47.135  26.519  1.00  0.00           H
ATOM   3490  CA  ILE   232      29.431  46.819  28.509  1.00  0.00           C
ATOM   3491  HA  ILE   232      29.574  45.863  29.013  1.00  0.00           H
ATOM   3492  CB  ILE   232      30.549  47.815  28.763  1.00  0.00           C
ATOM   3493  HB  ILE   232      30.365  48.168  29.778  1.00  0.00           H
ATOM   3494  CG2 ILE   232      31.884  47.038  28.773  1.00  0.00           C
ATOM   3495 HG21 ILE   232      32.604  47.704  29.249  1.00  0.00           H
ATOM   3496 HG22 ILE   232      31.716  46.167  29.405  1.00  0.00           H
ATOM   3497 HG23 ILE   232      32.312  46.728  27.819  1.00  0.00           H
ATOM   3498  CG1 ILE   232      30.597  49.021  27.833  1.00  0.00           C
ATOM   3499 HG12 ILE   232      31.008  48.708  26.874  1.00  0.00           H
ATOM   3500 HG13 ILE   232      29.598  49.454  27.771  1.00  0.00           H
ATOM   3501  CD1 ILE   232      31.527  50.061  28.530  1.00  0.00           C
ATOM   3502 HD11 ILE   232      32.602  49.892  28.464  1.00  0.00           H
ATOM   3503 HD12 ILE   232      31.258  50.966  27.984  1.00  0.00           H
ATOM   3504 HD13 ILE   232      31.245  50.078  29.582  1.00  0.00           H
ATOM   3505  C   ILE   232      28.130  47.479  29.096  1.00  0.00           C
ATOM   3506  O   ILE   232      27.375  48.072  28.352  1.00  0.00           O
ATOM   3507  N   GLY   233      27.952  47.343  30.420  1.00  0.00           N
ATOM   3508  H   GLY   233      28.657  46.774  30.865  1.00  0.00           H
ATOM   3509  CA  GLY   233      26.570  47.666  30.972  1.00  0.00           C
ATOM   3510  HA2 GLY   233      26.422  48.745  30.946  1.00  0.00           H
ATOM   3511  HA3 GLY   233      25.798  47.121  30.429  1.00  0.00           H
ATOM   3512  C   GLY   233      26.531  47.371  32.505  1.00  0.00           C
ATOM   3513  O   GLY   233      27.549  46.973  33.127  1.00  0.00           O
ATOM   3514  N   TYR   234      25.384  47.540  33.075  1.00  0.00           N
ATOM   3515  H   TYR   234      24.633  47.900  32.504  1.00  0.00           H
ATOM   3516  CA  TYR   234      25.050  47.239  34.469  1.00  0.00           C
ATOM   3517  HA  TYR   234      25.940  46.853  34.966  1.00  0.00           H
ATOM   3518  CB  TYR   234      24.799  48.452  35.385  1.00  0.00           C
ATOM   3519  HB2 TYR   234      23.835  48.887  35.118  1.00  0.00           H
ATOM   3520  HB3 TYR   234      24.607  48.125  36.407  1.00  0.00           H
ATOM   3521  CG  TYR   234      25.855  49.438  35.474  1.00  0.00           C
ATOM   3522  CD1 TYR   234      25.980  50.456  34.552  1.00  0.00           C
ATOM   3523  HD1 TYR   234      25.265  50.422  33.742  1.00  0.00           H
ATOM   3524  CE1 TYR   234      27.118  51.253  34.536  1.00  0.00           C
ATOM   3525  HE1 TYR   234      27.209  51.998  33.760  1.00  0.00           H
ATOM   3526  CZ  TYR   234      28.102  51.054  35.528  1.00  0.00           C
ATOM   3527  OH  TYR   234      29.176  51.868  35.554  1.00  0.00           O
ATOM   3528  HH  TYR   234      29.779  51.581  36.244  1.00  0.00           H
ATOM   3529  CE2 TYR   234      27.909  50.216  36.613  1.00  0.00           C
ATOM   3530  HE2 TYR   234      28.639  50.045  37.391  1.00  0.00           H
ATOM   3531  CD2 TYR   234      26.835  49.327  36.467  1.00  0.00           C
ATOM   3532  HD2 TYR   234      26.735  48.491  37.143  1.00  0.00           H
ATOM   3533  C   TYR   234      23.984  46.087  34.573  1.00  0.00           C
ATOM   3534  O   TYR   234      23.173  45.994  33.616  1.00  0.00           O
ATOM   3535  N   ILE   235      24.021  45.290  35.614  1.00  0.00           N
ATOM   3536  H   ILE   235      24.684  45.376  36.372  1.00  0.00           H
ATOM   3537  CA  ILE   235      22.948  44.310  35.843  1.00  0.00           C
ATOM   3538  HA  ILE   235      22.518  43.967  34.901  1.00  0.00           H
ATOM   3539  CB  ILE   235      23.424  43.045  36.714  1.00  0.00           C
ATOM   3540  HB  ILE   235      23.940  43.385  37.612  1.00  0.00           H
ATOM   3541  CG2 ILE   235      22.349  42.079  37.258  1.00  0.00           C
ATOM   3542 HG21 ILE   235      21.725  42.597  37.986  1.00  0.00           H
ATOM   3543 HG22 ILE   235      21.790  41.636  36.434  1.00  0.00           H
ATOM   3544 HG23 ILE   235      22.747  41.255  37.849  1.00  0.00           H
ATOM   3545  CG1 ILE   235      24.459  42.214  35.924  1.00  0.00           C
ATOM   3546 HG12 ILE   235      24.003  41.597  35.150  1.00  0.00           H
ATOM   3547 HG13 ILE   235      25.151  42.933  35.487  1.00  0.00           H
ATOM   3548  CD1 ILE   235      25.204  41.308  36.869  1.00  0.00           C
ATOM   3549 HD11 ILE   235      24.596  40.452  37.161  1.00  0.00           H
ATOM   3550 HD12 ILE   235      26.063  40.917  36.323  1.00  0.00           H
ATOM   3551 HD13 ILE   235      25.516  41.916  37.718  1.00  0.00           H
ATOM   3552  C   ILE   235      21.716  44.970  36.479  1.00  0.00           C
ATOM   3553  O   ILE   235      21.773  45.305  37.651  1.00  0.00           O
ATOM   3554  N   CYX   236      20.631  45.097  35.741  1.00  0.00           N
ATOM   3555  H   CYX   236      20.648  44.795  34.777  1.00  0.00           H
ATOM   3556  CA  CYX   236      19.481  45.936  36.181  1.00  0.00           C
ATOM   3557  HA  CYX   236      19.713  47.000  36.229  1.00  0.00           H
ATOM   3558  CB  CYX   236      18.286  45.746  35.219  1.00  0.00           C
ATOM   3559  HB2 CYX   236      18.071  44.685  35.351  1.00  0.00           H
ATOM   3560  HB3 CYX   236      17.362  46.276  35.448  1.00  0.00           H
ATOM   3561  SG  CYX   236      18.696  46.030  33.498  1.00  0.00           S
ATOM   3562  C   CYX   236      18.871  45.530  37.560  1.00  0.00           C
ATOM   3563  O   CYX   236      18.333  46.385  38.318  1.00  0.00           O
ATOM   3564  N   SER   237      18.999  44.237  38.000  1.00  0.00           N
ATOM   3565  H   SER   237      19.615  43.604  37.507  1.00  0.00           H
ATOM   3566  CA  SER   237      18.311  43.570  39.088  1.00  0.00           C
ATOM   3567  HA  SER   237      17.271  43.347  38.848  1.00  0.00           H
ATOM   3568  CB  SER   237      19.102  42.314  39.452  1.00  0.00           C
ATOM   3569  HB2 SER   237      19.244  41.596  38.643  1.00  0.00           H
ATOM   3570  HB3 SER   237      20.079  42.519  39.888  1.00  0.00           H
ATOM   3571  OG  SER   237      18.372  41.727  40.518  1.00  0.00           O
ATOM   3572  HG  SER   237      17.592  41.280  40.184  1.00  0.00           H
ATOM   3573  C   SER   237      18.298  44.411  40.345  1.00  0.00           C
ATOM   3574  O   SER   237      19.273  45.067  40.763  1.00  0.00           O
ATOM   3575  N   GLY   238      17.132  44.400  40.971  1.00  0.00           N
ATOM   3576  H   GLY   238      16.384  43.852  40.571  1.00  0.00           H
ATOM   3577  CA  GLY   238      16.941  44.910  42.335  1.00  0.00           C
ATOM   3578  HA2 GLY   238      17.416  45.889  42.393  1.00  0.00           H
ATOM   3579  HA3 GLY   238      15.870  45.044  42.487  1.00  0.00           H
ATOM   3580  C   GLY   238      17.356  43.872  43.439  1.00  0.00           C
ATOM   3581  O   GLY   238      17.276  44.211  44.594  1.00  0.00           O
ATOM   3582  N   VAL   239      17.810  42.670  43.119  1.00  0.00           N
ATOM   3583  H   VAL   239      17.901  42.486  42.130  1.00  0.00           H
ATOM   3584  CA  VAL   239      18.416  41.741  44.085  1.00  0.00           C
ATOM   3585  HA  VAL   239      17.827  41.721  45.003  1.00  0.00           H
ATOM   3586  CB  VAL   239      18.326  40.249  43.542  1.00  0.00           C
ATOM   3587  HB  VAL   239      18.880  40.192  42.605  1.00  0.00           H
ATOM   3588  CG1 VAL   239      19.058  39.283  44.501  1.00  0.00           C
ATOM   3589 HG11 VAL   239      19.182  38.317  44.011  1.00  0.00           H
ATOM   3590 HG12 VAL   239      19.988  39.734  44.848  1.00  0.00           H
ATOM   3591 HG13 VAL   239      18.348  39.068  45.300  1.00  0.00           H
ATOM   3592  CG2 VAL   239      16.907  39.789  43.357  1.00  0.00           C
ATOM   3593 HG21 VAL   239      16.848  38.702  43.316  1.00  0.00           H
ATOM   3594 HG22 VAL   239      16.357  40.276  44.162  1.00  0.00           H
ATOM   3595 HG23 VAL   239      16.565  40.007  42.346  1.00  0.00           H
ATOM   3596  C   VAL   239      19.809  42.255  44.546  1.00  0.00           C
ATOM   3597  O   VAL   239      20.802  42.022  43.879  1.00  0.00           O
ATOM   3598  N   PHE   240      19.792  42.997  45.622  1.00  0.00           N
ATOM   3599  H   PHE   240      18.951  43.051  46.180  1.00  0.00           H
ATOM   3600  CA  PHE   240      20.992  43.574  46.216  1.00  0.00           C
ATOM   3601  HA  PHE   240      21.580  44.005  45.405  1.00  0.00           H
ATOM   3602  CB  PHE   240      20.534  44.672  47.191  1.00  0.00           C
ATOM   3603  HB2 PHE   240      19.856  44.153  47.867  1.00  0.00           H
ATOM   3604  HB3 PHE   240      21.348  44.895  47.881  1.00  0.00           H
ATOM   3605  CG  PHE   240      19.689  45.798  46.607  1.00  0.00           C
ATOM   3606  CD1 PHE   240      18.923  46.608  47.459  1.00  0.00           C
ATOM   3607  HD1 PHE   240      19.104  46.584  48.524  1.00  0.00           H
ATOM   3608  CE1 PHE   240      18.150  47.678  46.912  1.00  0.00           C
ATOM   3609  HE1 PHE   240      17.585  48.367  47.523  1.00  0.00           H
ATOM   3610  CZ  PHE   240      18.131  47.930  45.502  1.00  0.00           C
ATOM   3611  HZ  PHE   240      17.746  48.862  45.116  1.00  0.00           H
ATOM   3612  CE2 PHE   240      18.964  47.227  44.648  1.00  0.00           C
ATOM   3613  HE2 PHE   240      18.996  47.498  43.603  1.00  0.00           H
ATOM   3614  CD2 PHE   240      19.688  46.109  45.175  1.00  0.00           C
ATOM   3615  HD2 PHE   240      20.257  45.464  44.523  1.00  0.00           H
ATOM   3616  C   PHE   240      21.874  42.566  46.961  1.00  0.00           C
ATOM   3617  O   PHE   240      21.448  41.553  47.496  1.00  0.00           O
ATOM   3618  N   GLY   241      23.213  42.786  46.954  1.00  0.00           N
ATOM   3619  H   GLY   241      23.527  43.564  46.393  1.00  0.00           H
ATOM   3620  CA  GLY   241      24.228  41.854  47.473  1.00  0.00           C
ATOM   3621  HA2 GLY   241      23.864  41.094  48.165  1.00  0.00           H
ATOM   3622  HA3 GLY   241      24.516  41.169  46.676  1.00  0.00           H
ATOM   3623  C   GLY   241      25.477  42.506  48.172  1.00  0.00           C
ATOM   3624  O   GLY   241      26.225  41.791  48.873  1.00  0.00           O
ATOM   3625  N   ASH   242      25.541  43.892  48.158  1.00  0.00           N
ATOM   3626  H   ASH   242      24.739  44.388  47.797  1.00  0.00           H
ATOM   3627  CA  ASH   242      26.659  44.618  48.827  1.00  0.00           C
ATOM   3628  HA  ASH   242      27.523  43.977  48.654  1.00  0.00           H
ATOM   3629  CB  ASH   242      26.837  45.947  48.194  1.00  0.00           C
ATOM   3630  HB2 ASH   242      26.439  46.006  47.181  1.00  0.00           H
ATOM   3631  HB3 ASH   242      26.247  46.656  48.773  1.00  0.00           H
ATOM   3632  CG  ASH   242      28.296  46.337  48.233  1.00  0.00           C
ATOM   3633  OD1 ASH   242      29.100  45.950  49.096  1.00  0.00           O
ATOM   3634  OD2 ASH   242      28.758  47.241  47.387  1.00  0.00           O
ATOM   3635  HD2 ASH   242      28.017  47.541  46.857  1.00  0.00           H
ATOM   3636  C   ASH   242      26.364  44.572  50.359  1.00  0.00           C
ATOM   3637  O   ASH   242      25.254  44.248  50.714  1.00  0.00           O
ATOM   3638  N   ASN   243      27.349  44.915  51.191  1.00  0.00           N
ATOM   3639  H   ASN   243      28.183  45.259  50.737  1.00  0.00           H
ATOM   3640  CA  ASN   243      27.135  45.072  52.554  1.00  0.00           C
ATOM   3641  HA  ASN   243      26.064  45.079  52.761  1.00  0.00           H
ATOM   3642  CB  ASN   243      27.978  43.941  53.318  1.00  0.00           C
ATOM   3643  HB2 ASN   243      28.921  43.800  52.790  1.00  0.00           H
ATOM   3644  HB3 ASN   243      28.112  44.277  54.346  1.00  0.00           H
ATOM   3645  CG  ASN   243      27.140  42.640  53.483  1.00  0.00           C
ATOM   3646  OD1 ASN   243      27.659  41.575  53.182  1.00  0.00           O
ATOM   3647  ND2 ASN   243      25.860  42.666  53.907  1.00  0.00           N
ATOM   3648 HD21 ASN   243      25.468  41.736  53.884  1.00  0.00           H
ATOM   3649 HD22 ASN   243      25.342  43.527  54.012  1.00  0.00           H
ATOM   3650  C   ASN   243      27.683  46.452  52.958  1.00  0.00           C
ATOM   3651  O   ASN   243      28.853  46.797  52.675  1.00  0.00           O
ATOM   3652  N   PRO   244      26.877  47.233  53.839  1.00  0.00           N
ATOM   3653  CD  PRO   244      27.429  48.359  54.541  1.00  0.00           C
ATOM   3654  HD2 PRO   244      27.289  49.299  54.005  1.00  0.00           H
ATOM   3655  HD3 PRO   244      28.454  48.205  54.880  1.00  0.00           H
ATOM   3656  CG  PRO   244      26.465  48.484  55.752  1.00  0.00           C
ATOM   3657  HG2 PRO   244      26.344  49.491  56.148  1.00  0.00           H
ATOM   3658  HG3 PRO   244      26.824  47.925  56.616  1.00  0.00           H
ATOM   3659  CB  PRO   244      25.111  48.082  55.220  1.00  0.00           C
ATOM   3660  HB2 PRO   244      24.620  49.030  55.006  1.00  0.00           H
ATOM   3661  HB3 PRO   244      24.443  47.601  55.934  1.00  0.00           H
ATOM   3662  CA  PRO   244      25.413  47.139  54.048  1.00  0.00           C
ATOM   3663  HA  PRO   244      25.238  46.142  54.452  1.00  0.00           H
ATOM   3664  C   PRO   244      24.504  47.480  52.841  1.00  0.00           C
ATOM   3665  O   PRO   244      24.736  48.456  52.099  1.00  0.00           O
ATOM   3666  N   ARG   245      23.437  46.730  52.621  1.00  0.00           N
ATOM   3667  H   ARG   245      23.260  45.964  53.256  1.00  0.00           H
ATOM   3668  CA  ARG   245      22.351  46.902  51.623  1.00  0.00           C
ATOM   3669  HA  ARG   245      22.523  47.784  51.005  1.00  0.00           H
ATOM   3670  CB  ARG   245      22.261  45.797  50.599  1.00  0.00           C
ATOM   3671  HB2 ARG   245      21.473  46.000  49.874  1.00  0.00           H
ATOM   3672  HB3 ARG   245      23.126  45.767  49.936  1.00  0.00           H
ATOM   3673  CG  ARG   245      22.089  44.390  51.117  1.00  0.00           C
ATOM   3674  HG2 ARG   245      22.900  44.108  51.788  1.00  0.00           H
ATOM   3675  HG3 ARG   245      21.174  44.366  51.709  1.00  0.00           H
ATOM   3676  CD  ARG   245      22.119  43.327  49.993  1.00  0.00           C
ATOM   3677  HD2 ARG   245      21.242  43.591  49.402  1.00  0.00           H
ATOM   3678  HD3 ARG   245      23.083  43.282  49.484  1.00  0.00           H
ATOM   3679  NE  ARG   245      21.958  42.036  50.627  1.00  0.00           N
ATOM   3680  HE  ARG   245      20.971  41.869  50.763  1.00  0.00           H
ATOM   3681  CZ  ARG   245      22.766  41.147  51.031  1.00  0.00           C
ATOM   3682  NH1 ARG   245      22.264  40.119  51.508  1.00  0.00           N
ATOM   3683 HH11 ARG   245      21.271  39.942  51.464  1.00  0.00           H
ATOM   3684 HH12 ARG   245      22.861  39.356  51.792  1.00  0.00           H
ATOM   3685  NH2 ARG   245      24.068  41.275  50.972  1.00  0.00           N
ATOM   3686 HH21 ARG   245      24.407  42.204  50.767  1.00  0.00           H
ATOM   3687 HH22 ARG   245      24.606  40.485  51.300  1.00  0.00           H
ATOM   3688  C   ARG   245      20.980  47.143  52.336  1.00  0.00           C
ATOM   3689  O   ARG   245      20.841  46.645  53.429  1.00  0.00           O
ATOM   3690  N   PRO   246      20.011  47.794  51.706  1.00  0.00           N
ATOM   3691  CD  PRO   246      20.211  48.655  50.516  1.00  0.00           C
ATOM   3692  HD2 PRO   246      20.505  48.119  49.613  1.00  0.00           H
ATOM   3693  HD3 PRO   246      20.893  49.471  50.751  1.00  0.00           H
ATOM   3694  CG  PRO   246      18.787  49.201  50.209  1.00  0.00           C
ATOM   3695  HG2 PRO   246      18.397  48.509  49.463  1.00  0.00           H
ATOM   3696  HG3 PRO   246      18.894  50.263  49.988  1.00  0.00           H
ATOM   3697  CB  PRO   246      17.964  48.948  51.501  1.00  0.00           C
ATOM   3698  HB2 PRO   246      16.945  48.676  51.224  1.00  0.00           H
ATOM   3699  HB3 PRO   246      17.925  49.706  52.283  1.00  0.00           H
ATOM   3700  CA  PRO   246      18.620  47.693  52.096  1.00  0.00           C
ATOM   3701  HA  PRO   246      18.512  47.582  53.175  1.00  0.00           H
ATOM   3702  C   PRO   246      18.114  46.345  51.501  1.00  0.00           C
ATOM   3703  O   PRO   246      18.757  45.622  50.728  1.00  0.00           O
ATOM   3704  N   ASN   247      16.910  46.009  51.920  1.00  0.00           N
ATOM   3705  H   ASN   247      16.529  46.572  52.668  1.00  0.00           H
ATOM   3706  CA  ASN   247      16.065  45.000  51.348  1.00  0.00           C
ATOM   3707  HA  ASN   247      16.576  44.038  51.332  1.00  0.00           H
ATOM   3708  CB  ASN   247      14.752  44.993  52.124  1.00  0.00           C
ATOM   3709  HB2 ASN   247      14.931  44.862  53.191  1.00  0.00           H
ATOM   3710  HB3 ASN   247      14.358  45.995  51.961  1.00  0.00           H
ATOM   3711  CG  ASN   247      13.763  43.935  51.608  1.00  0.00           C
ATOM   3712  OD1 ASN   247      14.156  42.738  51.525  1.00  0.00           O
ATOM   3713  ND2 ASN   247      12.548  44.331  51.334  1.00  0.00           N
ATOM   3714 HD21 ASN   247      11.890  43.651  50.982  1.00  0.00           H
ATOM   3715 HD22 ASN   247      12.343  45.320  51.365  1.00  0.00           H
ATOM   3716  C   ASN   247      15.803  45.266  49.858  1.00  0.00           C
ATOM   3717  O   ASN   247      15.767  46.432  49.512  1.00  0.00           O
ATOM   3718  N   ASP   248      15.602  44.304  48.991  1.00  0.00           N
ATOM   3719  H   ASP   248      15.588  43.369  49.373  1.00  0.00           H
ATOM   3720  CA  ASP   248      15.644  44.390  47.514  1.00  0.00           C
ATOM   3721  HA  ASP   248      16.622  44.773  47.221  1.00  0.00           H
ATOM   3722  CB  ASP   248      15.457  42.966  46.958  1.00  0.00           C
ATOM   3723  HB2 ASP   248      14.489  42.498  47.139  1.00  0.00           H
ATOM   3724  HB3 ASP   248      15.568  42.970  45.873  1.00  0.00           H
ATOM   3725  CG  ASP   248      16.550  41.937  47.491  1.00  0.00           C
ATOM   3726  OD1 ASP   248      17.780  42.283  47.503  1.00  0.00           O
ATOM   3727  OD2 ASP   248      16.232  40.730  47.671  1.00  0.00           O
ATOM   3728  C   ASP   248      14.564  45.314  46.946  1.00  0.00           C
ATOM   3729  O   ASP   248      13.402  45.207  47.258  1.00  0.00           O
ATOM   3730  N   GLY   249      15.056  46.269  46.101  1.00  0.00           N
ATOM   3731  H   GLY   249      16.054  46.243  45.944  1.00  0.00           H
ATOM   3732  CA  GLY   249      14.363  47.478  45.615  1.00  0.00           C
ATOM   3733  HA2 GLY   249      13.293  47.276  45.670  1.00  0.00           H
ATOM   3734  HA3 GLY   249      14.601  48.445  46.060  1.00  0.00           H
ATOM   3735  C   GLY   249      14.492  47.684  44.129  1.00  0.00           C
ATOM   3736  O   GLY   249      14.649  46.766  43.330  1.00  0.00           O
ATOM   3737  N   THR   250      14.207  48.941  43.743  1.00  0.00           N
ATOM   3738  H   THR   250      13.960  49.619  44.449  1.00  0.00           H
ATOM   3739  CA  THR   250      14.124  49.381  42.365  1.00  0.00           C
ATOM   3740  HA  THR   250      13.521  48.656  41.820  1.00  0.00           H
ATOM   3741  CB  THR   250      13.316  50.673  42.242  1.00  0.00           C
ATOM   3742  HB  THR   250      13.569  51.362  43.048  1.00  0.00           H
ATOM   3743  CG2 THR   250      13.299  51.377  40.881  1.00  0.00           C
ATOM   3744 HG21 THR   250      12.507  52.125  40.915  1.00  0.00           H
ATOM   3745 HG22 THR   250      14.217  51.897  40.609  1.00  0.00           H
ATOM   3746 HG23 THR   250      13.012  50.693  40.082  1.00  0.00           H
ATOM   3747  OG1 THR   250      11.987  50.296  42.537  1.00  0.00           O
ATOM   3748  HG1 THR   250      11.905  50.480  43.476  1.00  0.00           H
ATOM   3749  C   THR   250      15.549  49.521  41.815  1.00  0.00           C
ATOM   3750  O   THR   250      16.326  50.465  42.062  1.00  0.00           O
ATOM   3751  N   GLY   251      16.027  48.505  41.084  1.00  0.00           N
ATOM   3752  H   GLY   251      15.355  47.831  40.747  1.00  0.00           H
ATOM   3753  CA  GLY   251      17.426  48.346  40.529  1.00  0.00           C
ATOM   3754  HA2 GLY   251      18.126  48.625  41.317  1.00  0.00           H
ATOM   3755  HA3 GLY   251      17.552  47.296  40.266  1.00  0.00           H
ATOM   3756  C   GLY   251      17.772  49.369  39.399  1.00  0.00           C
ATOM   3757  O   GLY   251      16.953  50.191  39.089  1.00  0.00           O
ATOM   3758  N   SER   252      19.001  49.179  38.898  1.00  0.00           N
ATOM   3759  H   SER   252      19.697  48.567  39.299  1.00  0.00           H
ATOM   3760  CA  SER   252      19.497  50.063  37.837  1.00  0.00           C
ATOM   3761  HA  SER   252      18.685  50.682  37.452  1.00  0.00           H
ATOM   3762  CB  SER   252      20.430  51.032  38.462  1.00  0.00           C
ATOM   3763  HB2 SER   252      20.143  51.275  39.486  1.00  0.00           H
ATOM   3764  HB3 SER   252      21.429  50.597  38.476  1.00  0.00           H
ATOM   3765  OG  SER   252      20.526  52.194  37.703  1.00  0.00           O
ATOM   3766  HG  SER   252      20.917  52.874  38.256  1.00  0.00           H
ATOM   3767  C   SER   252      20.272  49.279  36.843  1.00  0.00           C
ATOM   3768  O   SER   252      21.181  48.524  37.125  1.00  0.00           O
ATOM   3769  N   CYX   253      19.938  49.500  35.615  1.00  0.00           N
ATOM   3770  H   CYX   253      19.199  50.150  35.388  1.00  0.00           H
ATOM   3771  CA  CYX   253      20.799  49.075  34.521  1.00  0.00           C
ATOM   3772  HA  CYX   253      21.276  48.140  34.817  1.00  0.00           H
ATOM   3773  CB  CYX   253      19.858  48.906  33.340  1.00  0.00           C
ATOM   3774  HB2 CYX   253      19.617  49.911  32.991  1.00  0.00           H
ATOM   3775  HB3 CYX   253      20.446  48.463  32.536  1.00  0.00           H
ATOM   3776  SG  CYX   253      18.178  48.060  33.389  1.00  0.00           S
ATOM   3777  C   CYX   253      21.946  50.030  34.074  1.00  0.00           C
ATOM   3778  O   CYX   253      22.369  49.858  32.970  1.00  0.00           O
ATOM   3779  N   GLY   254      22.333  51.031  34.908  1.00  0.00           N
ATOM   3780  H   GLY   254      21.956  51.090  35.843  1.00  0.00           H
ATOM   3781  CA  GLY   254      23.238  52.142  34.627  1.00  0.00           C
ATOM   3782  HA2 GLY   254      23.880  51.964  33.765  1.00  0.00           H
ATOM   3783  HA3 GLY   254      22.703  53.062  34.395  1.00  0.00           H
ATOM   3784  C   GLY   254      24.120  52.472  35.778  1.00  0.00           C
ATOM   3785  O   GLY   254      23.950  51.951  36.880  1.00  0.00           O
ATOM   3786  N   PRO   255      24.834  53.563  35.684  1.00  0.00           N
ATOM   3787  CD  PRO   255      24.932  54.505  34.540  1.00  0.00           C
ATOM   3788  HD2 PRO   255      24.009  54.983  34.209  1.00  0.00           H
ATOM   3789  HD3 PRO   255      25.463  54.019  33.722  1.00  0.00           H
ATOM   3790  CG  PRO   255      25.791  55.722  34.930  1.00  0.00           C
ATOM   3791  HG2 PRO   255      25.160  56.510  35.346  1.00  0.00           H
ATOM   3792  HG3 PRO   255      26.311  56.221  34.112  1.00  0.00           H
ATOM   3793  CB  PRO   255      26.592  55.055  36.059  1.00  0.00           C
ATOM   3794  HB2 PRO   255      26.969  55.743  36.815  1.00  0.00           H
ATOM   3795  HB3 PRO   255      27.326  54.454  35.522  1.00  0.00           H
ATOM   3796  CA  PRO   255      25.677  54.070  36.767  1.00  0.00           C
ATOM   3797  HA  PRO   255      26.276  53.317  37.280  1.00  0.00           H
ATOM   3798  C   PRO   255      24.808  54.790  37.877  1.00  0.00           C
ATOM   3799  O   PRO   255      23.558  55.007  37.754  1.00  0.00           O
ATOM   3800  N   VAL   256      25.369  55.389  38.872  1.00  0.00           N
ATOM   3801  H   VAL   256      26.276  55.087  39.198  1.00  0.00           H
ATOM   3802  CA  VAL   256      24.736  56.429  39.725  1.00  0.00           C
ATOM   3803  HA  VAL   256      23.702  56.524  39.392  1.00  0.00           H
ATOM   3804  CB  VAL   256      24.557  56.093  41.224  1.00  0.00           C
ATOM   3805  HB  VAL   256      24.108  57.001  41.625  1.00  0.00           H
ATOM   3806  CG1 VAL   256      23.529  54.954  41.416  1.00  0.00           C
ATOM   3807 HG11 VAL   256      22.532  55.298  41.138  1.00  0.00           H
ATOM   3808 HG12 VAL   256      23.762  54.131  40.743  1.00  0.00           H
ATOM   3809 HG13 VAL   256      23.516  54.696  42.476  1.00  0.00           H
ATOM   3810  CG2 VAL   256      25.837  55.705  42.000  1.00  0.00           C
ATOM   3811 HG21 VAL   256      25.538  55.542  43.035  1.00  0.00           H
ATOM   3812 HG22 VAL   256      26.225  54.823  41.491  1.00  0.00           H
ATOM   3813 HG23 VAL   256      26.558  56.522  42.022  1.00  0.00           H
ATOM   3814  C   VAL   256      25.362  57.845  39.680  1.00  0.00           C
ATOM   3815  O   VAL   256      26.592  57.932  39.593  1.00  0.00           O
ATOM   3816  N   SER   257      24.637  58.900  39.908  1.00  0.00           N
ATOM   3817  H   SER   257      23.663  58.799  40.156  1.00  0.00           H
ATOM   3818  CA  SER   257      25.038  60.328  39.936  1.00  0.00           C
ATOM   3819  HA  SER   257      25.703  60.509  39.092  1.00  0.00           H
ATOM   3820  CB  SER   257      23.778  61.113  39.549  1.00  0.00           C
ATOM   3821  HB2 SER   257      24.203  62.104  39.388  1.00  0.00           H
ATOM   3822  HB3 SER   257      23.222  60.782  38.673  1.00  0.00           H
ATOM   3823  OG  SER   257      22.785  61.303  40.462  1.00  0.00           O
ATOM   3824  HG  SER   257      22.258  61.986  40.040  1.00  0.00           H
ATOM   3825  C   SER   257      25.730  60.730  41.222  1.00  0.00           C
ATOM   3826  O   SER   257      25.580  61.771  41.787  1.00  0.00           O
ATOM   3827  N   SER   258      26.575  59.837  41.749  1.00  0.00           N
ATOM   3828  H   SER   258      26.771  59.004  41.211  1.00  0.00           H
ATOM   3829  CA  SER   258      27.442  60.004  42.883  1.00  0.00           C
ATOM   3830  HA  SER   258      27.717  61.059  42.902  1.00  0.00           H
ATOM   3831  CB  SER   258      26.700  59.722  44.177  1.00  0.00           C
ATOM   3832  HB2 SER   258      25.699  60.154  44.150  1.00  0.00           H
ATOM   3833  HB3 SER   258      26.736  58.654  44.394  1.00  0.00           H
ATOM   3834  OG  SER   258      27.418  60.417  45.147  1.00  0.00           O
ATOM   3835  HG  SER   258      26.974  61.237  45.375  1.00  0.00           H
ATOM   3836  C   SER   258      28.691  59.127  42.869  1.00  0.00           C
ATOM   3837  O   SER   258      28.696  57.976  42.443  1.00  0.00           O
ATOM   3838  N   ASN   259      29.808  59.619  43.512  1.00  0.00           N
ATOM   3839  H   ASN   259      29.691  60.507  43.979  1.00  0.00           H
ATOM   3840  CA  ASN   259      31.147  58.992  43.668  1.00  0.00           C
ATOM   3841  HA  ASN   259      31.419  58.446  42.764  1.00  0.00           H
ATOM   3842  CB  ASN   259      32.188  60.148  43.753  1.00  0.00           C
ATOM   3843  HB2 ASN   259      32.331  60.548  42.750  1.00  0.00           H
ATOM   3844  HB3 ASN   259      31.904  60.962  44.420  1.00  0.00           H
ATOM   3845  CG  ASN   259      33.491  59.694  44.268  1.00  0.00           C
ATOM   3846  OD1 ASN   259      34.049  58.826  43.684  1.00  0.00           O
ATOM   3847  ND2 ASN   259      34.003  60.245  45.340  1.00  0.00           N
ATOM   3848 HD21 ASN   259      34.721  59.836  45.921  1.00  0.00           H
ATOM   3849 HD22 ASN   259      33.740  61.181  45.617  1.00  0.00           H
ATOM   3850  C   ASN   259      31.199  58.000  44.895  1.00  0.00           C
ATOM   3851  O   ASN   259      30.290  58.050  45.730  1.00  0.00           O
ATOM   3852  N   GLY   260      32.140  57.053  44.932  1.00  0.00           N
ATOM   3853  H   GLY   260      32.700  56.953  44.097  1.00  0.00           H
ATOM   3854  CA  GLY   260      32.439  56.184  46.018  1.00  0.00           C
ATOM   3855  HA2 GLY   260      32.850  56.660  46.908  1.00  0.00           H
ATOM   3856  HA3 GLY   260      31.538  55.721  46.419  1.00  0.00           H
ATOM   3857  C   GLY   260      33.488  55.205  45.440  1.00  0.00           C
ATOM   3858  O   GLY   260      33.262  54.650  44.334  1.00  0.00           O
ATOM   3859  N   ALA   261      34.492  54.809  46.189  1.00  0.00           N
ATOM   3860  H   ALA   261      34.698  55.262  47.069  1.00  0.00           H
ATOM   3861  CA  ALA   261      35.631  54.060  45.636  1.00  0.00           C
ATOM   3862  HA  ALA   261      35.964  54.558  44.726  1.00  0.00           H
ATOM   3863  CB  ALA   261      36.866  54.110  46.638  1.00  0.00           C
ATOM   3864  HB1 ALA   261      37.110  55.146  46.873  1.00  0.00           H
ATOM   3865  HB2 ALA   261      36.640  53.549  47.545  1.00  0.00           H
ATOM   3866  HB3 ALA   261      37.702  53.492  46.310  1.00  0.00           H
ATOM   3867  C   ALA   261      35.208  52.555  45.332  1.00  0.00           C
ATOM   3868  O   ALA   261      35.465  51.992  44.267  1.00  0.00           O
ATOM   3869  N   TYR   262      34.431  51.894  46.150  1.00  0.00           N
ATOM   3870  H   TYR   262      34.058  52.436  46.917  1.00  0.00           H
ATOM   3871  CA  TYR   262      34.455  50.423  46.314  1.00  0.00           C
ATOM   3872  HA  TYR   262      35.402  50.011  45.965  1.00  0.00           H
ATOM   3873  CB  TYR   262      34.273  50.176  47.792  1.00  0.00           C
ATOM   3874  HB2 TYR   262      35.148  50.599  48.288  1.00  0.00           H
ATOM   3875  HB3 TYR   262      33.348  50.673  48.081  1.00  0.00           H
ATOM   3876  CG  TYR   262      34.036  48.775  48.294  1.00  0.00           C
ATOM   3877  CD1 TYR   262      35.132  47.994  48.609  1.00  0.00           C
ATOM   3878  HD1 TYR   262      36.146  48.333  48.449  1.00  0.00           H
ATOM   3879  CE1 TYR   262      34.971  46.668  49.132  1.00  0.00           C
ATOM   3880  HE1 TYR   262      35.836  46.139  49.506  1.00  0.00           H
ATOM   3881  CZ  TYR   262      33.712  46.124  49.323  1.00  0.00           C
ATOM   3882  OH  TYR   262      33.515  44.935  49.976  1.00  0.00           O
ATOM   3883  HH  TYR   262      32.563  44.856  50.065  1.00  0.00           H
ATOM   3884  CE2 TYR   262      32.616  46.964  49.105  1.00  0.00           C
ATOM   3885  HE2 TYR   262      31.615  46.571  49.206  1.00  0.00           H
ATOM   3886  CD2 TYR   262      32.777  48.192  48.487  1.00  0.00           C
ATOM   3887  HD2 TYR   262      31.850  48.683  48.229  1.00  0.00           H
ATOM   3888  C   TYR   262      33.233  49.819  45.472  1.00  0.00           C
ATOM   3889  O   TYR   262      32.208  50.434  45.165  1.00  0.00           O
ATOM   3890  N   GLY   263      33.316  48.519  45.310  1.00  0.00           N
ATOM   3891  H   GLY   263      34.141  47.938  45.362  1.00  0.00           H
ATOM   3892  CA  GLY   263      32.189  47.667  44.836  1.00  0.00           C
ATOM   3893  HA2 GLY   263      31.345  48.000  45.440  1.00  0.00           H
ATOM   3894  HA3 GLY   263      31.916  47.667  43.781  1.00  0.00           H
ATOM   3895  C   GLY   263      32.524  46.194  45.257  1.00  0.00           C
ATOM   3896  O   GLY   263      33.681  45.890  45.559  1.00  0.00           O
ATOM   3897  N   VAL   264      31.556  45.359  45.173  1.00  0.00           N
ATOM   3898  H   VAL   264      30.737  45.637  44.651  1.00  0.00           H
ATOM   3899  CA  VAL   264      31.549  43.988  45.704  1.00  0.00           C
ATOM   3900  HA  VAL   264      32.405  43.753  46.338  1.00  0.00           H
ATOM   3901  CB  VAL   264      30.296  43.714  46.566  1.00  0.00           C
ATOM   3902  HB  VAL   264      30.242  44.465  47.353  1.00  0.00           H
ATOM   3903  CG1 VAL   264      28.922  43.897  45.779  1.00  0.00           C
ATOM   3904 HG11 VAL   264      28.099  43.468  46.350  1.00  0.00           H
ATOM   3905 HG12 VAL   264      28.799  44.970  45.633  1.00  0.00           H
ATOM   3906 HG13 VAL   264      28.969  43.417  44.801  1.00  0.00           H
ATOM   3907  CG2 VAL   264      30.347  42.407  47.277  1.00  0.00           C
ATOM   3908 HG21 VAL   264      29.456  42.411  47.904  1.00  0.00           H
ATOM   3909 HG22 VAL   264      30.090  41.612  46.577  1.00  0.00           H
ATOM   3910 HG23 VAL   264      31.281  42.051  47.713  1.00  0.00           H
ATOM   3911  C   VAL   264      31.735  42.927  44.649  1.00  0.00           C
ATOM   3912  O   VAL   264      31.184  43.048  43.572  1.00  0.00           O
ATOM   3913  N   LYS   265      32.584  41.881  44.822  1.00  0.00           N
ATOM   3914  H   LYS   265      33.002  41.896  45.741  1.00  0.00           H
ATOM   3915  CA  LYS   265      32.968  40.802  43.875  1.00  0.00           C
ATOM   3916  HA  LYS   265      33.479  41.250  43.023  1.00  0.00           H
ATOM   3917  CB  LYS   265      34.062  39.935  44.478  1.00  0.00           C
ATOM   3918  HB2 LYS   265      34.943  40.548  44.669  1.00  0.00           H
ATOM   3919  HB3 LYS   265      33.751  39.653  45.484  1.00  0.00           H
ATOM   3920  CG  LYS   265      34.444  38.542  43.792  1.00  0.00           C
ATOM   3921  HG2 LYS   265      35.032  38.005  44.537  1.00  0.00           H
ATOM   3922  HG3 LYS   265      33.494  38.026  43.653  1.00  0.00           H
ATOM   3923  CD  LYS   265      35.107  38.664  42.400  1.00  0.00           C
ATOM   3924  HD2 LYS   265      34.357  38.745  41.614  1.00  0.00           H
ATOM   3925  HD3 LYS   265      35.557  39.657  42.391  1.00  0.00           H
ATOM   3926  CE  LYS   265      36.033  37.543  41.900  1.00  0.00           C
ATOM   3927  HE2 LYS   265      35.484  36.609  41.785  1.00  0.00           H
ATOM   3928  HE3 LYS   265      36.414  37.876  40.933  1.00  0.00           H
ATOM   3929  NZ  LYS   265      37.222  37.395  42.850  1.00  0.00           N
ATOM   3930  HZ1 LYS   265      37.554  38.297  43.160  1.00  0.00           H
ATOM   3931  HZ2 LYS   265      36.950  36.889  43.682  1.00  0.00           H
ATOM   3932  HZ3 LYS   265      38.027  36.928  42.458  1.00  0.00           H
ATOM   3933  C   LYS   265      31.712  40.053  43.444  1.00  0.00           C
ATOM   3934  O   LYS   265      30.872  39.639  44.232  1.00  0.00           O
ATOM   3935  N   GLY   266      31.640  39.789  42.189  1.00  0.00           N
ATOM   3936  H   GLY   266      32.346  40.128  41.551  1.00  0.00           H
ATOM   3937  CA  GLY   266      30.455  39.164  41.581  1.00  0.00           C
ATOM   3938  HA2 GLY   266      29.833  38.775  42.387  1.00  0.00           H
ATOM   3939  HA3 GLY   266      29.957  39.918  40.971  1.00  0.00           H
ATOM   3940  C   GLY   266      30.955  38.059  40.640  1.00  0.00           C
ATOM   3941  O   GLY   266      32.129  37.935  40.502  1.00  0.00           O
ATOM   3942  N   PHE   267      30.110  37.298  39.902  1.00  0.00           N
ATOM   3943  H   PHE   267      29.121  37.410  40.076  1.00  0.00           H
ATOM   3944  CA  PHE   267      30.407  36.253  38.917  1.00  0.00           C
ATOM   3945  HA  PHE   267      31.140  36.449  38.134  1.00  0.00           H
ATOM   3946  CB  PHE   267      31.017  35.009  39.687  1.00  0.00           C
ATOM   3947  HB2 PHE   267      31.311  34.131  39.112  1.00  0.00           H
ATOM   3948  HB3 PHE   267      31.952  35.458  40.023  1.00  0.00           H
ATOM   3949  CG  PHE   267      30.191  34.491  40.824  1.00  0.00           C
ATOM   3950  CD1 PHE   267      30.697  34.685  42.117  1.00  0.00           C
ATOM   3951  HD1 PHE   267      31.616  35.236  42.253  1.00  0.00           H
ATOM   3952  CE1 PHE   267      30.026  34.179  43.216  1.00  0.00           C
ATOM   3953  HE1 PHE   267      30.477  34.310  44.189  1.00  0.00           H
ATOM   3954  CZ  PHE   267      28.734  33.557  43.126  1.00  0.00           C
ATOM   3955  HZ  PHE   267      28.325  33.142  44.035  1.00  0.00           H
ATOM   3956  CE2 PHE   267      28.244  33.353  41.808  1.00  0.00           C
ATOM   3957  HE2 PHE   267      27.348  32.757  41.709  1.00  0.00           H
ATOM   3958  CD2 PHE   267      28.972  33.813  40.689  1.00  0.00           C
ATOM   3959  HD2 PHE   267      28.651  33.491  39.710  1.00  0.00           H
ATOM   3960  C   PHE   267      29.152  35.870  38.117  1.00  0.00           C
ATOM   3961  O   PHE   267      28.970  34.728  37.699  1.00  0.00           O
ATOM   3962  N   SER   268      28.136  36.763  38.061  1.00  0.00           N
ATOM   3963  H   SER   268      28.290  37.738  38.271  1.00  0.00           H
ATOM   3964  CA  SER   268      26.751  36.320  37.931  1.00  0.00           C
ATOM   3965  HA  SER   268      26.446  35.500  38.582  1.00  0.00           H
ATOM   3966  CB  SER   268      25.775  37.435  38.296  1.00  0.00           C
ATOM   3967  HB2 SER   268      25.648  38.177  37.508  1.00  0.00           H
ATOM   3968  HB3 SER   268      24.798  36.993  38.492  1.00  0.00           H
ATOM   3969  OG  SER   268      26.234  38.136  39.489  1.00  0.00           O
ATOM   3970  HG  SER   268      26.281  37.494  40.202  1.00  0.00           H
ATOM   3971  C   SER   268      26.509  35.751  36.572  1.00  0.00           C
ATOM   3972  O   SER   268      26.681  36.469  35.604  1.00  0.00           O
ATOM   3973  N   PHE   269      26.009  34.551  36.482  1.00  0.00           N
ATOM   3974  H   PHE   269      25.880  34.083  37.366  1.00  0.00           H
ATOM   3975  CA  PHE   269      25.870  33.861  35.242  1.00  0.00           C
ATOM   3976  HA  PHE   269      26.689  34.198  34.607  1.00  0.00           H
ATOM   3977  CB  PHE   269      26.125  32.377  35.319  1.00  0.00           C
ATOM   3978  HB2 PHE   269      25.209  31.979  35.759  1.00  0.00           H
ATOM   3979  HB3 PHE   269      26.442  32.057  34.327  1.00  0.00           H
ATOM   3980  CG  PHE   269      27.331  31.934  36.182  1.00  0.00           C
ATOM   3981  CD1 PHE   269      27.163  31.621  37.525  1.00  0.00           C
ATOM   3982  HD1 PHE   269      26.226  31.553  38.057  1.00  0.00           H
ATOM   3983  CE1 PHE   269      28.313  31.259  38.230  1.00  0.00           C
ATOM   3984  HE1 PHE   269      28.231  30.893  39.242  1.00  0.00           H
ATOM   3985  CZ  PHE   269      29.578  31.344  37.683  1.00  0.00           C
ATOM   3986  HZ  PHE   269      30.443  31.053  38.260  1.00  0.00           H
ATOM   3987  CE2 PHE   269      29.698  31.621  36.294  1.00  0.00           C
ATOM   3988  HE2 PHE   269      30.653  31.543  35.795  1.00  0.00           H
ATOM   3989  CD2 PHE   269      28.606  32.008  35.596  1.00  0.00           C
ATOM   3990  HD2 PHE   269      28.583  32.212  34.535  1.00  0.00           H
ATOM   3991  C   PHE   269      24.624  34.157  34.461  1.00  0.00           C
ATOM   3992  O   PHE   269      23.528  34.084  35.041  1.00  0.00           O
ATOM   3993  N   LYS   270      24.812  34.425  33.179  1.00  0.00           N
ATOM   3994  H   LYS   270      25.798  34.504  32.973  1.00  0.00           H
ATOM   3995  CA  LYS   270      23.811  35.018  32.235  1.00  0.00           C
ATOM   3996  HA  LYS   270      23.000  35.465  32.810  1.00  0.00           H
ATOM   3997  CB  LYS   270      24.459  36.106  31.333  1.00  0.00           C
ATOM   3998  HB2 LYS   270      24.967  36.848  31.947  1.00  0.00           H
ATOM   3999  HB3 LYS   270      25.199  35.667  30.664  1.00  0.00           H
ATOM   4000  CG  LYS   270      23.505  36.923  30.519  1.00  0.00           C
ATOM   4001  HG2 LYS   270      22.815  36.249  30.010  1.00  0.00           H
ATOM   4002  HG3 LYS   270      22.851  37.547  31.129  1.00  0.00           H
ATOM   4003  CD  LYS   270      24.271  37.770  29.501  1.00  0.00           C
ATOM   4004  HD2 LYS   270      25.061  38.414  29.887  1.00  0.00           H
ATOM   4005  HD3 LYS   270      24.845  37.115  28.846  1.00  0.00           H
ATOM   4006  CE  LYS   270      23.333  38.589  28.629  1.00  0.00           C
ATOM   4007  HE2 LYS   270      22.685  39.199  29.259  1.00  0.00           H
ATOM   4008  HE3 LYS   270      23.940  39.207  27.967  1.00  0.00           H
ATOM   4009  NZ  LYS   270      22.561  37.671  27.813  1.00  0.00           N
ATOM   4010  HZ1 LYS   270      21.942  37.037  28.298  1.00  0.00           H
ATOM   4011  HZ2 LYS   270      21.909  38.149  27.208  1.00  0.00           H
ATOM   4012  HZ3 LYS   270      23.112  36.996  27.303  1.00  0.00           H
ATOM   4013  C   LYS   270      23.216  33.989  31.343  1.00  0.00           C
ATOM   4014  O   LYS   270      23.860  33.162  30.698  1.00  0.00           O
ATOM   4015  N   TYR   271      21.852  34.084  31.250  1.00  0.00           N
ATOM   4016  H   TYR   271      21.368  34.797  31.776  1.00  0.00           H
ATOM   4017  CA  TYR   271      21.034  33.007  30.653  1.00  0.00           C
ATOM   4018  HA  TYR   271      21.570  32.347  29.972  1.00  0.00           H
ATOM   4019  CB  TYR   271      20.541  32.075  31.762  1.00  0.00           C
ATOM   4020  HB2 TYR   271      20.357  32.774  32.577  1.00  0.00           H
ATOM   4021  HB3 TYR   271      19.614  31.620  31.413  1.00  0.00           H
ATOM   4022  CG  TYR   271      21.567  31.034  32.233  1.00  0.00           C
ATOM   4023  CD1 TYR   271      22.242  31.058  33.496  1.00  0.00           C
ATOM   4024  HD1 TYR   271      22.122  31.974  34.057  1.00  0.00           H
ATOM   4025  CE1 TYR   271      23.262  30.157  33.808  1.00  0.00           C
ATOM   4026  HE1 TYR   271      23.731  30.089  34.779  1.00  0.00           H
ATOM   4027  CZ  TYR   271      23.428  29.052  33.012  1.00  0.00           C
ATOM   4028  OH  TYR   271      24.192  27.984  33.383  1.00  0.00           O
ATOM   4029  HH  TYR   271      24.043  27.154  32.926  1.00  0.00           H
ATOM   4030  CE2 TYR   271      22.769  28.960  31.719  1.00  0.00           C
ATOM   4031  HE2 TYR   271      22.856  28.065  31.120  1.00  0.00           H
ATOM   4032  CD2 TYR   271      21.799  29.914  31.374  1.00  0.00           C
ATOM   4033  HD2 TYR   271      21.432  29.929  30.359  1.00  0.00           H
ATOM   4034  C   TYR   271      19.820  33.659  29.884  1.00  0.00           C
ATOM   4035  O   TYR   271      18.787  33.909  30.514  1.00  0.00           O
ATOM   4036  N   GLY   272      19.961  33.939  28.590  1.00  0.00           N
ATOM   4037  H   GLY   272      20.873  33.834  28.169  1.00  0.00           H
ATOM   4038  CA  GLY   272      18.990  34.825  27.990  1.00  0.00           C
ATOM   4039  HA2 GLY   272      19.158  34.747  26.916  1.00  0.00           H
ATOM   4040  HA3 GLY   272      17.959  34.472  28.002  1.00  0.00           H
ATOM   4041  C   GLY   272      18.956  36.250  28.636  1.00  0.00           C
ATOM   4042  O   GLY   272      20.044  36.762  28.872  1.00  0.00           O
ATOM   4043  N   ASN   273      17.789  36.903  28.781  1.00  0.00           N
ATOM   4044  H   ASN   273      16.990  36.469  28.342  1.00  0.00           H
ATOM   4045  CA  ASN   273      17.624  38.197  29.389  1.00  0.00           C
ATOM   4046  HA  ASN   273      18.220  38.937  28.855  1.00  0.00           H
ATOM   4047  CB  ASN   273      16.184  38.646  29.211  1.00  0.00           C
ATOM   4048  HB2 ASN   273      15.437  37.862  29.338  1.00  0.00           H
ATOM   4049  HB3 ASN   273      15.878  39.369  29.967  1.00  0.00           H
ATOM   4050  CG  ASN   273      15.968  39.261  27.862  1.00  0.00           C
ATOM   4051  OD1 ASN   273      15.804  38.567  26.861  1.00  0.00           O
ATOM   4052  ND2 ASN   273      16.021  40.531  27.767  1.00  0.00           N
ATOM   4053 HD21 ASN   273      15.989  40.911  26.832  1.00  0.00           H
ATOM   4054 HD22 ASN   273      16.055  41.109  28.595  1.00  0.00           H
ATOM   4055  C   ASN   273      17.914  38.149  30.955  1.00  0.00           C
ATOM   4056  O   ASN   273      18.074  39.182  31.582  1.00  0.00           O
ATOM   4057  N   GLY   274      17.842  36.984  31.625  1.00  0.00           N
ATOM   4058  H   GLY   274      17.683  36.155  31.070  1.00  0.00           H
ATOM   4059  CA  GLY   274      17.881  36.786  33.070  1.00  0.00           C
ATOM   4060  HA2 GLY   274      17.655  37.756  33.515  1.00  0.00           H
ATOM   4061  HA3 GLY   274      17.161  36.053  33.433  1.00  0.00           H
ATOM   4062  C   GLY   274      19.272  36.486  33.699  1.00  0.00           C
ATOM   4063  O   GLY   274      20.282  36.545  33.012  1.00  0.00           O
ATOM   4064  N   VAL   275      19.403  36.226  34.985  1.00  0.00           N
ATOM   4065  H   VAL   275      18.538  36.081  35.487  1.00  0.00           H
ATOM   4066  CA  VAL   275      20.692  36.092  35.638  1.00  0.00           C
ATOM   4067  HA  VAL   275      21.233  35.459  34.935  1.00  0.00           H
ATOM   4068  CB  VAL   275      21.398  37.554  35.808  1.00  0.00           C
ATOM   4069  HB  VAL   275      21.367  38.121  34.878  1.00  0.00           H
ATOM   4070  CG1 VAL   275      20.583  38.416  36.780  1.00  0.00           C
ATOM   4071 HG11 VAL   275      19.564  38.478  36.397  1.00  0.00           H
ATOM   4072 HG12 VAL   275      20.462  37.969  37.767  1.00  0.00           H
ATOM   4073 HG13 VAL   275      21.088  39.381  36.737  1.00  0.00           H
ATOM   4074  CG2 VAL   275      22.853  37.338  36.285  1.00  0.00           C
ATOM   4075 HG21 VAL   275      23.347  36.633  35.617  1.00  0.00           H
ATOM   4076 HG22 VAL   275      23.339  38.312  36.233  1.00  0.00           H
ATOM   4077 HG23 VAL   275      22.914  37.060  37.338  1.00  0.00           H
ATOM   4078  C   VAL   275      20.663  35.284  36.945  1.00  0.00           C
ATOM   4079  O   VAL   275      19.705  35.437  37.746  1.00  0.00           O
ATOM   4080  N   TRP   276      21.719  34.478  37.130  1.00  0.00           N
ATOM   4081  H   TRP   276      22.437  34.377  36.428  1.00  0.00           H
ATOM   4082  CA  TRP   276      21.979  33.757  38.413  1.00  0.00           C
ATOM   4083  HA  TRP   276      21.031  33.728  38.950  1.00  0.00           H
ATOM   4084  CB  TRP   276      22.510  32.335  38.148  1.00  0.00           C
ATOM   4085  HB2 TRP   276      23.179  32.234  37.294  1.00  0.00           H
ATOM   4086  HB3 TRP   276      23.102  32.124  39.039  1.00  0.00           H
ATOM   4087  CG  TRP   276      21.503  31.169  38.142  1.00  0.00           C
ATOM   4088  CD1 TRP   276      21.266  30.302  37.102  1.00  0.00           C
ATOM   4089  HD1 TRP   276      21.686  30.350  36.108  1.00  0.00           H
ATOM   4090  NE1 TRP   276      20.382  29.241  37.481  1.00  0.00           N
ATOM   4091  HE1 TRP   276      20.071  28.562  36.802  1.00  0.00           H
ATOM   4092  CE2 TRP   276      20.066  29.353  38.809  1.00  0.00           C
ATOM   4093  CZ2 TRP   276      19.309  28.550  39.674  1.00  0.00           C
ATOM   4094  HZ2 TRP   276      18.716  27.809  39.160  1.00  0.00           H
ATOM   4095  CH2 TRP   276      19.155  28.923  40.994  1.00  0.00           C
ATOM   4096  HH2 TRP   276      18.454  28.425  41.647  1.00  0.00           H
ATOM   4097  CZ3 TRP   276      19.918  29.990  41.517  1.00  0.00           C
ATOM   4098  HZ3 TRP   276      19.830  30.331  42.538  1.00  0.00           H
ATOM   4099  CE3 TRP   276      20.673  30.761  40.612  1.00  0.00           C
ATOM   4100  HE3 TRP   276      21.281  31.542  41.046  1.00  0.00           H
ATOM   4101  CD2 TRP   276      20.680  30.563  39.227  1.00  0.00           C
ATOM   4102  C   TRP   276      22.958  34.507  39.270  1.00  0.00           C
ATOM   4103  O   TRP   276      24.102  34.527  38.845  1.00  0.00           O
ATOM   4104  N   ILE   277      22.461  35.109  40.319  1.00  0.00           N
ATOM   4105  H   ILE   277      21.543  34.780  40.582  1.00  0.00           H
ATOM   4106  CA  ILE   277      23.205  35.942  41.269  1.00  0.00           C
ATOM   4107  HA  ILE   277      24.113  36.318  40.797  1.00  0.00           H
ATOM   4108  CB  ILE   277      22.472  37.276  41.493  1.00  0.00           C
ATOM   4109  HB  ILE   277      21.587  37.115  42.107  1.00  0.00           H
ATOM   4110  CG2 ILE   277      23.258  38.139  42.345  1.00  0.00           C
ATOM   4111 HG21 ILE   277      24.121  38.484  41.775  1.00  0.00           H
ATOM   4112 HG22 ILE   277      22.598  38.967  42.606  1.00  0.00           H
ATOM   4113 HG23 ILE   277      23.675  37.631  43.215  1.00  0.00           H
ATOM   4114  CG1 ILE   277      22.087  38.031  40.165  1.00  0.00           C
ATOM   4115 HG12 ILE   277      23.036  38.132  39.637  1.00  0.00           H
ATOM   4116 HG13 ILE   277      21.382  37.385  39.641  1.00  0.00           H
ATOM   4117  CD1 ILE   277      21.440  39.421  40.115  1.00  0.00           C
ATOM   4118 HD11 ILE   277      22.121  40.113  40.610  1.00  0.00           H
ATOM   4119 HD12 ILE   277      21.282  39.649  39.062  1.00  0.00           H
ATOM   4120 HD13 ILE   277      20.424  39.509  40.496  1.00  0.00           H
ATOM   4121  C   ILE   277      23.440  35.232  42.676  1.00  0.00           C
ATOM   4122  O   ILE   277      22.506  34.703  43.262  1.00  0.00           O
ATOM   4123  N   GLY   278      24.647  35.289  43.277  1.00  0.00           N
ATOM   4124  H   GLY   278      25.365  35.883  42.887  1.00  0.00           H
ATOM   4125  CA  GLY   278      25.001  34.865  44.676  1.00  0.00           C
ATOM   4126  HA2 GLY   278      24.161  34.362  45.157  1.00  0.00           H
ATOM   4127  HA3 GLY   278      25.829  34.157  44.725  1.00  0.00           H
ATOM   4128  C   GLY   278      25.480  36.016  45.583  1.00  0.00           C
ATOM   4129  O   GLY   278      25.903  37.124  45.088  1.00  0.00           O
ATOM   4130  N   ARG   279      25.365  35.981  46.921  1.00  0.00           N
ATOM   4131  H   ARG   279      24.913  35.150  47.273  1.00  0.00           H
ATOM   4132  CA  ARG   279      25.611  37.093  47.835  1.00  0.00           C
ATOM   4133  HA  ARG   279      26.533  37.616  47.580  1.00  0.00           H
ATOM   4134  CB  ARG   279      24.374  38.086  47.773  1.00  0.00           C
ATOM   4135  HB2 ARG   279      24.721  38.933  48.365  1.00  0.00           H
ATOM   4136  HB3 ARG   279      24.288  38.465  46.755  1.00  0.00           H
ATOM   4137  CG  ARG   279      22.975  37.521  48.215  1.00  0.00           C
ATOM   4138  HG2 ARG   279      22.578  36.714  47.600  1.00  0.00           H
ATOM   4139  HG3 ARG   279      23.014  37.318  49.285  1.00  0.00           H
ATOM   4140  CD  ARG   279      21.914  38.618  48.177  1.00  0.00           C
ATOM   4141  HD2 ARG   279      22.269  39.451  48.785  1.00  0.00           H
ATOM   4142  HD3 ARG   279      21.800  38.958  47.148  1.00  0.00           H
ATOM   4143  NE  ARG   279      20.613  38.051  48.672  1.00  0.00           N
ATOM   4144  HE  ARG   279      20.600  37.166  49.159  1.00  0.00           H
ATOM   4145  CZ  ARG   279      19.463  38.618  48.481  1.00  0.00           C
ATOM   4146  NH1 ARG   279      18.400  38.047  48.961  1.00  0.00           N
ATOM   4147 HH11 ARG   279      18.426  37.105  49.325  1.00  0.00           H
ATOM   4148 HH12 ARG   279      17.499  38.502  48.926  1.00  0.00           H
ATOM   4149  NH2 ARG   279      19.209  39.777  47.897  1.00  0.00           N
ATOM   4150 HH21 ARG   279      20.015  40.331  47.641  1.00  0.00           H
ATOM   4151 HH22 ARG   279      18.306  40.223  47.824  1.00  0.00           H
ATOM   4152  C   ARG   279      25.722  36.486  49.211  1.00  0.00           C
ATOM   4153  O   ARG   279      25.105  35.457  49.469  1.00  0.00           O
ATOM   4154  N   THR   280      26.390  37.267  50.090  1.00  0.00           N
ATOM   4155  H   THR   280      26.793  38.150  49.810  1.00  0.00           H
ATOM   4156  CA  THR   280      26.235  37.117  51.609  1.00  0.00           C
ATOM   4157  HA  THR   280      26.763  36.191  51.835  1.00  0.00           H
ATOM   4158  CB  THR   280      26.932  38.334  52.310  1.00  0.00           C
ATOM   4159  HB  THR   280      26.777  38.366  53.388  1.00  0.00           H
ATOM   4160  CG2 THR   280      28.494  38.252  52.021  1.00  0.00           C
ATOM   4161 HG21 THR   280      28.678  38.437  50.963  1.00  0.00           H
ATOM   4162 HG22 THR   280      29.105  38.926  52.623  1.00  0.00           H
ATOM   4163 HG23 THR   280      28.880  37.291  52.363  1.00  0.00           H
ATOM   4164  OG1 THR   280      26.445  39.558  51.863  1.00  0.00           O
ATOM   4165  HG1 THR   280      26.875  40.202  52.429  1.00  0.00           H
ATOM   4166  C   THR   280      24.830  37.076  52.122  1.00  0.00           C
ATOM   4167  O   THR   280      23.861  37.745  51.657  1.00  0.00           O
ATOM   4168  N   LYS   281      24.574  36.308  53.220  1.00  0.00           N
ATOM   4169  H   LYS   281      25.304  35.881  53.772  1.00  0.00           H
ATOM   4170  CA  LYS   281      23.228  36.077  53.835  1.00  0.00           C
ATOM   4171  HA  LYS   281      22.494  35.898  53.050  1.00  0.00           H
ATOM   4172  CB  LYS   281      23.319  34.800  54.623  1.00  0.00           C
ATOM   4173  HB2 LYS   281      23.785  34.061  53.971  1.00  0.00           H
ATOM   4174  HB3 LYS   281      24.026  34.856  55.451  1.00  0.00           H
ATOM   4175  CG  LYS   281      22.007  34.434  55.188  1.00  0.00           C
ATOM   4176  HG2 LYS   281      22.192  33.662  55.936  1.00  0.00           H
ATOM   4177  HG3 LYS   281      21.633  35.172  55.898  1.00  0.00           H
ATOM   4178  CD  LYS   281      20.857  33.953  54.283  1.00  0.00           C
ATOM   4179  HD2 LYS   281      20.438  34.874  53.877  1.00  0.00           H
ATOM   4180  HD3 LYS   281      21.326  33.410  53.462  1.00  0.00           H
ATOM   4181  CE  LYS   281      19.709  33.102  54.829  1.00  0.00           C
ATOM   4182  HE2 LYS   281      20.096  32.161  55.220  1.00  0.00           H
ATOM   4183  HE3 LYS   281      19.157  33.605  55.623  1.00  0.00           H
ATOM   4184  NZ  LYS   281      18.702  32.933  53.702  1.00  0.00           N
ATOM   4185  HZ1 LYS   281      18.805  31.971  53.413  1.00  0.00           H
ATOM   4186  HZ2 LYS   281      17.774  33.146  54.039  1.00  0.00           H
ATOM   4187  HZ3 LYS   281      19.039  33.430  52.889  1.00  0.00           H
ATOM   4188  C   LYS   281      22.772  37.315  54.586  1.00  0.00           C
ATOM   4189  O   LYS   281      21.680  37.808  54.312  1.00  0.00           O
ATOM   4190  N   SER   282      23.561  37.774  55.612  1.00  0.00           N
ATOM   4191  H   SER   282      24.472  37.348  55.704  1.00  0.00           H
ATOM   4192  CA  SER   282      23.355  39.065  56.247  1.00  0.00           C
ATOM   4193  HA  SER   282      22.390  39.118  56.751  1.00  0.00           H
ATOM   4194  CB  SER   282      24.359  39.265  57.380  1.00  0.00           C
ATOM   4195  HB2 SER   282      24.142  38.578  58.198  1.00  0.00           H
ATOM   4196  HB3 SER   282      25.393  39.160  57.054  1.00  0.00           H
ATOM   4197  OG  SER   282      24.318  40.529  57.843  1.00  0.00           O
ATOM   4198  HG  SER   282      25.055  40.720  58.428  1.00  0.00           H
ATOM   4199  C   SER   282      23.149  40.250  55.243  1.00  0.00           C
ATOM   4200  O   SER   282      23.997  40.431  54.371  1.00  0.00           O
ATOM   4201  N   THR   283      22.081  41.033  55.440  1.00  0.00           N
ATOM   4202  H   THR   283      21.457  40.849  56.211  1.00  0.00           H
ATOM   4203  CA  THR   283      21.938  42.299  54.685  1.00  0.00           C
ATOM   4204  HA  THR   283      22.160  42.167  53.627  1.00  0.00           H
ATOM   4205  CB  THR   283      20.662  42.956  54.715  1.00  0.00           C
ATOM   4206  HB  THR   283      20.773  43.978  54.353  1.00  0.00           H
ATOM   4207  CG2 THR   283      19.552  42.233  53.998  1.00  0.00           C
ATOM   4208 HG21 THR   283      19.863  41.956  52.991  1.00  0.00           H
ATOM   4209 HG22 THR   283      19.326  41.320  54.550  1.00  0.00           H
ATOM   4210 HG23 THR   283      18.703  42.912  53.906  1.00  0.00           H
ATOM   4211  OG1 THR   283      20.353  43.137  56.052  1.00  0.00           O
ATOM   4212  HG1 THR   283      20.062  44.026  56.267  1.00  0.00           H
ATOM   4213  C   THR   283      22.921  43.372  55.215  1.00  0.00           C
ATOM   4214  O   THR   283      23.483  44.178  54.485  1.00  0.00           O
ATOM   4215  N   ASN   284      23.145  43.409  56.533  1.00  0.00           N
ATOM   4216  H   ASN   284      22.620  42.740  57.077  1.00  0.00           H
ATOM   4217  CA  ASN   284      23.989  44.360  57.328  1.00  0.00           C
ATOM   4218  HA  ASN   284      23.752  45.386  57.047  1.00  0.00           H
ATOM   4219  CB  ASN   284      23.477  44.075  58.757  1.00  0.00           C
ATOM   4220  HB2 ASN   284      22.388  44.050  58.776  1.00  0.00           H
ATOM   4221  HB3 ASN   284      23.873  43.167  59.214  1.00  0.00           H
ATOM   4222  CG  ASN   284      23.970  45.216  59.699  1.00  0.00           C
ATOM   4223  OD1 ASN   284      24.580  44.937  60.709  1.00  0.00           O
ATOM   4224  ND2 ASN   284      23.775  46.480  59.520  1.00  0.00           N
ATOM   4225 HD21 ASN   284      24.124  47.091  60.244  1.00  0.00           H
ATOM   4226 HD22 ASN   284      23.277  46.879  58.737  1.00  0.00           H
ATOM   4227  C   ASN   284      25.475  44.234  57.250  1.00  0.00           C
ATOM   4228  O   ASN   284      26.219  45.208  57.585  1.00  0.00           O
ATOM   4229  N   SER   285      26.006  43.061  56.996  1.00  0.00           N
ATOM   4230  H   SER   285      25.419  42.370  56.552  1.00  0.00           H
ATOM   4231  CA  SER   285      27.388  42.598  57.426  1.00  0.00           C
ATOM   4232  HA  SER   285      28.105  43.407  57.283  1.00  0.00           H
ATOM   4233  CB  SER   285      27.480  42.184  58.950  1.00  0.00           C
ATOM   4234  HB2 SER   285      28.421  41.638  59.027  1.00  0.00           H
ATOM   4235  HB3 SER   285      27.422  43.083  59.563  1.00  0.00           H
ATOM   4236  OG  SER   285      26.430  41.294  59.361  1.00  0.00           O
ATOM   4237  HG  SER   285      26.834  40.469  59.640  1.00  0.00           H
ATOM   4238  C   SER   285      27.880  41.369  56.628  1.00  0.00           C
ATOM   4239  O   SER   285      27.103  40.603  56.178  1.00  0.00           O
ATOM   4240  N   ARG   286      29.216  41.213  56.524  1.00  0.00           N
ATOM   4241  H   ARG   286      29.830  41.886  56.960  1.00  0.00           H
ATOM   4242  CA  ARG   286      29.857  40.115  55.703  1.00  0.00           C
ATOM   4243  HA  ARG   286      29.365  40.378  54.767  1.00  0.00           H
ATOM   4244  CB  ARG   286      31.353  40.431  55.469  1.00  0.00           C
ATOM   4245  HB2 ARG   286      31.897  40.305  56.405  1.00  0.00           H
ATOM   4246  HB3 ARG   286      31.671  39.755  54.676  1.00  0.00           H
ATOM   4247  CG  ARG   286      31.566  41.803  54.850  1.00  0.00           C
ATOM   4248  HG2 ARG   286      31.132  41.892  53.854  1.00  0.00           H
ATOM   4249  HG3 ARG   286      31.188  42.631  55.448  1.00  0.00           H
ATOM   4250  CD  ARG   286      33.126  41.989  54.611  1.00  0.00           C
ATOM   4251  HD2 ARG   286      33.535  42.125  55.612  1.00  0.00           H
ATOM   4252  HD3 ARG   286      33.527  41.038  54.259  1.00  0.00           H
ATOM   4253  NE  ARG   286      33.352  43.105  53.735  1.00  0.00           N
ATOM   4254  HE  ARG   286      32.533  43.672  53.569  1.00  0.00           H
ATOM   4255  CZ  ARG   286      34.489  43.502  53.355  1.00  0.00           C
ATOM   4256  NH1 ARG   286      34.578  44.644  52.792  1.00  0.00           N
ATOM   4257 HH11 ARG   286      33.763  45.240  52.783  1.00  0.00           H
ATOM   4258 HH12 ARG   286      35.494  45.038  52.624  1.00  0.00           H
ATOM   4259  NH2 ARG   286      35.558  42.876  53.430  1.00  0.00           N
ATOM   4260 HH21 ARG   286      35.617  41.902  53.693  1.00  0.00           H
ATOM   4261 HH22 ARG   286      36.312  43.230  52.860  1.00  0.00           H
ATOM   4262  C   ARG   286      29.703  38.632  56.032  1.00  0.00           C
ATOM   4263  O   ARG   286      30.765  37.936  56.127  1.00  0.00           O
ATOM   4264  N   SER   287      28.570  38.041  56.185  1.00  0.00           N
ATOM   4265  H   SER   287      27.799  38.693  56.159  1.00  0.00           H
ATOM   4266  CA  SER   287      28.443  36.656  56.661  1.00  0.00           C
ATOM   4267  HA  SER   287      29.326  36.109  56.331  1.00  0.00           H
ATOM   4268  CB  SER   287      28.440  36.699  58.183  1.00  0.00           C
ATOM   4269  HB2 SER   287      27.990  35.794  58.591  1.00  0.00           H
ATOM   4270  HB3 SER   287      29.433  36.890  58.589  1.00  0.00           H
ATOM   4271  OG  SER   287      27.680  37.807  58.577  1.00  0.00           O
ATOM   4272  HG  SER   287      27.511  37.782  59.523  1.00  0.00           H
ATOM   4273  C   SER   287      27.211  35.852  56.121  1.00  0.00           C
ATOM   4274  O   SER   287      26.258  36.428  55.649  1.00  0.00           O
ATOM   4275  N   GLY   288      27.303  34.532  56.123  1.00  0.00           N
ATOM   4276  H   GLY   288      28.089  34.221  56.675  1.00  0.00           H
ATOM   4277  CA  GLY   288      26.588  33.548  55.284  1.00  0.00           C
ATOM   4278  HA2 GLY   288      26.958  32.565  55.576  1.00  0.00           H
ATOM   4279  HA3 GLY   288      25.556  33.478  55.629  1.00  0.00           H
ATOM   4280  C   GLY   288      26.735  33.608  53.780  1.00  0.00           C
ATOM   4281  O   GLY   288      27.467  34.503  53.337  1.00  0.00           O
ATOM   4282  N   PHE   289      26.130  32.723  53.019  1.00  0.00           N
ATOM   4283  H   PHE   289      25.586  31.984  53.441  1.00  0.00           H
ATOM   4284  CA  PHE   289      26.086  32.797  51.559  1.00  0.00           C
ATOM   4285  HA  PHE   289      26.120  33.830  51.217  1.00  0.00           H
ATOM   4286  CB  PHE   289      27.395  32.238  50.906  1.00  0.00           C
ATOM   4287  HB2 PHE   289      28.173  32.090  51.655  1.00  0.00           H
ATOM   4288  HB3 PHE   289      27.147  31.205  50.661  1.00  0.00           H
ATOM   4289  CG  PHE   289      27.950  32.971  49.716  1.00  0.00           C
ATOM   4290  CD1 PHE   289      28.864  34.052  49.877  1.00  0.00           C
ATOM   4291  HD1 PHE   289      29.209  34.364  50.851  1.00  0.00           H
ATOM   4292  CE1 PHE   289      29.221  34.798  48.714  1.00  0.00           C
ATOM   4293  HE1 PHE   289      29.810  35.697  48.822  1.00  0.00           H
ATOM   4294  CZ  PHE   289      28.871  34.429  47.470  1.00  0.00           C
ATOM   4295  HZ  PHE   289      29.042  35.033  46.591  1.00  0.00           H
ATOM   4296  CE2 PHE   289      27.910  33.363  47.306  1.00  0.00           C
ATOM   4297  HE2 PHE   289      27.498  33.127  46.336  1.00  0.00           H
ATOM   4298  CD2 PHE   289      27.378  32.709  48.440  1.00  0.00           C
ATOM   4299  HD2 PHE   289      26.531  32.042  48.375  1.00  0.00           H
ATOM   4300  C   PHE   289      24.760  32.089  51.038  1.00  0.00           C
ATOM   4301  O   PHE   289      24.217  31.183  51.682  1.00  0.00           O
ATOM   4302  N   GLU   290      24.224  32.656  49.957  1.00  0.00           N
ATOM   4303  H   GLU   290      24.620  33.513  49.595  1.00  0.00           H
ATOM   4304  CA  GLU   290      22.957  32.126  49.235  1.00  0.00           C
ATOM   4305  HA  GLU   290      22.982  31.037  49.291  1.00  0.00           H
ATOM   4306  CB  GLU   290      21.588  32.611  49.890  1.00  0.00           C
ATOM   4307  HB2 GLU   290      20.755  32.143  49.367  1.00  0.00           H
ATOM   4308  HB3 GLU   290      21.568  32.282  50.929  1.00  0.00           H
ATOM   4309  CG  GLU   290      21.486  34.149  49.844  1.00  0.00           C
ATOM   4310  HG2 GLU   290      22.342  34.612  50.335  1.00  0.00           H
ATOM   4311  HG3 GLU   290      21.497  34.403  48.784  1.00  0.00           H
ATOM   4312  CD  GLU   290      20.280  34.736  50.516  1.00  0.00           C
ATOM   4313  OE1 GLU   290      19.883  35.854  50.188  1.00  0.00           O
ATOM   4314  OE2 GLU   290      19.633  34.068  51.357  1.00  0.00           O
ATOM   4315  C   GLU   290      22.899  32.542  47.734  1.00  0.00           C
ATOM   4316  O   GLU   290      23.778  33.283  47.270  1.00  0.00           O
ATOM   4317  N   MET   291      22.054  31.905  46.924  1.00  0.00           N
ATOM   4318  H   MET   291      21.292  31.462  47.418  1.00  0.00           H
ATOM   4319  CA  MET   291      21.957  31.979  45.488  1.00  0.00           C
ATOM   4320  HA  MET   291      22.516  32.850  45.144  1.00  0.00           H
ATOM   4321  CB  MET   291      22.357  30.633  44.854  1.00  0.00           C
ATOM   4322  HB2 MET   291      21.887  29.765  45.313  1.00  0.00           H
ATOM   4323  HB3 MET   291      22.019  30.633  43.819  1.00  0.00           H
ATOM   4324  CG  MET   291      23.828  30.357  44.897  1.00  0.00           C
ATOM   4325  HG2 MET   291      24.224  30.353  45.913  1.00  0.00           H
ATOM   4326  HG3 MET   291      24.006  29.388  44.431  1.00  0.00           H
ATOM   4327  SD  MET   291      24.752  31.549  43.923  1.00  0.00           S
ATOM   4328  CE  MET   291      24.560  30.849  42.251  1.00  0.00           C
ATOM   4329  HE1 MET   291      23.534  30.972  41.903  1.00  0.00           H
ATOM   4330  HE2 MET   291      25.178  31.471  41.603  1.00  0.00           H
ATOM   4331  HE3 MET   291      24.871  29.807  42.188  1.00  0.00           H
ATOM   4332  C   MET   291      20.494  32.397  45.094  1.00  0.00           C
ATOM   4333  O   MET   291      19.537  31.996  45.756  1.00  0.00           O
ATOM   4334  N   ILE   292      20.394  33.095  44.001  1.00  0.00           N
ATOM   4335  H   ILE   292      21.228  33.506  43.607  1.00  0.00           H
ATOM   4336  CA  ILE   292      19.127  33.661  43.499  1.00  0.00           C
ATOM   4337  HA  ILE   292      18.341  33.022  43.898  1.00  0.00           H
ATOM   4338  CB  ILE   292      18.835  35.150  43.978  1.00  0.00           C
ATOM   4339  HB  ILE   292      19.488  35.848  43.452  1.00  0.00           H
ATOM   4340  CG2 ILE   292      17.476  35.464  43.453  1.00  0.00           C
ATOM   4341 HG21 ILE   292      17.055  36.372  43.887  1.00  0.00           H
ATOM   4342 HG22 ILE   292      17.664  35.703  42.407  1.00  0.00           H
ATOM   4343 HG23 ILE   292      16.794  34.620  43.552  1.00  0.00           H
ATOM   4344  CG1 ILE   292      19.063  35.502  45.471  1.00  0.00           C
ATOM   4345 HG12 ILE   292      18.511  36.364  45.846  1.00  0.00           H
ATOM   4346 HG13 ILE   292      18.668  34.657  46.034  1.00  0.00           H
ATOM   4347  CD1 ILE   292      20.556  35.825  45.766  1.00  0.00           C
ATOM   4348 HD11 ILE   292      20.589  36.185  46.795  1.00  0.00           H
ATOM   4349 HD12 ILE   292      21.232  34.992  45.580  1.00  0.00           H
ATOM   4350 HD13 ILE   292      20.897  36.586  45.063  1.00  0.00           H
ATOM   4351  C   ILE   292      19.026  33.653  41.976  1.00  0.00           C
ATOM   4352  O   ILE   292      19.900  34.079  41.173  1.00  0.00           O
ATOM   4353  N   TRP   293      17.911  33.093  41.427  1.00  0.00           N
ATOM   4354  H   TRP   293      17.219  32.802  42.102  1.00  0.00           H
ATOM   4355  CA  TRP   293      17.539  33.170  40.030  1.00  0.00           C
ATOM   4356  HA  TRP   293      18.444  33.298  39.436  1.00  0.00           H
ATOM   4357  CB  TRP   293      16.991  31.896  39.423  1.00  0.00           C
ATOM   4358  HB2 TRP   293      17.728  31.111  39.591  1.00  0.00           H
ATOM   4359  HB3 TRP   293      16.095  31.562  39.947  1.00  0.00           H
ATOM   4360  CG  TRP   293      16.603  31.865  37.947  1.00  0.00           C
ATOM   4361  CD1 TRP   293      15.370  31.661  37.504  1.00  0.00           C
ATOM   4362  HD1 TRP   293      14.547  31.292  38.099  1.00  0.00           H
ATOM   4363  NE1 TRP   293      15.280  31.703  36.196  1.00  0.00           N
ATOM   4364  HE1 TRP   293      14.421  31.484  35.713  1.00  0.00           H
ATOM   4365  CE2 TRP   293      16.445  32.202  35.663  1.00  0.00           C
ATOM   4366  CZ2 TRP   293      16.837  32.652  34.425  1.00  0.00           C
ATOM   4367  HZ2 TRP   293      16.040  32.815  33.715  1.00  0.00           H
ATOM   4368  CH2 TRP   293      18.154  32.968  34.151  1.00  0.00           C
ATOM   4369  HH2 TRP   293      18.462  33.218  33.147  1.00  0.00           H
ATOM   4370  CZ3 TRP   293      19.107  32.749  35.190  1.00  0.00           C
ATOM   4371  HZ3 TRP   293      20.166  32.857  35.010  1.00  0.00           H
ATOM   4372  CE3 TRP   293      18.715  32.443  36.477  1.00  0.00           C
ATOM   4373  HE3 TRP   293      19.445  32.470  37.273  1.00  0.00           H
ATOM   4374  CD2 TRP   293      17.383  32.226  36.769  1.00  0.00           C
ATOM   4375  C   TRP   293      16.639  34.336  39.718  1.00  0.00           C
ATOM   4376  O   TRP   293      15.572  34.448  40.358  1.00  0.00           O
ATOM   4377  N   ASP   294      17.037  35.169  38.736  1.00  0.00           N
ATOM   4378  H   ASP   294      17.921  35.016  38.273  1.00  0.00           H
ATOM   4379  CA  ASP   294      16.335  36.369  38.307  1.00  0.00           C
ATOM   4380  HA  ASP   294      15.345  36.369  38.764  1.00  0.00           H
ATOM   4381  CB  ASP   294      17.073  37.599  38.826  1.00  0.00           C
ATOM   4382  HB2 ASP   294      17.477  37.383  39.815  1.00  0.00           H
ATOM   4383  HB3 ASP   294      17.959  37.783  38.219  1.00  0.00           H
ATOM   4384  CG  ASP   294      16.106  38.774  38.961  1.00  0.00           C
ATOM   4385  OD1 ASP   294      14.895  38.610  38.943  1.00  0.00           O
ATOM   4386  OD2 ASP   294      16.566  39.886  39.154  1.00  0.00           O
ATOM   4387  C   ASP   294      15.980  36.451  36.870  1.00  0.00           C
ATOM   4388  O   ASP   294      16.831  36.911  36.122  1.00  0.00           O
ATOM   4389  N   PRO   295      14.761  36.042  36.474  1.00  0.00           N
ATOM   4390  CD  PRO   295      13.693  35.382  37.181  1.00  0.00           C
ATOM   4391  HD2 PRO   295      13.520  35.845  38.154  1.00  0.00           H
ATOM   4392  HD3 PRO   295      13.963  34.333  37.306  1.00  0.00           H
ATOM   4393  CG  PRO   295      12.381  35.566  36.339  1.00  0.00           C
ATOM   4394  HG2 PRO   295      11.895  36.492  36.643  1.00  0.00           H
ATOM   4395  HG3 PRO   295      11.841  34.640  36.536  1.00  0.00           H
ATOM   4396  CB  PRO   295      12.952  35.528  34.899  1.00  0.00           C
ATOM   4397  HB2 PRO   295      12.343  36.050  34.162  1.00  0.00           H
ATOM   4398  HB3 PRO   295      13.172  34.476  34.713  1.00  0.00           H
ATOM   4399  CA  PRO   295      14.350  36.183  35.046  1.00  0.00           C
ATOM   4400  HA  PRO   295      15.100  35.712  34.411  1.00  0.00           H
ATOM   4401  C   PRO   295      14.286  37.637  34.695  1.00  0.00           C
ATOM   4402  O   PRO   295      13.731  38.468  35.430  1.00  0.00           O
ATOM   4403  N   ASN   296      14.874  37.984  33.612  1.00  0.00           N
ATOM   4404  H   ASN   296      15.228  37.233  33.036  1.00  0.00           H
ATOM   4405  CA  ASN   296      14.996  39.309  33.000  1.00  0.00           C
ATOM   4406  HA  ASN   296      15.527  39.145  32.062  1.00  0.00           H
ATOM   4407  CB  ASN   296      13.572  39.897  32.606  1.00  0.00           C
ATOM   4408  HB2 ASN   296      12.981  40.061  33.508  1.00  0.00           H
ATOM   4409  HB3 ASN   296      13.750  40.855  32.118  1.00  0.00           H
ATOM   4410  CG  ASN   296      12.648  39.075  31.689  1.00  0.00           C
ATOM   4411  OD1 ASN   296      12.922  38.927  30.487  1.00  0.00           O
ATOM   4412  ND2 ASN   296      11.550  38.465  32.211  1.00  0.00           N
ATOM   4413 HD21 ASN   296      11.072  37.838  31.579  1.00  0.00           H
ATOM   4414 HD22 ASN   296      11.227  38.706  33.137  1.00  0.00           H
ATOM   4415  C   ASN   296      15.974  40.234  33.825  1.00  0.00           C
ATOM   4416  O   ASN   296      16.118  41.393  33.517  1.00  0.00           O
ATOM   4417  N   GLY   297      16.656  39.710  34.866  1.00  0.00           N
ATOM   4418  H   GLY   297      16.623  38.714  35.034  1.00  0.00           H
ATOM   4419  CA  GLY   297      17.502  40.504  35.733  1.00  0.00           C
ATOM   4420  HA2 GLY   297      16.832  41.252  36.157  1.00  0.00           H
ATOM   4421  HA3 GLY   297      17.922  39.957  36.576  1.00  0.00           H
ATOM   4422  C   GLY   297      18.743  41.214  35.069  1.00  0.00           C
ATOM   4423  O   GLY   297      19.144  42.309  35.497  1.00  0.00           O
ATOM   4424  N   TRP   298      19.187  40.715  33.906  1.00  0.00           N
ATOM   4425  H   TRP   298      18.712  39.892  33.564  1.00  0.00           H
ATOM   4426  CA  TRP   298      20.206  41.416  33.069  1.00  0.00           C
ATOM   4427  HA  TRP   298      21.067  41.721  33.664  1.00  0.00           H
ATOM   4428  CB  TRP   298      20.791  40.425  32.078  1.00  0.00           C
ATOM   4429  HB2 TRP   298      20.946  39.468  32.574  1.00  0.00           H
ATOM   4430  HB3 TRP   298      20.192  40.383  31.168  1.00  0.00           H
ATOM   4431  CG  TRP   298      22.216  40.732  31.636  1.00  0.00           C
ATOM   4432  CD1 TRP   298      22.489  41.363  30.469  1.00  0.00           C
ATOM   4433  HD1 TRP   298      21.721  41.694  29.786  1.00  0.00           H
ATOM   4434  NE1 TRP   298      23.904  41.360  30.357  1.00  0.00           N
ATOM   4435  HE1 TRP   298      24.292  41.771  29.520  1.00  0.00           H
ATOM   4436  CE2 TRP   298      24.516  40.764  31.366  1.00  0.00           C
ATOM   4437  CZ2 TRP   298      25.804  40.335  31.618  1.00  0.00           C
ATOM   4438  HZ2 TRP   298      26.566  40.733  30.963  1.00  0.00           H
ATOM   4439  CH2 TRP   298      26.168  39.565  32.762  1.00  0.00           C
ATOM   4440  HH2 TRP   298      27.210  39.331  32.922  1.00  0.00           H
ATOM   4441  CZ3 TRP   298      25.160  39.142  33.651  1.00  0.00           C
ATOM   4442  HZ3 TRP   298      25.362  38.547  34.530  1.00  0.00           H
ATOM   4443  CE3 TRP   298      23.817  39.433  33.315  1.00  0.00           C
ATOM   4444  HE3 TRP   298      23.092  39.026  34.005  1.00  0.00           H
ATOM   4445  CD2 TRP   298      23.460  40.231  32.215  1.00  0.00           C
ATOM   4446  C   TRP   298      19.642  42.722  32.379  1.00  0.00           C
ATOM   4447  O   TRP   298      20.415  43.635  31.916  1.00  0.00           O
ATOM   4448  N   THR   299      18.303  42.837  32.251  1.00  0.00           N
ATOM   4449  H   THR   299      17.774  42.024  32.532  1.00  0.00           H
ATOM   4450  CA  THR   299      17.565  43.814  31.419  1.00  0.00           C
ATOM   4451  HA  THR   299      18.212  44.645  31.140  1.00  0.00           H
ATOM   4452  CB  THR   299      17.232  43.287  29.990  1.00  0.00           C
ATOM   4453  HB  THR   299      16.757  44.091  29.429  1.00  0.00           H
ATOM   4454  CG2 THR   299      18.406  42.751  29.215  1.00  0.00           C
ATOM   4455 HG21 THR   299      18.548  41.712  29.508  1.00  0.00           H
ATOM   4456 HG22 THR   299      18.131  42.709  28.162  1.00  0.00           H
ATOM   4457 HG23 THR   299      19.332  43.260  29.485  1.00  0.00           H
ATOM   4458  OG1 THR   299      16.255  42.261  30.092  1.00  0.00           O
ATOM   4459  HG1 THR   299      15.466  42.679  29.738  1.00  0.00           H
ATOM   4460  C   THR   299      16.390  44.516  32.042  1.00  0.00           C
ATOM   4461  O   THR   299      15.834  45.421  31.415  1.00  0.00           O
ATOM   4462  N   GLU   300      15.921  44.058  33.147  1.00  0.00           N
ATOM   4463  H   GLU   300      16.404  43.281  33.575  1.00  0.00           H
ATOM   4464  CA  GLU   300      14.735  44.634  33.920  1.00  0.00           C
ATOM   4465  HA  GLU   300      14.405  45.547  33.426  1.00  0.00           H
ATOM   4466  CB  GLU   300      13.560  43.650  33.765  1.00  0.00           C
ATOM   4467  HB2 GLU   300      13.633  43.285  32.741  1.00  0.00           H
ATOM   4468  HB3 GLU   300      13.768  42.715  34.286  1.00  0.00           H
ATOM   4469  CG  GLU   300      12.168  44.101  34.095  1.00  0.00           C
ATOM   4470  HG2 GLU   300      11.416  43.381  33.771  1.00  0.00           H
ATOM   4471  HG3 GLU   300      12.159  44.049  35.184  1.00  0.00           H
ATOM   4472  CD  GLU   300      11.835  45.582  33.640  1.00  0.00           C
ATOM   4473  OE1 GLU   300      12.055  46.545  34.353  1.00  0.00           O
ATOM   4474  OE2 GLU   300      11.348  45.705  32.482  1.00  0.00           O
ATOM   4475  C   GLU   300      14.961  44.895  35.469  1.00  0.00           C
ATOM   4476  O   GLU   300      15.484  44.037  36.181  1.00  0.00           O
ATOM   4477  N   THR   301      14.646  46.118  35.951  1.00  0.00           N
ATOM   4478  H   THR   301      14.263  46.836  35.352  1.00  0.00           H
ATOM   4479  CA  THR   301      15.090  46.706  37.232  1.00  0.00           C
ATOM   4480  HA  THR   301      16.101  46.328  37.380  1.00  0.00           H
ATOM   4481  CB  THR   301      15.064  48.233  37.206  1.00  0.00           C
ATOM   4482  HB  THR   301      15.205  48.645  38.206  1.00  0.00           H
ATOM   4483  CG2 THR   301      16.196  48.725  36.297  1.00  0.00           C
ATOM   4484 HG21 THR   301      16.096  49.798  36.129  1.00  0.00           H
ATOM   4485 HG22 THR   301      17.171  48.443  36.695  1.00  0.00           H
ATOM   4486 HG23 THR   301      16.102  48.171  35.363  1.00  0.00           H
ATOM   4487  OG1 THR   301      13.901  48.690  36.633  1.00  0.00           O
ATOM   4488  HG1 THR   301      13.141  48.546  37.202  1.00  0.00           H
ATOM   4489  C   THR   301      14.381  46.223  38.514  1.00  0.00           C
ATOM   4490  O   THR   301      14.307  46.886  39.533  1.00  0.00           O
ATOM   4491  N   ASP   302      13.702  45.090  38.293  1.00  0.00           N
ATOM   4492  H   ASP   302      13.757  44.551  37.440  1.00  0.00           H
ATOM   4493  CA  ASP   302      12.784  44.495  39.298  1.00  0.00           C
ATOM   4494  HA  ASP   302      12.155  45.329  39.608  1.00  0.00           H
ATOM   4495  CB  ASP   302      11.689  43.731  38.484  1.00  0.00           C
ATOM   4496  HB2 ASP   302      11.247  44.441  37.785  1.00  0.00           H
ATOM   4497  HB3 ASP   302      12.138  42.957  37.862  1.00  0.00           H
ATOM   4498  CG  ASP   302      10.506  43.192  39.229  1.00  0.00           C
ATOM   4499  OD1 ASP   302       9.756  42.449  38.521  1.00  0.00           O
ATOM   4500  OD2 ASP   302      10.343  43.456  40.438  1.00  0.00           O
ATOM   4501  C   ASP   302      13.367  43.721  40.533  1.00  0.00           C
ATOM   4502  O   ASP   302      14.246  42.914  40.457  1.00  0.00           O
ATOM   4503  N   SER   303      12.827  44.134  41.700  1.00  0.00           N
ATOM   4504  H   SER   303      12.055  44.777  41.601  1.00  0.00           H
ATOM   4505  CA  SER   303      13.041  43.551  43.041  1.00  0.00           C
ATOM   4506  HA  SER   303      14.107  43.560  43.269  1.00  0.00           H
ATOM   4507  CB  SER   303      12.364  44.465  44.102  1.00  0.00           C
ATOM   4508  HB2 SER   303      12.435  44.180  45.151  1.00  0.00           H
ATOM   4509  HB3 SER   303      12.883  45.423  44.131  1.00  0.00           H
ATOM   4510  OG  SER   303      10.979  44.607  43.857  1.00  0.00           O
ATOM   4511  HG  SER   303      10.886  45.203  43.111  1.00  0.00           H
ATOM   4512  C   SER   303      12.411  42.191  43.326  1.00  0.00           C
ATOM   4513  O   SER   303      12.988  41.517  44.225  1.00  0.00           O
ATOM   4514  N   SER   304      11.398  41.761  42.515  1.00  0.00           N
ATOM   4515  H   SER   304      11.097  42.447  41.837  1.00  0.00           H
ATOM   4516  CA  SER   304      10.824  40.407  42.305  1.00  0.00           C
ATOM   4517  HA  SER   304      10.386  40.100  43.255  1.00  0.00           H
ATOM   4518  CB  SER   304       9.751  40.421  41.192  1.00  0.00           C
ATOM   4519  HB2 SER   304      10.153  40.496  40.182  1.00  0.00           H
ATOM   4520  HB3 SER   304       9.173  39.499  41.251  1.00  0.00           H
ATOM   4521  OG  SER   304       8.827  41.408  41.380  1.00  0.00           O
ATOM   4522  HG  SER   304       9.175  42.197  40.955  1.00  0.00           H
ATOM   4523  C   SER   304      11.952  39.503  41.816  1.00  0.00           C
ATOM   4524  O   SER   304      12.812  39.970  41.094  1.00  0.00           O
ATOM   4525  N   PHE   305      11.870  38.201  42.044  1.00  0.00           N
ATOM   4526  H   PHE   305      11.101  37.856  42.600  1.00  0.00           H
ATOM   4527  CA  PHE   305      12.779  37.195  41.574  1.00  0.00           C
ATOM   4528  HA  PHE   305      12.951  37.356  40.510  1.00  0.00           H
ATOM   4529  CB  PHE   305      14.071  37.246  42.490  1.00  0.00           C
ATOM   4530  HB2 PHE   305      14.767  36.547  42.025  1.00  0.00           H
ATOM   4531  HB3 PHE   305      14.553  38.223  42.539  1.00  0.00           H
ATOM   4532  CG  PHE   305      13.874  36.914  43.993  1.00  0.00           C
ATOM   4533  CD1 PHE   305      13.640  37.947  44.933  1.00  0.00           C
ATOM   4534  HD1 PHE   305      13.681  38.936  44.499  1.00  0.00           H
ATOM   4535  CE1 PHE   305      13.573  37.689  46.272  1.00  0.00           C
ATOM   4536  HE1 PHE   305      13.526  38.496  46.987  1.00  0.00           H
ATOM   4537  CZ  PHE   305      13.485  36.357  46.711  1.00  0.00           C
ATOM   4538  HZ  PHE   305      13.617  36.118  47.756  1.00  0.00           H
ATOM   4539  CE2 PHE   305      13.663  35.274  45.820  1.00  0.00           C
ATOM   4540  HE2 PHE   305      13.678  34.244  46.147  1.00  0.00           H
ATOM   4541  CD2 PHE   305      13.915  35.578  44.456  1.00  0.00           C
ATOM   4542  HD2 PHE   305      14.149  34.819  43.725  1.00  0.00           H
ATOM   4543  C   PHE   305      12.178  35.802  41.636  1.00  0.00           C
ATOM   4544  O   PHE   305      11.116  35.670  42.211  1.00  0.00           O
ATOM   4545  N   SER   306      12.746  34.864  40.883  1.00  0.00           N
ATOM   4546  H   SER   306      13.680  35.010  40.529  1.00  0.00           H
ATOM   4547  CA  SER   306      12.138  33.537  40.713  1.00  0.00           C
ATOM   4548  HA  SER   306      11.091  33.653  40.430  1.00  0.00           H
ATOM   4549  CB  SER   306      12.769  32.857  39.530  1.00  0.00           C
ATOM   4550  HB2 SER   306      12.499  33.530  38.716  1.00  0.00           H
ATOM   4551  HB3 SER   306      13.832  32.656  39.651  1.00  0.00           H
ATOM   4552  OG  SER   306      12.063  31.626  39.376  1.00  0.00           O
ATOM   4553  HG  SER   306      12.150  31.349  38.461  1.00  0.00           H
ATOM   4554  C   SER   306      12.238  32.771  42.088  1.00  0.00           C
ATOM   4555  O   SER   306      11.154  32.486  42.579  1.00  0.00           O
ATOM   4556  N   VAL   307      13.456  32.367  42.471  1.00  0.00           N
ATOM   4557  H   VAL   307      14.204  32.770  41.923  1.00  0.00           H
ATOM   4558  CA  VAL   307      13.638  31.357  43.482  1.00  0.00           C
ATOM   4559  HA  VAL   307      12.933  31.458  44.307  1.00  0.00           H
ATOM   4560  CB  VAL   307      13.454  29.986  42.868  1.00  0.00           C
ATOM   4561  HB  VAL   307      12.432  30.019  42.491  1.00  0.00           H
ATOM   4562  CG1 VAL   307      14.400  29.566  41.753  1.00  0.00           C
ATOM   4563 HG11 VAL   307      15.402  29.435  42.159  1.00  0.00           H
ATOM   4564 HG12 VAL   307      14.075  28.596  41.378  1.00  0.00           H
ATOM   4565 HG13 VAL   307      14.312  30.204  40.873  1.00  0.00           H
ATOM   4566  CG2 VAL   307      13.460  29.007  43.965  1.00  0.00           C
ATOM   4567 HG21 VAL   307      13.019  28.040  43.724  1.00  0.00           H
ATOM   4568 HG22 VAL   307      14.429  28.790  44.415  1.00  0.00           H
ATOM   4569 HG23 VAL   307      12.903  29.382  44.824  1.00  0.00           H
ATOM   4570  C   VAL   307      15.009  31.531  44.043  1.00  0.00           C
ATOM   4571  O   VAL   307      15.909  32.188  43.462  1.00  0.00           O
ATOM   4572  N   LYS   308      15.227  31.000  45.260  1.00  0.00           N
ATOM   4573  H   LYS   308      14.476  30.475  45.684  1.00  0.00           H
ATOM   4574  CA  LYS   308      16.483  31.209  46.026  1.00  0.00           C
ATOM   4575  HA  LYS   308      17.313  31.479  45.373  1.00  0.00           H
ATOM   4576  CB  LYS   308      16.341  32.377  47.019  1.00  0.00           C
ATOM   4577  HB2 LYS   308      17.298  32.693  47.435  1.00  0.00           H
ATOM   4578  HB3 LYS   308      15.935  33.210  46.445  1.00  0.00           H
ATOM   4579  CG  LYS   308      15.428  32.152  48.211  1.00  0.00           C
ATOM   4580  HG2 LYS   308      14.452  31.917  47.788  1.00  0.00           H
ATOM   4581  HG3 LYS   308      15.756  31.384  48.912  1.00  0.00           H
ATOM   4582  CD  LYS   308      15.377  33.436  49.019  1.00  0.00           C
ATOM   4583  HD2 LYS   308      16.352  33.863  49.257  1.00  0.00           H
ATOM   4584  HD3 LYS   308      14.873  34.185  48.408  1.00  0.00           H
ATOM   4585  CE  LYS   308      14.522  33.391  50.235  1.00  0.00           C
ATOM   4586  HE2 LYS   308      14.243  34.422  50.448  1.00  0.00           H
ATOM   4587  HE3 LYS   308      13.631  32.813  49.992  1.00  0.00           H
ATOM   4588  NZ  LYS   308      15.270  32.789  51.413  1.00  0.00           N
ATOM   4589  HZ1 LYS   308      14.779  32.722  52.293  1.00  0.00           H
ATOM   4590  HZ2 LYS   308      15.647  31.903  51.110  1.00  0.00           H
ATOM   4591  HZ3 LYS   308      16.121  33.284  51.639  1.00  0.00           H
ATOM   4592  C   LYS   308      16.890  29.905  46.687  1.00  0.00           C
ATOM   4593  O   LYS   308      16.090  29.009  46.822  1.00  0.00           O
ATOM   4594  N   GLN   309      18.170  29.750  46.994  1.00  0.00           N
ATOM   4595  H   GLN   309      18.760  30.532  46.749  1.00  0.00           H
ATOM   4596  CA  GLN   309      18.678  28.586  47.692  1.00  0.00           C
ATOM   4597  HA  GLN   309      17.928  27.971  48.188  1.00  0.00           H
ATOM   4598  CB  GLN   309      19.419  27.704  46.620  1.00  0.00           C
ATOM   4599  HB2 GLN   309      18.670  27.437  45.875  1.00  0.00           H
ATOM   4600  HB3 GLN   309      20.277  28.241  46.212  1.00  0.00           H
ATOM   4601  CG  GLN   309      19.950  26.434  47.340  1.00  0.00           C
ATOM   4602  HG2 GLN   309      20.540  26.599  48.241  1.00  0.00           H
ATOM   4603  HG3 GLN   309      19.041  25.902  47.620  1.00  0.00           H
ATOM   4604  CD  GLN   309      20.747  25.499  46.453  1.00  0.00           C
ATOM   4605  OE1 GLN   309      21.188  25.836  45.359  1.00  0.00           O
ATOM   4606  NE2 GLN   309      21.061  24.319  46.909  1.00  0.00           N
ATOM   4607 HE21 GLN   309      20.616  23.940  47.732  1.00  0.00           H
ATOM   4608 HE22 GLN   309      21.680  23.732  46.369  1.00  0.00           H
ATOM   4609  C   GLN   309      19.738  29.008  48.766  1.00  0.00           C
ATOM   4610  O   GLN   309      20.618  29.855  48.441  1.00  0.00           O
ATOM   4611  N   ASP   310      19.602  28.561  50.002  1.00  0.00           N
ATOM   4612  H   ASP   310      18.844  27.905  50.124  1.00  0.00           H
ATOM   4613  CA  ASP   310      20.637  28.768  51.025  1.00  0.00           C
ATOM   4614  HA  ASP   310      20.922  29.820  51.043  1.00  0.00           H
ATOM   4615  CB  ASP   310      20.088  28.315  52.426  1.00  0.00           C
ATOM   4616  HB2 ASP   310      19.649  27.323  52.323  1.00  0.00           H
ATOM   4617  HB3 ASP   310      21.025  28.279  52.982  1.00  0.00           H
ATOM   4618  CG  ASP   310      19.271  29.346  53.117  1.00  0.00           C
ATOM   4619  OD1 ASP   310      18.810  28.932  54.183  1.00  0.00           O
ATOM   4620  OD2 ASP   310      18.959  30.482  52.710  1.00  0.00           O
ATOM   4621  C   ASP   310      21.865  27.909  50.744  1.00  0.00           C
ATOM   4622  O   ASP   310      21.732  26.701  50.484  1.00  0.00           O
ATOM   4623  N   ILE   311      23.019  28.496  50.960  1.00  0.00           N
ATOM   4624  H   ILE   311      22.886  29.432  51.317  1.00  0.00           H
ATOM   4625  CA  ILE   311      24.322  27.829  50.668  1.00  0.00           C
ATOM   4626  HA  ILE   311      24.116  26.809  50.345  1.00  0.00           H
ATOM   4627  CB  ILE   311      25.055  28.549  49.501  1.00  0.00           C
ATOM   4628  HB  ILE   311      25.175  29.606  49.737  1.00  0.00           H
ATOM   4629  CG2 ILE   311      26.433  28.046  49.353  1.00  0.00           C
ATOM   4630 HG21 ILE   311      26.838  28.339  48.385  1.00  0.00           H
ATOM   4631 HG22 ILE   311      27.065  28.436  50.151  1.00  0.00           H
ATOM   4632 HG23 ILE   311      26.573  26.965  49.379  1.00  0.00           H
ATOM   4633  CG1 ILE   311      24.328  28.451  48.139  1.00  0.00           C
ATOM   4634 HG12 ILE   311      23.486  29.136  48.036  1.00  0.00           H
ATOM   4635 HG13 ILE   311      25.024  28.752  47.356  1.00  0.00           H
ATOM   4636  CD1 ILE   311      23.984  27.017  47.678  1.00  0.00           C
ATOM   4637 HD11 ILE   311      23.545  26.415  48.472  1.00  0.00           H
ATOM   4638 HD12 ILE   311      23.391  27.121  46.770  1.00  0.00           H
ATOM   4639 HD13 ILE   311      24.916  26.522  47.404  1.00  0.00           H
ATOM   4640  C   ILE   311      25.081  27.753  51.983  1.00  0.00           C
ATOM   4641  O   ILE   311      25.704  26.710  52.146  1.00  0.00           O
ATOM   4642  N   VAL   312      25.151  28.739  52.875  1.00  0.00           N
ATOM   4643  H   VAL   312      24.869  29.658  52.564  1.00  0.00           H
ATOM   4644  CA  VAL   312      25.642  28.624  54.260  1.00  0.00           C
ATOM   4645  HA  VAL   312      25.423  27.649  54.697  1.00  0.00           H
ATOM   4646  CB  VAL   312      27.220  28.671  54.284  1.00  0.00           C
ATOM   4647  HB  VAL   312      27.503  27.761  53.755  1.00  0.00           H
ATOM   4648  CG1 VAL   312      27.798  29.902  53.674  1.00  0.00           C
ATOM   4649 HG11 VAL   312      27.254  30.152  52.764  1.00  0.00           H
ATOM   4650 HG12 VAL   312      27.759  30.793  54.303  1.00  0.00           H
ATOM   4651 HG13 VAL   312      28.839  29.683  53.435  1.00  0.00           H
ATOM   4652  CG2 VAL   312      27.805  28.462  55.718  1.00  0.00           C
ATOM   4653 HG21 VAL   312      28.888  28.533  55.626  1.00  0.00           H
ATOM   4654 HG22 VAL   312      27.405  29.209  56.403  1.00  0.00           H
ATOM   4655 HG23 VAL   312      27.433  27.527  56.138  1.00  0.00           H
ATOM   4656  C   VAL   312      24.985  29.634  55.192  1.00  0.00           C
ATOM   4657  O   VAL   312      24.911  30.801  54.827  1.00  0.00           O
ATOM   4658  N   ALA   313      24.604  29.210  56.398  1.00  0.00           N
ATOM   4659  H   ALA   313      24.902  28.261  56.570  1.00  0.00           H
ATOM   4660  CA  ALA   313      23.966  30.031  57.370  1.00  0.00           C
ATOM   4661  HA  ALA   313      23.046  30.495  57.014  1.00  0.00           H
ATOM   4662  CB  ALA   313      23.521  29.128  58.596  1.00  0.00           C
ATOM   4663  HB1 ALA   313      23.257  28.148  58.196  1.00  0.00           H
ATOM   4664  HB2 ALA   313      24.337  29.048  59.313  1.00  0.00           H
ATOM   4665  HB3 ALA   313      22.679  29.645  59.055  1.00  0.00           H
ATOM   4666  C   ALA   313      24.901  31.175  57.823  1.00  0.00           C
ATOM   4667  O   ALA   313      26.124  31.230  57.695  1.00  0.00           O
ATOM   4668  N   ILE   314      24.287  32.214  58.387  1.00  0.00           N
ATOM   4669  H   ILE   314      23.289  32.109  58.502  1.00  0.00           H
ATOM   4670  CA  ILE   314      24.831  33.438  58.881  1.00  0.00           C
ATOM   4671  HA  ILE   314      25.222  33.977  58.017  1.00  0.00           H
ATOM   4672  CB  ILE   314      23.552  34.210  59.370  1.00  0.00           C
ATOM   4673  HB  ILE   314      22.744  34.033  58.661  1.00  0.00           H
ATOM   4674  CG2 ILE   314      22.945  33.543  60.632  1.00  0.00           C
ATOM   4675 HG21 ILE   314      21.960  33.976  60.811  1.00  0.00           H
ATOM   4676 HG22 ILE   314      22.817  32.480  60.425  1.00  0.00           H
ATOM   4677 HG23 ILE   314      23.534  33.745  61.527  1.00  0.00           H
ATOM   4678  CG1 ILE   314      23.534  35.713  59.447  1.00  0.00           C
ATOM   4679 HG12 ILE   314      24.126  36.074  60.288  1.00  0.00           H
ATOM   4680 HG13 ILE   314      23.994  36.159  58.566  1.00  0.00           H
ATOM   4681  CD1 ILE   314      22.186  36.336  59.402  1.00  0.00           C
ATOM   4682 HD11 ILE   314      21.722  36.268  60.386  1.00  0.00           H
ATOM   4683 HD12 ILE   314      22.197  37.410  59.214  1.00  0.00           H
ATOM   4684 HD13 ILE   314      21.605  35.806  58.647  1.00  0.00           H
ATOM   4685  C   ILE   314      25.905  33.308  60.048  1.00  0.00           C
ATOM   4686  O   ILE   314      26.234  34.337  60.623  1.00  0.00           O
ATOM   4687  N   THR   315      26.305  32.025  60.361  1.00  0.00           N
ATOM   4688  H   THR   315      25.894  31.326  59.760  1.00  0.00           H
ATOM   4689  CA  THR   315      27.114  31.561  61.499  1.00  0.00           C
ATOM   4690  HA  THR   315      26.810  32.072  62.412  1.00  0.00           H
ATOM   4691  CB  THR   315      26.888  30.055  61.542  1.00  0.00           C
ATOM   4692  HB  THR   315      27.488  29.518  62.276  1.00  0.00           H
ATOM   4693  CG2 THR   315      25.518  29.670  62.023  1.00  0.00           C
ATOM   4694 HG21 THR   315      25.399  29.743  63.104  1.00  0.00           H
ATOM   4695 HG22 THR   315      24.825  30.423  61.648  1.00  0.00           H
ATOM   4696 HG23 THR   315      25.111  28.726  61.661  1.00  0.00           H
ATOM   4697  OG1 THR   315      27.202  29.336  60.375  1.00  0.00           O
ATOM   4698  HG1 THR   315      28.149  29.426  60.239  1.00  0.00           H
ATOM   4699  C   THR   315      28.638  31.800  61.135  1.00  0.00           C
ATOM   4700  O   THR   315      29.512  31.685  61.976  1.00  0.00           O
ATOM   4701  N   ASP   316      28.927  32.179  59.873  1.00  0.00           N
ATOM   4702  H   ASP   316      28.151  32.088  59.234  1.00  0.00           H
ATOM   4703  CA  ASP   316      30.397  32.217  59.424  1.00  0.00           C
ATOM   4704  HA  ASP   316      30.986  32.310  60.337  1.00  0.00           H
ATOM   4705  CB  ASP   316      30.828  30.830  58.810  1.00  0.00           C
ATOM   4706  HB2 ASP   316      30.153  30.628  57.977  1.00  0.00           H
ATOM   4707  HB3 ASP   316      31.855  30.865  58.446  1.00  0.00           H
ATOM   4708  CG  ASP   316      30.740  29.724  59.953  1.00  0.00           C
ATOM   4709  OD1 ASP   316      29.837  28.852  59.935  1.00  0.00           O
ATOM   4710  OD2 ASP   316      31.614  29.814  60.843  1.00  0.00           O
ATOM   4711  C   ASP   316      30.656  33.452  58.483  1.00  0.00           C
ATOM   4712  O   ASP   316      29.795  33.876  57.651  1.00  0.00           O
ATOM   4713  N   TRP   317      31.858  33.954  58.574  1.00  0.00           N
ATOM   4714  H   TRP   317      32.534  33.517  59.185  1.00  0.00           H
ATOM   4715  CA  TRP   317      32.313  35.190  57.932  1.00  0.00           C
ATOM   4716  HA  TRP   317      31.460  35.853  57.790  1.00  0.00           H
ATOM   4717  CB  TRP   317      33.285  35.881  58.852  1.00  0.00           C
ATOM   4718  HB2 TRP   317      34.067  35.151  59.062  1.00  0.00           H
ATOM   4719  HB3 TRP   317      33.703  36.716  58.288  1.00  0.00           H
ATOM   4720  CG  TRP   317      32.660  36.552  60.039  1.00  0.00           C
ATOM   4721  CD1 TRP   317      32.711  36.108  61.306  1.00  0.00           C
ATOM   4722  HD1 TRP   317      33.272  35.274  61.699  1.00  0.00           H
ATOM   4723  NE1 TRP   317      31.934  36.979  62.080  1.00  0.00           N
ATOM   4724  HE1 TRP   317      31.652  36.769  63.026  1.00  0.00           H
ATOM   4725  CE2 TRP   317      31.505  38.123  61.435  1.00  0.00           C
ATOM   4726  CZ2 TRP   317      30.838  39.296  61.893  1.00  0.00           C
ATOM   4727  HZ2 TRP   317      30.578  39.454  62.929  1.00  0.00           H
ATOM   4728  CH2 TRP   317      30.590  40.270  60.951  1.00  0.00           C
ATOM   4729  HH2 TRP   317      30.194  41.224  61.267  1.00  0.00           H
ATOM   4730  CZ3 TRP   317      30.975  40.048  59.637  1.00  0.00           C
ATOM   4731  HZ3 TRP   317      30.763  40.865  58.963  1.00  0.00           H
ATOM   4732  CE3 TRP   317      31.591  38.870  59.140  1.00  0.00           C
ATOM   4733  HE3 TRP   317      31.978  38.856  58.133  1.00  0.00           H
ATOM   4734  CD2 TRP   317      31.868  37.838  60.071  1.00  0.00           C
ATOM   4735  C   TRP   317      32.942  34.876  56.565  1.00  0.00           C
ATOM   4736  O   TRP   317      33.716  33.914  56.518  1.00  0.00           O
ATOM   4737  N   SER   318      32.833  35.730  55.552  1.00  0.00           N
ATOM   4738  H   SER   318      32.206  36.500  55.734  1.00  0.00           H
ATOM   4739  CA  SER   318      33.435  35.565  54.238  1.00  0.00           C
ATOM   4740  HA  SER   318      34.098  34.708  54.349  1.00  0.00           H
ATOM   4741  CB  SER   318      32.360  35.220  53.167  1.00  0.00           C
ATOM   4742  HB2 SER   318      31.801  34.330  53.456  1.00  0.00           H
ATOM   4743  HB3 SER   318      31.701  36.088  53.145  1.00  0.00           H
ATOM   4744  OG  SER   318      32.998  34.977  51.921  1.00  0.00           O
ATOM   4745  HG  SER   318      33.503  34.162  51.944  1.00  0.00           H
ATOM   4746  C   SER   318      34.312  36.685  53.699  1.00  0.00           C
ATOM   4747  O   SER   318      33.947  37.821  54.038  1.00  0.00           O
ATOM   4748  N   GLY   319      35.312  36.384  52.892  1.00  0.00           N
ATOM   4749  H   GLY   319      35.322  35.399  52.670  1.00  0.00           H
ATOM   4750  CA  GLY   319      36.153  37.345  52.213  1.00  0.00           C
ATOM   4751  HA2 GLY   319      35.923  38.313  52.658  1.00  0.00           H
ATOM   4752  HA3 GLY   319      37.192  37.086  52.416  1.00  0.00           H
ATOM   4753  C   GLY   319      35.895  37.315  50.693  1.00  0.00           C
ATOM   4754  O   GLY   319      34.765  37.671  50.290  1.00  0.00           O
ATOM   4755  N   TYR   320      36.912  36.893  49.985  1.00  0.00           N
ATOM   4756  H   TYR   320      37.671  36.499  50.522  1.00  0.00           H
ATOM   4757  CA  TYR   320      36.922  36.677  48.539  1.00  0.00           C
ATOM   4758  HA  TYR   320      36.537  37.567  48.040  1.00  0.00           H
ATOM   4759  CB  TYR   320      38.385  36.385  48.104  1.00  0.00           C
ATOM   4760  HB2 TYR   320      38.793  35.593  48.731  1.00  0.00           H
ATOM   4761  HB3 TYR   320      38.284  36.158  47.043  1.00  0.00           H
ATOM   4762  CG  TYR   320      39.405  37.511  48.166  1.00  0.00           C
ATOM   4763  CD1 TYR   320      39.544  38.467  47.085  1.00  0.00           C
ATOM   4764  HD1 TYR   320      38.921  38.397  46.206  1.00  0.00           H
ATOM   4765  CE1 TYR   320      40.390  39.571  47.270  1.00  0.00           C
ATOM   4766  HE1 TYR   320      40.378  40.334  46.506  1.00  0.00           H
ATOM   4767  CZ  TYR   320      41.178  39.639  48.433  1.00  0.00           C
ATOM   4768  OH  TYR   320      42.056  40.748  48.479  1.00  0.00           O
ATOM   4769  HH  TYR   320      42.262  41.017  47.581  1.00  0.00           H
ATOM   4770  CE2 TYR   320      41.031  38.652  49.527  1.00  0.00           C
ATOM   4771  HE2 TYR   320      41.506  38.736  50.493  1.00  0.00           H
ATOM   4772  CD2 TYR   320      40.163  37.603  49.333  1.00  0.00           C
ATOM   4773  HD2 TYR   320      39.923  36.928  50.140  1.00  0.00           H
ATOM   4774  C   TYR   320      35.948  35.655  48.031  1.00  0.00           C
ATOM   4775  O   TYR   320      35.403  34.818  48.754  1.00  0.00           O
ATOM   4776  N   SER   321      35.697  35.612  46.768  1.00  0.00           N
ATOM   4777  H   SER   321      36.006  36.375  46.182  1.00  0.00           H
ATOM   4778  CA  SER   321      34.754  34.614  46.106  1.00  0.00           C
ATOM   4779  HA  SER   321      35.050  33.609  46.408  1.00  0.00           H
ATOM   4780  CB  SER   321      33.299  34.867  46.496  1.00  0.00           C
ATOM   4781  HB2 SER   321      32.609  34.237  45.935  1.00  0.00           H
ATOM   4782  HB3 SER   321      33.142  34.849  47.575  1.00  0.00           H
ATOM   4783  OG  SER   321      32.998  36.138  46.168  1.00  0.00           O
ATOM   4784  HG  SER   321      33.529  36.732  46.704  1.00  0.00           H
ATOM   4785  C   SER   321      34.929  34.608  44.534  1.00  0.00           C
ATOM   4786  O   SER   321      35.675  35.372  43.943  1.00  0.00           O
ATOM   4787  N   GLY   322      34.436  33.697  43.741  1.00  0.00           N
ATOM   4788  H   GLY   322      33.926  32.905  44.104  1.00  0.00           H
ATOM   4789  CA  GLY   322      34.364  33.891  42.283  1.00  0.00           C
ATOM   4790  HA2 GLY   322      33.898  34.830  41.983  1.00  0.00           H
ATOM   4791  HA3 GLY   322      35.389  34.079  41.965  1.00  0.00           H
ATOM   4792  C   GLY   322      33.937  32.729  41.559  1.00  0.00           C
ATOM   4793  O   GLY   322      33.547  31.684  42.088  1.00  0.00           O
ATOM   4794  N   SER   323      33.869  32.853  40.175  1.00  0.00           N
ATOM   4795  H   SER   323      34.138  33.710  39.713  1.00  0.00           H
ATOM   4796  CA  SER   323      33.553  31.700  39.339  1.00  0.00           C
ATOM   4797  HA  SER   323      32.676  31.200  39.753  1.00  0.00           H
ATOM   4798  CB  SER   323      33.107  32.106  37.938  1.00  0.00           C
ATOM   4799  HB2 SER   323      32.772  31.228  37.386  1.00  0.00           H
ATOM   4800  HB3 SER   323      32.192  32.684  38.060  1.00  0.00           H
ATOM   4801  OG  SER   323      34.129  32.891  37.377  1.00  0.00           O
ATOM   4802  HG  SER   323      34.384  32.314  36.654  1.00  0.00           H
ATOM   4803  C   SER   323      34.625  30.641  39.230  1.00  0.00           C
ATOM   4804  O   SER   323      35.837  30.951  39.219  1.00  0.00           O
ATOM   4805  N   PHE   324      34.116  29.475  38.828  1.00  0.00           N
ATOM   4806  H   PHE   324      33.145  29.226  38.949  1.00  0.00           H
ATOM   4807  CA  PHE   324      34.750  28.708  37.704  1.00  0.00           C
ATOM   4808  HA  PHE   324      35.303  29.393  37.062  1.00  0.00           H
ATOM   4809  CB  PHE   324      35.765  27.754  38.412  1.00  0.00           C
ATOM   4810  HB2 PHE   324      36.135  27.176  37.566  1.00  0.00           H
ATOM   4811  HB3 PHE   324      36.612  28.266  38.869  1.00  0.00           H
ATOM   4812  CG  PHE   324      35.191  26.736  39.363  1.00  0.00           C
ATOM   4813  CD1 PHE   324      34.826  27.115  40.638  1.00  0.00           C
ATOM   4814  HD1 PHE   324      34.984  28.120  41.000  1.00  0.00           H
ATOM   4815  CE1 PHE   324      34.355  26.107  41.495  1.00  0.00           C
ATOM   4816  HE1 PHE   324      34.101  26.446  42.489  1.00  0.00           H
ATOM   4817  CZ  PHE   324      34.313  24.765  41.124  1.00  0.00           C
ATOM   4818  HZ  PHE   324      33.814  24.066  41.779  1.00  0.00           H
ATOM   4819  CE2 PHE   324      34.658  24.388  39.816  1.00  0.00           C
ATOM   4820  HE2 PHE   324      34.458  23.369  39.518  1.00  0.00           H
ATOM   4821  CD2 PHE   324      35.106  25.391  38.936  1.00  0.00           C
ATOM   4822  HD2 PHE   324      35.331  25.038  37.940  1.00  0.00           H
ATOM   4823  C   PHE   324      33.693  27.957  36.831  1.00  0.00           C
ATOM   4824  O   PHE   324      32.586  27.748  37.270  1.00  0.00           O
ATOM   4825  N   VAL   325      34.081  27.526  35.640  1.00  0.00           N
ATOM   4826  H   VAL   325      35.060  27.557  35.395  1.00  0.00           H
ATOM   4827  CA  VAL   325      33.285  26.610  34.803  1.00  0.00           C
ATOM   4828  HA  VAL   325      32.379  26.247  35.290  1.00  0.00           H
ATOM   4829  CB  VAL   325      32.747  27.277  33.558  1.00  0.00           C
ATOM   4830  HB  VAL   325      32.085  26.577  33.048  1.00  0.00           H
ATOM   4831  CG1 VAL   325      31.891  28.444  33.902  1.00  0.00           C
ATOM   4832 HG11 VAL   325      31.391  28.679  32.962  1.00  0.00           H
ATOM   4833 HG12 VAL   325      31.142  28.194  34.654  1.00  0.00           H
ATOM   4834 HG13 VAL   325      32.473  29.305  34.228  1.00  0.00           H
ATOM   4835  CG2 VAL   325      33.806  27.704  32.512  1.00  0.00           C
ATOM   4836 HG21 VAL   325      33.379  27.884  31.526  1.00  0.00           H
ATOM   4837 HG22 VAL   325      34.402  28.553  32.847  1.00  0.00           H
ATOM   4838 HG23 VAL   325      34.577  26.936  32.464  1.00  0.00           H
ATOM   4839  C   VAL   325      34.137  25.369  34.449  1.00  0.00           C
ATOM   4840  O   VAL   325      35.349  25.282  34.623  1.00  0.00           O
ATOM   4841  N   GLN   326      33.427  24.351  33.991  1.00  0.00           N
ATOM   4842  H   GLN   326      32.429  24.508  33.962  1.00  0.00           H
ATOM   4843  CA  GLN   326      34.007  23.080  33.518  1.00  0.00           C
ATOM   4844  HA  GLN   326      35.092  22.984  33.559  1.00  0.00           H
ATOM   4845  CB  GLN   326      33.573  21.954  34.531  1.00  0.00           C
ATOM   4846  HB2 GLN   326      32.498  22.098  34.650  1.00  0.00           H
ATOM   4847  HB3 GLN   326      33.805  21.020  34.018  1.00  0.00           H
ATOM   4848  CG  GLN   326      34.192  22.044  35.884  1.00  0.00           C
ATOM   4849  HG2 GLN   326      35.272  22.174  35.818  1.00  0.00           H
ATOM   4850  HG3 GLN   326      33.802  22.930  36.384  1.00  0.00           H
ATOM   4851  CD  GLN   326      33.966  20.839  36.725  1.00  0.00           C
ATOM   4852  OE1 GLN   326      33.034  20.117  36.519  1.00  0.00           O
ATOM   4853  NE2 GLN   326      34.782  20.432  37.701  1.00  0.00           N
ATOM   4854 HE21 GLN   326      35.540  20.982  38.078  1.00  0.00           H
ATOM   4855 HE22 GLN   326      34.496  19.646  38.267  1.00  0.00           H
ATOM   4856  C   GLN   326      33.524  22.775  32.135  1.00  0.00           C
ATOM   4857  O   GLN   326      32.326  22.684  31.869  1.00  0.00           O
ATOM   4858  N   HID   327      34.452  22.711  31.213  1.00  0.00           N
ATOM   4859  H   HID   327      35.429  22.756  31.465  1.00  0.00           H
ATOM   4860  CA  HID   327      34.177  22.434  29.791  1.00  0.00           C
ATOM   4861  HA  HID   327      33.301  23.026  29.527  1.00  0.00           H
ATOM   4862  CB  HID   327      35.431  22.858  28.971  1.00  0.00           C
ATOM   4863  HB2 HID   327      36.317  22.460  29.464  1.00  0.00           H
ATOM   4864  HB3 HID   327      35.500  22.537  27.932  1.00  0.00           H
ATOM   4865  CG  HID   327      35.493  24.290  28.841  1.00  0.00           C
ATOM   4866  ND1 HID   327      34.912  25.008  27.841  1.00  0.00           N
ATOM   4867  HD1 HID   327      34.464  24.624  27.022  1.00  0.00           H
ATOM   4868  CE1 HID   327      35.227  26.315  28.021  1.00  0.00           C
ATOM   4869  HE1 HID   327      34.782  27.037  27.352  1.00  0.00           H
ATOM   4870  NE2 HID   327      35.856  26.491  29.179  1.00  0.00           N
ATOM   4871  CD2 HID   327      36.128  25.170  29.642  1.00  0.00           C
ATOM   4872  HD2 HID   327      36.600  24.890  30.572  1.00  0.00           H
ATOM   4873  C   HID   327      33.796  20.968  29.470  1.00  0.00           C
ATOM   4874  O   HID   327      33.975  20.064  30.245  1.00  0.00           O
ATOM   4875  N   PRO   328      33.170  20.705  28.289  1.00  0.00           N
ATOM   4876  CD  PRO   328      33.121  21.663  27.150  1.00  0.00           C
ATOM   4877  HD2 PRO   328      34.119  21.607  26.715  1.00  0.00           H
ATOM   4878  HD3 PRO   328      32.885  22.647  27.554  1.00  0.00           H
ATOM   4879  CG  PRO   328      32.128  21.073  26.178  1.00  0.00           C
ATOM   4880  HG2 PRO   328      32.272  21.262  25.114  1.00  0.00           H
ATOM   4881  HG3 PRO   328      31.130  21.384  26.486  1.00  0.00           H
ATOM   4882  CB  PRO   328      32.274  19.573  26.477  1.00  0.00           C
ATOM   4883  HB2 PRO   328      32.943  19.148  25.729  1.00  0.00           H
ATOM   4884  HB3 PRO   328      31.335  19.061  26.269  1.00  0.00           H
ATOM   4885  CA  PRO   328      32.643  19.364  27.907  1.00  0.00           C
ATOM   4886  HA  PRO   328      31.745  19.168  28.493  1.00  0.00           H
ATOM   4887  C   PRO   328      33.552  18.213  28.171  1.00  0.00           C
ATOM   4888  O   PRO   328      33.089  17.147  28.631  1.00  0.00           O
ATOM   4889  N   GLU   329      34.870  18.409  27.915  1.00  0.00           N
ATOM   4890  H   GLU   329      35.131  19.280  27.477  1.00  0.00           H
ATOM   4891  CA  GLU   329      35.897  17.365  27.959  1.00  0.00           C
ATOM   4892  HA  GLU   329      35.590  16.482  27.399  1.00  0.00           H
ATOM   4893  CB  GLU   329      37.236  17.907  27.441  1.00  0.00           C
ATOM   4894  HB2 GLU   329      37.133  18.389  26.468  1.00  0.00           H
ATOM   4895  HB3 GLU   329      37.444  18.728  28.128  1.00  0.00           H
ATOM   4896  CG  GLU   329      38.458  16.976  27.251  1.00  0.00           C
ATOM   4897  HG2 GLU   329      39.288  17.539  26.825  1.00  0.00           H
ATOM   4898  HG3 GLU   329      38.910  16.625  28.179  1.00  0.00           H
ATOM   4899  CD  GLU   329      38.234  15.800  26.359  1.00  0.00           C
ATOM   4900  OE1 GLU   329      38.849  14.692  26.387  1.00  0.00           O
ATOM   4901  OE2 GLU   329      37.430  15.877  25.378  1.00  0.00           O
ATOM   4902  C   GLU   329      36.092  16.862  29.401  1.00  0.00           C
ATOM   4903  O   GLU   329      36.501  15.726  29.605  1.00  0.00           O
ATOM   4904  N   LEU   330      35.849  17.754  30.381  1.00  0.00           N
ATOM   4905  H   LEU   330      35.753  18.750  30.242  1.00  0.00           H
ATOM   4906  CA  LEU   330      35.879  17.367  31.769  1.00  0.00           C
ATOM   4907  HA  LEU   330      36.730  16.690  31.822  1.00  0.00           H
ATOM   4908  CB  LEU   330      36.134  18.516  32.740  1.00  0.00           C
ATOM   4909  HB2 LEU   330      36.982  19.049  32.311  1.00  0.00           H
ATOM   4910  HB3 LEU   330      35.291  19.199  32.639  1.00  0.00           H
ATOM   4911  CG  LEU   330      36.471  18.160  34.186  1.00  0.00           C
ATOM   4912  HG  LEU   330      35.745  17.436  34.557  1.00  0.00           H
ATOM   4913  CD1 LEU   330      37.777  17.501  34.316  1.00  0.00           C
ATOM   4914 HD11 LEU   330      38.119  17.408  35.347  1.00  0.00           H
ATOM   4915 HD12 LEU   330      37.746  16.474  33.954  1.00  0.00           H
ATOM   4916 HD13 LEU   330      38.641  18.014  33.892  1.00  0.00           H
ATOM   4917  CD2 LEU   330      36.496  19.380  35.020  1.00  0.00           C
ATOM   4918 HD21 LEU   330      37.321  20.015  34.698  1.00  0.00           H
ATOM   4919 HD22 LEU   330      35.489  19.777  34.891  1.00  0.00           H
ATOM   4920 HD23 LEU   330      36.629  19.185  36.084  1.00  0.00           H
ATOM   4921  C   LEU   330      34.707  16.429  32.166  1.00  0.00           C
ATOM   4922  O   LEU   330      34.926  15.359  32.653  1.00  0.00           O
ATOM   4923  N   THR   331      33.444  16.841  31.974  1.00  0.00           N
ATOM   4924  H   THR   331      33.301  17.660  31.400  1.00  0.00           H
ATOM   4925  CA  THR   331      32.178  16.265  32.472  1.00  0.00           C
ATOM   4926  HA  THR   331      32.495  15.785  33.398  1.00  0.00           H
ATOM   4927  CB  THR   331      31.086  17.273  32.673  1.00  0.00           C
ATOM   4928  HB  THR   331      30.251  16.700  33.077  1.00  0.00           H
ATOM   4929  CG2 THR   331      31.523  18.378  33.595  1.00  0.00           C
ATOM   4930 HG21 THR   331      30.692  18.978  33.966  1.00  0.00           H
ATOM   4931 HG22 THR   331      32.048  18.035  34.487  1.00  0.00           H
ATOM   4932 HG23 THR   331      32.240  19.012  33.072  1.00  0.00           H
ATOM   4933  OG1 THR   331      30.828  17.983  31.412  1.00  0.00           O
ATOM   4934  HG1 THR   331      30.672  18.922  31.542  1.00  0.00           H
ATOM   4935  C   THR   331      31.558  15.243  31.552  1.00  0.00           C
ATOM   4936  O   THR   331      30.623  14.493  31.864  1.00  0.00           O
ATOM   4937  N   GLY   332      31.937  15.238  30.255  1.00  0.00           N
ATOM   4938  H   GLY   332      32.710  15.851  30.037  1.00  0.00           H
ATOM   4939  CA  GLY   332      31.127  14.553  29.222  1.00  0.00           C
ATOM   4940  HA2 GLY   332      31.729  14.590  28.314  1.00  0.00           H
ATOM   4941  HA3 GLY   332      31.091  13.470  29.344  1.00  0.00           H
ATOM   4942  C   GLY   332      29.735  15.161  28.828  1.00  0.00           C
ATOM   4943  O   GLY   332      29.042  14.551  27.994  1.00  0.00           O
ATOM   4944  N   LEU   333      29.373  16.332  29.372  1.00  0.00           N
ATOM   4945  H   LEU   333      30.023  16.832  29.963  1.00  0.00           H
ATOM   4946  CA  LEU   333      28.146  17.074  29.005  1.00  0.00           C
ATOM   4947  HA  LEU   333      27.276  16.418  28.979  1.00  0.00           H
ATOM   4948  CB  LEU   333      27.888  18.163  29.992  1.00  0.00           C
ATOM   4949  HB2 LEU   333      28.788  18.719  30.256  1.00  0.00           H
ATOM   4950  HB3 LEU   333      27.312  18.997  29.589  1.00  0.00           H
ATOM   4951  CG  LEU   333      27.197  17.642  31.262  1.00  0.00           C
ATOM   4952  HG  LEU   333      27.643  16.697  31.573  1.00  0.00           H
ATOM   4953  CD1 LEU   333      27.265  18.639  32.416  1.00  0.00           C
ATOM   4954 HD11 LEU   333      26.962  18.151  33.342  1.00  0.00           H
ATOM   4955 HD12 LEU   333      28.250  19.079  32.570  1.00  0.00           H
ATOM   4956 HD13 LEU   333      26.625  19.504  32.241  1.00  0.00           H
ATOM   4957  CD2 LEU   333      25.693  17.447  31.056  1.00  0.00           C
ATOM   4958 HD21 LEU   333      25.465  16.797  30.212  1.00  0.00           H
ATOM   4959 HD22 LEU   333      25.232  17.133  31.994  1.00  0.00           H
ATOM   4960 HD23 LEU   333      25.252  18.387  30.725  1.00  0.00           H
ATOM   4961  C   LEU   333      28.204  17.661  27.517  1.00  0.00           C
ATOM   4962  O   LEU   333      29.299  17.795  27.010  1.00  0.00           O
ATOM   4963  N   ASP   334      27.064  17.998  26.894  1.00  0.00           N
ATOM   4964  H   ASP   334      26.173  17.703  27.266  1.00  0.00           H
ATOM   4965  CA  ASP   334      27.091  18.783  25.656  1.00  0.00           C
ATOM   4966  HA  ASP   334      28.084  18.652  25.224  1.00  0.00           H
ATOM   4967  CB  ASP   334      26.047  18.279  24.600  1.00  0.00           C
ATOM   4968  HB2 ASP   334      26.162  18.772  23.635  1.00  0.00           H
ATOM   4969  HB3 ASP   334      26.130  17.207  24.414  1.00  0.00           H
ATOM   4970  CG  ASP   334      24.540  18.380  24.985  1.00  0.00           C
ATOM   4971  OD1 ASP   334      24.252  18.466  26.232  1.00  0.00           O
ATOM   4972  OD2 ASP   334      23.691  18.298  24.118  1.00  0.00           O
ATOM   4973  C   ASP   334      26.975  20.305  26.049  1.00  0.00           C
ATOM   4974  O   ASP   334      26.353  21.108  25.314  1.00  0.00           O
ATOM   4975  N   CYX   335      27.542  20.749  27.143  1.00  0.00           N
ATOM   4976  H   CYX   335      28.047  20.109  27.741  1.00  0.00           H
ATOM   4977  CA  CYX   335      27.363  22.059  27.688  1.00  0.00           C
ATOM   4978  HA  CYX   335      27.380  22.680  26.792  1.00  0.00           H
ATOM   4979  CB  CYX   335      25.970  22.290  28.374  1.00  0.00           C
ATOM   4980  HB2 CYX   335      25.929  23.285  28.818  1.00  0.00           H
ATOM   4981  HB3 CYX   335      25.178  22.199  27.628  1.00  0.00           H
ATOM   4982  SG  CYX   335      25.605  21.165  29.743  1.00  0.00           S
ATOM   4983  C   CYX   335      28.590  22.376  28.632  1.00  0.00           C
ATOM   4984  O   CYX   335      29.210  21.466  29.139  1.00  0.00           O
ATOM   4985  N   ILE   336      28.781  23.673  29.027  1.00  0.00           N
ATOM   4986  H   ILE   336      28.170  24.388  28.660  1.00  0.00           H
ATOM   4987  CA  ILE   336      29.750  24.213  29.920  1.00  0.00           C
ATOM   4988  HA  ILE   336      30.577  23.516  30.057  1.00  0.00           H
ATOM   4989  CB  ILE   336      30.291  25.594  29.416  1.00  0.00           C
ATOM   4990  HB  ILE   336      29.534  26.310  29.099  1.00  0.00           H
ATOM   4991  CG2 ILE   336      31.153  26.230  30.583  1.00  0.00           C
ATOM   4992 HG21 ILE   336      31.414  27.180  30.116  1.00  0.00           H
ATOM   4993 HG22 ILE   336      30.604  26.414  31.505  1.00  0.00           H
ATOM   4994 HG23 ILE   336      32.065  25.683  30.822  1.00  0.00           H
ATOM   4995  CG1 ILE   336      31.170  25.219  28.176  1.00  0.00           C
ATOM   4996 HG12 ILE   336      31.864  24.444  28.499  1.00  0.00           H
ATOM   4997 HG13 ILE   336      30.498  24.848  27.401  1.00  0.00           H
ATOM   4998  CD1 ILE   336      31.893  26.417  27.504  1.00  0.00           C
ATOM   4999 HD11 ILE   336      31.322  27.316  27.269  1.00  0.00           H
ATOM   5000 HD12 ILE   336      32.612  26.723  28.264  1.00  0.00           H
ATOM   5001 HD13 ILE   336      32.548  26.059  26.710  1.00  0.00           H
ATOM   5002  C   ILE   336      29.025  24.302  31.309  1.00  0.00           C
ATOM   5003  O   ILE   336      28.048  24.970  31.547  1.00  0.00           O
ATOM   5004  N   ARG   337      29.545  23.462  32.229  1.00  0.00           N
ATOM   5005  H   ARG   337      30.435  23.037  32.015  1.00  0.00           H
ATOM   5006  CA  ARG   337      29.072  23.323  33.568  1.00  0.00           C
ATOM   5007  HA  ARG   337      27.985  23.385  33.526  1.00  0.00           H
ATOM   5008  CB  ARG   337      29.419  21.912  34.150  1.00  0.00           C
ATOM   5009  HB2 ARG   337      28.721  21.204  33.705  1.00  0.00           H
ATOM   5010  HB3 ARG   337      30.440  21.698  33.834  1.00  0.00           H
ATOM   5011  CG  ARG   337      29.326  21.908  35.716  1.00  0.00           C
ATOM   5012  HG2 ARG   337      30.183  22.370  36.206  1.00  0.00           H
ATOM   5013  HG3 ARG   337      28.449  22.451  36.073  1.00  0.00           H
ATOM   5014  CD  ARG   337      29.287  20.570  36.413  1.00  0.00           C
ATOM   5015  HD2 ARG   337      30.245  20.116  36.162  1.00  0.00           H
ATOM   5016  HD3 ARG   337      29.280  20.634  37.502  1.00  0.00           H
ATOM   5017  NE  ARG   337      28.160  19.799  35.924  1.00  0.00           N
ATOM   5018  HE  ARG   337      27.443  20.379  35.515  1.00  0.00           H
ATOM   5019  CZ  ARG   337      27.818  18.572  36.198  1.00  0.00           C
ATOM   5020  NH1 ARG   337      28.662  17.776  36.755  1.00  0.00           N
ATOM   5021 HH11 ARG   337      29.621  18.033  36.945  1.00  0.00           H
ATOM   5022 HH12 ARG   337      28.482  16.785  36.691  1.00  0.00           H
ATOM   5023  NH2 ARG   337      26.657  18.058  35.934  1.00  0.00           N
ATOM   5024 HH21 ARG   337      25.984  18.692  35.529  1.00  0.00           H
ATOM   5025 HH22 ARG   337      26.327  17.150  36.228  1.00  0.00           H
ATOM   5026  C   ARG   337      29.545  24.522  34.444  1.00  0.00           C
ATOM   5027  O   ARG   337      30.766  24.583  34.718  1.00  0.00           O
ATOM   5028  N   PRO   338      28.652  25.324  34.973  1.00  0.00           N
ATOM   5029  CD  PRO   338      27.170  25.286  34.766  1.00  0.00           C
ATOM   5030  HD2 PRO   338      26.764  24.281  34.887  1.00  0.00           H
ATOM   5031  HD3 PRO   338      26.927  25.531  33.733  1.00  0.00           H
ATOM   5032  CG  PRO   338      26.597  26.306  35.770  1.00  0.00           C
ATOM   5033  HG2 PRO   338      26.421  25.850  36.744  1.00  0.00           H
ATOM   5034  HG3 PRO   338      25.753  26.832  35.325  1.00  0.00           H
ATOM   5035  CB  PRO   338      27.809  27.321  35.922  1.00  0.00           C
ATOM   5036  HB2 PRO   338      27.754  27.897  36.846  1.00  0.00           H
ATOM   5037  HB3 PRO   338      27.845  27.972  35.049  1.00  0.00           H
ATOM   5038  CA  PRO   338      28.949  26.393  35.958  1.00  0.00           C
ATOM   5039  HA  PRO   338      29.848  26.902  35.610  1.00  0.00           H
ATOM   5040  C   PRO   338      29.210  25.932  37.377  1.00  0.00           C
ATOM   5041  O   PRO   338      28.618  24.934  37.857  1.00  0.00           O
ATOM   5042  N   CYX   339      30.007  26.764  38.071  1.00  0.00           N
ATOM   5043  H   CYX   339      30.535  27.516  37.654  1.00  0.00           H
ATOM   5044  CA  CYX   339      30.378  26.713  39.502  1.00  0.00           C
ATOM   5045  HA  CYX   339      29.594  26.285  40.127  1.00  0.00           H
ATOM   5046  CB  CYX   339      31.411  25.603  39.648  1.00  0.00           C
ATOM   5047  HB2 CYX   339      32.344  26.023  39.271  1.00  0.00           H
[truncated: 55,806 more chars]
