# Supplementary material for: Worth the Weight: Sub-Pocket EXplorer (SubPEx), a Weighted Ensemble Method to Enhance Binding-Pocket Conformational Sampling
Source: J Chem Theory Comput. 2023 Aug 16;19(17):5677–89. doi: 10.1021/acs.jctc.3c00478 (PMC10500992; doi:10.1021/acs.jctc.3c00478)
Supplement: Supplementary file 2 — ct3c00478_si_002.zip [file ct3c00478_si_002.zip › clustered_structures/NA/brute-force/rep.c12.aligned.pdb]

HELIX    1   1 SER     23  SER     28  1                                   6
HELIX    2   2 PRO    328  THR    331  1                                   4
SHEET    1   1 1 GLY    14  LYS    20  0
SHEET    2   2 1 PHE    39  SER    41  0
SHEET    3   3 1 ARG    48  THR    53  0
SHEET    4   4 1 THR    75  PRO    80  0
SHEET    5   5 1 ARG    91  VAL    95  0
SHEET    6   6 1 SER    98  HIE   103  0
SHEET    7   7 1 TRP   108  SER   114  0
SHEET    8   8 1 VAL   121  TYR   126  0
SHEET    9   9 1 ASP   132  ILE   134  0
SHEET   10  10 1 ALA   150  VAL   152  0
SHEET   11  11 1 SER   155  ASP   162  0
SHEET   12  12 1 SER   170  GLU   177  0
SHEET   13  13 1 LYS   180  GLU   186  0
SHEET   14  14 1 SER   198  ASN   202  0
SHEET   15  15 1 GLU   205  VAL   209  0
SHEET   16  16 1 PRO   220  PHE   224  0
SHEET   17  17 1 TYR   230  TYR   234  0
SHEET   18  18 1 PHE   269  TYR   271  0
SHEET   19  19 1 GLY   274  THR   280  0
SHEET   20  20 1 PHE   289  ASP   294  0
SHEET   21  21 1 VAL   307  VAL   312  0
SHEET   22  22 1 SER   321  GLN   326  0
SHEET   23  23 1 ARG   337  GLY   347  0
SHEET   24  24 1 THR   356  VAL   366  0
CRYST1  151.961  145.817  152.484   7.16   3.47   7.37               1
ATOM      1  N   VAL     1      45.649  18.616  25.024  1.00  0.00           N
ATOM      2  H1  VAL     1      45.992  17.819  25.541  1.00  0.00           H
ATOM      3  H2  VAL     1      46.243  18.797  24.227  1.00  0.00           H
ATOM      4  H3  VAL     1      45.631  19.438  25.610  1.00  0.00           H
ATOM      5  CA  VAL     1      44.293  18.320  24.420  1.00  0.00           C
ATOM      6  HA  VAL     1      44.493  17.439  23.809  1.00  0.00           H
ATOM      7  CB  VAL     1      43.279  17.815  25.446  1.00  0.00           C
ATOM      8  HB  VAL     1      43.917  17.596  26.302  1.00  0.00           H
ATOM      9  CG1 VAL     1      42.331  18.953  25.810  1.00  0.00           C
ATOM     10 HG11 VAL     1      41.745  19.459  25.042  1.00  0.00           H
ATOM     11 HG12 VAL     1      41.561  18.587  26.489  1.00  0.00           H
ATOM     12 HG13 VAL     1      43.002  19.739  26.157  1.00  0.00           H
ATOM     13  CG2 VAL     1      42.652  16.497  25.094  1.00  0.00           C
ATOM     14 HG21 VAL     1      42.252  16.081  26.018  1.00  0.00           H
ATOM     15 HG22 VAL     1      41.912  16.516  24.293  1.00  0.00           H
ATOM     16 HG23 VAL     1      43.440  15.781  24.863  1.00  0.00           H
ATOM     17  C   VAL     1      43.808  19.459  23.491  1.00  0.00           C
ATOM     18  O   VAL     1      43.923  20.635  23.764  1.00  0.00           O
ATOM     19  N   LYS     2      43.148  19.098  22.351  1.00  0.00           N
ATOM     20  H   LYS     2      42.956  18.135  22.118  1.00  0.00           H
ATOM     21  CA  LYS     2      42.508  20.009  21.358  1.00  0.00           C
ATOM     22  HA  LYS     2      43.201  20.817  21.127  1.00  0.00           H
ATOM     23  CB  LYS     2      42.115  19.265  20.096  1.00  0.00           C
ATOM     24  HB2 LYS     2      42.143  18.193  20.294  1.00  0.00           H
ATOM     25  HB3 LYS     2      41.107  19.411  19.705  1.00  0.00           H
ATOM     26  CG  LYS     2      43.276  19.405  19.070  1.00  0.00           C
ATOM     27  HG2 LYS     2      43.260  20.444  18.742  1.00  0.00           H
ATOM     28  HG3 LYS     2      44.272  19.163  19.442  1.00  0.00           H
ATOM     29  CD  LYS     2      42.904  18.653  17.829  1.00  0.00           C
ATOM     30  HD2 LYS     2      42.583  17.639  18.071  1.00  0.00           H
ATOM     31  HD3 LYS     2      42.182  19.221  17.243  1.00  0.00           H
ATOM     32  CE  LYS     2      44.179  18.551  17.023  1.00  0.00           C
ATOM     33  HE2 LYS     2      44.485  19.571  16.798  1.00  0.00           H
ATOM     34  HE3 LYS     2      44.926  18.326  17.784  1.00  0.00           H
ATOM     35  NZ  LYS     2      44.167  17.579  15.936  1.00  0.00           N
ATOM     36  HZ1 LYS     2      45.081  17.683  15.519  1.00  0.00           H
ATOM     37  HZ2 LYS     2      43.872  16.657  16.225  1.00  0.00           H
ATOM     38  HZ3 LYS     2      43.573  17.841  15.161  1.00  0.00           H
ATOM     39  C   LYS     2      41.293  20.687  22.124  1.00  0.00           C
ATOM     40  O   LYS     2      40.324  20.028  22.351  1.00  0.00           O
ATOM     41  N   LEU     3      41.274  22.042  22.362  1.00  0.00           N
ATOM     42  H   LEU     3      42.064  22.614  22.102  1.00  0.00           H
ATOM     43  CA  LEU     3      40.306  22.613  23.258  1.00  0.00           C
ATOM     44  HA  LEU     3      39.555  21.968  23.713  1.00  0.00           H
ATOM     45  CB  LEU     3      41.108  23.198  24.503  1.00  0.00           C
ATOM     46  HB2 LEU     3      41.711  22.431  24.988  1.00  0.00           H
ATOM     47  HB3 LEU     3      41.890  23.829  24.080  1.00  0.00           H
ATOM     48  CG  LEU     3      40.135  23.962  25.477  1.00  0.00           C
ATOM     49  HG  LEU     3      39.585  24.768  24.992  1.00  0.00           H
ATOM     50  CD1 LEU     3      39.269  23.013  26.219  1.00  0.00           C
ATOM     51 HD11 LEU     3      38.397  22.657  25.672  1.00  0.00           H
ATOM     52 HD12 LEU     3      39.826  22.103  26.441  1.00  0.00           H
ATOM     53 HD13 LEU     3      38.873  23.431  27.144  1.00  0.00           H
ATOM     54  CD2 LEU     3      40.963  24.557  26.634  1.00  0.00           C
ATOM     55 HD21 LEU     3      41.663  25.317  26.286  1.00  0.00           H
ATOM     56 HD22 LEU     3      40.356  25.011  27.417  1.00  0.00           H
ATOM     57 HD23 LEU     3      41.638  23.767  26.965  1.00  0.00           H
ATOM     58  C   LEU     3      39.523  23.642  22.385  1.00  0.00           C
ATOM     59  O   LEU     3      39.955  24.792  22.514  1.00  0.00           O
ATOM     60  N   ALA     4      38.555  23.292  21.505  1.00  0.00           N
ATOM     61  H   ALA     4      38.267  22.339  21.340  1.00  0.00           H
ATOM     62  CA  ALA     4      37.750  24.309  20.798  1.00  0.00           C
ATOM     63  HA  ALA     4      38.503  25.005  20.430  1.00  0.00           H
ATOM     64  CB  ALA     4      36.946  23.701  19.590  1.00  0.00           C
ATOM     65  HB1 ALA     4      37.667  23.476  18.804  1.00  0.00           H
ATOM     66  HB2 ALA     4      36.382  22.808  19.857  1.00  0.00           H
ATOM     67  HB3 ALA     4      36.239  24.428  19.191  1.00  0.00           H
ATOM     68  C   ALA     4      36.818  25.013  21.842  1.00  0.00           C
ATOM     69  O   ALA     4      37.000  26.167  22.068  1.00  0.00           O
ATOM     70  N   GLY     5      35.879  24.316  22.483  1.00  0.00           N
ATOM     71  H   GLY     5      35.945  23.314  22.373  1.00  0.00           H
ATOM     72  CA  GLY     5      35.048  24.906  23.567  1.00  0.00           C
ATOM     73  HA2 GLY     5      34.485  24.058  23.959  1.00  0.00           H
ATOM     74  HA3 GLY     5      35.666  25.247  24.396  1.00  0.00           H
ATOM     75  C   GLY     5      34.096  26.014  23.180  1.00  0.00           C
ATOM     76  O   GLY     5      33.730  26.868  24.041  1.00  0.00           O
ATOM     77  N   ASN     6      33.566  26.036  21.976  1.00  0.00           N
ATOM     78  H   ASN     6      33.861  25.258  21.403  1.00  0.00           H
ATOM     79  CA  ASN     6      32.545  26.974  21.487  1.00  0.00           C
ATOM     80  HA  ASN     6      32.634  27.980  21.897  1.00  0.00           H
ATOM     81  CB  ASN     6      32.582  26.985  19.920  1.00  0.00           C
ATOM     82  HB2 ASN     6      32.374  25.977  19.564  1.00  0.00           H
ATOM     83  HB3 ASN     6      31.858  27.687  19.505  1.00  0.00           H
ATOM     84  CG  ASN     6      33.955  27.524  19.410  1.00  0.00           C
ATOM     85  OD1 ASN     6      34.227  28.664  19.314  1.00  0.00           O
ATOM     86  ND2 ASN     6      34.912  26.689  19.017  1.00  0.00           N
ATOM     87 HD21 ASN     6      34.610  25.728  18.930  1.00  0.00           H
ATOM     88 HD22 ASN     6      35.787  27.061  18.675  1.00  0.00           H
ATOM     89  C   ASN     6      31.100  26.710  21.985  1.00  0.00           C
ATOM     90  O   ASN     6      30.139  27.382  21.569  1.00  0.00           O
ATOM     91  N   SER     7      30.882  25.700  22.838  1.00  0.00           N
ATOM     92  H   SER     7      31.679  25.152  23.127  1.00  0.00           H
ATOM     93  CA  SER     7      29.619  25.299  23.497  1.00  0.00           C
ATOM     94  HA  SER     7      29.013  25.049  22.626  1.00  0.00           H
ATOM     95  CB  SER     7      29.829  23.934  24.222  1.00  0.00           C
ATOM     96  HB2 SER     7      30.283  24.068  25.203  1.00  0.00           H
ATOM     97  HB3 SER     7      28.804  23.563  24.249  1.00  0.00           H
ATOM     98  OG  SER     7      30.592  23.041  23.484  1.00  0.00           O
ATOM     99  HG  SER     7      29.999  22.691  22.816  1.00  0.00           H
ATOM    100  C   SER     7      28.954  26.399  24.321  1.00  0.00           C
ATOM    101  O   SER     7      29.662  27.181  24.966  1.00  0.00           O
ATOM    102  N   SER     8      27.638  26.344  24.515  1.00  0.00           N
ATOM    103  H   SER     8      27.198  25.560  24.055  1.00  0.00           H
ATOM    104  CA  SER     8      26.854  27.029  25.525  1.00  0.00           C
ATOM    105  HA  SER     8      27.136  28.081  25.576  1.00  0.00           H
ATOM    106  CB  SER     8      25.374  26.959  25.098  1.00  0.00           C
ATOM    107  HB2 SER     8      24.879  25.993  25.194  1.00  0.00           H
ATOM    108  HB3 SER     8      24.857  27.628  25.785  1.00  0.00           H
ATOM    109  OG  SER     8      25.111  27.487  23.779  1.00  0.00           O
ATOM    110  HG  SER     8      25.351  26.752  23.212  1.00  0.00           H
ATOM    111  C   SER     8      26.862  26.534  26.938  1.00  0.00           C
ATOM    112  O   SER     8      27.318  25.415  27.201  1.00  0.00           O
ATOM    113  N   LEU     9      26.350  27.309  27.885  1.00  0.00           N
ATOM    114  H   LEU     9      25.895  28.164  27.598  1.00  0.00           H
ATOM    115  CA  LEU     9      26.194  26.889  29.262  1.00  0.00           C
ATOM    116  HA  LEU     9      27.146  26.416  29.501  1.00  0.00           H
ATOM    117  CB  LEU     9      25.913  28.225  30.153  1.00  0.00           C
ATOM    118  HB2 LEU     9      25.126  28.782  29.644  1.00  0.00           H
ATOM    119  HB3 LEU     9      25.506  27.929  31.120  1.00  0.00           H
ATOM    120  CG  LEU     9      27.116  29.143  30.333  1.00  0.00           C
ATOM    121  HG  LEU     9      27.695  29.332  29.428  1.00  0.00           H
ATOM    122  CD1 LEU     9      26.629  30.503  30.852  1.00  0.00           C
ATOM    123 HD11 LEU     9      27.472  31.193  30.821  1.00  0.00           H
ATOM    124 HD12 LEU     9      25.828  30.814  30.181  1.00  0.00           H
ATOM    125 HD13 LEU     9      26.224  30.419  31.861  1.00  0.00           H
ATOM    126  CD2 LEU     9      28.145  28.726  31.410  1.00  0.00           C
ATOM    127 HD21 LEU     9      28.543  27.764  31.090  1.00  0.00           H
ATOM    128 HD22 LEU     9      28.970  29.438  31.428  1.00  0.00           H
ATOM    129 HD23 LEU     9      27.740  28.641  32.419  1.00  0.00           H
ATOM    130  C   LEU     9      24.982  25.911  29.500  1.00  0.00           C
ATOM    131  O   LEU     9      24.065  25.845  28.640  1.00  0.00           O
ATOM    132  N   CYX    10      25.033  24.948  30.501  1.00  0.00           N
ATOM    133  H   CYX    10      25.855  24.953  31.088  1.00  0.00           H
ATOM    134  CA  CYX    10      24.046  23.885  30.839  1.00  0.00           C
ATOM    135  HA  CYX    10      23.667  23.368  29.956  1.00  0.00           H
ATOM    136  CB  CYX    10      24.711  22.790  31.716  1.00  0.00           C
ATOM    137  HB2 CYX    10      25.108  23.183  32.653  1.00  0.00           H
ATOM    138  HB3 CYX    10      23.845  22.145  31.864  1.00  0.00           H
ATOM    139  SG  CYX    10      26.008  21.887  30.846  1.00  0.00           S
ATOM    140  C   CYX    10      22.814  24.519  31.494  1.00  0.00           C
ATOM    141  O   CYX    10      23.011  25.498  32.251  1.00  0.00           O
ATOM    142  N   PRO    11      21.584  24.136  31.172  1.00  0.00           N
ATOM    143  CD  PRO    11      21.306  22.961  30.343  1.00  0.00           C
ATOM    144  HD2 PRO    11      21.960  22.095  30.434  1.00  0.00           H
ATOM    145  HD3 PRO    11      21.187  23.270  29.305  1.00  0.00           H
ATOM    146  CG  PRO    11      19.963  22.490  30.846  1.00  0.00           C
ATOM    147  HG2 PRO    11      20.133  21.721  31.599  1.00  0.00           H
ATOM    148  HG3 PRO    11      19.453  22.048  29.989  1.00  0.00           H
ATOM    149  CB  PRO    11      19.259  23.730  31.433  1.00  0.00           C
ATOM    150  HB2 PRO    11      18.602  23.354  32.217  1.00  0.00           H
ATOM    151  HB3 PRO    11      18.849  24.398  30.676  1.00  0.00           H
ATOM    152  CA  PRO    11      20.439  24.452  32.053  1.00  0.00           C
ATOM    153  HA  PRO    11      20.269  25.528  32.090  1.00  0.00           H
ATOM    154  C   PRO    11      20.665  23.981  33.535  1.00  0.00           C
ATOM    155  O   PRO    11      21.350  22.947  33.705  1.00  0.00           O
ATOM    156  N   ILE    12      20.081  24.627  34.561  1.00  0.00           N
ATOM    157  H   ILE    12      19.711  25.539  34.337  1.00  0.00           H
ATOM    158  CA  ILE    12      20.145  24.370  36.019  1.00  0.00           C
ATOM    159  HA  ILE    12      20.190  23.281  36.050  1.00  0.00           H
ATOM    160  CB  ILE    12      21.442  25.052  36.749  1.00  0.00           C
ATOM    161  HB  ILE    12      21.635  24.638  37.738  1.00  0.00           H
ATOM    162  CG2 ILE    12      22.762  24.699  35.969  1.00  0.00           C
ATOM    163 HG21 ILE    12      22.714  25.252  35.032  1.00  0.00           H
ATOM    164 HG22 ILE    12      23.690  25.060  36.413  1.00  0.00           H
ATOM    165 HG23 ILE    12      22.744  23.646  35.686  1.00  0.00           H
ATOM    166  CG1 ILE    12      21.254  26.580  37.035  1.00  0.00           C
ATOM    167 HG12 ILE    12      21.217  27.149  36.105  1.00  0.00           H
ATOM    168 HG13 ILE    12      20.275  26.618  37.512  1.00  0.00           H
ATOM    169  CD1 ILE    12      22.261  27.280  37.942  1.00  0.00           C
ATOM    170 HD11 ILE    12      22.337  26.824  38.929  1.00  0.00           H
ATOM    171 HD12 ILE    12      23.266  27.277  37.518  1.00  0.00           H
ATOM    172 HD13 ILE    12      21.975  28.327  38.043  1.00  0.00           H
ATOM    173  C   ILE    12      18.814  24.780  36.589  1.00  0.00           C
ATOM    174  O   ILE    12      18.087  25.677  36.066  1.00  0.00           O
ATOM    175  N   ASN    13      18.532  24.139  37.734  1.00  0.00           N
ATOM    176  H   ASN    13      19.257  23.448  37.873  1.00  0.00           H
ATOM    177  CA  ASN    13      17.533  24.340  38.810  1.00  0.00           C
ATOM    178  HA  ASN    13      16.709  24.942  38.426  1.00  0.00           H
ATOM    179  CB  ASN    13      17.066  22.955  39.239  1.00  0.00           C
ATOM    180  HB2 ASN    13      16.984  22.330  38.349  1.00  0.00           H
ATOM    181  HB3 ASN    13      17.691  22.591  40.055  1.00  0.00           H
ATOM    182  CG  ASN    13      15.556  23.028  39.776  1.00  0.00           C
ATOM    183  OD1 ASN    13      15.017  24.112  39.981  1.00  0.00           O
ATOM    184  ND2 ASN    13      15.034  21.895  40.028  1.00  0.00           N
ATOM    185 HD21 ASN    13      14.069  21.788  40.308  1.00  0.00           H
ATOM    186 HD22 ASN    13      15.589  21.105  39.732  1.00  0.00           H
ATOM    187  C   ASN    13      18.127  25.127  40.035  1.00  0.00           C
ATOM    188  O   ASN    13      17.366  25.771  40.752  1.00  0.00           O
ATOM    189  N   GLY    14      19.440  25.081  40.299  1.00  0.00           N
ATOM    190  H   GLY    14      20.049  24.602  39.652  1.00  0.00           H
ATOM    191  CA  GLY    14      20.096  25.375  41.576  1.00  0.00           C
ATOM    192  HA2 GLY    14      20.135  26.426  41.865  1.00  0.00           H
ATOM    193  HA3 GLY    14      19.568  25.027  42.463  1.00  0.00           H
ATOM    194  C   GLY    14      21.561  24.847  41.469  1.00  0.00           C
ATOM    195  O   GLY    14      22.117  24.571  40.395  1.00  0.00           O
ATOM    196  N   TRP    15      22.184  24.873  42.663  1.00  0.00           N
ATOM    197  H   TRP    15      21.616  25.129  43.458  1.00  0.00           H
ATOM    198  CA  TRP    15      23.662  24.748  42.866  1.00  0.00           C
ATOM    199  HA  TRP    15      24.063  24.330  41.943  1.00  0.00           H
ATOM    200  CB  TRP    15      24.147  26.127  43.054  1.00  0.00           C
ATOM    201  HB2 TRP    15      23.868  26.467  44.051  1.00  0.00           H
ATOM    202  HB3 TRP    15      25.235  26.115  42.982  1.00  0.00           H
ATOM    203  CG  TRP    15      23.735  27.130  42.141  1.00  0.00           C
ATOM    204  CD1 TRP    15      22.596  27.907  42.178  1.00  0.00           C
ATOM    205  HD1 TRP    15      21.817  27.841  42.923  1.00  0.00           H
ATOM    206  NE1 TRP    15      22.580  28.741  41.098  1.00  0.00           N
ATOM    207  HE1 TRP    15      21.784  29.331  40.900  1.00  0.00           H
ATOM    208  CE2 TRP    15      23.785  28.661  40.408  1.00  0.00           C
ATOM    209  CZ2 TRP    15      24.270  29.350  39.325  1.00  0.00           C
ATOM    210  HZ2 TRP    15      23.776  30.239  38.962  1.00  0.00           H
ATOM    211  CH2 TRP    15      25.417  28.924  38.662  1.00  0.00           C
ATOM    212  HH2 TRP    15      25.777  29.474  37.806  1.00  0.00           H
ATOM    213  CZ3 TRP    15      26.172  27.840  39.180  1.00  0.00           C
ATOM    214  HZ3 TRP    15      27.137  27.566  38.780  1.00  0.00           H
ATOM    215  CE3 TRP    15      25.677  27.146  40.283  1.00  0.00           C
ATOM    216  HE3 TRP    15      26.236  26.366  40.778  1.00  0.00           H
ATOM    217  CD2 TRP    15      24.490  27.621  40.972  1.00  0.00           C
ATOM    218  C   TRP    15      24.022  23.935  44.049  1.00  0.00           C
ATOM    219  O   TRP    15      23.341  23.995  45.042  1.00  0.00           O
ATOM    220  N   ALA    16      24.986  23.084  43.890  1.00  0.00           N
ATOM    221  H   ALA    16      25.517  23.020  43.033  1.00  0.00           H
ATOM    222  CA  ALA    16      25.336  22.035  44.873  1.00  0.00           C
ATOM    223  HA  ALA    16      24.801  22.242  45.800  1.00  0.00           H
ATOM    224  CB  ALA    16      25.049  20.718  44.185  1.00  0.00           C
ATOM    225  HB1 ALA    16      25.186  19.790  44.740  1.00  0.00           H
ATOM    226  HB2 ALA    16      23.985  20.785  43.956  1.00  0.00           H
ATOM    227  HB3 ALA    16      25.609  20.569  43.262  1.00  0.00           H
ATOM    228  C   ALA    16      26.843  21.979  45.212  1.00  0.00           C
ATOM    229  O   ALA    16      27.655  22.448  44.417  1.00  0.00           O
ATOM    230  N   VAL    17      27.193  21.425  46.338  1.00  0.00           N
ATOM    231  H   VAL    17      26.413  20.952  46.768  1.00  0.00           H
ATOM    232  CA  VAL    17      28.608  21.290  46.726  1.00  0.00           C
ATOM    233  HA  VAL    17      29.084  22.271  46.707  1.00  0.00           H
ATOM    234  CB  VAL    17      28.753  20.763  48.210  1.00  0.00           C
ATOM    235  HB  VAL    17      27.939  21.200  48.789  1.00  0.00           H
ATOM    236  CG1 VAL    17      28.723  19.226  48.205  1.00  0.00           C
ATOM    237 HG11 VAL    17      28.471  18.751  49.153  1.00  0.00           H
ATOM    238 HG12 VAL    17      27.848  18.963  47.611  1.00  0.00           H
ATOM    239 HG13 VAL    17      29.654  18.858  47.772  1.00  0.00           H
ATOM    240  CG2 VAL    17      30.078  21.131  48.770  1.00  0.00           C
ATOM    241 HG21 VAL    17      30.318  22.194  48.799  1.00  0.00           H
ATOM    242 HG22 VAL    17      30.000  20.715  49.774  1.00  0.00           H
ATOM    243 HG23 VAL    17      30.860  20.616  48.214  1.00  0.00           H
ATOM    244  C   VAL    17      29.434  20.521  45.675  1.00  0.00           C
ATOM    245  O   VAL    17      29.001  19.512  45.133  1.00  0.00           O
ATOM    246  N   TYR    18      30.706  20.950  45.449  1.00  0.00           N
ATOM    247  H   TYR    18      31.077  21.751  45.939  1.00  0.00           H
ATOM    248  CA  TYR    18      31.630  20.156  44.694  1.00  0.00           C
ATOM    249  HA  TYR    18      31.140  19.280  44.268  1.00  0.00           H
ATOM    250  CB  TYR    18      32.016  20.968  43.461  1.00  0.00           C
ATOM    251  HB2 TYR    18      31.148  21.228  42.855  1.00  0.00           H
ATOM    252  HB3 TYR    18      32.439  21.911  43.805  1.00  0.00           H
ATOM    253  CG  TYR    18      32.935  20.326  42.468  1.00  0.00           C
ATOM    254  CD1 TYR    18      32.452  19.645  41.358  1.00  0.00           C
ATOM    255  HD1 TYR    18      31.402  19.700  41.107  1.00  0.00           H
ATOM    256  CE1 TYR    18      33.459  18.996  40.596  1.00  0.00           C
ATOM    257  HE1 TYR    18      33.100  18.420  39.756  1.00  0.00           H
ATOM    258  CZ  TYR    18      34.839  19.012  40.841  1.00  0.00           C
ATOM    259  OH  TYR    18      35.702  18.321  40.035  1.00  0.00           O
ATOM    260  HH  TYR    18      35.592  17.369  39.987  1.00  0.00           H
ATOM    261  CE2 TYR    18      35.311  19.898  41.820  1.00  0.00           C
ATOM    262  HE2 TYR    18      36.381  20.005  41.929  1.00  0.00           H
ATOM    263  CD2 TYR    18      34.368  20.421  42.708  1.00  0.00           C
ATOM    264  HD2 TYR    18      34.703  21.013  43.547  1.00  0.00           H
ATOM    265  C   TYR    18      32.914  19.783  45.459  1.00  0.00           C
ATOM    266  O   TYR    18      33.394  18.696  45.254  1.00  0.00           O
ATOM    267  N   SER    19      33.376  20.684  46.366  1.00  0.00           N
ATOM    268  H   SER    19      32.921  21.564  46.566  1.00  0.00           H
ATOM    269  CA  SER    19      34.443  20.262  47.299  1.00  0.00           C
ATOM    270  HA  SER    19      34.211  19.332  47.816  1.00  0.00           H
ATOM    271  CB  SER    19      35.727  20.059  46.467  1.00  0.00           C
ATOM    272  HB2 SER    19      35.609  19.207  45.798  1.00  0.00           H
ATOM    273  HB3 SER    19      35.996  20.951  45.902  1.00  0.00           H
ATOM    274  OG  SER    19      36.900  19.815  47.236  1.00  0.00           O
ATOM    275  HG  SER    19      36.864  19.165  47.942  1.00  0.00           H
ATOM    276  C   SER    19      34.777  21.310  48.351  1.00  0.00           C
ATOM    277  O   SER    19      34.476  22.491  48.034  1.00  0.00           O
ATOM    278  N   LYS    20      35.334  20.936  49.478  1.00  0.00           N
ATOM    279  H   LYS    20      35.619  19.981  49.646  1.00  0.00           H
ATOM    280  CA  LYS    20      35.935  21.907  50.422  1.00  0.00           C
ATOM    281  HA  LYS    20      35.853  22.937  50.074  1.00  0.00           H
ATOM    282  CB  LYS    20      35.114  22.006  51.670  1.00  0.00           C
ATOM    283  HB2 LYS    20      35.357  22.907  52.232  1.00  0.00           H
ATOM    284  HB3 LYS    20      34.069  22.186  51.420  1.00  0.00           H
ATOM    285  CG  LYS    20      35.259  20.788  52.597  1.00  0.00           C
ATOM    286  HG2 LYS    20      34.869  19.960  52.007  1.00  0.00           H
ATOM    287  HG3 LYS    20      36.320  20.598  52.761  1.00  0.00           H
ATOM    288  CD  LYS    20      34.431  21.012  53.931  1.00  0.00           C
ATOM    289  HD2 LYS    20      34.978  21.590  54.676  1.00  0.00           H
ATOM    290  HD3 LYS    20      33.540  21.589  53.686  1.00  0.00           H
ATOM    291  CE  LYS    20      33.972  19.644  54.511  1.00  0.00           C
ATOM    292  HE2 LYS    20      34.850  19.003  54.584  1.00  0.00           H
ATOM    293  HE3 LYS    20      33.600  19.651  55.536  1.00  0.00           H
ATOM    294  NZ  LYS    20      32.931  19.001  53.649  1.00  0.00           N
ATOM    295  HZ1 LYS    20      32.434  18.187  53.980  1.00  0.00           H
ATOM    296  HZ2 LYS    20      32.097  19.564  53.549  1.00  0.00           H
ATOM    297  HZ3 LYS    20      33.301  18.811  52.729  1.00  0.00           H
ATOM    298  C   LYS    20      37.458  21.584  50.648  1.00  0.00           C
ATOM    299  O   LYS    20      37.845  20.491  50.350  1.00  0.00           O
ATOM    300  N   ASP    21      38.261  22.513  51.184  1.00  0.00           N
ATOM    301  H   ASP    21      37.832  23.419  51.315  1.00  0.00           H
ATOM    302  CA  ASP    21      39.635  22.220  51.419  1.00  0.00           C
ATOM    303  HA  ASP    21      40.020  21.405  50.805  1.00  0.00           H
ATOM    304  CB  ASP    21      40.513  23.418  51.102  1.00  0.00           C
ATOM    305  HB2 ASP    21      41.524  23.012  51.137  1.00  0.00           H
ATOM    306  HB3 ASP    21      40.280  23.749  50.091  1.00  0.00           H
ATOM    307  CG  ASP    21      40.371  24.580  52.041  1.00  0.00           C
ATOM    308  OD1 ASP    21      40.983  25.634  51.787  1.00  0.00           O
ATOM    309  OD2 ASP    21      39.643  24.521  53.098  1.00  0.00           O
ATOM    310  C   ASP    21      39.870  21.678  52.853  1.00  0.00           C
ATOM    311  O   ASP    21      40.869  21.007  53.029  1.00  0.00           O
ATOM    312  N   ASN    22      38.973  21.899  53.862  1.00  0.00           N
ATOM    313  H   ASN    22      38.149  22.415  53.590  1.00  0.00           H
ATOM    314  CA  ASN    22      39.193  21.532  55.310  1.00  0.00           C
ATOM    315  HA  ASN    22      38.421  21.980  55.937  1.00  0.00           H
ATOM    316  CB  ASN    22      39.075  20.002  55.489  1.00  0.00           C
ATOM    317  HB2 ASN    22      39.947  19.560  55.008  1.00  0.00           H
ATOM    318  HB3 ASN    22      39.266  19.785  56.540  1.00  0.00           H
ATOM    319  CG  ASN    22      37.765  19.328  55.040  1.00  0.00           C
ATOM    320  OD1 ASN    22      36.719  19.588  55.585  1.00  0.00           O
ATOM    321  ND2 ASN    22      37.920  18.318  54.162  1.00  0.00           N
ATOM    322 HD21 ASN    22      38.823  18.128  53.752  1.00  0.00           H
ATOM    323 HD22 ASN    22      37.168  17.678  53.951  1.00  0.00           H
ATOM    324  C   ASN    22      40.462  22.202  55.881  1.00  0.00           C
ATOM    325  O   ASN    22      41.017  21.792  56.859  1.00  0.00           O
ATOM    326  N   SER    23      41.054  23.216  55.268  1.00  0.00           N
ATOM    327  H   SER    23      40.539  23.630  54.503  1.00  0.00           H
ATOM    328  CA  SER    23      42.347  23.785  55.725  1.00  0.00           C
ATOM    329  HA  SER    23      43.146  23.059  55.576  1.00  0.00           H
ATOM    330  CB  SER    23      42.751  25.016  54.889  1.00  0.00           C
ATOM    331  HB2 SER    23      43.627  25.436  55.385  1.00  0.00           H
ATOM    332  HB3 SER    23      43.031  24.699  53.884  1.00  0.00           H
ATOM    333  OG  SER    23      41.837  26.044  54.896  1.00  0.00           O
ATOM    334  HG  SER    23      41.287  25.911  54.122  1.00  0.00           H
ATOM    335  C   SER    23      42.327  24.224  57.217  1.00  0.00           C
ATOM    336  O   SER    23      43.419  23.965  57.830  1.00  0.00           O
ATOM    337  N   ILE    24      41.269  24.747  57.853  1.00  0.00           N
ATOM    338  H   ILE    24      40.472  25.000  57.285  1.00  0.00           H
ATOM    339  CA  ILE    24      41.367  25.113  59.208  1.00  0.00           C
ATOM    340  HA  ILE    24      42.289  25.684  59.315  1.00  0.00           H
ATOM    341  CB  ILE    24      40.216  25.978  59.764  1.00  0.00           C
ATOM    342  HB  ILE    24      39.260  25.454  59.791  1.00  0.00           H
ATOM    343  CG2 ILE    24      40.495  26.426  61.223  1.00  0.00           C
ATOM    344 HG21 ILE    24      40.202  25.602  61.875  1.00  0.00           H
ATOM    345 HG22 ILE    24      41.539  26.669  61.416  1.00  0.00           H
ATOM    346 HG23 ILE    24      39.835  27.265  61.444  1.00  0.00           H
ATOM    347  CG1 ILE    24      39.963  27.205  58.926  1.00  0.00           C
ATOM    348 HG12 ILE    24      39.578  26.933  57.943  1.00  0.00           H
ATOM    349 HG13 ILE    24      39.246  27.749  59.542  1.00  0.00           H
ATOM    350  CD1 ILE    24      41.036  28.166  58.465  1.00  0.00           C
ATOM    351 HD11 ILE    24      41.626  28.461  59.333  1.00  0.00           H
ATOM    352 HD12 ILE    24      41.714  27.572  57.852  1.00  0.00           H
ATOM    353 HD13 ILE    24      40.610  29.008  57.919  1.00  0.00           H
ATOM    354  C   ILE    24      41.473  23.920  60.203  1.00  0.00           C
ATOM    355  O   ILE    24      42.361  23.918  61.072  1.00  0.00           O
ATOM    356  N   ARG    25      40.729  22.818  60.007  1.00  0.00           N
ATOM    357  H   ARG    25      39.991  22.961  59.333  1.00  0.00           H
ATOM    358  CA  ARG    25      40.923  21.517  60.692  1.00  0.00           C
ATOM    359  HA  ARG    25      40.878  21.714  61.764  1.00  0.00           H
ATOM    360  CB  ARG    25      39.785  20.471  60.403  1.00  0.00           C
ATOM    361  HB2 ARG    25      38.867  20.848  60.852  1.00  0.00           H
ATOM    362  HB3 ARG    25      39.602  20.268  59.348  1.00  0.00           H
ATOM    363  CG  ARG    25      40.133  19.140  61.093  1.00  0.00           C
ATOM    364  HG2 ARG    25      41.013  18.653  60.674  1.00  0.00           H
ATOM    365  HG3 ARG    25      40.513  19.418  62.077  1.00  0.00           H
ATOM    366  CD  ARG    25      38.951  18.126  61.244  1.00  0.00           C
ATOM    367  HD2 ARG    25      39.198  17.154  61.670  1.00  0.00           H
ATOM    368  HD3 ARG    25      38.175  18.645  61.808  1.00  0.00           H
ATOM    369  NE  ARG    25      38.311  17.962  59.903  1.00  0.00           N
ATOM    370  HE  ARG    25      37.428  18.433  59.770  1.00  0.00           H
ATOM    371  CZ  ARG    25      38.488  17.086  58.957  1.00  0.00           C
ATOM    372  NH1 ARG    25      37.712  16.984  57.881  1.00  0.00           N
ATOM    373 HH11 ARG    25      36.918  17.607  57.846  1.00  0.00           H
ATOM    374 HH12 ARG    25      37.692  16.088  57.416  1.00  0.00           H
ATOM    375  NH2 ARG    25      39.415  16.180  59.049  1.00  0.00           N
ATOM    376 HH21 ARG    25      40.209  16.240  59.671  1.00  0.00           H
ATOM    377 HH22 ARG    25      39.459  15.491  58.312  1.00  0.00           H
ATOM    378  C   ARG    25      42.283  20.881  60.373  1.00  0.00           C
ATOM    379  O   ARG    25      42.980  20.313  61.235  1.00  0.00           O
ATOM    380  N   ILE    26      42.636  20.769  59.060  1.00  0.00           N
ATOM    381  H   ILE    26      42.037  21.133  58.332  1.00  0.00           H
ATOM    382  CA  ILE    26      43.906  20.104  58.704  1.00  0.00           C
ATOM    383  HA  ILE    26      43.932  19.109  59.147  1.00  0.00           H
ATOM    384  CB  ILE    26      43.870  19.850  57.167  1.00  0.00           C
ATOM    385  HB  ILE    26      44.008  20.774  56.604  1.00  0.00           H
ATOM    386  CG2 ILE    26      45.136  19.043  56.866  1.00  0.00           C
ATOM    387 HG21 ILE    26      45.974  19.618  57.260  1.00  0.00           H
ATOM    388 HG22 ILE    26      45.232  18.199  57.549  1.00  0.00           H
ATOM    389 HG23 ILE    26      45.101  18.765  55.813  1.00  0.00           H
ATOM    390  CG1 ILE    26      42.584  19.167  56.598  1.00  0.00           C
ATOM    391 HG12 ILE    26      41.737  19.425  57.234  1.00  0.00           H
ATOM    392 HG13 ILE    26      42.465  19.317  55.525  1.00  0.00           H
ATOM    393  CD1 ILE    26      42.586  17.671  56.960  1.00  0.00           C
ATOM    394 HD11 ILE    26      43.309  17.129  56.351  1.00  0.00           H
ATOM    395 HD12 ILE    26      42.835  17.612  58.019  1.00  0.00           H
ATOM    396 HD13 ILE    26      41.642  17.168  56.752  1.00  0.00           H
ATOM    397  C   ILE    26      45.139  20.837  59.245  1.00  0.00           C
ATOM    398  O   ILE    26      46.144  20.159  59.520  1.00  0.00           O
ATOM    399  N   GLY    27      45.048  22.163  59.454  1.00  0.00           N
ATOM    400  H   GLY    27      44.186  22.671  59.324  1.00  0.00           H
ATOM    401  CA  GLY    27      46.181  22.951  59.996  1.00  0.00           C
ATOM    402  HA2 GLY    27      47.156  22.599  59.657  1.00  0.00           H
ATOM    403  HA3 GLY    27      46.151  23.972  59.618  1.00  0.00           H
ATOM    404  C   GLY    27      46.233  22.974  61.486  1.00  0.00           C
ATOM    405  O   GLY    27      47.008  23.705  62.043  1.00  0.00           O
ATOM    406  N   SER    28      45.379  22.117  62.161  1.00  0.00           N
ATOM    407  H   SER    28      44.702  21.581  61.637  1.00  0.00           H
ATOM    408  CA  SER    28      45.344  21.817  63.654  1.00  0.00           C
ATOM    409  HA  SER    28      45.467  22.782  64.144  1.00  0.00           H
ATOM    410  CB  SER    28      44.087  21.047  64.070  1.00  0.00           C
ATOM    411  HB2 SER    28      44.063  20.938  65.153  1.00  0.00           H
ATOM    412  HB3 SER    28      43.201  21.558  63.691  1.00  0.00           H
ATOM    413  OG  SER    28      44.056  19.794  63.522  1.00  0.00           O
ATOM    414  HG  SER    28      43.635  19.912  62.667  1.00  0.00           H
ATOM    415  C   SER    28      46.439  20.957  64.104  1.00  0.00           C
ATOM    416  O   SER    28      46.899  21.038  65.227  1.00  0.00           O
ATOM    417  N   LYS    29      47.021  20.104  63.261  1.00  0.00           N
ATOM    418  H   LYS    29      46.589  20.036  62.351  1.00  0.00           H
ATOM    419  CA  LYS    29      48.306  19.343  63.516  1.00  0.00           C
ATOM    420  HA  LYS    29      48.960  20.024  64.062  1.00  0.00           H
ATOM    421  CB  LYS    29      48.095  18.078  64.411  1.00  0.00           C
ATOM    422  HB2 LYS    29      48.969  17.446  64.254  1.00  0.00           H
ATOM    423  HB3 LYS    29      48.089  18.315  65.474  1.00  0.00           H
ATOM    424  CG  LYS    29      46.798  17.354  64.127  1.00  0.00           C
ATOM    425  HG2 LYS    29      46.052  17.763  64.809  1.00  0.00           H
ATOM    426  HG3 LYS    29      46.466  17.517  63.102  1.00  0.00           H
ATOM    427  CD  LYS    29      46.899  15.867  64.409  1.00  0.00           C
ATOM    428  HD2 LYS    29      47.735  15.398  63.892  1.00  0.00           H
ATOM    429  HD3 LYS    29      47.187  15.726  65.450  1.00  0.00           H
ATOM    430  CE  LYS    29      45.632  15.123  64.020  1.00  0.00           C
ATOM    431  HE2 LYS    29      45.721  14.065  64.272  1.00  0.00           H
ATOM    432  HE3 LYS    29      44.745  15.489  64.537  1.00  0.00           H
ATOM    433  NZ  LYS    29      45.437  15.156  62.548  1.00  0.00           N
ATOM    434  HZ1 LYS    29      46.290  14.932  62.055  1.00  0.00           H
ATOM    435  HZ2 LYS    29      44.683  14.534  62.296  1.00  0.00           H
ATOM    436  HZ3 LYS    29      45.221  16.090  62.227  1.00  0.00           H
ATOM    437  C   LYS    29      49.065  18.921  62.301  1.00  0.00           C
ATOM    438  O   LYS    29      50.225  18.942  62.312  1.00  0.00           O
ATOM    439  N   GLY    30      48.368  18.858  61.160  1.00  0.00           N
ATOM    440  H   GLY    30      47.364  18.968  61.157  1.00  0.00           H
ATOM    441  CA  GLY    30      49.049  18.893  59.911  1.00  0.00           C
ATOM    442  HA2 GLY    30      49.783  18.100  59.773  1.00  0.00           H
ATOM    443  HA3 GLY    30      48.329  18.726  59.111  1.00  0.00           H
ATOM    444  C   GLY    30      49.605  20.353  59.792  1.00  0.00           C
ATOM    445  O   GLY    30      49.110  21.358  60.278  1.00  0.00           O
ATOM    446  N   ASP    31      50.750  20.497  59.179  1.00  0.00           N
ATOM    447  H   ASP    31      51.111  19.630  58.809  1.00  0.00           H
ATOM    448  CA  ASP    31      51.287  21.740  58.604  1.00  0.00           C
ATOM    449  HA  ASP    31      51.260  22.517  59.367  1.00  0.00           H
ATOM    450  CB  ASP    31      52.811  21.622  58.169  1.00  0.00           C
ATOM    451  HB2 ASP    31      52.737  20.786  57.475  1.00  0.00           H
ATOM    452  HB3 ASP    31      53.037  22.544  57.634  1.00  0.00           H
ATOM    453  CG  ASP    31      53.788  21.413  59.290  1.00  0.00           C
ATOM    454  OD1 ASP    31      54.917  20.956  59.052  1.00  0.00           O
ATOM    455  OD2 ASP    31      53.503  21.716  60.465  1.00  0.00           O
ATOM    456  C   ASP    31      50.413  22.155  57.391  1.00  0.00           C
ATOM    457  O   ASP    31      50.282  21.338  56.437  1.00  0.00           O
ATOM    458  N   VAL    32      49.903  23.355  57.374  1.00  0.00           N
ATOM    459  H   VAL    32      50.067  23.967  58.161  1.00  0.00           H
ATOM    460  CA  VAL    32      49.056  23.972  56.311  1.00  0.00           C
ATOM    461  HA  VAL    32      49.508  23.646  55.374  1.00  0.00           H
ATOM    462  CB  VAL    32      47.516  23.555  56.444  1.00  0.00           C
ATOM    463  HB  VAL    32      47.207  23.673  57.482  1.00  0.00           H
ATOM    464  CG1 VAL    32      46.463  24.376  55.638  1.00  0.00           C
ATOM    465 HG11 VAL    32      46.775  24.400  54.594  1.00  0.00           H
ATOM    466 HG12 VAL    32      45.463  23.983  55.822  1.00  0.00           H
ATOM    467 HG13 VAL    32      46.466  25.391  56.035  1.00  0.00           H
ATOM    468  CG2 VAL    32      47.243  22.122  56.051  1.00  0.00           C
ATOM    469 HG21 VAL    32      46.186  21.901  55.899  1.00  0.00           H
ATOM    470 HG22 VAL    32      47.864  21.942  55.173  1.00  0.00           H
ATOM    471 HG23 VAL    32      47.555  21.508  56.895  1.00  0.00           H
ATOM    472  C   VAL    32      49.294  25.486  56.311  1.00  0.00           C
ATOM    473  O   VAL    32      49.518  26.039  57.380  1.00  0.00           O
ATOM    474  N   PHE    33      49.435  26.114  55.119  1.00  0.00           N
ATOM    475  H   PHE    33      49.147  25.642  54.274  1.00  0.00           H
ATOM    476  CA  PHE    33      49.621  27.536  54.990  1.00  0.00           C
ATOM    477  HA  PHE    33      50.459  27.890  55.590  1.00  0.00           H
ATOM    478  CB  PHE    33      49.913  27.787  53.523  1.00  0.00           C
ATOM    479  HB2 PHE    33      49.141  27.355  52.887  1.00  0.00           H
ATOM    480  HB3 PHE    33      49.831  28.866  53.396  1.00  0.00           H
ATOM    481  CG  PHE    33      51.234  27.375  52.966  1.00  0.00           C
ATOM    482  CD1 PHE    33      51.370  26.201  52.182  1.00  0.00           C
ATOM    483  HD1 PHE    33      50.487  25.713  51.794  1.00  0.00           H
ATOM    484  CE1 PHE    33      52.654  25.856  51.632  1.00  0.00           C
ATOM    485  HE1 PHE    33      52.748  25.071  50.898  1.00  0.00           H
ATOM    486  CZ  PHE    33      53.775  26.642  51.877  1.00  0.00           C
ATOM    487  HZ  PHE    33      54.725  26.525  51.376  1.00  0.00           H
ATOM    488  CE2 PHE    33      53.687  27.778  52.646  1.00  0.00           C
ATOM    489  HE2 PHE    33      54.587  28.353  52.801  1.00  0.00           H
ATOM    490  CD2 PHE    33      52.397  28.187  53.181  1.00  0.00           C
ATOM    491  HD2 PHE    33      52.333  29.021  53.864  1.00  0.00           H
ATOM    492  C   PHE    33      48.453  28.368  55.371  1.00  0.00           C
ATOM    493  O   PHE    33      47.313  27.940  55.210  1.00  0.00           O
ATOM    494  N   VAL    34      48.722  29.592  55.851  1.00  0.00           N
ATOM    495  H   VAL    34      49.705  29.778  55.983  1.00  0.00           H
ATOM    496  CA  VAL    34      47.765  30.699  55.766  1.00  0.00           C
ATOM    497  HA  VAL    34      46.790  30.365  56.121  1.00  0.00           H
ATOM    498  CB  VAL    34      48.034  31.774  56.757  1.00  0.00           C
ATOM    499  HB  VAL    34      49.111  31.934  56.706  1.00  0.00           H
ATOM    500  CG1 VAL    34      47.415  33.126  56.429  1.00  0.00           C
ATOM    501 HG11 VAL    34      47.895  33.806  57.133  1.00  0.00           H
ATOM    502 HG12 VAL    34      47.598  33.475  55.412  1.00  0.00           H
ATOM    503 HG13 VAL    34      46.337  32.994  56.508  1.00  0.00           H
ATOM    504  CG2 VAL    34      47.714  31.347  58.211  1.00  0.00           C
ATOM    505 HG21 VAL    34      47.935  32.118  58.948  1.00  0.00           H
ATOM    506 HG22 VAL    34      46.689  30.996  58.338  1.00  0.00           H
ATOM    507 HG23 VAL    34      48.375  30.505  58.419  1.00  0.00           H
ATOM    508  C   VAL    34      47.434  31.151  54.336  1.00  0.00           C
ATOM    509  O   VAL    34      48.436  31.541  53.672  1.00  0.00           O
ATOM    510  N   ILE    35      46.161  31.273  53.901  1.00  0.00           N
ATOM    511  H   ILE    35      45.393  31.205  54.554  1.00  0.00           H
ATOM    512  CA  ILE    35      45.832  31.584  52.539  1.00  0.00           C
ATOM    513  HA  ILE    35      46.738  31.910  52.029  1.00  0.00           H
ATOM    514  CB  ILE    35      45.418  30.266  51.797  1.00  0.00           C
ATOM    515  HB  ILE    35      45.398  30.539  50.742  1.00  0.00           H
ATOM    516  CG2 ILE    35      46.497  29.168  51.936  1.00  0.00           C
ATOM    517 HG21 ILE    35      46.391  28.416  51.156  1.00  0.00           H
ATOM    518 HG22 ILE    35      47.492  29.590  52.081  1.00  0.00           H
ATOM    519 HG23 ILE    35      46.324  28.742  52.924  1.00  0.00           H
ATOM    520  CG1 ILE    35      44.013  29.821  52.108  1.00  0.00           C
ATOM    521 HG12 ILE    35      43.901  29.848  53.192  1.00  0.00           H
ATOM    522 HG13 ILE    35      43.316  30.565  51.723  1.00  0.00           H
ATOM    523  CD1 ILE    35      43.626  28.399  51.642  1.00  0.00           C
ATOM    524 HD11 ILE    35      44.141  27.631  52.219  1.00  0.00           H
ATOM    525 HD12 ILE    35      42.575  28.207  51.854  1.00  0.00           H
ATOM    526 HD13 ILE    35      43.768  28.324  50.564  1.00  0.00           H
ATOM    527  C   ILE    35      44.828  32.753  52.451  1.00  0.00           C
ATOM    528  O   ILE    35      44.133  33.106  53.373  1.00  0.00           O
ATOM    529  N   ARG    36      44.800  33.430  51.313  1.00  0.00           N
ATOM    530  H   ARG    36      45.241  32.916  50.563  1.00  0.00           H
ATOM    531  CA  ARG    36      43.778  34.284  50.934  1.00  0.00           C
ATOM    532  HA  ARG    36      42.809  34.195  51.426  1.00  0.00           H
ATOM    533  CB  ARG    36      44.095  35.784  51.209  1.00  0.00           C
ATOM    534  HB2 ARG    36      45.065  35.926  50.735  1.00  0.00           H
ATOM    535  HB3 ARG    36      43.446  36.478  50.675  1.00  0.00           H
ATOM    536  CG  ARG    36      44.292  36.250  52.636  1.00  0.00           C
ATOM    537  HG2 ARG    36      45.108  35.722  53.127  1.00  0.00           H
ATOM    538  HG3 ARG    36      44.590  37.274  52.862  1.00  0.00           H
ATOM    539  CD  ARG    36      42.972  36.158  53.329  1.00  0.00           C
ATOM    540  HD2 ARG    36      42.745  35.143  53.655  1.00  0.00           H
ATOM    541  HD3 ARG    36      43.092  36.700  54.266  1.00  0.00           H
ATOM    542  NE  ARG    36      41.764  36.625  52.666  1.00  0.00           N
ATOM    543  HE  ARG    36      41.310  35.893  52.140  1.00  0.00           H
ATOM    544  CZ  ARG    36      41.113  37.797  52.832  1.00  0.00           C
ATOM    545  NH1 ARG    36      39.867  37.951  52.381  1.00  0.00           N
ATOM    546 HH11 ARG    36      39.398  37.150  51.985  1.00  0.00           H
ATOM    547 HH12 ARG    36      39.339  38.803  52.503  1.00  0.00           H
ATOM    548  NH2 ARG    36      41.692  38.811  53.455  1.00  0.00           N
ATOM    549 HH21 ARG    36      42.631  38.708  53.813  1.00  0.00           H
ATOM    550 HH22 ARG    36      41.290  39.735  53.524  1.00  0.00           H
ATOM    551  C   ARG    36      43.461  34.131  49.463  1.00  0.00           C
ATOM    552  O   ARG    36      44.346  33.708  48.725  1.00  0.00           O
ATOM    553  N   GLH    37      42.251  34.514  49.006  1.00  0.00           N
ATOM    554  H   GLH    37      41.574  34.928  49.631  1.00  0.00           H
ATOM    555  CA  GLH    37      41.757  34.254  47.615  1.00  0.00           C
ATOM    556  HA  GLH    37      40.677  34.363  47.724  1.00  0.00           H
ATOM    557  CB  GLH    37      42.106  35.436  46.627  1.00  0.00           C
ATOM    558  HB2 GLH    37      41.666  35.194  45.660  1.00  0.00           H
ATOM    559  HB3 GLH    37      41.749  36.402  46.987  1.00  0.00           H
ATOM    560  CG  GLH    37      43.592  35.654  46.235  1.00  0.00           C
ATOM    561  HG2 GLH    37      44.172  34.735  46.315  1.00  0.00           H
ATOM    562  HG3 GLH    37      43.588  35.783  45.153  1.00  0.00           H
ATOM    563  CD  GLH    37      44.340  36.758  46.956  1.00  0.00           C
ATOM    564  OE1 GLH    37      44.242  37.015  48.112  1.00  0.00           O
ATOM    565  OE2 GLH    37      45.102  37.569  46.118  1.00  0.00           O
ATOM    566  HE2 GLH    37      45.029  37.533  45.162  1.00  0.00           H
ATOM    567  C   GLH    37      42.024  32.841  47.129  1.00  0.00           C
ATOM    568  O   GLH    37      42.597  32.727  46.086  1.00  0.00           O
ATOM    569  N   PRO    38      41.734  31.738  47.812  1.00  0.00           N
ATOM    570  CD  PRO    38      41.016  31.690  49.132  1.00  0.00           C
ATOM    571  HD2 PRO    38      40.049  32.192  49.113  1.00  0.00           H
ATOM    572  HD3 PRO    38      41.698  32.220  49.798  1.00  0.00           H
ATOM    573  CG  PRO    38      40.967  30.202  49.535  1.00  0.00           C
ATOM    574  HG2 PRO    38      39.917  29.916  49.464  1.00  0.00           H
ATOM    575  HG3 PRO    38      41.217  30.049  50.585  1.00  0.00           H
ATOM    576  CB  PRO    38      41.816  29.424  48.492  1.00  0.00           C
ATOM    577  HB2 PRO    38      41.397  28.441  48.278  1.00  0.00           H
ATOM    578  HB3 PRO    38      42.853  29.351  48.822  1.00  0.00           H
ATOM    579  CA  PRO    38      41.902  30.357  47.246  1.00  0.00           C
ATOM    580  HA  PRO    38      42.830  30.238  46.688  1.00  0.00           H
ATOM    581  C   PRO    38      40.664  30.159  46.361  1.00  0.00           C
ATOM    582  O   PRO    38      39.663  29.765  46.788  1.00  0.00           O
ATOM    583  N   PHE    39      40.878  30.356  45.009  1.00  0.00           N
ATOM    584  H   PHE    39      41.860  30.559  44.882  1.00  0.00           H
ATOM    585  CA  PHE    39      39.949  30.192  43.848  1.00  0.00           C
ATOM    586  HA  PHE    39      38.924  30.069  44.195  1.00  0.00           H
ATOM    587  CB  PHE    39      40.190  31.367  42.844  1.00  0.00           C
ATOM    588  HB2 PHE    39      39.511  31.376  41.991  1.00  0.00           H
ATOM    589  HB3 PHE    39      39.985  32.206  43.509  1.00  0.00           H
ATOM    590  CG  PHE    39      41.583  31.527  42.349  1.00  0.00           C
ATOM    591  CD1 PHE    39      41.919  30.847  41.068  1.00  0.00           C
ATOM    592  HD1 PHE    39      41.179  30.181  40.650  1.00  0.00           H
ATOM    593  CE1 PHE    39      43.117  31.068  40.503  1.00  0.00           C
ATOM    594  HE1 PHE    39      43.369  30.489  39.627  1.00  0.00           H
ATOM    595  CZ  PHE    39      44.060  31.884  41.170  1.00  0.00           C
ATOM    596  HZ  PHE    39      45.067  32.042  40.815  1.00  0.00           H
ATOM    597  CE2 PHE    39      43.747  32.554  42.371  1.00  0.00           C
ATOM    598  HE2 PHE    39      44.459  33.218  42.839  1.00  0.00           H
ATOM    599  CD2 PHE    39      42.499  32.356  42.904  1.00  0.00           C
ATOM    600  HD2 PHE    39      42.100  32.839  43.784  1.00  0.00           H
ATOM    601  C   PHE    39      40.302  28.807  43.239  1.00  0.00           C
ATOM    602  O   PHE    39      41.483  28.450  43.108  1.00  0.00           O
ATOM    603  N   ILE    40      39.340  28.031  42.774  1.00  0.00           N
ATOM    604  H   ILE    40      38.404  28.410  42.811  1.00  0.00           H
ATOM    605  CA  ILE    40      39.478  26.850  41.908  1.00  0.00           C
ATOM    606  HA  ILE    40      40.416  26.346  42.141  1.00  0.00           H
ATOM    607  CB  ILE    40      38.208  25.937  42.064  1.00  0.00           C
ATOM    608  HB  ILE    40      37.304  26.471  41.775  1.00  0.00           H
ATOM    609  CG2 ILE    40      38.455  24.645  41.176  1.00  0.00           C
ATOM    610 HG21 ILE    40      39.422  24.202  41.409  1.00  0.00           H
ATOM    611 HG22 ILE    40      37.643  23.938  41.347  1.00  0.00           H
ATOM    612 HG23 ILE    40      38.372  24.829  40.104  1.00  0.00           H
ATOM    613  CG1 ILE    40      37.899  25.551  43.532  1.00  0.00           C
ATOM    614 HG12 ILE    40      37.472  26.391  44.080  1.00  0.00           H
ATOM    615 HG13 ILE    40      37.081  24.834  43.473  1.00  0.00           H
ATOM    616  CD1 ILE    40      39.061  25.088  44.436  1.00  0.00           C
ATOM    617 HD11 ILE    40      39.864  25.823  44.403  1.00  0.00           H
ATOM    618 HD12 ILE    40      38.855  24.815  45.470  1.00  0.00           H
ATOM    619 HD13 ILE    40      39.581  24.241  43.985  1.00  0.00           H
ATOM    620  C   ILE    40      39.646  27.313  40.461  1.00  0.00           C
ATOM    621  O   ILE    40      39.153  28.402  40.070  1.00  0.00           O
ATOM    622  N   SER    41      40.496  26.658  39.689  1.00  0.00           N
ATOM    623  H   SER    41      40.895  25.886  40.203  1.00  0.00           H
ATOM    624  CA  SER    41      40.568  26.641  38.245  1.00  0.00           C
ATOM    625  HA  SER    41      39.680  27.134  37.850  1.00  0.00           H
ATOM    626  CB  SER    41      41.905  27.288  37.881  1.00  0.00           C
ATOM    627  HB2 SER    41      42.041  28.160  38.522  1.00  0.00           H
ATOM    628  HB3 SER    41      42.828  26.765  38.131  1.00  0.00           H
ATOM    629  OG  SER    41      41.848  27.529  36.516  1.00  0.00           O
ATOM    630  HG  SER    41      42.309  28.358  36.365  1.00  0.00           H
ATOM    631  C   SER    41      40.532  25.189  37.749  1.00  0.00           C
ATOM    632  O   SER    41      40.999  24.298  38.420  1.00  0.00           O
ATOM    633  N   CYX    42      40.088  24.930  36.507  1.00  0.00           N
ATOM    634  H   CYX    42      39.752  25.708  35.958  1.00  0.00           H
ATOM    635  CA  CYX    42      39.980  23.576  35.966  1.00  0.00           C
ATOM    636  HA  CYX    42      40.494  22.779  36.502  1.00  0.00           H
ATOM    637  CB  CYX    42      38.456  23.222  35.940  1.00  0.00           C
ATOM    638  HB2 CYX    42      37.984  24.106  35.512  1.00  0.00           H
ATOM    639  HB3 CYX    42      38.250  22.306  35.386  1.00  0.00           H
ATOM    640  SG  CYX    42      37.726  22.857  37.552  1.00  0.00           S
ATOM    641  C   CYX    42      40.555  23.464  34.591  1.00  0.00           C
ATOM    642  O   CYX    42      40.980  24.438  33.987  1.00  0.00           O
ATOM    643  N   SER    43      40.610  22.211  34.090  1.00  0.00           N
ATOM    644  H   SER    43      40.170  21.485  34.638  1.00  0.00           H
ATOM    645  CA  SER    43      41.121  21.878  32.860  1.00  0.00           C
ATOM    646  HA  SER    43      40.812  22.634  32.137  1.00  0.00           H
ATOM    647  CB  SER    43      42.642  21.857  32.872  1.00  0.00           C
ATOM    648  HB2 SER    43      42.958  21.714  31.840  1.00  0.00           H
ATOM    649  HB3 SER    43      43.031  22.814  33.222  1.00  0.00           H
ATOM    650  OG  SER    43      43.284  20.865  33.600  1.00  0.00           O
ATOM    651  HG  SER    43      43.010  20.922  34.519  1.00  0.00           H
ATOM    652  C   SER    43      40.450  20.503  32.412  1.00  0.00           C
ATOM    653  O   SER    43      39.618  20.058  33.121  1.00  0.00           O
ATOM    654  N   HID    44      40.788  19.991  31.238  1.00  0.00           N
ATOM    655  H   HID    44      41.361  20.525  30.600  1.00  0.00           H
ATOM    656  CA  HID    44      40.313  18.778  30.680  1.00  0.00           C
ATOM    657  HA  HID    44      39.224  18.763  30.737  1.00  0.00           H
ATOM    658  CB  HID    44      40.944  18.779  29.228  1.00  0.00           C
ATOM    659  HB2 HID    44      40.419  18.033  28.631  1.00  0.00           H
ATOM    660  HB3 HID    44      40.878  19.718  28.679  1.00  0.00           H
ATOM    661  CG  HID    44      42.392  18.288  29.114  1.00  0.00           C
ATOM    662  ND1 HID    44      42.692  16.964  28.842  1.00  0.00           N
ATOM    663  HD1 HID    44      41.992  16.239  28.770  1.00  0.00           H
ATOM    664  CE1 HID    44      44.028  16.807  28.782  1.00  0.00           C
ATOM    665  HE1 HID    44      44.405  15.797  28.720  1.00  0.00           H
ATOM    666  NE2 HID    44      44.609  18.022  28.882  1.00  0.00           N
ATOM    667  CD2 HID    44      43.566  18.931  29.052  1.00  0.00           C
ATOM    668  HD2 HID    44      43.670  20.003  28.972  1.00  0.00           H
ATOM    669  C   HID    44      40.762  17.494  31.507  1.00  0.00           C
ATOM    670  O   HID    44      40.140  16.404  31.444  1.00  0.00           O
ATOM    671  N   LEU    45      41.925  17.650  32.172  1.00  0.00           N
ATOM    672  H   LEU    45      42.371  18.547  32.039  1.00  0.00           H
ATOM    673  CA  LEU    45      42.502  16.542  32.978  1.00  0.00           C
ATOM    674  HA  LEU    45      42.046  15.608  32.649  1.00  0.00           H
ATOM    675  CB  LEU    45      43.952  16.621  32.582  1.00  0.00           C
ATOM    676  HB2 LEU    45      43.905  16.337  31.531  1.00  0.00           H
ATOM    677  HB3 LEU    45      44.449  17.592  32.590  1.00  0.00           H
ATOM    678  CG  LEU    45      44.904  15.706  33.368  1.00  0.00           C
ATOM    679  HG  LEU    45      44.926  16.063  34.398  1.00  0.00           H
ATOM    680  CD1 LEU    45      44.589  14.216  33.333  1.00  0.00           C
ATOM    681 HD11 LEU    45      45.285  13.672  33.968  1.00  0.00           H
ATOM    682 HD12 LEU    45      43.648  13.979  33.831  1.00  0.00           H
ATOM    683 HD13 LEU    45      44.685  13.797  32.332  1.00  0.00           H
ATOM    684  CD2 LEU    45      46.322  15.733  32.744  1.00  0.00           C
ATOM    685 HD21 LEU    45      47.005  15.076  33.283  1.00  0.00           H
ATOM    686 HD22 LEU    45      46.219  15.404  31.710  1.00  0.00           H
ATOM    687 HD23 LEU    45      46.717  16.748  32.782  1.00  0.00           H
ATOM    688  C   LEU    45      42.316  16.731  34.457  1.00  0.00           C
ATOM    689  O   LEU    45      41.936  15.771  35.138  1.00  0.00           O
ATOM    690  N   GLU    46      42.422  17.968  34.965  1.00  0.00           N
ATOM    691  H   GLU    46      42.491  18.805  34.403  1.00  0.00           H
ATOM    692  CA  GLU    46      42.413  18.165  36.456  1.00  0.00           C
ATOM    693  HA  GLU    46      41.770  17.428  36.938  1.00  0.00           H
ATOM    694  CB  GLU    46      43.825  17.904  37.045  1.00  0.00           C
ATOM    695  HB2 GLU    46      43.689  17.811  38.123  1.00  0.00           H
ATOM    696  HB3 GLU    46      44.234  16.954  36.701  1.00  0.00           H
ATOM    697  CG  GLU    46      44.820  19.128  36.734  1.00  0.00           C
ATOM    698  HG2 GLU    46      45.055  19.120  35.669  1.00  0.00           H
ATOM    699  HG3 GLU    46      44.498  20.126  37.032  1.00  0.00           H
ATOM    700  CD  GLU    46      46.097  18.761  37.522  1.00  0.00           C
ATOM    701  OE1 GLU    46      46.928  17.951  37.059  1.00  0.00           O
ATOM    702  OE2 GLU    46      46.276  19.306  38.633  1.00  0.00           O
ATOM    703  C   GLU    46      41.904  19.509  36.770  1.00  0.00           C
ATOM    704  O   GLU    46      42.202  20.445  36.006  1.00  0.00           O
ATOM    705  N   CYX    47      41.158  19.667  37.889  1.00  0.00           N
ATOM    706  H   CYX    47      40.848  18.836  38.372  1.00  0.00           H
ATOM    707  CA  CYX    47      40.982  20.868  38.716  1.00  0.00           C
ATOM    708  HA  CYX    47      41.071  21.775  38.117  1.00  0.00           H
ATOM    709  CB  CYX    47      39.548  20.809  39.274  1.00  0.00           C
ATOM    710  HB2 CYX    47      39.459  19.827  39.740  1.00  0.00           H
ATOM    711  HB3 CYX    47      39.258  21.519  40.048  1.00  0.00           H
ATOM    712  SG  CYX    47      38.209  20.891  37.952  1.00  0.00           S
ATOM    713  C   CYX    47      42.068  20.884  39.827  1.00  0.00           C
ATOM    714  O   CYX    47      42.748  19.924  40.197  1.00  0.00           O
ATOM    715  N   ARG    48      42.246  22.141  40.289  1.00  0.00           N
ATOM    716  H   ARG    48      41.680  22.855  39.852  1.00  0.00           H
ATOM    717  CA  ARG    48      43.304  22.602  41.176  1.00  0.00           C
ATOM    718  HA  ARG    48      43.550  21.815  41.889  1.00  0.00           H
ATOM    719  CB  ARG    48      44.601  23.064  40.495  1.00  0.00           C
ATOM    720  HB2 ARG    48      44.294  23.679  39.650  1.00  0.00           H
ATOM    721  HB3 ARG    48      45.292  23.436  41.253  1.00  0.00           H
ATOM    722  CG  ARG    48      45.277  21.996  39.635  1.00  0.00           C
ATOM    723  HG2 ARG    48      45.392  21.073  40.205  1.00  0.00           H
ATOM    724  HG3 ARG    48      44.641  21.866  38.759  1.00  0.00           H
ATOM    725  CD  ARG    48      46.599  22.501  39.037  1.00  0.00           C
ATOM    726  HD2 ARG    48      46.862  21.737  38.305  1.00  0.00           H
ATOM    727  HD3 ARG    48      46.415  23.469  38.571  1.00  0.00           H
ATOM    728  NE  ARG    48      47.644  22.680  40.107  1.00  0.00           N
ATOM    729  HE  ARG    48      47.940  23.583  40.451  1.00  0.00           H
ATOM    730  CZ  ARG    48      48.153  21.740  40.852  1.00  0.00           C
ATOM    731  NH1 ARG    48      49.052  21.971  41.818  1.00  0.00           N
ATOM    732 HH11 ARG    48      49.286  22.954  41.838  1.00  0.00           H
ATOM    733 HH12 ARG    48      49.418  21.305  42.483  1.00  0.00           H
ATOM    734  NH2 ARG    48      47.898  20.532  40.723  1.00  0.00           N
ATOM    735 HH21 ARG    48      47.389  20.268  39.892  1.00  0.00           H
ATOM    736 HH22 ARG    48      48.253  19.775  41.290  1.00  0.00           H
ATOM    737  C   ARG    48      42.794  23.750  42.062  1.00  0.00           C
ATOM    738  O   ARG    48      42.251  24.665  41.450  1.00  0.00           O
ATOM    739  N   THR    49      43.136  23.783  43.382  1.00  0.00           N
ATOM    740  H   THR    49      43.749  23.064  43.737  1.00  0.00           H
ATOM    741  CA  THR    49      42.913  25.003  44.187  1.00  0.00           C
ATOM    742  HA  THR    49      42.030  25.575  43.903  1.00  0.00           H
ATOM    743  CB  THR    49      42.847  24.654  45.659  1.00  0.00           C
ATOM    744  HB  THR    49      43.815  24.374  46.076  1.00  0.00           H
ATOM    745  CG2 THR    49      42.232  25.807  46.510  1.00  0.00           C
ATOM    746 HG21 THR    49      41.419  25.509  47.171  1.00  0.00           H
ATOM    747 HG22 THR    49      42.851  26.326  47.242  1.00  0.00           H
ATOM    748 HG23 THR    49      41.761  26.586  45.909  1.00  0.00           H
ATOM    749  OG1 THR    49      41.976  23.513  45.814  1.00  0.00           O
ATOM    750  HG1 THR    49      42.588  22.847  46.136  1.00  0.00           H
ATOM    751  C   THR    49      44.185  25.859  43.965  1.00  0.00           C
ATOM    752  O   THR    49      45.330  25.380  44.193  1.00  0.00           O
ATOM    753  N   PHE    50      44.003  27.055  43.406  1.00  0.00           N
ATOM    754  H   PHE    50      43.022  27.238  43.253  1.00  0.00           H
ATOM    755  CA  PHE    50      45.020  28.064  43.218  1.00  0.00           C
ATOM    756  HA  PHE    50      46.023  27.657  43.352  1.00  0.00           H
ATOM    757  CB  PHE    50      44.921  28.725  41.890  1.00  0.00           C
ATOM    758  HB2 PHE    50      43.884  28.869  41.585  1.00  0.00           H
ATOM    759  HB3 PHE    50      45.267  29.751  42.004  1.00  0.00           H
ATOM    760  CG  PHE    50      45.642  28.024  40.769  1.00  0.00           C
ATOM    761  CD1 PHE    50      45.141  26.843  40.151  1.00  0.00           C
ATOM    762  HD1 PHE    50      44.210  26.424  40.504  1.00  0.00           H
ATOM    763  CE1 PHE    50      45.744  26.352  39.007  1.00  0.00           C
ATOM    764  HE1 PHE    50      45.407  25.538  38.382  1.00  0.00           H
ATOM    765  CZ  PHE    50      46.949  26.889  38.591  1.00  0.00           C
ATOM    766  HZ  PHE    50      47.230  26.529  37.612  1.00  0.00           H
ATOM    767  CE2 PHE    50      47.691  27.895  39.334  1.00  0.00           C
ATOM    768  HE2 PHE    50      48.646  28.345  39.108  1.00  0.00           H
ATOM    769  CD2 PHE    50      46.955  28.474  40.391  1.00  0.00           C
ATOM    770  HD2 PHE    50      47.397  29.268  40.974  1.00  0.00           H
ATOM    771  C   PHE    50      44.826  29.096  44.313  1.00  0.00           C
ATOM    772  O   PHE    50      43.680  29.458  44.597  1.00  0.00           O
ATOM    773  N   PHE    51      45.841  29.701  44.901  1.00  0.00           N
ATOM    774  H   PHE    51      46.744  29.442  44.530  1.00  0.00           H
ATOM    775  CA  PHE    51      45.748  30.538  46.059  1.00  0.00           C
ATOM    776  HA  PHE    51      44.875  31.191  46.026  1.00  0.00           H
ATOM    777  CB  PHE    51      45.579  29.722  47.386  1.00  0.00           C
ATOM    778  HB2 PHE    51      45.736  30.424  48.205  1.00  0.00           H
ATOM    779  HB3 PHE    51      44.614  29.215  47.385  1.00  0.00           H
ATOM    780  CG  PHE    51      46.723  28.712  47.618  1.00  0.00           C
ATOM    781  CD1 PHE    51      47.657  29.032  48.636  1.00  0.00           C
ATOM    782  HD1 PHE    51      47.574  29.988  49.132  1.00  0.00           H
ATOM    783  CE1 PHE    51      48.675  28.104  48.966  1.00  0.00           C
ATOM    784  HE1 PHE    51      49.450  28.386  49.662  1.00  0.00           H
ATOM    785  CZ  PHE    51      48.687  26.836  48.392  1.00  0.00           C
ATOM    786  HZ  PHE    51      49.414  26.078  48.647  1.00  0.00           H
ATOM    787  CE2 PHE    51      47.784  26.583  47.296  1.00  0.00           C
ATOM    788  HE2 PHE    51      47.836  25.589  46.877  1.00  0.00           H
ATOM    789  CD2 PHE    51      46.834  27.545  46.884  1.00  0.00           C
ATOM    790  HD2 PHE    51      46.075  27.386  46.133  1.00  0.00           H
ATOM    791  C   PHE    51      47.001  31.370  46.205  1.00  0.00           C
ATOM    792  O   PHE    51      48.051  31.234  45.589  1.00  0.00           O
ATOM    793  N   LEU    52      46.987  32.324  47.170  1.00  0.00           N
ATOM    794  H   LEU    52      46.102  32.326  47.656  1.00  0.00           H
ATOM    795  CA  LEU    52      48.103  33.230  47.544  1.00  0.00           C
ATOM    796  HA  LEU    52      48.922  32.926  46.893  1.00  0.00           H
ATOM    797  CB  LEU    52      47.728  34.683  47.133  1.00  0.00           C
ATOM    798  HB2 LEU    52      46.677  34.892  47.333  1.00  0.00           H
ATOM    799  HB3 LEU    52      48.283  35.418  47.717  1.00  0.00           H
ATOM    800  CG  LEU    52      48.232  35.087  45.704  1.00  0.00           C
ATOM    801  HG  LEU    52      49.112  34.562  45.332  1.00  0.00           H
ATOM    802  CD1 LEU    52      47.143  34.799  44.668  1.00  0.00           C
ATOM    803 HD11 LEU    52      47.514  34.966  43.655  1.00  0.00           H
ATOM    804 HD12 LEU    52      46.854  33.750  44.708  1.00  0.00           H
ATOM    805 HD13 LEU    52      46.232  35.398  44.689  1.00  0.00           H
ATOM    806  CD2 LEU    52      48.560  36.577  45.647  1.00  0.00           C
ATOM    807 HD21 LEU    52      47.840  37.065  46.304  1.00  0.00           H
ATOM    808 HD22 LEU    52      49.580  36.758  45.985  1.00  0.00           H
ATOM    809 HD23 LEU    52      48.442  37.002  44.651  1.00  0.00           H
ATOM    810  C   LEU    52      48.499  33.065  48.989  1.00  0.00           C
ATOM    811  O   LEU    52      47.621  33.003  49.865  1.00  0.00           O
ATOM    812  N   THR    53      49.800  33.052  49.267  1.00  0.00           N
ATOM    813  H   THR    53      50.444  33.141  48.494  1.00  0.00           H
ATOM    814  CA  THR    53      50.355  32.824  50.577  1.00  0.00           C
ATOM    815  HA  THR    53      49.589  33.039  51.322  1.00  0.00           H
ATOM    816  CB  THR    53      50.627  31.316  50.903  1.00  0.00           C
ATOM    817  HB  THR    53      49.736  30.722  50.701  1.00  0.00           H
ATOM    818  CG2 THR    53      51.864  30.744  50.144  1.00  0.00           C
ATOM    819 HG21 THR    53      52.783  31.044  50.648  1.00  0.00           H
ATOM    820 HG22 THR    53      51.787  29.659  50.210  1.00  0.00           H
ATOM    821 HG23 THR    53      51.880  31.130  49.125  1.00  0.00           H
ATOM    822  OG1 THR    53      50.909  31.115  52.216  1.00  0.00           O
ATOM    823  HG1 THR    53      50.073  31.220  52.676  1.00  0.00           H
ATOM    824  C   THR    53      51.585  33.716  50.922  1.00  0.00           C
ATOM    825  O   THR    53      52.292  34.154  50.004  1.00  0.00           O
ATOM    826  N   GLN    54      51.754  33.916  52.233  1.00  0.00           N
ATOM    827  H   GLN    54      51.083  33.431  52.813  1.00  0.00           H
ATOM    828  CA  GLN    54      52.820  34.674  52.834  1.00  0.00           C
ATOM    829  HA  GLN    54      53.241  35.242  52.006  1.00  0.00           H
ATOM    830  CB  GLN    54      52.241  35.597  53.916  1.00  0.00           C
ATOM    831  HB2 GLN    54      51.820  34.937  54.674  1.00  0.00           H
ATOM    832  HB3 GLN    54      53.028  36.138  54.442  1.00  0.00           H
ATOM    833  CG  GLN    54      51.095  36.562  53.461  1.00  0.00           C
ATOM    834  HG2 GLN    54      50.554  36.197  52.589  1.00  0.00           H
ATOM    835  HG3 GLN    54      50.405  36.729  54.289  1.00  0.00           H
ATOM    836  CD  GLN    54      51.726  37.878  53.073  1.00  0.00           C
ATOM    837  OE1 GLN    54      52.911  37.996  52.815  1.00  0.00           O
ATOM    838  NE2 GLN    54      50.943  38.947  53.009  1.00  0.00           N
ATOM    839 HE21 GLN    54      49.943  38.807  53.033  1.00  0.00           H
ATOM    840 HE22 GLN    54      51.467  39.802  52.880  1.00  0.00           H
ATOM    841  C   GLN    54      54.026  33.840  53.302  1.00  0.00           C
ATOM    842  O   GLN    54      54.891  34.445  53.950  1.00  0.00           O
ATOM    843  N   GLY    55      53.937  32.492  53.206  1.00  0.00           N
ATOM    844  H   GLY    55      53.107  32.112  52.774  1.00  0.00           H
ATOM    845  CA  GLY    55      54.854  31.558  53.912  1.00  0.00           C
ATOM    846  HA2 GLY    55      54.820  30.691  53.251  1.00  0.00           H
ATOM    847  HA3 GLY    55      55.874  31.931  53.835  1.00  0.00           H
ATOM    848  C   GLY    55      54.480  31.304  55.396  1.00  0.00           C
ATOM    849  O   GLY    55      55.022  30.330  55.960  1.00  0.00           O
ATOM    850  N   ALA    56      53.580  32.049  56.023  1.00  0.00           N
ATOM    851  H   ALA    56      53.082  32.756  55.503  1.00  0.00           H
ATOM    852  CA  ALA    56      53.074  31.822  57.380  1.00  0.00           C
ATOM    853  HA  ALA    56      53.846  31.577  58.109  1.00  0.00           H
ATOM    854  CB  ALA    56      52.144  32.959  57.783  1.00  0.00           C
ATOM    855  HB1 ALA    56      52.701  33.879  57.602  1.00  0.00           H
ATOM    856  HB2 ALA    56      51.173  32.815  57.309  1.00  0.00           H
ATOM    857  HB3 ALA    56      51.834  33.018  58.827  1.00  0.00           H
ATOM    858  C   ALA    56      52.220  30.421  57.398  1.00  0.00           C
ATOM    859  O   ALA    56      51.396  30.155  56.503  1.00  0.00           O
ATOM    860  N   LEU    57      52.328  29.595  58.444  1.00  0.00           N
ATOM    861  H   LEU    57      53.002  29.870  59.146  1.00  0.00           H
ATOM    862  CA  LEU    57      51.589  28.438  58.660  1.00  0.00           C
ATOM    863  HA  LEU    57      51.231  28.002  57.728  1.00  0.00           H
ATOM    864  CB  LEU    57      52.553  27.272  59.113  1.00  0.00           C
ATOM    865  HB2 LEU    57      53.132  27.570  59.987  1.00  0.00           H
ATOM    866  HB3 LEU    57      51.996  26.437  59.536  1.00  0.00           H
ATOM    867  CG  LEU    57      53.598  26.792  58.161  1.00  0.00           C
ATOM    868  HG  LEU    57      54.057  27.680  57.725  1.00  0.00           H
ATOM    869  CD1 LEU    57      54.613  26.080  58.973  1.00  0.00           C
ATOM    870 HD11 LEU    57      55.476  25.804  58.366  1.00  0.00           H
ATOM    871 HD12 LEU    57      54.976  26.775  59.730  1.00  0.00           H
ATOM    872 HD13 LEU    57      54.191  25.181  59.423  1.00  0.00           H
ATOM    873  CD2 LEU    57      53.185  25.803  57.092  1.00  0.00           C
ATOM    874 HD21 LEU    57      52.511  26.299  56.394  1.00  0.00           H
ATOM    875 HD22 LEU    57      54.078  25.488  56.551  1.00  0.00           H
ATOM    876 HD23 LEU    57      52.582  24.963  57.435  1.00  0.00           H
ATOM    877  C   LEU    57      50.379  28.667  59.658  1.00  0.00           C
ATOM    878  O   LEU    57      50.214  29.624  60.368  1.00  0.00           O
ATOM    879  N   LEU    58      49.436  27.681  59.719  1.00  0.00           N
ATOM    880  H   LEU    58      49.490  26.908  59.072  1.00  0.00           H
ATOM    881  CA  LEU    58      48.388  27.681  60.695  1.00  0.00           C
ATOM    882  HA  LEU    58      48.121  28.712  60.929  1.00  0.00           H
ATOM    883  CB  LEU    58      47.168  26.934  60.161  1.00  0.00           C
ATOM    884  HB2 LEU    58      47.433  26.128  59.477  1.00  0.00           H
ATOM    885  HB3 LEU    58      46.617  26.403  60.938  1.00  0.00           H
ATOM    886  CG  LEU    58      46.228  27.826  59.468  1.00  0.00           C
ATOM    887  HG  LEU    58      46.714  28.277  58.603  1.00  0.00           H
ATOM    888  CD1 LEU    58      45.109  26.936  58.909  1.00  0.00           C
ATOM    889 HD11 LEU    58      45.648  26.129  58.412  1.00  0.00           H
ATOM    890 HD12 LEU    58      44.551  26.441  59.704  1.00  0.00           H
ATOM    891 HD13 LEU    58      44.527  27.408  58.119  1.00  0.00           H
ATOM    892  CD2 LEU    58      45.554  28.942  60.318  1.00  0.00           C
ATOM    893 HD21 LEU    58      44.807  29.428  59.692  1.00  0.00           H
ATOM    894 HD22 LEU    58      45.114  28.520  61.222  1.00  0.00           H
ATOM    895 HD23 LEU    58      46.309  29.709  60.487  1.00  0.00           H
ATOM    896  C   LEU    58      48.897  27.118  62.059  1.00  0.00           C
ATOM    897  O   LEU    58      49.534  26.070  62.163  1.00  0.00           O
ATOM    898  N   ASN    59      48.598  27.842  63.126  1.00  0.00           N
ATOM    899  H   ASN    59      48.034  28.668  62.984  1.00  0.00           H
ATOM    900  CA  ASN    59      48.985  27.605  64.491  1.00  0.00           C
ATOM    901  HA  ASN    59      48.781  28.568  64.960  1.00  0.00           H
ATOM    902  CB  ASN    59      48.043  26.517  65.053  1.00  0.00           C
ATOM    903  HB2 ASN    59      48.363  25.604  64.552  1.00  0.00           H
ATOM    904  HB3 ASN    59      48.119  26.511  66.140  1.00  0.00           H
ATOM    905  CG  ASN    59      46.577  26.731  64.759  1.00  0.00           C
ATOM    906  OD1 ASN    59      45.869  27.535  65.376  1.00  0.00           O
ATOM    907  ND2 ASN    59      46.048  25.920  63.943  1.00  0.00           N
ATOM    908 HD21 ASN    59      45.049  25.783  64.000  1.00  0.00           H
ATOM    909 HD22 ASN    59      46.672  25.288  63.463  1.00  0.00           H
ATOM    910  C   ASN    59      50.502  27.396  64.823  1.00  0.00           C
ATOM    911  O   ASN    59      50.869  26.886  65.863  1.00  0.00           O
ATOM    912  N   ASP    60      51.377  27.859  63.947  1.00  0.00           N
ATOM    913  H   ASP    60      51.013  28.155  63.053  1.00  0.00           H
ATOM    914  CA  ASP    60      52.806  27.771  64.091  1.00  0.00           C
ATOM    915  HA  ASP    60      53.088  26.719  64.106  1.00  0.00           H
ATOM    916  CB  ASP    60      53.351  28.461  62.820  1.00  0.00           C
ATOM    917  HB2 ASP    60      52.886  27.914  62.001  1.00  0.00           H
ATOM    918  HB3 ASP    60      53.036  29.504  62.814  1.00  0.00           H
ATOM    919  CG  ASP    60      54.845  28.180  62.648  1.00  0.00           C
ATOM    920  OD1 ASP    60      55.425  28.727  61.719  1.00  0.00           O
ATOM    921  OD2 ASP    60      55.518  27.478  63.389  1.00  0.00           O
ATOM    922  C   ASP    60      53.336  28.358  65.392  1.00  0.00           C
ATOM    923  O   ASP    60      52.811  29.379  65.869  1.00  0.00           O
ATOM    924  N   LYS    61      54.440  27.824  65.898  1.00  0.00           N
ATOM    925  H   LYS    61      54.909  27.126  65.342  1.00  0.00           H
ATOM    926  CA  LYS    61      55.091  28.425  67.058  1.00  0.00           C
ATOM    927  HA  LYS    61      54.353  28.709  67.808  1.00  0.00           H
ATOM    928  CB  LYS    61      56.090  27.376  67.675  1.00  0.00           C
ATOM    929  HB2 LYS    61      56.738  27.091  66.847  1.00  0.00           H
ATOM    930  HB3 LYS    61      56.787  27.848  68.369  1.00  0.00           H
ATOM    931  CG  LYS    61      55.433  26.116  68.294  1.00  0.00           C
ATOM    932  HG2 LYS    61      54.589  25.739  67.717  1.00  0.00           H
ATOM    933  HG3 LYS    61      56.165  25.322  68.441  1.00  0.00           H
ATOM    934  CD  LYS    61      54.984  26.433  69.757  1.00  0.00           C
ATOM    935  HD2 LYS    61      55.887  26.751  70.275  1.00  0.00           H
ATOM    936  HD3 LYS    61      54.487  27.402  69.743  1.00  0.00           H
ATOM    937  CE  LYS    61      54.081  25.248  70.295  1.00  0.00           C
ATOM    938  HE2 LYS    61      53.337  24.992  69.540  1.00  0.00           H
ATOM    939  HE3 LYS    61      54.564  24.274  70.372  1.00  0.00           H
ATOM    940  NZ  LYS    61      53.420  25.649  71.521  1.00  0.00           N
ATOM    941  HZ1 LYS    61      52.671  26.284  71.284  1.00  0.00           H
ATOM    942  HZ2 LYS    61      52.934  24.883  71.965  1.00  0.00           H
ATOM    943  HZ3 LYS    61      54.126  25.917  72.191  1.00  0.00           H
ATOM    944  C   LYS    61      56.017  29.550  66.556  1.00  0.00           C
ATOM    945  O   LYS    61      56.152  30.517  67.298  1.00  0.00           O
ATOM    946  N   HIP    62      56.670  29.548  65.360  1.00  0.00           N
ATOM    947  H   HIP    62      56.377  28.803  64.745  1.00  0.00           H
ATOM    948  CA  HIP    62      57.506  30.663  64.755  1.00  0.00           C
ATOM    949  HA  HIP    62      58.225  31.018  65.494  1.00  0.00           H
ATOM    950  CB  HIP    62      58.038  30.229  63.387  1.00  0.00           C
ATOM    951  HB2 HIP    62      57.249  30.225  62.636  1.00  0.00           H
ATOM    952  HB3 HIP    62      58.775  30.951  63.036  1.00  0.00           H
ATOM    953  CG  HIP    62      58.673  28.810  63.420  1.00  0.00           C
ATOM    954  ND1 HIP    62      58.107  27.741  62.737  1.00  0.00           N
ATOM    955  HD1 HIP    62      57.146  27.754  62.427  1.00  0.00           H
ATOM    956  CE1 HIP    62      58.988  26.774  62.758  1.00  0.00           C
ATOM    957  HE1 HIP    62      58.739  25.774  62.435  1.00  0.00           H
ATOM    958  NE2 HIP    62      60.038  27.117  63.544  1.00  0.00           N
ATOM    959  HE2 HIP    62      60.841  26.551  63.776  1.00  0.00           H
ATOM    960  CD2 HIP    62      59.903  28.476  63.817  1.00  0.00           C
ATOM    961  HD2 HIP    62      60.583  29.202  64.236  1.00  0.00           H
ATOM    962  C   HIP    62      56.560  31.880  64.591  1.00  0.00           C
ATOM    963  O   HIP    62      55.358  31.773  64.542  1.00  0.00           O
ATOM    964  N   SER    63      57.230  32.991  64.258  1.00  0.00           N
ATOM    965  H   SER    63      58.236  32.984  64.341  1.00  0.00           H
ATOM    966  CA  SER    63      56.569  34.272  63.782  1.00  0.00           C
ATOM    967  HA  SER    63      55.808  33.814  63.151  1.00  0.00           H
ATOM    968  CB  SER    63      56.112  35.196  64.914  1.00  0.00           C
ATOM    969  HB2 SER    63      55.512  34.697  65.676  1.00  0.00           H
ATOM    970  HB3 SER    63      56.945  35.671  65.433  1.00  0.00           H
ATOM    971  OG  SER    63      55.424  36.295  64.289  1.00  0.00           O
ATOM    972  HG  SER    63      54.551  36.039  63.984  1.00  0.00           H
ATOM    973  C   SER    63      57.515  35.045  62.797  1.00  0.00           C
ATOM    974  O   SER    63      58.736  35.071  62.885  1.00  0.00           O
ATOM    975  N   ASN    64      56.917  35.590  61.744  1.00  0.00           N
ATOM    976  H   ASN    64      55.940  35.366  61.621  1.00  0.00           H
ATOM    977  CA  ASN    64      57.505  36.581  60.884  1.00  0.00           C
ATOM    978  HA  ASN    64      58.572  36.372  60.812  1.00  0.00           H
ATOM    979  CB  ASN    64      56.877  36.415  59.504  1.00  0.00           C
ATOM    980  HB2 ASN    64      55.830  36.711  59.561  1.00  0.00           H
ATOM    981  HB3 ASN    64      57.228  37.100  58.733  1.00  0.00           H
ATOM    982  CG  ASN    64      57.116  35.061  58.917  1.00  0.00           C
ATOM    983  OD1 ASN    64      58.073  34.623  58.368  1.00  0.00           O
ATOM    984  ND2 ASN    64      56.157  34.211  59.230  1.00  0.00           N
ATOM    985 HD21 ASN    64      56.224  33.233  58.989  1.00  0.00           H
ATOM    986 HD22 ASN    64      55.360  34.561  59.742  1.00  0.00           H
ATOM    987  C   ASN    64      57.433  38.076  61.182  1.00  0.00           C
ATOM    988  O   ASN    64      58.032  38.848  60.423  1.00  0.00           O
ATOM    989  N   GLY    65      56.712  38.497  62.198  1.00  0.00           N
ATOM    990  H   GLY    65      56.327  37.763  62.774  1.00  0.00           H
ATOM    991  CA  GLY    65      56.563  39.870  62.528  1.00  0.00           C
ATOM    992  HA2 GLY    65      56.117  39.958  63.519  1.00  0.00           H
ATOM    993  HA3 GLY    65      57.487  40.448  62.515  1.00  0.00           H
ATOM    994  C   GLY    65      55.439  40.484  61.685  1.00  0.00           C
ATOM    995  O   GLY    65      54.572  39.735  61.302  1.00  0.00           O
ATOM    996  N   THR    66      55.526  41.827  61.599  1.00  0.00           N
ATOM    997  H   THR    66      56.347  42.248  62.013  1.00  0.00           H
ATOM    998  CA  THR    66      54.656  42.513  60.635  1.00  0.00           C
ATOM    999  HA  THR    66      53.647  42.204  60.908  1.00  0.00           H
ATOM   1000  CB  THR    66      54.731  44.080  60.860  1.00  0.00           C
ATOM   1001  HB  THR    66      54.451  44.364  61.874  1.00  0.00           H
ATOM   1002  CG2 THR    66      56.198  44.587  60.533  1.00  0.00           C
ATOM   1003 HG21 THR    66      56.139  45.664  60.694  1.00  0.00           H
ATOM   1004 HG22 THR    66      56.868  44.118  61.255  1.00  0.00           H
ATOM   1005 HG23 THR    66      56.488  44.418  59.495  1.00  0.00           H
ATOM   1006  OG1 THR    66      53.804  44.707  60.016  1.00  0.00           O
ATOM   1007  HG1 THR    66      53.001  44.707  60.541  1.00  0.00           H
ATOM   1008  C   THR    66      54.947  42.224  59.170  1.00  0.00           C
ATOM   1009  O   THR    66      56.127  41.910  58.847  1.00  0.00           O
ATOM   1010  N   VAL    67      53.932  42.305  58.270  1.00  0.00           N
ATOM   1011  H   VAL    67      53.031  42.485  58.688  1.00  0.00           H
ATOM   1012  CA  VAL    67      53.991  42.035  56.835  1.00  0.00           C
ATOM   1013  HA  VAL    67      54.948  42.462  56.534  1.00  0.00           H
ATOM   1014  CB  VAL    67      54.132  40.532  56.607  1.00  0.00           C
ATOM   1015  HB  VAL    67      54.794  40.165  57.391  1.00  0.00           H
ATOM   1016  CG1 VAL    67      52.807  39.755  56.611  1.00  0.00           C
ATOM   1017 HG11 VAL    67      52.136  40.303  55.949  1.00  0.00           H
ATOM   1018 HG12 VAL    67      52.871  38.701  56.338  1.00  0.00           H
ATOM   1019 HG13 VAL    67      52.322  39.759  57.586  1.00  0.00           H
ATOM   1020  CG2 VAL    67      54.803  40.240  55.180  1.00  0.00           C
ATOM   1021 HG21 VAL    67      54.153  40.748  54.467  1.00  0.00           H
ATOM   1022 HG22 VAL    67      55.843  40.558  55.107  1.00  0.00           H
ATOM   1023 HG23 VAL    67      54.811  39.170  54.972  1.00  0.00           H
ATOM   1024  C   VAL    67      52.886  42.720  56.018  1.00  0.00           C
ATOM   1025  O   VAL    67      51.723  42.769  56.405  1.00  0.00           O
ATOM   1026  N   LYS    68      53.203  43.348  54.880  1.00  0.00           N
ATOM   1027  H   LYS    68      54.172  43.372  54.596  1.00  0.00           H
ATOM   1028  CA  LYS    68      52.121  43.906  54.050  1.00  0.00           C
ATOM   1029  HA  LYS    68      51.401  44.409  54.696  1.00  0.00           H
ATOM   1030  CB  LYS    68      52.697  44.926  53.089  1.00  0.00           C
ATOM   1031  HB2 LYS    68      53.294  44.415  52.334  1.00  0.00           H
ATOM   1032  HB3 LYS    68      51.817  45.329  52.588  1.00  0.00           H
ATOM   1033  CG  LYS    68      53.422  46.146  53.739  1.00  0.00           C
ATOM   1034  HG2 LYS    68      54.231  45.806  54.385  1.00  0.00           H
ATOM   1035  HG3 LYS    68      53.905  46.701  52.934  1.00  0.00           H
ATOM   1036  CD  LYS    68      52.443  46.943  54.557  1.00  0.00           C
ATOM   1037  HD2 LYS    68      51.576  47.126  53.921  1.00  0.00           H
ATOM   1038  HD3 LYS    68      52.218  46.402  55.476  1.00  0.00           H
ATOM   1039  CE  LYS    68      52.957  48.309  54.977  1.00  0.00           C
ATOM   1040  HE2 LYS    68      53.994  48.274  55.310  1.00  0.00           H
ATOM   1041  HE3 LYS    68      53.041  48.961  54.108  1.00  0.00           H
ATOM   1042  NZ  LYS    68      52.220  48.859  56.077  1.00  0.00           N
ATOM   1043  HZ1 LYS    68      51.265  49.002  55.781  1.00  0.00           H
ATOM   1044  HZ2 LYS    68      52.307  48.336  56.937  1.00  0.00           H
ATOM   1045  HZ3 LYS    68      52.640  49.758  56.257  1.00  0.00           H
ATOM   1046  C   LYS    68      51.364  42.840  53.250  1.00  0.00           C
ATOM   1047  O   LYS    68      51.831  41.732  53.146  1.00  0.00           O
ATOM   1048  N   ASP    69      50.108  43.156  52.745  1.00  0.00           N
ATOM   1049  H   ASP    69      49.769  44.087  52.942  1.00  0.00           H
ATOM   1050  CA  ASP    69      49.558  42.314  51.656  1.00  0.00           C
ATOM   1051  HA  ASP    69      49.632  41.292  52.028  1.00  0.00           H
ATOM   1052  CB  ASP    69      48.032  42.632  51.346  1.00  0.00           C
ATOM   1053  HB2 ASP    69      47.721  42.181  50.403  1.00  0.00           H
ATOM   1054  HB3 ASP    69      47.392  42.172  52.097  1.00  0.00           H
ATOM   1055  CG  ASP    69      47.738  44.104  51.159  1.00  0.00           C
ATOM   1056  OD1 ASP    69      48.633  44.957  51.334  1.00  0.00           O
ATOM   1057  OD2 ASP    69      46.558  44.438  50.762  1.00  0.00           O
ATOM   1058  C   ASP    69      50.368  42.418  50.292  1.00  0.00           C
ATOM   1059  O   ASP    69      50.440  41.482  49.531  1.00  0.00           O
ATOM   1060  N   ARG    70      50.911  43.593  49.988  1.00  0.00           N
ATOM   1061  H   ARG    70      50.649  44.391  50.549  1.00  0.00           H
ATOM   1062  CA  ARG    70      51.815  43.798  48.878  1.00  0.00           C
ATOM   1063  HA  ARG    70      51.579  43.125  48.055  1.00  0.00           H
ATOM   1064  CB  ARG    70      51.544  45.172  48.198  1.00  0.00           C
ATOM   1065  HB2 ARG    70      51.748  45.906  48.979  1.00  0.00           H
ATOM   1066  HB3 ARG    70      52.128  45.350  47.296  1.00  0.00           H
ATOM   1067  CG  ARG    70      50.054  45.443  47.751  1.00  0.00           C
ATOM   1068  HG2 ARG    70      49.812  44.602  47.101  1.00  0.00           H
ATOM   1069  HG3 ARG    70      49.437  45.601  48.635  1.00  0.00           H
ATOM   1070  CD  ARG    70      49.923  46.620  46.834  1.00  0.00           C
ATOM   1071  HD2 ARG    70      50.506  46.401  45.940  1.00  0.00           H
ATOM   1072  HD3 ARG    70      48.875  46.509  46.557  1.00  0.00           H
ATOM   1073  NE  ARG    70      50.289  47.969  47.334  1.00  0.00           N
ATOM   1074  HE  ARG    70      51.204  48.346  47.129  1.00  0.00           H
ATOM   1075  CZ  ARG    70      49.491  48.762  48.056  1.00  0.00           C
ATOM   1076  NH1 ARG    70      49.968  49.906  48.343  1.00  0.00           N
ATOM   1077 HH11 ARG    70      50.919  50.146  48.102  1.00  0.00           H
ATOM   1078 HH12 ARG    70      49.382  50.576  48.818  1.00  0.00           H
ATOM   1079  NH2 ARG    70      48.331  48.361  48.463  1.00  0.00           N
ATOM   1080 HH21 ARG    70      47.973  47.448  48.221  1.00  0.00           H
ATOM   1081 HH22 ARG    70      47.745  48.891  49.092  1.00  0.00           H
ATOM   1082  C   ARG    70      53.347  43.626  49.210  1.00  0.00           C
ATOM   1083  O   ARG    70      54.241  44.219  48.647  1.00  0.00           O
ATOM   1084  N   SER    71      53.535  42.496  49.932  1.00  0.00           N
ATOM   1085  H   SER    71      52.694  42.092  50.319  1.00  0.00           H
ATOM   1086  CA  SER    71      54.920  41.919  50.135  1.00  0.00           C
ATOM   1087  HA  SER    71      55.568  42.741  50.440  1.00  0.00           H
ATOM   1088  CB  SER    71      54.910  40.941  51.347  1.00  0.00           C
ATOM   1089  HB2 SER    71      55.267  41.478  52.227  1.00  0.00           H
ATOM   1090  HB3 SER    71      53.910  40.511  51.382  1.00  0.00           H
ATOM   1091  OG  SER    71      55.830  39.910  51.269  1.00  0.00           O
ATOM   1092  HG  SER    71      55.626  39.271  51.956  1.00  0.00           H
ATOM   1093  C   SER    71      55.586  41.306  48.870  1.00  0.00           C
ATOM   1094  O   SER    71      55.104  40.500  48.120  1.00  0.00           O
ATOM   1095  N   PRO    72      56.871  41.649  48.663  1.00  0.00           N
ATOM   1096  CD  PRO    72      57.751  42.600  49.447  1.00  0.00           C
ATOM   1097  HD2 PRO    72      57.899  42.199  50.450  1.00  0.00           H
ATOM   1098  HD3 PRO    72      57.198  43.531  49.574  1.00  0.00           H
ATOM   1099  CG  PRO    72      59.068  42.761  48.692  1.00  0.00           C
ATOM   1100  HG2 PRO    72      59.909  42.689  49.381  1.00  0.00           H
ATOM   1101  HG3 PRO    72      59.085  43.795  48.346  1.00  0.00           H
ATOM   1102  CB  PRO    72      58.997  41.852  47.420  1.00  0.00           C
ATOM   1103  HB2 PRO    72      59.954  41.359  47.252  1.00  0.00           H
ATOM   1104  HB3 PRO    72      58.766  42.474  46.554  1.00  0.00           H
ATOM   1105  CA  PRO    72      57.736  40.954  47.629  1.00  0.00           C
ATOM   1106  HA  PRO    72      57.197  40.981  46.682  1.00  0.00           H
ATOM   1107  C   PRO    72      58.066  39.473  48.047  1.00  0.00           C
ATOM   1108  O   PRO    72      58.562  38.678  47.189  1.00  0.00           O
ATOM   1109  N   HID    73      57.823  39.047  49.297  1.00  0.00           N
ATOM   1110  H   HID    73      57.461  39.689  49.989  1.00  0.00           H
ATOM   1111  CA  HID    73      58.012  37.731  49.853  1.00  0.00           C
ATOM   1112  HA  HID    73      58.800  37.202  49.316  1.00  0.00           H
ATOM   1113  CB  HID    73      58.428  37.858  51.296  1.00  0.00           C
ATOM   1114  HB2 HID    73      57.808  38.652  51.711  1.00  0.00           H
ATOM   1115  HB3 HID    73      58.291  37.016  51.975  1.00  0.00           H
ATOM   1116  CG  HID    73      59.882  38.289  51.312  1.00  0.00           C
ATOM   1117  ND1 HID    73      60.966  37.447  51.468  1.00  0.00           N
ATOM   1118  HD1 HID    73      60.901  36.444  51.366  1.00  0.00           H
ATOM   1119  CE1 HID    73      62.106  38.203  51.518  1.00  0.00           C
ATOM   1120  HE1 HID    73      63.107  37.798  51.513  1.00  0.00           H
ATOM   1121  NE2 HID    73      61.794  39.469  51.327  1.00  0.00           N
ATOM   1122  CD2 HID    73      60.403  39.564  51.280  1.00  0.00           C
ATOM   1123  HD2 HID    73      59.773  40.428  51.126  1.00  0.00           H
ATOM   1124  C   HID    73      56.696  36.867  49.700  1.00  0.00           C
ATOM   1125  O   HID    73      56.610  35.636  49.694  1.00  0.00           O
ATOM   1126  N   ARG    74      55.624  37.548  49.303  1.00  0.00           N
ATOM   1127  H   ARG    74      55.722  38.549  49.217  1.00  0.00           H
ATOM   1128  CA  ARG    74      54.333  36.901  49.013  1.00  0.00           C
ATOM   1129  HA  ARG    74      54.182  36.128  49.766  1.00  0.00           H
ATOM   1130  CB  ARG    74      53.311  38.022  49.102  1.00  0.00           C
ATOM   1131  HB2 ARG    74      53.457  38.657  49.975  1.00  0.00           H
ATOM   1132  HB3 ARG    74      53.306  38.723  48.267  1.00  0.00           H
ATOM   1133  CG  ARG    74      51.849  37.448  49.134  1.00  0.00           C
ATOM   1134  HG2 ARG    74      51.667  36.993  48.161  1.00  0.00           H
ATOM   1135  HG3 ARG    74      51.917  36.689  49.913  1.00  0.00           H
ATOM   1136  CD  ARG    74      50.747  38.414  49.424  1.00  0.00           C
ATOM   1137  HD2 ARG    74      50.933  38.899  50.383  1.00  0.00           H
ATOM   1138  HD3 ARG    74      50.694  39.135  48.608  1.00  0.00           H
ATOM   1139  NE  ARG    74      49.414  37.666  49.631  1.00  0.00           N
ATOM   1140  HE  ARG    74      49.329  36.807  50.155  1.00  0.00           H
ATOM   1141  CZ  ARG    74      48.276  38.264  49.381  1.00  0.00           C
ATOM   1142  NH1 ARG    74      47.162  37.607  49.450  1.00  0.00           N
ATOM   1143 HH11 ARG    74      47.188  36.784  50.036  1.00  0.00           H
ATOM   1144 HH12 ARG    74      46.288  37.807  48.986  1.00  0.00           H
ATOM   1145  NH2 ARG    74      48.119  39.464  48.908  1.00  0.00           N
ATOM   1146 HH21 ARG    74      48.953  40.020  48.786  1.00  0.00           H
ATOM   1147 HH22 ARG    74      47.159  39.764  48.821  1.00  0.00           H
ATOM   1148  C   ARG    74      54.420  36.194  47.691  1.00  0.00           C
ATOM   1149  O   ARG    74      55.268  36.548  46.898  1.00  0.00           O
ATOM   1150  N   THR    75      53.527  35.149  47.475  1.00  0.00           N
ATOM   1151  H   THR    75      52.968  34.929  48.286  1.00  0.00           H
ATOM   1152  CA  THR    75      53.596  34.212  46.321  1.00  0.00           C
ATOM   1153  HA  THR    75      53.856  34.825  45.458  1.00  0.00           H
ATOM   1154  CB  THR    75      54.647  33.137  46.363  1.00  0.00           C
ATOM   1155  HB  THR    75      54.476  32.469  45.519  1.00  0.00           H
ATOM   1156  CG2 THR    75      56.128  33.492  46.397  1.00  0.00           C
ATOM   1157 HG21 THR    75      56.708  32.572  46.461  1.00  0.00           H
ATOM   1158 HG22 THR    75      56.386  34.124  45.548  1.00  0.00           H
ATOM   1159 HG23 THR    75      56.384  34.022  47.315  1.00  0.00           H
ATOM   1160  OG1 THR    75      54.488  32.392  47.608  1.00  0.00           O
ATOM   1161  HG1 THR    75      53.565  32.299  47.851  1.00  0.00           H
ATOM   1162  C   THR    75      52.211  33.567  46.062  1.00  0.00           C
ATOM   1163  O   THR    75      51.426  33.325  46.987  1.00  0.00           O
ATOM   1164  N   LEU    76      51.972  33.363  44.763  1.00  0.00           N
ATOM   1165  H   LEU    76      52.738  33.469  44.114  1.00  0.00           H
ATOM   1166  CA  LEU    76      50.864  32.608  44.147  1.00  0.00           C
ATOM   1167  HA  LEU    76      49.964  32.818  44.725  1.00  0.00           H
ATOM   1168  CB  LEU    76      50.648  33.099  42.737  1.00  0.00           C
ATOM   1169  HB2 LEU    76      50.191  34.083  42.629  1.00  0.00           H
ATOM   1170  HB3 LEU    76      51.640  33.086  42.286  1.00  0.00           H
ATOM   1171  CG  LEU    76      49.831  32.172  41.777  1.00  0.00           C
ATOM   1172  HG  LEU    76      50.158  31.133  41.767  1.00  0.00           H
ATOM   1173  CD1 LEU    76      48.339  32.083  42.179  1.00  0.00           C
ATOM   1174 HD11 LEU    76      47.793  31.427  41.502  1.00  0.00           H
ATOM   1175 HD12 LEU    76      48.301  31.554  43.131  1.00  0.00           H
ATOM   1176 HD13 LEU    76      47.851  33.055  42.259  1.00  0.00           H
ATOM   1177  CD2 LEU    76      49.909  32.668  40.332  1.00  0.00           C
ATOM   1178 HD21 LEU    76      50.958  32.631  40.038  1.00  0.00           H
ATOM   1179 HD22 LEU    76      49.382  31.996  39.655  1.00  0.00           H
ATOM   1180 HD23 LEU    76      49.589  33.703  40.212  1.00  0.00           H
ATOM   1181  C   LEU    76      51.319  31.099  44.266  1.00  0.00           C
ATOM   1182  O   LEU    76      52.518  30.862  44.064  1.00  0.00           O
ATOM   1183  N   MET    77      50.435  30.201  44.570  1.00  0.00           N
ATOM   1184  H   MET    77      49.504  30.505  44.814  1.00  0.00           H
ATOM   1185  CA  MET    77      50.706  28.758  44.618  1.00  0.00           C
ATOM   1186  HA  MET    77      51.639  28.596  44.077  1.00  0.00           H
ATOM   1187  CB  MET    77      50.972  28.305  46.143  1.00  0.00           C
ATOM   1188  HB2 MET    77      50.164  28.658  46.784  1.00  0.00           H
ATOM   1189  HB3 MET    77      50.945  27.216  46.162  1.00  0.00           H
ATOM   1190  CG  MET    77      52.318  28.873  46.554  1.00  0.00           C
ATOM   1191  HG2 MET    77      53.042  28.719  45.754  1.00  0.00           H
ATOM   1192  HG3 MET    77      52.255  29.959  46.612  1.00  0.00           H
ATOM   1193  SD  MET    77      52.854  28.171  48.124  1.00  0.00           S
ATOM   1194  CE  MET    77      53.764  26.770  47.440  1.00  0.00           C
ATOM   1195  HE1 MET    77      53.021  26.111  46.992  1.00  0.00           H
ATOM   1196  HE2 MET    77      54.501  27.187  46.754  1.00  0.00           H
ATOM   1197  HE3 MET    77      54.331  26.210  48.185  1.00  0.00           H
ATOM   1198  C   MET    77      49.569  27.959  44.006  1.00  0.00           C
ATOM   1199  O   MET    77      48.568  28.606  43.685  1.00  0.00           O
ATOM   1200  N   SER    78      49.699  26.680  43.878  1.00  0.00           N
ATOM   1201  H   SER    78      50.552  26.154  43.998  1.00  0.00           H
ATOM   1202  CA  SER    78      48.484  25.818  43.711  1.00  0.00           C
ATOM   1203  HA  SER    78      47.684  26.257  44.305  1.00  0.00           H
ATOM   1204  CB  SER    78      48.107  25.610  42.262  1.00  0.00           C
ATOM   1205  HB2 SER    78      47.056  25.324  42.255  1.00  0.00           H
ATOM   1206  HB3 SER    78      48.131  26.581  41.767  1.00  0.00           H
ATOM   1207  OG  SER    78      48.974  24.808  41.457  1.00  0.00           O
ATOM   1208  HG  SER    78      49.640  25.436  41.171  1.00  0.00           H
ATOM   1209  C   SER    78      48.681  24.466  44.362  1.00  0.00           C
ATOM   1210  O   SER    78      49.783  24.018  44.611  1.00  0.00           O
ATOM   1211  N   CYS    79      47.563  23.846  44.774  1.00  0.00           N
ATOM   1212  H   CYS    79      46.685  24.226  44.449  1.00  0.00           H
ATOM   1213  CA  CYS    79      47.441  22.427  45.312  1.00  0.00           C
ATOM   1214  HA  CYS    79      48.324  21.868  45.002  1.00  0.00           H
ATOM   1215  CB  CYS    79      47.478  22.628  46.838  1.00  0.00           C
ATOM   1216  HB2 CYS    79      47.805  21.717  47.339  1.00  0.00           H
ATOM   1217  HB3 CYS    79      48.157  23.441  47.097  1.00  0.00           H
ATOM   1218  SG  CYS    79      45.818  23.054  47.338  1.00  0.00           S
ATOM   1219  HG  CYS    79      45.652  21.878  47.949  1.00  0.00           H
ATOM   1220  C   CYS    79      46.276  21.604  44.645  1.00  0.00           C
ATOM   1221  O   CYS    79      45.676  22.177  43.716  1.00  0.00           O
ATOM   1222  N   PRO    80      46.161  20.303  44.911  1.00  0.00           N
ATOM   1223  CD  PRO    80      47.045  19.438  45.755  1.00  0.00           C
ATOM   1224  HD2 PRO    80      46.918  19.762  46.787  1.00  0.00           H
ATOM   1225  HD3 PRO    80      48.073  19.536  45.407  1.00  0.00           H
ATOM   1226  CG  PRO    80      46.697  18.032  45.448  1.00  0.00           C
ATOM   1227  HG2 PRO    80      46.809  17.467  46.372  1.00  0.00           H
ATOM   1228  HG3 PRO    80      47.322  17.625  44.653  1.00  0.00           H
ATOM   1229  CB  PRO    80      45.198  18.011  45.018  1.00  0.00           C
ATOM   1230  HB2 PRO    80      44.455  17.901  45.809  1.00  0.00           H
ATOM   1231  HB3 PRO    80      45.090  17.271  44.227  1.00  0.00           H
ATOM   1232  CA  PRO    80      45.063  19.505  44.454  1.00  0.00           C
ATOM   1233  HA  PRO    80      45.244  19.439  43.382  1.00  0.00           H
ATOM   1234  C   PRO    80      43.708  20.158  44.739  1.00  0.00           C
ATOM   1235  O   PRO    80      43.519  20.874  45.685  1.00  0.00           O
ATOM   1236  N   VAL    81      42.753  19.735  43.930  1.00  0.00           N
ATOM   1237  H   VAL    81      43.059  19.061  43.243  1.00  0.00           H
ATOM   1238  CA  VAL    81      41.392  20.143  44.281  1.00  0.00           C
ATOM   1239  HA  VAL    81      41.461  21.190  44.580  1.00  0.00           H
ATOM   1240  CB  VAL    81      40.454  19.957  43.083  1.00  0.00           C
ATOM   1241  HB  VAL    81      40.699  20.708  42.333  1.00  0.00           H
ATOM   1242  CG1 VAL    81      40.370  18.570  42.314  1.00  0.00           C
ATOM   1243 HG11 VAL    81      39.577  18.652  41.571  1.00  0.00           H
ATOM   1244 HG12 VAL    81      41.361  18.362  41.911  1.00  0.00           H
ATOM   1245 HG13 VAL    81      40.106  17.864  43.103  1.00  0.00           H
ATOM   1246  CG2 VAL    81      39.063  20.313  43.525  1.00  0.00           C
ATOM   1247 HG21 VAL    81      38.614  19.493  44.085  1.00  0.00           H
ATOM   1248 HG22 VAL    81      39.057  21.262  44.062  1.00  0.00           H
ATOM   1249 HG23 VAL    81      38.470  20.388  42.614  1.00  0.00           H
ATOM   1250  C   VAL    81      40.945  19.293  45.527  1.00  0.00           C
ATOM   1251  O   VAL    81      41.118  18.060  45.586  1.00  0.00           O
ATOM   1252  N   GLY    82      40.369  19.989  46.522  1.00  0.00           N
ATOM   1253  H   GLY    82      40.129  20.913  46.190  1.00  0.00           H
ATOM   1254  CA  GLY    82      39.887  19.442  47.779  1.00  0.00           C
ATOM   1255  HA2 GLY    82      39.421  20.240  48.357  1.00  0.00           H
ATOM   1256  HA3 GLY    82      39.159  18.642  47.639  1.00  0.00           H
ATOM   1257  C   GLY    82      40.954  18.890  48.671  1.00  0.00           C
ATOM   1258  O   GLY    82      40.727  17.918  49.371  1.00  0.00           O
ATOM   1259  N   GLU    83      42.150  19.394  48.494  1.00  0.00           N
ATOM   1260  H   GLU    83      42.262  19.979  47.679  1.00  0.00           H
ATOM   1261  CA  GLU    83      43.242  19.089  49.426  1.00  0.00           C
ATOM   1262  HA  GLU    83      42.896  18.520  50.288  1.00  0.00           H
ATOM   1263  CB  GLU    83      44.273  18.175  48.672  1.00  0.00           C
ATOM   1264  HB2 GLU    83      44.581  18.938  47.957  1.00  0.00           H
ATOM   1265  HB3 GLU    83      45.168  18.019  49.273  1.00  0.00           H
ATOM   1266  CG  GLU    83      43.771  16.836  48.201  1.00  0.00           C
ATOM   1267  HG2 GLU    83      42.924  17.015  47.538  1.00  0.00           H
ATOM   1268  HG3 GLU    83      44.637  16.368  47.732  1.00  0.00           H
ATOM   1269  CD  GLU    83      43.364  15.910  49.366  1.00  0.00           C
ATOM   1270  OE1 GLU    83      43.944  16.059  50.491  1.00  0.00           O
ATOM   1271  OE2 GLU    83      42.546  14.979  49.162  1.00  0.00           O
ATOM   1272  C   GLU    83      43.868  20.298  50.122  1.00  0.00           C
ATOM   1273  O   GLU    83      44.456  21.180  49.439  1.00  0.00           O
ATOM   1274  N   ALA    84      43.701  20.365  51.477  1.00  0.00           N
ATOM   1275  H   ALA    84      43.089  19.660  51.862  1.00  0.00           H
ATOM   1276  CA  ALA    84      44.247  21.439  52.343  1.00  0.00           C
ATOM   1277  HA  ALA    84      43.666  22.345  52.166  1.00  0.00           H
ATOM   1278  CB  ALA    84      44.207  21.106  53.824  1.00  0.00           C
ATOM   1279  HB1 ALA    84      44.830  20.260  54.115  1.00  0.00           H
ATOM   1280  HB2 ALA    84      44.572  21.888  54.490  1.00  0.00           H
ATOM   1281  HB3 ALA    84      43.167  20.885  54.066  1.00  0.00           H
ATOM   1282  C   ALA    84      45.653  21.801  51.916  1.00  0.00           C
ATOM   1283  O   ALA    84      46.539  20.888  51.880  1.00  0.00           O
ATOM   1284  N   PRO    85      46.086  23.084  51.587  1.00  0.00           N
ATOM   1285  CD  PRO    85      45.205  24.240  51.668  1.00  0.00           C
ATOM   1286  HD2 PRO    85      44.907  24.345  52.711  1.00  0.00           H
ATOM   1287  HD3 PRO    85      44.235  24.115  51.187  1.00  0.00           H
ATOM   1288  CG  PRO    85      45.969  25.519  51.302  1.00  0.00           C
ATOM   1289  HG2 PRO    85      46.490  25.889  52.186  1.00  0.00           H
ATOM   1290  HG3 PRO    85      45.240  26.192  50.851  1.00  0.00           H
ATOM   1291  CB  PRO    85      47.090  24.958  50.348  1.00  0.00           C
ATOM   1292  HB2 PRO    85      47.933  25.649  50.392  1.00  0.00           H
ATOM   1293  HB3 PRO    85      46.684  24.788  49.351  1.00  0.00           H
ATOM   1294  CA  PRO    85      47.308  23.499  50.980  1.00  0.00           C
ATOM   1295  HA  PRO    85      47.568  22.807  50.178  1.00  0.00           H
ATOM   1296  C   PRO    85      48.406  23.526  52.008  1.00  0.00           C
ATOM   1297  O   PRO    85      48.544  24.379  52.869  1.00  0.00           O
ATOM   1298  N   SER    86      49.301  22.503  51.949  1.00  0.00           N
ATOM   1299  H   SER    86      48.989  21.860  51.234  1.00  0.00           H
ATOM   1300  CA  SER    86      50.452  22.149  52.748  1.00  0.00           C
ATOM   1301  HA  SER    86      50.663  22.849  53.557  1.00  0.00           H
ATOM   1302  CB  SER    86      50.259  20.769  53.351  1.00  0.00           C
ATOM   1303  HB2 SER    86      49.409  20.818  54.031  1.00  0.00           H
ATOM   1304  HB3 SER    86      49.925  20.015  52.638  1.00  0.00           H
ATOM   1305  OG  SER    86      51.346  20.421  54.150  1.00  0.00           O
ATOM   1306  HG  SER    86      51.176  20.866  54.983  1.00  0.00           H
ATOM   1307  C   SER    86      51.776  22.140  51.897  1.00  0.00           C
ATOM   1308  O   SER    86      51.677  21.763  50.712  1.00  0.00           O
ATOM   1309  N   PRO    87      52.934  22.441  52.428  1.00  0.00           N
ATOM   1310  CD  PRO    87      53.180  23.116  53.688  1.00  0.00           C
ATOM   1311  HD2 PRO    87      52.962  22.351  54.435  1.00  0.00           H
ATOM   1312  HD3 PRO    87      52.564  23.995  53.876  1.00  0.00           H
ATOM   1313  CG  PRO    87      54.691  23.490  53.572  1.00  0.00           C
ATOM   1314  HG2 PRO    87      55.139  23.374  54.559  1.00  0.00           H
ATOM   1315  HG3 PRO    87      54.731  24.434  53.028  1.00  0.00           H
ATOM   1316  CB  PRO    87      55.287  22.499  52.592  1.00  0.00           C
ATOM   1317  HB2 PRO    87      55.503  21.621  53.201  1.00  0.00           H
ATOM   1318  HB3 PRO    87      56.212  22.864  52.144  1.00  0.00           H
ATOM   1319  CA  PRO    87      54.088  22.250  51.616  1.00  0.00           C
ATOM   1320  HA  PRO    87      54.071  22.883  50.729  1.00  0.00           H
ATOM   1321  C   PRO    87      54.166  20.856  50.966  1.00  0.00           C
ATOM   1322  O   PRO    87      54.561  20.750  49.844  1.00  0.00           O
ATOM   1323  N   TYR    88      53.724  19.818  51.678  1.00  0.00           N
ATOM   1324  H   TYR    88      53.385  19.927  52.624  1.00  0.00           H
ATOM   1325  CA  TYR    88      53.742  18.428  51.191  1.00  0.00           C
ATOM   1326  HA  TYR    88      54.760  18.259  50.842  1.00  0.00           H
ATOM   1327  CB  TYR    88      53.697  17.423  52.372  1.00  0.00           C
ATOM   1328  HB2 TYR    88      52.687  17.356  52.774  1.00  0.00           H
ATOM   1329  HB3 TYR    88      53.902  16.458  51.907  1.00  0.00           H
ATOM   1330  CG  TYR    88      54.740  17.652  53.432  1.00  0.00           C
ATOM   1331  CD1 TYR    88      54.483  18.435  54.553  1.00  0.00           C
ATOM   1332  HD1 TYR    88      53.478  18.720  54.828  1.00  0.00           H
ATOM   1333  CE1 TYR    88      55.438  18.599  55.580  1.00  0.00           C
ATOM   1334  HE1 TYR    88      55.206  19.095  56.510  1.00  0.00           H
ATOM   1335  CZ  TYR    88      56.756  18.089  55.335  1.00  0.00           C
ATOM   1336  OH  TYR    88      57.632  18.294  56.289  1.00  0.00           O
ATOM   1337  HH  TYR    88      57.398  19.002  56.895  1.00  0.00           H
ATOM   1338  CE2 TYR    88      57.011  17.403  54.146  1.00  0.00           C
ATOM   1339  HE2 TYR    88      58.008  17.044  53.937  1.00  0.00           H
ATOM   1340  CD2 TYR    88      55.963  17.059  53.284  1.00  0.00           C
ATOM   1341  HD2 TYR    88      56.150  16.490  52.385  1.00  0.00           H
ATOM   1342  C   TYR    88      52.753  18.002  50.097  1.00  0.00           C
ATOM   1343  O   TYR    88      52.822  16.869  49.626  1.00  0.00           O
ATOM   1344  N   ASN    89      51.864  18.964  49.659  1.00  0.00           N
ATOM   1345  H   ASN    89      51.767  19.861  50.114  1.00  0.00           H
ATOM   1346  CA  ASN    89      51.027  18.837  48.485  1.00  0.00           C
ATOM   1347  HA  ASN    89      51.495  18.044  47.901  1.00  0.00           H
ATOM   1348  CB  ASN    89      49.597  18.374  48.920  1.00  0.00           C
ATOM   1349  HB2 ASN    89      48.978  17.997  48.106  1.00  0.00           H
ATOM   1350  HB3 ASN    89      49.711  17.416  49.427  1.00  0.00           H
ATOM   1351  CG  ASN    89      48.803  19.425  49.707  1.00  0.00           C
ATOM   1352  OD1 ASN    89      49.066  20.616  49.820  1.00  0.00           O
ATOM   1353  ND2 ASN    89      47.666  18.956  50.308  1.00  0.00           N
ATOM   1354 HD21 ASN    89      46.997  19.663  50.576  1.00  0.00           H
ATOM   1355 HD22 ASN    89      47.460  17.972  50.213  1.00  0.00           H
ATOM   1356  C   ASN    89      51.001  20.107  47.549  1.00  0.00           C
ATOM   1357  O   ASN    89      50.627  19.992  46.390  1.00  0.00           O
ATOM   1358  N   SER    90      51.273  21.309  48.051  1.00  0.00           N
ATOM   1359  H   SER    90      51.608  21.381  49.001  1.00  0.00           H
ATOM   1360  CA  SER    90      51.233  22.556  47.292  1.00  0.00           C
ATOM   1361  HA  SER    90      50.372  22.436  46.635  1.00  0.00           H
ATOM   1362  CB  SER    90      51.071  23.793  48.194  1.00  0.00           C
ATOM   1363  HB2 SER    90      51.997  23.924  48.755  1.00  0.00           H
ATOM   1364  HB3 SER    90      50.942  24.672  47.563  1.00  0.00           H
ATOM   1365  OG  SER    90      50.028  23.575  49.097  1.00  0.00           O
ATOM   1366  HG  SER    90      50.280  22.781  49.574  1.00  0.00           H
ATOM   1367  C   SER    90      52.489  22.763  46.515  1.00  0.00           C
ATOM   1368  O   SER    90      53.594  22.259  46.842  1.00  0.00           O
ATOM   1369  N   ARG    91      52.412  23.681  45.525  1.00  0.00           N
ATOM   1370  H   ARG    91      51.489  24.048  45.346  1.00  0.00           H
ATOM   1371  CA  ARG    91      53.472  24.136  44.605  1.00  0.00           C
ATOM   1372  HA  ARG    91      54.402  23.997  45.156  1.00  0.00           H
ATOM   1373  CB  ARG    91      53.460  23.332  43.305  1.00  0.00           C
ATOM   1374  HB2 ARG    91      54.499  23.228  42.994  1.00  0.00           H
ATOM   1375  HB3 ARG    91      53.102  22.320  43.495  1.00  0.00           H
ATOM   1376  CG  ARG    91      52.535  23.954  42.153  1.00  0.00           C
ATOM   1377  HG2 ARG    91      51.492  24.187  42.364  1.00  0.00           H
ATOM   1378  HG3 ARG    91      53.078  24.845  41.838  1.00  0.00           H
ATOM   1379  CD  ARG    91      52.513  22.821  41.136  1.00  0.00           C
ATOM   1380  HD2 ARG    91      53.491  22.482  40.795  1.00  0.00           H
ATOM   1381  HD3 ARG    91      51.989  21.958  41.547  1.00  0.00           H
ATOM   1382  NE  ARG    91      51.707  23.240  40.037  1.00  0.00           N
ATOM   1383  HE  ARG    91      51.500  24.222  39.927  1.00  0.00           H
ATOM   1384  CZ  ARG    91      51.086  22.475  39.204  1.00  0.00           C
ATOM   1385  NH1 ARG    91      50.337  22.845  38.177  1.00  0.00           N
ATOM   1386 HH11 ARG    91      50.075  23.817  38.103  1.00  0.00           H
ATOM   1387 HH12 ARG    91      50.085  22.119  37.521  1.00  0.00           H
ATOM   1388  NH2 ARG    91      51.072  21.196  39.318  1.00  0.00           N
ATOM   1389 HH21 ARG    91      51.726  20.775  39.962  1.00  0.00           H
ATOM   1390 HH22 ARG    91      50.622  20.700  38.563  1.00  0.00           H
ATOM   1391  C   ARG    91      53.611  25.556  44.299  1.00  0.00           C
ATOM   1392  O   ARG    91      52.626  26.245  44.300  1.00  0.00           O
ATOM   1393  N   PHE    92      54.863  26.039  44.248  1.00  0.00           N
ATOM   1394  H   PHE    92      55.693  25.473  44.357  1.00  0.00           H
ATOM   1395  CA  PHE    92      55.173  27.443  43.786  1.00  0.00           C
ATOM   1396  HA  PHE    92      54.766  28.186  44.471  1.00  0.00           H
ATOM   1397  CB  PHE    92      56.696  27.694  44.116  1.00  0.00           C
ATOM   1398  HB2 PHE    92      56.954  27.719  45.174  1.00  0.00           H
ATOM   1399  HB3 PHE    92      57.377  26.933  43.733  1.00  0.00           H
ATOM   1400  CG  PHE    92      57.217  29.017  43.534  1.00  0.00           C
ATOM   1401  CD1 PHE    92      56.852  30.255  44.190  1.00  0.00           C
ATOM   1402  HD1 PHE    92      56.289  30.313  45.110  1.00  0.00           H
ATOM   1403  CE1 PHE    92      57.295  31.461  43.529  1.00  0.00           C
ATOM   1404  HE1 PHE    92      57.270  32.457  43.946  1.00  0.00           H
ATOM   1405  CZ  PHE    92      58.031  31.405  42.307  1.00  0.00           C
ATOM   1406  HZ  PHE    92      58.336  32.339  41.861  1.00  0.00           H
ATOM   1407  CE2 PHE    92      58.307  30.185  41.698  1.00  0.00           C
ATOM   1408  HE2 PHE    92      58.923  30.174  40.812  1.00  0.00           H
ATOM   1409  CD2 PHE    92      57.995  29.000  42.333  1.00  0.00           C
ATOM   1410  HD2 PHE    92      58.228  28.033  41.915  1.00  0.00           H
ATOM   1411  C   PHE    92      54.780  27.670  42.320  1.00  0.00           C
ATOM   1412  O   PHE    92      55.216  27.033  41.403  1.00  0.00           O
ATOM   1413  N   GLU    93      53.999  28.714  42.064  1.00  0.00           N
ATOM   1414  H   GLU    93      53.539  29.169  42.839  1.00  0.00           H
ATOM   1415  CA  GLU    93      53.744  29.200  40.775  1.00  0.00           C
ATOM   1416  HA  GLU    93      54.035  28.535  39.961  1.00  0.00           H
ATOM   1417  CB  GLU    93      52.216  29.498  40.749  1.00  0.00           C
ATOM   1418  HB2 GLU    93      52.047  30.264  41.504  1.00  0.00           H
ATOM   1419  HB3 GLU    93      51.957  29.885  39.763  1.00  0.00           H
ATOM   1420  CG  GLU    93      51.309  28.273  41.038  1.00  0.00           C
ATOM   1421  HG2 GLU    93      51.498  27.932  42.055  1.00  0.00           H
ATOM   1422  HG3 GLU    93      50.225  28.390  41.049  1.00  0.00           H
ATOM   1423  CD  GLU    93      51.464  27.034  40.145  1.00  0.00           C
ATOM   1424  OE1 GLU    93      50.979  25.965  40.546  1.00  0.00           O
ATOM   1425  OE2 GLU    93      51.992  27.201  39.027  1.00  0.00           O
ATOM   1426  C   GLU    93      54.437  30.574  40.531  1.00  0.00           C
ATOM   1427  O   GLU    93      54.740  30.804  39.337  1.00  0.00           O
ATOM   1428  N   SER    94      54.547  31.520  41.485  1.00  0.00           N
ATOM   1429  H   SER    94      54.084  31.364  42.369  1.00  0.00           H
ATOM   1430  CA  SER    94      55.034  32.899  41.112  1.00  0.00           C
ATOM   1431  HA  SER    94      55.977  32.807  40.572  1.00  0.00           H
ATOM   1432  CB  SER    94      53.996  33.639  40.346  1.00  0.00           C
ATOM   1433  HB2 SER    94      53.541  32.882  39.707  1.00  0.00           H
ATOM   1434  HB3 SER    94      53.246  34.040  41.027  1.00  0.00           H
ATOM   1435  OG  SER    94      54.508  34.673  39.635  1.00  0.00           O
ATOM   1436  HG  SER    94      54.367  35.444  40.189  1.00  0.00           H
ATOM   1437  C   SER    94      55.194  33.838  42.374  1.00  0.00           C
ATOM   1438  O   SER    94      54.478  33.730  43.296  1.00  0.00           O
ATOM   1439  N   VAL    95      56.002  34.978  42.189  1.00  0.00           N
ATOM   1440  H   VAL    95      56.528  35.050  41.330  1.00  0.00           H
ATOM   1441  CA  VAL    95      55.875  36.181  43.064  1.00  0.00           C
ATOM   1442  HA  VAL    95      55.674  35.761  44.049  1.00  0.00           H
ATOM   1443  CB  VAL    95      57.142  36.989  43.279  1.00  0.00           C
ATOM   1444  HB  VAL    95      56.947  37.881  43.875  1.00  0.00           H
ATOM   1445  CG1 VAL    95      58.265  36.217  44.000  1.00  0.00           C
ATOM   1446 HG11 VAL    95      57.927  36.059  45.025  1.00  0.00           H
ATOM   1447 HG12 VAL    95      58.626  35.305  43.527  1.00  0.00           H
ATOM   1448 HG13 VAL    95      59.058  36.965  44.021  1.00  0.00           H
ATOM   1449  CG2 VAL    95      57.673  37.506  41.945  1.00  0.00           C
ATOM   1450 HG21 VAL    95      58.116  36.713  41.341  1.00  0.00           H
ATOM   1451 HG22 VAL    95      56.867  37.919  41.339  1.00  0.00           H
ATOM   1452 HG23 VAL    95      58.416  38.291  42.083  1.00  0.00           H
ATOM   1453  C   VAL    95      54.620  37.007  42.531  1.00  0.00           C
ATOM   1454  O   VAL    95      54.415  37.193  41.361  1.00  0.00           O
ATOM   1455  N   ALA    96      53.769  37.326  43.507  1.00  0.00           N
ATOM   1456  H   ALA    96      54.127  37.235  44.448  1.00  0.00           H
ATOM   1457  CA  ALA    96      52.464  38.036  43.267  1.00  0.00           C
ATOM   1458  HA  ALA    96      52.589  38.842  42.543  1.00  0.00           H
ATOM   1459  CB  ALA    96      51.456  37.093  42.567  1.00  0.00           C
ATOM   1460  HB1 ALA    96      51.359  36.188  43.169  1.00  0.00           H
ATOM   1461  HB2 ALA    96      50.490  37.574  42.707  1.00  0.00           H
ATOM   1462  HB3 ALA    96      51.665  36.743  41.556  1.00  0.00           H
ATOM   1463  C   ALA    96      51.958  38.626  44.594  1.00  0.00           C
ATOM   1464  O   ALA    96      52.017  38.091  45.716  1.00  0.00           O
ATOM   1465  N   TRP    97      51.340  39.779  44.407  1.00  0.00           N
ATOM   1466  H   TRP    97      51.509  40.335  43.581  1.00  0.00           H
ATOM   1467  CA  TRP    97      50.228  40.132  45.247  1.00  0.00           C
ATOM   1468  HA  TRP    97      50.076  39.310  45.948  1.00  0.00           H
ATOM   1469  CB  TRP    97      50.692  41.274  46.130  1.00  0.00           C
ATOM   1470  HB2 TRP    97      49.837  41.698  46.657  1.00  0.00           H
ATOM   1471  HB3 TRP    97      51.316  40.846  46.914  1.00  0.00           H
ATOM   1472  CG  TRP    97      51.394  42.468  45.564  1.00  0.00           C
ATOM   1473  CD1 TRP    97      52.693  42.799  45.740  1.00  0.00           C
ATOM   1474  HD1 TRP    97      53.418  42.397  46.433  1.00  0.00           H
ATOM   1475  NE1 TRP    97      52.941  43.881  44.947  1.00  0.00           N
ATOM   1476  HE1 TRP    97      53.856  44.288  44.825  1.00  0.00           H
ATOM   1477  CE2 TRP    97      51.927  44.228  44.166  1.00  0.00           C
ATOM   1478  CZ2 TRP    97      51.884  45.295  43.198  1.00  0.00           C
ATOM   1479  HZ2 TRP    97      52.774  45.878  43.011  1.00  0.00           H
ATOM   1480  CH2 TRP    97      50.706  45.461  42.549  1.00  0.00           C
ATOM   1481  HH2 TRP    97      50.562  46.283  41.863  1.00  0.00           H
ATOM   1482  CZ3 TRP    97      49.574  44.696  42.939  1.00  0.00           C
ATOM   1483  HZ3 TRP    97      48.655  44.887  42.405  1.00  0.00           H
ATOM   1484  CE3 TRP    97      49.585  43.757  43.991  1.00  0.00           C
ATOM   1485  HE3 TRP    97      48.657  43.234  44.170  1.00  0.00           H
ATOM   1486  CD2 TRP    97      50.833  43.463  44.605  1.00  0.00           C
ATOM   1487  C   TRP    97      48.837  40.293  44.605  1.00  0.00           C
ATOM   1488  O   TRP    97      47.904  40.512  45.347  1.00  0.00           O
ATOM   1489  N   SER    98      48.659  40.179  43.291  1.00  0.00           N
ATOM   1490  H   SER    98      49.466  40.147  42.687  1.00  0.00           H
ATOM   1491  CA  SER    98      47.434  39.937  42.614  1.00  0.00           C
ATOM   1492  HA  SER    98      46.781  39.463  43.347  1.00  0.00           H
ATOM   1493  CB  SER    98      46.773  41.314  42.195  1.00  0.00           C
ATOM   1494  HB2 SER    98      46.280  41.702  43.087  1.00  0.00           H
ATOM   1495  HB3 SER    98      47.528  41.935  41.715  1.00  0.00           H
ATOM   1496  OG  SER    98      45.759  41.095  41.236  1.00  0.00           O
ATOM   1497  HG  SER    98      45.142  40.520  41.694  1.00  0.00           H
ATOM   1498  C   SER    98      47.563  38.886  41.450  1.00  0.00           C
ATOM   1499  O   SER    98      48.705  38.794  40.916  1.00  0.00           O
ATOM   1500  N   ALA    99      46.552  38.132  41.111  1.00  0.00           N
ATOM   1501  H   ALA    99      45.661  38.263  41.567  1.00  0.00           H
ATOM   1502  CA  ALA    99      46.712  36.988  40.232  1.00  0.00           C
ATOM   1503  HA  ALA    99      47.528  37.065  39.514  1.00  0.00           H
ATOM   1504  CB  ALA    99      47.285  35.838  41.131  1.00  0.00           C
ATOM   1505  HB1 ALA    99      46.451  35.595  41.790  1.00  0.00           H
ATOM   1506  HB2 ALA    99      47.444  34.958  40.507  1.00  0.00           H
ATOM   1507  HB3 ALA    99      48.233  36.113  41.593  1.00  0.00           H
ATOM   1508  C   ALA    99      45.473  36.370  39.554  1.00  0.00           C
ATOM   1509  O   ALA    99      44.301  36.785  39.652  1.00  0.00           O
ATOM   1510  N   SER   100      45.767  35.423  38.643  1.00  0.00           N
ATOM   1511  H   SER   100      46.730  35.344  38.349  1.00  0.00           H
ATOM   1512  CA  SER   100      44.720  34.627  37.927  1.00  0.00           C
ATOM   1513  HA  SER   100      43.897  34.235  38.526  1.00  0.00           H
ATOM   1514  CB  SER   100      44.005  35.489  36.879  1.00  0.00           C
ATOM   1515  HB2 SER   100      43.541  36.289  37.456  1.00  0.00           H
ATOM   1516  HB3 SER   100      44.744  35.862  36.172  1.00  0.00           H
ATOM   1517  OG  SER   100      42.947  34.845  36.239  1.00  0.00           O
ATOM   1518  HG  SER   100      42.349  34.554  36.932  1.00  0.00           H
ATOM   1519  C   SER   100      45.392  33.346  37.332  1.00  0.00           C
ATOM   1520  O   SER   100      46.581  33.421  37.080  1.00  0.00           O
ATOM   1521  N   ALA   101      44.636  32.230  37.153  1.00  0.00           N
ATOM   1522  H   ALA   101      43.692  32.201  37.510  1.00  0.00           H
ATOM   1523  CA  ALA   101      45.192  31.011  36.588  1.00  0.00           C
ATOM   1524  HA  ALA   101      45.986  31.335  35.916  1.00  0.00           H
ATOM   1525  CB  ALA   101      45.829  30.205  37.726  1.00  0.00           C
ATOM   1526  HB1 ALA   101      46.579  30.740  38.308  1.00  0.00           H
ATOM   1527  HB2 ALA   101      45.026  29.712  38.275  1.00  0.00           H
ATOM   1528  HB3 ALA   101      46.377  29.434  37.184  1.00  0.00           H
ATOM   1529  C   ALA   101      44.201  30.139  35.858  1.00  0.00           C
ATOM   1530  O   ALA   101      43.083  29.954  36.299  1.00  0.00           O
ATOM   1531  N   CYX   102      44.510  29.680  34.656  1.00  0.00           N
ATOM   1532  H   CYX   102      45.429  29.955  34.338  1.00  0.00           H
ATOM   1533  CA  CYX   102      43.666  29.006  33.661  1.00  0.00           C
ATOM   1534  HA  CYX   102      42.865  28.516  34.215  1.00  0.00           H
ATOM   1535  CB  CYX   102      42.925  30.110  32.968  1.00  0.00           C
ATOM   1536  HB2 CYX   102      42.266  29.712  32.197  1.00  0.00           H
ATOM   1537  HB3 CYX   102      42.259  30.519  33.727  1.00  0.00           H
ATOM   1538  SG  CYX   102      44.067  31.394  32.386  1.00  0.00           S
ATOM   1539  C   CYX   102      44.400  28.082  32.688  1.00  0.00           C
ATOM   1540  O   CYX   102      45.620  28.248  32.548  1.00  0.00           O
ATOM   1541  N   HIE   103      43.714  27.067  32.068  1.00  0.00           N
ATOM   1542  H   HIE   103      42.729  26.920  32.230  1.00  0.00           H
ATOM   1543  CA  HIE   103      44.398  26.083  31.178  1.00  0.00           C
ATOM   1544  HA  HIE   103      45.478  26.203  31.086  1.00  0.00           H
ATOM   1545  CB  HIE   103      44.117  24.722  31.822  1.00  0.00           C
ATOM   1546  HB2 HIE   103      44.382  24.864  32.870  1.00  0.00           H
ATOM   1547  HB3 HIE   103      43.059  24.465  31.838  1.00  0.00           H
ATOM   1548  CG  HIE   103      44.877  23.544  31.277  1.00  0.00           C
ATOM   1549  ND1 HIE   103      44.719  22.995  29.972  1.00  0.00           N
ATOM   1550  CE1 HIE   103      45.695  22.049  29.912  1.00  0.00           C
ATOM   1551  HE1 HIE   103      45.782  21.426  29.034  1.00  0.00           H
ATOM   1552  NE2 HIE   103      46.531  22.133  30.986  1.00  0.00           N
ATOM   1553  HE2 HIE   103      47.422  21.673  31.117  1.00  0.00           H
ATOM   1554  CD2 HIE   103      46.077  23.102  31.793  1.00  0.00           C
ATOM   1555  HD2 HIE   103      46.659  23.545  32.587  1.00  0.00           H
ATOM   1556  C   HIE   103      43.852  26.042  29.737  1.00  0.00           C
ATOM   1557  O   HIE   103      42.743  25.682  29.435  1.00  0.00           O
ATOM   1558  N   ASP   104      44.761  26.368  28.853  1.00  0.00           N
ATOM   1559  H   ASP   104      45.725  26.390  29.155  1.00  0.00           H
ATOM   1560  CA  ASP   104      44.480  26.541  27.371  1.00  0.00           C
ATOM   1561  HA  ASP   104      43.538  27.084  27.293  1.00  0.00           H
ATOM   1562  CB  ASP   104      45.458  27.557  26.700  1.00  0.00           C
ATOM   1563  HB2 ASP   104      45.105  27.709  25.681  1.00  0.00           H
ATOM   1564  HB3 ASP   104      45.440  28.454  27.319  1.00  0.00           H
ATOM   1565  CG  ASP   104      46.910  27.027  26.606  1.00  0.00           C
ATOM   1566  OD1 ASP   104      47.202  25.828  26.808  1.00  0.00           O
ATOM   1567  OD2 ASP   104      47.815  27.765  26.118  1.00  0.00           O
ATOM   1568  C   ASP   104      44.424  25.248  26.507  1.00  0.00           C
ATOM   1569  O   ASP   104      44.614  25.259  25.324  1.00  0.00           O
ATOM   1570  N   GLY   105      44.200  24.100  27.188  1.00  0.00           N
ATOM   1571  H   GLY   105      44.315  24.176  28.189  1.00  0.00           H
ATOM   1572  CA  GLY   105      44.316  22.774  26.598  1.00  0.00           C
ATOM   1573  HA2 GLY   105      43.783  22.087  27.255  1.00  0.00           H
ATOM   1574  HA3 GLY   105      43.935  22.862  25.580  1.00  0.00           H
ATOM   1575  C   GLY   105      45.735  22.182  26.504  1.00  0.00           C
ATOM   1576  O   GLY   105      45.801  20.945  26.425  1.00  0.00           O
ATOM   1577  N   THR   106      46.795  23.044  26.488  1.00  0.00           N
ATOM   1578  H   THR   106      46.710  24.048  26.555  1.00  0.00           H
ATOM   1579  CA  THR   106      48.208  22.504  26.283  1.00  0.00           C
ATOM   1580  HA  THR   106      48.152  21.467  25.953  1.00  0.00           H
ATOM   1581  CB  THR   106      49.013  23.340  25.296  1.00  0.00           C
ATOM   1582  HB  THR   106      48.781  24.390  25.476  1.00  0.00           H
ATOM   1583  CG2 THR   106      50.490  22.933  25.316  1.00  0.00           C
ATOM   1584 HG21 THR   106      50.957  23.561  24.557  1.00  0.00           H
ATOM   1585 HG22 THR   106      50.888  23.147  26.309  1.00  0.00           H
ATOM   1586 HG23 THR   106      50.617  21.904  24.978  1.00  0.00           H
ATOM   1587  OG1 THR   106      48.549  22.983  24.035  1.00  0.00           O
ATOM   1588  HG1 THR   106      47.775  23.529  23.880  1.00  0.00           H
ATOM   1589  C   THR   106      48.900  22.551  27.641  1.00  0.00           C
ATOM   1590  O   THR   106      49.369  21.482  28.167  1.00  0.00           O
ATOM   1591  N   SER   107      48.895  23.747  28.307  1.00  0.00           N
ATOM   1592  H   SER   107      48.581  24.601  27.867  1.00  0.00           H
ATOM   1593  CA  SER   107      49.488  23.889  29.635  1.00  0.00           C
ATOM   1594  HA  SER   107      49.706  22.924  30.092  1.00  0.00           H
ATOM   1595  CB  SER   107      50.935  24.351  29.497  1.00  0.00           C
ATOM   1596  HB2 SER   107      51.385  24.107  28.534  1.00  0.00           H
ATOM   1597  HB3 SER   107      50.814  25.433  29.470  1.00  0.00           H
ATOM   1598  OG  SER   107      51.701  23.751  30.616  1.00  0.00           O
ATOM   1599  HG  SER   107      52.328  23.179  30.169  1.00  0.00           H
ATOM   1600  C   SER   107      48.724  24.930  30.543  1.00  0.00           C
ATOM   1601  O   SER   107      47.836  25.659  30.048  1.00  0.00           O
ATOM   1602  N   TRP   108      49.035  24.968  31.796  1.00  0.00           N
ATOM   1603  H   TRP   108      49.793  24.417  32.172  1.00  0.00           H
ATOM   1604  CA  TRP   108      48.521  25.960  32.757  1.00  0.00           C
ATOM   1605  HA  TRP   108      47.437  26.016  32.652  1.00  0.00           H
ATOM   1606  CB  TRP   108      48.903  25.518  34.162  1.00  0.00           C
ATOM   1607  HB2 TRP   108      49.915  25.114  34.166  1.00  0.00           H
ATOM   1608  HB3 TRP   108      48.944  26.412  34.785  1.00  0.00           H
ATOM   1609  CG  TRP   108      47.995  24.475  34.705  1.00  0.00           C
ATOM   1610  CD1 TRP   108      48.224  23.160  34.756  1.00  0.00           C
ATOM   1611  HD1 TRP   108      49.169  22.673  34.571  1.00  0.00           H
ATOM   1612  NE1 TRP   108      47.074  22.500  35.099  1.00  0.00           N
ATOM   1613  HE1 TRP   108      47.028  21.504  35.267  1.00  0.00           H
ATOM   1614  CE2 TRP   108      46.066  23.385  35.419  1.00  0.00           C
ATOM   1615  CZ2 TRP   108      44.699  23.293  35.716  1.00  0.00           C
ATOM   1616  HZ2 TRP   108      44.308  22.287  35.732  1.00  0.00           H
ATOM   1617  CH2 TRP   108      43.929  24.397  35.854  1.00  0.00           C
ATOM   1618  HH2 TRP   108      42.891  24.314  36.138  1.00  0.00           H
ATOM   1619  CZ3 TRP   108      44.553  25.627  35.737  1.00  0.00           C
ATOM   1620  HZ3 TRP   108      43.891  26.480  35.784  1.00  0.00           H
ATOM   1621  CE3 TRP   108      45.848  25.823  35.358  1.00  0.00           C
ATOM   1622  HE3 TRP   108      46.144  26.839  35.148  1.00  0.00           H
ATOM   1623  CD2 TRP   108      46.635  24.647  35.165  1.00  0.00           C
ATOM   1624  C   TRP   108      49.218  27.349  32.380  1.00  0.00           C
ATOM   1625  O   TRP   108      50.457  27.425  32.343  1.00  0.00           O
ATOM   1626  N   LEU   109      48.398  28.376  32.303  1.00  0.00           N
ATOM   1627  H   LEU   109      47.405  28.208  32.382  1.00  0.00           H
ATOM   1628  CA  LEU   109      48.811  29.760  32.166  1.00  0.00           C
ATOM   1629  HA  LEU   109      49.898  29.694  32.120  1.00  0.00           H
ATOM   1630  CB  LEU   109      48.191  30.395  30.958  1.00  0.00           C
ATOM   1631  HB2 LEU   109      48.734  29.990  30.104  1.00  0.00           H
ATOM   1632  HB3 LEU   109      47.119  30.199  30.964  1.00  0.00           H
ATOM   1633  CG  LEU   109      48.320  31.975  30.985  1.00  0.00           C
ATOM   1634  HG  LEU   109      47.878  32.361  31.902  1.00  0.00           H
ATOM   1635  CD1 LEU   109      49.774  32.457  30.957  1.00  0.00           C
ATOM   1636 HD11 LEU   109      50.139  32.444  29.929  1.00  0.00           H
ATOM   1637 HD12 LEU   109      49.690  33.500  31.262  1.00  0.00           H
ATOM   1638 HD13 LEU   109      50.397  31.810  31.574  1.00  0.00           H
ATOM   1639  CD2 LEU   109      47.408  32.423  29.856  1.00  0.00           C
ATOM   1640 HD21 LEU   109      47.807  32.009  28.930  1.00  0.00           H
ATOM   1641 HD22 LEU   109      46.417  31.988  29.986  1.00  0.00           H
ATOM   1642 HD23 LEU   109      47.349  33.507  29.757  1.00  0.00           H
ATOM   1643  C   LEU   109      48.537  30.403  33.565  1.00  0.00           C
ATOM   1644  O   LEU   109      47.419  30.223  34.092  1.00  0.00           O
ATOM   1645  N   THR   110      49.557  31.035  34.190  1.00  0.00           N
ATOM   1646  H   THR   110      50.454  31.055  33.724  1.00  0.00           H
ATOM   1647  CA  THR   110      49.345  31.865  35.390  1.00  0.00           C
ATOM   1648  HA  THR   110      48.299  31.847  35.699  1.00  0.00           H
ATOM   1649  CB  THR   110      50.209  31.195  36.488  1.00  0.00           C
ATOM   1650  HB  THR   110      50.299  31.893  37.321  1.00  0.00           H
ATOM   1651  CG2 THR   110      49.697  29.905  37.127  1.00  0.00           C
ATOM   1652 HG21 THR   110      49.300  29.174  36.422  1.00  0.00           H
ATOM   1653 HG22 THR   110      50.384  29.429  37.825  1.00  0.00           H
ATOM   1654 HG23 THR   110      48.764  30.243  37.578  1.00  0.00           H
ATOM   1655  OG1 THR   110      51.527  31.133  36.030  1.00  0.00           O
ATOM   1656  HG1 THR   110      51.899  32.002  35.858  1.00  0.00           H
ATOM   1657  C   THR   110      49.715  33.309  35.076  1.00  0.00           C
ATOM   1658  O   THR   110      50.655  33.578  34.277  1.00  0.00           O
ATOM   1659  N   ILE   111      48.974  34.238  35.718  1.00  0.00           N
ATOM   1660  H   ILE   111      48.263  33.923  36.362  1.00  0.00           H
ATOM   1661  CA  ILE   111      49.455  35.619  35.755  1.00  0.00           C
ATOM   1662  HA  ILE   111      50.484  35.655  35.399  1.00  0.00           H
ATOM   1663  CB  ILE   111      48.588  36.582  34.833  1.00  0.00           C
ATOM   1664  HB  ILE   111      48.721  36.165  33.835  1.00  0.00           H
ATOM   1665  CG2 ILE   111      47.071  36.451  35.161  1.00  0.00           C
ATOM   1666 HG21 ILE   111      46.655  35.488  34.865  1.00  0.00           H
ATOM   1667 HG22 ILE   111      46.952  36.642  36.227  1.00  0.00           H
ATOM   1668 HG23 ILE   111      46.527  37.237  34.637  1.00  0.00           H
ATOM   1669  CG1 ILE   111      49.134  38.032  34.755  1.00  0.00           C
ATOM   1670 HG12 ILE   111      48.740  38.685  35.534  1.00  0.00           H
ATOM   1671 HG13 ILE   111      50.217  38.078  34.872  1.00  0.00           H
ATOM   1672  CD1 ILE   111      48.776  38.649  33.435  1.00  0.00           C
ATOM   1673 HD11 ILE   111      48.417  37.858  32.777  1.00  0.00           H
ATOM   1674 HD12 ILE   111      47.926  39.295  33.652  1.00  0.00           H
ATOM   1675 HD13 ILE   111      49.615  39.281  33.139  1.00  0.00           H
ATOM   1676  C   ILE   111      49.628  36.000  37.275  1.00  0.00           C
ATOM   1677  O   ILE   111      48.868  35.599  38.185  1.00  0.00           O
ATOM   1678  N   GLY   112      50.712  36.762  37.508  1.00  0.00           N
ATOM   1679  H   GLY   112      51.386  36.991  36.791  1.00  0.00           H
ATOM   1680  CA  GLY   112      51.037  37.241  38.868  1.00  0.00           C
ATOM   1681  HA2 GLY   112      50.102  37.255  39.428  1.00  0.00           H
ATOM   1682  HA3 GLY   112      51.758  36.555  39.309  1.00  0.00           H
ATOM   1683  C   GLY   112      51.683  38.661  38.854  1.00  0.00           C
ATOM   1684  O   GLY   112      52.664  38.883  38.084  1.00  0.00           O
ATOM   1685  N   ILE   113      51.191  39.537  39.649  1.00  0.00           N
ATOM   1686  H   ILE   113      50.340  39.314  40.145  1.00  0.00           H
ATOM   1687  CA  ILE   113      51.600  40.908  39.627  1.00  0.00           C
ATOM   1688  HA  ILE   113      52.251  41.157  38.789  1.00  0.00           H
ATOM   1689  CB  ILE   113      50.397  41.903  39.464  1.00  0.00           C
ATOM   1690  HB  ILE   113      49.727  41.918  40.323  1.00  0.00           H
ATOM   1691  CG2 ILE   113      51.081  43.293  39.523  1.00  0.00           C
ATOM   1692 HG21 ILE   113      51.851  43.293  38.750  1.00  0.00           H
ATOM   1693 HG22 ILE   113      50.376  44.030  39.143  1.00  0.00           H
ATOM   1694 HG23 ILE   113      51.449  43.567  40.511  1.00  0.00           H
ATOM   1695  CG1 ILE   113      49.644  41.705  38.146  1.00  0.00           C
ATOM   1696 HG12 ILE   113      49.361  42.597  37.588  1.00  0.00           H
ATOM   1697 HG13 ILE   113      50.241  41.135  37.433  1.00  0.00           H
ATOM   1698  CD1 ILE   113      48.269  41.055  38.285  1.00  0.00           C
ATOM   1699 HD11 ILE   113      47.859  41.518  39.182  1.00  0.00           H
ATOM   1700 HD12 ILE   113      47.549  41.307  37.507  1.00  0.00           H
ATOM   1701 HD13 ILE   113      48.289  39.985  38.491  1.00  0.00           H
ATOM   1702  C   ILE   113      52.349  41.184  40.913  1.00  0.00           C
ATOM   1703  O   ILE   113      51.812  41.248  42.000  1.00  0.00           O
ATOM   1704  N   SER   114      53.685  41.488  40.812  1.00  0.00           N
ATOM   1705  H   SER   114      54.019  41.443  39.860  1.00  0.00           H
ATOM   1706  CA  SER   114      54.554  41.801  41.948  1.00  0.00           C
ATOM   1707  HA  SER   114      53.899  42.129  42.756  1.00  0.00           H
ATOM   1708  CB  SER   114      55.338  40.607  42.441  1.00  0.00           C
ATOM   1709  HB2 SER   114      54.580  39.876  42.723  1.00  0.00           H
ATOM   1710  HB3 SER   114      56.006  40.188  41.690  1.00  0.00           H
ATOM   1711  OG  SER   114      56.140  40.826  43.611  1.00  0.00           O
ATOM   1712  HG  SER   114      55.641  40.592  44.396  1.00  0.00           H
ATOM   1713  C   SER   114      55.432  42.958  41.550  1.00  0.00           C
ATOM   1714  O   SER   114      55.716  43.115  40.379  1.00  0.00           O
ATOM   1715  N   GLY   115      55.853  43.809  42.527  1.00  0.00           N
ATOM   1716  H   GLY   115      55.868  43.418  43.459  1.00  0.00           H
ATOM   1717  CA  GLY   115      56.420  45.167  42.344  1.00  0.00           C
ATOM   1718  HA2 GLY   115      57.482  45.013  42.539  1.00  0.00           H
ATOM   1719  HA3 GLY   115      56.241  45.557  41.342  1.00  0.00           H
ATOM   1720  C   GLY   115      55.902  46.297  43.251  1.00  0.00           C
ATOM   1721  O   GLY   115      54.969  46.027  44.059  1.00  0.00           O
ATOM   1722  N   PRO   116      56.445  47.519  43.169  1.00  0.00           N
ATOM   1723  CD  PRO   116      57.765  47.634  42.538  1.00  0.00           C
ATOM   1724  HD2 PRO   116      57.621  47.493  41.466  1.00  0.00           H
ATOM   1725  HD3 PRO   116      58.474  46.875  42.866  1.00  0.00           H
ATOM   1726  CG  PRO   116      58.225  49.052  42.972  1.00  0.00           C
ATOM   1727  HG2 PRO   116      57.993  49.741  42.159  1.00  0.00           H
ATOM   1728  HG3 PRO   116      59.285  48.970  43.212  1.00  0.00           H
ATOM   1729  CB  PRO   116      57.360  49.427  44.263  1.00  0.00           C
ATOM   1730  HB2 PRO   116      57.256  50.497  44.442  1.00  0.00           H
ATOM   1731  HB3 PRO   116      57.936  48.954  45.059  1.00  0.00           H
ATOM   1732  CA  PRO   116      56.058  48.670  43.992  1.00  0.00           C
ATOM   1733  HA  PRO   116      55.716  48.294  44.957  1.00  0.00           H
ATOM   1734  C   PRO   116      54.852  49.486  43.447  1.00  0.00           C
ATOM   1735  O   PRO   116      54.478  49.325  42.276  1.00  0.00           O
ATOM   1736  N   ASP   117      54.303  50.356  44.328  1.00  0.00           N
ATOM   1737  H   ASP   117      54.867  50.543  45.145  1.00  0.00           H
ATOM   1738  CA  ASP   117      52.908  50.837  44.226  1.00  0.00           C
ATOM   1739  HA  ASP   117      52.134  50.071  44.274  1.00  0.00           H
ATOM   1740  CB  ASP   117      52.640  51.660  45.439  1.00  0.00           C
ATOM   1741  HB2 ASP   117      53.259  52.555  45.508  1.00  0.00           H
ATOM   1742  HB3 ASP   117      51.633  51.995  45.192  1.00  0.00           H
ATOM   1743  CG  ASP   117      52.510  50.904  46.761  1.00  0.00           C
ATOM   1744  OD1 ASP   117      52.448  51.524  47.817  1.00  0.00           O
ATOM   1745  OD2 ASP   117      52.440  49.649  46.744  1.00  0.00           O
ATOM   1746  C   ASP   117      52.639  51.621  42.908  1.00  0.00           C
ATOM   1747  O   ASP   117      51.521  51.850  42.429  1.00  0.00           O
ATOM   1748  N   ASN   118      53.672  52.018  42.172  1.00  0.00           N
ATOM   1749  H   ASN   118      54.589  51.831  42.553  1.00  0.00           H
ATOM   1750  CA  ASN   118      53.549  52.845  41.041  1.00  0.00           C
ATOM   1751  HA  ASN   118      52.521  52.932  40.686  1.00  0.00           H
ATOM   1752  CB  ASN   118      54.025  54.284  41.447  1.00  0.00           C
ATOM   1753  HB2 ASN   118      55.106  54.252  41.579  1.00  0.00           H
ATOM   1754  HB3 ASN   118      53.932  54.944  40.584  1.00  0.00           H
ATOM   1755  CG  ASN   118      53.419  54.995  42.615  1.00  0.00           C
ATOM   1756  OD1 ASN   118      54.188  55.471  43.479  1.00  0.00           O
ATOM   1757  ND2 ASN   118      52.114  55.077  42.775  1.00  0.00           N
ATOM   1758 HD21 ASN   118      51.681  55.388  43.633  1.00  0.00           H
ATOM   1759 HD22 ASN   118      51.638  54.893  41.903  1.00  0.00           H
ATOM   1760  C   ASN   118      54.238  52.283  39.760  1.00  0.00           C
ATOM   1761  O   ASN   118      54.240  53.022  38.734  1.00  0.00           O
ATOM   1762  N   GLY   119      54.817  51.112  39.874  1.00  0.00           N
ATOM   1763  H   GLY   119      54.664  50.457  40.628  1.00  0.00           H
ATOM   1764  CA  GLY   119      55.473  50.562  38.700  1.00  0.00           C
ATOM   1765  HA2 GLY   119      54.987  50.933  37.798  1.00  0.00           H
ATOM   1766  HA3 GLY   119      56.405  51.129  38.686  1.00  0.00           H
ATOM   1767  C   GLY   119      55.760  49.010  38.680  1.00  0.00           C
ATOM   1768  O   GLY   119      56.858  48.546  38.328  1.00  0.00           O
ATOM   1769  N   ALA   120      54.775  48.208  39.080  1.00  0.00           N
ATOM   1770  H   ALA   120      53.895  48.641  39.324  1.00  0.00           H
ATOM   1771  CA  ALA   120      54.875  46.782  39.141  1.00  0.00           C
ATOM   1772  HA  ALA   120      55.871  46.519  39.499  1.00  0.00           H
ATOM   1773  CB  ALA   120      53.797  46.208  40.055  1.00  0.00           C
ATOM   1774  HB1 ALA   120      53.959  45.140  40.208  1.00  0.00           H
ATOM   1775  HB2 ALA   120      53.870  46.783  40.978  1.00  0.00           H
ATOM   1776  HB3 ALA   120      52.884  46.207  39.458  1.00  0.00           H
ATOM   1777  C   ALA   120      54.794  46.072  37.805  1.00  0.00           C
ATOM   1778  O   ALA   120      54.623  46.683  36.758  1.00  0.00           O
ATOM   1779  N   VAL   121      55.064  44.782  37.817  1.00  0.00           N
ATOM   1780  H   VAL   121      55.313  44.366  38.702  1.00  0.00           H
ATOM   1781  CA  VAL   121      55.184  44.031  36.606  1.00  0.00           C
ATOM   1782  HA  VAL   121      54.835  44.477  35.674  1.00  0.00           H
ATOM   1783  CB  VAL   121      56.610  43.710  36.323  1.00  0.00           C
ATOM   1784  HB  VAL   121      56.955  43.056  37.123  1.00  0.00           H
ATOM   1785  CG1 VAL   121      56.775  42.879  35.040  1.00  0.00           C
ATOM   1786 HG11 VAL   121      56.407  43.366  34.136  1.00  0.00           H
ATOM   1787 HG12 VAL   121      57.824  42.705  34.800  1.00  0.00           H
ATOM   1788 HG13 VAL   121      56.400  41.864  35.168  1.00  0.00           H
ATOM   1789  CG2 VAL   121      57.453  44.980  36.240  1.00  0.00           C
ATOM   1790 HG21 VAL   121      57.772  45.184  37.262  1.00  0.00           H
ATOM   1791 HG22 VAL   121      58.238  44.843  35.497  1.00  0.00           H
ATOM   1792 HG23 VAL   121      56.785  45.776  35.909  1.00  0.00           H
ATOM   1793  C   VAL   121      54.243  42.802  36.644  1.00  0.00           C
ATOM   1794  O   VAL   121      54.251  41.970  37.555  1.00  0.00           O
ATOM   1795  N   ALA   122      53.344  42.685  35.678  1.00  0.00           N
ATOM   1796  H   ALA   122      53.294  43.472  35.047  1.00  0.00           H
ATOM   1797  CA  ALA   122      52.431  41.635  35.530  1.00  0.00           C
ATOM   1798  HA  ALA   122      52.163  41.193  36.488  1.00  0.00           H
ATOM   1799  CB  ALA   122      51.179  42.037  34.843  1.00  0.00           C
ATOM   1800  HB1 ALA   122      50.707  42.736  35.534  1.00  0.00           H
ATOM   1801  HB2 ALA   122      51.311  42.549  33.890  1.00  0.00           H
ATOM   1802  HB3 ALA   122      50.464  41.220  34.752  1.00  0.00           H
ATOM   1803  C   ALA   122      53.206  40.500  34.830  1.00  0.00           C
ATOM   1804  O   ALA   122      53.287  40.400  33.607  1.00  0.00           O
ATOM   1805  N   VAL   123      53.882  39.626  35.554  1.00  0.00           N
ATOM   1806  H   VAL   123      53.893  39.783  36.551  1.00  0.00           H
ATOM   1807  CA  VAL   123      54.614  38.403  35.181  1.00  0.00           C
ATOM   1808  HA  VAL   123      55.274  38.663  34.353  1.00  0.00           H
ATOM   1809  CB  VAL   123      55.696  37.948  36.201  1.00  0.00           C
ATOM   1810  HB  VAL   123      55.306  37.567  37.144  1.00  0.00           H
ATOM   1811  CG1 VAL   123      56.539  36.823  35.547  1.00  0.00           C
ATOM   1812 HG11 VAL   123      55.959  35.918  35.363  1.00  0.00           H
ATOM   1813 HG12 VAL   123      57.008  37.041  34.588  1.00  0.00           H
ATOM   1814 HG13 VAL   123      57.356  36.516  36.200  1.00  0.00           H
ATOM   1815  CG2 VAL   123      56.669  39.091  36.613  1.00  0.00           C
ATOM   1816 HG21 VAL   123      57.172  39.375  35.688  1.00  0.00           H
ATOM   1817 HG22 VAL   123      56.109  39.879  37.113  1.00  0.00           H
ATOM   1818 HG23 VAL   123      57.405  38.730  37.331  1.00  0.00           H
ATOM   1819  C   VAL   123      53.608  37.275  34.792  1.00  0.00           C
ATOM   1820  O   VAL   123      52.901  36.765  35.636  1.00  0.00           O
ATOM   1821  N   LEU   124      53.624  36.873  33.501  1.00  0.00           N
ATOM   1822  H   LEU   124      54.166  37.462  32.886  1.00  0.00           H
ATOM   1823  CA  LEU   124      52.978  35.631  33.094  1.00  0.00           C
ATOM   1824  HA  LEU   124      52.115  35.398  33.716  1.00  0.00           H
ATOM   1825  CB  LEU   124      52.522  35.739  31.624  1.00  0.00           C
ATOM   1826  HB2 LEU   124      53.329  35.964  30.926  1.00  0.00           H
ATOM   1827  HB3 LEU   124      52.230  34.750  31.271  1.00  0.00           H
ATOM   1828  CG  LEU   124      51.447  36.772  31.266  1.00  0.00           C
ATOM   1829  HG  LEU   124      50.719  36.865  32.072  1.00  0.00           H
ATOM   1830  CD1 LEU   124      51.879  38.180  30.861  1.00  0.00           C
ATOM   1831 HD11 LEU   124      52.183  38.670  31.786  1.00  0.00           H
ATOM   1832 HD12 LEU   124      52.691  38.000  30.156  1.00  0.00           H
ATOM   1833 HD13 LEU   124      51.021  38.638  30.370  1.00  0.00           H
ATOM   1834  CD2 LEU   124      50.811  36.250  29.967  1.00  0.00           C
ATOM   1835 HD21 LEU   124      50.104  36.928  29.489  1.00  0.00           H
ATOM   1836 HD22 LEU   124      51.624  35.949  29.305  1.00  0.00           H
ATOM   1837 HD23 LEU   124      50.214  35.380  30.241  1.00  0.00           H
ATOM   1838  C   LEU   124      53.958  34.432  33.180  1.00  0.00           C
ATOM   1839  O   LEU   124      55.065  34.594  32.770  1.00  0.00           O
ATOM   1840  N   LYS   125      53.446  33.194  33.447  1.00  0.00           N
ATOM   1841  H   LYS   125      52.454  33.171  33.635  1.00  0.00           H
ATOM   1842  CA  LYS   125      54.216  31.940  33.323  1.00  0.00           C
ATOM   1843  HA  LYS   125      54.977  32.142  32.569  1.00  0.00           H
ATOM   1844  CB  LYS   125      54.893  31.447  34.683  1.00  0.00           C
ATOM   1845  HB2 LYS   125      54.036  31.094  35.257  1.00  0.00           H
ATOM   1846  HB3 LYS   125      55.520  30.623  34.341  1.00  0.00           H
ATOM   1847  CG  LYS   125      55.766  32.501  35.306  1.00  0.00           C
ATOM   1848  HG2 LYS   125      56.567  32.774  34.619  1.00  0.00           H
ATOM   1849  HG3 LYS   125      55.182  33.420  35.338  1.00  0.00           H
ATOM   1850  CD  LYS   125      56.371  32.240  36.649  1.00  0.00           C
ATOM   1851  HD2 LYS   125      57.094  33.029  36.855  1.00  0.00           H
ATOM   1852  HD3 LYS   125      55.555  32.237  37.372  1.00  0.00           H
ATOM   1853  CE  LYS   125      57.013  30.861  36.869  1.00  0.00           C
ATOM   1854  HE2 LYS   125      56.326  30.037  36.679  1.00  0.00           H
ATOM   1855  HE3 LYS   125      57.891  30.823  36.223  1.00  0.00           H
ATOM   1856  NZ  LYS   125      57.466  30.928  38.278  1.00  0.00           N
ATOM   1857  HZ1 LYS   125      56.653  30.841  38.872  1.00  0.00           H
ATOM   1858  HZ2 LYS   125      58.069  30.152  38.509  1.00  0.00           H
ATOM   1859  HZ3 LYS   125      58.000  31.777  38.399  1.00  0.00           H
ATOM   1860  C   LYS   125      53.435  30.882  32.666  1.00  0.00           C
ATOM   1861  O   LYS   125      52.176  30.602  32.818  1.00  0.00           O
ATOM   1862  N   TYR   126      54.137  30.015  31.903  1.00  0.00           N
ATOM   1863  H   TYR   126      55.133  30.162  31.839  1.00  0.00           H
ATOM   1864  CA  TYR   126      53.571  28.937  31.042  1.00  0.00           C
ATOM   1865  HA  TYR   126      52.670  28.531  31.503  1.00  0.00           H
ATOM   1866  CB  TYR   126      53.225  29.527  29.681  1.00  0.00           C
ATOM   1867  HB2 TYR   126      52.628  30.424  29.851  1.00  0.00           H
ATOM   1868  HB3 TYR   126      54.134  29.911  29.220  1.00  0.00           H
ATOM   1869  CG  TYR   126      52.431  28.607  28.836  1.00  0.00           C
ATOM   1870  CD1 TYR   126      53.013  28.045  27.648  1.00  0.00           C
ATOM   1871  HD1 TYR   126      54.046  28.075  27.336  1.00  0.00           H
ATOM   1872  CE1 TYR   126      52.206  27.159  26.900  1.00  0.00           C
ATOM   1873  HE1 TYR   126      52.683  26.669  26.064  1.00  0.00           H
ATOM   1874  CZ  TYR   126      50.832  26.991  27.147  1.00  0.00           C
ATOM   1875  OH  TYR   126      50.092  26.125  26.457  1.00  0.00           O
ATOM   1876  HH  TYR   126      49.158  26.301  26.594  1.00  0.00           H
ATOM   1877  CE2 TYR   126      50.282  27.645  28.314  1.00  0.00           C
ATOM   1878  HE2 TYR   126      49.231  27.561  28.546  1.00  0.00           H
ATOM   1879  CD2 TYR   126      51.101  28.362  29.196  1.00  0.00           C
ATOM   1880  HD2 TYR   126      50.634  28.640  30.130  1.00  0.00           H
ATOM   1881  C   TYR   126      54.639  27.781  30.885  1.00  0.00           C
ATOM   1882  O   TYR   126      55.818  27.945  30.658  1.00  0.00           O
ATOM   1883  N   ASN   127      54.129  26.566  31.193  1.00  0.00           N
ATOM   1884  H   ASN   127      53.188  26.591  31.560  1.00  0.00           H
ATOM   1885  CA  ASN   127      54.998  25.378  31.458  1.00  0.00           C
ATOM   1886  HA  ASN   127      54.354  24.711  32.032  1.00  0.00           H
ATOM   1887  CB  ASN   127      55.455  24.724  30.074  1.00  0.00           C
ATOM   1888  HB2 ASN   127      54.601  24.554  29.420  1.00  0.00           H
ATOM   1889  HB3 ASN   127      56.161  25.422  29.624  1.00  0.00           H
ATOM   1890  CG  ASN   127      56.235  23.407  30.157  1.00  0.00           C
ATOM   1891  OD1 ASN   127      55.669  22.386  30.571  1.00  0.00           O
ATOM   1892  ND2 ASN   127      57.457  23.357  29.690  1.00  0.00           N
ATOM   1893 HD21 ASN   127      57.971  22.488  29.709  1.00  0.00           H
ATOM   1894 HD22 ASN   127      57.954  24.222  29.535  1.00  0.00           H
ATOM   1895  C   ASN   127      56.194  25.736  32.426  1.00  0.00           C
ATOM   1896  O   ASN   127      57.388  25.645  32.150  1.00  0.00           O
ATOM   1897  N   GLY   128      55.915  26.227  33.630  1.00  0.00           N
ATOM   1898  H   GLY   128      54.946  26.453  33.803  1.00  0.00           H
ATOM   1899  CA  GLY   128      56.927  26.622  34.594  1.00  0.00           C
ATOM   1900  HA2 GLY   128      56.394  26.673  35.544  1.00  0.00           H
ATOM   1901  HA3 GLY   128      57.722  25.882  34.696  1.00  0.00           H
ATOM   1902  C   GLY   128      57.685  27.998  34.391  1.00  0.00           C
ATOM   1903  O   GLY   128      58.091  28.595  35.353  1.00  0.00           O
ATOM   1904  N   ILE   129      57.809  28.349  33.118  1.00  0.00           N
ATOM   1905  H   ILE   129      57.327  27.734  32.478  1.00  0.00           H
ATOM   1906  CA  ILE   129      58.664  29.296  32.482  1.00  0.00           C
ATOM   1907  HA  ILE   129      59.528  29.473  33.121  1.00  0.00           H
ATOM   1908  CB  ILE   129      59.255  28.650  31.229  1.00  0.00           C
ATOM   1909  HB  ILE   129      58.407  28.324  30.626  1.00  0.00           H
ATOM   1910  CG2 ILE   129      59.999  29.727  30.353  1.00  0.00           C
ATOM   1911 HG21 ILE   129      59.302  30.447  29.925  1.00  0.00           H
ATOM   1912 HG22 ILE   129      60.743  30.263  30.944  1.00  0.00           H
ATOM   1913 HG23 ILE   129      60.630  29.296  29.575  1.00  0.00           H
ATOM   1914  CG1 ILE   129      60.151  27.484  31.649  1.00  0.00           C
ATOM   1915 HG12 ILE   129      61.006  27.923  32.166  1.00  0.00           H
ATOM   1916 HG13 ILE   129      59.594  26.822  32.311  1.00  0.00           H
ATOM   1917  CD1 ILE   129      60.676  26.697  30.480  1.00  0.00           C
ATOM   1918 HD11 ILE   129      61.303  27.300  29.825  1.00  0.00           H
ATOM   1919 HD12 ILE   129      61.351  25.920  30.840  1.00  0.00           H
ATOM   1920 HD13 ILE   129      59.874  26.247  29.895  1.00  0.00           H
ATOM   1921  C   ILE   129      57.937  30.655  32.244  1.00  0.00           C
ATOM   1922  O   ILE   129      56.772  30.700  31.972  1.00  0.00           O
ATOM   1923  N   ILE   130      58.662  31.754  32.486  1.00  0.00           N
ATOM   1924  H   ILE   130      59.563  31.726  32.943  1.00  0.00           H
ATOM   1925  CA  ILE   130      58.298  33.120  32.092  1.00  0.00           C
ATOM   1926  HA  ILE   130      57.232  33.235  32.282  1.00  0.00           H
ATOM   1927  CB  ILE   130      59.062  34.177  32.886  1.00  0.00           C
ATOM   1928  HB  ILE   130      60.066  34.049  32.484  1.00  0.00           H
ATOM   1929  CG2 ILE   130      58.514  35.526  32.541  1.00  0.00           C
ATOM   1930 HG21 ILE   130      59.213  36.237  32.982  1.00  0.00           H
ATOM   1931 HG22 ILE   130      58.412  35.670  31.466  1.00  0.00           H
ATOM   1932 HG23 ILE   130      57.517  35.586  32.979  1.00  0.00           H
ATOM   1933  CG1 ILE   130      59.081  33.958  34.404  1.00  0.00           C
ATOM   1934 HG12 ILE   130      58.203  34.459  34.812  1.00  0.00           H
ATOM   1935 HG13 ILE   130      59.039  32.900  34.664  1.00  0.00           H
ATOM   1936  CD1 ILE   130      60.332  34.562  35.003  1.00  0.00           C
ATOM   1937 HD11 ILE   130      60.476  35.573  34.622  1.00  0.00           H
ATOM   1938 HD12 ILE   130      60.031  34.851  36.011  1.00  0.00           H
ATOM   1939 HD13 ILE   130      61.211  33.932  34.883  1.00  0.00           H
ATOM   1940  C   ILE   130      58.452  33.281  30.571  1.00  0.00           C
ATOM   1941  O   ILE   130      59.599  33.415  30.091  1.00  0.00           O
ATOM   1942  N   THR   131      57.317  33.388  29.904  1.00  0.00           N
ATOM   1943  H   THR   131      56.431  33.225  30.363  1.00  0.00           H
ATOM   1944  CA  THR   131      57.221  33.489  28.496  1.00  0.00           C
ATOM   1945  HA  THR   131      58.217  33.289  28.102  1.00  0.00           H
ATOM   1946  CB  THR   131      56.367  32.499  27.811  1.00  0.00           C
ATOM   1947  HB  THR   131      56.204  32.703  26.753  1.00  0.00           H
ATOM   1948  CG2 THR   131      56.970  31.077  27.878  1.00  0.00           C
ATOM   1949 HG21 THR   131      58.056  31.156  27.840  1.00  0.00           H
ATOM   1950 HG22 THR   131      56.668  30.534  28.774  1.00  0.00           H
ATOM   1951 HG23 THR   131      56.576  30.479  27.056  1.00  0.00           H
ATOM   1952  OG1 THR   131      55.161  32.454  28.489  1.00  0.00           O
ATOM   1953  HG1 THR   131      54.616  33.206  28.250  1.00  0.00           H
ATOM   1954  C   THR   131      56.795  34.903  28.020  1.00  0.00           C
ATOM   1955  O   THR   131      56.965  35.232  26.843  1.00  0.00           O
ATOM   1956  N   ASP   132      56.193  35.747  28.850  1.00  0.00           N
ATOM   1957  H   ASP   132      55.960  35.372  29.758  1.00  0.00           H
ATOM   1958  CA  ASP   132      55.841  37.105  28.472  1.00  0.00           C
ATOM   1959  HA  ASP   132      56.591  37.535  27.809  1.00  0.00           H
ATOM   1960  CB  ASP   132      54.596  37.043  27.498  1.00  0.00           C
ATOM   1961  HB2 ASP   132      54.519  36.069  27.013  1.00  0.00           H
ATOM   1962  HB3 ASP   132      53.688  37.020  28.100  1.00  0.00           H
ATOM   1963  CG  ASP   132      54.514  38.143  26.467  1.00  0.00           C
ATOM   1964  OD1 ASP   132      55.291  39.120  26.485  1.00  0.00           O
ATOM   1965  OD2 ASP   132      53.732  37.952  25.518  1.00  0.00           O
ATOM   1966  C   ASP   132      55.639  38.064  29.706  1.00  0.00           C
ATOM   1967  O   ASP   132      55.376  37.608  30.851  1.00  0.00           O
ATOM   1968  N   THR   133      55.588  39.383  29.539  1.00  0.00           N
ATOM   1969  H   THR   133      55.712  39.708  28.591  1.00  0.00           H
ATOM   1970  CA  THR   133      55.347  40.378  30.593  1.00  0.00           C
ATOM   1971  HA  THR   133      54.563  39.903  31.183  1.00  0.00           H
ATOM   1972  CB  THR   133      56.649  40.685  31.374  1.00  0.00           C
ATOM   1973  HB  THR   133      56.506  41.456  32.131  1.00  0.00           H
ATOM   1974  CG2 THR   133      57.260  39.549  32.146  1.00  0.00           C
ATOM   1975 HG21 THR   133      58.190  39.910  32.585  1.00  0.00           H
ATOM   1976 HG22 THR   133      56.685  39.265  33.028  1.00  0.00           H
ATOM   1977 HG23 THR   133      57.455  38.763  31.415  1.00  0.00           H
ATOM   1978  OG1 THR   133      57.650  41.210  30.583  1.00  0.00           O
ATOM   1979  HG1 THR   133      57.782  40.773  29.740  1.00  0.00           H
ATOM   1980  C   THR   133      54.715  41.649  30.098  1.00  0.00           C
ATOM   1981  O   THR   133      55.103  42.274  29.168  1.00  0.00           O
ATOM   1982  N   ILE   134      53.775  42.155  30.957  1.00  0.00           N
ATOM   1983  H   ILE   134      53.650  41.665  31.832  1.00  0.00           H
ATOM   1984  CA  ILE   134      52.893  43.381  30.746  1.00  0.00           C
ATOM   1985  HA  ILE   134      53.054  43.811  29.759  1.00  0.00           H
ATOM   1986  CB  ILE   134      51.421  42.968  30.873  1.00  0.00           C
ATOM   1987  HB  ILE   134      51.244  42.646  31.900  1.00  0.00           H
ATOM   1988  CG2 ILE   134      50.505  44.177  30.681  1.00  0.00           C
ATOM   1989 HG21 ILE   134      50.661  44.926  31.458  1.00  0.00           H
ATOM   1990 HG22 ILE   134      50.407  44.653  29.705  1.00  0.00           H
ATOM   1991 HG23 ILE   134      49.494  43.839  30.908  1.00  0.00           H
ATOM   1992  CG1 ILE   134      51.045  41.745  29.965  1.00  0.00           C
ATOM   1993 HG12 ILE   134      51.023  42.000  28.906  1.00  0.00           H
ATOM   1994 HG13 ILE   134      51.783  40.955  30.115  1.00  0.00           H
ATOM   1995  CD1 ILE   134      49.684  41.100  30.303  1.00  0.00           C
ATOM   1996 HD11 ILE   134      49.406  40.360  29.553  1.00  0.00           H
ATOM   1997 HD12 ILE   134      49.824  40.717  31.314  1.00  0.00           H
ATOM   1998 HD13 ILE   134      48.920  41.875  30.347  1.00  0.00           H
ATOM   1999  C   ILE   134      53.271  44.431  31.897  1.00  0.00           C
ATOM   2000  O   ILE   134      53.378  44.031  33.025  1.00  0.00           O
ATOM   2001  N   LYS   135      53.336  45.733  31.615  1.00  0.00           N
ATOM   2002  H   LYS   135      53.204  45.854  30.621  1.00  0.00           H
ATOM   2003  CA  LYS   135      53.751  46.826  32.468  1.00  0.00           C
ATOM   2004  HA  LYS   135      53.969  46.394  33.445  1.00  0.00           H
ATOM   2005  CB  LYS   135      55.036  47.516  31.914  1.00  0.00           C
ATOM   2006  HB2 LYS   135      54.793  47.920  30.932  1.00  0.00           H
ATOM   2007  HB3 LYS   135      55.439  48.296  32.560  1.00  0.00           H
ATOM   2008  CG  LYS   135      56.217  46.554  31.856  1.00  0.00           C
ATOM   2009  HG2 LYS   135      56.127  45.914  32.733  1.00  0.00           H
ATOM   2010  HG3 LYS   135      56.172  45.761  31.108  1.00  0.00           H
ATOM   2011  CD  LYS   135      57.617  47.186  31.673  1.00  0.00           C
ATOM   2012  HD2 LYS   135      57.731  47.178  30.590  1.00  0.00           H
ATOM   2013  HD3 LYS   135      57.572  48.180  32.119  1.00  0.00           H
ATOM   2014  CE  LYS   135      58.804  46.503  32.286  1.00  0.00           C
ATOM   2015  HE2 LYS   135      58.565  46.538  33.349  1.00  0.00           H
ATOM   2016  HE3 LYS   135      58.846  45.483  31.904  1.00  0.00           H
ATOM   2017  NZ  LYS   135      60.038  47.316  32.051  1.00  0.00           N
ATOM   2018  HZ1 LYS   135      60.815  46.897  32.541  1.00  0.00           H
ATOM   2019  HZ2 LYS   135      60.159  47.506  31.067  1.00  0.00           H
ATOM   2020  HZ3 LYS   135      59.883  48.216  32.484  1.00  0.00           H
ATOM   2021  C   LYS   135      52.577  47.825  32.643  1.00  0.00           C
ATOM   2022  O   LYS   135      51.619  47.762  31.914  1.00  0.00           O
ATOM   2023  N   SER   136      52.663  48.764  33.637  1.00  0.00           N
ATOM   2024  H   SER   136      53.573  48.865  34.066  1.00  0.00           H
ATOM   2025  CA  SER   136      51.705  49.919  33.982  1.00  0.00           C
ATOM   2026  HA  SER   136      50.751  49.441  34.209  1.00  0.00           H
ATOM   2027  CB  SER   136      52.387  50.583  35.150  1.00  0.00           C
ATOM   2028  HB2 SER   136      52.437  49.929  36.022  1.00  0.00           H
ATOM   2029  HB3 SER   136      53.408  50.896  34.937  1.00  0.00           H
ATOM   2030  OG  SER   136      51.700  51.727  35.524  1.00  0.00           O
ATOM   2031  HG  SER   136      50.773  51.499  35.619  1.00  0.00           H
ATOM   2032  C   SER   136      51.462  50.904  32.924  1.00  0.00           C
ATOM   2033  O   SER   136      52.359  51.261  32.155  1.00  0.00           O
ATOM   2034  N   TRP   137      50.208  51.471  32.849  1.00  0.00           N
ATOM   2035  H   TRP   137      49.491  50.955  33.339  1.00  0.00           H
ATOM   2036  CA  TRP   137      49.816  52.588  31.992  1.00  0.00           C
ATOM   2037  HA  TRP   137      50.610  53.003  31.371  1.00  0.00           H
ATOM   2038  CB  TRP   137      48.850  52.049  30.969  1.00  0.00           C
ATOM   2039  HB2 TRP   137      48.420  52.936  30.503  1.00  0.00           H
ATOM   2040  HB3 TRP   137      49.355  51.490  30.181  1.00  0.00           H
ATOM   2041  CG  TRP   137      47.731  51.226  31.480  1.00  0.00           C
ATOM   2042  CD1 TRP   137      46.540  51.738  31.874  1.00  0.00           C
ATOM   2043  HD1 TRP   137      46.210  52.765  31.814  1.00  0.00           H
ATOM   2044  NE1 TRP   137      45.704  50.745  32.316  1.00  0.00           N
ATOM   2045  HE1 TRP   137      44.769  50.893  32.668  1.00  0.00           H
ATOM   2046  CE2 TRP   137      46.413  49.544  32.331  1.00  0.00           C
ATOM   2047  CZ2 TRP   137      45.938  48.250  32.573  1.00  0.00           C
ATOM   2048  HZ2 TRP   137      45.010  48.047  33.087  1.00  0.00           H
ATOM   2049  CH2 TRP   137      46.733  47.216  32.207  1.00  0.00           C
ATOM   2050  HH2 TRP   137      46.382  46.219  32.428  1.00  0.00           H
ATOM   2051  CZ3 TRP   137      48.018  47.407  31.654  1.00  0.00           C
ATOM   2052  HZ3 TRP   137      48.575  46.482  31.658  1.00  0.00           H
ATOM   2053  CE3 TRP   137      48.540  48.671  31.508  1.00  0.00           C
ATOM   2054  HE3 TRP   137      49.524  48.843  31.095  1.00  0.00           H
ATOM   2055  CD2 TRP   137      47.629  49.781  31.759  1.00  0.00           C
ATOM   2056  C   TRP   137      49.232  53.790  32.804  1.00  0.00           C
ATOM   2057  O   TRP   137      48.863  54.815  32.289  1.00  0.00           O
ATOM   2058  N   ARG   138      49.120  53.596  34.190  1.00  0.00           N
ATOM   2059  H   ARG   138      49.239  52.646  34.512  1.00  0.00           H
ATOM   2060  CA  ARG   138      48.410  54.523  35.074  1.00  0.00           C
ATOM   2061  HA  ARG   138      48.619  55.501  34.640  1.00  0.00           H
ATOM   2062  CB  ARG   138      47.001  54.219  34.856  1.00  0.00           C
ATOM   2063  HB2 ARG   138      46.826  53.923  33.822  1.00  0.00           H
ATOM   2064  HB3 ARG   138      46.655  53.399  35.486  1.00  0.00           H
ATOM   2065  CG  ARG   138      46.087  55.432  35.266  1.00  0.00           C
ATOM   2066  HG2 ARG   138      45.076  55.035  35.182  1.00  0.00           H
ATOM   2067  HG3 ARG   138      46.175  55.710  36.316  1.00  0.00           H
ATOM   2068  CD  ARG   138      46.221  56.746  34.443  1.00  0.00           C
ATOM   2069  HD2 ARG   138      45.443  57.489  34.608  1.00  0.00           H
ATOM   2070  HD3 ARG   138      47.101  57.248  34.845  1.00  0.00           H
ATOM   2071  NE  ARG   138      46.431  56.361  32.999  1.00  0.00           N
ATOM   2072  HE  ARG   138      47.363  56.156  32.668  1.00  0.00           H
ATOM   2073  CZ  ARG   138      45.518  56.236  32.077  1.00  0.00           C
ATOM   2074  NH1 ARG   138      44.228  56.423  32.289  1.00  0.00           N
ATOM   2075 HH11 ARG   138      43.886  56.813  33.156  1.00  0.00           H
ATOM   2076 HH12 ARG   138      43.481  56.213  31.643  1.00  0.00           H
ATOM   2077  NH2 ARG   138      45.864  55.715  30.939  1.00  0.00           N
ATOM   2078 HH21 ARG   138      46.842  55.695  30.690  1.00  0.00           H
ATOM   2079 HH22 ARG   138      45.262  55.420  30.183  1.00  0.00           H
ATOM   2080  C   ARG   138      48.948  54.660  36.495  1.00  0.00           C
ATOM   2081  O   ARG   138      48.330  55.274  37.342  1.00  0.00           O
ATOM   2082  N   ASN   139      50.179  54.127  36.704  1.00  0.00           N
ATOM   2083  H   ASN   139      50.516  53.699  35.854  1.00  0.00           H
ATOM   2084  CA  ASN   139      51.092  54.348  37.871  1.00  0.00           C
ATOM   2085  HA  ASN   139      51.829  53.546  37.841  1.00  0.00           H
ATOM   2086  CB  ASN   139      51.989  55.570  37.667  1.00  0.00           C
ATOM   2087  HB2 ASN   139      51.358  56.451  37.552  1.00  0.00           H
ATOM   2088  HB3 ASN   139      52.572  55.713  38.577  1.00  0.00           H
ATOM   2089  CG  ASN   139      52.816  55.299  36.421  1.00  0.00           C
ATOM   2090  OD1 ASN   139      52.500  55.829  35.373  1.00  0.00           O
ATOM   2091  ND2 ASN   139      53.936  54.670  36.526  1.00  0.00           N
ATOM   2092 HD21 ASN   139      54.242  54.200  35.686  1.00  0.00           H
ATOM   2093 HD22 ASN   139      54.223  54.205  37.375  1.00  0.00           H
ATOM   2094  C   ASN   139      50.424  54.315  39.274  1.00  0.00           C
ATOM   2095  O   ASN   139      50.776  55.098  40.158  1.00  0.00           O
ATOM   2096  N   ASN   140      49.414  53.471  39.527  1.00  0.00           N
ATOM   2097  H   ASN   140      49.043  52.955  38.743  1.00  0.00           H
ATOM   2098  CA  ASN   140      48.805  53.346  40.798  1.00  0.00           C
ATOM   2099  HA  ASN   140      49.484  53.338  41.650  1.00  0.00           H
ATOM   2100  CB  ASN   140      47.785  54.448  41.065  1.00  0.00           C
ATOM   2101  HB2 ASN   140      48.214  55.443  41.178  1.00  0.00           H
ATOM   2102  HB3 ASN   140      46.903  54.402  40.426  1.00  0.00           H
ATOM   2103  CG  ASN   140      47.203  54.180  42.497  1.00  0.00           C
ATOM   2104  OD1 ASN   140      47.562  54.829  43.454  1.00  0.00           O
ATOM   2105  ND2 ASN   140      46.297  53.198  42.694  1.00  0.00           N
ATOM   2106 HD21 ASN   140      45.933  53.041  43.622  1.00  0.00           H
ATOM   2107 HD22 ASN   140      45.850  52.708  41.933  1.00  0.00           H
ATOM   2108  C   ASN   140      48.239  51.909  40.855  1.00  0.00           C
ATOM   2109  O   ASN   140      47.082  51.634  40.612  1.00  0.00           O
ATOM   2110  N   ILE   141      49.157  51.023  41.211  1.00  0.00           N
ATOM   2111  H   ILE   141      50.088  51.391  41.343  1.00  0.00           H
ATOM   2112  CA  ILE   141      48.917  49.580  41.525  1.00  0.00           C
ATOM   2113  HA  ILE   141      49.914  49.140  41.549  1.00  0.00           H
ATOM   2114  CB  ILE   141      48.257  49.429  42.857  1.00  0.00           C
ATOM   2115  HB  ILE   141      47.211  49.723  42.766  1.00  0.00           H
ATOM   2116  CG2 ILE   141      48.252  47.868  43.174  1.00  0.00           C
ATOM   2117 HG21 ILE   141      48.193  47.199  42.314  1.00  0.00           H
ATOM   2118 HG22 ILE   141      49.079  47.599  43.832  1.00  0.00           H
ATOM   2119 HG23 ILE   141      47.437  47.612  43.851  1.00  0.00           H
ATOM   2120  CG1 ILE   141      48.833  50.277  44.099  1.00  0.00           C
ATOM   2121 HG12 ILE   141      49.775  49.845  44.434  1.00  0.00           H
ATOM   2122 HG13 ILE   141      49.069  51.270  43.716  1.00  0.00           H
ATOM   2123  CD1 ILE   141      47.854  50.416  45.257  1.00  0.00           C
ATOM   2124 HD11 ILE   141      48.022  51.309  45.860  1.00  0.00           H
ATOM   2125 HD12 ILE   141      46.845  50.441  44.849  1.00  0.00           H
ATOM   2126 HD13 ILE   141      47.951  49.573  45.942  1.00  0.00           H
ATOM   2127  C   ILE   141      48.295  48.818  40.383  1.00  0.00           C
ATOM   2128  O   ILE   141      47.085  48.652  40.416  1.00  0.00           O
ATOM   2129  N   LEU   142      49.088  48.188  39.483  1.00  0.00           N
ATOM   2130  H   LEU   142      50.068  48.431  39.536  1.00  0.00           H
ATOM   2131  CA  LEU   142      48.585  47.286  38.447  1.00  0.00           C
ATOM   2132  HA  LEU   142      47.750  47.792  37.960  1.00  0.00           H
ATOM   2133  CB  LEU   142      49.688  47.033  37.416  1.00  0.00           C
ATOM   2134  HB2 LEU   142      50.103  47.985  37.086  1.00  0.00           H
ATOM   2135  HB3 LEU   142      50.495  46.488  37.904  1.00  0.00           H
ATOM   2136  CG  LEU   142      49.388  46.139  36.255  1.00  0.00           C
ATOM   2137  HG  LEU   142      48.888  45.247  36.634  1.00  0.00           H
ATOM   2138  CD1 LEU   142      48.501  46.887  35.275  1.00  0.00           C
ATOM   2139 HD11 LEU   142      49.000  47.694  34.739  1.00  0.00           H
ATOM   2140 HD12 LEU   142      48.133  46.151  34.560  1.00  0.00           H
ATOM   2141 HD13 LEU   142      47.616  47.316  35.744  1.00  0.00           H
ATOM   2142  CD2 LEU   142      50.762  45.660  35.751  1.00  0.00           C
ATOM   2143 HD21 LEU   142      51.163  44.876  36.395  1.00  0.00           H
ATOM   2144 HD22 LEU   142      50.665  45.135  34.800  1.00  0.00           H
ATOM   2145 HD23 LEU   142      51.583  46.368  35.639  1.00  0.00           H
ATOM   2146  C   LEU   142      47.979  46.038  39.144  1.00  0.00           C
ATOM   2147  O   LEU   142      48.652  45.505  39.998  1.00  0.00           O
ATOM   2148  N   ARG   143      46.737  45.602  38.752  1.00  0.00           N
ATOM   2149  H   ARG   143      46.230  46.195  38.111  1.00  0.00           H
ATOM   2150  CA  ARG   143      46.096  44.447  39.423  1.00  0.00           C
ATOM   2151  HA  ARG   143      46.786  43.726  39.863  1.00  0.00           H
ATOM   2152  CB  ARG   143      45.216  44.883  40.665  1.00  0.00           C
ATOM   2153  HB2 ARG   143      44.603  44.061  41.035  1.00  0.00           H
ATOM   2154  HB3 ARG   143      45.888  45.148  41.482  1.00  0.00           H
ATOM   2155  CG  ARG   143      44.272  46.070  40.367  1.00  0.00           C
ATOM   2156  HG2 ARG   143      44.605  46.641  39.501  1.00  0.00           H
ATOM   2157  HG3 ARG   143      43.244  45.754  40.191  1.00  0.00           H
ATOM   2158  CD  ARG   143      44.268  47.037  41.565  1.00  0.00           C
ATOM   2159  HD2 ARG   143      44.199  46.528  42.526  1.00  0.00           H
ATOM   2160  HD3 ARG   143      45.283  47.426  41.646  1.00  0.00           H
ATOM   2161  NE  ARG   143      43.243  48.165  41.462  1.00  0.00           N
ATOM   2162  HE  ARG   143      42.335  48.079  41.898  1.00  0.00           H
ATOM   2163  CZ  ARG   143      43.422  49.300  40.788  1.00  0.00           C
ATOM   2164  NH1 ARG   143      42.445  50.178  40.810  1.00  0.00           N
ATOM   2165 HH11 ARG   143      41.550  49.995  41.240  1.00  0.00           H
ATOM   2166 HH12 ARG   143      42.640  51.125  40.516  1.00  0.00           H
ATOM   2167  NH2 ARG   143      44.518  49.584  40.117  1.00  0.00           N
ATOM   2168 HH21 ARG   143      45.362  49.074  40.340  1.00  0.00           H
ATOM   2169 HH22 ARG   143      44.715  50.553  39.913  1.00  0.00           H
ATOM   2170  C   ARG   143      45.152  43.709  38.463  1.00  0.00           C
ATOM   2171  O   ARG   143      44.767  44.290  37.456  1.00  0.00           O
ATOM   2172  N   THR   144      44.728  42.508  38.823  1.00  0.00           N
ATOM   2173  H   THR   144      45.151  42.149  39.667  1.00  0.00           H
ATOM   2174  CA  THR   144      43.739  41.654  38.142  1.00  0.00           C
ATOM   2175  HA  THR   144      43.102  42.410  37.680  1.00  0.00           H
ATOM   2176  CB  THR   144      44.598  40.898  37.163  1.00  0.00           C
ATOM   2177  HB  THR   144      45.356  41.545  36.721  1.00  0.00           H
ATOM   2178  CG2 THR   144      45.212  39.588  37.599  1.00  0.00           C
ATOM   2179 HG21 THR   144      45.685  39.710  38.573  1.00  0.00           H
ATOM   2180 HG22 THR   144      44.501  38.764  37.648  1.00  0.00           H
ATOM   2181 HG23 THR   144      45.961  39.335  36.850  1.00  0.00           H
ATOM   2182  OG1 THR   144      43.785  40.470  36.111  1.00  0.00           O
ATOM   2183  HG1 THR   144      43.543  41.159  35.489  1.00  0.00           H
ATOM   2184  C   THR   144      42.871  40.788  39.051  1.00  0.00           C
ATOM   2185  O   THR   144      42.493  41.193  40.172  1.00  0.00           O
ATOM   2186  N   GLN   145      42.319  39.718  38.477  1.00  0.00           N
ATOM   2187  H   GLN   145      42.688  39.472  37.569  1.00  0.00           H
ATOM   2188  CA  GLN   145      40.984  39.143  38.710  1.00  0.00           C
ATOM   2189  HA  GLN   145      40.250  39.950  38.709  1.00  0.00           H
ATOM   2190  CB  GLN   145      40.625  38.147  37.566  1.00  0.00           C
ATOM   2191  HB2 GLN   145      41.451  37.437  37.583  1.00  0.00           H
ATOM   2192  HB3 GLN   145      39.719  37.630  37.883  1.00  0.00           H
ATOM   2193  CG  GLN   145      40.561  38.746  36.148  1.00  0.00           C
ATOM   2194  HG2 GLN   145      39.879  39.592  36.232  1.00  0.00           H
ATOM   2195  HG3 GLN   145      41.473  39.254  35.833  1.00  0.00           H
ATOM   2196  CD  GLN   145      39.926  37.788  35.124  1.00  0.00           C
ATOM   2197  OE1 GLN   145      40.304  37.694  33.977  1.00  0.00           O
ATOM   2198  NE2 GLN   145      38.939  36.922  35.560  1.00  0.00           N
ATOM   2199 HE21 GLN   145      38.687  36.922  36.539  1.00  0.00           H
ATOM   2200 HE22 GLN   145      38.520  36.276  34.907  1.00  0.00           H
ATOM   2201  C   GLN   145      40.835  38.507  40.054  1.00  0.00           C
ATOM   2202  O   GLN   145      39.746  38.457  40.581  1.00  0.00           O
ATOM   2203  N   GLU   146      41.896  37.970  40.582  1.00  0.00           N
ATOM   2204  H   GLU   146      42.799  37.982  40.131  1.00  0.00           H
ATOM   2205  CA  GLU   146      41.911  37.044  41.741  1.00  0.00           C
ATOM   2206  HA  GLU   146      42.903  36.595  41.800  1.00  0.00           H
ATOM   2207  CB  GLU   146      41.638  37.694  43.115  1.00  0.00           C
ATOM   2208  HB2 GLU   146      40.563  37.878  43.134  1.00  0.00           H
ATOM   2209  HB3 GLU   146      41.809  36.851  43.784  1.00  0.00           H
ATOM   2210  CG  GLU   146      42.354  38.930  43.711  1.00  0.00           C
ATOM   2211  HG2 GLU   146      41.944  39.834  43.261  1.00  0.00           H
ATOM   2212  HG3 GLU   146      42.099  38.979  44.769  1.00  0.00           H
ATOM   2213  CD  GLU   146      43.845  38.784  43.487  1.00  0.00           C
ATOM   2214  OE1 GLU   146      44.476  37.750  43.749  1.00  0.00           O
ATOM   2215  OE2 GLU   146      44.412  39.864  43.127  1.00  0.00           O
ATOM   2216  C   GLU   146      40.963  35.852  41.519  1.00  0.00           C
ATOM   2217  O   GLU   146      40.164  35.426  42.383  1.00  0.00           O
ATOM   2218  N   SER   147      40.917  35.309  40.301  1.00  0.00           N
ATOM   2219  H   SER   147      41.676  35.509  39.666  1.00  0.00           H
ATOM   2220  CA  SER   147      40.001  34.255  39.986  1.00  0.00           C
ATOM   2221  HA  SER   147      39.940  33.547  40.812  1.00  0.00           H
ATOM   2222  CB  SER   147      38.605  34.917  39.661  1.00  0.00           C
ATOM   2223  HB2 SER   147      38.329  35.690  40.380  1.00  0.00           H
ATOM   2224  HB3 SER   147      38.701  35.559  38.786  1.00  0.00           H
ATOM   2225  OG  SER   147      37.508  34.055  39.431  1.00  0.00           O
ATOM   2226  HG  SER   147      36.755  34.626  39.601  1.00  0.00           H
ATOM   2227  C   SER   147      40.533  33.464  38.727  1.00  0.00           C
ATOM   2228  O   SER   147      41.613  33.666  38.189  1.00  0.00           O
ATOM   2229  N   GLH   148      39.797  32.416  38.262  1.00  0.00           N
ATOM   2230  H   GLH   148      38.936  32.114  38.696  1.00  0.00           H
ATOM   2231  CA  GLH   148      40.051  31.763  36.964  1.00  0.00           C
ATOM   2232  HA  GLH   148      41.116  31.525  36.964  1.00  0.00           H
ATOM   2233  CB  GLH   148      39.377  30.420  36.894  1.00  0.00           C
ATOM   2234  HB2 GLH   148      40.004  29.681  37.394  1.00  0.00           H
ATOM   2235  HB3 GLH   148      38.381  30.600  37.300  1.00  0.00           H
ATOM   2236  CG  GLH   148      39.130  29.867  35.493  1.00  0.00           C
ATOM   2237  HG2 GLH   148      38.747  30.595  34.777  1.00  0.00           H
ATOM   2238  HG3 GLH   148      40.091  29.530  35.103  1.00  0.00           H
ATOM   2239  CD  GLH   148      38.320  28.599  35.380  1.00  0.00           C
ATOM   2240  OE1 GLH   148      38.744  27.455  35.476  1.00  0.00           O
ATOM   2241  OE2 GLH   148      36.994  28.779  35.138  1.00  0.00           O
ATOM   2242  HE2 GLH   148      36.731  29.692  35.270  1.00  0.00           H
ATOM   2243  C   GLH   148      39.837  32.699  35.781  1.00  0.00           C
ATOM   2244  O   GLH   148      38.780  33.269  35.666  1.00  0.00           O
ATOM   2245  N   CYX   149      40.849  32.799  34.950  1.00  0.00           N
ATOM   2246  H   CYX   149      41.729  32.344  35.152  1.00  0.00           H
ATOM   2247  CA  CYX   149      40.781  33.398  33.669  1.00  0.00           C
ATOM   2248  HA  CYX   149      40.199  34.317  33.715  1.00  0.00           H
ATOM   2249  CB  CYX   149      42.161  33.827  33.111  1.00  0.00           C
ATOM   2250  HB2 CYX   149      42.102  33.929  32.028  1.00  0.00           H
ATOM   2251  HB3 CYX   149      42.210  34.860  33.455  1.00  0.00           H
ATOM   2252  SG  CYX   149      43.589  32.886  33.742  1.00  0.00           S
ATOM   2253  C   CYX   149      39.966  32.421  32.713  1.00  0.00           C
ATOM   2254  O   CYX   149      40.178  31.239  32.756  1.00  0.00           O
ATOM   2255  N   ALA   150      39.125  33.034  31.823  1.00  0.00           N
ATOM   2256  H   ALA   150      38.934  34.012  31.990  1.00  0.00           H
ATOM   2257  CA  ALA   150      38.446  32.323  30.807  1.00  0.00           C
ATOM   2258  HA  ALA   150      38.002  31.403  31.186  1.00  0.00           H
ATOM   2259  CB  ALA   150      37.245  33.156  30.289  1.00  0.00           C
ATOM   2260  HB1 ALA   150      37.577  34.148  29.981  1.00  0.00           H
ATOM   2261  HB2 ALA   150      36.851  32.665  29.399  1.00  0.00           H
ATOM   2262  HB3 ALA   150      36.352  33.144  30.914  1.00  0.00           H
ATOM   2263  C   ALA   150      39.388  31.944  29.706  1.00  0.00           C
ATOM   2264  O   ALA   150      40.317  32.650  29.353  1.00  0.00           O
ATOM   2265  N   CYX   151      38.985  30.829  29.069  1.00  0.00           N
ATOM   2266  H   CYX   151      38.340  30.216  29.547  1.00  0.00           H
ATOM   2267  CA  CYX   151      39.732  30.239  27.972  1.00  0.00           C
ATOM   2268  HA  CYX   151      40.254  31.057  27.476  1.00  0.00           H
ATOM   2269  CB  CYX   151      40.775  29.251  28.463  1.00  0.00           C
ATOM   2270  HB2 CYX   151      40.134  28.493  28.913  1.00  0.00           H
ATOM   2271  HB3 CYX   151      41.275  28.804  27.602  1.00  0.00           H
ATOM   2272  SG  CYX   151      42.143  29.807  29.553  1.00  0.00           S
ATOM   2273  C   CYX   151      38.793  29.540  26.917  1.00  0.00           C
ATOM   2274  O   CYX   151      37.746  28.971  27.285  1.00  0.00           O
ATOM   2275  N   VAL   152      39.106  29.603  25.609  1.00  0.00           N
ATOM   2276  H   VAL   152      39.935  30.121  25.355  1.00  0.00           H
ATOM   2277  CA  VAL   152      38.282  29.036  24.556  1.00  0.00           C
ATOM   2278  HA  VAL   152      38.046  28.021  24.873  1.00  0.00           H
ATOM   2279  CB  VAL   152      36.966  29.833  24.268  1.00  0.00           C
ATOM   2280  HB  VAL   152      36.549  30.180  25.212  1.00  0.00           H
ATOM   2281  CG1 VAL   152      37.087  31.091  23.386  1.00  0.00           C
ATOM   2282 HG11 VAL   152      37.905  31.682  23.798  1.00  0.00           H
ATOM   2283 HG12 VAL   152      37.449  30.804  22.399  1.00  0.00           H
ATOM   2284 HG13 VAL   152      36.162  31.667  23.341  1.00  0.00           H
ATOM   2285  CG2 VAL   152      35.860  28.909  23.730  1.00  0.00           C
ATOM   2286 HG21 VAL   152      34.923  29.459  23.640  1.00  0.00           H
ATOM   2287 HG22 VAL   152      36.189  28.443  22.802  1.00  0.00           H
ATOM   2288 HG23 VAL   152      35.620  28.169  24.494  1.00  0.00           H
ATOM   2289  C   VAL   152      39.152  29.098  23.268  1.00  0.00           C
ATOM   2290  O   VAL   152      40.025  29.990  23.180  1.00  0.00           O
ATOM   2291  N   ASN   153      39.041  28.055  22.370  1.00  0.00           N
ATOM   2292  H   ASN   153      38.252  27.448  22.540  1.00  0.00           H
ATOM   2293  CA  ASN   153      39.822  27.769  21.149  1.00  0.00           C
ATOM   2294  HA  ASN   153      39.644  26.718  20.925  1.00  0.00           H
ATOM   2295  CB  ASN   153      39.325  28.759  20.021  1.00  0.00           C
ATOM   2296  HB2 ASN   153      39.490  29.779  20.365  1.00  0.00           H
ATOM   2297  HB3 ASN   153      40.029  28.646  19.197  1.00  0.00           H
ATOM   2298  CG  ASN   153      37.878  28.477  19.632  1.00  0.00           C
ATOM   2299  OD1 ASN   153      37.487  27.446  19.090  1.00  0.00           O
ATOM   2300  ND2 ASN   153      36.998  29.451  19.910  1.00  0.00           N
ATOM   2301 HD21 ASN   153      36.017  29.219  19.948  1.00  0.00           H
ATOM   2302 HD22 ASN   153      37.360  30.272  20.376  1.00  0.00           H
ATOM   2303  C   ASN   153      41.365  27.769  21.235  1.00  0.00           C
ATOM   2304  O   ASN   153      42.120  28.295  20.348  1.00  0.00           O
ATOM   2305  N   GLY   154      41.917  27.177  22.411  1.00  0.00           N
ATOM   2306  H   GLY   154      41.204  26.700  22.945  1.00  0.00           H
ATOM   2307  CA  GLY   154      43.256  26.963  22.710  1.00  0.00           C
ATOM   2308  HA2 GLY   154      43.360  26.227  23.507  1.00  0.00           H
ATOM   2309  HA3 GLY   154      43.813  26.530  21.879  1.00  0.00           H
ATOM   2310  C   GLY   154      43.939  28.198  23.255  1.00  0.00           C
ATOM   2311  O   GLY   154      45.127  28.375  23.225  1.00  0.00           O
ATOM   2312  N   SER   155      43.135  29.222  23.637  1.00  0.00           N
ATOM   2313  H   SER   155      42.154  29.005  23.739  1.00  0.00           H
ATOM   2314  CA  SER   155      43.567  30.540  23.994  1.00  0.00           C
ATOM   2315  HA  SER   155      44.622  30.485  24.260  1.00  0.00           H
ATOM   2316  CB  SER   155      43.446  31.434  22.724  1.00  0.00           C
ATOM   2317  HB2 SER   155      44.256  31.122  22.066  1.00  0.00           H
ATOM   2318  HB3 SER   155      42.482  31.249  22.248  1.00  0.00           H
ATOM   2319  OG  SER   155      43.742  32.749  23.148  1.00  0.00           O
ATOM   2320  HG  SER   155      44.665  32.774  23.412  1.00  0.00           H
ATOM   2321  C   SER   155      42.770  31.032  25.279  1.00  0.00           C
ATOM   2322  O   SER   155      41.793  30.394  25.653  1.00  0.00           O
ATOM   2323  N   CYX   156      43.229  32.123  25.928  1.00  0.00           N
ATOM   2324  H   CYX   156      44.011  32.567  25.470  1.00  0.00           H
ATOM   2325  CA  CYX   156      42.837  32.664  27.224  1.00  0.00           C
ATOM   2326  HA  CYX   156      41.824  32.327  27.445  1.00  0.00           H
ATOM   2327  CB  CYX   156      43.770  32.159  28.295  1.00  0.00           C
ATOM   2328  HB2 CYX   156      44.751  32.469  27.932  1.00  0.00           H
ATOM   2329  HB3 CYX   156      43.437  32.495  29.276  1.00  0.00           H
ATOM   2330  SG  CYX   156      43.772  30.337  28.374  1.00  0.00           S
ATOM   2331  C   CYX   156      42.858  34.199  27.339  1.00  0.00           C
ATOM   2332  O   CYX   156      43.595  34.849  26.582  1.00  0.00           O
ATOM   2333  N   PHE   157      42.159  34.797  28.337  1.00  0.00           N
ATOM   2334  H   PHE   157      41.484  34.199  28.790  1.00  0.00           H
ATOM   2335  CA  PHE   157      41.766  36.218  28.457  1.00  0.00           C
ATOM   2336  HA  PHE   157      42.394  36.819  27.799  1.00  0.00           H
ATOM   2337  CB  PHE   157      40.391  36.343  27.945  1.00  0.00           C
ATOM   2338  HB2 PHE   157      39.768  35.886  28.714  1.00  0.00           H
ATOM   2339  HB3 PHE   157      40.053  37.378  27.884  1.00  0.00           H
ATOM   2340  CG  PHE   157      40.182  35.687  26.520  1.00  0.00           C
ATOM   2341  CD1 PHE   157      39.766  34.366  26.439  1.00  0.00           C
ATOM   2342  HD1 PHE   157      39.604  33.723  27.291  1.00  0.00           H
ATOM   2343  CE1 PHE   157      39.647  33.759  25.189  1.00  0.00           C
ATOM   2344  HE1 PHE   157      39.275  32.745  25.185  1.00  0.00           H
ATOM   2345  CZ  PHE   157      39.834  34.493  24.021  1.00  0.00           C
ATOM   2346  HZ  PHE   157      39.629  34.075  23.046  1.00  0.00           H
ATOM   2347  CE2 PHE   157      40.161  35.820  24.120  1.00  0.00           C
ATOM   2348  HE2 PHE   157      40.180  36.423  23.224  1.00  0.00           H
ATOM   2349  CD2 PHE   157      40.418  36.476  25.412  1.00  0.00           C
ATOM   2350  HD2 PHE   157      40.760  37.501  25.405  1.00  0.00           H
ATOM   2351  C   PHE   157      41.859  36.807  29.907  1.00  0.00           C
ATOM   2352  O   PHE   157      41.117  36.274  30.822  1.00  0.00           O
ATOM   2353  N   THR   158      42.583  37.898  30.110  1.00  0.00           N
ATOM   2354  H   THR   158      43.088  38.313  29.340  1.00  0.00           H
ATOM   2355  CA  THR   158      42.627  38.485  31.411  1.00  0.00           C
ATOM   2356  HA  THR   158      41.778  38.140  32.001  1.00  0.00           H
ATOM   2357  CB  THR   158      43.947  38.211  32.080  1.00  0.00           C
ATOM   2358  HB  THR   158      44.854  38.600  31.617  1.00  0.00           H
ATOM   2359  CG2 THR   158      43.720  38.488  33.523  1.00  0.00           C
ATOM   2360 HG21 THR   158      43.710  39.571  33.648  1.00  0.00           H
ATOM   2361 HG22 THR   158      42.794  38.049  33.893  1.00  0.00           H
ATOM   2362 HG23 THR   158      44.604  38.136  34.055  1.00  0.00           H
ATOM   2363  OG1 THR   158      44.258  36.828  32.001  1.00  0.00           O
ATOM   2364  HG1 THR   158      43.432  36.340  32.027  1.00  0.00           H
ATOM   2365  C   THR   158      42.289  39.971  31.283  1.00  0.00           C
ATOM   2366  O   THR   158      43.051  40.718  30.650  1.00  0.00           O
ATOM   2367  N   VAL   159      41.339  40.400  32.042  1.00  0.00           N
ATOM   2368  H   VAL   159      40.857  39.726  32.621  1.00  0.00           H
ATOM   2369  CA  VAL   159      41.154  41.804  32.352  1.00  0.00           C
ATOM   2370  HA  VAL   159      41.189  42.385  31.431  1.00  0.00           H
ATOM   2371  CB  VAL   159      39.682  42.079  32.813  1.00  0.00           C
ATOM   2372  HB  VAL   159      38.998  41.710  32.048  1.00  0.00           H
ATOM   2373  CG1 VAL   159      39.317  41.394  34.127  1.00  0.00           C
ATOM   2374 HG11 VAL   159      39.120  40.327  34.025  1.00  0.00           H
ATOM   2375 HG12 VAL   159      40.042  41.582  34.919  1.00  0.00           H
ATOM   2376 HG13 VAL   159      38.356  41.742  34.505  1.00  0.00           H
ATOM   2377  CG2 VAL   159      39.466  43.575  32.806  1.00  0.00           C
ATOM   2378 HG21 VAL   159      38.398  43.770  32.903  1.00  0.00           H
ATOM   2379 HG22 VAL   159      39.981  43.994  33.670  1.00  0.00           H
ATOM   2380 HG23 VAL   159      39.765  44.030  31.862  1.00  0.00           H
ATOM   2381  C   VAL   159      42.114  42.338  33.348  1.00  0.00           C
ATOM   2382  O   VAL   159      42.409  41.749  34.459  1.00  0.00           O
ATOM   2383  N   MET   160      42.801  43.436  32.988  1.00  0.00           N
ATOM   2384  H   MET   160      42.782  43.799  32.047  1.00  0.00           H
ATOM   2385  CA  MET   160      43.715  44.041  33.935  1.00  0.00           C
ATOM   2386  HA  MET   160      43.738  43.548  34.906  1.00  0.00           H
ATOM   2387  CB  MET   160      45.187  43.922  33.364  1.00  0.00           C
ATOM   2388  HB2 MET   160      45.247  44.462  32.418  1.00  0.00           H
ATOM   2389  HB3 MET   160      45.859  44.379  34.088  1.00  0.00           H
ATOM   2390  CG  MET   160      45.696  42.445  33.263  1.00  0.00           C
ATOM   2391  HG2 MET   160      44.832  41.794  33.399  1.00  0.00           H
ATOM   2392  HG3 MET   160      46.116  42.322  32.265  1.00  0.00           H
ATOM   2393  SD  MET   160      46.913  41.845  34.435  1.00  0.00           S
ATOM   2394  CE  MET   160      48.270  42.852  33.850  1.00  0.00           C
ATOM   2395  HE1 MET   160      48.848  42.301  33.110  1.00  0.00           H
ATOM   2396  HE2 MET   160      47.808  43.643  33.260  1.00  0.00           H
ATOM   2397  HE3 MET   160      48.759  43.160  34.775  1.00  0.00           H
ATOM   2398  C   MET   160      43.354  45.501  34.141  1.00  0.00           C
ATOM   2399  O   MET   160      42.890  46.196  33.230  1.00  0.00           O
ATOM   2400  N   THR   161      43.739  46.030  35.325  1.00  0.00           N
ATOM   2401  H   THR   161      44.366  45.417  35.828  1.00  0.00           H
ATOM   2402  CA  THR   161      43.376  47.382  35.838  1.00  0.00           C
ATOM   2403  HA  THR   161      43.163  47.997  34.965  1.00  0.00           H
ATOM   2404  CB  THR   161      42.121  47.417  36.703  1.00  0.00           C
ATOM   2405  HB  THR   161      42.299  46.817  37.595  1.00  0.00           H
ATOM   2406  CG2 THR   161      41.567  48.748  37.125  1.00  0.00           C
ATOM   2407 HG21 THR   161      42.193  49.195  37.896  1.00  0.00           H
ATOM   2408 HG22 THR   161      41.495  49.499  36.338  1.00  0.00           H
ATOM   2409 HG23 THR   161      40.531  48.641  37.446  1.00  0.00           H
ATOM   2410  OG1 THR   161      41.104  46.873  35.909  1.00  0.00           O
ATOM   2411  HG1 THR   161      40.277  46.962  36.388  1.00  0.00           H
ATOM   2412  C   THR   161      44.582  48.092  36.444  1.00  0.00           C
ATOM   2413  O   THR   161      45.368  47.435  37.171  1.00  0.00           O
ATOM   2414  N   ASP   162      44.582  49.433  36.357  1.00  0.00           N
ATOM   2415  H   ASP   162      43.910  49.847  35.729  1.00  0.00           H
ATOM   2416  CA  ASP   162      45.648  50.379  36.868  1.00  0.00           C
ATOM   2417  HA  ASP   162      46.090  49.921  37.752  1.00  0.00           H
ATOM   2418  CB  ASP   162      46.750  50.402  35.702  1.00  0.00           C
ATOM   2419  HB2 ASP   162      46.945  49.408  35.298  1.00  0.00           H
ATOM   2420  HB3 ASP   162      46.429  50.992  34.843  1.00  0.00           H
ATOM   2421  CG  ASP   162      48.030  51.039  36.235  1.00  0.00           C
ATOM   2422  OD1 ASP   162      49.048  51.062  35.517  1.00  0.00           O
ATOM   2423  OD2 ASP   162      48.169  51.348  37.429  1.00  0.00           O
ATOM   2424  C   ASP   162      45.038  51.738  37.197  1.00  0.00           C
ATOM   2425  O   ASP   162      44.048  52.036  36.596  1.00  0.00           O
ATOM   2426  N   GLY   163      45.663  52.610  38.057  1.00  0.00           N
ATOM   2427  H   GLY   163      46.519  52.255  38.460  1.00  0.00           H
ATOM   2428  CA  GLY   163      45.099  53.836  38.494  1.00  0.00           C
ATOM   2429  HA2 GLY   163      45.836  54.613  38.696  1.00  0.00           H
ATOM   2430  HA3 GLY   163      44.520  54.198  37.643  1.00  0.00           H
ATOM   2431  C   GLY   163      44.209  53.783  39.714  1.00  0.00           C
ATOM   2432  O   GLY   163      43.928  52.693  40.224  1.00  0.00           O
ATOM   2433  N   PRO   164      43.596  54.935  40.033  1.00  0.00           N
ATOM   2434  CD  PRO   164      43.529  56.201  39.181  1.00  0.00           C
ATOM   2435  HD2 PRO   164      43.100  55.860  38.239  1.00  0.00           H
ATOM   2436  HD3 PRO   164      44.509  56.675  39.237  1.00  0.00           H
ATOM   2437  CG  PRO   164      42.515  57.143  39.839  1.00  0.00           C
ATOM   2438  HG2 PRO   164      41.627  57.174  39.209  1.00  0.00           H
ATOM   2439  HG3 PRO   164      43.024  58.107  39.825  1.00  0.00           H
ATOM   2440  CB  PRO   164      42.428  56.686  41.289  1.00  0.00           C
ATOM   2441  HB2 PRO   164      41.474  56.918  41.763  1.00  0.00           H
ATOM   2442  HB3 PRO   164      43.181  57.204  41.883  1.00  0.00           H
ATOM   2443  CA  PRO   164      42.814  55.164  41.261  1.00  0.00           C
ATOM   2444  HA  PRO   164      43.419  54.903  42.131  1.00  0.00           H
ATOM   2445  C   PRO   164      41.589  54.250  41.287  1.00  0.00           C
ATOM   2446  O   PRO   164      41.086  53.714  40.300  1.00  0.00           O
ATOM   2447  N   SER   165      40.890  54.162  42.418  1.00  0.00           N
ATOM   2448  H   SER   165      41.394  54.531  43.212  1.00  0.00           H
ATOM   2449  CA  SER   165      39.465  53.677  42.566  1.00  0.00           C
ATOM   2450  HA  SER   165      39.401  52.645  42.218  1.00  0.00           H
ATOM   2451  CB  SER   165      39.097  53.647  44.054  1.00  0.00           C
ATOM   2452  HB2 SER   165      38.164  53.104  44.209  1.00  0.00           H
ATOM   2453  HB3 SER   165      39.892  53.246  44.684  1.00  0.00           H
ATOM   2454  OG  SER   165      38.876  55.038  44.453  1.00  0.00           O
ATOM   2455  HG  SER   165      39.697  55.522  44.565  1.00  0.00           H
ATOM   2456  C   SER   165      38.376  54.597  41.840  1.00  0.00           C
ATOM   2457  O   SER   165      37.157  54.359  42.021  1.00  0.00           O
ATOM   2458  N   ASN   166      38.861  55.579  41.047  1.00  0.00           N
ATOM   2459  H   ASN   166      39.861  55.726  41.029  1.00  0.00           H
ATOM   2460  CA  ASN   166      38.108  56.717  40.556  1.00  0.00           C
ATOM   2461  HA  ASN   166      37.086  56.425  40.317  1.00  0.00           H
ATOM   2462  CB  ASN   166      38.197  57.831  41.592  1.00  0.00           C
ATOM   2463  HB2 ASN   166      38.750  57.568  42.494  1.00  0.00           H
ATOM   2464  HB3 ASN   166      38.414  58.820  41.190  1.00  0.00           H
ATOM   2465  CG  ASN   166      36.813  58.000  42.160  1.00  0.00           C
ATOM   2466  OD1 ASN   166      36.148  59.040  42.040  1.00  0.00           O
ATOM   2467  ND2 ASN   166      36.286  57.021  42.856  1.00  0.00           N
ATOM   2468 HD21 ASN   166      35.363  57.281  43.177  1.00  0.00           H
ATOM   2469 HD22 ASN   166      36.853  56.211  43.061  1.00  0.00           H
ATOM   2470  C   ASN   166      38.586  57.161  39.176  1.00  0.00           C
ATOM   2471  O   ASN   166      39.272  56.330  38.577  1.00  0.00           O
ATOM   2472  N   GLY   167      38.045  58.160  38.627  1.00  0.00           N
ATOM   2473  H   GLY   167      37.468  58.745  39.214  1.00  0.00           H
ATOM   2474  CA  GLY   167      38.012  58.322  37.180  1.00  0.00           C
ATOM   2475  HA2 GLY   167      37.527  57.427  36.789  1.00  0.00           H
ATOM   2476  HA3 GLY   167      37.441  59.217  36.930  1.00  0.00           H
ATOM   2477  C   GLY   167      39.223  58.552  36.348  1.00  0.00           C
ATOM   2478  O   GLY   167      39.140  58.601  35.090  1.00  0.00           O
ATOM   2479  N   GLN   168      40.473  58.643  36.875  1.00  0.00           N
ATOM   2480  H   GLN   168      40.544  58.572  37.880  1.00  0.00           H
ATOM   2481  CA  GLN   168      41.682  58.478  35.979  1.00  0.00           C
ATOM   2482  HA  GLN   168      41.429  58.848  34.985  1.00  0.00           H
ATOM   2483  CB  GLN   168      42.854  59.230  36.554  1.00  0.00           C
ATOM   2484  HB2 GLN   168      42.896  58.977  37.613  1.00  0.00           H
ATOM   2485  HB3 GLN   168      43.828  58.915  36.180  1.00  0.00           H
ATOM   2486  CG  GLN   168      42.750  60.781  36.346  1.00  0.00           C
ATOM   2487  HG2 GLN   168      43.674  61.068  35.844  1.00  0.00           H
ATOM   2488  HG3 GLN   168      41.903  60.971  35.686  1.00  0.00           H
ATOM   2489  CD  GLN   168      42.575  61.561  37.723  1.00  0.00           C
ATOM   2490  OE1 GLN   168      42.997  61.185  38.817  1.00  0.00           O
ATOM   2491  NE2 GLN   168      41.752  62.582  37.626  1.00  0.00           N
ATOM   2492 HE21 GLN   168      41.241  62.681  36.761  1.00  0.00           H
ATOM   2493 HE22 GLN   168      41.564  63.153  38.437  1.00  0.00           H
ATOM   2494  C   GLN   168      42.136  57.063  35.681  1.00  0.00           C
ATOM   2495  O   GLN   168      43.011  56.840  34.865  1.00  0.00           O
ATOM   2496  N   ALA   169      41.565  56.024  36.353  1.00  0.00           N
ATOM   2497  H   ALA   169      40.874  56.253  37.052  1.00  0.00           H
ATOM   2498  CA  ALA   169      41.786  54.579  36.153  1.00  0.00           C
ATOM   2499  HA  ALA   169      42.672  54.176  36.643  1.00  0.00           H
ATOM   2500  CB  ALA   169      40.660  53.794  36.896  1.00  0.00           C
ATOM   2501  HB1 ALA   169      40.778  52.711  36.893  1.00  0.00           H
ATOM   2502  HB2 ALA   169      40.582  54.153  37.922  1.00  0.00           H
ATOM   2503  HB3 ALA   169      39.662  53.984  36.499  1.00  0.00           H
ATOM   2504  C   ALA   169      41.710  54.261  34.652  1.00  0.00           C
ATOM   2505  O   ALA   169      41.055  54.989  33.865  1.00  0.00           O
ATOM   2506  N   SER   170      42.351  53.214  34.212  1.00  0.00           N
ATOM   2507  H   SER   170      42.960  52.733  34.859  1.00  0.00           H
ATOM   2508  CA  SER   170      42.291  52.529  32.956  1.00  0.00           C
ATOM   2509  HA  SER   170      41.374  52.901  32.499  1.00  0.00           H
ATOM   2510  CB  SER   170      43.386  53.176  32.058  1.00  0.00           C
ATOM   2511  HB2 SER   170      42.972  54.156  31.825  1.00  0.00           H
ATOM   2512  HB3 SER   170      44.298  53.388  32.617  1.00  0.00           H
ATOM   2513  OG  SER   170      43.683  52.421  30.863  1.00  0.00           O
ATOM   2514  HG  SER   170      43.689  52.921  30.044  1.00  0.00           H
ATOM   2515  C   SER   170      42.320  51.002  33.070  1.00  0.00           C
ATOM   2516  O   SER   170      42.999  50.424  33.928  1.00  0.00           O
ATOM   2517  N   TYR   171      41.583  50.328  32.188  1.00  0.00           N
ATOM   2518  H   TYR   171      41.081  50.911  31.533  1.00  0.00           H
ATOM   2519  CA  TYR   171      41.193  48.912  32.124  1.00  0.00           C
ATOM   2520  HA  TYR   171      41.731  48.407  32.926  1.00  0.00           H
ATOM   2521  CB  TYR   171      39.677  48.701  32.410  1.00  0.00           C
ATOM   2522  HB2 TYR   171      39.205  48.728  31.428  1.00  0.00           H
ATOM   2523  HB3 TYR   171      39.623  47.661  32.735  1.00  0.00           H
ATOM   2524  CG  TYR   171      39.043  49.700  33.312  1.00  0.00           C
ATOM   2525  CD1 TYR   171      38.357  50.818  32.737  1.00  0.00           C
ATOM   2526  HD1 TYR   171      38.361  50.733  31.661  1.00  0.00           H
ATOM   2527  CE1 TYR   171      37.891  51.860  33.558  1.00  0.00           C
ATOM   2528  HE1 TYR   171      37.264  52.659  33.191  1.00  0.00           H
ATOM   2529  CZ  TYR   171      37.948  51.722  34.932  1.00  0.00           C
ATOM   2530  OH  TYR   171      37.478  52.753  35.647  1.00  0.00           O
ATOM   2531  HH  TYR   171      36.751  53.230  35.239  1.00  0.00           H
ATOM   2532  CE2 TYR   171      38.676  50.674  35.476  1.00  0.00           C
ATOM   2533  HE2 TYR   171      38.767  50.657  36.551  1.00  0.00           H
ATOM   2534  CD2 TYR   171      39.185  49.680  34.644  1.00  0.00           C
ATOM   2535  HD2 TYR   171      39.637  48.810  35.100  1.00  0.00           H
ATOM   2536  C   TYR   171      41.600  48.418  30.772  1.00  0.00           C
ATOM   2537  O   TYR   171      41.289  49.014  29.753  1.00  0.00           O
ATOM   2538  N   LYS   172      42.260  47.268  30.682  1.00  0.00           N
ATOM   2539  H   LYS   172      42.526  46.806  31.539  1.00  0.00           H
ATOM   2540  CA  LYS   172      42.772  46.671  29.433  1.00  0.00           C
ATOM   2541  HA  LYS   172      42.074  46.978  28.654  1.00  0.00           H
ATOM   2542  CB  LYS   172      44.215  47.148  29.212  1.00  0.00           C
ATOM   2543  HB2 LYS   172      44.940  46.792  29.944  1.00  0.00           H
ATOM   2544  HB3 LYS   172      44.493  46.771  28.228  1.00  0.00           H
ATOM   2545  CG  LYS   172      44.272  48.648  29.117  1.00  0.00           C
ATOM   2546  HG2 LYS   172      43.790  48.967  28.193  1.00  0.00           H
ATOM   2547  HG3 LYS   172      43.937  49.151  30.024  1.00  0.00           H
ATOM   2548  CD  LYS   172      45.721  49.097  28.834  1.00  0.00           C
ATOM   2549  HD2 LYS   172      46.496  48.720  29.502  1.00  0.00           H
ATOM   2550  HD3 LYS   172      45.909  48.667  27.851  1.00  0.00           H
ATOM   2551  CE  LYS   172      45.725  50.599  28.604  1.00  0.00           C
ATOM   2552  HE2 LYS   172      44.836  51.078  28.196  1.00  0.00           H
ATOM   2553  HE3 LYS   172      45.796  51.027  29.604  1.00  0.00           H
ATOM   2554  NZ  LYS   172      46.891  50.961  27.825  1.00  0.00           N
ATOM   2555  HZ1 LYS   172      46.939  50.373  27.007  1.00  0.00           H
ATOM   2556  HZ2 LYS   172      46.899  51.957  27.660  1.00  0.00           H
ATOM   2557  HZ3 LYS   172      47.702  50.778  28.399  1.00  0.00           H
ATOM   2558  C   LYS   172      42.631  45.135  29.414  1.00  0.00           C
ATOM   2559  O   LYS   172      42.659  44.452  30.452  1.00  0.00           O
ATOM   2560  N   ILE   173      42.168  44.564  28.315  1.00  0.00           N
ATOM   2561  H   ILE   173      42.020  45.139  27.499  1.00  0.00           H
ATOM   2562  CA  ILE   173      41.952  43.125  28.302  1.00  0.00           C
ATOM   2563  HA  ILE   173      42.134  42.682  29.281  1.00  0.00           H
ATOM   2564  CB  ILE   173      40.473  42.749  27.962  1.00  0.00           C
ATOM   2565  HB  ILE   173      40.334  43.089  26.936  1.00  0.00           H
ATOM   2566  CG2 ILE   173      40.479  41.205  27.974  1.00  0.00           C
ATOM   2567 HG21 ILE   173      39.508  40.764  27.745  1.00  0.00           H
ATOM   2568 HG22 ILE   173      41.073  40.776  27.168  1.00  0.00           H
ATOM   2569 HG23 ILE   173      40.839  40.764  28.904  1.00  0.00           H
ATOM   2570  CG1 ILE   173      39.383  43.415  28.917  1.00  0.00           C
ATOM   2571 HG12 ILE   173      39.565  43.170  29.963  1.00  0.00           H
ATOM   2572 HG13 ILE   173      39.644  44.463  28.767  1.00  0.00           H
ATOM   2573  CD1 ILE   173      37.985  42.984  28.491  1.00  0.00           C
ATOM   2574 HD11 ILE   173      37.865  41.987  28.917  1.00  0.00           H
ATOM   2575 HD12 ILE   173      37.195  43.694  28.737  1.00  0.00           H
ATOM   2576 HD13 ILE   173      37.948  42.994  27.402  1.00  0.00           H
ATOM   2577  C   ILE   173      42.957  42.554  27.351  1.00  0.00           C
ATOM   2578  O   ILE   173      43.082  43.036  26.244  1.00  0.00           O
ATOM   2579  N   PHE   174      43.674  41.521  27.764  1.00  0.00           N
ATOM   2580  H   PHE   174      43.564  41.252  28.731  1.00  0.00           H
ATOM   2581  CA  PHE   174      44.713  40.856  26.906  1.00  0.00           C
ATOM   2582  HA  PHE   174      44.674  41.276  25.900  1.00  0.00           H
ATOM   2583  CB  PHE   174      46.071  40.892  27.687  1.00  0.00           C
ATOM   2584  HB2 PHE   174      45.951  40.529  28.708  1.00  0.00           H
ATOM   2585  HB3 PHE   174      46.750  40.149  27.270  1.00  0.00           H
ATOM   2586  CG  PHE   174      46.804  42.222  27.742  1.00  0.00           C
ATOM   2587  CD1 PHE   174      46.288  43.235  28.554  1.00  0.00           C
ATOM   2588  HD1 PHE   174      45.338  43.119  29.053  1.00  0.00           H
ATOM   2589  CE1 PHE   174      47.134  44.406  28.692  1.00  0.00           C
ATOM   2590  HE1 PHE   174      46.792  45.116  29.430  1.00  0.00           H
ATOM   2591  CZ  PHE   174      48.260  44.582  27.913  1.00  0.00           C
ATOM   2592  HZ  PHE   174      48.883  45.458  27.811  1.00  0.00           H
ATOM   2593  CE2 PHE   174      48.753  43.516  27.213  1.00  0.00           C
ATOM   2594  HE2 PHE   174      49.663  43.633  26.642  1.00  0.00           H
ATOM   2595  CD2 PHE   174      48.099  42.312  27.160  1.00  0.00           C
ATOM   2596  HD2 PHE   174      48.492  41.497  26.569  1.00  0.00           H
ATOM   2597  C   PHE   174      44.338  39.395  26.544  1.00  0.00           C
ATOM   2598  O   PHE   174      43.746  38.687  27.359  1.00  0.00           O
ATOM   2599  N   LYS   175      44.659  39.028  25.286  1.00  0.00           N
ATOM   2600  H   LYS   175      45.023  39.718  24.644  1.00  0.00           H
ATOM   2601  CA  LYS   175      44.611  37.641  24.838  1.00  0.00           C
ATOM   2602  HA  LYS   175      44.053  37.052  25.566  1.00  0.00           H
ATOM   2603  CB  LYS   175      43.934  37.669  23.444  1.00  0.00           C
ATOM   2604  HB2 LYS   175      42.957  38.143  23.540  1.00  0.00           H
ATOM   2605  HB3 LYS   175      44.615  38.198  22.778  1.00  0.00           H
ATOM   2606  CG  LYS   175      43.651  36.157  22.973  1.00  0.00           C
ATOM   2607  HG2 LYS   175      44.568  35.570  22.961  1.00  0.00           H
ATOM   2608  HG3 LYS   175      42.968  35.706  23.693  1.00  0.00           H
ATOM   2609  CD  LYS   175      42.988  36.141  21.569  1.00  0.00           C
ATOM   2610  HD2 LYS   175      42.054  36.697  21.487  1.00  0.00           H
ATOM   2611  HD3 LYS   175      43.729  36.525  20.868  1.00  0.00           H
ATOM   2612  CE  LYS   175      42.816  34.738  21.168  1.00  0.00           C
ATOM   2613  HE2 LYS   175      43.741  34.164  21.227  1.00  0.00           H
ATOM   2614  HE3 LYS   175      42.135  34.193  21.821  1.00  0.00           H
ATOM   2615  NZ  LYS   175      42.305  34.665  19.786  1.00  0.00           N
ATOM   2616  HZ1 LYS   175      42.977  34.960  19.092  1.00  0.00           H
ATOM   2617  HZ2 LYS   175      42.008  33.730  19.547  1.00  0.00           H
ATOM   2618  HZ3 LYS   175      41.501  35.274  19.844  1.00  0.00           H
ATOM   2619  C   LYS   175      45.968  36.962  24.759  1.00  0.00           C
ATOM   2620  O   LYS   175      46.899  37.478  24.100  1.00  0.00           O
ATOM   2621  N   MET   176      45.970  35.717  25.282  1.00  0.00           N
ATOM   2622  H   MET   176      45.088  35.326  25.581  1.00  0.00           H
ATOM   2623  CA  MET   176      47.100  34.883  25.447  1.00  0.00           C
ATOM   2624  HA  MET   176      47.925  35.470  25.043  1.00  0.00           H
ATOM   2625  CB  MET   176      47.380  34.556  26.925  1.00  0.00           C
ATOM   2626  HB2 MET   176      46.381  34.325  27.294  1.00  0.00           H
ATOM   2627  HB3 MET   176      48.025  33.678  26.866  1.00  0.00           H
ATOM   2628  CG  MET   176      48.050  35.760  27.610  1.00  0.00           C
ATOM   2629  HG2 MET   176      48.582  35.461  28.513  1.00  0.00           H
ATOM   2630  HG3 MET   176      48.816  36.110  26.918  1.00  0.00           H
ATOM   2631  SD  MET   176      47.087  37.182  28.146  1.00  0.00           S
ATOM   2632  CE  MET   176      46.306  36.548  29.629  1.00  0.00           C
ATOM   2633  HE1 MET   176      45.840  35.584  29.422  1.00  0.00           H
ATOM   2634  HE2 MET   176      47.083  36.704  30.378  1.00  0.00           H
ATOM   2635  HE3 MET   176      45.414  37.105  29.915  1.00  0.00           H
ATOM   2636  C   MET   176      47.025  33.576  24.654  1.00  0.00           C
ATOM   2637  O   MET   176      45.999  32.940  24.571  1.00  0.00           O
ATOM   2638  N   GLU   177      48.140  33.222  23.997  1.00  0.00           N
ATOM   2639  H   GLU   177      48.925  33.845  23.876  1.00  0.00           H
ATOM   2640  CA  GLU   177      48.264  31.909  23.326  1.00  0.00           C
ATOM   2641  HA  GLU   177      47.596  31.124  23.682  1.00  0.00           H
ATOM   2642  CB  GLU   177      47.782  32.097  21.844  1.00  0.00           C
ATOM   2643  HB2 GLU   177      46.825  32.615  21.782  1.00  0.00           H
ATOM   2644  HB3 GLU   177      48.483  32.633  21.206  1.00  0.00           H
ATOM   2645  CG  GLU   177      47.738  30.676  21.214  1.00  0.00           C
ATOM   2646  HG2 GLU   177      48.691  30.239  21.512  1.00  0.00           H
ATOM   2647  HG3 GLU   177      46.885  30.113  21.593  1.00  0.00           H
ATOM   2648  CD  GLU   177      47.737  30.721  19.745  1.00  0.00           C
ATOM   2649  OE1 GLU   177      47.101  31.592  19.088  1.00  0.00           O
ATOM   2650  OE2 GLU   177      48.432  29.777  19.211  1.00  0.00           O
ATOM   2651  C   GLU   177      49.750  31.414  23.426  1.00  0.00           C
ATOM   2652  O   GLU   177      50.579  32.217  23.190  1.00  0.00           O
ATOM   2653  N   LYS   178      49.903  30.202  23.966  1.00  0.00           N
ATOM   2654  H   LYS   178      49.022  29.770  24.203  1.00  0.00           H
ATOM   2655  CA  LYS   178      51.202  29.451  24.212  1.00  0.00           C
ATOM   2656  HA  LYS   178      50.962  28.493  24.672  1.00  0.00           H
ATOM   2657  CB  LYS   178      51.856  29.035  22.904  1.00  0.00           C
ATOM   2658  HB2 LYS   178      51.946  29.891  22.236  1.00  0.00           H
ATOM   2659  HB3 LYS   178      52.858  28.615  22.992  1.00  0.00           H
ATOM   2660  CG  LYS   178      51.107  27.919  22.203  1.00  0.00           C
ATOM   2661  HG2 LYS   178      50.187  28.357  21.815  1.00  0.00           H
ATOM   2662  HG3 LYS   178      51.691  27.600  21.340  1.00  0.00           H
ATOM   2663  CD  LYS   178      50.889  26.645  22.949  1.00  0.00           C
ATOM   2664  HD2 LYS   178      51.892  26.444  23.327  1.00  0.00           H
ATOM   2665  HD3 LYS   178      50.157  26.782  23.745  1.00  0.00           H
ATOM   2666  CE  LYS   178      50.205  25.561  22.128  1.00  0.00           C
ATOM   2667  HE2 LYS   178      50.673  25.456  21.149  1.00  0.00           H
ATOM   2668  HE3 LYS   178      50.269  24.669  22.752  1.00  0.00           H
ATOM   2669  NZ  LYS   178      48.742  25.869  21.857  1.00  0.00           N
ATOM   2670  HZ1 LYS   178      48.622  26.516  21.091  1.00  0.00           H
ATOM   2671  HZ2 LYS   178      48.280  25.022  21.557  1.00  0.00           H
ATOM   2672  HZ3 LYS   178      48.295  26.096  22.734  1.00  0.00           H
ATOM   2673  C   LYS   178      52.096  30.224  25.188  1.00  0.00           C
ATOM   2674  O   LYS   178      53.267  30.266  25.053  1.00  0.00           O
ATOM   2675  N   GLY   179      51.482  30.749  26.219  1.00  0.00           N
ATOM   2676  H   GLY   179      50.474  30.695  26.262  1.00  0.00           H
ATOM   2677  CA  GLY   179      52.292  31.647  27.164  1.00  0.00           C
ATOM   2678  HA2 GLY   179      51.713  31.721  28.084  1.00  0.00           H
ATOM   2679  HA3 GLY   179      53.234  31.211  27.496  1.00  0.00           H
ATOM   2680  C   GLY   179      52.516  33.054  26.716  1.00  0.00           C
ATOM   2681  O   GLY   179      52.991  33.858  27.471  1.00  0.00           O
ATOM   2682  N   LYS   180      52.044  33.476  25.496  1.00  0.00           N
ATOM   2683  H   LYS   180      51.777  32.746  24.852  1.00  0.00           H
ATOM   2684  CA  LYS   180      52.530  34.643  24.882  1.00  0.00           C
ATOM   2685  HA  LYS   180      53.081  35.322  25.533  1.00  0.00           H
ATOM   2686  CB  LYS   180      53.413  34.203  23.667  1.00  0.00           C
ATOM   2687  HB2 LYS   180      54.190  33.552  24.067  1.00  0.00           H
ATOM   2688  HB3 LYS   180      52.741  33.828  22.896  1.00  0.00           H
ATOM   2689  CG  LYS   180      54.151  35.412  23.087  1.00  0.00           C
ATOM   2690  HG2 LYS   180      53.508  36.292  23.054  1.00  0.00           H
ATOM   2691  HG3 LYS   180      54.978  35.676  23.746  1.00  0.00           H
ATOM   2692  CD  LYS   180      54.734  35.151  21.737  1.00  0.00           C
ATOM   2693  HD2 LYS   180      55.449  34.338  21.864  1.00  0.00           H
ATOM   2694  HD3 LYS   180      53.985  34.653  21.121  1.00  0.00           H
ATOM   2695  CE  LYS   180      55.477  36.287  21.007  1.00  0.00           C
ATOM   2696  HE2 LYS   180      56.255  36.794  21.577  1.00  0.00           H
ATOM   2697  HE3 LYS   180      56.052  35.817  20.209  1.00  0.00           H
ATOM   2698  NZ  LYS   180      54.619  37.427  20.593  1.00  0.00           N
ATOM   2699  HZ1 LYS   180      54.414  37.875  21.474  1.00  0.00           H
ATOM   2700  HZ2 LYS   180      55.166  38.066  20.032  1.00  0.00           H
ATOM   2701  HZ3 LYS   180      53.847  37.007  20.094  1.00  0.00           H
ATOM   2702  C   LYS   180      51.280  35.449  24.394  1.00  0.00           C
ATOM   2703  O   LYS   180      50.217  34.969  23.964  1.00  0.00           O
ATOM   2704  N   VAL   181      51.363  36.766  24.516  1.00  0.00           N
ATOM   2705  H   VAL   181      52.270  37.181  24.671  1.00  0.00           H
ATOM   2706  CA  VAL   181      50.398  37.771  24.171  1.00  0.00           C
ATOM   2707  HA  VAL   181      49.418  37.548  24.594  1.00  0.00           H
ATOM   2708  CB  VAL   181      50.760  39.190  24.751  1.00  0.00           C
ATOM   2709  HB  VAL   181      51.750  39.524  24.444  1.00  0.00           H
ATOM   2710  CG1 VAL   181      49.619  40.230  24.381  1.00  0.00           C
ATOM   2711 HG11 VAL   181      48.696  40.088  24.943  1.00  0.00           H
ATOM   2712 HG12 VAL   181      50.147  41.183  24.420  1.00  0.00           H
ATOM   2713 HG13 VAL   181      49.265  40.138  23.354  1.00  0.00           H
ATOM   2714  CG2 VAL   181      50.868  39.264  26.320  1.00  0.00           C
ATOM   2715 HG21 VAL   181      49.903  39.118  26.805  1.00  0.00           H
ATOM   2716 HG22 VAL   181      51.666  38.609  26.670  1.00  0.00           H
ATOM   2717 HG23 VAL   181      51.384  40.175  26.619  1.00  0.00           H
ATOM   2718  C   VAL   181      50.180  37.670  22.631  1.00  0.00           C
ATOM   2719  O   VAL   181      51.076  37.546  21.796  1.00  0.00           O
ATOM   2720  N   VAL   182      48.910  37.886  22.223  1.00  0.00           N
ATOM   2721  H   VAL   182      48.276  37.995  23.001  1.00  0.00           H
ATOM   2722  CA  VAL   182      48.404  37.858  20.798  1.00  0.00           C
ATOM   2723  HA  VAL   182      49.221  37.731  20.087  1.00  0.00           H
ATOM   2724  CB  VAL   182      47.466  36.644  20.584  1.00  0.00           C
ATOM   2725  HB  VAL   182      46.491  36.718  21.066  1.00  0.00           H
ATOM   2726  CG1 VAL   182      47.268  36.363  19.113  1.00  0.00           C
ATOM   2727 HG11 VAL   182      48.265  36.134  18.737  1.00  0.00           H
ATOM   2728 HG12 VAL   182      46.569  35.549  18.926  1.00  0.00           H
ATOM   2729 HG13 VAL   182      46.790  37.196  18.598  1.00  0.00           H
ATOM   2730  CG2 VAL   182      48.049  35.363  21.333  1.00  0.00           C
ATOM   2731 HG21 VAL   182      49.026  35.202  20.878  1.00  0.00           H
ATOM   2732 HG22 VAL   182      48.089  35.463  22.418  1.00  0.00           H
ATOM   2733 HG23 VAL   182      47.444  34.507  21.033  1.00  0.00           H
ATOM   2734  C   VAL   182      47.739  39.126  20.256  1.00  0.00           C
ATOM   2735  O   VAL   182      47.956  39.514  19.126  1.00  0.00           O
ATOM   2736  N   LYS   183      46.941  39.774  21.073  1.00  0.00           N
ATOM   2737  H   LYS   183      46.988  39.447  22.027  1.00  0.00           H
ATOM   2738  CA  LYS   183      46.134  40.983  20.838  1.00  0.00           C
ATOM   2739  HA  LYS   183      46.717  41.735  20.306  1.00  0.00           H
ATOM   2740  CB  LYS   183      44.923  40.606  19.906  1.00  0.00           C
ATOM   2741  HB2 LYS   183      45.403  40.302  18.976  1.00  0.00           H
ATOM   2742  HB3 LYS   183      44.301  39.785  20.263  1.00  0.00           H
ATOM   2743  CG  LYS   183      44.077  41.800  19.487  1.00  0.00           C
ATOM   2744  HG2 LYS   183      43.630  42.309  20.340  1.00  0.00           H
ATOM   2745  HG3 LYS   183      44.737  42.458  18.923  1.00  0.00           H
ATOM   2746  CD  LYS   183      43.052  41.430  18.487  1.00  0.00           C
ATOM   2747  HD2 LYS   183      43.368  40.622  17.828  1.00  0.00           H
ATOM   2748  HD3 LYS   183      42.201  40.994  19.010  1.00  0.00           H
ATOM   2749  CE  LYS   183      42.601  42.620  17.628  1.00  0.00           C
ATOM   2750  HE2 LYS   183      42.408  43.425  18.338  1.00  0.00           H
ATOM   2751  HE3 LYS   183      43.430  42.978  17.018  1.00  0.00           H
ATOM   2752  NZ  LYS   183      41.407  42.304  16.846  1.00  0.00           N
ATOM   2753  HZ1 LYS   183      40.545  42.136  17.344  1.00  0.00           H
ATOM   2754  HZ2 LYS   183      41.152  43.074  16.244  1.00  0.00           H
ATOM   2755  HZ3 LYS   183      41.653  41.484  16.312  1.00  0.00           H
ATOM   2756  C   LYS   183      45.678  41.617  22.209  1.00  0.00           C
ATOM   2757  O   LYS   183      45.725  40.921  23.250  1.00  0.00           O
ATOM   2758  N   SER   184      45.245  42.881  22.294  1.00  0.00           N
ATOM   2759  H   SER   184      45.424  43.504  21.520  1.00  0.00           H
ATOM   2760  CA  SER   184      44.650  43.516  23.484  1.00  0.00           C
ATOM   2761  HA  SER   184      44.089  42.778  24.057  1.00  0.00           H
ATOM   2762  CB  SER   184      45.736  44.219  24.359  1.00  0.00           C
ATOM   2763  HB2 SER   184      45.217  44.731  25.170  1.00  0.00           H
ATOM   2764  HB3 SER   184      46.367  43.446  24.799  1.00  0.00           H
ATOM   2765  OG  SER   184      46.543  45.212  23.709  1.00  0.00           O
ATOM   2766  HG  SER   184      47.307  44.768  23.334  1.00  0.00           H
ATOM   2767  C   SER   184      43.661  44.532  23.086  1.00  0.00           C
ATOM   2768  O   SER   184      43.467  44.786  21.883  1.00  0.00           O
ATOM   2769  N   VAL   185      42.978  45.206  24.059  1.00  0.00           N
ATOM   2770  H   VAL   185      43.077  44.913  25.021  1.00  0.00           H
ATOM   2771  CA  VAL   185      42.017  46.309  23.864  1.00  0.00           C
ATOM   2772  HA  VAL   185      42.456  46.950  23.099  1.00  0.00           H
ATOM   2773  CB  VAL   185      40.712  45.787  23.266  1.00  0.00           C
ATOM   2774  HB  VAL   185      40.907  45.260  22.332  1.00  0.00           H
ATOM   2775  CG1 VAL   185      39.906  44.917  24.246  1.00  0.00           C
ATOM   2776 HG11 VAL   185      39.074  44.371  23.802  1.00  0.00           H
ATOM   2777 HG12 VAL   185      40.654  44.236  24.651  1.00  0.00           H
ATOM   2778 HG13 VAL   185      39.647  45.599  25.056  1.00  0.00           H
ATOM   2779  CG2 VAL   185      39.831  47.021  22.841  1.00  0.00           C
ATOM   2780 HG21 VAL   185      39.092  46.651  22.131  1.00  0.00           H
ATOM   2781 HG22 VAL   185      39.187  47.364  23.652  1.00  0.00           H
ATOM   2782 HG23 VAL   185      40.462  47.686  22.253  1.00  0.00           H
ATOM   2783  C   VAL   185      41.785  47.112  25.164  1.00  0.00           C
ATOM   2784  O   VAL   185      41.944  46.543  26.250  1.00  0.00           O
ATOM   2785  N   GLU   186      41.541  48.402  25.079  1.00  0.00           N
ATOM   2786  H   GLU   186      41.402  48.757  24.144  1.00  0.00           H
ATOM   2787  CA  GLU   186      41.307  49.286  26.282  1.00  0.00           C
ATOM   2788  HA  GLU   186      41.658  48.711  27.139  1.00  0.00           H
ATOM   2789  CB  GLU   186      42.191  50.522  26.124  1.00  0.00           C
ATOM   2790  HB2 GLU   186      43.216  50.256  25.869  1.00  0.00           H
ATOM   2791  HB3 GLU   186      41.763  51.107  25.311  1.00  0.00           H
ATOM   2792  CG  GLU   186      42.062  51.373  27.364  1.00  0.00           C
ATOM   2793  HG2 GLU   186      41.082  51.845  27.314  1.00  0.00           H
ATOM   2794  HG3 GLU   186      42.068  50.818  28.302  1.00  0.00           H
ATOM   2795  CD  GLU   186      43.055  52.525  27.495  1.00  0.00           C
ATOM   2796  OE1 GLU   186      43.972  52.690  26.641  1.00  0.00           O
ATOM   2797  OE2 GLU   186      43.079  53.312  28.521  1.00  0.00           O
ATOM   2798  C   GLU   186      39.868  49.614  26.369  1.00  0.00           C
ATOM   2799  O   GLU   186      39.205  50.081  25.390  1.00  0.00           O
ATOM   2800  N   LEU   187      39.320  49.382  27.575  1.00  0.00           N
ATOM   2801  H   LEU   187      39.912  49.064  28.329  1.00  0.00           H
ATOM   2802  CA  LEU   187      37.906  49.729  27.791  1.00  0.00           C
ATOM   2803  HA  LEU   187      37.398  49.530  26.847  1.00  0.00           H
ATOM   2804  CB  LEU   187      37.220  48.894  28.843  1.00  0.00           C
ATOM   2805  HB2 LEU   187      37.504  49.237  29.838  1.00  0.00           H
ATOM   2806  HB3 LEU   187      36.155  49.118  28.797  1.00  0.00           H
ATOM   2807  CG  LEU   187      37.537  47.401  28.679  1.00  0.00           C
ATOM   2808  HG  LEU   187      38.598  47.171  28.774  1.00  0.00           H
ATOM   2809  CD1 LEU   187      36.864  46.672  29.774  1.00  0.00           C
ATOM   2810 HD11 LEU   187      37.060  45.622  29.559  1.00  0.00           H
ATOM   2811 HD12 LEU   187      37.367  46.997  30.685  1.00  0.00           H
ATOM   2812 HD13 LEU   187      35.790  46.859  29.798  1.00  0.00           H
ATOM   2813  CD2 LEU   187      36.998  46.852  27.397  1.00  0.00           C
ATOM   2814 HD21 LEU   187      35.918  46.981  27.467  1.00  0.00           H
ATOM   2815 HD22 LEU   187      37.448  47.343  26.534  1.00  0.00           H
ATOM   2816 HD23 LEU   187      37.246  45.795  27.300  1.00  0.00           H
ATOM   2817  C   LEU   187      37.840  51.257  28.026  1.00  0.00           C
ATOM   2818  O   LEU   187      37.746  51.637  29.240  1.00  0.00           O
ATOM   2819  N   ASP   188      37.903  52.077  26.988  1.00  0.00           N
ATOM   2820  H   ASP   188      38.043  51.608  26.104  1.00  0.00           H
ATOM   2821  CA  ASP   188      38.015  53.496  27.088  1.00  0.00           C
ATOM   2822  HA  ASP   188      38.706  53.780  27.882  1.00  0.00           H
ATOM   2823  CB  ASP   188      38.614  53.907  25.763  1.00  0.00           C
ATOM   2824  HB2 ASP   188      39.635  53.525  25.737  1.00  0.00           H
ATOM   2825  HB3 ASP   188      37.980  53.567  24.945  1.00  0.00           H
ATOM   2826  CG  ASP   188      38.700  55.359  25.522  1.00  0.00           C
ATOM   2827  OD1 ASP   188      38.618  56.215  26.436  1.00  0.00           O
ATOM   2828  OD2 ASP   188      39.015  55.652  24.332  1.00  0.00           O
ATOM   2829  C   ASP   188      36.608  54.142  27.240  1.00  0.00           C
ATOM   2830  O   ASP   188      35.900  54.428  26.264  1.00  0.00           O
ATOM   2831  N   ALA   189      36.212  54.247  28.487  1.00  0.00           N
ATOM   2832  H   ALA   189      36.828  53.864  29.191  1.00  0.00           H
ATOM   2833  CA  ALA   189      34.873  54.716  28.881  1.00  0.00           C
ATOM   2834  HA  ALA   189      34.649  55.446  28.104  1.00  0.00           H
ATOM   2835  CB  ALA   189      34.030  53.391  28.843  1.00  0.00           C
ATOM   2836  HB1 ALA   189      33.857  53.000  27.840  1.00  0.00           H
ATOM   2837  HB2 ALA   189      34.514  52.566  29.364  1.00  0.00           H
ATOM   2838  HB3 ALA   189      33.068  53.580  29.318  1.00  0.00           H
ATOM   2839  C   ALA   189      34.756  55.483  30.193  1.00  0.00           C
ATOM   2840  O   ALA   189      35.407  55.123  31.178  1.00  0.00           O
ATOM   2841  N   PRO   190      33.863  56.484  30.210  1.00  0.00           N
ATOM   2842  CD  PRO   190      33.006  56.939  29.147  1.00  0.00           C
ATOM   2843  HD2 PRO   190      32.449  56.125  28.683  1.00  0.00           H
ATOM   2844  HD3 PRO   190      33.685  57.470  28.481  1.00  0.00           H
ATOM   2845  CG  PRO   190      31.979  57.947  29.762  1.00  0.00           C
ATOM   2846  HG2 PRO   190      31.139  57.341  30.101  1.00  0.00           H
ATOM   2847  HG3 PRO   190      31.639  58.792  29.165  1.00  0.00           H
ATOM   2848  CB  PRO   190      32.698  58.408  31.087  1.00  0.00           C
ATOM   2849  HB2 PRO   190      31.934  58.750  31.786  1.00  0.00           H
ATOM   2850  HB3 PRO   190      33.385  59.234  30.903  1.00  0.00           H
ATOM   2851  CA  PRO   190      33.478  57.123  31.411  1.00  0.00           C
ATOM   2852  HA  PRO   190      34.357  57.476  31.951  1.00  0.00           H
ATOM   2853  C   PRO   190      32.594  56.213  32.275  1.00  0.00           C
ATOM   2854  O   PRO   190      31.787  55.366  31.846  1.00  0.00           O
ATOM   2855  N   ASN   191      32.779  56.498  33.565  1.00  0.00           N
ATOM   2856  H   ASN   191      33.586  57.051  33.816  1.00  0.00           H
ATOM   2857  CA  ASN   191      31.867  56.171  34.682  1.00  0.00           C
ATOM   2858  HA  ASN   191      32.276  56.677  35.558  1.00  0.00           H
ATOM   2859  CB  ASN   191      30.509  56.765  34.310  1.00  0.00           C
ATOM   2860  HB2 ASN   191      29.932  56.116  33.650  1.00  0.00           H
ATOM   2861  HB3 ASN   191      29.918  56.777  35.226  1.00  0.00           H
ATOM   2862  CG  ASN   191      30.365  58.226  33.973  1.00  0.00           C
ATOM   2863  OD1 ASN   191      31.022  59.055  34.524  1.00  0.00           O
ATOM   2864  ND2 ASN   191      29.441  58.550  33.143  1.00  0.00           N
ATOM   2865 HD21 ASN   191      29.293  59.499  32.831  1.00  0.00           H
ATOM   2866 HD22 ASN   191      28.845  57.807  32.808  1.00  0.00           H
ATOM   2867  C   ASN   191      31.793  54.731  35.071  1.00  0.00           C
ATOM   2868  O   ASN   191      31.769  54.406  36.263  1.00  0.00           O
ATOM   2869  N   TYR   192      31.904  53.781  34.147  1.00  0.00           N
ATOM   2870  H   TYR   192      32.206  54.116  33.244  1.00  0.00           H
ATOM   2871  CA  TYR   192      32.328  52.416  34.591  1.00  0.00           C
ATOM   2872  HA  TYR   192      31.531  52.162  35.289  1.00  0.00           H
ATOM   2873  CB  TYR   192      32.293  51.461  33.384  1.00  0.00           C
ATOM   2874  HB2 TYR   192      33.183  51.519  32.758  1.00  0.00           H
ATOM   2875  HB3 TYR   192      32.454  50.453  33.767  1.00  0.00           H
ATOM   2876  CG  TYR   192      31.083  51.563  32.486  1.00  0.00           C
ATOM   2877  CD1 TYR   192      31.180  52.468  31.397  1.00  0.00           C
ATOM   2878  HD1 TYR   192      32.113  53.011  31.373  1.00  0.00           H
ATOM   2879  CE1 TYR   192      30.164  52.664  30.461  1.00  0.00           C
ATOM   2880  HE1 TYR   192      30.322  53.433  29.721  1.00  0.00           H
ATOM   2881  CZ  TYR   192      28.925  52.038  30.745  1.00  0.00           C
ATOM   2882  OH  TYR   192      27.890  52.299  29.883  1.00  0.00           O
ATOM   2883  HH  TYR   192      27.057  51.906  30.151  1.00  0.00           H
ATOM   2884  CE2 TYR   192      28.766  51.028  31.748  1.00  0.00           C
ATOM   2885  HE2 TYR   192      27.788  50.591  31.885  1.00  0.00           H
ATOM   2886  CD2 TYR   192      29.878  50.770  32.581  1.00  0.00           C
ATOM   2887  HD2 TYR   192      29.852  50.072  33.405  1.00  0.00           H
ATOM   2888  C   TYR   192      33.701  52.279  35.291  1.00  0.00           C
ATOM   2889  O   TYR   192      34.655  52.950  34.844  1.00  0.00           O
ATOM   2890  N   HIE   193      33.818  51.453  36.313  1.00  0.00           N
ATOM   2891  H   HIE   193      33.011  50.899  36.567  1.00  0.00           H
ATOM   2892  CA  HIE   193      35.070  50.953  36.807  1.00  0.00           C
ATOM   2893  HA  HIE   193      35.795  51.086  36.004  1.00  0.00           H
ATOM   2894  CB  HIE   193      35.525  51.739  38.039  1.00  0.00           C
ATOM   2895  HB2 HIE   193      35.242  52.778  37.869  1.00  0.00           H
ATOM   2896  HB3 HIE   193      34.866  51.507  38.876  1.00  0.00           H
ATOM   2897  CG  HIE   193      36.943  51.733  38.546  1.00  0.00           C
ATOM   2898  ND1 HIE   193      37.621  50.602  38.943  1.00  0.00           N
ATOM   2899  CE1 HIE   193      38.763  51.015  39.523  1.00  0.00           C
ATOM   2900  HE1 HIE   193      39.482  50.390  40.031  1.00  0.00           H
ATOM   2901  NE2 HIE   193      38.854  52.314  39.417  1.00  0.00           N
ATOM   2902  HE2 HIE   193      39.742  52.789  39.505  1.00  0.00           H
ATOM   2903  CD2 HIE   193      37.667  52.815  38.880  1.00  0.00           C
ATOM   2904  HD2 HIE   193      37.416  53.846  38.678  1.00  0.00           H
ATOM   2905  C   HIE   193      35.034  49.451  36.930  1.00  0.00           C
ATOM   2906  O   HIE   193      33.920  48.852  37.171  1.00  0.00           O
ATOM   2907  N   TYR   194      36.154  48.700  36.808  1.00  0.00           N
ATOM   2908  H   TYR   194      37.016  49.219  36.720  1.00  0.00           H
ATOM   2909  CA  TYR   194      36.304  47.283  36.887  1.00  0.00           C
ATOM   2910  HA  TYR   194      35.409  46.907  37.382  1.00  0.00           H
ATOM   2911  CB  TYR   194      36.461  46.729  35.435  1.00  0.00           C
ATOM   2912  HB2 TYR   194      37.460  46.983  35.083  1.00  0.00           H
ATOM   2913  HB3 TYR   194      36.444  45.641  35.515  1.00  0.00           H
ATOM   2914  CG  TYR   194      35.398  47.258  34.386  1.00  0.00           C
ATOM   2915  CD1 TYR   194      35.575  48.380  33.630  1.00  0.00           C
ATOM   2916  HD1 TYR   194      36.507  48.915  33.521  1.00  0.00           H
ATOM   2917  CE1 TYR   194      34.583  48.863  32.727  1.00  0.00           C
ATOM   2918  HE1 TYR   194      34.803  49.680  32.057  1.00  0.00           H
ATOM   2919  CZ  TYR   194      33.318  48.172  32.671  1.00  0.00           C
ATOM   2920  OH  TYR   194      32.387  48.619  31.738  1.00  0.00           O
ATOM   2921  HH  TYR   194      31.528  48.198  31.822  1.00  0.00           H
ATOM   2922  CE2 TYR   194      33.127  47.053  33.489  1.00  0.00           C
ATOM   2923  HE2 TYR   194      32.265  46.411  33.389  1.00  0.00           H
ATOM   2924  CD2 TYR   194      34.176  46.624  34.350  1.00  0.00           C
ATOM   2925  HD2 TYR   194      33.980  45.608  34.657  1.00  0.00           H
ATOM   2926  C   TYR   194      37.479  46.764  37.704  1.00  0.00           C
ATOM   2927  O   TYR   194      38.579  46.914  37.277  1.00  0.00           O
ATOM   2928  N   GLU   195      37.152  46.071  38.826  1.00  0.00           N
ATOM   2929  H   GLU   195      36.161  46.020  39.022  1.00  0.00           H
ATOM   2930  CA  GLU   195      38.141  45.370  39.685  1.00  0.00           C
ATOM   2931  HA  GLU   195      39.080  45.158  39.173  1.00  0.00           H
ATOM   2932  CB  GLU   195      38.585  46.140  40.942  1.00  0.00           C
ATOM   2933  HB2 GLU   195      37.680  46.507  41.425  1.00  0.00           H
ATOM   2934  HB3 GLU   195      39.049  45.468  41.665  1.00  0.00           H
ATOM   2935  CG  GLU   195      39.535  47.262  40.684  1.00  0.00           C
ATOM   2936  HG2 GLU   195      40.336  46.725  40.176  1.00  0.00           H
ATOM   2937  HG3 GLU   195      39.157  47.975  39.949  1.00  0.00           H
ATOM   2938  CD  GLU   195      40.187  47.942  41.963  1.00  0.00           C
ATOM   2939  OE1 GLU   195      40.031  49.211  42.037  1.00  0.00           O
ATOM   2940  OE2 GLU   195      40.866  47.356  42.840  1.00  0.00           O
ATOM   2941  C   GLU   195      37.529  43.982  40.167  1.00  0.00           C
ATOM   2942  O   GLU   195      36.310  43.760  40.278  1.00  0.00           O
ATOM   2943  N   GLU   196      38.447  43.048  40.311  1.00  0.00           N
ATOM   2944  H   GLU   196      39.434  43.262  40.291  1.00  0.00           H
ATOM   2945  CA  GLU   196      38.188  41.659  40.644  1.00  0.00           C
ATOM   2946  HA  GLU   196      39.101  41.107  40.427  1.00  0.00           H
ATOM   2947  CB  GLU   196      37.940  41.513  42.146  1.00  0.00           C
ATOM   2948  HB2 GLU   196      37.269  42.309  42.471  1.00  0.00           H
ATOM   2949  HB3 GLU   196      37.604  40.565  42.565  1.00  0.00           H
ATOM   2950  CG  GLU   196      39.335  41.664  42.839  1.00  0.00           C
ATOM   2951  HG2 GLU   196      39.475  40.681  43.290  1.00  0.00           H
ATOM   2952  HG3 GLU   196      40.149  41.892  42.152  1.00  0.00           H
ATOM   2953  CD  GLU   196      39.274  42.736  43.905  1.00  0.00           C
ATOM   2954  OE1 GLU   196      38.277  42.763  44.689  1.00  0.00           O
ATOM   2955  OE2 GLU   196      40.250  43.509  44.120  1.00  0.00           O
ATOM   2956  C   GLU   196      37.055  40.949  39.883  1.00  0.00           C
ATOM   2957  O   GLU   196      36.192  40.294  40.513  1.00  0.00           O
ATOM   2958  N   CYX   197      37.144  41.044  38.543  1.00  0.00           N
ATOM   2959  H   CYX   197      37.889  41.631  38.192  1.00  0.00           H
ATOM   2960  CA  CYX   197      36.149  40.516  37.597  1.00  0.00           C
ATOM   2961  HA  CYX   197      35.207  41.002  37.852  1.00  0.00           H
ATOM   2962  CB  CYX   197      36.546  40.996  36.203  1.00  0.00           C
ATOM   2963  HB2 CYX   197      37.584  40.684  36.085  1.00  0.00           H
ATOM   2964  HB3 CYX   197      35.904  40.383  35.571  1.00  0.00           H
ATOM   2965  SG  CYX   197      36.375  42.748  36.023  1.00  0.00           S
ATOM   2966  C   CYX   197      36.194  39.000  37.765  1.00  0.00           C
ATOM   2967  O   CYX   197      37.272  38.421  37.752  1.00  0.00           O
ATOM   2968  N   SER   198      35.027  38.274  37.766  1.00  0.00           N
ATOM   2969  H   SER   198      34.143  38.760  37.712  1.00  0.00           H
ATOM   2970  CA  SER   198      34.893  36.821  37.620  1.00  0.00           C
ATOM   2971  HA  SER   198      35.833  36.270  37.571  1.00  0.00           H
ATOM   2972  CB  SER   198      34.282  36.180  38.857  1.00  0.00           C
ATOM   2973  HB2 SER   198      33.551  36.889  39.245  1.00  0.00           H
ATOM   2974  HB3 SER   198      33.704  35.296  38.586  1.00  0.00           H
ATOM   2975  OG  SER   198      35.202  35.907  39.917  1.00  0.00           O
ATOM   2976  HG  SER   198      35.040  36.615  40.545  1.00  0.00           H
ATOM   2977  C   SER   198      34.135  36.623  36.267  1.00  0.00           C
ATOM   2978  O   SER   198      33.273  37.447  35.945  1.00  0.00           O
ATOM   2979  N   CYX   199      34.445  35.545  35.561  1.00  0.00           N
ATOM   2980  H   CYX   199      35.063  34.864  35.978  1.00  0.00           H
ATOM   2981  CA  CYX   199      34.161  35.374  34.146  1.00  0.00           C
ATOM   2982  HA  CYX   199      33.311  35.987  33.848  1.00  0.00           H
ATOM   2983  CB  CYX   199      35.378  35.892  33.377  1.00  0.00           C
ATOM   2984  HB2 CYX   199      36.213  35.212  33.547  1.00  0.00           H
ATOM   2985  HB3 CYX   199      35.289  35.584  32.335  1.00  0.00           H
ATOM   2986  SG  CYX   199      35.957  37.593  33.475  1.00  0.00           S
ATOM   2987  C   CYX   199      33.872  33.910  33.588  1.00  0.00           C
ATOM   2988  O   CYX   199      34.457  32.991  34.159  1.00  0.00           O
ATOM   2989  N   TYR   200      33.118  33.775  32.469  1.00  0.00           N
ATOM   2990  H   TYR   200      32.720  34.638  32.128  1.00  0.00           H
ATOM   2991  CA  TYR   200      32.664  32.604  31.858  1.00  0.00           C
ATOM   2992  HA  TYR   200      33.480  31.926  32.109  1.00  0.00           H
ATOM   2993  CB  TYR   200      31.381  32.052  32.539  1.00  0.00           C
ATOM   2994  HB2 TYR   200      31.028  31.225  31.923  1.00  0.00           H
ATOM   2995  HB3 TYR   200      31.611  31.678  33.536  1.00  0.00           H
ATOM   2996  CG  TYR   200      30.208  32.888  32.695  1.00  0.00           C
ATOM   2997  CD1 TYR   200      29.945  33.629  33.920  1.00  0.00           C
ATOM   2998  HD1 TYR   200      30.623  33.492  34.750  1.00  0.00           H
ATOM   2999  CE1 TYR   200      28.953  34.609  33.996  1.00  0.00           C
ATOM   3000  HE1 TYR   200      28.842  35.131  34.935  1.00  0.00           H
ATOM   3001  CZ  TYR   200      28.251  34.981  32.859  1.00  0.00           C
ATOM   3002  OH  TYR   200      27.454  36.105  32.882  1.00  0.00           O
ATOM   3003  HH  TYR   200      27.532  36.539  33.735  1.00  0.00           H
ATOM   3004  CE2 TYR   200      28.316  34.167  31.713  1.00  0.00           C
ATOM   3005  HE2 TYR   200      27.659  34.384  30.883  1.00  0.00           H
ATOM   3006  CD2 TYR   200      29.356  33.180  31.602  1.00  0.00           C
ATOM   3007  HD2 TYR   200      29.419  32.631  30.675  1.00  0.00           H
ATOM   3008  C   TYR   200      32.563  32.717  30.328  1.00  0.00           C
ATOM   3009  O   TYR   200      32.083  33.752  29.810  1.00  0.00           O
ATOM   3010  N   PRO   201      32.941  31.650  29.557  1.00  0.00           N
ATOM   3011  CD  PRO   201      33.851  30.585  29.982  1.00  0.00           C
ATOM   3012  HD2 PRO   201      33.350  30.031  30.775  1.00  0.00           H
ATOM   3013  HD3 PRO   201      34.707  31.019  30.501  1.00  0.00           H
ATOM   3014  CG  PRO   201      34.093  29.716  28.717  1.00  0.00           C
ATOM   3015  HG2 PRO   201      33.426  28.862  28.834  1.00  0.00           H
ATOM   3016  HG3 PRO   201      35.152  29.458  28.746  1.00  0.00           H
ATOM   3017  CB  PRO   201      33.715  30.626  27.561  1.00  0.00           C
ATOM   3018  HB2 PRO   201      33.383  30.144  26.642  1.00  0.00           H
ATOM   3019  HB3 PRO   201      34.548  31.317  27.430  1.00  0.00           H
ATOM   3020  CA  PRO   201      32.595  31.539  28.153  1.00  0.00           C
ATOM   3021  HA  PRO   201      32.735  32.465  27.597  1.00  0.00           H
ATOM   3022  C   PRO   201      31.176  30.916  27.874  1.00  0.00           C
ATOM   3023  O   PRO   201      30.671  30.066  28.591  1.00  0.00           O
ATOM   3024  N   ASN   202      30.562  31.396  26.786  1.00  0.00           N
ATOM   3025  H   ASN   202      30.920  32.178  26.256  1.00  0.00           H
ATOM   3026  CA  ASN   202      29.287  30.923  26.344  1.00  0.00           C
ATOM   3027  HA  ASN   202      29.131  29.880  26.617  1.00  0.00           H
ATOM   3028  CB  ASN   202      28.234  31.717  27.166  1.00  0.00           C
ATOM   3029  HB2 ASN   202      28.283  31.776  28.253  1.00  0.00           H
ATOM   3030  HB3 ASN   202      28.298  32.770  26.891  1.00  0.00           H
ATOM   3031  CG  ASN   202      26.795  31.331  26.844  1.00  0.00           C
ATOM   3032  OD1 ASN   202      26.412  30.141  26.841  1.00  0.00           O
ATOM   3033  ND2 ASN   202      25.934  32.276  26.486  1.00  0.00           N
ATOM   3034 HD21 ASN   202      24.984  32.164  26.163  1.00  0.00           H
ATOM   3035 HD22 ASN   202      26.430  33.091  26.155  1.00  0.00           H
ATOM   3036  C   ASN   202      29.156  31.119  24.825  1.00  0.00           C
ATOM   3037  O   ASN   202      29.268  32.235  24.315  1.00  0.00           O
ATOM   3038  N   ALA   203      28.774  30.052  24.172  1.00  0.00           N
ATOM   3039  H   ALA   203      28.631  29.233  24.745  1.00  0.00           H
ATOM   3040  CA  ALA   203      28.622  29.953  22.721  1.00  0.00           C
ATOM   3041  HA  ALA   203      28.729  28.884  22.542  1.00  0.00           H
ATOM   3042  CB  ALA   203      27.173  30.437  22.457  1.00  0.00           C
ATOM   3043  HB1 ALA   203      26.468  29.863  23.057  1.00  0.00           H
ATOM   3044  HB2 ALA   203      26.997  31.454  22.809  1.00  0.00           H
ATOM   3045  HB3 ALA   203      26.731  30.176  21.496  1.00  0.00           H
ATOM   3046  C   ALA   203      29.810  30.589  21.929  1.00  0.00           C
ATOM   3047  O   ALA   203      29.623  31.181  20.873  1.00  0.00           O
ATOM   3048  N   GLY   204      31.064  30.407  22.403  1.00  0.00           N
ATOM   3049  H   GLY   204      31.214  30.008  23.319  1.00  0.00           H
ATOM   3050  CA  GLY   204      32.266  30.964  21.712  1.00  0.00           C
ATOM   3051  HA2 GLY   204      33.066  30.263  21.945  1.00  0.00           H
ATOM   3052  HA3 GLY   204      32.201  30.954  20.625  1.00  0.00           H
ATOM   3053  C   GLY   204      32.724  32.313  22.251  1.00  0.00           C
ATOM   3054  O   GLY   204      33.864  32.729  21.845  1.00  0.00           O
ATOM   3055  N   GLU   205      31.897  33.004  23.019  1.00  0.00           N
ATOM   3056  H   GLU   205      31.051  32.584  23.376  1.00  0.00           H
ATOM   3057  CA  GLU   205      32.198  34.357  23.524  1.00  0.00           C
ATOM   3058  HA  GLU   205      33.198  34.674  23.224  1.00  0.00           H
ATOM   3059  CB  GLU   205      31.043  35.266  23.030  1.00  0.00           C
ATOM   3060  HB2 GLU   205      30.062  35.109  23.477  1.00  0.00           H
ATOM   3061  HB3 GLU   205      31.273  36.290  23.323  1.00  0.00           H
ATOM   3062  CG  GLU   205      30.871  35.249  21.503  1.00  0.00           C
ATOM   3063  HG2 GLU   205      31.847  35.320  21.023  1.00  0.00           H
ATOM   3064  HG3 GLU   205      30.331  34.377  21.134  1.00  0.00           H
ATOM   3065  CD  GLU   205      30.030  36.455  21.046  1.00  0.00           C
ATOM   3066  OE1 GLU   205      29.148  36.919  21.785  1.00  0.00           O
ATOM   3067  OE2 GLU   205      30.188  36.816  19.859  1.00  0.00           O
ATOM   3068  C   GLU   205      32.293  34.490  25.051  1.00  0.00           C
ATOM   3069  O   GLU   205      31.513  33.829  25.734  1.00  0.00           O
ATOM   3070  N   ILE   206      33.083  35.377  25.631  1.00  0.00           N
ATOM   3071  H   ILE   206      33.522  36.081  25.054  1.00  0.00           H
ATOM   3072  CA  ILE   206      33.239  35.485  27.097  1.00  0.00           C
ATOM   3073  HA  ILE   206      32.972  34.554  27.599  1.00  0.00           H
ATOM   3074  CB  ILE   206      34.740  35.741  27.355  1.00  0.00           C
ATOM   3075  HB  ILE   206      35.084  36.524  26.680  1.00  0.00           H
ATOM   3076  CG2 ILE   206      35.033  36.121  28.810  1.00  0.00           C
ATOM   3077 HG21 ILE   206      36.090  36.282  29.023  1.00  0.00           H
ATOM   3078 HG22 ILE   206      34.651  37.108  29.068  1.00  0.00           H
ATOM   3079 HG23 ILE   206      34.722  35.308  29.466  1.00  0.00           H
ATOM   3080  CG1 ILE   206      35.634  34.495  27.222  1.00  0.00           C
ATOM   3081 HG12 ILE   206      36.622  34.630  27.660  1.00  0.00           H
ATOM   3082 HG13 ILE   206      35.083  33.746  27.790  1.00  0.00           H
ATOM   3083  CD1 ILE   206      35.879  33.779  25.829  1.00  0.00           C
ATOM   3084 HD11 ILE   206      34.990  33.349  25.368  1.00  0.00           H
ATOM   3085 HD12 ILE   206      36.288  34.580  25.213  1.00  0.00           H
ATOM   3086 HD13 ILE   206      36.640  33.001  25.889  1.00  0.00           H
ATOM   3087  C   ILE   206      32.392  36.638  27.667  1.00  0.00           C
ATOM   3088  O   ILE   206      32.207  37.623  27.042  1.00  0.00           O
ATOM   3089  N   THR   207      31.899  36.477  28.850  1.00  0.00           N
ATOM   3090  H   THR   207      31.933  35.545  29.237  1.00  0.00           H
ATOM   3091  CA  THR   207      31.196  37.514  29.657  1.00  0.00           C
ATOM   3092  HA  THR   207      31.250  38.508  29.215  1.00  0.00           H
ATOM   3093  CB  THR   207      29.701  37.111  29.776  1.00  0.00           C
ATOM   3094  HB  THR   207      29.629  36.076  30.110  1.00  0.00           H
ATOM   3095  CG2 THR   207      28.801  38.053  30.654  1.00  0.00           C
ATOM   3096 HG21 THR   207      29.014  38.074  31.723  1.00  0.00           H
ATOM   3097 HG22 THR   207      28.878  39.076  30.282  1.00  0.00           H
ATOM   3098 HG23 THR   207      27.752  37.757  30.637  1.00  0.00           H
ATOM   3099  OG1 THR   207      29.085  37.269  28.421  1.00  0.00           O
ATOM   3100  HG1 THR   207      29.408  36.522  27.912  1.00  0.00           H
ATOM   3101  C   THR   207      31.823  37.463  31.052  1.00  0.00           C
ATOM   3102  O   THR   207      32.350  36.397  31.447  1.00  0.00           O
ATOM   3103  N   CYX   208      31.875  38.604  31.713  1.00  0.00           N
ATOM   3104  H   CYX   208      31.443  39.372  31.219  1.00  0.00           H
ATOM   3105  CA  CYX   208      32.592  38.873  32.962  1.00  0.00           C
ATOM   3106  HA  CYX   208      32.849  37.996  33.555  1.00  0.00           H
ATOM   3107  CB  CYX   208      33.850  39.651  32.734  1.00  0.00           C
ATOM   3108  HB2 CYX   208      33.589  40.488  32.086  1.00  0.00           H
ATOM   3109  HB3 CYX   208      34.282  40.029  33.660  1.00  0.00           H
ATOM   3110  SG  CYX   208      35.118  38.538  31.951  1.00  0.00           S
ATOM   3111  C   CYX   208      31.718  39.827  33.811  1.00  0.00           C
ATOM   3112  O   CYX   208      31.278  40.838  33.312  1.00  0.00           O
ATOM   3113  N   VAL   209      31.586  39.584  35.177  1.00  0.00           N
ATOM   3114  H   VAL   209      32.002  38.716  35.483  1.00  0.00           H
ATOM   3115  CA  VAL   209      30.952  40.418  36.122  1.00  0.00           C
ATOM   3116  HA  VAL   209      30.566  41.279  35.576  1.00  0.00           H
ATOM   3117  CB  VAL   209      29.748  39.699  36.833  1.00  0.00           C
ATOM   3118  HB  VAL   209      30.180  38.836  37.340  1.00  0.00           H
ATOM   3119  CG1 VAL   209      28.975  40.632  37.797  1.00  0.00           C
ATOM   3120 HG11 VAL   209      28.701  41.575  37.327  1.00  0.00           H
ATOM   3121 HG12 VAL   209      28.043  40.299  38.254  1.00  0.00           H
ATOM   3122 HG13 VAL   209      29.644  41.003  38.572  1.00  0.00           H
ATOM   3123  CG2 VAL   209      28.764  39.358  35.774  1.00  0.00           C
ATOM   3124 HG21 VAL   209      29.182  38.482  35.278  1.00  0.00           H
ATOM   3125 HG22 VAL   209      27.776  39.226  36.216  1.00  0.00           H
ATOM   3126 HG23 VAL   209      28.734  40.066  34.947  1.00  0.00           H
ATOM   3127  C   VAL   209      32.051  40.904  37.093  1.00  0.00           C
ATOM   3128  O   VAL   209      32.915  40.111  37.596  1.00  0.00           O
ATOM   3129  N   CYX   210      32.008  42.209  37.407  1.00  0.00           N
ATOM   3130  H   CYX   210      31.283  42.844  37.103  1.00  0.00           H
ATOM   3131  CA  CYX   210      33.023  42.903  38.195  1.00  0.00           C
ATOM   3132  HA  CYX   210      33.731  42.157  38.555  1.00  0.00           H
ATOM   3133  CB  CYX   210      33.819  43.875  37.265  1.00  0.00           C
ATOM   3134  HB2 CYX   210      33.142  44.663  36.935  1.00  0.00           H
ATOM   3135  HB3 CYX   210      34.741  44.263  37.698  1.00  0.00           H
ATOM   3136  SG  CYX   210      34.359  43.090  35.818  1.00  0.00           S
ATOM   3137  C   CYX   210      32.503  43.659  39.452  1.00  0.00           C
ATOM   3138  O   CYX   210      31.320  43.787  39.735  1.00  0.00           O
ATOM   3139  N   ARG   211      33.407  44.270  40.296  1.00  0.00           N
ATOM   3140  H   ARG   211      34.366  43.975  40.180  1.00  0.00           H
ATOM   3141  CA  ARG   211      33.095  45.205  41.440  1.00  0.00           C
ATOM   3142  HA  ARG   211      32.336  44.753  42.080  1.00  0.00           H
ATOM   3143  CB  ARG   211      34.408  45.498  42.164  1.00  0.00           C
ATOM   3144  HB2 ARG   211      35.220  45.559  41.440  1.00  0.00           H
ATOM   3145  HB3 ARG   211      34.273  46.444  42.688  1.00  0.00           H
ATOM   3146  CG  ARG   211      34.694  44.450  43.182  1.00  0.00           C
ATOM   3147  HG2 ARG   211      33.874  44.406  43.898  1.00  0.00           H
ATOM   3148  HG3 ARG   211      34.657  43.451  42.748  1.00  0.00           H
ATOM   3149  CD  ARG   211      36.110  44.625  43.848  1.00  0.00           C
ATOM   3150  HD2 ARG   211      36.076  43.938  44.695  1.00  0.00           H
ATOM   3151  HD3 ARG   211      36.963  44.427  43.198  1.00  0.00           H
ATOM   3152  NE  ARG   211      36.246  45.982  44.481  1.00  0.00           N
ATOM   3153  HE  ARG   211      35.440  46.582  44.379  1.00  0.00           H
ATOM   3154  CZ  ARG   211      37.295  46.308  45.185  1.00  0.00           C
ATOM   3155  NH1 ARG   211      37.324  47.521  45.739  1.00  0.00           N
ATOM   3156 HH11 ARG   211      36.673  48.203  45.375  1.00  0.00           H
ATOM   3157 HH12 ARG   211      38.127  47.814  46.275  1.00  0.00           H
ATOM   3158  NH2 ARG   211      38.291  45.550  45.339  1.00  0.00           N
ATOM   3159 HH21 ARG   211      38.341  44.607  44.979  1.00  0.00           H
ATOM   3160 HH22 ARG   211      39.136  45.948  45.721  1.00  0.00           H
ATOM   3161  C   ARG   211      32.474  46.565  40.949  1.00  0.00           C
ATOM   3162  O   ARG   211      33.099  47.170  40.113  1.00  0.00           O
ATOM   3163  N   ASP   212      31.356  47.005  41.541  1.00  0.00           N
ATOM   3164  H   ASP   212      30.993  46.344  42.213  1.00  0.00           H
ATOM   3165  CA  ASP   212      30.611  48.264  41.253  1.00  0.00           C
ATOM   3166  HA  ASP   212      30.538  48.451  40.181  1.00  0.00           H
ATOM   3167  CB  ASP   212      29.190  48.129  41.724  1.00  0.00           C
ATOM   3168  HB2 ASP   212      28.647  49.022  41.414  1.00  0.00           H
ATOM   3169  HB3 ASP   212      28.823  47.172  41.352  1.00  0.00           H
ATOM   3170  CG  ASP   212      28.929  48.176  43.230  1.00  0.00           C
ATOM   3171  OD1 ASP   212      28.834  49.299  43.787  1.00  0.00           O
ATOM   3172  OD2 ASP   212      29.074  47.073  43.821  1.00  0.00           O
ATOM   3173  C   ASP   212      31.369  49.592  41.833  1.00  0.00           C
ATOM   3174  O   ASP   212      30.760  50.361  42.516  1.00  0.00           O
ATOM   3175  N   ASN   213      32.695  49.697  41.613  1.00  0.00           N
ATOM   3176  H   ASN   213      33.106  49.037  40.968  1.00  0.00           H
ATOM   3177  CA  ASN   213      33.608  50.836  41.889  1.00  0.00           C
ATOM   3178  HA  ASN   213      33.591  50.993  42.967  1.00  0.00           H
ATOM   3179  CB  ASN   213      35.052  50.313  41.371  1.00  0.00           C
ATOM   3180  HB2 ASN   213      34.812  49.482  40.708  1.00  0.00           H
ATOM   3181  HB3 ASN   213      35.611  51.183  41.026  1.00  0.00           H
ATOM   3182  CG  ASN   213      35.965  49.654  42.393  1.00  0.00           C
ATOM   3183  OD1 ASN   213      35.431  48.930  43.263  1.00  0.00           O
ATOM   3184  ND2 ASN   213      37.276  49.978  42.342  1.00  0.00           N
ATOM   3185 HD21 ASN   213      37.978  49.524  42.909  1.00  0.00           H
ATOM   3186 HD22 ASN   213      37.455  50.674  41.632  1.00  0.00           H
ATOM   3187  C   ASN   213      33.248  52.140  41.083  1.00  0.00           C
ATOM   3188  O   ASN   213      32.487  52.065  40.086  1.00  0.00           O
ATOM   3189  N   TRP   214      33.819  53.240  41.487  1.00  0.00           N
ATOM   3190  H   TRP   214      34.599  53.068  42.105  1.00  0.00           H
ATOM   3191  CA  TRP   214      33.627  54.645  41.054  1.00  0.00           C
ATOM   3192  HA  TRP   214      34.080  55.355  41.747  1.00  0.00           H
ATOM   3193  CB  TRP   214      34.397  54.859  39.701  1.00  0.00           C
ATOM   3194  HB2 TRP   214      35.434  54.522  39.746  1.00  0.00           H
ATOM   3195  HB3 TRP   214      33.950  54.104  39.053  1.00  0.00           H
ATOM   3196  CG  TRP   214      34.492  56.237  39.092  1.00  0.00           C
ATOM   3197  CD1 TRP   214      34.107  57.411  39.714  1.00  0.00           C
ATOM   3198  HD1 TRP   214      33.792  57.519  40.742  1.00  0.00           H
ATOM   3199  NE1 TRP   214      34.254  58.485  38.876  1.00  0.00           N
ATOM   3200  HE1 TRP   214      34.163  59.407  39.278  1.00  0.00           H
ATOM   3201  CE2 TRP   214      34.574  58.099  37.573  1.00  0.00           C
ATOM   3202  CZ2 TRP   214      34.672  58.779  36.394  1.00  0.00           C
ATOM   3203  HZ2 TRP   214      34.507  59.840  36.281  1.00  0.00           H
ATOM   3204  CH2 TRP   214      35.134  58.081  35.202  1.00  0.00           C
ATOM   3205  HH2 TRP   214      35.407  58.704  34.364  1.00  0.00           H
ATOM   3206  CZ3 TRP   214      35.325  56.697  35.301  1.00  0.00           C
ATOM   3207  HZ3 TRP   214      35.612  56.105  34.443  1.00  0.00           H
ATOM   3208  CE3 TRP   214      35.203  55.996  36.551  1.00  0.00           C
ATOM   3209  HE3 TRP   214      35.223  54.923  36.664  1.00  0.00           H
ATOM   3210  CD2 TRP   214      34.773  56.670  37.719  1.00  0.00           C
ATOM   3211  C   TRP   214      32.153  54.973  41.019  1.00  0.00           C
ATOM   3212  O   TRP   214      31.488  54.773  42.062  1.00  0.00           O
ATOM   3213  N   HID   215      31.599  55.285  39.826  1.00  0.00           N
ATOM   3214  H   HID   215      32.111  55.342  38.958  1.00  0.00           H
ATOM   3215  CA  HID   215      30.142  55.586  39.632  1.00  0.00           C
ATOM   3216  HA  HID   215      29.845  56.207  40.476  1.00  0.00           H
ATOM   3217  CB  HID   215      29.963  56.433  38.458  1.00  0.00           C
ATOM   3218  HB2 HID   215      30.265  55.795  37.626  1.00  0.00           H
ATOM   3219  HB3 HID   215      28.892  56.527  38.281  1.00  0.00           H
ATOM   3220  CG  HID   215      30.642  57.778  38.440  1.00  0.00           C
ATOM   3221  ND1 HID   215      30.889  58.633  37.363  1.00  0.00           N
ATOM   3222  HD1 HID   215      30.439  58.577  36.461  1.00  0.00           H
ATOM   3223  CE1 HID   215      31.432  59.790  37.797  1.00  0.00           C
ATOM   3224  HE1 HID   215      31.570  60.669  37.186  1.00  0.00           H
ATOM   3225  NE2 HID   215      31.533  59.766  39.123  1.00  0.00           N
ATOM   3226  CD2 HID   215      31.025  58.569  39.530  1.00  0.00           C
ATOM   3227  HD2 HID   215      30.925  58.149  40.519  1.00  0.00           H
ATOM   3228  C   HID   215      29.205  54.325  39.783  1.00  0.00           C
ATOM   3229  O   HID   215      28.013  54.525  39.855  1.00  0.00           O
ATOM   3230  N   GLY   216      29.782  53.120  39.954  1.00  0.00           N
ATOM   3231  H   GLY   216      30.777  53.008  40.079  1.00  0.00           H
ATOM   3232  CA  GLY   216      28.841  51.911  40.048  1.00  0.00           C
ATOM   3233  HA2 GLY   216      28.055  51.948  39.294  1.00  0.00           H
ATOM   3234  HA3 GLY   216      29.386  50.980  39.897  1.00  0.00           H
ATOM   3235  C   GLY   216      27.986  51.785  41.351  1.00  0.00           C
ATOM   3236  O   GLY   216      28.418  52.218  42.458  1.00  0.00           O
ATOM   3237  N   SER   217      26.795  51.210  41.340  1.00  0.00           N
ATOM   3238  H   SER   217      26.429  50.860  40.467  1.00  0.00           H
ATOM   3239  CA  SER   217      25.870  51.018  42.491  1.00  0.00           C
ATOM   3240  HA  SER   217      26.426  50.884  43.419  1.00  0.00           H
ATOM   3241  CB  SER   217      24.848  52.202  42.513  1.00  0.00           C
ATOM   3242  HB2 SER   217      25.424  53.049  42.884  1.00  0.00           H
ATOM   3243  HB3 SER   217      24.488  52.468  41.519  1.00  0.00           H
ATOM   3244  OG  SER   217      23.639  52.105  43.354  1.00  0.00           O
ATOM   3245  HG  SER   217      23.002  51.607  42.838  1.00  0.00           H
ATOM   3246  C   SER   217      25.075  49.701  42.279  1.00  0.00           C
ATOM   3247  O   SER   217      24.701  48.965  43.257  1.00  0.00           O
ATOM   3248  N   ASN   218      24.815  49.253  41.064  1.00  0.00           N
ATOM   3249  H   ASN   218      25.002  49.914  40.322  1.00  0.00           H
ATOM   3250  CA  ASN   218      24.498  47.929  40.550  1.00  0.00           C
ATOM   3251  HA  ASN   218      24.150  47.213  41.295  1.00  0.00           H
ATOM   3252  CB  ASN   218      23.321  48.149  39.620  1.00  0.00           C
ATOM   3253  HB2 ASN   218      23.226  49.108  39.111  1.00  0.00           H
ATOM   3254  HB3 ASN   218      23.412  47.402  38.832  1.00  0.00           H
ATOM   3255  CG  ASN   218      22.009  47.722  40.315  1.00  0.00           C
ATOM   3256  OD1 ASN   218      21.858  47.881  41.492  1.00  0.00           O
ATOM   3257  ND2 ASN   218      20.974  47.229  39.649  1.00  0.00           N
ATOM   3258 HD21 ASN   218      20.439  46.666  40.296  1.00  0.00           H
ATOM   3259 HD22 ASN   218      20.796  47.328  38.659  1.00  0.00           H
ATOM   3260  C   ASN   218      25.649  47.259  39.744  1.00  0.00           C
ATOM   3261  O   ASN   218      26.678  47.936  39.612  1.00  0.00           O
ATOM   3262  N   ARG   219      25.644  45.990  39.545  1.00  0.00           N
ATOM   3263  H   ARG   219      24.792  45.475  39.716  1.00  0.00           H
ATOM   3264  CA  ARG   219      26.842  45.287  39.177  1.00  0.00           C
ATOM   3265  HA  ARG   219      27.631  45.674  39.823  1.00  0.00           H
ATOM   3266  CB  ARG   219      26.578  43.778  39.370  1.00  0.00           C
ATOM   3267  HB2 ARG   219      25.755  43.483  38.719  1.00  0.00           H
ATOM   3268  HB3 ARG   219      27.482  43.259  39.053  1.00  0.00           H
ATOM   3269  CG  ARG   219      26.231  43.432  40.831  1.00  0.00           C
ATOM   3270  HG2 ARG   219      26.919  43.827  41.578  1.00  0.00           H
ATOM   3271  HG3 ARG   219      25.272  43.858  41.125  1.00  0.00           H
ATOM   3272  CD  ARG   219      26.178  41.905  40.992  1.00  0.00           C
ATOM   3273  HD2 ARG   219      25.482  41.535  40.239  1.00  0.00           H
ATOM   3274  HD3 ARG   219      27.145  41.492  40.706  1.00  0.00           H
ATOM   3275  NE  ARG   219      25.742  41.510  42.365  1.00  0.00           N
ATOM   3276  HE  ARG   219      24.744  41.551  42.519  1.00  0.00           H
ATOM   3277  CZ  ARG   219      26.500  41.191  43.369  1.00  0.00           C
ATOM   3278  NH1 ARG   219      25.827  40.764  44.398  1.00  0.00           N
ATOM   3279 HH11 ARG   219      24.821  40.806  44.322  1.00  0.00           H
ATOM   3280 HH12 ARG   219      26.360  40.591  45.238  1.00  0.00           H
ATOM   3281  NH2 ARG   219      27.784  41.230  43.304  1.00  0.00           N
ATOM   3282 HH21 ARG   219      28.205  41.527  42.435  1.00  0.00           H
ATOM   3283 HH22 ARG   219      28.345  40.772  44.010  1.00  0.00           H
ATOM   3284  C   ARG   219      27.141  45.612  37.690  1.00  0.00           C
ATOM   3285  O   ARG   219      26.385  45.296  36.768  1.00  0.00           O
ATOM   3286  N   PRO   220      28.410  45.996  37.453  1.00  0.00           N
ATOM   3287  CD  PRO   220      29.398  46.517  38.468  1.00  0.00           C
ATOM   3288  HD2 PRO   220      29.691  45.747  39.182  1.00  0.00           H
ATOM   3289  HD3 PRO   220      28.894  47.282  39.060  1.00  0.00           H
ATOM   3290  CG  PRO   220      30.570  46.950  37.644  1.00  0.00           C
ATOM   3291  HG2 PRO   220      31.343  46.187  37.740  1.00  0.00           H
ATOM   3292  HG3 PRO   220      30.910  47.909  38.034  1.00  0.00           H
ATOM   3293  CB  PRO   220      30.058  47.101  36.215  1.00  0.00           C
ATOM   3294  HB2 PRO   220      30.842  46.795  35.522  1.00  0.00           H
ATOM   3295  HB3 PRO   220      29.865  48.151  35.996  1.00  0.00           H
ATOM   3296  CA  PRO   220      28.879  46.214  36.065  1.00  0.00           C
ATOM   3297  HA  PRO   220      28.079  46.705  35.509  1.00  0.00           H
ATOM   3298  C   PRO   220      29.297  44.925  35.381  1.00  0.00           C
ATOM   3299  O   PRO   220      30.138  44.139  35.936  1.00  0.00           O
ATOM   3300  N   TRP   221      28.912  44.712  34.100  1.00  0.00           N
ATOM   3301  H   TRP   221      28.348  45.457  33.717  1.00  0.00           H
ATOM   3302  CA  TRP   221      29.317  43.541  33.346  1.00  0.00           C
ATOM   3303  HA  TRP   221      29.976  42.871  33.898  1.00  0.00           H
ATOM   3304  CB  TRP   221      28.043  42.685  33.087  1.00  0.00           C
ATOM   3305  HB2 TRP   221      28.410  41.767  32.629  1.00  0.00           H
ATOM   3306  HB3 TRP   221      27.531  42.308  33.972  1.00  0.00           H
ATOM   3307  CG  TRP   221      27.008  43.327  32.213  1.00  0.00           C
ATOM   3308  CD1 TRP   221      25.812  43.851  32.620  1.00  0.00           C
ATOM   3309  HD1 TRP   221      25.452  43.888  33.638  1.00  0.00           H
ATOM   3310  NE1 TRP   221      25.065  44.265  31.520  1.00  0.00           N
ATOM   3311  HE1 TRP   221      24.059  44.344  31.560  1.00  0.00           H
ATOM   3312  CE2 TRP   221      25.734  44.091  30.351  1.00  0.00           C
ATOM   3313  CZ2 TRP   221      25.566  44.452  29.013  1.00  0.00           C
ATOM   3314  HZ2 TRP   221      24.672  44.889  28.595  1.00  0.00           H
ATOM   3315  CH2 TRP   221      26.484  44.069  28.073  1.00  0.00           C
ATOM   3316  HH2 TRP   221      26.315  44.337  27.040  1.00  0.00           H
ATOM   3317  CZ3 TRP   221      27.630  43.376  28.379  1.00  0.00           C
ATOM   3318  HZ3 TRP   221      28.324  43.368  27.552  1.00  0.00           H
ATOM   3319  CE3 TRP   221      27.797  43.055  29.727  1.00  0.00           C
ATOM   3320  HE3 TRP   221      28.710  42.524  29.953  1.00  0.00           H
ATOM   3321  CD2 TRP   221      26.952  43.486  30.779  1.00  0.00           C
ATOM   3322  C   TRP   221      29.943  43.946  31.978  1.00  0.00           C
ATOM   3323  O   TRP   221      29.648  44.935  31.407  1.00  0.00           O
ATOM   3324  N   VAL   222      30.839  43.077  31.464  1.00  0.00           N
ATOM   3325  H   VAL   222      31.182  42.356  32.083  1.00  0.00           H
ATOM   3326  CA  VAL   222      31.499  43.220  30.086  1.00  0.00           C
ATOM   3327  HA  VAL   222      30.971  43.964  29.491  1.00  0.00           H
ATOM   3328  CB  VAL   222      32.877  43.804  30.128  1.00  0.00           C
ATOM   3329  HB  VAL   222      32.708  44.744  30.654  1.00  0.00           H
ATOM   3330  CG1 VAL   222      33.876  43.132  31.016  1.00  0.00           C
ATOM   3331 HG11 VAL   222      34.045  42.147  30.579  1.00  0.00           H
ATOM   3332 HG12 VAL   222      34.812  43.678  30.892  1.00  0.00           H
ATOM   3333 HG13 VAL   222      33.575  42.989  32.054  1.00  0.00           H
ATOM   3334  CG2 VAL   222      33.541  43.970  28.735  1.00  0.00           C
ATOM   3335 HG21 VAL   222      34.175  44.850  28.845  1.00  0.00           H
ATOM   3336 HG22 VAL   222      34.125  43.075  28.520  1.00  0.00           H
ATOM   3337 HG23 VAL   222      32.863  44.046  27.885  1.00  0.00           H
ATOM   3338  C   VAL   222      31.458  41.855  29.378  1.00  0.00           C
ATOM   3339  O   VAL   222      31.766  40.821  30.006  1.00  0.00           O
ATOM   3340  N   SER   223      31.023  41.818  28.085  1.00  0.00           N
ATOM   3341  H   SER   223      31.066  42.730  27.651  1.00  0.00           H
ATOM   3342  CA  SER   223      31.095  40.716  27.159  1.00  0.00           C
ATOM   3343  HA  SER   223      31.483  39.865  27.720  1.00  0.00           H
ATOM   3344  CB  SER   223      29.707  40.274  26.619  1.00  0.00           C
ATOM   3345  HB2 SER   223      28.997  40.191  27.442  1.00  0.00           H
ATOM   3346  HB3 SER   223      29.388  41.019  25.891  1.00  0.00           H
ATOM   3347  OG  SER   223      29.906  39.035  25.862  1.00  0.00           O
ATOM   3348  HG  SER   223      30.350  38.415  26.445  1.00  0.00           H
ATOM   3349  C   SER   223      32.052  41.019  26.036  1.00  0.00           C
ATOM   3350  O   SER   223      32.147  42.138  25.640  1.00  0.00           O
ATOM   3351  N   PHE   224      32.697  39.968  25.446  1.00  0.00           N
ATOM   3352  H   PHE   224      32.477  39.011  25.683  1.00  0.00           H
ATOM   3353  CA  PHE   224      33.646  40.143  24.313  1.00  0.00           C
ATOM   3354  HA  PHE   224      33.350  40.898  23.585  1.00  0.00           H
ATOM   3355  CB  PHE   224      34.999  40.714  24.854  1.00  0.00           C
ATOM   3356  HB2 PHE   224      35.816  40.722  24.132  1.00  0.00           H
ATOM   3357  HB3 PHE   224      34.868  41.741  25.198  1.00  0.00           H
ATOM   3358  CG  PHE   224      35.725  39.877  25.947  1.00  0.00           C
ATOM   3359  CD1 PHE   224      36.412  38.729  25.686  1.00  0.00           C
ATOM   3360  HD1 PHE   224      36.407  38.295  24.697  1.00  0.00           H
ATOM   3361  CE1 PHE   224      37.066  38.042  26.698  1.00  0.00           C
ATOM   3362  HE1 PHE   224      37.570  37.121  26.447  1.00  0.00           H
ATOM   3363  CZ  PHE   224      37.041  38.499  28.021  1.00  0.00           C
ATOM   3364  HZ  PHE   224      37.585  38.065  28.846  1.00  0.00           H
ATOM   3365  CE2 PHE   224      36.372  39.704  28.292  1.00  0.00           C
ATOM   3366  HE2 PHE   224      36.435  40.110  29.291  1.00  0.00           H
ATOM   3367  CD2 PHE   224      35.593  40.341  27.284  1.00  0.00           C
ATOM   3368  HD2 PHE   224      35.068  41.233  27.594  1.00  0.00           H
ATOM   3369  C   PHE   224      33.941  38.839  23.502  1.00  0.00           C
ATOM   3370  O   PHE   224      33.926  37.756  24.065  1.00  0.00           O
ATOM   3371  N   ASN   225      34.091  38.969  22.184  1.00  0.00           N
ATOM   3372  H   ASN   225      34.253  39.863  21.743  1.00  0.00           H
ATOM   3373  CA  ASN   225      34.571  37.839  21.388  1.00  0.00           C
ATOM   3374  HA  ASN   225      34.067  36.975  21.818  1.00  0.00           H
ATOM   3375  CB  ASN   225      33.975  38.030  19.972  1.00  0.00           C
ATOM   3376  HB2 ASN   225      34.074  37.107  19.401  1.00  0.00           H
ATOM   3377  HB3 ASN   225      32.923  38.273  20.126  1.00  0.00           H
ATOM   3378  CG  ASN   225      34.569  39.057  18.980  1.00  0.00           C
ATOM   3379  OD1 ASN   225      35.695  39.511  19.189  1.00  0.00           O
ATOM   3380  ND2 ASN   225      33.951  39.253  17.847  1.00  0.00           N
ATOM   3381 HD21 ASN   225      34.503  39.671  17.112  1.00  0.00           H
ATOM   3382 HD22 ASN   225      33.161  38.678  17.596  1.00  0.00           H
ATOM   3383  C   ASN   225      36.074  37.681  21.489  1.00  0.00           C
ATOM   3384  O   ASN   225      36.862  38.527  21.835  1.00  0.00           O
ATOM   3385  N   GLN   226      36.534  36.572  20.948  1.00  0.00           N
ATOM   3386  H   GLN   226      35.856  35.854  20.739  1.00  0.00           H
ATOM   3387  CA  GLN   226      37.985  36.221  20.897  1.00  0.00           C
ATOM   3388  HA  GLN   226      38.419  36.511  21.854  1.00  0.00           H
ATOM   3389  CB  GLN   226      38.242  34.767  20.737  1.00  0.00           C
ATOM   3390  HB2 GLN   226      39.317  34.723  20.915  1.00  0.00           H
ATOM   3391  HB3 GLN   226      37.789  34.220  21.564  1.00  0.00           H
ATOM   3392  CG  GLN   226      37.747  34.143  19.425  1.00  0.00           C
ATOM   3393  HG2 GLN   226      36.686  34.340  19.272  1.00  0.00           H
ATOM   3394  HG3 GLN   226      38.266  34.657  18.617  1.00  0.00           H
ATOM   3395  CD  GLN   226      38.082  32.660  19.193  1.00  0.00           C
ATOM   3396  OE1 GLN   226      38.320  31.872  20.049  1.00  0.00           O
ATOM   3397  NE2 GLN   226      38.251  32.294  17.954  1.00  0.00           N
ATOM   3398 HE21 GLN   226      38.253  32.971  17.204  1.00  0.00           H
ATOM   3399 HE22 GLN   226      38.796  31.470  17.746  1.00  0.00           H
ATOM   3400  C   GLN   226      38.766  37.086  19.886  1.00  0.00           C
ATOM   3401  O   GLN   226      39.969  36.974  19.860  1.00  0.00           O
ATOM   3402  N   ASN   227      38.053  37.875  19.025  1.00  0.00           N
ATOM   3403  H   ASN   227      37.062  37.816  19.208  1.00  0.00           H
ATOM   3404  CA  ASN   227      38.689  38.985  18.218  1.00  0.00           C
ATOM   3405  HA  ASN   227      39.728  38.719  18.022  1.00  0.00           H
ATOM   3406  CB  ASN   227      37.959  39.162  16.873  1.00  0.00           C
ATOM   3407  HB2 ASN   227      36.993  39.635  17.047  1.00  0.00           H
ATOM   3408  HB3 ASN   227      38.606  39.814  16.286  1.00  0.00           H
ATOM   3409  CG  ASN   227      37.673  37.899  16.112  1.00  0.00           C
ATOM   3410  OD1 ASN   227      38.261  36.792  16.321  1.00  0.00           O
ATOM   3411  ND2 ASN   227      36.833  38.068  15.103  1.00  0.00           N
ATOM   3412 HD21 ASN   227      36.642  37.244  14.551  1.00  0.00           H
ATOM   3413 HD22 ASN   227      36.439  38.997  15.057  1.00  0.00           H
ATOM   3414  C   ASN   227      38.748  40.340  18.960  1.00  0.00           C
ATOM   3415  O   ASN   227      39.055  41.344  18.376  1.00  0.00           O
ATOM   3416  N   LEU   228      38.433  40.329  20.248  1.00  0.00           N
ATOM   3417  H   LEU   228      37.942  39.533  20.630  1.00  0.00           H
ATOM   3418  CA  LEU   228      38.404  41.393  21.195  1.00  0.00           C
ATOM   3419  HA  LEU   228      37.904  40.945  22.053  1.00  0.00           H
ATOM   3420  CB  LEU   228      39.867  41.760  21.679  1.00  0.00           C
ATOM   3421  HB2 LEU   228      40.436  42.208  20.864  1.00  0.00           H
ATOM   3422  HB3 LEU   228      39.774  42.518  22.458  1.00  0.00           H
ATOM   3423  CG  LEU   228      40.657  40.578  22.372  1.00  0.00           C
ATOM   3424  HG  LEU   228      41.041  39.849  21.657  1.00  0.00           H
ATOM   3425  CD1 LEU   228      41.852  41.192  23.152  1.00  0.00           C
ATOM   3426 HD11 LEU   228      42.338  40.329  23.608  1.00  0.00           H
ATOM   3427 HD12 LEU   228      42.569  41.670  22.485  1.00  0.00           H
ATOM   3428 HD13 LEU   228      41.414  41.908  23.848  1.00  0.00           H
ATOM   3429  CD2 LEU   228      39.951  39.790  23.495  1.00  0.00           C
ATOM   3430 HD21 LEU   228      39.290  40.447  24.061  1.00  0.00           H
ATOM   3431 HD22 LEU   228      39.382  38.966  23.067  1.00  0.00           H
ATOM   3432 HD23 LEU   228      40.663  39.364  24.203  1.00  0.00           H
ATOM   3433  C   LEU   228      37.534  42.560  20.841  1.00  0.00           C
ATOM   3434  O   LEU   228      37.819  43.731  21.026  1.00  0.00           O
ATOM   3435  N   GLU   229      36.371  42.221  20.310  1.00  0.00           N
ATOM   3436  H   GLU   229      36.208  41.260  20.045  1.00  0.00           H
ATOM   3437  CA  GLU   229      35.280  43.207  20.035  1.00  0.00           C
ATOM   3438  HA  GLU   229      35.700  44.194  20.227  1.00  0.00           H
ATOM   3439  CB  GLU   229      34.811  43.194  18.624  1.00  0.00           C
ATOM   3440  HB2 GLU   229      35.732  43.336  18.060  1.00  0.00           H
ATOM   3441  HB3 GLU   229      34.403  42.213  18.380  1.00  0.00           H
ATOM   3442  CG  GLU   229      33.738  44.224  18.192  1.00  0.00           C
ATOM   3443  HG2 GLU   229      33.422  44.023  17.168  1.00  0.00           H
ATOM   3444  HG3 GLU   229      32.821  44.067  18.759  1.00  0.00           H
ATOM   3445  CD  GLU   229      34.204  45.644  18.309  1.00  0.00           C
ATOM   3446  OE1 GLU   229      34.444  46.031  19.493  1.00  0.00           O
ATOM   3447  OE2 GLU   229      34.236  46.350  17.323  1.00  0.00           O
ATOM   3448  C   GLU   229      34.234  43.009  21.113  1.00  0.00           C
ATOM   3449  O   GLU   229      33.855  41.865  21.389  1.00  0.00           O
ATOM   3450  N   TYR   230      33.851  44.141  21.790  1.00  0.00           N
ATOM   3451  H   TYR   230      34.153  45.050  21.469  1.00  0.00           H
ATOM   3452  CA  TYR   230      33.328  44.134  23.195  1.00  0.00           C
ATOM   3453  HA  TYR   230      32.905  43.147  23.389  1.00  0.00           H
ATOM   3454  CB  TYR   230      34.528  44.489  24.169  1.00  0.00           C
ATOM   3455  HB2 TYR   230      34.130  44.334  25.172  1.00  0.00           H
ATOM   3456  HB3 TYR   230      35.359  43.810  23.974  1.00  0.00           H
ATOM   3457  CG  TYR   230      34.944  45.937  24.233  1.00  0.00           C
ATOM   3458  CD1 TYR   230      35.983  46.399  23.414  1.00  0.00           C
ATOM   3459  HD1 TYR   230      36.507  45.797  22.687  1.00  0.00           H
ATOM   3460  CE1 TYR   230      36.300  47.798  23.421  1.00  0.00           C
ATOM   3461  HE1 TYR   230      37.078  48.160  22.763  1.00  0.00           H
ATOM   3462  CZ  TYR   230      35.603  48.690  24.235  1.00  0.00           C
ATOM   3463  OH  TYR   230      35.943  50.000  24.249  1.00  0.00           O
ATOM   3464  HH  TYR   230      36.651  50.174  23.625  1.00  0.00           H
ATOM   3465  CE2 TYR   230      34.573  48.187  25.111  1.00  0.00           C
ATOM   3466  HE2 TYR   230      34.011  48.844  25.758  1.00  0.00           H
ATOM   3467  CD2 TYR   230      34.182  46.834  24.992  1.00  0.00           C
ATOM   3468  HD2 TYR   230      33.451  46.433  25.678  1.00  0.00           H
ATOM   3469  C   TYR   230      32.080  45.071  23.468  1.00  0.00           C
ATOM   3470  O   TYR   230      32.025  46.138  22.948  1.00  0.00           O
ATOM   3471  N   GLN   231      31.228  44.561  24.355  1.00  0.00           N
ATOM   3472  H   GLN   231      31.497  43.734  24.869  1.00  0.00           H
ATOM   3473  CA  GLN   231      29.988  45.228  24.798  1.00  0.00           C
ATOM   3474  HA  GLN   231      29.839  46.167  24.265  1.00  0.00           H
ATOM   3475  CB  GLN   231      28.848  44.235  24.423  1.00  0.00           C
ATOM   3476  HB2 GLN   231      29.162  43.285  24.853  1.00  0.00           H
ATOM   3477  HB3 GLN   231      27.891  44.477  24.886  1.00  0.00           H
ATOM   3478  CG  GLN   231      28.669  43.984  22.874  1.00  0.00           C
ATOM   3479  HG2 GLN   231      29.576  43.686  22.347  1.00  0.00           H
ATOM   3480  HG3 GLN   231      27.969  43.148  22.890  1.00  0.00           H
ATOM   3481  CD  GLN   231      27.944  45.174  22.198  1.00  0.00           C
ATOM   3482  OE1 GLN   231      27.633  46.186  22.888  1.00  0.00           O
ATOM   3483  NE2 GLN   231      27.591  45.163  20.901  1.00  0.00           N
ATOM   3484 HE21 GLN   231      27.974  44.442  20.306  1.00  0.00           H
ATOM   3485 HE22 GLN   231      27.049  45.893  20.461  1.00  0.00           H
ATOM   3486  C   GLN   231      30.219  45.413  26.303  1.00  0.00           C
ATOM   3487  O   GLN   231      30.614  44.466  26.930  1.00  0.00           O
ATOM   3488  N   ILE   232      29.655  46.519  26.834  1.00  0.00           N
ATOM   3489  H   ILE   232      29.355  47.205  26.155  1.00  0.00           H
ATOM   3490  CA  ILE   232      29.631  46.785  28.277  1.00  0.00           C
ATOM   3491  HA  ILE   232      29.893  45.819  28.707  1.00  0.00           H
ATOM   3492  CB  ILE   232      30.680  47.783  28.693  1.00  0.00           C
ATOM   3493  HB  ILE   232      30.599  47.890  29.774  1.00  0.00           H
ATOM   3494  CG2 ILE   232      32.087  47.296  28.313  1.00  0.00           C
ATOM   3495 HG21 ILE   232      32.128  46.269  28.675  1.00  0.00           H
ATOM   3496 HG22 ILE   232      32.137  47.306  27.225  1.00  0.00           H
ATOM   3497 HG23 ILE   232      32.936  47.828  28.742  1.00  0.00           H
ATOM   3498  CG1 ILE   232      30.443  49.192  28.101  1.00  0.00           C
ATOM   3499 HG12 ILE   232      30.332  48.963  27.041  1.00  0.00           H
ATOM   3500 HG13 ILE   232      29.570  49.670  28.546  1.00  0.00           H
ATOM   3501  CD1 ILE   232      31.538  50.274  28.275  1.00  0.00           C
ATOM   3502 HD11 ILE   232      31.831  50.255  29.324  1.00  0.00           H
ATOM   3503 HD12 ILE   232      32.378  49.904  27.687  1.00  0.00           H
ATOM   3504 HD13 ILE   232      31.169  51.208  27.850  1.00  0.00           H
ATOM   3505  C   ILE   232      28.161  47.277  28.705  1.00  0.00           C
ATOM   3506  O   ILE   232      27.336  47.772  27.904  1.00  0.00           O
ATOM   3507  N   GLY   233      27.786  47.094  29.988  1.00  0.00           N
ATOM   3508  H   GLY   233      28.397  46.632  30.646  1.00  0.00           H
ATOM   3509  CA  GLY   233      26.423  47.369  30.626  1.00  0.00           C
ATOM   3510  HA2 GLY   233      26.224  48.437  30.534  1.00  0.00           H
ATOM   3511  HA3 GLY   233      25.633  46.851  30.083  1.00  0.00           H
ATOM   3512  C   GLY   233      26.353  47.070  32.102  1.00  0.00           C
ATOM   3513  O   GLY   233      27.472  46.908  32.623  1.00  0.00           O
ATOM   3514  N   TYR   234      25.227  47.068  32.706  1.00  0.00           N
ATOM   3515  H   TYR   234      24.381  47.318  32.214  1.00  0.00           H
ATOM   3516  CA  TYR   234      25.164  46.904  34.220  1.00  0.00           C
ATOM   3517  HA  TYR   234      26.091  46.547  34.669  1.00  0.00           H
ATOM   3518  CB  TYR   234      24.865  48.294  34.817  1.00  0.00           C
ATOM   3519  HB2 TYR   234      24.340  48.839  34.033  1.00  0.00           H
ATOM   3520  HB3 TYR   234      24.251  48.154  35.707  1.00  0.00           H
ATOM   3521  CG  TYR   234      26.059  49.123  35.196  1.00  0.00           C
ATOM   3522  CD1 TYR   234      26.462  50.189  34.348  1.00  0.00           C
ATOM   3523  HD1 TYR   234      26.083  50.354  33.350  1.00  0.00           H
ATOM   3524  CE1 TYR   234      27.551  50.985  34.691  1.00  0.00           C
ATOM   3525  HE1 TYR   234      27.927  51.775  34.059  1.00  0.00           H
ATOM   3526  CZ  TYR   234      28.203  50.755  35.900  1.00  0.00           C
ATOM   3527  OH  TYR   234      29.185  51.624  36.225  1.00  0.00           O
ATOM   3528  HH  TYR   234      29.670  51.176  36.922  1.00  0.00           H
ATOM   3529  CE2 TYR   234      27.768  49.740  36.756  1.00  0.00           C
ATOM   3530  HE2 TYR   234      28.310  49.561  37.672  1.00  0.00           H
ATOM   3531  CD2 TYR   234      26.718  48.876  36.398  1.00  0.00           C
ATOM   3532  HD2 TYR   234      26.433  48.090  37.082  1.00  0.00           H
ATOM   3533  C   TYR   234      23.901  46.015  34.658  1.00  0.00           C
ATOM   3534  O   TYR   234      22.856  46.221  34.047  1.00  0.00           O
ATOM   3535  N   ILE   235      24.049  44.972  35.524  1.00  0.00           N
ATOM   3536  H   ILE   235      24.814  45.032  36.180  1.00  0.00           H
ATOM   3537  CA  ILE   235      22.952  44.037  35.718  1.00  0.00           C
ATOM   3538  HA  ILE   235      22.616  43.754  34.719  1.00  0.00           H
ATOM   3539  CB  ILE   235      23.525  42.815  36.495  1.00  0.00           C
ATOM   3540  HB  ILE   235      23.953  43.189  37.425  1.00  0.00           H
ATOM   3541  CG2 ILE   235      22.553  41.733  36.843  1.00  0.00           C
ATOM   3542 HG21 ILE   235      23.069  40.891  37.305  1.00  0.00           H
ATOM   3543 HG22 ILE   235      21.681  42.163  37.334  1.00  0.00           H
ATOM   3544 HG23 ILE   235      22.164  41.395  35.883  1.00  0.00           H
ATOM   3545  CG1 ILE   235      24.723  42.106  35.813  1.00  0.00           C
ATOM   3546 HG12 ILE   235      24.313  41.532  34.982  1.00  0.00           H
ATOM   3547 HG13 ILE   235      25.429  42.916  35.625  1.00  0.00           H
ATOM   3548  CD1 ILE   235      25.444  40.982  36.587  1.00  0.00           C
ATOM   3549 HD11 ILE   235      25.014  40.003  36.380  1.00  0.00           H
ATOM   3550 HD12 ILE   235      26.475  40.940  36.238  1.00  0.00           H
ATOM   3551 HD13 ILE   235      25.525  41.221  37.648  1.00  0.00           H
ATOM   3552  C   ILE   235      21.753  44.719  36.402  1.00  0.00           C
ATOM   3553  O   ILE   235      21.989  45.242  37.459  1.00  0.00           O
ATOM   3554  N   CYX   236      20.573  44.733  35.764  1.00  0.00           N
ATOM   3555  H   CYX   236      20.682  44.331  34.844  1.00  0.00           H
ATOM   3556  CA  CYX   236      19.598  45.787  36.036  1.00  0.00           C
ATOM   3557  HA  CYX   236      19.970  46.809  36.116  1.00  0.00           H
ATOM   3558  CB  CYX   236      18.564  45.777  34.930  1.00  0.00           C
ATOM   3559  HB2 CYX   236      18.250  44.772  34.648  1.00  0.00           H
ATOM   3560  HB3 CYX   236      17.722  46.358  35.308  1.00  0.00           H
ATOM   3561  SG  CYX   236      19.107  46.520  33.360  1.00  0.00           S
ATOM   3562  C   CYX   236      18.921  45.663  37.409  1.00  0.00           C
ATOM   3563  O   CYX   236      18.649  46.716  37.994  1.00  0.00           O
ATOM   3564  N   SER   237      18.841  44.449  37.950  1.00  0.00           N
ATOM   3565  H   SER   237      19.166  43.786  37.261  1.00  0.00           H
ATOM   3566  CA  SER   237      18.131  43.957  39.096  1.00  0.00           C
ATOM   3567  HA  SER   237      17.117  43.714  38.780  1.00  0.00           H
ATOM   3568  CB  SER   237      18.753  42.610  39.407  1.00  0.00           C
ATOM   3569  HB2 SER   237      18.694  42.102  38.445  1.00  0.00           H
ATOM   3570  HB3 SER   237      19.757  42.653  39.831  1.00  0.00           H
ATOM   3571  OG  SER   237      17.874  41.993  40.332  1.00  0.00           O
ATOM   3572  HG  SER   237      17.253  41.446  39.847  1.00  0.00           H
ATOM   3573  C   SER   237      18.154  44.829  40.343  1.00  0.00           C
ATOM   3574  O   SER   237      19.151  45.426  40.752  1.00  0.00           O
ATOM   3575  N   GLY   238      17.016  44.776  40.951  1.00  0.00           N
ATOM   3576  H   GLY   238      16.241  44.249  40.574  1.00  0.00           H
ATOM   3577  CA  GLY   238      16.812  45.278  42.295  1.00  0.00           C
ATOM   3578  HA2 GLY   238      17.396  46.170  42.524  1.00  0.00           H
ATOM   3579  HA3 GLY   238      15.789  45.622  42.447  1.00  0.00           H
ATOM   3580  C   GLY   238      17.096  44.243  43.424  1.00  0.00           C
ATOM   3581  O   GLY   238      16.640  44.435  44.540  1.00  0.00           O
ATOM   3582  N   VAL   239      17.692  43.080  43.105  1.00  0.00           N
ATOM   3583  H   VAL   239      17.996  42.932  42.153  1.00  0.00           H
ATOM   3584  CA  VAL   239      18.175  42.128  44.050  1.00  0.00           C
ATOM   3585  HA  VAL   239      17.484  42.294  44.877  1.00  0.00           H
ATOM   3586  CB  VAL   239      18.215  40.665  43.464  1.00  0.00           C
ATOM   3587  HB  VAL   239      18.767  40.733  42.527  1.00  0.00           H
ATOM   3588  CG1 VAL   239      18.856  39.687  44.493  1.00  0.00           C
ATOM   3589 HG11 VAL   239      18.734  38.682  44.090  1.00  0.00           H
ATOM   3590 HG12 VAL   239      19.919  39.903  44.602  1.00  0.00           H
ATOM   3591 HG13 VAL   239      18.309  39.930  45.404  1.00  0.00           H
ATOM   3592  CG2 VAL   239      16.787  40.168  43.204  1.00  0.00           C
ATOM   3593 HG21 VAL   239      16.157  40.804  42.579  1.00  0.00           H
ATOM   3594 HG22 VAL   239      16.959  39.200  42.733  1.00  0.00           H
ATOM   3595 HG23 VAL   239      16.242  40.092  44.145  1.00  0.00           H
ATOM   3596  C   VAL   239      19.512  42.712  44.523  1.00  0.00           C
ATOM   3597  O   VAL   239      20.504  42.549  43.779  1.00  0.00           O
ATOM   3598  N   PHE   240      19.598  43.402  45.709  1.00  0.00           N
ATOM   3599  H   PHE   240      18.806  43.520  46.323  1.00  0.00           H
ATOM   3600  CA  PHE   240      20.811  44.031  46.203  1.00  0.00           C
ATOM   3601  HA  PHE   240      21.232  44.443  45.285  1.00  0.00           H
ATOM   3602  CB  PHE   240      20.444  45.089  47.251  1.00  0.00           C
ATOM   3603  HB2 PHE   240      19.946  44.483  48.007  1.00  0.00           H
ATOM   3604  HB3 PHE   240      21.380  45.578  47.517  1.00  0.00           H
ATOM   3605  CG  PHE   240      19.476  46.194  46.894  1.00  0.00           C
ATOM   3606  CD1 PHE   240      19.137  46.517  45.552  1.00  0.00           C
ATOM   3607  HD1 PHE   240      19.499  46.044  44.651  1.00  0.00           H
ATOM   3608  CE1 PHE   240      18.295  47.665  45.291  1.00  0.00           C
ATOM   3609  HE1 PHE   240      18.067  48.016  44.296  1.00  0.00           H
ATOM   3610  CZ  PHE   240      17.745  48.400  46.400  1.00  0.00           C
ATOM   3611  HZ  PHE   240      17.047  49.212  46.254  1.00  0.00           H
ATOM   3612  CE2 PHE   240      18.041  47.977  47.704  1.00  0.00           C
ATOM   3613  HE2 PHE   240      17.478  48.444  48.498  1.00  0.00           H
ATOM   3614  CD2 PHE   240      18.903  46.915  47.949  1.00  0.00           C
ATOM   3615  HD2 PHE   240      19.048  46.533  48.949  1.00  0.00           H
ATOM   3616  C   PHE   240      21.842  42.986  46.676  1.00  0.00           C
ATOM   3617  O   PHE   240      21.383  41.980  47.106  1.00  0.00           O
ATOM   3618  N   GLY   241      23.142  43.277  46.840  1.00  0.00           N
ATOM   3619  H   GLY   241      23.346  44.164  46.401  1.00  0.00           H
ATOM   3620  CA  GLY   241      24.294  42.527  47.156  1.00  0.00           C
ATOM   3621  HA2 GLY   241      23.914  41.698  47.752  1.00  0.00           H
ATOM   3622  HA3 GLY   241      24.678  42.053  46.253  1.00  0.00           H
ATOM   3623  C   GLY   241      25.353  43.309  47.975  1.00  0.00           C
ATOM   3624  O   GLY   241      26.248  42.644  48.491  1.00  0.00           O
ATOM   3625  N   ASH   242      25.295  44.680  48.103  1.00  0.00           N
ATOM   3626  H   ASH   242      24.643  45.162  47.501  1.00  0.00           H
ATOM   3627  CA  ASH   242      26.260  45.424  48.892  1.00  0.00           C
ATOM   3628  HA  ASH   242      27.216  45.329  48.378  1.00  0.00           H
ATOM   3629  CB  ASH   242      26.084  46.956  48.843  1.00  0.00           C
ATOM   3630  HB2 ASH   242      25.901  47.177  47.792  1.00  0.00           H
ATOM   3631  HB3 ASH   242      25.251  47.128  49.525  1.00  0.00           H
ATOM   3632  CG  ASH   242      27.272  47.852  49.271  1.00  0.00           C
ATOM   3633  OD1 ASH   242      28.360  47.353  49.529  1.00  0.00           O
ATOM   3634  OD2 ASH   242      27.029  49.155  49.337  1.00  0.00           O
ATOM   3635  HD2 ASH   242      26.131  49.403  49.108  1.00  0.00           H
ATOM   3636  C   ASH   242      26.318  44.977  50.397  1.00  0.00           C
ATOM   3637  O   ASH   242      25.343  44.436  50.970  1.00  0.00           O
ATOM   3638  N   ASN   243      27.507  45.168  50.940  1.00  0.00           N
ATOM   3639  H   ASN   243      28.132  45.812  50.479  1.00  0.00           H
ATOM   3640  CA  ASN   243      27.793  45.014  52.397  1.00  0.00           C
ATOM   3641  HA  ASN   243      26.770  44.881  52.746  1.00  0.00           H
ATOM   3642  CB  ASN   243      28.632  43.684  52.702  1.00  0.00           C
ATOM   3643  HB2 ASN   243      29.446  43.650  51.978  1.00  0.00           H
ATOM   3644  HB3 ASN   243      29.189  43.702  53.638  1.00  0.00           H
ATOM   3645  CG  ASN   243      27.685  42.486  52.557  1.00  0.00           C
ATOM   3646  OD1 ASN   243      27.863  41.723  51.624  1.00  0.00           O
ATOM   3647  ND2 ASN   243      26.772  42.186  53.434  1.00  0.00           N
ATOM   3648 HD21 ASN   243      26.335  41.326  53.133  1.00  0.00           H
ATOM   3649 HD22 ASN   243      26.746  42.582  54.363  1.00  0.00           H
ATOM   3650  C   ASN   243      28.298  46.220  53.129  1.00  0.00           C
ATOM   3651  O   ASN   243      29.417  46.495  52.892  1.00  0.00           O
ATOM   3652  N   PRO   244      27.670  46.871  54.103  1.00  0.00           N
ATOM   3653  CD  PRO   244      28.297  47.789  55.003  1.00  0.00           C
ATOM   3654  HD2 PRO   244      28.326  48.696  54.398  1.00  0.00           H
ATOM   3655  HD3 PRO   244      29.314  47.510  55.278  1.00  0.00           H
ATOM   3656  CG  PRO   244      27.432  47.905  56.262  1.00  0.00           C
ATOM   3657  HG2 PRO   244      27.503  48.912  56.673  1.00  0.00           H
ATOM   3658  HG3 PRO   244      27.580  47.108  56.991  1.00  0.00           H
ATOM   3659  CB  PRO   244      26.025  47.764  55.645  1.00  0.00           C
ATOM   3660  HB2 PRO   244      25.786  48.722  55.180  1.00  0.00           H
ATOM   3661  HB3 PRO   244      25.295  47.496  56.408  1.00  0.00           H
ATOM   3662  CA  PRO   244      26.220  46.765  54.438  1.00  0.00           C
ATOM   3663  HA  PRO   244      25.944  45.789  54.835  1.00  0.00           H
ATOM   3664  C   PRO   244      25.295  47.136  53.260  1.00  0.00           C
ATOM   3665  O   PRO   244      25.772  47.607  52.179  1.00  0.00           O
ATOM   3666  N   ARG   245      23.971  47.012  53.479  1.00  0.00           N
ATOM   3667  H   ARG   245      23.811  46.697  54.425  1.00  0.00           H
ATOM   3668  CA  ARG   245      22.854  47.290  52.562  1.00  0.00           C
ATOM   3669  HA  ARG   245      23.027  48.241  52.057  1.00  0.00           H
ATOM   3670  CB  ARG   245      22.834  46.282  51.400  1.00  0.00           C
ATOM   3671  HB2 ARG   245      22.084  46.731  50.750  1.00  0.00           H
ATOM   3672  HB3 ARG   245      23.783  46.340  50.868  1.00  0.00           H
ATOM   3673  CG  ARG   245      22.347  44.841  51.728  1.00  0.00           C
ATOM   3674  HG2 ARG   245      23.115  44.313  52.293  1.00  0.00           H
ATOM   3675  HG3 ARG   245      21.399  44.924  52.259  1.00  0.00           H
ATOM   3676  CD  ARG   245      22.183  44.012  50.489  1.00  0.00           C
ATOM   3677  HD2 ARG   245      21.370  44.468  49.923  1.00  0.00           H
ATOM   3678  HD3 ARG   245      23.134  43.931  49.962  1.00  0.00           H
ATOM   3679  NE  ARG   245      21.856  42.642  50.775  1.00  0.00           N
ATOM   3680  HE  ARG   245      20.872  42.562  50.985  1.00  0.00           H
ATOM   3681  CZ  ARG   245      22.710  41.724  50.964  1.00  0.00           C
ATOM   3682  NH1 ARG   245      22.155  40.577  51.211  1.00  0.00           N
ATOM   3683 HH11 ARG   245      21.146  40.540  51.262  1.00  0.00           H
ATOM   3684 HH12 ARG   245      22.751  39.809  51.484  1.00  0.00           H
ATOM   3685  NH2 ARG   245      24.016  41.867  50.866  1.00  0.00           N
ATOM   3686 HH21 ARG   245      24.462  42.727  50.578  1.00  0.00           H
ATOM   3687 HH22 ARG   245      24.519  41.001  50.990  1.00  0.00           H
ATOM   3688  C   ARG   245      21.433  47.430  53.169  1.00  0.00           C
ATOM   3689  O   ARG   245      21.148  46.763  54.174  1.00  0.00           O
ATOM   3690  N   PRO   246      20.463  48.225  52.632  1.00  0.00           N
ATOM   3691  CD  PRO   246      20.685  49.184  51.585  1.00  0.00           C
ATOM   3692  HD2 PRO   246      21.143  48.889  50.641  1.00  0.00           H
ATOM   3693  HD3 PRO   246      21.232  50.048  51.962  1.00  0.00           H
ATOM   3694  CG  PRO   246      19.295  49.570  51.176  1.00  0.00           C
ATOM   3695  HG2 PRO   246      18.952  48.978  50.327  1.00  0.00           H
ATOM   3696  HG3 PRO   246      19.301  50.624  50.900  1.00  0.00           H
ATOM   3697  CB  PRO   246      18.420  49.428  52.459  1.00  0.00           C
ATOM   3698  HB2 PRO   246      17.361  49.298  52.233  1.00  0.00           H
ATOM   3699  HB3 PRO   246      18.624  50.275  53.114  1.00  0.00           H
ATOM   3700  CA  PRO   246      19.052  48.141  52.996  1.00  0.00           C
ATOM   3701  HA  PRO   246      18.972  48.016  54.076  1.00  0.00           H
ATOM   3702  C   PRO   246      18.327  46.912  52.379  1.00  0.00           C
ATOM   3703  O   PRO   246      18.901  46.210  51.572  1.00  0.00           O
ATOM   3704  N   ASN   247      17.029  46.785  52.721  1.00  0.00           N
ATOM   3705  H   ASN   247      16.650  47.430  53.400  1.00  0.00           H
ATOM   3706  CA  ASN   247      16.186  45.797  52.031  1.00  0.00           C
ATOM   3707  HA  ASN   247      16.677  44.826  52.094  1.00  0.00           H
ATOM   3708  CB  ASN   247      14.916  45.697  52.883  1.00  0.00           C
ATOM   3709  HB2 ASN   247      15.173  45.757  53.941  1.00  0.00           H
ATOM   3710  HB3 ASN   247      14.323  46.587  52.672  1.00  0.00           H
ATOM   3711  CG  ASN   247      14.105  44.435  52.608  1.00  0.00           C
ATOM   3712  OD1 ASN   247      14.244  43.775  51.624  1.00  0.00           O
ATOM   3713  ND2 ASN   247      13.294  44.022  53.568  1.00  0.00           N
ATOM   3714 HD21 ASN   247      12.641  43.279  53.364  1.00  0.00           H
ATOM   3715 HD22 ASN   247      13.204  44.603  54.389  1.00  0.00           H
ATOM   3716  C   ASN   247      15.995  46.072  50.539  1.00  0.00           C
ATOM   3717  O   ASN   247      16.198  47.195  50.104  1.00  0.00           O
ATOM   3718  N   ASP   248      15.744  45.049  49.746  1.00  0.00           N
ATOM   3719  H   ASP   248      15.409  44.184  50.146  1.00  0.00           H
ATOM   3720  CA  ASP   248      15.735  45.092  48.235  1.00  0.00           C
ATOM   3721  HA  ASP   248      16.775  45.257  47.955  1.00  0.00           H
ATOM   3722  CB  ASP   248      15.488  43.714  47.650  1.00  0.00           C
ATOM   3723  HB2 ASP   248      14.759  43.204  48.280  1.00  0.00           H
ATOM   3724  HB3 ASP   248      15.169  43.775  46.610  1.00  0.00           H
ATOM   3725  CG  ASP   248      16.735  42.809  47.693  1.00  0.00           C
ATOM   3726  OD1 ASP   248      16.585  41.619  47.450  1.00  0.00           O
ATOM   3727  OD2 ASP   248      17.841  43.341  47.892  1.00  0.00           O
ATOM   3728  C   ASP   248      14.685  46.105  47.703  1.00  0.00           C
ATOM   3729  O   ASP   248      13.694  46.468  48.350  1.00  0.00           O
ATOM   3730  N   GLY   249      14.872  46.704  46.532  1.00  0.00           N
ATOM   3731  H   GLY   249      15.707  46.439  46.031  1.00  0.00           H
ATOM   3732  CA  GLY   249      14.150  47.852  45.911  1.00  0.00           C
ATOM   3733  HA2 GLY   249      13.092  47.651  46.076  1.00  0.00           H
ATOM   3734  HA3 GLY   249      14.406  48.800  46.385  1.00  0.00           H
ATOM   3735  C   GLY   249      14.594  48.031  44.418  1.00  0.00           C
ATOM   3736  O   GLY   249      15.597  47.435  43.929  1.00  0.00           O
ATOM   3737  N   THR   250      13.882  48.895  43.753  1.00  0.00           N
ATOM   3738  H   THR   250      13.362  49.561  44.305  1.00  0.00           H
ATOM   3739  CA  THR   250      14.114  49.162  42.293  1.00  0.00           C
ATOM   3740  HA  THR   250      13.840  48.274  41.723  1.00  0.00           H
ATOM   3741  CB  THR   250      13.041  50.180  41.765  1.00  0.00           C
ATOM   3742  HB  THR   250      13.363  51.139  42.171  1.00  0.00           H
ATOM   3743  CG2 THR   250      12.939  50.147  40.305  1.00  0.00           C
ATOM   3744 HG21 THR   250      12.276  50.947  39.972  1.00  0.00           H
ATOM   3745 HG22 THR   250      13.878  50.346  39.788  1.00  0.00           H
ATOM   3746 HG23 THR   250      12.510  49.235  39.889  1.00  0.00           H
ATOM   3747  OG1 THR   250      11.805  49.716  42.295  1.00  0.00           O
ATOM   3748  HG1 THR   250      11.200  50.454  42.405  1.00  0.00           H
ATOM   3749  C   THR   250      15.559  49.589  41.839  1.00  0.00           C
ATOM   3750  O   THR   250      16.209  50.442  42.430  1.00  0.00           O
ATOM   3751  N   GLY   251      16.067  48.716  41.022  1.00  0.00           N
ATOM   3752  H   GLY   251      15.395  48.145  40.529  1.00  0.00           H
ATOM   3753  CA  GLY   251      17.394  48.616  40.490  1.00  0.00           C
ATOM   3754  HA2 GLY   251      18.149  48.586  41.275  1.00  0.00           H
ATOM   3755  HA3 GLY   251      17.463  47.696  39.910  1.00  0.00           H
ATOM   3756  C   GLY   251      17.928  49.656  39.538  1.00  0.00           C
ATOM   3757  O   GLY   251      17.418  50.784  39.394  1.00  0.00           O
ATOM   3758  N   SER   252      19.065  49.375  38.844  1.00  0.00           N
ATOM   3759  H   SER   252      19.294  48.391  38.828  1.00  0.00           H
ATOM   3760  CA  SER   252      19.717  50.279  37.815  1.00  0.00           C
ATOM   3761  HA  SER   252      18.939  50.729  37.199  1.00  0.00           H
ATOM   3762  CB  SER   252      20.647  51.377  38.505  1.00  0.00           C
ATOM   3763  HB2 SER   252      20.182  51.883  39.352  1.00  0.00           H
ATOM   3764  HB3 SER   252      21.546  50.808  38.739  1.00  0.00           H
ATOM   3765  OG  SER   252      20.848  52.403  37.493  1.00  0.00           O
ATOM   3766  HG  SER   252      20.499  53.220  37.857  1.00  0.00           H
ATOM   3767  C   SER   252      20.495  49.506  36.822  1.00  0.00           C
ATOM   3768  O   SER   252      21.080  48.548  37.192  1.00  0.00           O
ATOM   3769  N   CYX   253      20.505  50.078  35.602  1.00  0.00           N
ATOM   3770  H   CYX   253      20.112  51.007  35.546  1.00  0.00           H
ATOM   3771  CA  CYX   253      21.274  49.549  34.484  1.00  0.00           C
ATOM   3772  HA  CYX   253      21.545  48.544  34.808  1.00  0.00           H
ATOM   3773  CB  CYX   253      20.330  49.352  33.272  1.00  0.00           C
ATOM   3774  HB2 CYX   253      20.177  50.379  32.943  1.00  0.00           H
ATOM   3775  HB3 CYX   253      20.852  48.845  32.461  1.00  0.00           H
ATOM   3776  SG  CYX   253      18.703  48.535  33.429  1.00  0.00           S
ATOM   3777  C   CYX   253      22.390  50.472  34.128  1.00  0.00           C
ATOM   3778  O   CYX   253      22.756  50.523  32.994  1.00  0.00           O
ATOM   3779  N   GLY   254      22.726  51.402  35.037  1.00  0.00           N
ATOM   3780  H   GLY   254      22.215  51.488  35.904  1.00  0.00           H
ATOM   3781  CA  GLY   254      23.693  52.435  34.758  1.00  0.00           C
ATOM   3782  HA2 GLY   254      24.442  52.076  34.053  1.00  0.00           H
ATOM   3783  HA3 GLY   254      23.193  53.298  34.318  1.00  0.00           H
ATOM   3784  C   GLY   254      24.570  52.965  35.951  1.00  0.00           C
ATOM   3785  O   GLY   254      24.382  52.554  37.096  1.00  0.00           O
ATOM   3786  N   PRO   255      25.445  53.959  35.693  1.00  0.00           N
ATOM   3787  CD  PRO   255      25.945  54.365  34.328  1.00  0.00           C
ATOM   3788  HD2 PRO   255      25.172  54.803  33.697  1.00  0.00           H
ATOM   3789  HD3 PRO   255      26.389  53.540  33.770  1.00  0.00           H
ATOM   3790  CG  PRO   255      26.818  55.578  34.564  1.00  0.00           C
ATOM   3791  HG2 PRO   255      26.335  56.549  34.438  1.00  0.00           H
ATOM   3792  HG3 PRO   255      27.623  55.529  33.831  1.00  0.00           H
ATOM   3793  CB  PRO   255      27.420  55.404  36.009  1.00  0.00           C
ATOM   3794  HB2 PRO   255      27.549  56.371  36.494  1.00  0.00           H
ATOM   3795  HB3 PRO   255      28.331  54.810  35.936  1.00  0.00           H
ATOM   3796  CA  PRO   255      26.270  54.630  36.717  1.00  0.00           C
ATOM   3797  HA  PRO   255      26.682  53.935  37.447  1.00  0.00           H
ATOM   3798  C   PRO   255      25.358  55.752  37.331  1.00  0.00           C
ATOM   3799  O   PRO   255      24.334  56.194  36.777  1.00  0.00           O
ATOM   3800  N   VAL   256      25.825  56.252  38.512  1.00  0.00           N
ATOM   3801  H   VAL   256      26.702  55.915  38.883  1.00  0.00           H
ATOM   3802  CA  VAL   256      25.151  57.259  39.389  1.00  0.00           C
ATOM   3803  HA  VAL   256      24.105  57.319  39.089  1.00  0.00           H
ATOM   3804  CB  VAL   256      25.144  56.747  40.902  1.00  0.00           C
ATOM   3805  HB  VAL   256      26.161  56.557  41.245  1.00  0.00           H
ATOM   3806  CG1 VAL   256      24.541  57.849  41.841  1.00  0.00           C
ATOM   3807 HG11 VAL   256      25.126  58.762  41.951  1.00  0.00           H
ATOM   3808 HG12 VAL   256      23.557  58.178  41.508  1.00  0.00           H
ATOM   3809 HG13 VAL   256      24.468  57.505  42.872  1.00  0.00           H
ATOM   3810  CG2 VAL   256      24.337  55.496  41.092  1.00  0.00           C
ATOM   3811 HG21 VAL   256      24.532  55.044  42.066  1.00  0.00           H
ATOM   3812 HG22 VAL   256      23.266  55.696  41.088  1.00  0.00           H
ATOM   3813 HG23 VAL   256      24.651  54.753  40.358  1.00  0.00           H
ATOM   3814  C   VAL   256      25.735  58.699  39.142  1.00  0.00           C
ATOM   3815  O   VAL   256      26.927  58.849  38.974  1.00  0.00           O
ATOM   3816  N   SER   257      24.942  59.792  39.362  1.00  0.00           N
ATOM   3817  H   SER   257      23.953  59.590  39.378  1.00  0.00           H
ATOM   3818  CA  SER   257      25.275  61.250  39.097  1.00  0.00           C
ATOM   3819  HA  SER   257      25.908  61.292  38.211  1.00  0.00           H
ATOM   3820  CB  SER   257      24.047  62.082  38.806  1.00  0.00           C
ATOM   3821  HB2 SER   257      24.433  63.047  38.477  1.00  0.00           H
ATOM   3822  HB3 SER   257      23.322  61.690  38.093  1.00  0.00           H
ATOM   3823  OG  SER   257      23.373  62.212  39.994  1.00  0.00           O
ATOM   3824  HG  SER   257      22.482  62.542  39.856  1.00  0.00           H
ATOM   3825  C   SER   257      26.118  61.906  40.241  1.00  0.00           C
ATOM   3826  O   SER   257      26.262  63.099  40.133  1.00  0.00           O
ATOM   3827  N   SER   258      26.582  61.170  41.305  1.00  0.00           N
ATOM   3828  H   SER   258      26.401  60.179  41.253  1.00  0.00           H
ATOM   3829  CA  SER   258      27.261  61.689  42.515  1.00  0.00           C
ATOM   3830  HA  SER   258      27.367  62.772  42.451  1.00  0.00           H
ATOM   3831  CB  SER   258      26.429  61.617  43.766  1.00  0.00           C
ATOM   3832  HB2 SER   258      25.415  61.874  43.461  1.00  0.00           H
ATOM   3833  HB3 SER   258      26.361  60.559  44.017  1.00  0.00           H
ATOM   3834  OG  SER   258      26.932  62.486  44.871  1.00  0.00           O
ATOM   3835  HG  SER   258      26.179  62.557  45.463  1.00  0.00           H
ATOM   3836  C   SER   258      28.637  61.110  42.703  1.00  0.00           C
ATOM   3837  O   SER   258      28.984  60.149  42.022  1.00  0.00           O
ATOM   3838  N   ASN   259      29.325  61.404  43.821  1.00  0.00           N
ATOM   3839  H   ASN   259      28.862  62.163  44.299  1.00  0.00           H
ATOM   3840  CA  ASN   259      30.601  60.784  44.288  1.00  0.00           C
ATOM   3841  HA  ASN   259      31.240  60.762  43.405  1.00  0.00           H
ATOM   3842  CB  ASN   259      31.068  61.613  45.455  1.00  0.00           C
ATOM   3843  HB2 ASN   259      31.135  62.654  45.140  1.00  0.00           H
ATOM   3844  HB3 ASN   259      30.316  61.551  46.242  1.00  0.00           H
ATOM   3845  CG  ASN   259      32.448  61.218  45.946  1.00  0.00           C
ATOM   3846  OD1 ASN   259      32.608  60.551  46.919  1.00  0.00           O
ATOM   3847  ND2 ASN   259      33.486  61.617  45.319  1.00  0.00           N
ATOM   3848 HD21 ASN   259      34.448  61.450  45.576  1.00  0.00           H
ATOM   3849 HD22 ASN   259      33.305  62.173  44.496  1.00  0.00           H
ATOM   3850  C   ASN   259      30.464  59.353  44.764  1.00  0.00           C
ATOM   3851  O   ASN   259      29.413  58.924  45.268  1.00  0.00           O
ATOM   3852  N   GLY   260      31.565  58.603  44.796  1.00  0.00           N
ATOM   3853  H   GLY   260      32.378  58.979  44.329  1.00  0.00           H
ATOM   3854  CA  GLY   260      31.591  57.149  45.067  1.00  0.00           C
ATOM   3855  HA2 GLY   260      31.471  56.934  46.129  1.00  0.00           H
ATOM   3856  HA3 GLY   260      30.721  56.727  44.564  1.00  0.00           H
ATOM   3857  C   GLY   260      32.863  56.531  44.582  1.00  0.00           C
ATOM   3858  O   GLY   260      33.505  57.086  43.683  1.00  0.00           O
ATOM   3859  N   ALA   261      33.230  55.359  45.183  1.00  0.00           N
ATOM   3860  H   ALA   261      32.734  55.022  45.997  1.00  0.00           H
ATOM   3861  CA  ALA   261      34.502  54.740  45.037  1.00  0.00           C
ATOM   3862  HA  ALA   261      34.834  54.802  44.001  1.00  0.00           H
ATOM   3863  CB  ALA   261      35.647  55.391  45.934  1.00  0.00           C
ATOM   3864  HB1 ALA   261      36.616  54.966  45.673  1.00  0.00           H
ATOM   3865  HB2 ALA   261      35.795  56.438  45.671  1.00  0.00           H
ATOM   3866  HB3 ALA   261      35.451  55.235  46.995  1.00  0.00           H
ATOM   3867  C   ALA   261      34.405  53.227  45.375  1.00  0.00           C
ATOM   3868  O   ALA   261      34.919  52.392  44.632  1.00  0.00           O
ATOM   3869  N   TYR   262      33.680  52.837  46.453  1.00  0.00           N
ATOM   3870  H   TYR   262      33.313  53.510  47.109  1.00  0.00           H
ATOM   3871  CA  TYR   262      33.612  51.446  46.860  1.00  0.00           C
ATOM   3872  HA  TYR   262      34.663  51.160  46.877  1.00  0.00           H
ATOM   3873  CB  TYR   262      33.056  51.377  48.271  1.00  0.00           C
ATOM   3874  HB2 TYR   262      33.653  52.118  48.803  1.00  0.00           H
ATOM   3875  HB3 TYR   262      32.032  51.711  48.434  1.00  0.00           H
ATOM   3876  CG  TYR   262      33.188  49.988  48.918  1.00  0.00           C
ATOM   3877  CD1 TYR   262      34.499  49.484  49.178  1.00  0.00           C
ATOM   3878  HD1 TYR   262      35.393  50.042  48.937  1.00  0.00           H
ATOM   3879  CE1 TYR   262      34.692  48.175  49.661  1.00  0.00           C
ATOM   3880  HE1 TYR   262      35.695  47.853  49.899  1.00  0.00           H
ATOM   3881  CZ  TYR   262      33.559  47.424  49.949  1.00  0.00           C
ATOM   3882  OH  TYR   262      33.688  46.077  50.216  1.00  0.00           O
ATOM   3883  HH  TYR   262      32.879  45.580  50.073  1.00  0.00           H
ATOM   3884  CE2 TYR   262      32.247  47.912  49.792  1.00  0.00           C
ATOM   3885  HE2 TYR   262      31.418  47.246  49.981  1.00  0.00           H
ATOM   3886  CD2 TYR   262      32.079  49.258  49.403  1.00  0.00           C
ATOM   3887  HD2 TYR   262      31.089  49.661  49.248  1.00  0.00           H
ATOM   3888  C   TYR   262      32.843  50.484  45.968  1.00  0.00           C
ATOM   3889  O   TYR   262      31.988  50.882  45.221  1.00  0.00           O
ATOM   3890  N   GLY   263      32.957  49.144  45.919  1.00  0.00           N
ATOM   3891  H   GLY   263      33.535  48.817  46.680  1.00  0.00           H
ATOM   3892  CA  GLY   263      32.312  48.208  44.945  1.00  0.00           C
ATOM   3893  HA2 GLY   263      31.242  48.421  44.952  1.00  0.00           H
ATOM   3894  HA3 GLY   263      32.696  48.359  43.937  1.00  0.00           H
ATOM   3895  C   GLY   263      32.540  46.759  45.424  1.00  0.00           C
ATOM   3896  O   GLY   263      33.588  46.248  45.841  1.00  0.00           O
ATOM   3897  N   VAL   264      31.513  45.967  45.245  1.00  0.00           N
ATOM   3898  H   VAL   264      30.642  46.369  44.929  1.00  0.00           H
ATOM   3899  CA  VAL   264      31.401  44.571  45.740  1.00  0.00           C
ATOM   3900  HA  VAL   264      32.306  44.387  46.320  1.00  0.00           H
ATOM   3901  CB  VAL   264      30.138  44.426  46.602  1.00  0.00           C
ATOM   3902  HB  VAL   264      29.301  44.879  46.071  1.00  0.00           H
ATOM   3903  CG1 VAL   264      29.703  42.975  46.822  1.00  0.00           C
ATOM   3904 HG11 VAL   264      30.573  42.497  47.274  1.00  0.00           H
ATOM   3905 HG12 VAL   264      28.788  42.922  47.413  1.00  0.00           H
ATOM   3906 HG13 VAL   264      29.555  42.456  45.874  1.00  0.00           H
ATOM   3907  CG2 VAL   264      30.319  45.066  47.975  1.00  0.00           C
ATOM   3908 HG21 VAL   264      31.236  44.754  48.476  1.00  0.00           H
ATOM   3909 HG22 VAL   264      30.439  46.121  47.732  1.00  0.00           H
ATOM   3910 HG23 VAL   264      29.455  44.852  48.605  1.00  0.00           H
ATOM   3911  C   VAL   264      31.505  43.620  44.611  1.00  0.00           C
ATOM   3912  O   VAL   264      30.936  43.857  43.546  1.00  0.00           O
ATOM   3913  N   LYS   265      32.092  42.465  44.884  1.00  0.00           N
ATOM   3914  H   LYS   265      32.560  42.418  45.778  1.00  0.00           H
ATOM   3915  CA  LYS   265      32.545  41.449  43.888  1.00  0.00           C
ATOM   3916  HA  LYS   265      33.102  41.891  43.061  1.00  0.00           H
ATOM   3917  CB  LYS   265      33.577  40.550  44.628  1.00  0.00           C
ATOM   3918  HB2 LYS   265      33.093  39.907  45.363  1.00  0.00           H
ATOM   3919  HB3 LYS   265      34.099  39.901  43.925  1.00  0.00           H
ATOM   3920  CG  LYS   265      34.647  41.318  45.316  1.00  0.00           C
ATOM   3921  HG2 LYS   265      35.243  42.027  44.742  1.00  0.00           H
ATOM   3922  HG3 LYS   265      34.220  41.943  46.099  1.00  0.00           H
ATOM   3923  CD  LYS   265      35.637  40.425  46.014  1.00  0.00           C
ATOM   3924  HD2 LYS   265      35.195  39.536  46.465  1.00  0.00           H
ATOM   3925  HD3 LYS   265      36.382  40.179  45.258  1.00  0.00           H
ATOM   3926  CE  LYS   265      36.275  40.966  47.228  1.00  0.00           C
ATOM   3927  HE2 LYS   265      35.401  41.127  47.860  1.00  0.00           H
ATOM   3928  HE3 LYS   265      36.905  40.248  47.754  1.00  0.00           H
ATOM   3929  NZ  LYS   265      36.994  42.213  47.049  1.00  0.00           N
ATOM   3930  HZ1 LYS   265      37.559  42.380  47.869  1.00  0.00           H
ATOM   3931  HZ2 LYS   265      37.547  42.188  46.204  1.00  0.00           H
ATOM   3932  HZ3 LYS   265      36.450  43.064  47.011  1.00  0.00           H
ATOM   3933  C   LYS   265      31.276  40.711  43.283  1.00  0.00           C
ATOM   3934  O   LYS   265      30.312  40.452  44.046  1.00  0.00           O
ATOM   3935  N   GLY   266      31.278  40.340  42.018  1.00  0.00           N
ATOM   3936  H   GLY   266      32.108  40.601  41.505  1.00  0.00           H
ATOM   3937  CA  GLY   266      30.239  39.490  41.384  1.00  0.00           C
ATOM   3938  HA2 GLY   266      29.721  38.860  42.107  1.00  0.00           H
ATOM   3939  HA3 GLY   266      29.467  40.051  40.858  1.00  0.00           H
ATOM   3940  C   GLY   266      30.815  38.515  40.387  1.00  0.00           C
ATOM   3941  O   GLY   266      31.943  38.702  39.909  1.00  0.00           O
ATOM   3942  N   PHE   267      30.044  37.503  40.084  1.00  0.00           N
ATOM   3943  H   PHE   267      29.218  37.353  40.646  1.00  0.00           H
ATOM   3944  CA  PHE   267      30.380  36.489  39.015  1.00  0.00           C
ATOM   3945  HA  PHE   267      31.071  36.938  38.301  1.00  0.00           H
ATOM   3946  CB  PHE   267      31.045  35.271  39.662  1.00  0.00           C
ATOM   3947  HB2 PHE   267      31.329  34.648  38.813  1.00  0.00           H
ATOM   3948  HB3 PHE   267      31.986  35.506  40.161  1.00  0.00           H
ATOM   3949  CG  PHE   267      30.333  34.522  40.748  1.00  0.00           C
ATOM   3950  CD1 PHE   267      30.629  34.757  42.098  1.00  0.00           C
ATOM   3951  HD1 PHE   267      31.417  35.459  42.328  1.00  0.00           H
ATOM   3952  CE1 PHE   267      29.940  34.106  43.185  1.00  0.00           C
ATOM   3953  HE1 PHE   267      30.015  34.384  44.225  1.00  0.00           H
ATOM   3954  CZ  PHE   267      28.999  33.111  42.853  1.00  0.00           C
ATOM   3955  HZ  PHE   267      28.478  32.625  43.665  1.00  0.00           H
ATOM   3956  CE2 PHE   267      28.681  32.814  41.513  1.00  0.00           C
ATOM   3957  HE2 PHE   267      28.099  31.929  41.310  1.00  0.00           H
ATOM   3958  CD2 PHE   267      29.277  33.580  40.506  1.00  0.00           C
ATOM   3959  HD2 PHE   267      29.130  33.282  39.479  1.00  0.00           H
ATOM   3960  C   PHE   267      29.068  36.132  38.273  1.00  0.00           C
ATOM   3961  O   PHE   267      28.911  35.084  37.610  1.00  0.00           O
ATOM   3962  N   SER   268      28.049  37.016  38.373  1.00  0.00           N
ATOM   3963  H   SER   268      28.134  37.918  38.820  1.00  0.00           H
ATOM   3964  CA  SER   268      26.714  36.525  38.139  1.00  0.00           C
ATOM   3965  HA  SER   268      26.414  35.835  38.927  1.00  0.00           H
ATOM   3966  CB  SER   268      25.639  37.657  38.286  1.00  0.00           C
ATOM   3967  HB2 SER   268      25.473  38.133  37.319  1.00  0.00           H
ATOM   3968  HB3 SER   268      24.702  37.214  38.623  1.00  0.00           H
ATOM   3969  OG  SER   268      26.082  38.605  39.263  1.00  0.00           O
ATOM   3970  HG  SER   268      26.319  38.106  40.047  1.00  0.00           H
ATOM   3971  C   SER   268      26.479  35.812  36.746  1.00  0.00           C
ATOM   3972  O   SER   268      26.746  36.385  35.714  1.00  0.00           O
ATOM   3973  N   PHE   269      25.942  34.613  36.757  1.00  0.00           N
ATOM   3974  H   PHE   269      25.844  34.176  37.662  1.00  0.00           H
ATOM   3975  CA  PHE   269      25.825  33.916  35.461  1.00  0.00           C
ATOM   3976  HA  PHE   269      26.678  34.192  34.841  1.00  0.00           H
ATOM   3977  CB  PHE   269      25.690  32.392  35.635  1.00  0.00           C
ATOM   3978  HB2 PHE   269      24.991  32.020  36.384  1.00  0.00           H
ATOM   3979  HB3 PHE   269      25.305  31.952  34.715  1.00  0.00           H
ATOM   3980  CG  PHE   269      27.074  31.786  35.854  1.00  0.00           C
ATOM   3981  CD1 PHE   269      27.646  31.667  37.154  1.00  0.00           C
ATOM   3982  HD1 PHE   269      27.057  31.897  38.030  1.00  0.00           H
ATOM   3983  CE1 PHE   269      28.902  31.015  37.235  1.00  0.00           C
ATOM   3984  HE1 PHE   269      29.263  30.895  38.245  1.00  0.00           H
ATOM   3985  CZ  PHE   269      29.529  30.498  36.094  1.00  0.00           C
ATOM   3986  HZ  PHE   269      30.436  29.926  36.216  1.00  0.00           H
ATOM   3987  CE2 PHE   269      28.909  30.513  34.871  1.00  0.00           C
ATOM   3988  HE2 PHE   269      29.367  30.080  33.995  1.00  0.00           H
ATOM   3989  CD2 PHE   269      27.654  31.071  34.753  1.00  0.00           C
ATOM   3990  HD2 PHE   269      27.118  30.992  33.819  1.00  0.00           H
ATOM   3991  C   PHE   269      24.532  34.389  34.773  1.00  0.00           C
ATOM   3992  O   PHE   269      23.441  34.221  35.239  1.00  0.00           O
ATOM   3993  N   LYS   270      24.705  34.990  33.559  1.00  0.00           N
ATOM   3994  H   LYS   270      25.677  35.194  33.377  1.00  0.00           H
ATOM   3995  CA  LYS   270      23.697  35.107  32.540  1.00  0.00           C
ATOM   3996  HA  LYS   270      22.883  35.642  33.030  1.00  0.00           H
ATOM   3997  CB  LYS   270      24.254  36.012  31.460  1.00  0.00           C
ATOM   3998  HB2 LYS   270      24.987  36.640  31.968  1.00  0.00           H
ATOM   3999  HB3 LYS   270      24.914  35.411  30.834  1.00  0.00           H
ATOM   4000  CG  LYS   270      23.255  36.813  30.642  1.00  0.00           C
ATOM   4001  HG2 LYS   270      22.440  36.257  30.178  1.00  0.00           H
ATOM   4002  HG3 LYS   270      22.755  37.569  31.247  1.00  0.00           H
ATOM   4003  CD  LYS   270      24.123  37.489  29.627  1.00  0.00           C
ATOM   4004  HD2 LYS   270      24.940  38.073  30.052  1.00  0.00           H
ATOM   4005  HD3 LYS   270      24.644  36.814  28.947  1.00  0.00           H
ATOM   4006  CE  LYS   270      23.310  38.413  28.724  1.00  0.00           C
ATOM   4007  HE2 LYS   270      22.298  38.017  28.626  1.00  0.00           H
ATOM   4008  HE3 LYS   270      23.324  39.307  29.345  1.00  0.00           H
ATOM   4009  NZ  LYS   270      23.909  38.721  27.349  1.00  0.00           N
ATOM   4010  HZ1 LYS   270      23.267  39.225  26.756  1.00  0.00           H
ATOM   4011  HZ2 LYS   270      24.710  39.334  27.389  1.00  0.00           H
ATOM   4012  HZ3 LYS   270      24.201  37.915  26.814  1.00  0.00           H
ATOM   4013  C   LYS   270      23.047  33.878  31.988  1.00  0.00           C
ATOM   4014  O   LYS   270      23.591  32.798  31.988  1.00  0.00           O
ATOM   4015  N   TYR   271      21.808  34.050  31.547  1.00  0.00           N
ATOM   4016  H   TYR   271      21.348  34.944  31.641  1.00  0.00           H
ATOM   4017  CA  TYR   271      21.044  33.120  30.738  1.00  0.00           C
ATOM   4018  HA  TYR   271      21.655  32.559  30.031  1.00  0.00           H
ATOM   4019  CB  TYR   271      20.372  32.165  31.716  1.00  0.00           C
ATOM   4020  HB2 TYR   271      19.873  32.664  32.547  1.00  0.00           H
ATOM   4021  HB3 TYR   271      19.542  31.719  31.168  1.00  0.00           H
ATOM   4022  CG  TYR   271      21.165  30.950  32.211  1.00  0.00           C
ATOM   4023  CD1 TYR   271      21.782  30.968  33.525  1.00  0.00           C
ATOM   4024  HD1 TYR   271      21.975  31.902  34.030  1.00  0.00           H
ATOM   4025  CE1 TYR   271      22.533  29.964  34.112  1.00  0.00           C
ATOM   4026  HE1 TYR   271      23.211  30.173  34.927  1.00  0.00           H
ATOM   4027  CZ  TYR   271      22.566  28.747  33.365  1.00  0.00           C
ATOM   4028  OH  TYR   271      23.378  27.715  33.772  1.00  0.00           O
ATOM   4029  HH  TYR   271      23.093  26.915  33.323  1.00  0.00           H
ATOM   4030  CE2 TYR   271      21.833  28.630  32.137  1.00  0.00           C
ATOM   4031  HE2 TYR   271      21.849  27.685  31.614  1.00  0.00           H
ATOM   4032  CD2 TYR   271      21.158  29.752  31.510  1.00  0.00           C
ATOM   4033  HD2 TYR   271      20.702  29.687  30.532  1.00  0.00           H
ATOM   4034  C   TYR   271      20.025  33.914  29.890  1.00  0.00           C
ATOM   4035  O   TYR   271      18.933  34.183  30.363  1.00  0.00           O
ATOM   4036  N   GLY   272      20.421  34.242  28.646  1.00  0.00           N
ATOM   4037  H   GLY   272      21.382  34.146  28.354  1.00  0.00           H
ATOM   4038  CA  GLY   272      19.523  35.119  27.834  1.00  0.00           C
ATOM   4039  HA2 GLY   272      19.948  35.030  26.834  1.00  0.00           H
ATOM   4040  HA3 GLY   272      18.531  34.674  27.775  1.00  0.00           H
ATOM   4041  C   GLY   272      19.413  36.587  28.436  1.00  0.00           C
ATOM   4042  O   GLY   272      20.352  37.309  28.487  1.00  0.00           O
ATOM   4043  N   ASN   273      18.170  36.944  28.993  1.00  0.00           N
ATOM   4044  H   ASN   273      17.442  36.249  28.907  1.00  0.00           H
ATOM   4045  CA  ASN   273      17.801  38.208  29.689  1.00  0.00           C
ATOM   4046  HA  ASN   273      18.475  39.015  29.404  1.00  0.00           H
ATOM   4047  CB  ASN   273      16.380  38.620  29.280  1.00  0.00           C
ATOM   4048  HB2 ASN   273      15.733  37.756  29.421  1.00  0.00           H
ATOM   4049  HB3 ASN   273      16.154  39.469  29.925  1.00  0.00           H
ATOM   4050  CG  ASN   273      16.426  39.136  27.825  1.00  0.00           C
ATOM   4051  OD1 ASN   273      16.323  38.394  26.875  1.00  0.00           O
ATOM   4052  ND2 ASN   273      16.459  40.460  27.649  1.00  0.00           N
ATOM   4053 HD21 ASN   273      16.565  40.837  26.718  1.00  0.00           H
ATOM   4054 HD22 ASN   273      16.447  41.072  28.453  1.00  0.00           H
ATOM   4055  C   ASN   273      17.840  38.007  31.195  1.00  0.00           C
ATOM   4056  O   ASN   273      17.627  38.930  31.944  1.00  0.00           O
ATOM   4057  N   GLY   274      17.953  36.781  31.698  1.00  0.00           N
ATOM   4058  H   GLY   274      18.218  36.103  30.999  1.00  0.00           H
ATOM   4059  CA  GLY   274      17.830  36.363  33.073  1.00  0.00           C
ATOM   4060  HA2 GLY   274      17.183  36.965  33.711  1.00  0.00           H
ATOM   4061  HA3 GLY   274      17.239  35.447  33.041  1.00  0.00           H
ATOM   4062  C   GLY   274      19.197  36.267  33.695  1.00  0.00           C
ATOM   4063  O   GLY   274      20.176  36.119  32.975  1.00  0.00           O
ATOM   4064  N   VAL   275      19.364  36.332  35.015  1.00  0.00           N
ATOM   4065  H   VAL   275      18.529  36.237  35.573  1.00  0.00           H
ATOM   4066  CA  VAL   275      20.668  36.096  35.723  1.00  0.00           C
ATOM   4067  HA  VAL   275      21.307  35.583  35.005  1.00  0.00           H
ATOM   4068  CB  VAL   275      21.299  37.399  35.906  1.00  0.00           C
ATOM   4069  HB  VAL   275      21.332  37.898  34.938  1.00  0.00           H
ATOM   4070  CG1 VAL   275      20.515  38.312  36.829  1.00  0.00           C
ATOM   4071 HG11 VAL   275      19.496  38.428  36.458  1.00  0.00           H
ATOM   4072 HG12 VAL   275      20.544  37.975  37.865  1.00  0.00           H
ATOM   4073 HG13 VAL   275      20.914  39.322  36.932  1.00  0.00           H
ATOM   4074  CG2 VAL   275      22.654  37.371  36.552  1.00  0.00           C
ATOM   4075 HG21 VAL   275      22.846  36.828  37.478  1.00  0.00           H
ATOM   4076 HG22 VAL   275      23.294  36.830  35.856  1.00  0.00           H
ATOM   4077 HG23 VAL   275      23.100  38.357  36.680  1.00  0.00           H
ATOM   4078  C   VAL   275      20.474  35.312  37.025  1.00  0.00           C
ATOM   4079  O   VAL   275      19.585  35.465  37.790  1.00  0.00           O
ATOM   4080  N   TRP   276      21.421  34.464  37.306  1.00  0.00           N
ATOM   4081  H   TRP   276      22.006  34.144  36.546  1.00  0.00           H
ATOM   4082  CA  TRP   276      21.707  33.944  38.642  1.00  0.00           C
ATOM   4083  HA  TRP   276      20.794  33.716  39.192  1.00  0.00           H
ATOM   4084  CB  TRP   276      22.442  32.603  38.599  1.00  0.00           C
ATOM   4085  HB2 TRP   276      23.189  32.616  37.805  1.00  0.00           H
ATOM   4086  HB3 TRP   276      22.981  32.396  39.524  1.00  0.00           H
ATOM   4087  CG  TRP   276      21.494  31.504  38.398  1.00  0.00           C
ATOM   4088  CD1 TRP   276      21.173  31.015  37.203  1.00  0.00           C
ATOM   4089  HD1 TRP   276      21.648  31.212  36.254  1.00  0.00           H
ATOM   4090  NE1 TRP   276      20.167  30.098  37.281  1.00  0.00           N
ATOM   4091  HE1 TRP   276      19.810  29.592  36.483  1.00  0.00           H
ATOM   4092  CE2 TRP   276      19.956  29.743  38.560  1.00  0.00           C
ATOM   4093  CZ2 TRP   276      19.063  28.835  39.141  1.00  0.00           C
ATOM   4094  HZ2 TRP   276      18.588  28.079  38.534  1.00  0.00           H
ATOM   4095  CH2 TRP   276      18.821  28.953  40.523  1.00  0.00           C
ATOM   4096  HH2 TRP   276      18.219  28.214  41.032  1.00  0.00           H
ATOM   4097  CZ3 TRP   276      19.492  29.938  41.307  1.00  0.00           C
ATOM   4098  HZ3 TRP   276      19.233  30.009  42.353  1.00  0.00           H
ATOM   4099  CE3 TRP   276      20.315  30.869  40.728  1.00  0.00           C
ATOM   4100  HE3 TRP   276      20.831  31.577  41.359  1.00  0.00           H
ATOM   4101  CD2 TRP   276      20.573  30.810  39.343  1.00  0.00           C
ATOM   4102  C   TRP   276      22.580  34.871  39.511  1.00  0.00           C
ATOM   4103  O   TRP   276      23.783  34.869  39.171  1.00  0.00           O
ATOM   4104  N   ILE   277      22.120  35.580  40.466  1.00  0.00           N
ATOM   4105  H   ILE   277      21.148  35.379  40.652  1.00  0.00           H
ATOM   4106  CA  ILE   277      22.816  36.539  41.342  1.00  0.00           C
ATOM   4107  HA  ILE   277      23.809  36.828  40.996  1.00  0.00           H
ATOM   4108  CB  ILE   277      21.938  37.836  41.480  1.00  0.00           C
ATOM   4109  HB  ILE   277      20.889  37.564  41.362  1.00  0.00           H
ATOM   4110  CG2 ILE   277      22.028  38.380  42.943  1.00  0.00           C
ATOM   4111 HG21 ILE   277      21.208  39.068  43.147  1.00  0.00           H
ATOM   4112 HG22 ILE   277      22.075  37.571  43.671  1.00  0.00           H
ATOM   4113 HG23 ILE   277      22.964  38.936  43.016  1.00  0.00           H
ATOM   4114  CG1 ILE   277      22.257  38.909  40.473  1.00  0.00           C
ATOM   4115 HG12 ILE   277      23.217  39.319  40.787  1.00  0.00           H
ATOM   4116 HG13 ILE   277      22.250  38.525  39.453  1.00  0.00           H
ATOM   4117  CD1 ILE   277      21.342  40.167  40.289  1.00  0.00           C
ATOM   4118 HD11 ILE   277      20.524  39.849  39.643  1.00  0.00           H
ATOM   4119 HD12 ILE   277      21.041  40.423  41.304  1.00  0.00           H
ATOM   4120 HD13 ILE   277      21.982  40.973  39.928  1.00  0.00           H
ATOM   4121  C   ILE   277      23.257  35.727  42.585  1.00  0.00           C
ATOM   4122  O   ILE   277      22.620  34.821  43.049  1.00  0.00           O
ATOM   4123  N   GLY   278      24.420  36.185  43.115  1.00  0.00           N
ATOM   4124  H   GLY   278      24.915  36.798  42.483  1.00  0.00           H
ATOM   4125  CA  GLY   278      25.047  35.709  44.363  1.00  0.00           C
ATOM   4126  HA2 GLY   278      24.470  34.922  44.847  1.00  0.00           H
ATOM   4127  HA3 GLY   278      25.983  35.204  44.122  1.00  0.00           H
ATOM   4128  C   GLY   278      25.277  36.807  45.395  1.00  0.00           C
ATOM   4129  O   GLY   278      25.653  37.889  44.928  1.00  0.00           O
ATOM   4130  N   ARG   279      24.959  36.521  46.637  1.00  0.00           N
ATOM   4131  H   ARG   279      24.818  35.556  46.899  1.00  0.00           H
ATOM   4132  CA  ARG   279      25.007  37.480  47.739  1.00  0.00           C
ATOM   4133  HA  ARG   279      25.926  38.051  47.597  1.00  0.00           H
ATOM   4134  CB  ARG   279      23.875  38.511  47.748  1.00  0.00           C
ATOM   4135  HB2 ARG   279      24.140  39.355  48.385  1.00  0.00           H
ATOM   4136  HB3 ARG   279      23.747  39.005  46.785  1.00  0.00           H
ATOM   4137  CG  ARG   279      22.475  37.917  48.031  1.00  0.00           C
ATOM   4138  HG2 ARG   279      22.162  37.124  47.351  1.00  0.00           H
ATOM   4139  HG3 ARG   279      22.514  37.542  49.054  1.00  0.00           H
ATOM   4140  CD  ARG   279      21.470  39.129  48.021  1.00  0.00           C
ATOM   4141  HD2 ARG   279      21.896  39.863  48.704  1.00  0.00           H
ATOM   4142  HD3 ARG   279      21.202  39.515  47.037  1.00  0.00           H
ATOM   4143  NE  ARG   279      20.156  38.699  48.512  1.00  0.00           N
ATOM   4144  HE  ARG   279      20.171  37.984  49.225  1.00  0.00           H
ATOM   4145  CZ  ARG   279      19.045  39.443  48.366  1.00  0.00           C
ATOM   4146  NH1 ARG   279      17.783  39.201  48.579  1.00  0.00           N
ATOM   4147 HH11 ARG   279      17.594  38.320  49.037  1.00  0.00           H
ATOM   4148 HH12 ARG   279      17.103  39.939  48.468  1.00  0.00           H
ATOM   4149  NH2 ARG   279      19.171  40.596  47.756  1.00  0.00           N
ATOM   4150 HH21 ARG   279      20.061  41.043  47.595  1.00  0.00           H
ATOM   4151 HH22 ARG   279      18.274  41.059  47.717  1.00  0.00           H
ATOM   4152  C   ARG   279      25.149  36.832  49.156  1.00  0.00           C
ATOM   4153  O   ARG   279      24.695  35.739  49.375  1.00  0.00           O
ATOM   4154  N   THR   280      25.802  37.538  50.091  1.00  0.00           N
ATOM   4155  H   THR   280      26.354  38.301  49.727  1.00  0.00           H
ATOM   4156  CA  THR   280      25.859  37.155  51.556  1.00  0.00           C
ATOM   4157  HA  THR   280      26.439  36.233  51.609  1.00  0.00           H
ATOM   4158  CB  THR   280      26.630  38.166  52.448  1.00  0.00           C
ATOM   4159  HB  THR   280      26.707  37.774  53.462  1.00  0.00           H
ATOM   4160  CG2 THR   280      27.995  38.285  51.924  1.00  0.00           C
ATOM   4161 HG21 THR   280      28.062  38.512  50.861  1.00  0.00           H
ATOM   4162 HG22 THR   280      28.648  38.975  52.458  1.00  0.00           H
ATOM   4163 HG23 THR   280      28.425  37.286  51.980  1.00  0.00           H
ATOM   4164  OG1 THR   280      26.063  39.454  52.337  1.00  0.00           O
ATOM   4165  HG1 THR   280      25.293  39.527  52.907  1.00  0.00           H
ATOM   4166  C   THR   280      24.431  36.996  52.201  1.00  0.00           C
ATOM   4167  O   THR   280      23.485  37.726  51.893  1.00  0.00           O
ATOM   4168  N   LYS   281      24.331  36.158  53.270  1.00  0.00           N
ATOM   4169  H   LYS   281      25.216  35.839  53.635  1.00  0.00           H
ATOM   4170  CA  LYS   281      23.051  35.876  53.947  1.00  0.00           C
ATOM   4171  HA  LYS   281      22.251  35.825  53.209  1.00  0.00           H
ATOM   4172  CB  LYS   281      23.133  34.496  54.568  1.00  0.00           C
ATOM   4173  HB2 LYS   281      23.112  33.850  53.691  1.00  0.00           H
ATOM   4174  HB3 LYS   281      24.063  34.386  55.125  1.00  0.00           H
ATOM   4175  CG  LYS   281      22.002  34.155  55.572  1.00  0.00           C
ATOM   4176  HG2 LYS   281      22.358  33.190  55.931  1.00  0.00           H
ATOM   4177  HG3 LYS   281      22.141  34.883  56.371  1.00  0.00           H
ATOM   4178  CD  LYS   281      20.570  34.224  54.995  1.00  0.00           C
ATOM   4179  HD2 LYS   281      19.860  34.094  55.812  1.00  0.00           H
ATOM   4180  HD3 LYS   281      20.339  35.251  54.713  1.00  0.00           H
ATOM   4181  CE  LYS   281      20.286  33.119  53.989  1.00  0.00           C
ATOM   4182  HE2 LYS   281      20.962  33.159  53.135  1.00  0.00           H
ATOM   4183  HE3 LYS   281      20.474  32.196  54.536  1.00  0.00           H
ATOM   4184  NZ  LYS   281      18.894  33.169  53.552  1.00  0.00           N
ATOM   4185  HZ1 LYS   281      18.183  33.094  54.264  1.00  0.00           H
ATOM   4186  HZ2 LYS   281      18.703  33.969  52.964  1.00  0.00           H
ATOM   4187  HZ3 LYS   281      18.695  32.390  52.942  1.00  0.00           H
ATOM   4188  C   LYS   281      22.723  37.090  54.804  1.00  0.00           C
ATOM   4189  O   LYS   281      21.528  37.502  54.914  1.00  0.00           O
ATOM   4190  N   SER   282      23.750  37.585  55.498  1.00  0.00           N
ATOM   4191  H   SER   282      24.663  37.227  55.256  1.00  0.00           H
ATOM   4192  CA  SER   282      23.600  38.814  56.314  1.00  0.00           C
ATOM   4193  HA  SER   282      22.662  38.776  56.869  1.00  0.00           H
ATOM   4194  CB  SER   282      24.725  39.043  57.250  1.00  0.00           C
ATOM   4195  HB2 SER   282      24.908  38.272  57.999  1.00  0.00           H
ATOM   4196  HB3 SER   282      25.653  39.151  56.688  1.00  0.00           H
ATOM   4197  OG  SER   282      24.367  40.200  58.018  1.00  0.00           O
ATOM   4198  HG  SER   282      24.486  39.871  58.912  1.00  0.00           H
ATOM   4199  C   SER   282      23.452  39.996  55.322  1.00  0.00           C
ATOM   4200  O   SER   282      23.974  40.059  54.172  1.00  0.00           O
ATOM   4201  N   THR   283      22.839  41.147  55.751  1.00  0.00           N
ATOM   4202  H   THR   283      22.366  41.140  56.643  1.00  0.00           H
ATOM   4203  CA  THR   283      22.811  42.446  55.018  1.00  0.00           C
ATOM   4204  HA  THR   283      22.941  42.385  53.937  1.00  0.00           H
ATOM   4205  CB  THR   283      21.471  43.115  55.175  1.00  0.00           C
ATOM   4206  HB  THR   283      21.462  44.117  54.747  1.00  0.00           H
ATOM   4207  CG2 THR   283      20.412  42.292  54.344  1.00  0.00           C
ATOM   4208 HG21 THR   283      20.683  41.237  54.284  1.00  0.00           H
ATOM   4209 HG22 THR   283      19.444  42.489  54.804  1.00  0.00           H
ATOM   4210 HG23 THR   283      20.536  42.853  53.419  1.00  0.00           H
ATOM   4211  OG1 THR   283      21.086  43.248  56.566  1.00  0.00           O
ATOM   4212  HG1 THR   283      20.373  43.889  56.520  1.00  0.00           H
ATOM   4213  C   THR   283      23.911  43.354  55.486  1.00  0.00           C
ATOM   4214  O   THR   283      24.629  43.938  54.656  1.00  0.00           O
ATOM   4215  N   ASN   284      24.150  43.398  56.777  1.00  0.00           N
ATOM   4216  H   ASN   284      23.645  42.773  57.388  1.00  0.00           H
ATOM   4217  CA  ASN   284      25.172  44.208  57.331  1.00  0.00           C
ATOM   4218  HA  ASN   284      25.331  45.156  56.815  1.00  0.00           H
ATOM   4219  CB  ASN   284      24.753  44.637  58.749  1.00  0.00           C
ATOM   4220  HB2 ASN   284      25.403  45.392  59.193  1.00  0.00           H
ATOM   4221  HB3 ASN   284      23.827  45.212  58.720  1.00  0.00           H
ATOM   4222  CG  ASN   284      24.578  43.350  59.661  1.00  0.00           C
ATOM   4223  OD1 ASN   284      23.530  42.714  59.669  1.00  0.00           O
ATOM   4224  ND2 ASN   284      25.553  42.850  60.326  1.00  0.00           N
ATOM   4225 HD21 ASN   284      25.374  41.935  60.716  1.00  0.00           H
ATOM   4226 HD22 ASN   284      26.393  43.384  60.495  1.00  0.00           H
ATOM   4227  C   ASN   284      26.623  43.653  57.318  1.00  0.00           C
ATOM   4228  O   ASN   284      27.462  44.430  56.902  1.00  0.00           O
ATOM   4229  N   SER   285      26.847  42.380  57.632  1.00  0.00           N
ATOM   4230  H   SER   285      26.029  41.828  57.846  1.00  0.00           H
ATOM   4231  CA  SER   285      28.118  41.651  57.652  1.00  0.00           C
ATOM   4232  HA  SER   285      29.002  42.287  57.702  1.00  0.00           H
ATOM   4233  CB  SER   285      28.099  40.825  58.989  1.00  0.00           C
ATOM   4234  HB2 SER   285      27.969  41.511  59.825  1.00  0.00           H
ATOM   4235  HB3 SER   285      27.262  40.129  58.935  1.00  0.00           H
ATOM   4236  OG  SER   285      29.264  40.055  59.122  1.00  0.00           O
ATOM   4237  HG  SER   285      29.080  39.320  59.712  1.00  0.00           H
ATOM   4238  C   SER   285      28.234  40.883  56.394  1.00  0.00           C
ATOM   4239  O   SER   285      27.295  40.587  55.631  1.00  0.00           O
ATOM   4240  N   ARG   286      29.472  40.485  56.045  1.00  0.00           N
ATOM   4241  H   ARG   286      30.130  40.651  56.793  1.00  0.00           H
ATOM   4242  CA  ARG   286      29.885  39.551  54.990  1.00  0.00           C
ATOM   4243  HA  ARG   286      29.120  39.737  54.236  1.00  0.00           H
ATOM   4244  CB  ARG   286      31.268  39.767  54.391  1.00  0.00           C
ATOM   4245  HB2 ARG   286      32.028  39.369  55.064  1.00  0.00           H
ATOM   4246  HB3 ARG   286      31.357  39.123  53.515  1.00  0.00           H
ATOM   4247  CG  ARG   286      31.579  41.204  54.032  1.00  0.00           C
ATOM   4248  HG2 ARG   286      30.698  41.322  53.402  1.00  0.00           H
ATOM   4249  HG3 ARG   286      31.484  41.911  54.857  1.00  0.00           H
ATOM   4250  CD  ARG   286      32.903  41.516  53.301  1.00  0.00           C
ATOM   4251  HD2 ARG   286      32.856  41.260  52.243  1.00  0.00           H
ATOM   4252  HD3 ARG   286      33.201  42.552  53.461  1.00  0.00           H
ATOM   4253  NE  ARG   286      33.948  40.716  53.993  1.00  0.00           N
ATOM   4254  HE  ARG   286      33.847  39.713  53.940  1.00  0.00           H
ATOM   4255  CZ  ARG   286      35.016  41.086  54.675  1.00  0.00           C
ATOM   4256  NH1 ARG   286      35.788  40.150  55.165  1.00  0.00           N
ATOM   4257 HH11 ARG   286      35.647  39.242  54.745  1.00  0.00           H
ATOM   4258 HH12 ARG   286      36.676  40.420  55.560  1.00  0.00           H
ATOM   4259  NH2 ARG   286      35.354  42.331  54.979  1.00  0.00           N
ATOM   4260 HH21 ARG   286      34.952  43.105  54.470  1.00  0.00           H
ATOM   4261 HH22 ARG   286      36.171  42.547  55.532  1.00  0.00           H
ATOM   4262  C   ARG   286      29.578  38.114  55.405  1.00  0.00           C
ATOM   4263  O   ARG   286      30.386  37.182  55.198  1.00  0.00           O
ATOM   4264  N   SER   287      28.488  37.787  56.162  1.00  0.00           N
ATOM   4265  H   SER   287      27.662  38.367  56.129  1.00  0.00           H
ATOM   4266  CA  SER   287      28.360  36.480  56.768  1.00  0.00           C
ATOM   4267  HA  SER   287      29.319  35.964  56.709  1.00  0.00           H
ATOM   4268  CB  SER   287      28.234  36.625  58.253  1.00  0.00           C
ATOM   4269  HB2 SER   287      28.209  35.611  58.649  1.00  0.00           H
ATOM   4270  HB3 SER   287      29.018  37.278  58.636  1.00  0.00           H
ATOM   4271  OG  SER   287      27.003  37.245  58.727  1.00  0.00           O
ATOM   4272  HG  SER   287      26.736  36.997  59.615  1.00  0.00           H
ATOM   4273  C   SER   287      27.291  35.637  56.034  1.00  0.00           C
ATOM   4274  O   SER   287      26.173  36.089  55.755  1.00  0.00           O
ATOM   4275  N   GLY   288      27.687  34.340  55.839  1.00  0.00           N
ATOM   4276  H   GLY   288      28.681  34.170  55.898  1.00  0.00           H
ATOM   4277  CA  GLY   288      26.927  33.278  55.144  1.00  0.00           C
ATOM   4278  HA2 GLY   288      27.516  32.362  55.147  1.00  0.00           H
ATOM   4279  HA3 GLY   288      25.982  33.107  55.658  1.00  0.00           H
ATOM   4280  C   GLY   288      26.625  33.754  53.704  1.00  0.00           C
ATOM   4281  O   GLY   288      26.818  34.874  53.261  1.00  0.00           O
ATOM   4282  N   PHE   289      26.083  32.818  52.918  1.00  0.00           N
ATOM   4283  H   PHE   289      25.682  31.995  53.345  1.00  0.00           H
ATOM   4284  CA  PHE   289      25.846  32.998  51.416  1.00  0.00           C
ATOM   4285  HA  PHE   289      25.808  34.073  51.233  1.00  0.00           H
ATOM   4286  CB  PHE   289      27.137  32.449  50.736  1.00  0.00           C
ATOM   4287  HB2 PHE   289      28.060  32.449  51.317  1.00  0.00           H
ATOM   4288  HB3 PHE   289      26.985  31.389  50.536  1.00  0.00           H
ATOM   4289  CG  PHE   289      27.437  33.104  49.424  1.00  0.00           C
ATOM   4290  CD1 PHE   289      27.981  34.437  49.485  1.00  0.00           C
ATOM   4291  HD1 PHE   289      28.164  34.819  50.478  1.00  0.00           H
ATOM   4292  CE1 PHE   289      28.250  35.058  48.264  1.00  0.00           C
ATOM   4293  HE1 PHE   289      28.587  36.083  48.208  1.00  0.00           H
ATOM   4294  CZ  PHE   289      28.096  34.372  47.029  1.00  0.00           C
ATOM   4295  HZ  PHE   289      28.445  34.873  46.137  1.00  0.00           H
ATOM   4296  CE2 PHE   289      27.415  33.144  47.013  1.00  0.00           C
ATOM   4297  HE2 PHE   289      27.219  32.792  46.011  1.00  0.00           H
ATOM   4298  CD2 PHE   289      27.063  32.441  48.198  1.00  0.00           C
ATOM   4299  HD2 PHE   289      26.583  31.474  48.193  1.00  0.00           H
ATOM   4300  C   PHE   289      24.594  32.341  50.767  1.00  0.00           C
ATOM   4301  O   PHE   289      24.084  31.310  51.267  1.00  0.00           O
ATOM   4302  N   GLU   290      24.136  32.946  49.686  1.00  0.00           N
ATOM   4303  H   GLU   290      24.360  33.919  49.531  1.00  0.00           H
ATOM   4304  CA  GLU   290      22.982  32.448  48.906  1.00  0.00           C
ATOM   4305  HA  GLU   290      22.887  31.364  48.969  1.00  0.00           H
ATOM   4306  CB  GLU   290      21.651  33.022  49.526  1.00  0.00           C
ATOM   4307  HB2 GLU   290      20.771  32.642  49.007  1.00  0.00           H
ATOM   4308  HB3 GLU   290      21.623  32.648  50.550  1.00  0.00           H
ATOM   4309  CG  GLU   290      21.669  34.523  49.640  1.00  0.00           C
ATOM   4310  HG2 GLU   290      22.492  34.843  50.279  1.00  0.00           H
ATOM   4311  HG3 GLU   290      21.844  34.918  48.640  1.00  0.00           H
ATOM   4312  CD  GLU   290      20.411  35.210  50.177  1.00  0.00           C
ATOM   4313  OE1 GLU   290      19.624  34.481  50.887  1.00  0.00           O
ATOM   4314  OE2 GLU   290      20.209  36.434  50.072  1.00  0.00           O
ATOM   4315  C   GLU   290      23.070  32.894  47.378  1.00  0.00           C
ATOM   4316  O   GLU   290      23.902  33.686  46.935  1.00  0.00           O
ATOM   4317  N   MET   291      22.169  32.280  46.626  1.00  0.00           N
ATOM   4318  H   MET   291      21.549  31.605  47.050  1.00  0.00           H
ATOM   4319  CA  MET   291      22.002  32.517  45.212  1.00  0.00           C
ATOM   4320  HA  MET   291      22.564  33.406  44.924  1.00  0.00           H
ATOM   4321  CB  MET   291      22.484  31.350  44.378  1.00  0.00           C
ATOM   4322  HB2 MET   291      22.065  30.466  44.857  1.00  0.00           H
ATOM   4323  HB3 MET   291      22.199  31.300  43.327  1.00  0.00           H
ATOM   4324  CG  MET   291      24.036  31.134  44.392  1.00  0.00           C
ATOM   4325  HG2 MET   291      24.264  31.128  45.457  1.00  0.00           H
ATOM   4326  HG3 MET   291      24.288  30.182  43.922  1.00  0.00           H
ATOM   4327  SD  MET   291      25.140  32.218  43.485  1.00  0.00           S
ATOM   4328  CE  MET   291      25.101  31.523  41.780  1.00  0.00           C
ATOM   4329  HE1 MET   291      24.077  31.444  41.416  1.00  0.00           H
ATOM   4330  HE2 MET   291      25.664  32.162  41.100  1.00  0.00           H
ATOM   4331  HE3 MET   291      25.504  30.511  41.774  1.00  0.00           H
ATOM   4332  C   MET   291      20.531  32.683  44.904  1.00  0.00           C
ATOM   4333  O   MET   291      19.672  32.134  45.617  1.00  0.00           O
ATOM   4334  N   ILE   292      20.200  33.589  43.954  1.00  0.00           N
ATOM   4335  H   ILE   292      20.950  33.964  43.392  1.00  0.00           H
ATOM   4336  CA  ILE   292      18.836  33.973  43.536  1.00  0.00           C
ATOM   4337  HA  ILE   292      18.105  33.288  43.966  1.00  0.00           H
ATOM   4338  CB  ILE   292      18.477  35.361  43.976  1.00  0.00           C
ATOM   4339  HB  ILE   292      19.147  36.071  43.491  1.00  0.00           H
ATOM   4340  CG2 ILE   292      17.006  35.698  43.620  1.00  0.00           C
ATOM   4341 HG21 ILE   292      16.310  35.059  44.164  1.00  0.00           H
ATOM   4342 HG22 ILE   292      16.821  36.744  43.868  1.00  0.00           H
ATOM   4343 HG23 ILE   292      16.834  35.579  42.550  1.00  0.00           H
ATOM   4344  CG1 ILE   292      18.767  35.783  45.499  1.00  0.00           C
ATOM   4345 HG12 ILE   292      18.263  36.717  45.749  1.00  0.00           H
ATOM   4346 HG13 ILE   292      18.490  35.006  46.212  1.00  0.00           H
ATOM   4347  CD1 ILE   292      20.138  36.036  45.981  1.00  0.00           C
ATOM   4348 HD11 ILE   292      20.802  35.172  45.979  1.00  0.00           H
ATOM   4349 HD12 ILE   292      20.389  36.800  45.246  1.00  0.00           H
ATOM   4350 HD13 ILE   292      20.091  36.414  47.002  1.00  0.00           H
ATOM   4351  C   ILE   292      18.785  33.820  41.985  1.00  0.00           C
ATOM   4352  O   ILE   292      19.529  34.524  41.251  1.00  0.00           O
ATOM   4353  N   TRP   293      17.780  33.069  41.549  1.00  0.00           N
ATOM   4354  H   TRP   293      17.230  32.453  42.132  1.00  0.00           H
ATOM   4355  CA  TRP   293      17.428  33.188  40.096  1.00  0.00           C
ATOM   4356  HA  TRP   293      18.337  33.399  39.533  1.00  0.00           H
ATOM   4357  CB  TRP   293      16.803  31.844  39.696  1.00  0.00           C
ATOM   4358  HB2 TRP   293      17.643  31.150  39.735  1.00  0.00           H
ATOM   4359  HB3 TRP   293      16.120  31.484  40.467  1.00  0.00           H
ATOM   4360  CG  TRP   293      16.200  31.788  38.281  1.00  0.00           C
ATOM   4361  CD1 TRP   293      15.031  31.141  37.974  1.00  0.00           C
ATOM   4362  HD1 TRP   293      14.396  30.616  38.672  1.00  0.00           H
ATOM   4363  NE1 TRP   293      14.763  31.367  36.666  1.00  0.00           N
ATOM   4364  HE1 TRP   293      13.916  31.089  36.192  1.00  0.00           H
ATOM   4365  CE2 TRP   293      15.708  32.108  36.022  1.00  0.00           C
ATOM   4366  CZ2 TRP   293      15.965  32.304  34.715  1.00  0.00           C
ATOM   4367  HZ2 TRP   293      15.288  31.914  33.970  1.00  0.00           H
ATOM   4368  CH2 TRP   293      17.181  32.909  34.265  1.00  0.00           C
ATOM   4369  HH2 TRP   293      17.365  33.031  33.208  1.00  0.00           H
ATOM   4370  CZ3 TRP   293      18.183  33.235  35.199  1.00  0.00           C
ATOM   4371  HZ3 TRP   293      19.068  33.661  34.751  1.00  0.00           H
ATOM   4372  CE3 TRP   293      17.944  32.892  36.543  1.00  0.00           C
ATOM   4373  HE3 TRP   293      18.785  33.108  37.185  1.00  0.00           H
ATOM   4374  CD2 TRP   293      16.730  32.331  37.034  1.00  0.00           C
ATOM   4375  C   TRP   293      16.490  34.305  39.850  1.00  0.00           C
ATOM   4376  O   TRP   293      15.395  34.440  40.470  1.00  0.00           O
ATOM   4377  N   ASP   294      16.908  35.269  38.964  1.00  0.00           N
ATOM   4378  H   ASP   294      17.834  35.268  38.559  1.00  0.00           H
ATOM   4379  CA  ASP   294      16.138  36.391  38.523  1.00  0.00           C
ATOM   4380  HA  ASP   294      15.120  36.433  38.911  1.00  0.00           H
ATOM   4381  CB  ASP   294      16.740  37.671  39.107  1.00  0.00           C
ATOM   4382  HB2 ASP   294      16.881  37.695  40.188  1.00  0.00           H
ATOM   4383  HB3 ASP   294      17.699  37.838  38.617  1.00  0.00           H
ATOM   4384  CG  ASP   294      15.850  38.932  38.928  1.00  0.00           C
ATOM   4385  OD1 ASP   294      14.683  38.784  38.466  1.00  0.00           O
ATOM   4386  OD2 ASP   294      16.263  40.062  39.275  1.00  0.00           O
ATOM   4387  C   ASP   294      15.934  36.362  37.014  1.00  0.00           C
ATOM   4388  O   ASP   294      16.783  37.007  36.359  1.00  0.00           O
ATOM   4389  N   PRO   295      14.769  35.845  36.483  1.00  0.00           N
ATOM   4390  CD  PRO   295      13.647  35.286  37.190  1.00  0.00           C
ATOM   4391  HD2 PRO   295      13.241  36.023  37.884  1.00  0.00           H
ATOM   4392  HD3 PRO   295      13.941  34.361  37.687  1.00  0.00           H
ATOM   4393  CG  PRO   295      12.503  35.028  36.173  1.00  0.00           C
ATOM   4394  HG2 PRO   295      11.758  35.823  36.134  1.00  0.00           H
ATOM   4395  HG3 PRO   295      12.013  34.070  36.339  1.00  0.00           H
ATOM   4396  CB  PRO   295      13.301  35.048  34.836  1.00  0.00           C
ATOM   4397  HB2 PRO   295      12.754  35.364  33.947  1.00  0.00           H
ATOM   4398  HB3 PRO   295      13.728  34.053  34.710  1.00  0.00           H
ATOM   4399  CA  PRO   295      14.495  35.939  35.030  1.00  0.00           C
ATOM   4400  HA  PRO   295      15.288  35.551  34.391  1.00  0.00           H
ATOM   4401  C   PRO   295      14.213  37.377  34.632  1.00  0.00           C
ATOM   4402  O   PRO   295      13.484  38.064  35.351  1.00  0.00           O
ATOM   4403  N   ASN   296      14.748  37.905  33.491  1.00  0.00           N
ATOM   4404  H   ASN   296      15.167  37.198  32.905  1.00  0.00           H
ATOM   4405  CA  ASN   296      14.852  39.315  33.128  1.00  0.00           C
ATOM   4406  HA  ASN   296      15.334  39.244  32.154  1.00  0.00           H
ATOM   4407  CB  ASN   296      13.495  39.905  32.810  1.00  0.00           C
ATOM   4408  HB2 ASN   296      12.773  39.966  33.624  1.00  0.00           H
ATOM   4409  HB3 ASN   296      13.591  40.930  32.449  1.00  0.00           H
ATOM   4410  CG  ASN   296      12.726  39.187  31.632  1.00  0.00           C
ATOM   4411  OD1 ASN   296      12.138  38.183  31.841  1.00  0.00           O
ATOM   4412  ND2 ASN   296      12.520  39.811  30.498  1.00  0.00           N
ATOM   4413 HD21 ASN   296      11.848  39.512  29.805  1.00  0.00           H
ATOM   4414 HD22 ASN   296      13.029  40.656  30.285  1.00  0.00           H
ATOM   4415  C   ASN   296      15.745  40.178  34.102  1.00  0.00           C
ATOM   4416  O   ASN   296      15.956  41.347  33.852  1.00  0.00           O
ATOM   4417  N   GLY   297      16.390  39.611  35.133  1.00  0.00           N
ATOM   4418  H   GLY   297      16.433  38.607  35.240  1.00  0.00           H
ATOM   4419  CA  GLY   297      17.307  40.350  36.052  1.00  0.00           C
ATOM   4420  HA2 GLY   297      16.781  41.143  36.582  1.00  0.00           H
ATOM   4421  HA3 GLY   297      17.739  39.625  36.742  1.00  0.00           H
ATOM   4422  C   GLY   297      18.587  41.055  35.524  1.00  0.00           C
ATOM   4423  O   GLY   297      18.969  42.128  36.018  1.00  0.00           O
ATOM   4424  N   TRP   298      19.012  40.654  34.292  1.00  0.00           N
ATOM   4425  H   TRP   298      18.589  39.834  33.881  1.00  0.00           H
ATOM   4426  CA  TRP   298      20.113  41.371  33.611  1.00  0.00           C
ATOM   4427  HA  TRP   298      20.889  41.694  34.305  1.00  0.00           H
ATOM   4428  CB  TRP   298      20.762  40.326  32.627  1.00  0.00           C
ATOM   4429  HB2 TRP   298      20.838  39.362  33.130  1.00  0.00           H
ATOM   4430  HB3 TRP   298      20.102  40.169  31.774  1.00  0.00           H
ATOM   4431  CG  TRP   298      22.038  40.481  31.988  1.00  0.00           C
ATOM   4432  CD1 TRP   298      22.203  41.190  30.843  1.00  0.00           C
ATOM   4433  HD1 TRP   298      21.409  41.720  30.337  1.00  0.00           H
ATOM   4434  NE1 TRP   298      23.579  41.143  30.505  1.00  0.00           N
ATOM   4435  HE1 TRP   298      24.010  41.588  29.708  1.00  0.00           H
ATOM   4436  CE2 TRP   298      24.388  40.527  31.428  1.00  0.00           C
ATOM   4437  CZ2 TRP   298      25.760  40.277  31.589  1.00  0.00           C
ATOM   4438  HZ2 TRP   298      26.532  40.616  30.912  1.00  0.00           H
ATOM   4439  CH2 TRP   298      26.266  39.554  32.663  1.00  0.00           C
ATOM   4440  HH2 TRP   298      27.298  39.237  32.707  1.00  0.00           H
ATOM   4441  CZ3 TRP   298      25.391  39.053  33.586  1.00  0.00           C
ATOM   4442  HZ3 TRP   298      25.829  38.606  34.466  1.00  0.00           H
ATOM   4443  CE3 TRP   298      24.015  39.215  33.441  1.00  0.00           C
ATOM   4444  HE3 TRP   298      23.291  38.706  34.059  1.00  0.00           H
ATOM   4445  CD2 TRP   298      23.446  40.082  32.382  1.00  0.00           C
ATOM   4446  C   TRP   298      19.648  42.625  32.849  1.00  0.00           C
ATOM   4447  O   TRP   298      20.464  43.530  32.546  1.00  0.00           O
ATOM   4448  N   THR   299      18.375  42.687  32.507  1.00  0.00           N
ATOM   4449  H   THR   299      17.735  41.931  32.711  1.00  0.00           H
ATOM   4450  CA  THR   299      17.746  43.679  31.605  1.00  0.00           C
ATOM   4451  HA  THR   299      18.488  44.463  31.460  1.00  0.00           H
ATOM   4452  CB  THR   299      17.391  43.171  30.206  1.00  0.00           C
ATOM   4453  HB  THR   299      17.006  43.996  29.607  1.00  0.00           H
ATOM   4454  CG2 THR   299      18.602  42.610  29.504  1.00  0.00           C
ATOM   4455 HG21 THR   299      18.770  41.594  29.862  1.00  0.00           H
ATOM   4456 HG22 THR   299      18.412  42.336  28.466  1.00  0.00           H
ATOM   4457 HG23 THR   299      19.490  43.221  29.660  1.00  0.00           H
ATOM   4458  OG1 THR   299      16.484  42.096  30.111  1.00  0.00           O
ATOM   4459  HG1 THR   299      15.625  42.433  29.847  1.00  0.00           H
ATOM   4460  C   THR   299      16.486  44.401  32.083  1.00  0.00           C
ATOM   4461  O   THR   299      16.136  45.434  31.450  1.00  0.00           O
ATOM   4462  N   GLU   300      15.843  44.065  33.192  1.00  0.00           N
ATOM   4463  H   GLU   300      15.929  43.155  33.620  1.00  0.00           H
ATOM   4464  CA  GLU   300      14.859  44.864  33.909  1.00  0.00           C
ATOM   4465  HA  GLU   300      14.657  45.820  33.423  1.00  0.00           H
ATOM   4466  CB  GLU   300      13.524  44.061  33.862  1.00  0.00           C
ATOM   4467  HB2 GLU   300      13.229  43.793  32.847  1.00  0.00           H
ATOM   4468  HB3 GLU   300      13.618  43.082  34.334  1.00  0.00           H
ATOM   4469  CG  GLU   300      12.328  44.759  34.489  1.00  0.00           C
ATOM   4470  HG2 GLU   300      11.478  44.144  34.196  1.00  0.00           H
ATOM   4471  HG3 GLU   300      12.508  44.786  35.564  1.00  0.00           H
ATOM   4472  CD  GLU   300      12.141  46.237  34.175  1.00  0.00           C
ATOM   4473  OE1 GLU   300      12.492  46.752  33.083  1.00  0.00           O
ATOM   4474  OE2 GLU   300      11.433  46.859  35.014  1.00  0.00           O
ATOM   4475  C   GLU   300      15.294  45.369  35.331  1.00  0.00           C
ATOM   4476  O   GLU   300      16.081  44.691  36.052  1.00  0.00           O
ATOM   4477  N   THR   301      14.882  46.578  35.820  1.00  0.00           N
ATOM   4478  H   THR   301      14.225  47.086  35.246  1.00  0.00           H
ATOM   4479  CA  THR   301      15.236  47.125  37.190  1.00  0.00           C
ATOM   4480  HA  THR   301      16.282  46.831  37.278  1.00  0.00           H
ATOM   4481  CB  THR   301      15.147  48.666  37.306  1.00  0.00           C
ATOM   4482  HB  THR   301      15.406  49.039  38.296  1.00  0.00           H
ATOM   4483  CG2 THR   301      16.186  49.289  36.374  1.00  0.00           C
ATOM   4484 HG21 THR   301      17.159  48.825  36.535  1.00  0.00           H
ATOM   4485 HG22 THR   301      15.857  49.178  35.341  1.00  0.00           H
ATOM   4486 HG23 THR   301      16.212  50.359  36.578  1.00  0.00           H
ATOM   4487  OG1 THR   301      13.863  49.239  37.038  1.00  0.00           O
ATOM   4488  HG1 THR   301      14.040  50.179  36.957  1.00  0.00           H
ATOM   4489  C   THR   301      14.563  46.546  38.403  1.00  0.00           C
ATOM   4490  O   THR   301      14.867  46.767  39.572  1.00  0.00           O
ATOM   4491  N   ASP   302      13.502  45.845  38.144  1.00  0.00           N
ATOM   4492  H   ASP   302      13.278  45.618  37.185  1.00  0.00           H
ATOM   4493  CA  ASP   302      12.538  45.409  39.245  1.00  0.00           C
ATOM   4494  HA  ASP   302      12.057  46.286  39.680  1.00  0.00           H
ATOM   4495  CB  ASP   302      11.372  44.717  38.632  1.00  0.00           C
ATOM   4496  HB2 ASP   302      10.929  45.251  37.791  1.00  0.00           H
ATOM   4497  HB3 ASP   302      11.509  43.729  38.193  1.00  0.00           H
ATOM   4498  CG  ASP   302      10.277  44.532  39.664  1.00  0.00           C
ATOM   4499  OD1 ASP   302      10.096  43.391  40.085  1.00  0.00           O
ATOM   4500  OD2 ASP   302       9.608  45.484  40.035  1.00  0.00           O
ATOM   4501  C   ASP   302      13.184  44.528  40.386  1.00  0.00           C
ATOM   4502  O   ASP   302      13.936  43.593  40.139  1.00  0.00           O
ATOM   4503  N   SER   303      12.716  44.670  41.634  1.00  0.00           N
ATOM   4504  H   SER   303      12.197  45.536  41.677  1.00  0.00           H
ATOM   4505  CA  SER   303      12.960  43.921  42.880  1.00  0.00           C
ATOM   4506  HA  SER   303      14.046  43.828  42.883  1.00  0.00           H
ATOM   4507  CB  SER   303      12.465  44.797  44.047  1.00  0.00           C
ATOM   4508  HB2 SER   303      12.652  44.311  45.005  1.00  0.00           H
ATOM   4509  HB3 SER   303      13.002  45.744  44.071  1.00  0.00           H
ATOM   4510  OG  SER   303      11.082  45.085  43.816  1.00  0.00           O
ATOM   4511  HG  SER   303      10.948  45.852  43.254  1.00  0.00           H
ATOM   4512  C   SER   303      12.470  42.471  43.013  1.00  0.00           C
ATOM   4513  O   SER   303      12.836  41.735  43.951  1.00  0.00           O
ATOM   4514  N   SER   304      11.628  42.015  42.074  1.00  0.00           N
ATOM   4515  H   SER   304      11.180  42.718  41.504  1.00  0.00           H
ATOM   4516  CA  SER   304      11.172  40.640  41.970  1.00  0.00           C
ATOM   4517  HA  SER   304      10.790  40.379  42.957  1.00  0.00           H
ATOM   4518  CB  SER   304      10.076  40.383  41.059  1.00  0.00           C
ATOM   4519  HB2 SER   304       9.823  39.324  41.114  1.00  0.00           H
ATOM   4520  HB3 SER   304       9.212  40.890  41.490  1.00  0.00           H
ATOM   4521  OG  SER   304      10.312  40.806  39.785  1.00  0.00           O
ATOM   4522  HG  SER   304      10.190  41.758  39.758  1.00  0.00           H
ATOM   4523  C   SER   304      12.221  39.652  41.625  1.00  0.00           C
ATOM   4524  O   SER   304      13.239  40.115  41.078  1.00  0.00           O
ATOM   4525  N   PHE   305      12.115  38.312  41.788  1.00  0.00           N
ATOM   4526  H   PHE   305      11.203  38.044  42.129  1.00  0.00           H
ATOM   4527  CA  PHE   305      13.023  37.224  41.557  1.00  0.00           C
ATOM   4528  HA  PHE   305      13.486  37.327  40.576  1.00  0.00           H
ATOM   4529  CB  PHE   305      14.027  37.236  42.750  1.00  0.00           C
ATOM   4530  HB2 PHE   305      14.556  36.285  42.685  1.00  0.00           H
ATOM   4531  HB3 PHE   305      14.702  38.079  42.605  1.00  0.00           H
ATOM   4532  CG  PHE   305      13.414  37.219  44.198  1.00  0.00           C
ATOM   4533  CD1 PHE   305      13.233  38.360  44.932  1.00  0.00           C
ATOM   4534  HD1 PHE   305      13.468  39.308  44.471  1.00  0.00           H
ATOM   4535  CE1 PHE   305      12.607  38.320  46.148  1.00  0.00           C
ATOM   4536  HE1 PHE   305      12.412  39.277  46.607  1.00  0.00           H
ATOM   4537  CZ  PHE   305      12.059  37.165  46.656  1.00  0.00           C
ATOM   4538  HZ  PHE   305      11.382  37.170  47.498  1.00  0.00           H
ATOM   4539  CE2 PHE   305      12.262  35.927  45.960  1.00  0.00           C
ATOM   4540  HE2 PHE   305      11.857  34.997  46.332  1.00  0.00           H
ATOM   4541  CD2 PHE   305      12.965  35.984  44.723  1.00  0.00           C
ATOM   4542  HD2 PHE   305      13.058  35.120  44.079  1.00  0.00           H
ATOM   4543  C   PHE   305      12.258  35.907  41.579  1.00  0.00           C
ATOM   4544  O   PHE   305      11.227  35.749  42.239  1.00  0.00           O
ATOM   4545  N   SER   306      12.703  34.908  40.868  1.00  0.00           N
ATOM   4546  H   SER   306      13.681  34.855  40.619  1.00  0.00           H
ATOM   4547  CA  SER   306      12.045  33.547  40.876  1.00  0.00           C
ATOM   4548  HA  SER   306      10.987  33.738  40.698  1.00  0.00           H
ATOM   4549  CB  SER   306      12.468  32.558  39.761  1.00  0.00           C
ATOM   4550  HB2 SER   306      12.685  33.064  38.821  1.00  0.00           H
ATOM   4551  HB3 SER   306      13.286  31.906  40.065  1.00  0.00           H
ATOM   4552  OG  SER   306      11.461  31.653  39.531  1.00  0.00           O
ATOM   4553  HG  SER   306      10.711  32.164  39.216  1.00  0.00           H
ATOM   4554  C   SER   306      12.112  32.760  42.189  1.00  0.00           C
ATOM   4555  O   SER   306      11.132  32.307  42.795  1.00  0.00           O
ATOM   4556  N   VAL   307      13.368  32.399  42.542  1.00  0.00           N
ATOM   4557  H   VAL   307      14.166  32.762  42.042  1.00  0.00           H
ATOM   4558  CA  VAL   307      13.669  31.449  43.591  1.00  0.00           C
ATOM   4559  HA  VAL   307      12.904  31.607  44.351  1.00  0.00           H
ATOM   4560  CB  VAL   307      13.587  29.961  43.201  1.00  0.00           C
ATOM   4561  HB  VAL   307      12.624  29.894  42.695  1.00  0.00           H
ATOM   4562  CG1 VAL   307      14.496  29.576  42.039  1.00  0.00           C
ATOM   4563 HG11 VAL   307      14.373  30.174  41.136  1.00  0.00           H
ATOM   4564 HG12 VAL   307      15.542  29.531  42.342  1.00  0.00           H
ATOM   4565 HG13 VAL   307      14.231  28.547  41.796  1.00  0.00           H
ATOM   4566  CG2 VAL   307      13.695  28.982  44.322  1.00  0.00           C
ATOM   4567 HG21 VAL   307      12.985  29.239  45.108  1.00  0.00           H
ATOM   4568 HG22 VAL   307      13.455  28.002  43.910  1.00  0.00           H
ATOM   4569 HG23 VAL   307      14.749  28.970  44.603  1.00  0.00           H
ATOM   4570  C   VAL   307      15.000  31.774  44.269  1.00  0.00           C
ATOM   4571  O   VAL   307      15.886  32.121  43.553  1.00  0.00           O
ATOM   4572  N   LYS   308      15.071  31.578  45.569  1.00  0.00           N
ATOM   4573  H   LYS   308      14.193  31.333  46.005  1.00  0.00           H
ATOM   4574  CA  LYS   308      16.237  31.725  46.398  1.00  0.00           C
ATOM   4575  HA  LYS   308      17.015  32.246  45.839  1.00  0.00           H
ATOM   4576  CB  LYS   308      15.972  32.669  47.547  1.00  0.00           C
ATOM   4577  HB2 LYS   308      15.411  32.112  48.297  1.00  0.00           H
ATOM   4578  HB3 LYS   308      16.945  32.946  47.953  1.00  0.00           H
ATOM   4579  CG  LYS   308      15.177  33.943  47.157  1.00  0.00           C
ATOM   4580  HG2 LYS   308      15.609  34.403  46.269  1.00  0.00           H
ATOM   4581  HG3 LYS   308      14.135  33.731  46.919  1.00  0.00           H
ATOM   4582  CD  LYS   308      15.263  35.049  48.204  1.00  0.00           C
ATOM   4583  HD2 LYS   308      16.295  35.129  48.545  1.00  0.00           H
ATOM   4584  HD3 LYS   308      14.949  35.938  47.656  1.00  0.00           H
ATOM   4585  CE  LYS   308      14.437  34.837  49.466  1.00  0.00           C
ATOM   4586  HE2 LYS   308      13.368  34.944  49.278  1.00  0.00           H
ATOM   4587  HE3 LYS   308      14.513  33.780  49.721  1.00  0.00           H
ATOM   4588  NZ  LYS   308      14.893  35.603  50.694  1.00  0.00           N
ATOM   4589  HZ1 LYS   308      14.551  35.157  51.532  1.00  0.00           H
ATOM   4590  HZ2 LYS   308      15.898  35.515  50.753  1.00  0.00           H
ATOM   4591  HZ3 LYS   308      14.632  36.570  50.565  1.00  0.00           H
ATOM   4592  C   LYS   308      16.750  30.474  46.896  1.00  0.00           C
ATOM   4593  O   LYS   308      15.977  29.628  47.338  1.00  0.00           O
ATOM   4594  N   GLN   309      18.063  30.297  46.898  1.00  0.00           N
ATOM   4595  H   GLN   309      18.614  31.087  46.594  1.00  0.00           H
ATOM   4596  CA  GLN   309      18.694  29.096  47.439  1.00  0.00           C
ATOM   4597  HA  GLN   309      17.945  28.511  47.971  1.00  0.00           H
ATOM   4598  CB  GLN   309      19.268  28.097  46.414  1.00  0.00           C
ATOM   4599  HB2 GLN   309      18.584  27.988  45.574  1.00  0.00           H
ATOM   4600  HB3 GLN   309      20.114  28.615  45.962  1.00  0.00           H
ATOM   4601  CG  GLN   309      19.630  26.674  46.898  1.00  0.00           C
ATOM   4602  HG2 GLN   309      20.065  26.692  47.897  1.00  0.00           H
ATOM   4603  HG3 GLN   309      18.706  26.111  47.031  1.00  0.00           H
ATOM   4604  CD  GLN   309      20.520  25.899  45.958  1.00  0.00           C
ATOM   4605  OE1 GLN   309      20.681  26.252  44.827  1.00  0.00           O
ATOM   4606  NE2 GLN   309      21.183  24.869  46.427  1.00  0.00           N
ATOM   4607 HE21 GLN   309      20.849  24.273  47.171  1.00  0.00           H
ATOM   4608 HE22 GLN   309      21.811  24.463  45.748  1.00  0.00           H
ATOM   4609  C   GLN   309      19.779  29.544  48.419  1.00  0.00           C
ATOM   4610  O   GLN   309      20.733  30.261  48.035  1.00  0.00           O
ATOM   4611  N   ASP   310      19.693  29.112  49.708  1.00  0.00           N
ATOM   4612  H   ASP   310      18.829  28.666  49.979  1.00  0.00           H
ATOM   4613  CA  ASP   310      20.797  29.162  50.679  1.00  0.00           C
ATOM   4614  HA  ASP   310      21.107  30.206  50.700  1.00  0.00           H
ATOM   4615  CB  ASP   310      20.333  28.773  52.076  1.00  0.00           C
ATOM   4616  HB2 ASP   310      19.854  27.801  51.964  1.00  0.00           H
ATOM   4617  HB3 ASP   310      21.246  28.730  52.670  1.00  0.00           H
ATOM   4618  CG  ASP   310      19.416  29.758  52.766  1.00  0.00           C
ATOM   4619  OD1 ASP   310      19.301  30.889  52.243  1.00  0.00           O
ATOM   4620  OD2 ASP   310      18.829  29.404  53.840  1.00  0.00           O
ATOM   4621  C   ASP   310      21.988  28.153  50.375  1.00  0.00           C
ATOM   4622  O   ASP   310      21.809  27.005  49.968  1.00  0.00           O
ATOM   4623  N   ILE   311      23.175  28.675  50.635  1.00  0.00           N
ATOM   4624  H   ILE   311      23.139  29.659  50.855  1.00  0.00           H
ATOM   4625  CA  ILE   311      24.346  27.910  50.121  1.00  0.00           C
ATOM   4626  HA  ILE   311      23.988  27.016  49.609  1.00  0.00           H
ATOM   4627  CB  ILE   311      25.113  28.744  49.109  1.00  0.00           C
ATOM   4628  HB  ILE   311      25.210  29.749  49.518  1.00  0.00           H
ATOM   4629  CG2 ILE   311      26.492  28.224  48.673  1.00  0.00           C
ATOM   4630 HG21 ILE   311      26.916  28.895  47.927  1.00  0.00           H
ATOM   4631 HG22 ILE   311      27.081  28.220  49.591  1.00  0.00           H
ATOM   4632 HG23 ILE   311      26.447  27.194  48.319  1.00  0.00           H
ATOM   4633  CG1 ILE   311      24.294  28.941  47.792  1.00  0.00           C
ATOM   4634 HG12 ILE   311      23.338  29.428  47.984  1.00  0.00           H
ATOM   4635 HG13 ILE   311      24.855  29.665  47.200  1.00  0.00           H
ATOM   4636  CD1 ILE   311      23.855  27.727  46.853  1.00  0.00           C
ATOM   4637 HD11 ILE   311      24.747  27.297  46.400  1.00  0.00           H
ATOM   4638 HD12 ILE   311      23.451  26.903  47.442  1.00  0.00           H
ATOM   4639 HD13 ILE   311      23.147  28.184  46.163  1.00  0.00           H
ATOM   4640  C   ILE   311      25.293  27.409  51.246  1.00  0.00           C
ATOM   4641  O   ILE   311      25.872  26.323  51.207  1.00  0.00           O
ATOM   4642  N   VAL   312      25.592  28.323  52.189  1.00  0.00           N
ATOM   4643  H   VAL   312      25.306  29.285  52.069  1.00  0.00           H
ATOM   4644  CA  VAL   312      26.191  27.994  53.448  1.00  0.00           C
ATOM   4645  HA  VAL   312      26.069  26.941  53.708  1.00  0.00           H
ATOM   4646  CB  VAL   312      27.747  28.180  53.351  1.00  0.00           C
ATOM   4647  HB  VAL   312      28.083  27.454  52.611  1.00  0.00           H
ATOM   4648  CG1 VAL   312      28.296  29.541  52.841  1.00  0.00           C
ATOM   4649 HG11 VAL   312      28.009  29.585  51.789  1.00  0.00           H
ATOM   4650 HG12 VAL   312      27.848  30.336  53.437  1.00  0.00           H
ATOM   4651 HG13 VAL   312      29.385  29.546  52.879  1.00  0.00           H
ATOM   4652  CG2 VAL   312      28.519  27.902  54.644  1.00  0.00           C
ATOM   4653 HG21 VAL   312      28.523  28.748  55.330  1.00  0.00           H
ATOM   4654 HG22 VAL   312      28.144  27.014  55.154  1.00  0.00           H
ATOM   4655 HG23 VAL   312      29.561  27.638  54.464  1.00  0.00           H
ATOM   4656  C   VAL   312      25.618  28.980  54.525  1.00  0.00           C
ATOM   4657  O   VAL   312      25.059  30.036  54.100  1.00  0.00           O
ATOM   4658  N   ALA   313      25.496  28.581  55.819  1.00  0.00           N
ATOM   4659  H   ALA   313      25.999  27.743  56.072  1.00  0.00           H
ATOM   4660  CA  ALA   313      24.781  29.271  56.932  1.00  0.00           C
ATOM   4661  HA  ALA   313      23.747  29.322  56.588  1.00  0.00           H
ATOM   4662  CB  ALA   313      24.686  28.344  58.136  1.00  0.00           C
ATOM   4663  HB1 ALA   313      24.481  27.297  57.917  1.00  0.00           H
ATOM   4664  HB2 ALA   313      25.539  28.449  58.806  1.00  0.00           H
ATOM   4665  HB3 ALA   313      23.850  28.751  58.704  1.00  0.00           H
ATOM   4666  C   ALA   313      25.389  30.651  57.305  1.00  0.00           C
ATOM   4667  O   ALA   313      26.567  31.000  57.093  1.00  0.00           O
ATOM   4668  N   ILE   314      24.676  31.497  58.059  1.00  0.00           N
ATOM   4669  H   ILE   314      23.685  31.348  58.192  1.00  0.00           H
ATOM   4670  CA  ILE   314      25.106  32.846  58.471  1.00  0.00           C
ATOM   4671  HA  ILE   314      25.606  33.378  57.662  1.00  0.00           H
ATOM   4672  CB  ILE   314      23.906  33.591  58.960  1.00  0.00           C
ATOM   4673  HB  ILE   314      23.153  33.440  58.187  1.00  0.00           H
ATOM   4674  CG2 ILE   314      23.436  33.064  60.364  1.00  0.00           C
ATOM   4675 HG21 ILE   314      23.352  31.979  60.427  1.00  0.00           H
ATOM   4676 HG22 ILE   314      24.042  33.299  61.238  1.00  0.00           H
ATOM   4677 HG23 ILE   314      22.453  33.454  60.622  1.00  0.00           H
ATOM   4678  CG1 ILE   314      24.264  35.082  58.979  1.00  0.00           C
ATOM   4679 HG12 ILE   314      25.051  35.445  59.639  1.00  0.00           H
ATOM   4680 HG13 ILE   314      24.633  35.285  57.973  1.00  0.00           H
ATOM   4681  CD1 ILE   314      23.100  35.995  59.296  1.00  0.00           C
ATOM   4682 HD11 ILE   314      23.353  37.053  59.241  1.00  0.00           H
ATOM   4683 HD12 ILE   314      22.329  35.798  58.551  1.00  0.00           H
ATOM   4684 HD13 ILE   314      22.734  35.870  60.315  1.00  0.00           H
ATOM   4685  C   ILE   314      26.240  32.788  59.572  1.00  0.00           C
ATOM   4686  O   ILE   314      26.858  33.829  59.795  1.00  0.00           O
ATOM   4687  N   THR   315      26.619  31.637  60.086  1.00  0.00           N
ATOM   4688  H   THR   315      26.149  30.803  59.765  1.00  0.00           H
ATOM   4689  CA  THR   315      27.566  31.521  61.192  1.00  0.00           C
ATOM   4690  HA  THR   315      27.400  32.298  61.938  1.00  0.00           H
ATOM   4691  CB  THR   315      27.423  30.148  61.811  1.00  0.00           C
ATOM   4692  HB  THR   315      28.216  30.049  62.553  1.00  0.00           H
ATOM   4693  CG2 THR   315      26.103  29.883  62.459  1.00  0.00           C
ATOM   4694 HG21 THR   315      25.752  30.809  62.916  1.00  0.00           H
ATOM   4695 HG22 THR   315      25.348  29.516  61.765  1.00  0.00           H
ATOM   4696 HG23 THR   315      26.222  29.195  63.296  1.00  0.00           H
ATOM   4697  OG1 THR   315      27.563  29.203  60.724  1.00  0.00           O
ATOM   4698  HG1 THR   315      28.509  29.068  60.625  1.00  0.00           H
ATOM   4699  C   THR   315      29.054  31.781  60.753  1.00  0.00           C
ATOM   4700  O   THR   315      29.905  31.886  61.623  1.00  0.00           O
ATOM   4701  N   ASP   316      29.347  31.834  59.497  1.00  0.00           N
ATOM   4702  H   ASP   316      28.579  31.846  58.841  1.00  0.00           H
ATOM   4703  CA  ASP   316      30.762  31.942  58.952  1.00  0.00           C
ATOM   4704  HA  ASP   316      31.479  32.077  59.761  1.00  0.00           H
ATOM   4705  CB  ASP   316      31.217  30.651  58.296  1.00  0.00           C
ATOM   4706  HB2 ASP   316      30.415  30.410  57.600  1.00  0.00           H
ATOM   4707  HB3 ASP   316      32.149  30.679  57.731  1.00  0.00           H
ATOM   4708  CG  ASP   316      31.274  29.624  59.463  1.00  0.00           C
ATOM   4709  OD1 ASP   316      32.162  29.747  60.368  1.00  0.00           O
ATOM   4710  OD2 ASP   316      30.422  28.692  59.484  1.00  0.00           O
ATOM   4711  C   ASP   316      30.927  33.117  58.092  1.00  0.00           C
ATOM   4712  O   ASP   316      30.063  33.525  57.330  1.00  0.00           O
ATOM   4713  N   TRP   317      32.064  33.798  58.336  1.00  0.00           N
ATOM   4714  H   TRP   317      32.745  33.537  59.034  1.00  0.00           H
ATOM   4715  CA  TRP   317      32.376  35.109  57.714  1.00  0.00           C
ATOM   4716  HA  TRP   317      31.518  35.721  57.431  1.00  0.00           H
ATOM   4717  CB  TRP   317      33.121  35.914  58.836  1.00  0.00           C
ATOM   4718  HB2 TRP   317      32.453  35.905  59.698  1.00  0.00           H
ATOM   4719  HB3 TRP   317      33.976  35.252  58.973  1.00  0.00           H
ATOM   4720  CG  TRP   317      33.439  37.310  58.621  1.00  0.00           C
ATOM   4721  CD1 TRP   317      32.607  38.310  58.251  1.00  0.00           C
ATOM   4722  HD1 TRP   317      31.543  38.180  58.116  1.00  0.00           H
ATOM   4723  NE1 TRP   317      33.308  39.445  58.049  1.00  0.00           N
ATOM   4724  HE1 TRP   317      32.865  40.324  57.823  1.00  0.00           H
ATOM   4725  CE2 TRP   317      34.678  39.284  58.481  1.00  0.00           C
ATOM   4726  CZ2 TRP   317      35.783  40.111  58.627  1.00  0.00           C
ATOM   4727  HZ2 TRP   317      35.805  41.150  58.333  1.00  0.00           H
ATOM   4728  CH2 TRP   317      36.956  39.617  59.181  1.00  0.00           C
ATOM   4729  HH2 TRP   317      37.717  40.329  59.466  1.00  0.00           H
ATOM   4730  CZ3 TRP   317      36.990  38.313  59.605  1.00  0.00           C
ATOM   4731  HZ3 TRP   317      37.853  38.027  60.187  1.00  0.00           H
ATOM   4732  CE3 TRP   317      35.946  37.381  59.418  1.00  0.00           C
ATOM   4733  HE3 TRP   317      35.998  36.388  59.839  1.00  0.00           H
ATOM   4734  CD2 TRP   317      34.739  37.842  58.859  1.00  0.00           C
ATOM   4735  C   TRP   317      33.174  34.944  56.438  1.00  0.00           C
ATOM   4736  O   TRP   317      33.915  34.029  56.375  1.00  0.00           O
ATOM   4737  N   SER   318      32.913  35.771  55.428  1.00  0.00           N
ATOM   4738  H   SER   318      32.087  36.327  55.597  1.00  0.00           H
ATOM   4739  CA  SER   318      33.518  35.633  54.093  1.00  0.00           C
ATOM   4740  HA  SER   318      34.224  34.802  54.101  1.00  0.00           H
ATOM   4741  CB  SER   318      32.382  35.220  53.078  1.00  0.00           C
ATOM   4742  HB2 SER   318      31.835  34.352  53.445  1.00  0.00           H
ATOM   4743  HB3 SER   318      31.567  35.942  53.133  1.00  0.00           H
ATOM   4744  OG  SER   318      32.929  35.008  51.752  1.00  0.00           O
ATOM   4745  HG  SER   318      33.717  34.477  51.892  1.00  0.00           H
ATOM   4746  C   SER   318      34.225  36.820  53.508  1.00  0.00           C
ATOM   4747  O   SER   318      33.857  37.943  53.925  1.00  0.00           O
ATOM   4748  N   GLY   319      35.020  36.596  52.470  1.00  0.00           N
ATOM   4749  H   GLY   319      35.434  35.708  52.223  1.00  0.00           H
ATOM   4750  CA  GLY   319      35.742  37.671  51.739  1.00  0.00           C
ATOM   4751  HA2 GLY   319      35.402  38.655  52.064  1.00  0.00           H
ATOM   4752  HA3 GLY   319      36.814  37.614  51.925  1.00  0.00           H
ATOM   4753  C   GLY   319      35.616  37.589  50.193  1.00  0.00           C
ATOM   4754  O   GLY   319      34.633  38.100  49.560  1.00  0.00           O
ATOM   4755  N   TYR   320      36.635  36.969  49.676  1.00  0.00           N
ATOM   4756  H   TYR   320      37.413  36.684  50.254  1.00  0.00           H
ATOM   4757  CA  TYR   320      36.605  36.683  48.206  1.00  0.00           C
ATOM   4758  HA  TYR   320      36.371  37.605  47.675  1.00  0.00           H
ATOM   4759  CB  TYR   320      38.007  36.226  47.697  1.00  0.00           C
ATOM   4760  HB2 TYR   320      38.391  35.406  48.302  1.00  0.00           H
ATOM   4761  HB3 TYR   320      37.905  35.898  46.662  1.00  0.00           H
ATOM   4762  CG  TYR   320      38.973  37.430  47.874  1.00  0.00           C
ATOM   4763  CD1 TYR   320      39.888  37.454  48.903  1.00  0.00           C
ATOM   4764  HD1 TYR   320      39.849  36.674  49.649  1.00  0.00           H
ATOM   4765  CE1 TYR   320      40.957  38.370  48.980  1.00  0.00           C
ATOM   4766  HE1 TYR   320      41.725  38.249  49.731  1.00  0.00           H
ATOM   4767  CZ  TYR   320      41.086  39.340  47.979  1.00  0.00           C
ATOM   4768  OH  TYR   320      42.184  40.126  48.044  1.00  0.00           O
ATOM   4769  HH  TYR   320      42.223  40.824  47.386  1.00  0.00           H
ATOM   4770  CE2 TYR   320      40.158  39.331  46.913  1.00  0.00           C
ATOM   4771  HE2 TYR   320      40.339  40.091  46.167  1.00  0.00           H
ATOM   4772  CD2 TYR   320      39.138  38.371  46.816  1.00  0.00           C
ATOM   4773  HD2 TYR   320      38.369  38.524  46.073  1.00  0.00           H
ATOM   4774  C   TYR   320      35.528  35.624  47.773  1.00  0.00           C
ATOM   4775  O   TYR   320      35.226  34.704  48.557  1.00  0.00           O
ATOM   4776  N   SER   321      35.033  35.696  46.583  1.00  0.00           N
ATOM   4777  H   SER   321      35.330  36.516  46.073  1.00  0.00           H
ATOM   4778  CA  SER   321      34.207  34.642  45.949  1.00  0.00           C
ATOM   4779  HA  SER   321      34.575  33.653  46.226  1.00  0.00           H
ATOM   4780  CB  SER   321      32.798  34.650  46.490  1.00  0.00           C
ATOM   4781  HB2 SER   321      32.234  34.020  45.802  1.00  0.00           H
ATOM   4782  HB3 SER   321      32.965  34.234  47.483  1.00  0.00           H
ATOM   4783  OG  SER   321      32.200  35.889  46.461  1.00  0.00           O
ATOM   4784  HG  SER   321      32.061  36.182  47.364  1.00  0.00           H
ATOM   4785  C   SER   321      34.168  34.923  44.397  1.00  0.00           C
ATOM   4786  O   SER   321      34.119  36.109  43.990  1.00  0.00           O
ATOM   4787  N   GLY   322      34.303  33.930  43.572  1.00  0.00           N
ATOM   4788  H   GLY   322      34.616  33.024  43.889  1.00  0.00           H
ATOM   4789  CA  GLY   322      34.214  34.069  42.105  1.00  0.00           C
ATOM   4790  HA2 GLY   322      33.574  34.930  41.918  1.00  0.00           H
ATOM   4791  HA3 GLY   322      35.249  34.165  41.777  1.00  0.00           H
ATOM   4792  C   GLY   322      33.603  32.909  41.417  1.00  0.00           C
ATOM   4793  O   GLY   322      33.228  31.921  42.086  1.00  0.00           O
ATOM   4794  N   SER   323      33.485  32.877  40.096  1.00  0.00           N
ATOM   4795  H   SER   323      33.595  33.638  39.440  1.00  0.00           H
ATOM   4796  CA  SER   323      33.114  31.697  39.281  1.00  0.00           C
ATOM   4797  HA  SER   323      32.287  31.178  39.766  1.00  0.00           H
ATOM   4798  CB  SER   323      32.508  32.268  37.955  1.00  0.00           C
ATOM   4799  HB2 SER   323      32.467  31.529  37.155  1.00  0.00           H
ATOM   4800  HB3 SER   323      31.534  32.755  37.999  1.00  0.00           H
ATOM   4801  OG  SER   323      33.319  33.333  37.453  1.00  0.00           O
ATOM   4802  HG  SER   323      33.647  33.014  36.608  1.00  0.00           H
ATOM   4803  C   SER   323      34.328  30.751  38.952  1.00  0.00           C
ATOM   4804  O   SER   323      35.505  31.131  39.135  1.00  0.00           O
ATOM   4805  N   PHE   324      34.000  29.560  38.435  1.00  0.00           N
ATOM   4806  H   PHE   324      33.024  29.362  38.265  1.00  0.00           H
ATOM   4807  CA  PHE   324      34.823  28.604  37.669  1.00  0.00           C
ATOM   4808  HA  PHE   324      35.462  29.253  37.070  1.00  0.00           H
ATOM   4809  CB  PHE   324      35.818  27.832  38.528  1.00  0.00           C
ATOM   4810  HB2 PHE   324      36.445  27.380  37.760  1.00  0.00           H
ATOM   4811  HB3 PHE   324      36.316  28.560  39.167  1.00  0.00           H
ATOM   4812  CG  PHE   324      35.352  26.669  39.337  1.00  0.00           C
ATOM   4813  CD1 PHE   324      34.575  26.924  40.586  1.00  0.00           C
ATOM   4814  HD1 PHE   324      34.298  27.935  40.840  1.00  0.00           H
ATOM   4815  CE1 PHE   324      34.291  25.901  41.446  1.00  0.00           C
ATOM   4816  HE1 PHE   324      33.707  26.015  42.348  1.00  0.00           H
ATOM   4817  CZ  PHE   324      34.567  24.553  41.040  1.00  0.00           C
ATOM   4818  HZ  PHE   324      34.268  23.725  41.666  1.00  0.00           H
ATOM   4819  CE2 PHE   324      35.157  24.316  39.816  1.00  0.00           C
ATOM   4820  HE2 PHE   324      35.415  23.277  39.678  1.00  0.00           H
ATOM   4821  CD2 PHE   324      35.605  25.332  38.972  1.00  0.00           C
ATOM   4822  HD2 PHE   324      36.049  25.093  38.017  1.00  0.00           H
ATOM   4823  C   PHE   324      33.857  27.805  36.734  1.00  0.00           C
ATOM   4824  O   PHE   324      32.659  27.989  36.802  1.00  0.00           O
ATOM   4825  N   VAL   325      34.336  26.944  35.835  1.00  0.00           N
ATOM   4826  H   VAL   325      35.330  26.783  35.761  1.00  0.00           H
ATOM   4827  CA  VAL   325      33.541  26.216  34.757  1.00  0.00           C
ATOM   4828  HA  VAL   325      32.550  26.012  35.162  1.00  0.00           H
ATOM   4829  CB  VAL   325      33.342  27.073  33.481  1.00  0.00           C
ATOM   4830  HB  VAL   325      32.709  26.515  32.792  1.00  0.00           H
ATOM   4831  CG1 VAL   325      32.504  28.368  33.814  1.00  0.00           C
ATOM   4832 HG11 VAL   325      32.931  29.055  34.546  1.00  0.00           H
ATOM   4833 HG12 VAL   325      32.187  28.864  32.896  1.00  0.00           H
ATOM   4834 HG13 VAL   325      31.633  27.934  34.305  1.00  0.00           H
ATOM   4835  CG2 VAL   325      34.507  27.481  32.655  1.00  0.00           C
ATOM   4836 HG21 VAL   325      35.270  26.702  32.692  1.00  0.00           H
ATOM   4837 HG22 VAL   325      34.241  27.775  31.639  1.00  0.00           H
ATOM   4838 HG23 VAL   325      34.841  28.426  33.080  1.00  0.00           H
ATOM   4839  C   VAL   325      34.209  24.933  34.442  1.00  0.00           C
ATOM   4840  O   VAL   325      35.416  24.831  34.440  1.00  0.00           O
ATOM   4841  N   GLN   326      33.467  23.923  33.966  1.00  0.00           N
ATOM   4842  H   GLN   326      32.490  24.111  33.799  1.00  0.00           H
ATOM   4843  CA  GLN   326      34.028  22.668  33.421  1.00  0.00           C
ATOM   4844  HA  GLN   326      35.117  22.643  33.437  1.00  0.00           H
ATOM   4845  CB  GLN   326      33.630  21.507  34.400  1.00  0.00           C
ATOM   4846  HB2 GLN   326      32.540  21.488  34.387  1.00  0.00           H
ATOM   4847  HB3 GLN   326      33.916  20.557  33.950  1.00  0.00           H
ATOM   4848  CG  GLN   326      34.276  21.642  35.731  1.00  0.00           C
ATOM   4849  HG2 GLN   326      35.357  21.684  35.594  1.00  0.00           H
ATOM   4850  HG3 GLN   326      34.109  22.582  36.258  1.00  0.00           H
ATOM   4851  CD  GLN   326      34.055  20.537  36.756  1.00  0.00           C
ATOM   4852  OE1 GLN   326      33.005  19.867  36.755  1.00  0.00           O
ATOM   4853  NE2 GLN   326      34.854  20.417  37.771  1.00  0.00           N
ATOM   4854 HE21 GLN   326      35.697  20.971  37.837  1.00  0.00           H
ATOM   4855 HE22 GLN   326      34.650  19.762  38.513  1.00  0.00           H
ATOM   4856  C   GLN   326      33.508  22.504  31.995  1.00  0.00           C
ATOM   4857  O   GLN   326      32.362  22.879  31.631  1.00  0.00           O
ATOM   4858  N   HID   327      34.383  22.102  31.052  1.00  0.00           N
ATOM   4859  H   HID   327      35.326  21.871  31.328  1.00  0.00           H
ATOM   4860  CA  HID   327      34.090  21.892  29.620  1.00  0.00           C
ATOM   4861  HA  HID   327      33.142  22.411  29.486  1.00  0.00           H
ATOM   4862  CB  HID   327      35.132  22.637  28.719  1.00  0.00           C
ATOM   4863  HB2 HID   327      35.242  22.200  27.727  1.00  0.00           H
ATOM   4864  HB3 HID   327      34.801  23.669  28.599  1.00  0.00           H
ATOM   4865  CG  HID   327      36.631  22.545  29.251  1.00  0.00           C
ATOM   4866  ND1 HID   327      37.403  23.570  29.752  1.00  0.00           N
ATOM   4867  HD1 HID   327      37.172  24.551  29.827  1.00  0.00           H
ATOM   4868  CE1 HID   327      38.574  23.104  30.000  1.00  0.00           C
ATOM   4869  HE1 HID   327      39.396  23.756  30.258  1.00  0.00           H
ATOM   4870  NE2 HID   327      38.632  21.758  29.780  1.00  0.00           N
ATOM   4871  CD2 HID   327      37.358  21.422  29.281  1.00  0.00           C
ATOM   4872  HD2 HID   327      37.045  20.437  28.967  1.00  0.00           H
ATOM   4873  C   HID   327      33.954  20.470  29.244  1.00  0.00           C
ATOM   4874  O   HID   327      34.497  19.570  29.905  1.00  0.00           O
ATOM   4875  N   PRO   328      33.327  20.112  28.105  1.00  0.00           N
ATOM   4876  CD  PRO   328      32.428  20.975  27.344  1.00  0.00           C
ATOM   4877  HD2 PRO   328      33.018  21.748  26.850  1.00  0.00           H
ATOM   4878  HD3 PRO   328      31.761  21.470  28.050  1.00  0.00           H
ATOM   4879  CG  PRO   328      31.629  20.125  26.472  1.00  0.00           C
ATOM   4880  HG2 PRO   328      31.362  20.547  25.503  1.00  0.00           H
ATOM   4881  HG3 PRO   328      30.720  19.914  27.036  1.00  0.00           H
ATOM   4882  CB  PRO   328      32.640  18.923  26.234  1.00  0.00           C
ATOM   4883  HB2 PRO   328      33.315  19.186  25.420  1.00  0.00           H
ATOM   4884  HB3 PRO   328      32.048  18.020  26.088  1.00  0.00           H
ATOM   4885  CA  PRO   328      33.240  18.711  27.627  1.00  0.00           C
ATOM   4886  HA  PRO   328      32.479  18.178  28.196  1.00  0.00           H
ATOM   4887  C   PRO   328      34.538  17.857  27.457  1.00  0.00           C
ATOM   4888  O   PRO   328      34.476  16.661  27.538  1.00  0.00           O
ATOM   4889  N   GLU   329      35.727  18.454  27.137  1.00  0.00           N
ATOM   4890  H   GLU   329      35.742  19.433  26.890  1.00  0.00           H
ATOM   4891  CA  GLU   329      37.068  17.690  27.127  1.00  0.00           C
ATOM   4892  HA  GLU   329      36.963  16.946  26.337  1.00  0.00           H
ATOM   4893  CB  GLU   329      38.222  18.645  26.669  1.00  0.00           C
ATOM   4894  HB2 GLU   329      38.218  19.496  27.350  1.00  0.00           H
ATOM   4895  HB3 GLU   329      39.225  18.217  26.661  1.00  0.00           H
ATOM   4896  CG  GLU   329      38.086  19.177  25.254  1.00  0.00           C
ATOM   4897  HG2 GLU   329      37.564  20.132  25.316  1.00  0.00           H
ATOM   4898  HG3 GLU   329      39.096  19.455  24.957  1.00  0.00           H
ATOM   4899  CD  GLU   329      37.500  18.279  24.199  1.00  0.00           C
ATOM   4900  OE1 GLU   329      36.408  18.692  23.581  1.00  0.00           O
ATOM   4901  OE2 GLU   329      38.086  17.252  23.917  1.00  0.00           O
ATOM   4902  C   GLU   329      37.402  16.929  28.397  1.00  0.00           C
ATOM   4903  O   GLU   329      38.214  16.016  28.303  1.00  0.00           O
ATOM   4904  N   LEU   330      36.663  17.218  29.528  1.00  0.00           N
ATOM   4905  H   LEU   330      36.086  18.044  29.456  1.00  0.00           H
ATOM   4906  CA  LEU   330      36.613  16.433  30.777  1.00  0.00           C
ATOM   4907  HA  LEU   330      37.445  15.731  30.843  1.00  0.00           H
ATOM   4908  CB  LEU   330      36.874  17.390  32.010  1.00  0.00           C
ATOM   4909  HB2 LEU   330      37.855  17.837  31.851  1.00  0.00           H
ATOM   4910  HB3 LEU   330      36.130  18.183  31.936  1.00  0.00           H
ATOM   4911  CG  LEU   330      36.680  16.823  33.458  1.00  0.00           C
ATOM   4912  HG  LEU   330      35.618  16.602  33.564  1.00  0.00           H
ATOM   4913  CD1 LEU   330      37.508  15.546  33.742  1.00  0.00           C
ATOM   4914 HD11 LEU   330      38.587  15.674  33.664  1.00  0.00           H
ATOM   4915 HD12 LEU   330      37.401  15.148  34.752  1.00  0.00           H
ATOM   4916 HD13 LEU   330      37.324  14.810  32.959  1.00  0.00           H
ATOM   4917  CD2 LEU   330      36.980  17.902  34.475  1.00  0.00           C
ATOM   4918 HD21 LEU   330      36.693  18.912  34.180  1.00  0.00           H
ATOM   4919 HD22 LEU   330      36.461  17.681  35.407  1.00  0.00           H
ATOM   4920 HD23 LEU   330      38.056  18.030  34.598  1.00  0.00           H
ATOM   4921  C   LEU   330      35.313  15.710  31.046  1.00  0.00           C
ATOM   4922  O   LEU   330      35.312  14.552  31.304  1.00  0.00           O
ATOM   4923  N   THR   331      34.215  16.383  30.953  1.00  0.00           N
ATOM   4924  H   THR   331      34.167  17.332  30.609  1.00  0.00           H
ATOM   4925  CA  THR   331      32.864  15.846  31.294  1.00  0.00           C
ATOM   4926  HA  THR   331      32.963  15.216  32.177  1.00  0.00           H
ATOM   4927  CB  THR   331      31.878  17.030  31.625  1.00  0.00           C
ATOM   4928  HB  THR   331      30.931  16.625  31.986  1.00  0.00           H
ATOM   4929  CG2 THR   331      32.466  18.072  32.683  1.00  0.00           C
ATOM   4930 HG21 THR   331      32.531  17.580  33.652  1.00  0.00           H
ATOM   4931 HG22 THR   331      33.402  18.540  32.374  1.00  0.00           H
ATOM   4932 HG23 THR   331      31.766  18.881  32.892  1.00  0.00           H
ATOM   4933  OG1 THR   331      31.583  17.701  30.402  1.00  0.00           O
ATOM   4934  HG1 THR   331      31.309  18.581  30.672  1.00  0.00           H
ATOM   4935  C   THR   331      32.111  14.947  30.301  1.00  0.00           C
ATOM   4936  O   THR   331      31.188  14.250  30.736  1.00  0.00           O
ATOM   4937  N   GLY   332      32.372  14.999  28.973  1.00  0.00           N
ATOM   4938  H   GLY   332      33.099  15.643  28.691  1.00  0.00           H
ATOM   4939  CA  GLY   332      31.789  14.304  27.847  1.00  0.00           C
ATOM   4940  HA2 GLY   332      32.336  14.265  26.905  1.00  0.00           H
ATOM   4941  HA3 GLY   332      31.760  13.305  28.284  1.00  0.00           H
ATOM   4942  C   GLY   332      30.316  14.712  27.584  1.00  0.00           C
ATOM   4943  O   GLY   332      29.650  14.061  26.773  1.00  0.00           O
ATOM   4944  N   LEU   333      29.764  15.745  28.262  1.00  0.00           N
ATOM   4945  H   LEU   333      30.316  16.218  28.963  1.00  0.00           H
ATOM   4946  CA  LEU   333      28.440  16.377  27.970  1.00  0.00           C
ATOM   4947  HA  LEU   333      27.701  15.594  27.796  1.00  0.00           H
ATOM   4948  CB  LEU   333      28.167  17.252  29.249  1.00  0.00           C
ATOM   4949  HB2 LEU   333      28.919  18.039  29.317  1.00  0.00           H
ATOM   4950  HB3 LEU   333      27.210  17.734  29.046  1.00  0.00           H
ATOM   4951  CG  LEU   333      27.902  16.604  30.652  1.00  0.00           C
ATOM   4952  HG  LEU   333      28.818  16.116  30.986  1.00  0.00           H
ATOM   4953  CD1 LEU   333      27.637  17.623  31.703  1.00  0.00           C
ATOM   4954 HD11 LEU   333      28.574  18.029  32.083  1.00  0.00           H
ATOM   4955 HD12 LEU   333      27.101  18.462  31.261  1.00  0.00           H
ATOM   4956 HD13 LEU   333      27.111  17.214  32.565  1.00  0.00           H
ATOM   4957  CD2 LEU   333      26.708  15.587  30.780  1.00  0.00           C
ATOM   4958 HD21 LEU   333      25.781  16.158  30.737  1.00  0.00           H
ATOM   4959 HD22 LEU   333      26.884  14.881  29.967  1.00  0.00           H
ATOM   4960 HD23 LEU   333      26.734  15.105  31.758  1.00  0.00           H
ATOM   4961  C   LEU   333      28.663  17.131  26.630  1.00  0.00           C
ATOM   4962  O   LEU   333      29.718  17.157  26.039  1.00  0.00           O
ATOM   4963  N   ASP   334      27.575  17.822  26.230  1.00  0.00           N
ATOM   4964  H   ASP   334      26.802  17.769  26.877  1.00  0.00           H
ATOM   4965  CA  ASP   334      27.437  18.758  25.138  1.00  0.00           C
ATOM   4966  HA  ASP   334      28.219  18.516  24.418  1.00  0.00           H
ATOM   4967  CB  ASP   334      26.109  18.473  24.402  1.00  0.00           C
ATOM   4968  HB2 ASP   334      26.112  18.825  23.370  1.00  0.00           H
ATOM   4969  HB3 ASP   334      26.119  17.386  24.330  1.00  0.00           H
ATOM   4970  CG  ASP   334      24.895  18.707  25.231  1.00  0.00           C
ATOM   4971  OD1 ASP   334      24.735  18.019  26.270  1.00  0.00           O
ATOM   4972  OD2 ASP   334      23.990  19.521  24.823  1.00  0.00           O
ATOM   4973  C   ASP   334      27.432  20.274  25.517  1.00  0.00           C
ATOM   4974  O   ASP   334      27.038  21.038  24.675  1.00  0.00           O
ATOM   4975  N   CYX   335      27.693  20.654  26.799  1.00  0.00           N
ATOM   4976  H   CYX   335      27.978  19.966  27.482  1.00  0.00           H
ATOM   4977  CA  CYX   335      27.438  21.992  27.282  1.00  0.00           C
ATOM   4978  HA  CYX   335      27.753  22.708  26.522  1.00  0.00           H
ATOM   4979  CB  CYX   335      26.006  22.293  27.711  1.00  0.00           C
ATOM   4980  HB2 CYX   335      25.947  23.334  28.031  1.00  0.00           H
ATOM   4981  HB3 CYX   335      25.458  22.213  26.771  1.00  0.00           H
ATOM   4982  SG  CYX   335      25.327  21.195  29.033  1.00  0.00           S
ATOM   4983  C   CYX   335      28.427  22.262  28.389  1.00  0.00           C
ATOM   4984  O   CYX   335      28.917  21.345  29.099  1.00  0.00           O
ATOM   4985  N   ILE   336      28.780  23.565  28.611  1.00  0.00           N
ATOM   4986  H   ILE   336      28.241  24.231  28.076  1.00  0.00           H
ATOM   4987  CA  ILE   336      29.727  24.091  29.568  1.00  0.00           C
ATOM   4988  HA  ILE   336      30.493  23.319  29.498  1.00  0.00           H
ATOM   4989  CB  ILE   336      30.265  25.461  29.171  1.00  0.00           C
ATOM   4990  HB  ILE   336      29.367  26.078  29.159  1.00  0.00           H
ATOM   4991  CG2 ILE   336      31.280  25.939  30.214  1.00  0.00           C
ATOM   4992 HG21 ILE   336      32.247  25.444  30.128  1.00  0.00           H
ATOM   4993 HG22 ILE   336      31.428  27.019  30.199  1.00  0.00           H
ATOM   4994 HG23 ILE   336      30.858  25.817  31.212  1.00  0.00           H
ATOM   4995  CG1 ILE   336      30.850  25.356  27.721  1.00  0.00           C
ATOM   4996 HG12 ILE   336      31.610  24.575  27.706  1.00  0.00           H
ATOM   4997 HG13 ILE   336      30.158  25.286  26.882  1.00  0.00           H
ATOM   4998  CD1 ILE   336      31.639  26.651  27.373  1.00  0.00           C
ATOM   4999 HD11 ILE   336      32.629  26.701  27.823  1.00  0.00           H
ATOM   5000 HD12 ILE   336      31.725  26.615  26.287  1.00  0.00           H
ATOM   5001 HD13 ILE   336      31.074  27.552  27.612  1.00  0.00           H
ATOM   5002  C   ILE   336      29.017  24.128  30.899  1.00  0.00           C
ATOM   5003  O   ILE   336      27.960  24.768  31.131  1.00  0.00           O
ATOM   5004  N   ARG   337      29.597  23.538  31.944  1.00  0.00           N
ATOM   5005  H   ARG   337      30.464  23.085  31.696  1.00  0.00           H
ATOM   5006  CA  ARG   337      29.012  23.405  33.364  1.00  0.00           C
ATOM   5007  HA  ARG   337      27.940  23.334  33.181  1.00  0.00           H
ATOM   5008  CB  ARG   337      29.532  22.096  33.941  1.00  0.00           C
ATOM   5009  HB2 ARG   337      29.093  21.200  33.503  1.00  0.00           H
ATOM   5010  HB3 ARG   337      30.611  22.052  33.794  1.00  0.00           H
ATOM   5011  CG  ARG   337      29.215  21.882  35.438  1.00  0.00           C
ATOM   5012  HG2 ARG   337      29.499  22.778  35.990  1.00  0.00           H
ATOM   5013  HG3 ARG   337      28.137  21.840  35.592  1.00  0.00           H
ATOM   5014  CD  ARG   337      29.889  20.597  35.968  1.00  0.00           C
ATOM   5015  HD2 ARG   337      30.963  20.688  35.808  1.00  0.00           H
ATOM   5016  HD3 ARG   337      29.666  20.654  37.033  1.00  0.00           H
ATOM   5017  NE  ARG   337      29.313  19.408  35.409  1.00  0.00           N
ATOM   5018  HE  ARG   337      28.349  19.561  35.148  1.00  0.00           H
ATOM   5019  CZ  ARG   337      29.743  18.204  35.272  1.00  0.00           C
ATOM   5020  NH1 ARG   337      30.906  17.910  35.773  1.00  0.00           N
ATOM   5021 HH11 ARG   337      31.607  18.545  36.126  1.00  0.00           H
ATOM   5022 HH12 ARG   337      31.218  16.969  35.582  1.00  0.00           H
ATOM   5023  NH2 ARG   337      29.043  17.185  34.806  1.00  0.00           N
ATOM   5024 HH21 ARG   337      28.054  17.205  34.603  1.00  0.00           H
ATOM   5025 HH22 ARG   337      29.504  16.325  34.547  1.00  0.00           H
ATOM   5026  C   ARG   337      29.432  24.673  34.176  1.00  0.00           C
ATOM   5027  O   ARG   337      30.624  24.799  34.382  1.00  0.00           O
ATOM   5028  N   PRO   338      28.500  25.513  34.680  1.00  0.00           N
ATOM   5029  CD  PRO   338      27.090  25.496  34.309  1.00  0.00           C
ATOM   5030  HD2 PRO   338      26.705  24.483  34.416  1.00  0.00           H
ATOM   5031  HD3 PRO   338      26.925  25.776  33.268  1.00  0.00           H
ATOM   5032  CG  PRO   338      26.296  26.415  35.311  1.00  0.00           C
ATOM   5033  HG2 PRO   338      26.128  25.846  36.225  1.00  0.00           H
ATOM   5034  HG3 PRO   338      25.472  26.950  34.838  1.00  0.00           H
ATOM   5035  CB  PRO   338      27.462  27.407  35.534  1.00  0.00           C
ATOM   5036  HB2 PRO   338      27.325  27.868  36.511  1.00  0.00           H
ATOM   5037  HB3 PRO   338      27.365  27.983  34.613  1.00  0.00           H
ATOM   5038  CA  PRO   338      28.735  26.647  35.524  1.00  0.00           C
ATOM   5039  HA  PRO   338      29.485  27.313  35.099  1.00  0.00           H
ATOM   5040  C   PRO   338      29.158  26.196  36.916  1.00  0.00           C
ATOM   5041  O   PRO   338      28.474  25.303  37.435  1.00  0.00           O
ATOM   5042  N   CYX   339      30.190  26.829  37.536  1.00  0.00           N
ATOM   5043  H   CYX   339      30.629  27.572  37.012  1.00  0.00           H
ATOM   5044  CA  CYX   339      30.619  26.686  38.929  1.00  0.00           C
ATOM   5045  HA  CYX   339      29.795  26.402  39.584  1.00  0.00           H
ATOM   5046  CB  CYX   339      31.871  25.707  38.963  1.00  0.00           C
ATOM   5047  HB2 CYX   339      32.664  26.027  38.287  1.00  0.00           H
[truncated: 55,806 more chars]
