# Supplementary material for: Worth the Weight: Sub-Pocket EXplorer (SubPEx), a Weighted Ensemble Method to Enhance Binding-Pocket Conformational Sampling
Source: J Chem Theory Comput. 2023 Aug 16;19(17):5677–89. doi: 10.1021/acs.jctc.3c00478 (PMC10500992; doi:10.1021/acs.jctc.3c00478)
Supplement: Supplementary file 2 — ct3c00478_si_002.zip [file ct3c00478_si_002.zip › clustered_structures/NA/brute-force/rep.c20.aligned.pdb]

HELIX    1   1 SER     23  GLY     27  1                                   5
HELIX    2   2 PRO    328  THR    331  1                                   4
SHEET    1   1 1 GLY    14  LYS    20  0
SHEET    2   2 1 PHE    39  CYX    42  0
SHEET    3   3 1 CYX    47  THR    53  0
SHEET    4   4 1 THR    75  PRO    80  0
SHEET    5   5 1 ARG    91  VAL    95  0
SHEET    6   6 1 SER    98  HIE   103  0
SHEET    7   7 1 TRP   108  SER   114  0
SHEET    8   8 1 VAL   121  TYR   126  0
SHEET    9   9 1 ILE   129  LYS   135  0
SHEET   10  10 1 ALA   150  VAL   152  0
SHEET   11  11 1 SER   155  ASP   162  0
SHEET   12  12 1 SER   170  GLU   177  0
SHEET   13  13 1 LYS   180  GLU   186  0
SHEET   14  14 1 SER   198  ASN   202  0
SHEET   15  15 1 GLU   205  VAL   209  0
SHEET   16  16 1 PRO   220  ASN   225  0
SHEET   17  17 1 TYR   230  TYR   234  0
SHEET   18  18 1 SER   268  TYR   271  0
SHEET   19  19 1 GLY   274  ARG   279  0
SHEET   20  20 1 PHE   289  ASP   294  0
SHEET   21  21 1 VAL   307  VAL   312  0
SHEET   22  22 1 SER   321  GLN   326  0
SHEET   23  23 1 ARG   337  GLU   343  0
SHEET   24  24 1 SER   360  VAL   366  0
CRYST1  151.986  145.836  152.509   7.14   3.44   7.35               1
ATOM      1  N   VAL     1      47.857  20.495  21.735  1.00  0.00           N
ATOM      2  H1  VAL     1      48.158  20.507  22.699  1.00  0.00           H
ATOM      3  H2  VAL     1      48.483  20.000  21.117  1.00  0.00           H
ATOM      4  H3  VAL     1      47.999  21.432  21.387  1.00  0.00           H
ATOM      5  CA  VAL     1      46.456  20.100  21.699  1.00  0.00           C
ATOM      6  HA  VAL     1      46.226  19.950  20.644  1.00  0.00           H
ATOM      7  CB  VAL     1      46.190  18.803  22.511  1.00  0.00           C
ATOM      8  HB  VAL     1      45.129  18.553  22.477  1.00  0.00           H
ATOM      9  CG1 VAL     1      46.889  17.721  21.760  1.00  0.00           C
ATOM     10 HG11 VAL     1      47.978  17.759  21.736  1.00  0.00           H
ATOM     11 HG12 VAL     1      46.603  16.740  22.142  1.00  0.00           H
ATOM     12 HG13 VAL     1      46.624  17.764  20.704  1.00  0.00           H
ATOM     13  CG2 VAL     1      46.759  18.775  23.914  1.00  0.00           C
ATOM     14 HG21 VAL     1      47.847  18.760  23.975  1.00  0.00           H
ATOM     15 HG22 VAL     1      46.414  19.638  24.484  1.00  0.00           H
ATOM     16 HG23 VAL     1      46.393  17.913  24.470  1.00  0.00           H
ATOM     17  C   VAL     1      45.638  21.244  22.156  1.00  0.00           C
ATOM     18  O   VAL     1      45.926  21.754  23.217  1.00  0.00           O
ATOM     19  N   LYS     2      44.664  21.675  21.329  1.00  0.00           N
ATOM     20  H   LYS     2      44.673  21.296  20.393  1.00  0.00           H
ATOM     21  CA  LYS     2      43.634  22.714  21.715  1.00  0.00           C
ATOM     22  HA  LYS     2      44.188  23.600  22.026  1.00  0.00           H
ATOM     23  CB  LYS     2      42.779  23.064  20.470  1.00  0.00           C
ATOM     24  HB2 LYS     2      42.414  24.088  20.550  1.00  0.00           H
ATOM     25  HB3 LYS     2      43.407  23.276  19.606  1.00  0.00           H
ATOM     26  CG  LYS     2      41.719  22.082  20.126  1.00  0.00           C
ATOM     27  HG2 LYS     2      42.155  21.108  19.899  1.00  0.00           H
ATOM     28  HG3 LYS     2      41.066  22.067  20.998  1.00  0.00           H
ATOM     29  CD  LYS     2      40.991  22.473  18.838  1.00  0.00           C
ATOM     30  HD2 LYS     2      40.550  23.461  18.968  1.00  0.00           H
ATOM     31  HD3 LYS     2      41.711  22.373  18.026  1.00  0.00           H
ATOM     32  CE  LYS     2      39.838  21.483  18.786  1.00  0.00           C
ATOM     33  HE2 LYS     2      39.390  21.473  17.793  1.00  0.00           H
ATOM     34  HE3 LYS     2      40.271  20.504  18.984  1.00  0.00           H
ATOM     35  NZ  LYS     2      38.765  21.775  19.723  1.00  0.00           N
ATOM     36  HZ1 LYS     2      38.533  22.757  19.695  1.00  0.00           H
ATOM     37  HZ2 LYS     2      37.967  21.204  19.485  1.00  0.00           H
ATOM     38  HZ3 LYS     2      39.023  21.583  20.681  1.00  0.00           H
ATOM     39  C   LYS     2      42.754  22.241  22.866  1.00  0.00           C
ATOM     40  O   LYS     2      42.637  21.057  23.145  1.00  0.00           O
ATOM     41  N   LEU     3      41.917  23.180  23.400  1.00  0.00           N
ATOM     42  H   LEU     3      42.054  24.116  23.045  1.00  0.00           H
ATOM     43  CA  LEU     3      40.743  22.999  24.263  1.00  0.00           C
ATOM     44  HA  LEU     3      40.841  22.028  24.748  1.00  0.00           H
ATOM     45  CB  LEU     3      40.794  23.975  25.515  1.00  0.00           C
ATOM     46  HB2 LEU     3      41.785  23.972  25.967  1.00  0.00           H
ATOM     47  HB3 LEU     3      40.622  24.985  25.138  1.00  0.00           H
ATOM     48  CG  LEU     3      39.914  23.741  26.735  1.00  0.00           C
ATOM     49  HG  LEU     3      38.853  23.550  26.577  1.00  0.00           H
ATOM     50  CD1 LEU     3      40.400  22.486  27.412  1.00  0.00           C
ATOM     51 HD11 LEU     3      41.489  22.516  27.426  1.00  0.00           H
ATOM     52 HD12 LEU     3      40.106  22.454  28.462  1.00  0.00           H
ATOM     53 HD13 LEU     3      40.069  21.567  26.926  1.00  0.00           H
ATOM     54  CD2 LEU     3      40.121  24.926  27.685  1.00  0.00           C
ATOM     55 HD21 LEU     3      41.193  24.974  27.880  1.00  0.00           H
ATOM     56 HD22 LEU     3      39.747  25.772  27.108  1.00  0.00           H
ATOM     57 HD23 LEU     3      39.667  24.758  28.661  1.00  0.00           H
ATOM     58  C   LEU     3      39.427  23.071  23.548  1.00  0.00           C
ATOM     59  O   LEU     3      39.435  23.443  22.349  1.00  0.00           O
ATOM     60  N   ALA     4      38.294  22.604  24.111  1.00  0.00           N
ATOM     61  H   ALA     4      38.394  22.341  25.081  1.00  0.00           H
ATOM     62  CA  ALA     4      36.919  22.749  23.561  1.00  0.00           C
ATOM     63  HA  ALA     4      36.922  22.270  22.582  1.00  0.00           H
ATOM     64  CB  ALA     4      35.961  22.078  24.494  1.00  0.00           C
ATOM     65  HB1 ALA     4      34.985  22.177  24.019  1.00  0.00           H
ATOM     66  HB2 ALA     4      36.326  21.060  24.633  1.00  0.00           H
ATOM     67  HB3 ALA     4      35.991  22.655  25.419  1.00  0.00           H
ATOM     68  C   ALA     4      36.574  24.232  23.285  1.00  0.00           C
ATOM     69  O   ALA     4      37.131  25.131  23.877  1.00  0.00           O
ATOM     70  N   GLY     5      35.736  24.480  22.306  1.00  0.00           N
ATOM     71  H   GLY     5      35.337  23.686  21.826  1.00  0.00           H
ATOM     72  CA  GLY     5      35.349  25.831  21.791  1.00  0.00           C
ATOM     73  HA2 GLY     5      36.188  26.422  21.424  1.00  0.00           H
ATOM     74  HA3 GLY     5      34.788  25.660  20.873  1.00  0.00           H
ATOM     75  C   GLY     5      34.441  26.647  22.803  1.00  0.00           C
ATOM     76  O   GLY     5      33.954  26.027  23.753  1.00  0.00           O
ATOM     77  N   ASN     6      34.133  27.919  22.472  1.00  0.00           N
ATOM     78  H   ASN     6      34.686  28.340  21.739  1.00  0.00           H
ATOM     79  CA  ASN     6      33.124  28.755  23.123  1.00  0.00           C
ATOM     80  HA  ASN     6      33.227  28.608  24.198  1.00  0.00           H
ATOM     81  CB  ASN     6      33.436  30.186  22.705  1.00  0.00           C
ATOM     82  HB2 ASN     6      34.515  30.332  22.758  1.00  0.00           H
ATOM     83  HB3 ASN     6      33.119  30.411  21.687  1.00  0.00           H
ATOM     84  CG  ASN     6      32.749  31.224  23.664  1.00  0.00           C
ATOM     85  OD1 ASN     6      31.860  30.877  24.450  1.00  0.00           O
ATOM     86  ND2 ASN     6      33.261  32.394  23.714  1.00  0.00           N
ATOM     87 HD21 ASN     6      33.920  32.666  22.998  1.00  0.00           H
ATOM     88 HD22 ASN     6      32.816  33.027  24.363  1.00  0.00           H
ATOM     89  C   ASN     6      31.715  28.303  22.837  1.00  0.00           C
ATOM     90  O   ASN     6      31.351  27.925  21.734  1.00  0.00           O
ATOM     91  N   SER     7      30.876  28.281  23.844  1.00  0.00           N
ATOM     92  H   SER     7      31.192  28.752  24.680  1.00  0.00           H
ATOM     93  CA  SER     7      29.745  27.452  23.909  1.00  0.00           C
ATOM     94  HA  SER     7      29.104  27.512  23.028  1.00  0.00           H
ATOM     95  CB  SER     7      30.180  25.954  23.871  1.00  0.00           C
ATOM     96  HB2 SER     7      30.972  25.822  23.133  1.00  0.00           H
ATOM     97  HB3 SER     7      30.511  25.556  24.831  1.00  0.00           H
ATOM     98  OG  SER     7      29.170  25.054  23.530  1.00  0.00           O
ATOM     99  HG  SER     7      29.052  25.149  22.581  1.00  0.00           H
ATOM    100  C   SER     7      28.781  27.768  25.029  1.00  0.00           C
ATOM    101  O   SER     7      29.143  28.527  25.954  1.00  0.00           O
ATOM    102  N   SER     8      27.588  27.249  24.952  1.00  0.00           N
ATOM    103  H   SER     8      27.393  26.614  24.192  1.00  0.00           H
ATOM    104  CA  SER     8      26.425  27.492  25.935  1.00  0.00           C
ATOM    105  HA  SER     8      26.414  28.563  26.143  1.00  0.00           H
ATOM    106  CB  SER     8      25.124  27.199  25.288  1.00  0.00           C
ATOM    107  HB2 SER     8      24.930  26.175  24.969  1.00  0.00           H
ATOM    108  HB3 SER     8      24.339  27.524  25.972  1.00  0.00           H
ATOM    109  OG  SER     8      24.921  27.998  24.154  1.00  0.00           O
ATOM    110  HG  SER     8      25.519  27.686  23.470  1.00  0.00           H
ATOM    111  C   SER     8      26.581  26.789  27.291  1.00  0.00           C
ATOM    112  O   SER     8      26.929  25.602  27.360  1.00  0.00           O
ATOM    113  N   LEU     9      26.191  27.467  28.363  1.00  0.00           N
ATOM    114  H   LEU     9      25.962  28.440  28.227  1.00  0.00           H
ATOM    115  CA  LEU     9      26.189  26.909  29.735  1.00  0.00           C
ATOM    116  HA  LEU     9      27.178  26.469  29.866  1.00  0.00           H
ATOM    117  CB  LEU     9      26.011  27.989  30.789  1.00  0.00           C
ATOM    118  HB2 LEU     9      24.964  28.290  30.754  1.00  0.00           H
ATOM    119  HB3 LEU     9      26.325  27.484  31.702  1.00  0.00           H
ATOM    120  CG  LEU     9      27.038  29.186  30.763  1.00  0.00           C
ATOM    121  HG  LEU     9      26.743  29.697  29.847  1.00  0.00           H
ATOM    122  CD1 LEU     9      26.841  30.093  31.953  1.00  0.00           C
ATOM    123 HD11 LEU     9      25.790  30.365  32.044  1.00  0.00           H
ATOM    124 HD12 LEU     9      27.183  29.600  32.862  1.00  0.00           H
ATOM    125 HD13 LEU     9      27.432  30.986  31.752  1.00  0.00           H
ATOM    126  CD2 LEU     9      28.520  28.797  30.685  1.00  0.00           C
ATOM    127 HD21 LEU     9      29.003  29.725  30.991  1.00  0.00           H
ATOM    128 HD22 LEU     9      28.848  27.997  31.348  1.00  0.00           H
ATOM    129 HD23 LEU     9      28.819  28.461  29.692  1.00  0.00           H
ATOM    130  C   LEU     9      25.164  25.762  29.874  1.00  0.00           C
ATOM    131  O   LEU     9      24.218  25.737  29.044  1.00  0.00           O
ATOM    132  N   CYX    10      25.442  24.941  30.912  1.00  0.00           N
ATOM    133  H   CYX    10      26.210  25.039  31.562  1.00  0.00           H
ATOM    134  CA  CYX    10      24.441  23.954  31.194  1.00  0.00           C
ATOM    135  HA  CYX    10      24.233  23.565  30.197  1.00  0.00           H
ATOM    136  CB  CYX    10      24.942  22.793  31.993  1.00  0.00           C
ATOM    137  HB2 CYX    10      25.121  23.121  33.017  1.00  0.00           H
ATOM    138  HB3 CYX    10      24.175  22.035  32.156  1.00  0.00           H
ATOM    139  SG  CYX    10      26.368  21.906  31.485  1.00  0.00           S
ATOM    140  C   CYX    10      23.131  24.553  31.762  1.00  0.00           C
ATOM    141  O   CYX    10      23.171  25.576  32.414  1.00  0.00           O
ATOM    142  N   PRO    11      21.967  23.867  31.597  1.00  0.00           N
ATOM    143  CD  PRO    11      21.827  22.670  30.799  1.00  0.00           C
ATOM    144  HD2 PRO    11      22.628  21.946  30.949  1.00  0.00           H
ATOM    145  HD3 PRO    11      21.934  23.048  29.782  1.00  0.00           H
ATOM    146  CG  PRO    11      20.496  22.049  31.142  1.00  0.00           C
ATOM    147  HG2 PRO    11      20.631  21.342  31.960  1.00  0.00           H
ATOM    148  HG3 PRO    11      20.022  21.579  30.280  1.00  0.00           H
ATOM    149  CB  PRO    11      19.723  23.253  31.504  1.00  0.00           C
ATOM    150  HB2 PRO    11      18.839  23.070  32.116  1.00  0.00           H
ATOM    151  HB3 PRO    11      19.405  23.755  30.591  1.00  0.00           H
ATOM    152  CA  PRO    11      20.710  24.239  32.222  1.00  0.00           C
ATOM    153  HA  PRO    11      20.391  25.280  32.157  1.00  0.00           H
ATOM    154  C   PRO    11      20.681  23.927  33.799  1.00  0.00           C
ATOM    155  O   PRO    11      20.980  22.787  34.152  1.00  0.00           O
ATOM    156  N   ILE    12      20.458  24.977  34.623  1.00  0.00           N
ATOM    157  H   ILE    12      20.229  25.878  34.229  1.00  0.00           H
ATOM    158  CA  ILE    12      20.587  24.841  36.105  1.00  0.00           C
ATOM    159  HA  ILE    12      20.862  23.821  36.372  1.00  0.00           H
ATOM    160  CB  ILE    12      21.717  25.722  36.733  1.00  0.00           C
ATOM    161  HB  ILE    12      21.626  26.749  36.380  1.00  0.00           H
ATOM    162  CG2 ILE    12      21.871  25.719  38.283  1.00  0.00           C
ATOM    163 HG21 ILE    12      21.894  24.666  38.561  1.00  0.00           H
ATOM    164 HG22 ILE    12      22.806  26.181  38.600  1.00  0.00           H
ATOM    165 HG23 ILE    12      21.011  26.201  38.747  1.00  0.00           H
ATOM    166  CG1 ILE    12      23.085  25.374  36.198  1.00  0.00           C
ATOM    167 HG12 ILE    12      23.217  25.764  35.188  1.00  0.00           H
ATOM    168 HG13 ILE    12      23.853  25.916  36.748  1.00  0.00           H
ATOM    169  CD1 ILE    12      23.498  23.900  36.232  1.00  0.00           C
ATOM    170 HD11 ILE    12      22.873  23.463  37.011  1.00  0.00           H
ATOM    171 HD12 ILE    12      23.216  23.422  35.295  1.00  0.00           H
ATOM    172 HD13 ILE    12      24.580  23.770  36.265  1.00  0.00           H
ATOM    173  C   ILE    12      19.314  25.207  36.857  1.00  0.00           C
ATOM    174  O   ILE    12      18.637  26.163  36.520  1.00  0.00           O
ATOM    175  N   ASN    13      18.970  24.559  38.046  1.00  0.00           N
ATOM    176  H   ASN    13      19.534  23.772  38.334  1.00  0.00           H
ATOM    177  CA  ASN    13      17.847  24.868  39.005  1.00  0.00           C
ATOM    178  HA  ASN    13      17.412  25.841  38.773  1.00  0.00           H
ATOM    179  CB  ASN    13      16.778  23.779  38.723  1.00  0.00           C
ATOM    180  HB2 ASN    13      17.241  22.793  38.668  1.00  0.00           H
ATOM    181  HB3 ASN    13      16.058  23.863  39.535  1.00  0.00           H
ATOM    182  CG  ASN    13      16.094  24.015  37.384  1.00  0.00           C
ATOM    183  OD1 ASN    13      15.677  25.073  36.962  1.00  0.00           O
ATOM    184  ND2 ASN    13      15.940  22.945  36.641  1.00  0.00           N
ATOM    185 HD21 ASN    13      15.438  23.043  35.771  1.00  0.00           H
ATOM    186 HD22 ASN    13      16.073  22.058  37.105  1.00  0.00           H
ATOM    187  C   ASN    13      18.324  24.877  40.468  1.00  0.00           C
ATOM    188  O   ASN    13      17.523  25.119  41.335  1.00  0.00           O
ATOM    189  N   GLY    14      19.566  24.431  40.835  1.00  0.00           N
ATOM    190  H   GLY    14      20.149  24.196  40.044  1.00  0.00           H
ATOM    191  CA  GLY    14      20.116  24.275  42.200  1.00  0.00           C
ATOM    192  HA2 GLY    14      19.731  25.133  42.752  1.00  0.00           H
ATOM    193  HA3 GLY    14      19.713  23.357  42.625  1.00  0.00           H
ATOM    194  C   GLY    14      21.666  24.331  42.163  1.00  0.00           C
ATOM    195  O   GLY    14      22.356  24.094  41.130  1.00  0.00           O
ATOM    196  N   TRP    15      22.230  24.563  43.373  1.00  0.00           N
ATOM    197  H   TRP    15      21.531  24.780  44.069  1.00  0.00           H
ATOM    198  CA  TRP    15      23.678  24.669  43.766  1.00  0.00           C
ATOM    199  HA  TRP    15      24.273  24.166  43.004  1.00  0.00           H
ATOM    200  CB  TRP    15      24.187  26.069  43.792  1.00  0.00           C
ATOM    201  HB2 TRP    15      23.700  26.527  44.652  1.00  0.00           H
ATOM    202  HB3 TRP    15      25.265  26.147  43.937  1.00  0.00           H
ATOM    203  CG  TRP    15      23.791  26.969  42.691  1.00  0.00           C
ATOM    204  CD1 TRP    15      22.580  27.603  42.607  1.00  0.00           C
ATOM    205  HD1 TRP    15      21.860  27.598  43.412  1.00  0.00           H
ATOM    206  NE1 TRP    15      22.386  28.223  41.445  1.00  0.00           N
ATOM    207  HE1 TRP    15      21.522  28.687  41.198  1.00  0.00           H
ATOM    208  CE2 TRP    15      23.549  28.205  40.705  1.00  0.00           C
ATOM    209  CZ2 TRP    15      23.918  28.779  39.506  1.00  0.00           C
ATOM    210  HZ2 TRP    15      23.254  29.443  38.971  1.00  0.00           H
ATOM    211  CH2 TRP    15      25.176  28.339  38.888  1.00  0.00           C
ATOM    212  HH2 TRP    15      25.458  28.672  37.900  1.00  0.00           H
ATOM    213  CZ3 TRP    15      26.065  27.616  39.613  1.00  0.00           C
ATOM    214  HZ3 TRP    15      26.977  27.254  39.164  1.00  0.00           H
ATOM    215  CE3 TRP    15      25.652  27.058  40.847  1.00  0.00           C
ATOM    216  HE3 TRP    15      26.305  26.368  41.361  1.00  0.00           H
ATOM    217  CD2 TRP    15      24.390  27.277  41.377  1.00  0.00           C
ATOM    218  C   TRP    15      23.974  23.847  44.966  1.00  0.00           C
ATOM    219  O   TRP    15      23.301  23.906  46.001  1.00  0.00           O
ATOM    220  N   ALA    16      25.019  23.052  44.828  1.00  0.00           N
ATOM    221  H   ALA    16      25.530  22.956  43.962  1.00  0.00           H
ATOM    222  CA  ALA    16      25.490  22.061  45.815  1.00  0.00           C
ATOM    223  HA  ALA    16      25.099  22.369  46.785  1.00  0.00           H
ATOM    224  CB  ALA    16      24.787  20.715  45.405  1.00  0.00           C
ATOM    225  HB1 ALA    16      23.726  20.854  45.191  1.00  0.00           H
ATOM    226  HB2 ALA    16      25.186  20.272  44.493  1.00  0.00           H
ATOM    227  HB3 ALA    16      24.912  19.951  46.170  1.00  0.00           H
ATOM    228  C   ALA    16      27.022  21.942  45.843  1.00  0.00           C
ATOM    229  O   ALA    16      27.643  22.263  44.816  1.00  0.00           O
ATOM    230  N   VAL    17      27.534  21.600  46.988  1.00  0.00           N
ATOM    231  H   VAL    17      26.922  21.521  47.786  1.00  0.00           H
ATOM    232  CA  VAL    17      28.990  21.624  47.298  1.00  0.00           C
ATOM    233  HA  VAL    17      29.426  22.622  47.336  1.00  0.00           H
ATOM    234  CB  VAL    17      29.061  21.081  48.757  1.00  0.00           C
ATOM    235  HB  VAL    17      28.370  21.535  49.467  1.00  0.00           H
ATOM    236  CG1 VAL    17      29.026  19.618  48.955  1.00  0.00           C
ATOM    237 HG11 VAL    17      28.067  19.226  48.616  1.00  0.00           H
ATOM    238 HG12 VAL    17      29.826  19.040  48.493  1.00  0.00           H
ATOM    239 HG13 VAL    17      29.026  19.265  49.986  1.00  0.00           H
ATOM    240  CG2 VAL    17      30.347  21.704  49.374  1.00  0.00           C
ATOM    241 HG21 VAL    17      31.158  21.715  48.644  1.00  0.00           H
ATOM    242 HG22 VAL    17      30.233  22.772  49.559  1.00  0.00           H
ATOM    243 HG23 VAL    17      30.621  21.184  50.292  1.00  0.00           H
ATOM    244  C   VAL    17      29.794  20.827  46.234  1.00  0.00           C
ATOM    245  O   VAL    17      29.339  19.700  45.985  1.00  0.00           O
ATOM    246  N   TYR    18      30.915  21.229  45.695  1.00  0.00           N
ATOM    247  H   TYR    18      31.265  22.137  45.967  1.00  0.00           H
ATOM    248  CA  TYR    18      31.682  20.476  44.645  1.00  0.00           C
ATOM    249  HA  TYR    18      31.120  19.567  44.429  1.00  0.00           H
ATOM    250  CB  TYR    18      31.869  21.237  43.394  1.00  0.00           C
ATOM    251  HB2 TYR    18      30.913  21.250  42.873  1.00  0.00           H
ATOM    252  HB3 TYR    18      32.043  22.294  43.592  1.00  0.00           H
ATOM    253  CG  TYR    18      33.008  20.775  42.544  1.00  0.00           C
ATOM    254  CD1 TYR    18      32.979  19.731  41.646  1.00  0.00           C
ATOM    255  HD1 TYR    18      32.082  19.132  41.614  1.00  0.00           H
ATOM    256  CE1 TYR    18      34.066  19.418  40.861  1.00  0.00           C
ATOM    257  HE1 TYR    18      33.921  18.627  40.140  1.00  0.00           H
ATOM    258  CZ  TYR    18      35.309  20.102  41.029  1.00  0.00           C
ATOM    259  OH  TYR    18      36.473  19.690  40.582  1.00  0.00           O
ATOM    260  HH  TYR    18      36.461  18.797  40.230  1.00  0.00           H
ATOM    261  CE2 TYR    18      35.309  21.232  41.866  1.00  0.00           C
ATOM    262  HE2 TYR    18      36.168  21.875  41.995  1.00  0.00           H
ATOM    263  CD2 TYR    18      34.161  21.565  42.609  1.00  0.00           C
ATOM    264  HD2 TYR    18      34.167  22.411  43.281  1.00  0.00           H
ATOM    265  C   TYR    18      32.951  19.983  45.289  1.00  0.00           C
ATOM    266  O   TYR    18      33.308  18.803  45.086  1.00  0.00           O
ATOM    267  N   SER    19      33.629  20.704  46.204  1.00  0.00           N
ATOM    268  H   SER    19      33.176  21.576  46.438  1.00  0.00           H
ATOM    269  CA  SER    19      34.906  20.398  46.802  1.00  0.00           C
ATOM    270  HA  SER    19      34.870  19.427  47.297  1.00  0.00           H
ATOM    271  CB  SER    19      35.968  20.406  45.652  1.00  0.00           C
ATOM    272  HB2 SER    19      35.631  19.655  44.937  1.00  0.00           H
ATOM    273  HB3 SER    19      35.873  21.403  45.221  1.00  0.00           H
ATOM    274  OG  SER    19      37.277  20.263  45.983  1.00  0.00           O
ATOM    275  HG  SER    19      37.574  19.349  45.975  1.00  0.00           H
ATOM    276  C   SER    19      35.371  21.495  47.828  1.00  0.00           C
ATOM    277  O   SER    19      35.151  22.724  47.587  1.00  0.00           O
ATOM    278  N   LYS    20      35.925  21.100  48.991  1.00  0.00           N
ATOM    279  H   LYS    20      36.132  20.125  49.155  1.00  0.00           H
ATOM    280  CA  LYS    20      36.368  22.159  49.976  1.00  0.00           C
ATOM    281  HA  LYS    20      36.465  23.130  49.488  1.00  0.00           H
ATOM    282  CB  LYS    20      35.312  22.275  51.062  1.00  0.00           C
ATOM    283  HB2 LYS    20      35.649  22.950  51.849  1.00  0.00           H
ATOM    284  HB3 LYS    20      34.425  22.671  50.568  1.00  0.00           H
ATOM    285  CG  LYS    20      34.798  20.989  51.667  1.00  0.00           C
ATOM    286  HG2 LYS    20      34.542  20.275  50.884  1.00  0.00           H
ATOM    287  HG3 LYS    20      35.461  20.520  52.394  1.00  0.00           H
ATOM    288  CD  LYS    20      33.561  21.281  52.556  1.00  0.00           C
ATOM    289  HD2 LYS    20      33.810  22.015  53.323  1.00  0.00           H
ATOM    290  HD3 LYS    20      32.762  21.736  51.972  1.00  0.00           H
ATOM    291  CE  LYS    20      33.089  19.975  53.281  1.00  0.00           C
ATOM    292  HE2 LYS    20      32.718  19.273  52.534  1.00  0.00           H
ATOM    293  HE3 LYS    20      33.961  19.479  53.707  1.00  0.00           H
ATOM    294  NZ  LYS    20      32.149  20.250  54.404  1.00  0.00           N
ATOM    295  HZ1 LYS    20      32.320  21.142  54.847  1.00  0.00           H
ATOM    296  HZ2 LYS    20      31.240  20.287  53.965  1.00  0.00           H
ATOM    297  HZ3 LYS    20      32.084  19.591  55.167  1.00  0.00           H
ATOM    298  C   LYS    20      37.794  21.902  50.540  1.00  0.00           C
ATOM    299  O   LYS    20      38.342  20.803  50.391  1.00  0.00           O
ATOM    300  N   ASP    21      38.500  22.901  51.061  1.00  0.00           N
ATOM    301  H   ASP    21      38.094  23.801  51.275  1.00  0.00           H
ATOM    302  CA  ASP    21      39.959  22.736  51.349  1.00  0.00           C
ATOM    303  HA  ASP    21      40.290  22.075  50.548  1.00  0.00           H
ATOM    304  CB  ASP    21      40.764  24.030  51.265  1.00  0.00           C
ATOM    305  HB2 ASP    21      41.848  23.930  51.322  1.00  0.00           H
ATOM    306  HB3 ASP    21      40.594  24.382  50.248  1.00  0.00           H
ATOM    307  CG  ASP    21      40.451  25.108  52.332  1.00  0.00           C
ATOM    308  OD1 ASP    21      39.520  24.954  53.196  1.00  0.00           O
ATOM    309  OD2 ASP    21      41.124  26.101  52.247  1.00  0.00           O
ATOM    310  C   ASP    21      40.272  21.989  52.562  1.00  0.00           C
ATOM    311  O   ASP    21      41.196  21.179  52.551  1.00  0.00           O
ATOM    312  N   ASN    22      39.476  22.176  53.586  1.00  0.00           N
ATOM    313  H   ASN    22      38.720  22.836  53.469  1.00  0.00           H
ATOM    314  CA  ASN    22      39.753  21.747  54.976  1.00  0.00           C
ATOM    315  HA  ASN    22      38.947  22.166  55.580  1.00  0.00           H
ATOM    316  CB  ASN    22      39.537  20.239  55.067  1.00  0.00           C
ATOM    317  HB2 ASN    22      40.096  19.729  54.282  1.00  0.00           H
ATOM    318  HB3 ASN    22      39.875  19.763  55.987  1.00  0.00           H
ATOM    319  CG  ASN    22      38.009  19.838  54.952  1.00  0.00           C
ATOM    320  OD1 ASN    22      37.198  20.315  55.655  1.00  0.00           O
ATOM    321  ND2 ASN    22      37.651  18.998  54.027  1.00  0.00           N
ATOM    322 HD21 ASN    22      38.320  18.495  53.462  1.00  0.00           H
ATOM    323 HD22 ASN    22      36.712  18.646  53.904  1.00  0.00           H
ATOM    324  C   ASN    22      41.137  22.265  55.572  1.00  0.00           C
ATOM    325  O   ASN    22      41.817  21.530  56.288  1.00  0.00           O
ATOM    326  N   SER    23      41.484  23.461  55.167  1.00  0.00           N
ATOM    327  H   SER    23      40.890  24.086  54.640  1.00  0.00           H
ATOM    328  CA  SER    23      42.842  23.945  55.361  1.00  0.00           C
ATOM    329  HA  SER    23      43.573  23.398  54.765  1.00  0.00           H
ATOM    330  CB  SER    23      42.943  25.313  54.663  1.00  0.00           C
ATOM    331  HB2 SER    23      43.754  25.931  55.048  1.00  0.00           H
ATOM    332  HB3 SER    23      42.998  25.401  53.579  1.00  0.00           H
ATOM    333  OG  SER    23      41.808  26.114  54.936  1.00  0.00           O
ATOM    334  HG  SER    23      41.680  26.361  54.017  1.00  0.00           H
ATOM    335  C   SER    23      43.270  23.998  56.818  1.00  0.00           C
ATOM    336  O   SER    23      44.245  23.375  57.189  1.00  0.00           O
ATOM    337  N   ILE    24      42.543  24.784  57.663  1.00  0.00           N
ATOM    338  H   ILE    24      41.755  25.279  57.270  1.00  0.00           H
ATOM    339  CA  ILE    24      42.789  24.814  59.168  1.00  0.00           C
ATOM    340  HA  ILE    24      43.841  25.028  59.358  1.00  0.00           H
ATOM    341  CB  ILE    24      41.899  25.930  59.780  1.00  0.00           C
ATOM    342  HB  ILE    24      40.846  25.792  59.534  1.00  0.00           H
ATOM    343  CG2 ILE    24      41.904  25.860  61.294  1.00  0.00           C
ATOM    344 HG21 ILE    24      42.867  25.435  61.576  1.00  0.00           H
ATOM    345 HG22 ILE    24      41.739  26.838  61.746  1.00  0.00           H
ATOM    346 HG23 ILE    24      41.158  25.190  61.720  1.00  0.00           H
ATOM    347  CG1 ILE    24      42.375  27.352  59.469  1.00  0.00           C
ATOM    348 HG12 ILE    24      41.664  28.041  59.924  1.00  0.00           H
ATOM    349 HG13 ILE    24      43.310  27.509  60.006  1.00  0.00           H
ATOM    350  CD1 ILE    24      42.314  27.944  58.022  1.00  0.00           C
ATOM    351 HD11 ILE    24      41.538  27.531  57.377  1.00  0.00           H
ATOM    352 HD12 ILE    24      42.162  29.023  58.033  1.00  0.00           H
ATOM    353 HD13 ILE    24      43.279  27.820  57.531  1.00  0.00           H
ATOM    354  C   ILE    24      42.470  23.441  59.898  1.00  0.00           C
ATOM    355  O   ILE    24      43.228  23.019  60.750  1.00  0.00           O
ATOM    356  N   ARG    25      41.463  22.687  59.528  1.00  0.00           N
ATOM    357  H   ARG    25      40.934  23.110  58.779  1.00  0.00           H
ATOM    358  CA  ARG    25      41.160  21.320  60.033  1.00  0.00           C
ATOM    359  HA  ARG    25      41.028  21.244  61.111  1.00  0.00           H
ATOM    360  CB  ARG    25      39.937  20.686  59.324  1.00  0.00           C
ATOM    361  HB2 ARG    25      39.941  20.899  58.255  1.00  0.00           H
ATOM    362  HB3 ARG    25      40.046  19.604  59.394  1.00  0.00           H
ATOM    363  CG  ARG    25      38.581  21.265  59.781  1.00  0.00           C
ATOM    364  HG2 ARG    25      38.323  20.850  60.756  1.00  0.00           H
ATOM    365  HG3 ARG    25      38.577  22.355  59.819  1.00  0.00           H
ATOM    366  CD  ARG    25      37.545  20.749  58.758  1.00  0.00           C
ATOM    367  HD2 ARG    25      37.627  21.510  57.982  1.00  0.00           H
ATOM    368  HD3 ARG    25      37.888  19.837  58.268  1.00  0.00           H
ATOM    369  NE  ARG    25      36.199  20.582  59.419  1.00  0.00           N
ATOM    370  HE  ARG    25      35.901  21.034  60.272  1.00  0.00           H
ATOM    371  CZ  ARG    25      35.162  19.867  58.932  1.00  0.00           C
ATOM    372  NH1 ARG    25      33.992  19.711  59.577  1.00  0.00           N
ATOM    373 HH11 ARG    25      33.911  19.914  60.563  1.00  0.00           H
ATOM    374 HH12 ARG    25      33.421  19.021  59.111  1.00  0.00           H
ATOM    375  NH2 ARG    25      35.296  19.322  57.763  1.00  0.00           N
ATOM    376 HH21 ARG    25      36.166  19.488  57.278  1.00  0.00           H
ATOM    377 HH22 ARG    25      34.546  18.744  57.411  1.00  0.00           H
ATOM    378  C   ARG    25      42.357  20.424  59.823  1.00  0.00           C
ATOM    379  O   ARG    25      42.835  19.778  60.715  1.00  0.00           O
ATOM    380  N   ILE    26      42.964  20.487  58.676  1.00  0.00           N
ATOM    381  H   ILE    26      42.530  21.001  57.923  1.00  0.00           H
ATOM    382  CA  ILE    26      44.074  19.592  58.286  1.00  0.00           C
ATOM    383  HA  ILE    26      43.851  18.631  58.748  1.00  0.00           H
ATOM    384  CB  ILE    26      44.055  19.233  56.841  1.00  0.00           C
ATOM    385  HB  ILE    26      44.045  20.146  56.245  1.00  0.00           H
ATOM    386  CG2 ILE    26      45.304  18.348  56.479  1.00  0.00           C
ATOM    387 HG21 ILE    26      45.211  17.954  55.467  1.00  0.00           H
ATOM    388 HG22 ILE    26      46.247  18.890  56.556  1.00  0.00           H
ATOM    389 HG23 ILE    26      45.342  17.514  57.179  1.00  0.00           H
ATOM    390  CG1 ILE    26      42.737  18.453  56.494  1.00  0.00           C
ATOM    391 HG12 ILE    26      42.780  17.530  57.072  1.00  0.00           H
ATOM    392 HG13 ILE    26      41.914  19.081  56.835  1.00  0.00           H
ATOM    393  CD1 ILE    26      42.562  18.087  54.995  1.00  0.00           C
ATOM    394 HD11 ILE    26      41.497  17.894  54.865  1.00  0.00           H
ATOM    395 HD12 ILE    26      42.692  18.901  54.282  1.00  0.00           H
ATOM    396 HD13 ILE    26      43.100  17.203  54.656  1.00  0.00           H
ATOM    397  C   ILE    26      45.410  20.052  58.776  1.00  0.00           C
ATOM    398  O   ILE    26      46.282  19.230  59.091  1.00  0.00           O
ATOM    399  N   GLY    27      45.560  21.326  59.015  1.00  0.00           N
ATOM    400  H   GLY    27      44.855  21.977  58.702  1.00  0.00           H
ATOM    401  CA  GLY    27      46.722  21.977  59.677  1.00  0.00           C
ATOM    402  HA2 GLY    27      47.699  21.772  59.242  1.00  0.00           H
ATOM    403  HA3 GLY    27      46.609  23.059  59.735  1.00  0.00           H
ATOM    404  C   GLY    27      46.826  21.588  61.122  1.00  0.00           C
ATOM    405  O   GLY    27      47.877  21.759  61.703  1.00  0.00           O
ATOM    406  N   SER    28      45.712  21.206  61.822  1.00  0.00           N
ATOM    407  H   SER    28      44.842  21.257  61.312  1.00  0.00           H
ATOM    408  CA  SER    28      45.689  20.697  63.252  1.00  0.00           C
ATOM    409  HA  SER    28      46.493  21.250  63.736  1.00  0.00           H
ATOM    410  CB  SER    28      44.449  21.224  63.955  1.00  0.00           C
ATOM    411  HB2 SER    28      43.546  20.793  63.524  1.00  0.00           H
ATOM    412  HB3 SER    28      44.406  20.783  64.951  1.00  0.00           H
ATOM    413  OG  SER    28      44.360  22.735  63.873  1.00  0.00           O
ATOM    414  HG  SER    28      43.428  22.910  63.718  1.00  0.00           H
ATOM    415  C   SER    28      45.882  19.182  63.384  1.00  0.00           C
ATOM    416  O   SER    28      45.669  18.647  64.455  1.00  0.00           O
ATOM    417  N   LYS    29      46.117  18.502  62.258  1.00  0.00           N
ATOM    418  H   LYS    29      45.901  18.957  61.383  1.00  0.00           H
ATOM    419  CA  LYS    29      46.689  17.143  62.266  1.00  0.00           C
ATOM    420  HA  LYS    29      47.034  16.934  63.278  1.00  0.00           H
ATOM    421  CB  LYS    29      45.610  16.114  61.912  1.00  0.00           C
ATOM    422  HB2 LYS    29      45.933  15.074  61.958  1.00  0.00           H
ATOM    423  HB3 LYS    29      44.851  16.243  62.683  1.00  0.00           H
ATOM    424  CG  LYS    29      44.987  16.307  60.512  1.00  0.00           C
ATOM    425  HG2 LYS    29      44.562  17.311  60.505  1.00  0.00           H
ATOM    426  HG3 LYS    29      45.805  16.130  59.814  1.00  0.00           H
ATOM    427  CD  LYS    29      43.979  15.175  60.433  1.00  0.00           C
ATOM    428  HD2 LYS    29      44.407  14.258  60.837  1.00  0.00           H
ATOM    429  HD3 LYS    29      43.134  15.424  61.075  1.00  0.00           H
ATOM    430  CE  LYS    29      43.502  14.902  59.034  1.00  0.00           C
ATOM    431  HE2 LYS    29      43.274  15.881  58.616  1.00  0.00           H
ATOM    432  HE3 LYS    29      44.358  14.568  58.446  1.00  0.00           H
ATOM    433  NZ  LYS    29      42.371  14.063  58.966  1.00  0.00           N
ATOM    434  HZ1 LYS    29      41.982  13.922  58.045  1.00  0.00           H
ATOM    435  HZ2 LYS    29      42.603  13.179  59.397  1.00  0.00           H
ATOM    436  HZ3 LYS    29      41.625  14.529  59.462  1.00  0.00           H
ATOM    437  C   LYS    29      47.959  17.011  61.458  1.00  0.00           C
ATOM    438  O   LYS    29      48.582  15.919  61.378  1.00  0.00           O
ATOM    439  N   GLY    30      48.417  18.111  60.843  1.00  0.00           N
ATOM    440  H   GLY    30      47.820  18.925  60.833  1.00  0.00           H
ATOM    441  CA  GLY    30      49.547  18.187  59.899  1.00  0.00           C
ATOM    442  HA2 GLY    30      50.277  17.468  60.271  1.00  0.00           H
ATOM    443  HA3 GLY    30      49.176  17.730  58.982  1.00  0.00           H
ATOM    444  C   GLY    30      50.184  19.529  59.607  1.00  0.00           C
ATOM    445  O   GLY    30      50.273  20.341  60.470  1.00  0.00           O
ATOM    446  N   ASP    31      50.766  19.663  58.454  1.00  0.00           N
ATOM    447  H   ASP    31      50.561  18.991  57.727  1.00  0.00           H
ATOM    448  CA  ASP    31      51.515  20.843  57.951  1.00  0.00           C
ATOM    449  HA  ASP    31      51.444  21.638  58.693  1.00  0.00           H
ATOM    450  CB  ASP    31      52.971  20.563  57.721  1.00  0.00           C
ATOM    451  HB2 ASP    31      53.096  20.018  56.786  1.00  0.00           H
ATOM    452  HB3 ASP    31      53.415  21.540  57.529  1.00  0.00           H
ATOM    453  CG  ASP    31      53.625  19.799  58.846  1.00  0.00           C
ATOM    454  OD1 ASP    31      53.581  20.139  60.034  1.00  0.00           O
ATOM    455  OD2 ASP    31      54.141  18.674  58.590  1.00  0.00           O
ATOM    456  C   ASP    31      50.811  21.481  56.742  1.00  0.00           C
ATOM    457  O   ASP    31      50.980  21.085  55.568  1.00  0.00           O
ATOM    458  N   VAL    32      50.152  22.591  57.022  1.00  0.00           N
ATOM    459  H   VAL    32      50.122  22.915  57.979  1.00  0.00           H
ATOM    460  CA  VAL    32      49.286  23.401  56.079  1.00  0.00           C
ATOM    461  HA  VAL    32      49.623  23.146  55.075  1.00  0.00           H
ATOM    462  CB  VAL    32      47.789  23.109  56.218  1.00  0.00           C
ATOM    463  HB  VAL    32      47.388  23.595  57.107  1.00  0.00           H
ATOM    464  CG1 VAL    32      46.992  23.729  55.024  1.00  0.00           C
ATOM    465 HG11 VAL    32      47.241  24.783  54.907  1.00  0.00           H
ATOM    466 HG12 VAL    32      47.440  23.275  54.142  1.00  0.00           H
ATOM    467 HG13 VAL    32      45.955  23.394  54.999  1.00  0.00           H
ATOM    468  CG2 VAL    32      47.491  21.622  56.256  1.00  0.00           C
ATOM    469 HG21 VAL    32      46.433  21.379  56.162  1.00  0.00           H
ATOM    470 HG22 VAL    32      48.086  21.163  55.467  1.00  0.00           H
ATOM    471 HG23 VAL    32      47.757  21.187  57.219  1.00  0.00           H
ATOM    472  C   VAL    32      49.575  24.969  56.125  1.00  0.00           C
ATOM    473  O   VAL    32      49.665  25.601  57.163  1.00  0.00           O
ATOM    474  N   PHE    33      49.871  25.624  55.011  1.00  0.00           N
ATOM    475  H   PHE    33      49.845  25.038  54.189  1.00  0.00           H
ATOM    476  CA  PHE    33      50.058  27.092  54.739  1.00  0.00           C
ATOM    477  HA  PHE    33      50.856  27.451  55.390  1.00  0.00           H
ATOM    478  CB  PHE    33      50.416  27.345  53.221  1.00  0.00           C
ATOM    479  HB2 PHE    33      49.584  26.992  52.612  1.00  0.00           H
ATOM    480  HB3 PHE    33      50.457  28.423  53.070  1.00  0.00           H
ATOM    481  CG  PHE    33      51.753  26.815  52.765  1.00  0.00           C
ATOM    482  CD1 PHE    33      52.971  27.060  53.497  1.00  0.00           C
ATOM    483  HD1 PHE    33      52.891  27.582  54.440  1.00  0.00           H
ATOM    484  CE1 PHE    33      54.156  26.553  52.974  1.00  0.00           C
ATOM    485  HE1 PHE    33      55.045  26.848  53.511  1.00  0.00           H
ATOM    486  CZ  PHE    33      54.226  25.865  51.773  1.00  0.00           C
ATOM    487  HZ  PHE    33      55.121  25.499  51.294  1.00  0.00           H
ATOM    488  CE2 PHE    33      53.051  25.590  51.080  1.00  0.00           C
ATOM    489  HE2 PHE    33      53.061  25.120  50.108  1.00  0.00           H
ATOM    490  CD2 PHE    33      51.850  26.111  51.544  1.00  0.00           C
ATOM    491  HD2 PHE    33      50.949  26.081  50.951  1.00  0.00           H
ATOM    492  C   PHE    33      48.903  27.985  55.184  1.00  0.00           C
ATOM    493  O   PHE    33      47.767  27.602  55.062  1.00  0.00           O
ATOM    494  N   VAL    34      49.206  29.207  55.618  1.00  0.00           N
ATOM    495  H   VAL    34      50.189  29.433  55.635  1.00  0.00           H
ATOM    496  CA  VAL    34      48.260  30.368  55.815  1.00  0.00           C
ATOM    497  HA  VAL    34      47.322  29.962  56.196  1.00  0.00           H
ATOM    498  CB  VAL    34      48.831  31.304  56.924  1.00  0.00           C
ATOM    499  HB  VAL    34      49.587  32.030  56.623  1.00  0.00           H
ATOM    500  CG1 VAL    34      47.736  32.179  57.564  1.00  0.00           C
ATOM    501 HG11 VAL    34      47.277  31.532  58.311  1.00  0.00           H
ATOM    502 HG12 VAL    34      48.172  33.027  58.093  1.00  0.00           H
ATOM    503 HG13 VAL    34      46.940  32.341  56.837  1.00  0.00           H
ATOM    504  CG2 VAL    34      49.438  30.546  58.113  1.00  0.00           C
ATOM    505 HG21 VAL    34      48.798  29.779  58.550  1.00  0.00           H
ATOM    506 HG22 VAL    34      50.310  30.114  57.622  1.00  0.00           H
ATOM    507 HG23 VAL    34      49.762  31.282  58.849  1.00  0.00           H
ATOM    508  C   VAL    34      48.010  31.025  54.458  1.00  0.00           C
ATOM    509  O   VAL    34      48.977  31.370  53.770  1.00  0.00           O
ATOM    510  N   ILE    35      46.763  31.235  54.135  1.00  0.00           N
ATOM    511  H   ILE    35      46.146  30.801  54.807  1.00  0.00           H
ATOM    512  CA  ILE    35      46.250  31.540  52.797  1.00  0.00           C
ATOM    513  HA  ILE    35      47.080  31.859  52.168  1.00  0.00           H
ATOM    514  CB  ILE    35      45.720  30.230  52.133  1.00  0.00           C
ATOM    515  HB  ILE    35      45.469  30.490  51.106  1.00  0.00           H
ATOM    516  CG2 ILE    35      46.859  29.112  52.022  1.00  0.00           C
ATOM    517 HG21 ILE    35      46.537  28.386  51.276  1.00  0.00           H
ATOM    518 HG22 ILE    35      47.847  29.467  51.729  1.00  0.00           H
ATOM    519 HG23 ILE    35      46.907  28.558  52.960  1.00  0.00           H
ATOM    520  CG1 ILE    35      44.485  29.600  52.837  1.00  0.00           C
ATOM    521 HG12 ILE    35      44.506  29.595  53.928  1.00  0.00           H
ATOM    522 HG13 ILE    35      43.588  30.188  52.636  1.00  0.00           H
ATOM    523  CD1 ILE    35      44.034  28.299  52.278  1.00  0.00           C
ATOM    524 HD11 ILE    35      44.169  28.324  51.197  1.00  0.00           H
ATOM    525 HD12 ILE    35      44.627  27.497  52.716  1.00  0.00           H
ATOM    526 HD13 ILE    35      42.967  28.109  52.388  1.00  0.00           H
ATOM    527  C   ILE    35      45.218  32.654  52.685  1.00  0.00           C
ATOM    528  O   ILE    35      44.488  32.903  53.675  1.00  0.00           O
ATOM    529  N   ARG    36      45.129  33.374  51.556  1.00  0.00           N
ATOM    530  H   ARG    36      45.784  33.107  50.835  1.00  0.00           H
ATOM    531  CA  ARG    36      44.012  34.241  51.023  1.00  0.00           C
ATOM    532  HA  ARG    36      43.110  34.002  51.589  1.00  0.00           H
ATOM    533  CB  ARG    36      44.204  35.728  51.413  1.00  0.00           C
ATOM    534  HB2 ARG    36      45.160  36.097  51.041  1.00  0.00           H
ATOM    535  HB3 ARG    36      43.520  36.432  50.940  1.00  0.00           H
ATOM    536  CG  ARG    36      44.182  36.021  52.873  1.00  0.00           C
ATOM    537  HG2 ARG    36      45.081  35.555  53.275  1.00  0.00           H
ATOM    538  HG3 ARG    36      44.207  37.093  53.061  1.00  0.00           H
ATOM    539  CD  ARG    36      42.914  35.631  53.645  1.00  0.00           C
ATOM    540  HD2 ARG    36      42.824  34.565  53.851  1.00  0.00           H
ATOM    541  HD3 ARG    36      42.933  36.043  54.654  1.00  0.00           H
ATOM    542  NE  ARG    36      41.719  36.099  52.951  1.00  0.00           N
ATOM    543  HE  ARG    36      41.237  35.470  52.325  1.00  0.00           H
ATOM    544  CZ  ARG    36      41.158  37.305  53.012  1.00  0.00           C
ATOM    545  NH1 ARG    36      40.106  37.607  52.240  1.00  0.00           N
ATOM    546 HH11 ARG    36      39.838  36.943  51.529  1.00  0.00           H
ATOM    547 HH12 ARG    36      39.619  38.484  52.360  1.00  0.00           H
ATOM    548  NH2 ARG    36      41.641  38.212  53.774  1.00  0.00           N
ATOM    549 HH21 ARG    36      42.516  38.125  54.272  1.00  0.00           H
ATOM    550 HH22 ARG    36      41.288  39.152  53.669  1.00  0.00           H
ATOM    551  C   ARG    36      43.847  34.072  49.528  1.00  0.00           C
ATOM    552  O   ARG    36      44.821  33.654  48.854  1.00  0.00           O
ATOM    553  N   GLH    37      42.544  34.257  49.144  1.00  0.00           N
ATOM    554  H   GLH    37      41.785  34.464  49.776  1.00  0.00           H
ATOM    555  CA  GLH    37      41.946  33.916  47.851  1.00  0.00           C
ATOM    556  HA  GLH    37      40.896  33.786  48.111  1.00  0.00           H
ATOM    557  CB  GLH    37      41.948  35.085  46.733  1.00  0.00           C
ATOM    558  HB2 GLH    37      41.398  34.832  45.827  1.00  0.00           H
ATOM    559  HB3 GLH    37      41.454  35.877  47.296  1.00  0.00           H
ATOM    560  CG  GLH    37      43.299  35.655  46.264  1.00  0.00           C
ATOM    561  HG2 GLH    37      44.068  34.886  46.200  1.00  0.00           H
ATOM    562  HG3 GLH    37      43.141  36.148  45.305  1.00  0.00           H
ATOM    563  CD  GLH    37      43.812  36.812  47.087  1.00  0.00           C
ATOM    564  OE1 GLH    37      43.929  36.757  48.324  1.00  0.00           O
ATOM    565  OE2 GLH    37      43.932  37.979  46.412  1.00  0.00           O
ATOM    566  HE2 GLH    37      44.136  37.863  45.482  1.00  0.00           H
ATOM    567  C   GLH    37      42.333  32.480  47.459  1.00  0.00           C
ATOM    568  O   GLH    37      42.968  32.258  46.411  1.00  0.00           O
ATOM    569  N   PRO    38      41.935  31.435  48.210  1.00  0.00           N
ATOM    570  CD  PRO    38      41.434  31.387  49.561  1.00  0.00           C
ATOM    571  HD2 PRO    38      40.633  32.097  49.769  1.00  0.00           H
ATOM    572  HD3 PRO    38      42.210  31.544  50.311  1.00  0.00           H
ATOM    573  CG  PRO    38      40.955  29.993  49.887  1.00  0.00           C
ATOM    574  HG2 PRO    38      39.916  29.844  49.593  1.00  0.00           H
ATOM    575  HG3 PRO    38      41.140  29.644  50.903  1.00  0.00           H
ATOM    576  CB  PRO    38      41.907  29.162  49.009  1.00  0.00           C
ATOM    577  HB2 PRO    38      41.691  28.122  48.767  1.00  0.00           H
ATOM    578  HB3 PRO    38      42.848  29.261  49.553  1.00  0.00           H
ATOM    579  CA  PRO    38      41.965  30.044  47.735  1.00  0.00           C
ATOM    580  HA  PRO    38      42.930  29.911  47.247  1.00  0.00           H
ATOM    581  C   PRO    38      40.935  29.747  46.630  1.00  0.00           C
ATOM    582  O   PRO    38      39.987  29.035  46.835  1.00  0.00           O
ATOM    583  N   PHE    39      41.174  30.230  45.414  1.00  0.00           N
ATOM    584  H   PHE    39      42.041  30.731  45.278  1.00  0.00           H
ATOM    585  CA  PHE    39      40.268  30.164  44.251  1.00  0.00           C
ATOM    586  HA  PHE    39      39.266  30.231  44.678  1.00  0.00           H
ATOM    587  CB  PHE    39      40.343  31.491  43.421  1.00  0.00           C
ATOM    588  HB2 PHE    39      39.541  31.374  42.693  1.00  0.00           H
ATOM    589  HB3 PHE    39      40.176  32.419  43.967  1.00  0.00           H
ATOM    590  CG  PHE    39      41.663  31.633  42.601  1.00  0.00           C
ATOM    591  CD1 PHE    39      41.652  31.092  41.344  1.00  0.00           C
ATOM    592  HD1 PHE    39      40.852  30.508  40.912  1.00  0.00           H
ATOM    593  CE1 PHE    39      42.697  31.380  40.449  1.00  0.00           C
ATOM    594  HE1 PHE    39      42.678  30.870  39.497  1.00  0.00           H
ATOM    595  CZ  PHE    39      43.832  32.114  40.926  1.00  0.00           C
ATOM    596  HZ  PHE    39      44.699  32.170  40.284  1.00  0.00           H
ATOM    597  CE2 PHE    39      43.815  32.723  42.175  1.00  0.00           C
ATOM    598  HE2 PHE    39      44.616  33.416  42.389  1.00  0.00           H
ATOM    599  CD2 PHE    39      42.689  32.515  42.988  1.00  0.00           C
ATOM    600  HD2 PHE    39      42.663  32.926  43.986  1.00  0.00           H
ATOM    601  C   PHE    39      40.415  28.877  43.434  1.00  0.00           C
ATOM    602  O   PHE    39      41.482  28.268  43.310  1.00  0.00           O
ATOM    603  N   ILE    40      39.309  28.436  42.830  1.00  0.00           N
ATOM    604  H   ILE    40      38.437  28.941  42.889  1.00  0.00           H
ATOM    605  CA  ILE    40      39.171  27.196  42.072  1.00  0.00           C
ATOM    606  HA  ILE    40      40.008  26.533  42.288  1.00  0.00           H
ATOM    607  CB  ILE    40      37.912  26.302  42.464  1.00  0.00           C
ATOM    608  HB  ILE    40      37.083  26.938  42.154  1.00  0.00           H
ATOM    609  CG2 ILE    40      37.909  24.972  41.617  1.00  0.00           C
ATOM    610 HG21 ILE    40      37.265  24.274  42.154  1.00  0.00           H
ATOM    611 HG22 ILE    40      37.499  25.111  40.616  1.00  0.00           H
ATOM    612 HG23 ILE    40      38.923  24.574  41.634  1.00  0.00           H
ATOM    613  CG1 ILE    40      37.693  26.140  43.980  1.00  0.00           C
ATOM    614 HG12 ILE    40      37.450  27.162  44.268  1.00  0.00           H
ATOM    615 HG13 ILE    40      36.734  25.683  44.225  1.00  0.00           H
ATOM    616  CD1 ILE    40      38.857  25.678  44.833  1.00  0.00           C
ATOM    617 HD11 ILE    40      39.675  26.381  44.989  1.00  0.00           H
ATOM    618 HD12 ILE    40      38.539  25.204  45.761  1.00  0.00           H
ATOM    619 HD13 ILE    40      39.229  24.755  44.388  1.00  0.00           H
ATOM    620  C   ILE    40      39.185  27.439  40.536  1.00  0.00           C
ATOM    621  O   ILE    40      38.826  28.524  40.052  1.00  0.00           O
ATOM    622  N   SER    41      39.851  26.547  39.840  1.00  0.00           N
ATOM    623  H   SER    41      40.269  25.719  40.239  1.00  0.00           H
ATOM    624  CA  SER    41      40.102  26.640  38.361  1.00  0.00           C
ATOM    625  HA  SER    41      39.260  27.024  37.784  1.00  0.00           H
ATOM    626  CB  SER    41      41.337  27.559  38.083  1.00  0.00           C
ATOM    627  HB2 SER    41      41.246  28.505  38.616  1.00  0.00           H
ATOM    628  HB3 SER    41      42.228  27.044  38.444  1.00  0.00           H
ATOM    629  OG  SER    41      41.592  27.728  36.696  1.00  0.00           O
ATOM    630  HG  SER    41      42.162  28.493  36.595  1.00  0.00           H
ATOM    631  C   SER    41      40.248  25.219  37.717  1.00  0.00           C
ATOM    632  O   SER    41      40.910  24.419  38.329  1.00  0.00           O
ATOM    633  N   CYX    42      39.684  25.015  36.574  1.00  0.00           N
ATOM    634  H   CYX    42      39.241  25.751  36.043  1.00  0.00           H
ATOM    635  CA  CYX    42      39.782  23.712  35.890  1.00  0.00           C
ATOM    636  HA  CYX    42      40.387  22.987  36.434  1.00  0.00           H
ATOM    637  CB  CYX    42      38.387  23.104  35.932  1.00  0.00           C
ATOM    638  HB2 CYX    42      37.684  23.684  35.332  1.00  0.00           H
ATOM    639  HB3 CYX    42      38.387  22.153  35.400  1.00  0.00           H
ATOM    640  SG  CYX    42      37.724  22.940  37.598  1.00  0.00           S
ATOM    641  C   CYX    42      40.397  23.761  34.540  1.00  0.00           C
ATOM    642  O   CYX    42      40.494  24.844  33.923  1.00  0.00           O
ATOM    643  N   SER    43      40.961  22.607  34.068  1.00  0.00           N
ATOM    644  H   SER    43      41.019  21.821  34.699  1.00  0.00           H
ATOM    645  CA  SER    43      41.653  22.427  32.743  1.00  0.00           C
ATOM    646  HA  SER    43      41.759  23.320  32.126  1.00  0.00           H
ATOM    647  CB  SER    43      43.045  21.896  33.008  1.00  0.00           C
ATOM    648  HB2 SER    43      43.610  21.992  32.080  1.00  0.00           H
ATOM    649  HB3 SER    43      43.622  22.593  33.615  1.00  0.00           H
ATOM    650  OG  SER    43      43.217  20.491  33.376  1.00  0.00           O
ATOM    651  HG  SER    43      44.145  20.257  33.299  1.00  0.00           H
ATOM    652  C   SER    43      40.892  21.291  31.940  1.00  0.00           C
ATOM    653  O   SER    43      39.721  21.079  32.235  1.00  0.00           O
ATOM    654  N   HID    44      41.418  20.687  30.866  1.00  0.00           N
ATOM    655  H   HID    44      42.386  20.921  30.700  1.00  0.00           H
ATOM    656  CA  HID    44      40.828  19.486  30.248  1.00  0.00           C
ATOM    657  HA  HID    44      39.801  19.708  29.960  1.00  0.00           H
ATOM    658  CB  HID    44      41.662  18.945  28.991  1.00  0.00           C
ATOM    659  HB2 HID    44      41.123  18.182  28.430  1.00  0.00           H
ATOM    660  HB3 HID    44      41.811  19.813  28.349  1.00  0.00           H
ATOM    661  CG  HID    44      43.048  18.448  29.223  1.00  0.00           C
ATOM    662  ND1 HID    44      43.614  17.305  28.706  1.00  0.00           N
ATOM    663  HD1 HID    44      43.146  16.679  28.065  1.00  0.00           H
ATOM    664  CE1 HID    44      44.886  17.199  29.214  1.00  0.00           C
ATOM    665  HE1 HID    44      45.547  16.346  29.182  1.00  0.00           H
ATOM    666  NE2 HID    44      45.159  18.266  29.937  1.00  0.00           N
ATOM    667  CD2 HID    44      44.011  19.050  29.962  1.00  0.00           C
ATOM    668  HD2 HID    44      43.911  20.027  30.412  1.00  0.00           H
ATOM    669  C   HID    44      40.644  18.301  31.250  1.00  0.00           C
ATOM    670  O   HID    44      39.898  17.423  30.990  1.00  0.00           O
ATOM    671  N   LEU    45      41.550  18.188  32.221  1.00  0.00           N
ATOM    672  H   LEU    45      42.077  19.020  32.441  1.00  0.00           H
ATOM    673  CA  LEU    45      42.106  16.950  32.865  1.00  0.00           C
ATOM    674  HA  LEU    45      41.383  16.154  32.690  1.00  0.00           H
ATOM    675  CB  LEU    45      43.427  16.485  32.144  1.00  0.00           C
ATOM    676  HB2 LEU    45      43.117  16.221  31.133  1.00  0.00           H
ATOM    677  HB3 LEU    45      44.204  17.250  32.115  1.00  0.00           H
ATOM    678  CG  LEU    45      44.161  15.254  32.815  1.00  0.00           C
ATOM    679  HG  LEU    45      44.364  15.465  33.865  1.00  0.00           H
ATOM    680  CD1 LEU    45      43.146  14.106  32.747  1.00  0.00           C
ATOM    681 HD11 LEU    45      43.624  13.235  33.194  1.00  0.00           H
ATOM    682 HD12 LEU    45      42.267  14.278  33.367  1.00  0.00           H
ATOM    683 HD13 LEU    45      42.906  13.749  31.745  1.00  0.00           H
ATOM    684  CD2 LEU    45      45.471  14.928  32.089  1.00  0.00           C
ATOM    685 HD21 LEU    45      46.079  15.826  32.184  1.00  0.00           H
ATOM    686 HD22 LEU    45      45.964  14.139  32.658  1.00  0.00           H
ATOM    687 HD23 LEU    45      45.275  14.722  31.037  1.00  0.00           H
ATOM    688  C   LEU    45      42.124  17.032  34.443  1.00  0.00           C
ATOM    689  O   LEU    45      42.119  16.022  35.137  1.00  0.00           O
ATOM    690  N   GLU    46      42.071  18.220  35.002  1.00  0.00           N
ATOM    691  H   GLU    46      42.011  19.069  34.459  1.00  0.00           H
ATOM    692  CA  GLU    46      41.997  18.336  36.417  1.00  0.00           C
ATOM    693  HA  GLU    46      41.325  17.533  36.715  1.00  0.00           H
ATOM    694  CB  GLU    46      43.311  18.088  37.145  1.00  0.00           C
ATOM    695  HB2 GLU    46      43.214  17.934  38.220  1.00  0.00           H
ATOM    696  HB3 GLU    46      43.678  17.176  36.677  1.00  0.00           H
ATOM    697  CG  GLU    46      44.498  19.136  36.963  1.00  0.00           C
ATOM    698  HG2 GLU    46      44.760  19.299  35.918  1.00  0.00           H
ATOM    699  HG3 GLU    46      43.993  20.067  37.223  1.00  0.00           H
ATOM    700  CD  GLU    46      45.729  18.882  37.715  1.00  0.00           C
ATOM    701  OE1 GLU    46      46.284  19.688  38.459  1.00  0.00           O
ATOM    702  OE2 GLU    46      46.320  17.795  37.447  1.00  0.00           O
ATOM    703  C   GLU    46      41.430  19.680  36.830  1.00  0.00           C
ATOM    704  O   GLU    46      41.108  20.601  35.994  1.00  0.00           O
ATOM    705  N   CYX    47      41.270  19.899  38.145  1.00  0.00           N
ATOM    706  H   CYX    47      41.436  19.174  38.828  1.00  0.00           H
ATOM    707  CA  CYX    47      40.999  21.182  38.733  1.00  0.00           C
ATOM    708  HA  CYX    47      41.201  21.874  37.916  1.00  0.00           H
ATOM    709  CB  CYX    47      39.610  21.274  39.278  1.00  0.00           C
ATOM    710  HB2 CYX    47      39.436  20.516  40.041  1.00  0.00           H
ATOM    711  HB3 CYX    47      39.531  22.318  39.581  1.00  0.00           H
ATOM    712  SG  CYX    47      38.331  21.060  37.996  1.00  0.00           S
ATOM    713  C   CYX    47      42.011  21.399  39.855  1.00  0.00           C
ATOM    714  O   CYX    47      42.614  20.531  40.430  1.00  0.00           O
ATOM    715  N   ARG    48      42.254  22.663  40.111  1.00  0.00           N
ATOM    716  H   ARG    48      41.635  23.327  39.668  1.00  0.00           H
ATOM    717  CA  ARG    48      43.218  23.167  41.161  1.00  0.00           C
ATOM    718  HA  ARG    48      43.455  22.296  41.774  1.00  0.00           H
ATOM    719  CB  ARG    48      44.414  23.671  40.322  1.00  0.00           C
ATOM    720  HB2 ARG    48      44.117  24.289  39.475  1.00  0.00           H
ATOM    721  HB3 ARG    48      45.188  24.115  40.948  1.00  0.00           H
ATOM    722  CG  ARG    48      45.041  22.426  39.655  1.00  0.00           C
ATOM    723  HG2 ARG    48      45.120  21.599  40.361  1.00  0.00           H
ATOM    724  HG3 ARG    48      44.390  22.088  38.849  1.00  0.00           H
ATOM    725  CD  ARG    48      46.438  22.821  38.990  1.00  0.00           C
ATOM    726  HD2 ARG    48      46.801  21.971  38.412  1.00  0.00           H
ATOM    727  HD3 ARG    48      46.342  23.709  38.366  1.00  0.00           H
ATOM    728  NE  ARG    48      47.495  22.987  39.972  1.00  0.00           N
ATOM    729  HE  ARG    48      47.895  23.907  40.090  1.00  0.00           H
ATOM    730  CZ  ARG    48      48.023  21.998  40.719  1.00  0.00           C
ATOM    731  NH1 ARG    48      48.960  22.249  41.579  1.00  0.00           N
ATOM    732 HH11 ARG    48      49.363  23.172  41.664  1.00  0.00           H
ATOM    733 HH12 ARG    48      49.284  21.499  42.172  1.00  0.00           H
ATOM    734  NH2 ARG    48      47.796  20.763  40.419  1.00  0.00           N
ATOM    735 HH21 ARG    48      47.137  20.542  39.686  1.00  0.00           H
ATOM    736 HH22 ARG    48      48.275  20.033  40.927  1.00  0.00           H
ATOM    737  C   ARG    48      42.616  24.170  42.093  1.00  0.00           C
ATOM    738  O   ARG    48      41.596  24.812  41.708  1.00  0.00           O
ATOM    739  N   THR    49      43.304  24.326  43.236  1.00  0.00           N
ATOM    740  H   THR    49      44.110  23.735  43.377  1.00  0.00           H
ATOM    741  CA  THR    49      43.125  25.391  44.130  1.00  0.00           C
ATOM    742  HA  THR    49      42.223  25.991  44.005  1.00  0.00           H
ATOM    743  CB  THR    49      43.138  24.853  45.536  1.00  0.00           C
ATOM    744  HB  THR    49      44.150  24.495  45.726  1.00  0.00           H
ATOM    745  CG2 THR    49      42.611  25.885  46.536  1.00  0.00           C
ATOM    746 HG21 THR    49      41.845  26.481  46.038  1.00  0.00           H
ATOM    747 HG22 THR    49      42.350  25.365  47.457  1.00  0.00           H
ATOM    748 HG23 THR    49      43.486  26.519  46.683  1.00  0.00           H
ATOM    749  OG1 THR    49      42.259  23.762  45.673  1.00  0.00           O
ATOM    750  HG1 THR    49      42.678  23.222  46.347  1.00  0.00           H
ATOM    751  C   THR    49      44.388  26.262  43.977  1.00  0.00           C
ATOM    752  O   THR    49      45.584  25.846  44.238  1.00  0.00           O
ATOM    753  N   PHE    50      44.208  27.460  43.585  1.00  0.00           N
ATOM    754  H   PHE    50      43.284  27.772  43.324  1.00  0.00           H
ATOM    755  CA  PHE    50      45.234  28.525  43.419  1.00  0.00           C
ATOM    756  HA  PHE    50      46.255  28.148  43.495  1.00  0.00           H
ATOM    757  CB  PHE    50      45.114  29.238  42.038  1.00  0.00           C
ATOM    758  HB2 PHE    50      44.067  29.500  41.882  1.00  0.00           H
ATOM    759  HB3 PHE    50      45.725  30.133  42.149  1.00  0.00           H
ATOM    760  CG  PHE    50      45.553  28.408  40.848  1.00  0.00           C
ATOM    761  CD1 PHE    50      44.659  27.716  40.104  1.00  0.00           C
ATOM    762  HD1 PHE    50      43.633  28.022  40.248  1.00  0.00           H
ATOM    763  CE1 PHE    50      45.086  26.846  39.087  1.00  0.00           C
ATOM    764  HE1 PHE    50      44.239  26.430  38.562  1.00  0.00           H
ATOM    765  CZ  PHE    50      46.437  26.685  38.736  1.00  0.00           C
ATOM    766  HZ  PHE    50      46.755  26.068  37.909  1.00  0.00           H
ATOM    767  CE2 PHE    50      47.407  27.485  39.451  1.00  0.00           C
ATOM    768  HE2 PHE    50      48.472  27.394  39.298  1.00  0.00           H
ATOM    769  CD2 PHE    50      46.929  28.342  40.492  1.00  0.00           C
ATOM    770  HD2 PHE    50      47.730  28.890  40.965  1.00  0.00           H
ATOM    771  C   PHE    50      45.037  29.508  44.625  1.00  0.00           C
ATOM    772  O   PHE    50      43.922  29.617  45.080  1.00  0.00           O
ATOM    773  N   PHE    51      46.086  30.091  45.211  1.00  0.00           N
ATOM    774  H   PHE    51      47.003  29.881  44.843  1.00  0.00           H
ATOM    775  CA  PHE    51      46.104  30.853  46.417  1.00  0.00           C
ATOM    776  HA  PHE    51      45.195  31.449  46.332  1.00  0.00           H
ATOM    777  CB  PHE    51      46.054  29.907  47.689  1.00  0.00           C
ATOM    778  HB2 PHE    51      46.046  30.538  48.578  1.00  0.00           H
ATOM    779  HB3 PHE    51      45.126  29.334  47.692  1.00  0.00           H
ATOM    780  CG  PHE    51      47.210  28.915  47.861  1.00  0.00           C
ATOM    781  CD1 PHE    51      48.192  29.168  48.737  1.00  0.00           C
ATOM    782  HD1 PHE    51      48.169  30.113  49.261  1.00  0.00           H
ATOM    783  CE1 PHE    51      49.221  28.194  49.006  1.00  0.00           C
ATOM    784  HE1 PHE    51      50.015  28.338  49.724  1.00  0.00           H
ATOM    785  CZ  PHE    51      49.185  26.993  48.295  1.00  0.00           C
ATOM    786  HZ  PHE    51      49.763  26.122  48.564  1.00  0.00           H
ATOM    787  CE2 PHE    51      48.240  26.792  47.257  1.00  0.00           C
ATOM    788  HE2 PHE    51      48.213  25.871  46.693  1.00  0.00           H
ATOM    789  CD2 PHE    51      47.265  27.727  47.100  1.00  0.00           C
ATOM    790  HD2 PHE    51      46.433  27.549  46.435  1.00  0.00           H
ATOM    791  C   PHE    51      47.271  31.778  46.556  1.00  0.00           C
ATOM    792  O   PHE    51      48.349  31.385  46.139  1.00  0.00           O
ATOM    793  N   LEU    52      47.176  32.848  47.342  1.00  0.00           N
ATOM    794  H   LEU    52      46.315  33.091  47.811  1.00  0.00           H
ATOM    795  CA  LEU    52      48.354  33.686  47.841  1.00  0.00           C
ATOM    796  HA  LEU    52      49.179  33.457  47.166  1.00  0.00           H
ATOM    797  CB  LEU    52      48.063  35.185  47.849  1.00  0.00           C
ATOM    798  HB2 LEU    52      47.278  35.473  48.549  1.00  0.00           H
ATOM    799  HB3 LEU    52      49.001  35.680  48.097  1.00  0.00           H
ATOM    800  CG  LEU    52      47.623  35.788  46.486  1.00  0.00           C
ATOM    801  HG  LEU    52      46.637  35.424  46.197  1.00  0.00           H
ATOM    802  CD1 LEU    52      47.426  37.314  46.697  1.00  0.00           C
ATOM    803 HD11 LEU    52      48.367  37.813  46.926  1.00  0.00           H
ATOM    804 HD12 LEU    52      46.990  37.684  45.770  1.00  0.00           H
ATOM    805 HD13 LEU    52      46.655  37.405  47.462  1.00  0.00           H
ATOM    806  CD2 LEU    52      48.648  35.664  45.384  1.00  0.00           C
ATOM    807 HD21 LEU    52      48.743  34.596  45.187  1.00  0.00           H
ATOM    808 HD22 LEU    52      48.361  36.212  44.487  1.00  0.00           H
ATOM    809 HD23 LEU    52      49.617  36.032  45.719  1.00  0.00           H
ATOM    810  C   LEU    52      48.773  33.233  49.279  1.00  0.00           C
ATOM    811  O   LEU    52      47.866  33.062  50.109  1.00  0.00           O
ATOM    812  N   THR    53      50.078  33.211  49.590  1.00  0.00           N
ATOM    813  H   THR    53      50.636  33.570  48.829  1.00  0.00           H
ATOM    814  CA  THR    53      50.725  32.956  50.837  1.00  0.00           C
ATOM    815  HA  THR    53      50.192  33.440  51.656  1.00  0.00           H
ATOM    816  CB  THR    53      50.743  31.490  51.141  1.00  0.00           C
ATOM    817  HB  THR    53      49.703  31.178  51.222  1.00  0.00           H
ATOM    818  CG2 THR    53      51.539  30.710  50.128  1.00  0.00           C
ATOM    819 HG21 THR    53      51.510  29.646  50.361  1.00  0.00           H
ATOM    820 HG22 THR    53      51.033  30.828  49.169  1.00  0.00           H
ATOM    821 HG23 THR    53      52.544  31.076  49.919  1.00  0.00           H
ATOM    822  OG1 THR    53      51.303  31.254  52.386  1.00  0.00           O
ATOM    823  HG1 THR    53      50.482  31.151  52.874  1.00  0.00           H
ATOM    824  C   THR    53      52.098  33.607  51.105  1.00  0.00           C
ATOM    825  O   THR    53      52.690  33.934  50.118  1.00  0.00           O
ATOM    826  N   GLN    54      52.540  33.738  52.335  1.00  0.00           N
ATOM    827  H   GLN    54      51.922  33.688  53.132  1.00  0.00           H
ATOM    828  CA  GLN    54      53.918  34.061  52.605  1.00  0.00           C
ATOM    829  HA  GLN    54      54.347  34.300  51.632  1.00  0.00           H
ATOM    830  CB  GLN    54      54.063  35.360  53.464  1.00  0.00           C
ATOM    831  HB2 GLN    54      55.067  35.772  53.359  1.00  0.00           H
ATOM    832  HB3 GLN    54      53.372  36.099  53.059  1.00  0.00           H
ATOM    833  CG  GLN    54      53.912  35.283  54.994  1.00  0.00           C
ATOM    834  HG2 GLN    54      54.660  34.606  55.405  1.00  0.00           H
ATOM    835  HG3 GLN    54      53.987  36.250  55.492  1.00  0.00           H
ATOM    836  CD  GLN    54      52.518  34.676  55.407  1.00  0.00           C
ATOM    837  OE1 GLN    54      52.054  33.621  54.936  1.00  0.00           O
ATOM    838  NE2 GLN    54      51.967  35.195  56.464  1.00  0.00           N
ATOM    839 HE21 GLN    54      52.396  36.024  56.853  1.00  0.00           H
ATOM    840 HE22 GLN    54      51.015  34.922  56.663  1.00  0.00           H
ATOM    841  C   GLN    54      54.754  32.859  53.064  1.00  0.00           C
ATOM    842  O   GLN    54      55.857  32.952  53.627  1.00  0.00           O
ATOM    843  N   GLY    55      54.183  31.680  52.856  1.00  0.00           N
ATOM    844  H   GLY    55      53.211  31.693  52.579  1.00  0.00           H
ATOM    845  CA  GLY    55      54.756  30.373  53.219  1.00  0.00           C
ATOM    846  HA2 GLY    55      54.221  29.577  52.700  1.00  0.00           H
ATOM    847  HA3 GLY    55      55.823  30.325  53.003  1.00  0.00           H
ATOM    848  C   GLY    55      54.827  30.142  54.732  1.00  0.00           C
ATOM    849  O   GLY    55      55.714  29.385  55.214  1.00  0.00           O
ATOM    850  N   ALA    56      54.096  30.873  55.571  1.00  0.00           N
ATOM    851  H   ALA    56      53.409  31.408  55.059  1.00  0.00           H
ATOM    852  CA  ALA    56      53.881  30.516  56.974  1.00  0.00           C
ATOM    853  HA  ALA    56      54.912  30.365  57.289  1.00  0.00           H
ATOM    854  CB  ALA    56      53.294  31.777  57.625  1.00  0.00           C
ATOM    855  HB1 ALA    56      52.258  31.823  57.287  1.00  0.00           H
ATOM    856  HB2 ALA    56      53.194  31.688  58.707  1.00  0.00           H
ATOM    857  HB3 ALA    56      53.864  32.624  57.245  1.00  0.00           H
ATOM    858  C   ALA    56      52.971  29.354  57.036  1.00  0.00           C
ATOM    859  O   ALA    56      52.127  29.183  56.180  1.00  0.00           O
ATOM    860  N   LEU    57      53.036  28.643  58.127  1.00  0.00           N
ATOM    861  H   LEU    57      53.815  28.758  58.759  1.00  0.00           H
ATOM    862  CA  LEU    57      52.216  27.433  58.380  1.00  0.00           C
ATOM    863  HA  LEU    57      51.684  27.241  57.448  1.00  0.00           H
ATOM    864  CB  LEU    57      53.010  26.126  58.543  1.00  0.00           C
ATOM    865  HB2 LEU    57      53.526  26.231  59.498  1.00  0.00           H
ATOM    866  HB3 LEU    57      52.394  25.304  58.903  1.00  0.00           H
ATOM    867  CG  LEU    57      53.936  25.749  57.347  1.00  0.00           C
ATOM    868  HG  LEU    57      54.391  26.663  56.965  1.00  0.00           H
ATOM    869  CD1 LEU    57      55.014  24.836  57.937  1.00  0.00           C
ATOM    870 HD11 LEU    57      55.648  24.419  57.155  1.00  0.00           H
ATOM    871 HD12 LEU    57      55.666  25.405  58.598  1.00  0.00           H
ATOM    872 HD13 LEU    57      54.570  24.115  58.623  1.00  0.00           H
ATOM    873  CD2 LEU    57      53.316  24.919  56.197  1.00  0.00           C
ATOM    874 HD21 LEU    57      54.039  24.757  55.399  1.00  0.00           H
ATOM    875 HD22 LEU    57      52.800  23.976  56.376  1.00  0.00           H
ATOM    876 HD23 LEU    57      52.522  25.491  55.718  1.00  0.00           H
ATOM    877  C   LEU    57      51.209  27.631  59.508  1.00  0.00           C
ATOM    878  O   LEU    57      51.365  28.510  60.351  1.00  0.00           O
ATOM    879  N   LEU    58      50.118  26.930  59.366  1.00  0.00           N
ATOM    880  H   LEU    58      50.033  26.203  58.669  1.00  0.00           H
ATOM    881  CA  LEU    58      49.104  26.941  60.329  1.00  0.00           C
ATOM    882  HA  LEU    58      48.942  27.926  60.769  1.00  0.00           H
ATOM    883  CB  LEU    58      47.734  26.487  59.795  1.00  0.00           C
ATOM    884  HB2 LEU    58      47.966  25.544  59.299  1.00  0.00           H
ATOM    885  HB3 LEU    58      47.013  26.211  60.564  1.00  0.00           H
ATOM    886  CG  LEU    58      47.054  27.373  58.732  1.00  0.00           C
ATOM    887  HG  LEU    58      47.789  27.834  58.071  1.00  0.00           H
ATOM    888  CD1 LEU    58      46.056  26.658  57.898  1.00  0.00           C
ATOM    889 HD11 LEU    58      45.664  27.263  57.081  1.00  0.00           H
ATOM    890 HD12 LEU    58      46.465  25.753  57.448  1.00  0.00           H
ATOM    891 HD13 LEU    58      45.169  26.295  58.417  1.00  0.00           H
ATOM    892  CD2 LEU    58      46.362  28.492  59.460  1.00  0.00           C
ATOM    893 HD21 LEU    58      45.709  28.030  60.200  1.00  0.00           H
ATOM    894 HD22 LEU    58      47.092  29.159  59.917  1.00  0.00           H
ATOM    895 HD23 LEU    58      45.681  29.000  58.777  1.00  0.00           H
ATOM    896  C   LEU    58      49.558  26.120  61.570  1.00  0.00           C
ATOM    897  O   LEU    58      50.458  25.243  61.524  1.00  0.00           O
ATOM    898  N   ASN    59      49.007  26.557  62.683  1.00  0.00           N
ATOM    899  H   ASN    59      48.259  27.232  62.605  1.00  0.00           H
ATOM    900  CA  ASN    59      49.418  26.359  63.992  1.00  0.00           C
ATOM    901  HA  ASN    59      48.874  27.006  64.680  1.00  0.00           H
ATOM    902  CB  ASN    59      49.219  24.793  64.385  1.00  0.00           C
ATOM    903  HB2 ASN    59      49.742  24.166  63.662  1.00  0.00           H
ATOM    904  HB3 ASN    59      49.754  24.697  65.329  1.00  0.00           H
ATOM    905  CG  ASN    59      47.801  24.382  64.510  1.00  0.00           C
ATOM    906  OD1 ASN    59      47.181  24.569  65.585  1.00  0.00           O
ATOM    907  ND2 ASN    59      47.196  23.883  63.463  1.00  0.00           N
ATOM    908 HD21 ASN    59      46.219  23.636  63.536  1.00  0.00           H
ATOM    909 HD22 ASN    59      47.695  23.688  62.607  1.00  0.00           H
ATOM    910  C   ASN    59      50.888  26.762  64.420  1.00  0.00           C
ATOM    911  O   ASN    59      51.111  26.821  65.664  1.00  0.00           O
ATOM    912  N   ASP    60      51.697  27.182  63.460  1.00  0.00           N
ATOM    913  H   ASP    60      51.495  26.959  62.496  1.00  0.00           H
ATOM    914  CA  ASP    60      53.012  27.879  63.838  1.00  0.00           C
ATOM    915  HA  ASP    60      53.545  27.316  64.605  1.00  0.00           H
ATOM    916  CB  ASP    60      53.953  28.005  62.585  1.00  0.00           C
ATOM    917  HB2 ASP    60      54.188  27.043  62.129  1.00  0.00           H
ATOM    918  HB3 ASP    60      53.419  28.504  61.777  1.00  0.00           H
ATOM    919  CG  ASP    60      55.278  28.695  62.776  1.00  0.00           C
ATOM    920  OD1 ASP    60      55.401  29.522  63.686  1.00  0.00           O
ATOM    921  OD2 ASP    60      56.212  28.520  61.972  1.00  0.00           O
ATOM    922  C   ASP    60      52.582  29.148  64.521  1.00  0.00           C
ATOM    923  O   ASP    60      51.701  29.857  64.011  1.00  0.00           O
ATOM    924  N   LYS    61      53.207  29.423  65.651  1.00  0.00           N
ATOM    925  H   LYS    61      53.825  28.746  66.073  1.00  0.00           H
ATOM    926  CA  LYS    61      52.837  30.584  66.446  1.00  0.00           C
ATOM    927  HA  LYS    61      51.823  30.903  66.207  1.00  0.00           H
ATOM    928  CB  LYS    61      52.745  29.991  67.861  1.00  0.00           C
ATOM    929  HB2 LYS    61      52.084  29.124  67.878  1.00  0.00           H
ATOM    930  HB3 LYS    61      53.663  29.486  68.163  1.00  0.00           H
ATOM    931  CG  LYS    61      52.416  30.846  69.081  1.00  0.00           C
ATOM    932  HG2 LYS    61      53.027  31.749  69.081  1.00  0.00           H
ATOM    933  HG3 LYS    61      51.405  31.225  68.928  1.00  0.00           H
ATOM    934  CD  LYS    61      52.591  30.142  70.428  1.00  0.00           C
ATOM    935  HD2 LYS    61      51.988  29.243  70.559  1.00  0.00           H
ATOM    936  HD3 LYS    61      53.546  29.643  70.592  1.00  0.00           H
ATOM    937  CE  LYS    61      52.198  31.295  71.457  1.00  0.00           C
ATOM    938  HE2 LYS    61      52.883  32.130  71.303  1.00  0.00           H
ATOM    939  HE3 LYS    61      51.133  31.520  71.405  1.00  0.00           H
ATOM    940  NZ  LYS    61      52.309  30.720  72.853  1.00  0.00           N
ATOM    941  HZ1 LYS    61      51.741  29.892  72.959  1.00  0.00           H
ATOM    942  HZ2 LYS    61      53.244  30.427  73.102  1.00  0.00           H
ATOM    943  HZ3 LYS    61      52.102  31.387  73.583  1.00  0.00           H
ATOM    944  C   LYS    61      53.742  31.782  66.203  1.00  0.00           C
ATOM    945  O   LYS    61      53.370  32.855  66.621  1.00  0.00           O
ATOM    946  N   HIP    62      54.935  31.640  65.506  1.00  0.00           N
ATOM    947  H   HIP    62      55.077  30.735  65.079  1.00  0.00           H
ATOM    948  CA  HIP    62      56.110  32.491  65.639  1.00  0.00           C
ATOM    949  HA  HIP    62      56.185  32.788  66.686  1.00  0.00           H
ATOM    950  CB  HIP    62      57.424  31.802  65.285  1.00  0.00           C
ATOM    951  HB2 HIP    62      58.156  32.329  65.897  1.00  0.00           H
ATOM    952  HB3 HIP    62      57.607  30.771  65.585  1.00  0.00           H
ATOM    953  CG  HIP    62      57.845  31.868  63.865  1.00  0.00           C
ATOM    954  ND1 HIP    62      57.118  31.290  62.830  1.00  0.00           N
ATOM    955  HD1 HIP    62      56.285  30.727  62.913  1.00  0.00           H
ATOM    956  CE1 HIP    62      57.821  31.532  61.750  1.00  0.00           C
ATOM    957  HE1 HIP    62      57.544  31.254  60.743  1.00  0.00           H
ATOM    958  NE2 HIP    62      58.907  32.217  62.037  1.00  0.00           N
ATOM    959  HE2 HIP    62      59.502  32.660  61.352  1.00  0.00           H
ATOM    960  CD2 HIP    62      58.956  32.438  63.361  1.00  0.00           C
ATOM    961  HD2 HIP    62      59.692  33.007  63.910  1.00  0.00           H
ATOM    962  C   HIP    62      56.006  33.897  64.974  1.00  0.00           C
ATOM    963  O   HIP    62      56.864  34.766  65.186  1.00  0.00           O
ATOM    964  N   SER    63      54.909  34.150  64.279  1.00  0.00           N
ATOM    965  H   SER    63      54.345  33.312  64.278  1.00  0.00           H
ATOM    966  CA  SER    63      54.590  35.341  63.391  1.00  0.00           C
ATOM    967  HA  SER    63      54.969  36.245  63.868  1.00  0.00           H
ATOM    968  CB  SER    63      55.243  35.154  61.974  1.00  0.00           C
ATOM    969  HB2 SER    63      55.392  36.124  61.499  1.00  0.00           H
ATOM    970  HB3 SER    63      56.260  34.768  62.042  1.00  0.00           H
ATOM    971  OG  SER    63      54.557  34.312  61.034  1.00  0.00           O
ATOM    972  HG  SER    63      54.276  34.839  60.282  1.00  0.00           H
ATOM    973  C   SER    63      53.108  35.694  63.252  1.00  0.00           C
ATOM    974  O   SER    63      52.773  36.511  62.400  1.00  0.00           O
ATOM    975  N   ASN    64      52.286  34.936  64.005  1.00  0.00           N
ATOM    976  H   ASN    64      52.654  34.208  64.600  1.00  0.00           H
ATOM    977  CA  ASN    64      50.825  34.765  63.858  1.00  0.00           C
ATOM    978  HA  ASN    64      50.527  33.769  64.185  1.00  0.00           H
ATOM    979  CB  ASN    64      50.255  35.720  64.787  1.00  0.00           C
ATOM    980  HB2 ASN    64      50.638  36.675  64.426  1.00  0.00           H
ATOM    981  HB3 ASN    64      49.177  35.801  64.647  1.00  0.00           H
ATOM    982  CG  ASN    64      50.669  35.357  66.273  1.00  0.00           C
ATOM    983  OD1 ASN    64      50.225  34.354  66.845  1.00  0.00           O
ATOM    984  ND2 ASN    64      51.418  36.136  66.991  1.00  0.00           N
ATOM    985 HD21 ASN    64      51.724  35.969  67.938  1.00  0.00           H
ATOM    986 HD22 ASN    64      51.742  37.005  66.588  1.00  0.00           H
ATOM    987  C   ASN    64      50.263  34.818  62.455  1.00  0.00           C
ATOM    988  O   ASN    64      49.312  35.624  62.197  1.00  0.00           O
ATOM    989  N   GLY    65      50.784  34.129  61.444  1.00  0.00           N
ATOM    990  H   GLY    65      51.455  33.405  61.660  1.00  0.00           H
ATOM    991  CA  GLY    65      50.305  34.154  60.091  1.00  0.00           C
ATOM    992  HA2 GLY    65      50.970  33.470  59.565  1.00  0.00           H
ATOM    993  HA3 GLY    65      49.311  33.719  60.193  1.00  0.00           H
ATOM    994  C   GLY    65      50.309  35.483  59.382  1.00  0.00           C
ATOM    995  O   GLY    65      49.625  35.715  58.401  1.00  0.00           O
ATOM    996  N   THR    66      51.226  36.417  59.841  1.00  0.00           N
ATOM    997  H   THR    66      51.909  36.159  60.540  1.00  0.00           H
ATOM    998  CA  THR    66      51.098  37.799  59.441  1.00  0.00           C
ATOM    999  HA  THR    66      50.067  38.139  59.535  1.00  0.00           H
ATOM   1000  CB  THR    66      51.800  38.663  60.443  1.00  0.00           C
ATOM   1001  HB  THR    66      52.859  38.405  60.465  1.00  0.00           H
ATOM   1002  CG2 THR    66      51.809  40.199  60.308  1.00  0.00           C
ATOM   1003 HG21 THR    66      52.639  40.491  59.665  1.00  0.00           H
ATOM   1004 HG22 THR    66      50.917  40.514  59.767  1.00  0.00           H
ATOM   1005 HG23 THR    66      51.801  40.704  61.275  1.00  0.00           H
ATOM   1006  OG1 THR    66      51.178  38.384  61.667  1.00  0.00           O
ATOM   1007  HG1 THR    66      51.631  37.642  62.073  1.00  0.00           H
ATOM   1008  C   THR    66      51.620  38.080  58.046  1.00  0.00           C
ATOM   1009  O   THR    66      52.718  37.743  57.634  1.00  0.00           O
ATOM   1010  N   VAL    67      50.883  38.945  57.329  1.00  0.00           N
ATOM   1011  H   VAL    67      49.984  39.199  57.712  1.00  0.00           H
ATOM   1012  CA  VAL    67      51.205  39.578  56.012  1.00  0.00           C
ATOM   1013  HA  VAL    67      52.234  39.930  56.088  1.00  0.00           H
ATOM   1014  CB  VAL    67      51.160  38.529  54.894  1.00  0.00           C
ATOM   1015  HB  VAL    67      51.728  37.651  55.203  1.00  0.00           H
ATOM   1016  CG1 VAL    67      49.773  38.261  54.194  1.00  0.00           C
ATOM   1017 HG11 VAL    67      49.841  37.253  53.785  1.00  0.00           H
ATOM   1018 HG12 VAL    67      48.999  38.499  54.924  1.00  0.00           H
ATOM   1019 HG13 VAL    67      49.677  39.035  53.434  1.00  0.00           H
ATOM   1020  CG2 VAL    67      52.137  38.795  53.720  1.00  0.00           C
ATOM   1021 HG21 VAL    67      53.126  38.706  54.171  1.00  0.00           H
ATOM   1022 HG22 VAL    67      51.934  38.047  52.954  1.00  0.00           H
ATOM   1023 HG23 VAL    67      51.968  39.805  53.346  1.00  0.00           H
ATOM   1024  C   VAL    67      50.365  40.877  55.710  1.00  0.00           C
ATOM   1025  O   VAL    67      49.146  40.946  55.830  1.00  0.00           O
ATOM   1026  N   LYS    68      51.118  41.901  55.316  1.00  0.00           N
ATOM   1027  H   LYS    68      52.126  41.884  55.379  1.00  0.00           H
ATOM   1028  CA  LYS    68      50.582  43.036  54.435  1.00  0.00           C
ATOM   1029  HA  LYS    68      49.651  43.367  54.894  1.00  0.00           H
ATOM   1030  CB  LYS    68      51.691  44.177  54.259  1.00  0.00           C
ATOM   1031  HB2 LYS    68      52.616  43.738  53.887  1.00  0.00           H
ATOM   1032  HB3 LYS    68      51.342  44.890  53.512  1.00  0.00           H
ATOM   1033  CG  LYS    68      51.854  44.915  55.626  1.00  0.00           C
ATOM   1034  HG2 LYS    68      50.907  45.411  55.838  1.00  0.00           H
ATOM   1035  HG3 LYS    68      52.081  44.280  56.483  1.00  0.00           H
ATOM   1036  CD  LYS    68      52.912  46.085  55.545  1.00  0.00           C
ATOM   1037  HD2 LYS    68      53.511  46.289  56.432  1.00  0.00           H
ATOM   1038  HD3 LYS    68      53.593  45.860  54.723  1.00  0.00           H
ATOM   1039  CE  LYS    68      52.227  47.478  55.264  1.00  0.00           C
ATOM   1040  HE2 LYS    68      51.239  47.479  54.805  1.00  0.00           H
ATOM   1041  HE3 LYS    68      52.134  47.978  56.228  1.00  0.00           H
ATOM   1042  NZ  LYS    68      53.029  48.343  54.359  1.00  0.00           N
ATOM   1043  HZ1 LYS    68      53.381  47.854  53.548  1.00  0.00           H
ATOM   1044  HZ2 LYS    68      52.440  49.107  54.059  1.00  0.00           H
ATOM   1045  HZ3 LYS    68      53.854  48.559  54.898  1.00  0.00           H
ATOM   1046  C   LYS    68      50.147  42.568  53.096  1.00  0.00           C
ATOM   1047  O   LYS    68      50.868  41.778  52.445  1.00  0.00           O
ATOM   1048  N   ASP    69      48.994  43.052  52.655  1.00  0.00           N
ATOM   1049  H   ASP    69      48.467  43.606  53.315  1.00  0.00           H
ATOM   1050  CA  ASP    69      48.492  42.833  51.300  1.00  0.00           C
ATOM   1051  HA  ASP    69      48.085  41.822  51.252  1.00  0.00           H
ATOM   1052  CB  ASP    69      47.295  43.732  51.128  1.00  0.00           C
ATOM   1053  HB2 ASP    69      46.627  43.360  50.351  1.00  0.00           H
ATOM   1054  HB3 ASP    69      46.727  43.629  52.052  1.00  0.00           H
ATOM   1055  CG  ASP    69      47.533  45.260  50.865  1.00  0.00           C
ATOM   1056  OD1 ASP    69      48.646  45.741  51.030  1.00  0.00           O
ATOM   1057  OD2 ASP    69      46.516  45.905  50.571  1.00  0.00           O
ATOM   1058  C   ASP    69      49.490  42.913  50.138  1.00  0.00           C
ATOM   1059  O   ASP    69      49.633  41.955  49.349  1.00  0.00           O
ATOM   1060  N   ARG    70      50.259  44.044  49.995  1.00  0.00           N
ATOM   1061  H   ARG    70      50.010  44.759  50.665  1.00  0.00           H
ATOM   1062  CA  ARG    70      51.273  44.102  48.953  1.00  0.00           C
ATOM   1063  HA  ARG    70      50.963  43.366  48.211  1.00  0.00           H
ATOM   1064  CB  ARG    70      51.159  45.414  48.106  1.00  0.00           C
ATOM   1065  HB2 ARG    70      51.179  46.327  48.702  1.00  0.00           H
ATOM   1066  HB3 ARG    70      51.920  45.293  47.334  1.00  0.00           H
ATOM   1067  CG  ARG    70      49.881  45.473  47.316  1.00  0.00           C
ATOM   1068  HG2 ARG    70      49.739  44.577  46.711  1.00  0.00           H
ATOM   1069  HG3 ARG    70      49.080  45.496  48.055  1.00  0.00           H
ATOM   1070  CD  ARG    70      49.767  46.798  46.527  1.00  0.00           C
ATOM   1071  HD2 ARG    70      50.655  46.855  45.898  1.00  0.00           H
ATOM   1072  HD3 ARG    70      48.860  46.895  45.930  1.00  0.00           H
ATOM   1073  NE  ARG    70      49.824  48.044  47.383  1.00  0.00           N
ATOM   1074  HE  ARG    70      50.685  48.573  47.353  1.00  0.00           H
ATOM   1075  CZ  ARG    70      48.844  48.561  48.097  1.00  0.00           C
ATOM   1076  NH1 ARG    70      48.898  49.775  48.544  1.00  0.00           N
ATOM   1077 HH11 ARG    70      49.795  50.230  48.453  1.00  0.00           H
ATOM   1078 HH12 ARG    70      48.119  50.302  48.911  1.00  0.00           H
ATOM   1079  NH2 ARG    70      47.736  47.934  48.246  1.00  0.00           N
ATOM   1080 HH21 ARG    70      47.543  47.044  47.810  1.00  0.00           H
ATOM   1081 HH22 ARG    70      46.953  48.405  48.674  1.00  0.00           H
ATOM   1082  C   ARG    70      52.694  43.881  49.372  1.00  0.00           C
ATOM   1083  O   ARG    70      53.639  44.401  48.829  1.00  0.00           O
ATOM   1084  N   SER    71      52.900  43.044  50.359  1.00  0.00           N
ATOM   1085  H   SER    71      52.128  42.530  50.759  1.00  0.00           H
ATOM   1086  CA  SER    71      54.202  42.652  50.965  1.00  0.00           C
ATOM   1087  HA  SER    71      54.601  43.547  51.443  1.00  0.00           H
ATOM   1088  CB  SER    71      53.914  41.670  52.120  1.00  0.00           C
ATOM   1089  HB2 SER    71      53.284  42.213  52.825  1.00  0.00           H
ATOM   1090  HB3 SER    71      53.352  40.835  51.700  1.00  0.00           H
ATOM   1091  OG  SER    71      55.178  41.288  52.605  1.00  0.00           O
ATOM   1092  HG  SER    71      55.683  42.043  52.917  1.00  0.00           H
ATOM   1093  C   SER    71      55.116  41.932  49.950  1.00  0.00           C
ATOM   1094  O   SER    71      54.652  41.094  49.172  1.00  0.00           O
ATOM   1095  N   PRO    72      56.436  42.205  49.950  1.00  0.00           N
ATOM   1096  CD  PRO    72      57.100  43.246  50.682  1.00  0.00           C
ATOM   1097  HD2 PRO    72      56.549  43.407  51.608  1.00  0.00           H
ATOM   1098  HD3 PRO    72      57.091  44.141  50.058  1.00  0.00           H
ATOM   1099  CG  PRO    72      58.526  42.713  50.950  1.00  0.00           C
ATOM   1100  HG2 PRO    72      58.542  42.034  51.804  1.00  0.00           H
ATOM   1101  HG3 PRO    72      59.238  43.505  51.185  1.00  0.00           H
ATOM   1102  CB  PRO    72      58.771  41.928  49.652  1.00  0.00           C
ATOM   1103  HB2 PRO    72      59.481  41.121  49.831  1.00  0.00           H
ATOM   1104  HB3 PRO    72      58.986  42.598  48.819  1.00  0.00           H
ATOM   1105  CA  PRO    72      57.433  41.294  49.310  1.00  0.00           C
ATOM   1106  HA  PRO    72      57.324  41.366  48.228  1.00  0.00           H
ATOM   1107  C   PRO    72      57.359  39.813  49.688  1.00  0.00           C
ATOM   1108  O   PRO    72      57.381  39.050  48.731  1.00  0.00           O
ATOM   1109  N   HID    73      57.059  39.485  50.973  1.00  0.00           N
ATOM   1110  H   HID    73      56.963  40.192  51.687  1.00  0.00           H
ATOM   1111  CA  HID    73      57.212  38.126  51.503  1.00  0.00           C
ATOM   1112  HA  HID    73      58.192  37.792  51.161  1.00  0.00           H
ATOM   1113  CB  HID    73      57.201  38.136  53.053  1.00  0.00           C
ATOM   1114  HB2 HID    73      56.313  38.625  53.452  1.00  0.00           H
ATOM   1115  HB3 HID    73      57.183  37.090  53.361  1.00  0.00           H
ATOM   1116  CG  HID    73      58.448  38.768  53.709  1.00  0.00           C
ATOM   1117  ND1 HID    73      59.795  38.493  53.528  1.00  0.00           N
ATOM   1118  HD1 HID    73      60.210  37.671  53.113  1.00  0.00           H
ATOM   1119  CE1 HID    73      60.523  39.352  54.171  1.00  0.00           C
ATOM   1120  HE1 HID    73      61.596  39.475  54.157  1.00  0.00           H
ATOM   1121  NE2 HID    73      59.684  40.226  54.791  1.00  0.00           N
ATOM   1122  CD2 HID    73      58.401  39.838  54.513  1.00  0.00           C
ATOM   1123  HD2 HID    73      57.529  40.376  54.854  1.00  0.00           H
ATOM   1124  C   HID    73      56.159  37.200  50.902  1.00  0.00           C
ATOM   1125  O   HID    73      56.101  36.030  51.215  1.00  0.00           O
ATOM   1126  N   ARG    74      55.230  37.752  50.094  1.00  0.00           N
ATOM   1127  H   ARG    74      55.408  38.686  49.753  1.00  0.00           H
ATOM   1128  CA  ARG    74      53.969  37.090  49.597  1.00  0.00           C
ATOM   1129  HA  ARG    74      53.728  36.315  50.324  1.00  0.00           H
ATOM   1130  CB  ARG    74      52.826  38.054  49.828  1.00  0.00           C
ATOM   1131  HB2 ARG    74      52.878  38.536  50.804  1.00  0.00           H
ATOM   1132  HB3 ARG    74      52.948  38.794  49.036  1.00  0.00           H
ATOM   1133  CG  ARG    74      51.383  37.537  49.652  1.00  0.00           C
ATOM   1134  HG2 ARG    74      51.164  37.326  48.604  1.00  0.00           H
ATOM   1135  HG3 ARG    74      51.320  36.658  50.293  1.00  0.00           H
ATOM   1136  CD  ARG    74      50.389  38.651  50.189  1.00  0.00           C
ATOM   1137  HD2 ARG    74      50.651  38.854  51.228  1.00  0.00           H
ATOM   1138  HD3 ARG    74      50.444  39.549  49.573  1.00  0.00           H
ATOM   1139  NE  ARG    74      48.972  38.151  50.124  1.00  0.00           N
ATOM   1140  HE  ARG    74      48.807  37.320  50.674  1.00  0.00           H
ATOM   1141  CZ  ARG    74      47.884  38.644  49.635  1.00  0.00           C
ATOM   1142  NH1 ARG    74      46.782  38.089  49.881  1.00  0.00           N
ATOM   1143 HH11 ARG    74      46.658  37.239  50.411  1.00  0.00           H
ATOM   1144 HH12 ARG    74      45.894  38.421  49.533  1.00  0.00           H
ATOM   1145  NH2 ARG    74      47.938  39.771  48.922  1.00  0.00           N
ATOM   1146 HH21 ARG    74      48.849  40.164  48.736  1.00  0.00           H
ATOM   1147 HH22 ARG    74      47.165  40.327  48.586  1.00  0.00           H
ATOM   1148  C   ARG    74      54.102  36.523  48.174  1.00  0.00           C
ATOM   1149  O   ARG    74      54.789  37.128  47.261  1.00  0.00           O
ATOM   1150  N   THR    75      53.416  35.434  47.924  1.00  0.00           N
ATOM   1151  H   THR    75      52.805  35.050  48.630  1.00  0.00           H
ATOM   1152  CA  THR    75      53.606  34.598  46.719  1.00  0.00           C
ATOM   1153  HA  THR    75      53.920  35.194  45.863  1.00  0.00           H
ATOM   1154  CB  THR    75      54.690  33.517  46.874  1.00  0.00           C
ATOM   1155  HB  THR    75      54.880  33.076  45.896  1.00  0.00           H
ATOM   1156  CG2 THR    75      56.040  34.023  47.339  1.00  0.00           C
ATOM   1157 HG21 THR    75      56.766  33.211  47.323  1.00  0.00           H
ATOM   1158 HG22 THR    75      56.444  34.855  46.762  1.00  0.00           H
ATOM   1159 HG23 THR    75      55.980  34.424  48.351  1.00  0.00           H
ATOM   1160  OG1 THR    75      54.278  32.521  47.733  1.00  0.00           O
ATOM   1161  HG1 THR    75      53.645  32.914  48.338  1.00  0.00           H
ATOM   1162  C   THR    75      52.333  33.898  46.238  1.00  0.00           C
ATOM   1163  O   THR    75      51.522  33.693  47.128  1.00  0.00           O
ATOM   1164  N   LEU    76      52.166  33.648  44.929  1.00  0.00           N
ATOM   1165  H   LEU    76      53.043  33.589  44.433  1.00  0.00           H
ATOM   1166  CA  LEU    76      51.130  32.845  44.350  1.00  0.00           C
ATOM   1167  HA  LEU    76      50.205  33.014  44.899  1.00  0.00           H
ATOM   1168  CB  LEU    76      50.858  33.429  42.959  1.00  0.00           C
ATOM   1169  HB2 LEU    76      50.512  34.461  43.030  1.00  0.00           H
ATOM   1170  HB3 LEU    76      51.846  33.330  42.510  1.00  0.00           H
ATOM   1171  CG  LEU    76      49.890  32.524  42.166  1.00  0.00           C
ATOM   1172  HG  LEU    76      50.412  31.571  42.086  1.00  0.00           H
ATOM   1173  CD1 LEU    76      48.480  32.442  42.725  1.00  0.00           C
ATOM   1174 HD11 LEU    76      47.782  32.225  41.917  1.00  0.00           H
ATOM   1175 HD12 LEU    76      48.468  31.648  43.472  1.00  0.00           H
ATOM   1176 HD13 LEU    76      48.216  33.346  43.274  1.00  0.00           H
ATOM   1177  CD2 LEU    76      49.771  32.991  40.748  1.00  0.00           C
ATOM   1178 HD21 LEU    76      49.190  32.294  40.145  1.00  0.00           H
ATOM   1179 HD22 LEU    76      49.400  34.006  40.601  1.00  0.00           H
ATOM   1180 HD23 LEU    76      50.761  33.025  40.292  1.00  0.00           H
ATOM   1181  C   LEU    76      51.617  31.427  44.268  1.00  0.00           C
ATOM   1182  O   LEU    76      52.730  31.106  43.872  1.00  0.00           O
ATOM   1183  N   MET    77      50.745  30.499  44.755  1.00  0.00           N
ATOM   1184  H   MET    77      50.030  30.851  45.376  1.00  0.00           H
ATOM   1185  CA  MET    77      50.913  29.012  44.808  1.00  0.00           C
ATOM   1186  HA  MET    77      51.740  28.765  44.142  1.00  0.00           H
ATOM   1187  CB  MET    77      51.330  28.507  46.252  1.00  0.00           C
ATOM   1188  HB2 MET    77      50.441  28.602  46.875  1.00  0.00           H
ATOM   1189  HB3 MET    77      51.585  27.452  46.157  1.00  0.00           H
ATOM   1190  CG  MET    77      52.513  29.246  46.843  1.00  0.00           C
ATOM   1191  HG2 MET    77      53.302  29.361  46.101  1.00  0.00           H
ATOM   1192  HG3 MET    77      52.209  30.246  47.154  1.00  0.00           H
ATOM   1193  SD  MET    77      53.337  28.531  48.334  1.00  0.00           S
ATOM   1194  CE  MET    77      54.030  26.921  47.824  1.00  0.00           C
ATOM   1195  HE1 MET    77      54.740  27.035  47.004  1.00  0.00           H
ATOM   1196  HE2 MET    77      54.556  26.404  48.626  1.00  0.00           H
ATOM   1197  HE3 MET    77      53.181  26.287  47.568  1.00  0.00           H
ATOM   1198  C   MET    77      49.628  28.233  44.372  1.00  0.00           C
ATOM   1199  O   MET    77      48.560  28.805  44.168  1.00  0.00           O
ATOM   1200  N   SER    78      49.774  26.927  44.162  1.00  0.00           N
ATOM   1201  H   SER    78      50.640  26.440  44.343  1.00  0.00           H
ATOM   1202  CA  SER    78      48.651  26.043  43.711  1.00  0.00           C
ATOM   1203  HA  SER    78      47.751  26.539  44.075  1.00  0.00           H
ATOM   1204  CB  SER    78      48.687  25.894  42.148  1.00  0.00           C
ATOM   1205  HB2 SER    78      47.727  25.534  41.779  1.00  0.00           H
ATOM   1206  HB3 SER    78      48.849  26.884  41.724  1.00  0.00           H
ATOM   1207  OG  SER    78      49.653  25.019  41.619  1.00  0.00           O
ATOM   1208  HG  SER    78      50.448  25.472  41.330  1.00  0.00           H
ATOM   1209  C   SER    78      48.864  24.611  44.316  1.00  0.00           C
ATOM   1210  O   SER    78      50.048  24.189  44.361  1.00  0.00           O
ATOM   1211  N   CYS    79      47.756  24.007  44.672  1.00  0.00           N
ATOM   1212  H   CYS    79      46.900  24.542  44.678  1.00  0.00           H
ATOM   1213  CA  CYS    79      47.774  22.547  44.919  1.00  0.00           C
ATOM   1214  HA  CYS    79      48.732  22.089  44.677  1.00  0.00           H
ATOM   1215  CB  CYS    79      47.661  22.316  46.395  1.00  0.00           C
ATOM   1216  HB2 CYS    79      47.598  21.279  46.722  1.00  0.00           H
ATOM   1217  HB3 CYS    79      48.550  22.732  46.871  1.00  0.00           H
ATOM   1218  SG  CYS    79      46.384  23.213  47.250  1.00  0.00           S
ATOM   1219  HG  CYS    79      45.761  22.140  47.747  1.00  0.00           H
ATOM   1220  C   CYS    79      46.598  21.909  44.122  1.00  0.00           C
ATOM   1221  O   CYS    79      45.864  22.614  43.392  1.00  0.00           O
ATOM   1222  N   PRO    80      46.299  20.579  44.192  1.00  0.00           N
ATOM   1223  CD  PRO    80      47.104  19.432  44.562  1.00  0.00           C
ATOM   1224  HD2 PRO    80      46.734  19.051  45.513  1.00  0.00           H
ATOM   1225  HD3 PRO    80      48.156  19.691  44.687  1.00  0.00           H
ATOM   1226  CG  PRO    80      46.872  18.407  43.537  1.00  0.00           C
ATOM   1227  HG2 PRO    80      47.348  17.443  43.720  1.00  0.00           H
ATOM   1228  HG3 PRO    80      47.245  18.795  42.589  1.00  0.00           H
ATOM   1229  CB  PRO    80      45.366  18.502  43.387  1.00  0.00           C
ATOM   1230  HB2 PRO    80      44.880  17.869  44.128  1.00  0.00           H
ATOM   1231  HB3 PRO    80      45.057  18.261  42.369  1.00  0.00           H
ATOM   1232  CA  PRO    80      45.095  20.011  43.513  1.00  0.00           C
ATOM   1233  HA  PRO    80      45.044  20.405  42.499  1.00  0.00           H
ATOM   1234  C   PRO    80      43.764  20.259  44.227  1.00  0.00           C
ATOM   1235  O   PRO    80      43.782  20.785  45.364  1.00  0.00           O
ATOM   1236  N   VAL    81      42.670  20.022  43.574  1.00  0.00           N
ATOM   1237  H   VAL    81      42.552  19.561  42.683  1.00  0.00           H
ATOM   1238  CA  VAL    81      41.379  20.584  44.006  1.00  0.00           C
ATOM   1239  HA  VAL    81      41.630  21.614  44.259  1.00  0.00           H
ATOM   1240  CB  VAL    81      40.305  20.510  42.892  1.00  0.00           C
ATOM   1241  HB  VAL    81      40.731  21.055  42.050  1.00  0.00           H
ATOM   1242  CG1 VAL    81      40.015  19.018  42.408  1.00  0.00           C
ATOM   1243 HG11 VAL    81      39.477  19.037  41.460  1.00  0.00           H
ATOM   1244 HG12 VAL    81      40.957  18.492  42.249  1.00  0.00           H
ATOM   1245 HG13 VAL    81      39.436  18.453  43.140  1.00  0.00           H
ATOM   1246  CG2 VAL    81      38.941  21.245  43.172  1.00  0.00           C
ATOM   1247 HG21 VAL    81      38.168  20.747  43.759  1.00  0.00           H
ATOM   1248 HG22 VAL    81      39.217  22.157  43.701  1.00  0.00           H
ATOM   1249 HG23 VAL    81      38.519  21.501  42.201  1.00  0.00           H
ATOM   1250  C   VAL    81      40.896  20.011  45.386  1.00  0.00           C
ATOM   1251  O   VAL    81      40.789  18.765  45.547  1.00  0.00           O
ATOM   1252  N   GLY    82      40.497  20.863  46.374  1.00  0.00           N
ATOM   1253  H   GLY    82      40.599  21.852  46.197  1.00  0.00           H
ATOM   1254  CA  GLY    82      40.135  20.459  47.717  1.00  0.00           C
ATOM   1255  HA2 GLY    82      40.030  21.419  48.222  1.00  0.00           H
ATOM   1256  HA3 GLY    82      39.221  19.866  47.687  1.00  0.00           H
ATOM   1257  C   GLY    82      41.193  19.734  48.520  1.00  0.00           C
ATOM   1258  O   GLY    82      40.803  19.198  49.605  1.00  0.00           O
ATOM   1259  N   GLU    83      42.446  19.721  48.137  1.00  0.00           N
ATOM   1260  H   GLU    83      42.626  19.953  47.171  1.00  0.00           H
ATOM   1261  CA  GLU    83      43.613  19.323  48.916  1.00  0.00           C
ATOM   1262  HA  GLU    83      43.301  18.540  49.606  1.00  0.00           H
ATOM   1263  CB  GLU    83      44.736  18.834  48.016  1.00  0.00           C
ATOM   1264  HB2 GLU    83      45.244  19.559  47.380  1.00  0.00           H
ATOM   1265  HB3 GLU    83      45.592  18.514  48.610  1.00  0.00           H
ATOM   1266  CG  GLU    83      44.317  17.622  47.156  1.00  0.00           C
ATOM   1267  HG2 GLU    83      43.541  17.916  46.450  1.00  0.00           H
ATOM   1268  HG3 GLU    83      45.080  17.278  46.458  1.00  0.00           H
ATOM   1269  CD  GLU    83      43.696  16.495  47.943  1.00  0.00           C
ATOM   1270  OE1 GLU    83      42.522  16.106  47.755  1.00  0.00           O
ATOM   1271  OE2 GLU    83      44.442  15.918  48.774  1.00  0.00           O
ATOM   1272  C   GLU    83      44.031  20.517  49.828  1.00  0.00           C
ATOM   1273  O   GLU    83      44.278  21.592  49.348  1.00  0.00           O
ATOM   1274  N   ALA    84      44.257  20.201  51.121  1.00  0.00           N
ATOM   1275  H   ALA    84      44.023  19.290  51.491  1.00  0.00           H
ATOM   1276  CA  ALA    84      44.559  21.324  52.063  1.00  0.00           C
ATOM   1277  HA  ALA    84      43.805  22.092  51.889  1.00  0.00           H
ATOM   1278  CB  ALA    84      44.355  20.853  53.534  1.00  0.00           C
ATOM   1279  HB1 ALA    84      43.299  20.962  53.783  1.00  0.00           H
ATOM   1280  HB2 ALA    84      44.796  19.860  53.626  1.00  0.00           H
ATOM   1281  HB3 ALA    84      44.717  21.523  54.314  1.00  0.00           H
ATOM   1282  C   ALA    84      46.000  21.851  51.717  1.00  0.00           C
ATOM   1283  O   ALA    84      46.970  21.073  51.767  1.00  0.00           O
ATOM   1284  N   PRO    85      46.195  23.156  51.458  1.00  0.00           N
ATOM   1285  CD  PRO    85      45.208  24.266  51.420  1.00  0.00           C
ATOM   1286  HD2 PRO    85      44.613  24.274  52.334  1.00  0.00           H
ATOM   1287  HD3 PRO    85      44.594  24.053  50.545  1.00  0.00           H
ATOM   1288  CG  PRO    85      46.016  25.535  51.242  1.00  0.00           C
ATOM   1289  HG2 PRO    85      46.314  25.832  52.248  1.00  0.00           H
ATOM   1290  HG3 PRO    85      45.417  26.381  50.908  1.00  0.00           H
ATOM   1291  CB  PRO    85      47.249  25.125  50.443  1.00  0.00           C
ATOM   1292  HB2 PRO    85      48.147  25.732  50.555  1.00  0.00           H
ATOM   1293  HB3 PRO    85      47.116  25.266  49.370  1.00  0.00           H
ATOM   1294  CA  PRO    85      47.433  23.611  50.837  1.00  0.00           C
ATOM   1295  HA  PRO    85      47.568  22.920  50.005  1.00  0.00           H
ATOM   1296  C   PRO    85      48.770  23.440  51.642  1.00  0.00           C
ATOM   1297  O   PRO    85      49.100  24.184  52.499  1.00  0.00           O
ATOM   1298  N   SER    86      49.526  22.358  51.297  1.00  0.00           N
ATOM   1299  H   SER    86      49.237  21.797  50.508  1.00  0.00           H
ATOM   1300  CA  SER    86      50.703  21.921  52.153  1.00  0.00           C
ATOM   1301  HA  SER    86      50.815  22.634  52.970  1.00  0.00           H
ATOM   1302  CB  SER    86      50.415  20.466  52.620  1.00  0.00           C
ATOM   1303  HB2 SER    86      49.489  20.392  53.189  1.00  0.00           H
ATOM   1304  HB3 SER    86      50.230  19.808  51.771  1.00  0.00           H
ATOM   1305  OG  SER    86      51.429  19.854  53.366  1.00  0.00           O
ATOM   1306  HG  SER    86      51.484  20.397  54.155  1.00  0.00           H
ATOM   1307  C   SER    86      51.994  21.887  51.360  1.00  0.00           C
ATOM   1308  O   SER    86      51.917  21.581  50.153  1.00  0.00           O
ATOM   1309  N   PRO    87      53.189  22.028  51.972  1.00  0.00           N
ATOM   1310  CD  PRO    87      53.502  22.409  53.361  1.00  0.00           C
ATOM   1311  HD2 PRO    87      52.713  22.204  54.084  1.00  0.00           H
ATOM   1312  HD3 PRO    87      53.744  23.472  53.356  1.00  0.00           H
ATOM   1313  CG  PRO    87      54.702  21.633  53.749  1.00  0.00           C
ATOM   1314  HG2 PRO    87      54.435  20.590  53.924  1.00  0.00           H
ATOM   1315  HG3 PRO    87      55.252  21.985  54.622  1.00  0.00           H
ATOM   1316  CB  PRO    87      55.520  21.707  52.362  1.00  0.00           C
ATOM   1317  HB2 PRO    87      56.283  20.939  52.229  1.00  0.00           H
ATOM   1318  HB3 PRO    87      55.999  22.679  52.475  1.00  0.00           H
ATOM   1319  CA  PRO    87      54.419  21.673  51.241  1.00  0.00           C
ATOM   1320  HA  PRO    87      54.448  22.418  50.446  1.00  0.00           H
ATOM   1321  C   PRO    87      54.326  20.285  50.636  1.00  0.00           C
ATOM   1322  O   PRO    87      54.901  20.087  49.582  1.00  0.00           O
ATOM   1323  N   TYR    88      53.646  19.309  51.294  1.00  0.00           N
ATOM   1324  H   TYR    88      53.021  19.620  52.024  1.00  0.00           H
ATOM   1325  CA  TYR    88      53.574  18.035  50.677  1.00  0.00           C
ATOM   1326  HA  TYR    88      54.596  17.773  50.403  1.00  0.00           H
ATOM   1327  CB  TYR    88      53.005  17.057  51.765  1.00  0.00           C
ATOM   1328  HB2 TYR    88      51.970  17.369  51.900  1.00  0.00           H
ATOM   1329  HB3 TYR    88      53.001  16.099  51.246  1.00  0.00           H
ATOM   1330  CG  TYR    88      53.815  17.036  53.087  1.00  0.00           C
ATOM   1331  CD1 TYR    88      55.162  16.926  53.078  1.00  0.00           C
ATOM   1332  HD1 TYR    88      55.763  16.855  52.185  1.00  0.00           H
ATOM   1333  CE1 TYR    88      55.911  17.181  54.275  1.00  0.00           C
ATOM   1334  HE1 TYR    88      56.977  17.020  54.211  1.00  0.00           H
ATOM   1335  CZ  TYR    88      55.240  17.389  55.486  1.00  0.00           C
ATOM   1336  OH  TYR    88      55.876  17.781  56.602  1.00  0.00           O
ATOM   1337  HH  TYR    88      55.211  18.053  57.239  1.00  0.00           H
ATOM   1338  CE2 TYR    88      53.800  17.326  55.575  1.00  0.00           C
ATOM   1339  HE2 TYR    88      53.264  17.448  56.505  1.00  0.00           H
ATOM   1340  CD2 TYR    88      53.138  17.145  54.304  1.00  0.00           C
ATOM   1341  HD2 TYR    88      52.066  17.269  54.297  1.00  0.00           H
ATOM   1342  C   TYR    88      52.638  17.864  49.452  1.00  0.00           C
ATOM   1343  O   TYR    88      52.568  16.709  48.951  1.00  0.00           O
ATOM   1344  N   ASN    89      51.867  18.860  48.953  1.00  0.00           N
ATOM   1345  H   ASN    89      51.985  19.746  49.424  1.00  0.00           H
ATOM   1346  CA  ASN    89      50.915  18.648  47.880  1.00  0.00           C
ATOM   1347  HA  ASN    89      51.257  17.773  47.327  1.00  0.00           H
ATOM   1348  CB  ASN    89      49.608  18.269  48.544  1.00  0.00           C
ATOM   1349  HB2 ASN    89      48.969  17.898  47.742  1.00  0.00           H
ATOM   1350  HB3 ASN    89      49.693  17.410  49.209  1.00  0.00           H
ATOM   1351  CG  ASN    89      48.903  19.345  49.288  1.00  0.00           C
ATOM   1352  OD1 ASN    89      49.161  20.582  49.189  1.00  0.00           O
ATOM   1353  ND2 ASN    89      47.845  19.041  50.043  1.00  0.00           N
ATOM   1354 HD21 ASN    89      47.416  19.844  50.481  1.00  0.00           H
ATOM   1355 HD22 ASN    89      47.371  18.150  50.077  1.00  0.00           H
ATOM   1356  C   ASN    89      50.850  19.875  46.934  1.00  0.00           C
ATOM   1357  O   ASN    89      50.235  19.795  45.849  1.00  0.00           O
ATOM   1358  N   SER    90      51.269  21.064  47.301  1.00  0.00           N
ATOM   1359  H   SER    90      51.452  21.124  48.292  1.00  0.00           H
ATOM   1360  CA  SER    90      51.438  22.318  46.654  1.00  0.00           C
ATOM   1361  HA  SER    90      50.616  22.515  45.965  1.00  0.00           H
ATOM   1362  CB  SER    90      51.340  23.428  47.840  1.00  0.00           C
ATOM   1363  HB2 SER    90      52.233  23.398  48.466  1.00  0.00           H
ATOM   1364  HB3 SER    90      51.470  24.432  47.437  1.00  0.00           H
ATOM   1365  OG  SER    90      50.120  23.356  48.446  1.00  0.00           O
ATOM   1366  HG  SER    90      49.951  22.434  48.653  1.00  0.00           H
ATOM   1367  C   SER    90      52.655  22.560  45.844  1.00  0.00           C
ATOM   1368  O   SER    90      53.535  21.639  45.715  1.00  0.00           O
ATOM   1369  N   ARG    91      52.792  23.695  45.141  1.00  0.00           N
ATOM   1370  H   ARG    91      52.038  24.368  45.141  1.00  0.00           H
ATOM   1371  CA  ARG    91      53.870  24.214  44.364  1.00  0.00           C
ATOM   1372  HA  ARG    91      54.823  23.915  44.802  1.00  0.00           H
ATOM   1373  CB  ARG    91      54.039  23.519  42.967  1.00  0.00           C
ATOM   1374  HB2 ARG    91      55.007  23.810  42.560  1.00  0.00           H
ATOM   1375  HB3 ARG    91      54.069  22.431  42.920  1.00  0.00           H
ATOM   1376  CG  ARG    91      52.924  23.944  41.967  1.00  0.00           C
ATOM   1377  HG2 ARG    91      51.996  23.570  42.404  1.00  0.00           H
ATOM   1378  HG3 ARG    91      52.920  25.029  41.867  1.00  0.00           H
ATOM   1379  CD  ARG    91      53.041  23.234  40.555  1.00  0.00           C
ATOM   1380  HD2 ARG    91      53.897  23.750  40.121  1.00  0.00           H
ATOM   1381  HD3 ARG    91      53.248  22.171  40.679  1.00  0.00           H
ATOM   1382  NE  ARG    91      51.910  23.454  39.655  1.00  0.00           N
ATOM   1383  HE  ARG    91      51.724  24.424  39.445  1.00  0.00           H
ATOM   1384  CZ  ARG    91      51.109  22.611  38.952  1.00  0.00           C
ATOM   1385  NH1 ARG    91      50.182  22.885  38.123  1.00  0.00           N
ATOM   1386 HH11 ARG    91      50.010  23.868  37.970  1.00  0.00           H
ATOM   1387 HH12 ARG    91      49.777  22.107  37.623  1.00  0.00           H
ATOM   1388  NH2 ARG    91      51.219  21.339  39.033  1.00  0.00           N
ATOM   1389 HH21 ARG    91      52.035  21.021  39.535  1.00  0.00           H
ATOM   1390 HH22 ARG    91      50.616  20.716  38.515  1.00  0.00           H
ATOM   1391  C   ARG    91      53.667  25.738  44.185  1.00  0.00           C
ATOM   1392  O   ARG    91      52.498  26.219  44.197  1.00  0.00           O
ATOM   1393  N   PHE    92      54.797  26.502  44.085  1.00  0.00           N
ATOM   1394  H   PHE    92      55.635  25.988  44.317  1.00  0.00           H
ATOM   1395  CA  PHE    92      54.878  27.899  43.903  1.00  0.00           C
ATOM   1396  HA  PHE    92      53.988  28.259  44.419  1.00  0.00           H
ATOM   1397  CB  PHE    92      56.182  28.454  44.521  1.00  0.00           C
ATOM   1398  HB2 PHE    92      56.194  28.386  45.609  1.00  0.00           H
ATOM   1399  HB3 PHE    92      56.908  27.742  44.130  1.00  0.00           H
ATOM   1400  CG  PHE    92      56.659  29.788  44.071  1.00  0.00           C
ATOM   1401  CD1 PHE    92      57.457  29.937  42.948  1.00  0.00           C
ATOM   1402  HD1 PHE    92      57.767  29.128  42.303  1.00  0.00           H
ATOM   1403  CE1 PHE    92      58.145  31.182  42.670  1.00  0.00           C
ATOM   1404  HE1 PHE    92      58.746  31.366  41.791  1.00  0.00           H
ATOM   1405  CZ  PHE    92      57.940  32.266  43.531  1.00  0.00           C
ATOM   1406  HZ  PHE    92      58.481  33.162  43.263  1.00  0.00           H
ATOM   1407  CE2 PHE    92      57.112  32.131  44.638  1.00  0.00           C
ATOM   1408  HE2 PHE    92      56.974  33.015  45.244  1.00  0.00           H
ATOM   1409  CD2 PHE    92      56.451  30.897  44.905  1.00  0.00           C
ATOM   1410  HD2 PHE    92      55.835  30.762  45.782  1.00  0.00           H
ATOM   1411  C   PHE    92      54.848  28.252  42.497  1.00  0.00           C
ATOM   1412  O   PHE    92      55.333  27.493  41.643  1.00  0.00           O
ATOM   1413  N   GLU    93      54.206  29.387  42.202  1.00  0.00           N
ATOM   1414  H   GLU    93      53.928  29.919  43.014  1.00  0.00           H
ATOM   1415  CA  GLU    93      54.016  29.891  40.836  1.00  0.00           C
ATOM   1416  HA  GLU    93      54.460  29.251  40.074  1.00  0.00           H
ATOM   1417  CB  GLU    93      52.473  29.979  40.455  1.00  0.00           C
ATOM   1418  HB2 GLU    93      51.894  30.786  40.902  1.00  0.00           H
ATOM   1419  HB3 GLU    93      52.389  30.355  39.435  1.00  0.00           H
ATOM   1420  CG  GLU    93      51.579  28.753  40.731  1.00  0.00           C
ATOM   1421  HG2 GLU    93      51.494  28.605  41.807  1.00  0.00           H
ATOM   1422  HG3 GLU    93      50.576  29.104  40.484  1.00  0.00           H
ATOM   1423  CD  GLU    93      51.894  27.514  39.841  1.00  0.00           C
ATOM   1424  OE1 GLU    93      51.285  26.444  40.128  1.00  0.00           O
ATOM   1425  OE2 GLU    93      52.621  27.637  38.842  1.00  0.00           O
ATOM   1426  C   GLU    93      54.709  31.217  40.664  1.00  0.00           C
ATOM   1427  O   GLU    93      55.240  31.471  39.565  1.00  0.00           O
ATOM   1428  N   SER    94      54.680  32.097  41.632  1.00  0.00           N
ATOM   1429  H   SER    94      54.114  31.942  42.453  1.00  0.00           H
ATOM   1430  CA  SER    94      55.349  33.445  41.535  1.00  0.00           C
ATOM   1431  HA  SER    94      56.377  33.299  41.201  1.00  0.00           H
ATOM   1432  CB  SER    94      54.623  34.372  40.490  1.00  0.00           C
ATOM   1433  HB2 SER    94      54.349  33.818  39.593  1.00  0.00           H
ATOM   1434  HB3 SER    94      53.740  34.739  41.011  1.00  0.00           H
ATOM   1435  OG  SER    94      55.328  35.560  40.179  1.00  0.00           O
ATOM   1436  HG  SER    94      55.262  36.212  40.880  1.00  0.00           H
ATOM   1437  C   SER    94      55.514  34.281  42.869  1.00  0.00           C
ATOM   1438  O   SER    94      54.642  34.010  43.694  1.00  0.00           O
ATOM   1439  N   VAL    95      56.433  35.297  42.936  1.00  0.00           N
ATOM   1440  H   VAL    95      57.095  35.387  42.179  1.00  0.00           H
ATOM   1441  CA  VAL    95      56.258  36.455  43.745  1.00  0.00           C
ATOM   1442  HA  VAL    95      55.960  36.084  44.726  1.00  0.00           H
ATOM   1443  CB  VAL    95      57.488  37.333  43.918  1.00  0.00           C
ATOM   1444  HB  VAL    95      58.006  37.602  42.997  1.00  0.00           H
ATOM   1445  CG1 VAL    95      57.217  38.657  44.664  1.00  0.00           C
ATOM   1446 HG11 VAL    95      58.126  38.975  45.173  1.00  0.00           H
ATOM   1447 HG12 VAL    95      57.020  39.407  43.898  1.00  0.00           H
ATOM   1448 HG13 VAL    95      56.557  38.387  45.489  1.00  0.00           H
ATOM   1449  CG2 VAL    95      58.540  36.527  44.699  1.00  0.00           C
ATOM   1450 HG21 VAL    95      59.355  37.245  44.797  1.00  0.00           H
ATOM   1451 HG22 VAL    95      58.162  36.187  45.663  1.00  0.00           H
ATOM   1452 HG23 VAL    95      58.729  35.664  44.061  1.00  0.00           H
ATOM   1453  C   VAL    95      55.128  37.257  43.175  1.00  0.00           C
ATOM   1454  O   VAL    95      55.140  37.649  42.006  1.00  0.00           O
ATOM   1455  N   ALA    96      54.116  37.407  44.001  1.00  0.00           N
ATOM   1456  H   ALA    96      54.140  37.154  44.979  1.00  0.00           H
ATOM   1457  CA  ALA    96      52.811  38.067  43.582  1.00  0.00           C
ATOM   1458  HA  ALA    96      52.923  38.971  42.983  1.00  0.00           H
ATOM   1459  CB  ALA    96      52.062  36.967  42.793  1.00  0.00           C
ATOM   1460  HB1 ALA    96      52.724  36.403  42.135  1.00  0.00           H
ATOM   1461  HB2 ALA    96      51.712  36.273  43.557  1.00  0.00           H
ATOM   1462  HB3 ALA    96      51.196  37.323  42.236  1.00  0.00           H
ATOM   1463  C   ALA    96      51.989  38.571  44.790  1.00  0.00           C
ATOM   1464  O   ALA    96      51.984  37.929  45.794  1.00  0.00           O
ATOM   1465  N   TRP    97      51.231  39.639  44.673  1.00  0.00           N
ATOM   1466  H   TRP    97      51.466  40.258  43.910  1.00  0.00           H
ATOM   1467  CA  TRP    97      50.130  40.231  45.493  1.00  0.00           C
ATOM   1468  HA  TRP    97      49.953  39.358  46.120  1.00  0.00           H
ATOM   1469  CB  TRP    97      50.600  41.476  46.259  1.00  0.00           C
ATOM   1470  HB2 TRP    97      49.779  41.986  46.763  1.00  0.00           H
ATOM   1471  HB3 TRP    97      51.171  41.178  47.137  1.00  0.00           H
ATOM   1472  CG  TRP    97      51.342  42.494  45.430  1.00  0.00           C
ATOM   1473  CD1 TRP    97      52.634  42.794  45.658  1.00  0.00           C
ATOM   1474  HD1 TRP    97      53.213  42.231  46.375  1.00  0.00           H
ATOM   1475  NE1 TRP    97      53.004  43.750  44.731  1.00  0.00           N
ATOM   1476  HE1 TRP    97      53.943  44.111  44.645  1.00  0.00           H
ATOM   1477  CE2 TRP    97      51.977  44.175  43.943  1.00  0.00           C
ATOM   1478  CZ2 TRP    97      51.794  45.252  43.018  1.00  0.00           C
ATOM   1479  HZ2 TRP    97      52.629  45.841  42.668  1.00  0.00           H
ATOM   1480  CH2 TRP    97      50.545  45.426  42.440  1.00  0.00           C
ATOM   1481  HH2 TRP    97      50.330  46.210  41.730  1.00  0.00           H
ATOM   1482  CZ3 TRP    97      49.445  44.704  42.951  1.00  0.00           C
ATOM   1483  HZ3 TRP    97      48.438  44.962  42.658  1.00  0.00           H
ATOM   1484  CE3 TRP    97      49.604  43.577  43.751  1.00  0.00           C
ATOM   1485  HE3 TRP    97      48.736  42.978  43.981  1.00  0.00           H
ATOM   1486  CD2 TRP    97      50.843  43.353  44.315  1.00  0.00           C
ATOM   1487  C   TRP    97      48.769  40.322  44.824  1.00  0.00           C
ATOM   1488  O   TRP    97      47.826  40.475  45.514  1.00  0.00           O
ATOM   1489  N   SER    98      48.609  40.014  43.574  1.00  0.00           N
ATOM   1490  H   SER    98      49.459  39.729  43.110  1.00  0.00           H
ATOM   1491  CA  SER    98      47.398  39.760  42.842  1.00  0.00           C
ATOM   1492  HA  SER    98      46.523  39.608  43.475  1.00  0.00           H
ATOM   1493  CB  SER    98      47.079  41.049  42.083  1.00  0.00           C
ATOM   1494  HB2 SER    98      46.675  41.665  42.887  1.00  0.00           H
ATOM   1495  HB3 SER    98      48.027  41.474  41.754  1.00  0.00           H
ATOM   1496  OG  SER    98      46.124  40.872  41.026  1.00  0.00           O
ATOM   1497  HG  SER    98      45.275  40.611  41.387  1.00  0.00           H
ATOM   1498  C   SER    98      47.640  38.639  41.818  1.00  0.00           C
ATOM   1499  O   SER    98      48.798  38.302  41.572  1.00  0.00           O
ATOM   1500  N   ALA    99      46.614  37.865  41.460  1.00  0.00           N
ATOM   1501  H   ALA    99      45.702  38.111  41.818  1.00  0.00           H
ATOM   1502  CA  ALA    99      46.744  36.570  40.828  1.00  0.00           C
ATOM   1503  HA  ALA    99      47.563  36.512  40.112  1.00  0.00           H
ATOM   1504  CB  ALA    99      47.062  35.585  41.926  1.00  0.00           C
ATOM   1505  HB1 ALA    99      46.485  35.744  42.837  1.00  0.00           H
ATOM   1506  HB2 ALA    99      46.892  34.623  41.443  1.00  0.00           H
ATOM   1507  HB3 ALA    99      48.110  35.689  42.205  1.00  0.00           H
ATOM   1508  C   ALA    99      45.605  35.972  40.012  1.00  0.00           C
ATOM   1509  O   ALA    99      44.414  36.211  40.261  1.00  0.00           O
ATOM   1510  N   SER   100      45.923  35.151  38.998  1.00  0.00           N
ATOM   1511  H   SER   100      46.924  35.082  38.889  1.00  0.00           H
ATOM   1512  CA  SER   100      44.977  34.441  38.200  1.00  0.00           C
ATOM   1513  HA  SER   100      44.294  33.976  38.910  1.00  0.00           H
ATOM   1514  CB  SER   100      44.321  35.438  37.229  1.00  0.00           C
ATOM   1515  HB2 SER   100      43.899  36.268  37.796  1.00  0.00           H
ATOM   1516  HB3 SER   100      45.000  35.772  36.444  1.00  0.00           H
ATOM   1517  OG  SER   100      43.256  34.778  36.536  1.00  0.00           O
ATOM   1518  HG  SER   100      42.511  34.868  37.135  1.00  0.00           H
ATOM   1519  C   SER   100      45.645  33.303  37.523  1.00  0.00           C
ATOM   1520  O   SER   100      46.801  33.271  37.193  1.00  0.00           O
ATOM   1521  N   ALA   101      44.839  32.241  37.212  1.00  0.00           N
ATOM   1522  H   ALA   101      43.886  32.398  37.511  1.00  0.00           H
ATOM   1523  CA  ALA   101      45.313  30.938  36.597  1.00  0.00           C
ATOM   1524  HA  ALA   101      46.108  31.192  35.895  1.00  0.00           H
ATOM   1525  CB  ALA   101      45.966  30.100  37.646  1.00  0.00           C
ATOM   1526  HB1 ALA   101      46.602  29.309  37.248  1.00  0.00           H
ATOM   1527  HB2 ALA   101      46.569  30.764  38.264  1.00  0.00           H
ATOM   1528  HB3 ALA   101      45.174  29.681  38.267  1.00  0.00           H
ATOM   1529  C   ALA   101      44.293  30.185  35.757  1.00  0.00           C
ATOM   1530  O   ALA   101      43.105  30.092  36.137  1.00  0.00           O
ATOM   1531  N   CYX   102      44.710  29.755  34.619  1.00  0.00           N
ATOM   1532  H   CYX   102      45.621  30.046  34.295  1.00  0.00           H
ATOM   1533  CA  CYX   102      43.825  28.928  33.700  1.00  0.00           C
ATOM   1534  HA  CYX   102      43.119  28.230  34.150  1.00  0.00           H
ATOM   1535  CB  CYX   102      42.974  29.916  32.986  1.00  0.00           C
ATOM   1536  HB2 CYX   102      42.297  29.383  32.317  1.00  0.00           H
ATOM   1537  HB3 CYX   102      42.266  30.346  33.693  1.00  0.00           H
ATOM   1538  SG  CYX   102      43.911  31.222  32.070  1.00  0.00           S
ATOM   1539  C   CYX   102      44.773  28.068  32.825  1.00  0.00           C
ATOM   1540  O   CYX   102      45.944  27.940  33.030  1.00  0.00           O
ATOM   1541  N   HIE   103      44.220  27.329  31.876  1.00  0.00           N
ATOM   1542  H   HIE   103      43.377  27.728  31.489  1.00  0.00           H
ATOM   1543  CA  HIE   103      44.847  26.255  31.045  1.00  0.00           C
ATOM   1544  HA  HIE   103      45.926  26.411  31.073  1.00  0.00           H
ATOM   1545  CB  HIE   103      44.536  24.974  31.731  1.00  0.00           C
ATOM   1546  HB2 HIE   103      44.731  25.017  32.802  1.00  0.00           H
ATOM   1547  HB3 HIE   103      43.455  24.862  31.653  1.00  0.00           H
ATOM   1548  CG  HIE   103      45.291  23.792  31.059  1.00  0.00           C
ATOM   1549  ND1 HIE   103      45.108  23.295  29.769  1.00  0.00           N
ATOM   1550  CE1 HIE   103      45.943  22.244  29.683  1.00  0.00           C
ATOM   1551  HE1 HIE   103      46.218  21.626  28.841  1.00  0.00           H
ATOM   1552  NE2 HIE   103      46.573  22.029  30.860  1.00  0.00           N
ATOM   1553  HE2 HIE   103      47.226  21.282  31.053  1.00  0.00           H
ATOM   1554  CD2 HIE   103      46.068  22.896  31.737  1.00  0.00           C
ATOM   1555  HD2 HIE   103      46.335  23.129  32.757  1.00  0.00           H
ATOM   1556  C   HIE   103      44.357  26.304  29.572  1.00  0.00           C
ATOM   1557  O   HIE   103      43.175  26.274  29.369  1.00  0.00           O
ATOM   1558  N   ASP   104      45.261  26.374  28.568  1.00  0.00           N
ATOM   1559  H   ASP   104      46.264  26.315  28.674  1.00  0.00           H
ATOM   1560  CA  ASP   104      44.906  26.606  27.159  1.00  0.00           C
ATOM   1561  HA  ASP   104      44.097  27.337  27.178  1.00  0.00           H
ATOM   1562  CB  ASP   104      46.001  27.381  26.410  1.00  0.00           C
ATOM   1563  HB2 ASP   104      45.650  28.032  25.608  1.00  0.00           H
ATOM   1564  HB3 ASP   104      46.421  28.053  27.160  1.00  0.00           H
ATOM   1565  CG  ASP   104      47.171  26.430  25.972  1.00  0.00           C
ATOM   1566  OD1 ASP   104      47.343  25.287  26.455  1.00  0.00           O
ATOM   1567  OD2 ASP   104      48.008  26.984  25.209  1.00  0.00           O
ATOM   1568  C   ASP   104      44.491  25.412  26.320  1.00  0.00           C
ATOM   1569  O   ASP   104      44.485  25.479  25.036  1.00  0.00           O
ATOM   1570  N   GLY   105      44.402  24.249  27.005  1.00  0.00           N
ATOM   1571  H   GLY   105      44.599  24.359  27.990  1.00  0.00           H
ATOM   1572  CA  GLY   105      44.386  22.902  26.376  1.00  0.00           C
ATOM   1573  HA2 GLY   105      43.617  22.296  26.855  1.00  0.00           H
ATOM   1574  HA3 GLY   105      44.079  23.019  25.337  1.00  0.00           H
ATOM   1575  C   GLY   105      45.668  22.050  26.360  1.00  0.00           C
ATOM   1576  O   GLY   105      45.709  20.828  26.672  1.00  0.00           O
ATOM   1577  N   THR   106      46.830  22.643  26.020  1.00  0.00           N
ATOM   1578  H   THR   106      46.797  23.518  25.517  1.00  0.00           H
ATOM   1579  CA  THR   106      48.126  22.021  26.029  1.00  0.00           C
ATOM   1580  HA  THR   106      48.071  20.986  25.690  1.00  0.00           H
ATOM   1581  CB  THR   106      49.000  22.751  24.985  1.00  0.00           C
ATOM   1582  HB  THR   106      49.091  23.834  25.074  1.00  0.00           H
ATOM   1583  CG2 THR   106      50.450  22.121  24.963  1.00  0.00           C
ATOM   1584 HG21 THR   106      51.041  22.488  24.124  1.00  0.00           H
ATOM   1585 HG22 THR   106      50.836  22.264  25.973  1.00  0.00           H
ATOM   1586 HG23 THR   106      50.512  21.080  24.647  1.00  0.00           H
ATOM   1587  OG1 THR   106      48.494  22.441  23.673  1.00  0.00           O
ATOM   1588  HG1 THR   106      47.536  22.478  23.734  1.00  0.00           H
ATOM   1589  C   THR   106      48.781  22.103  27.413  1.00  0.00           C
ATOM   1590  O   THR   106      49.401  21.155  27.879  1.00  0.00           O
ATOM   1591  N   SER   107      48.617  23.272  28.101  1.00  0.00           N
ATOM   1592  H   SER   107      48.059  24.001  27.682  1.00  0.00           H
ATOM   1593  CA  SER   107      49.356  23.578  29.331  1.00  0.00           C
ATOM   1594  HA  SER   107      49.253  22.727  30.005  1.00  0.00           H
ATOM   1595  CB  SER   107      50.804  23.925  28.992  1.00  0.00           C
ATOM   1596  HB2 SER   107      51.425  23.094  28.655  1.00  0.00           H
ATOM   1597  HB3 SER   107      50.861  24.709  28.237  1.00  0.00           H
ATOM   1598  OG  SER   107      51.351  24.223  30.217  1.00  0.00           O
ATOM   1599  HG  SER   107      51.268  23.489  30.830  1.00  0.00           H
ATOM   1600  C   SER   107      48.666  24.659  30.277  1.00  0.00           C
ATOM   1601  O   SER   107      47.948  25.440  29.757  1.00  0.00           O
ATOM   1602  N   TRP   108      48.952  24.686  31.616  1.00  0.00           N
ATOM   1603  H   TRP   108      49.678  24.019  31.835  1.00  0.00           H
ATOM   1604  CA  TRP   108      48.572  25.716  32.498  1.00  0.00           C
ATOM   1605  HA  TRP   108      47.508  25.934  32.399  1.00  0.00           H
ATOM   1606  CB  TRP   108      48.911  25.239  33.973  1.00  0.00           C
ATOM   1607  HB2 TRP   108      49.973  25.001  34.023  1.00  0.00           H
ATOM   1608  HB3 TRP   108      48.772  26.084  34.648  1.00  0.00           H
ATOM   1609  CG  TRP   108      48.071  24.093  34.505  1.00  0.00           C
ATOM   1610  CD1 TRP   108      48.449  22.782  34.662  1.00  0.00           C
ATOM   1611  HD1 TRP   108      49.398  22.322  34.432  1.00  0.00           H
ATOM   1612  NE1 TRP   108      47.434  22.149  35.295  1.00  0.00           N
ATOM   1613  HE1 TRP   108      47.472  21.183  35.587  1.00  0.00           H
ATOM   1614  CE2 TRP   108      46.351  22.937  35.497  1.00  0.00           C
ATOM   1615  CZ2 TRP   108      45.103  22.695  36.049  1.00  0.00           C
ATOM   1616  HZ2 TRP   108      44.835  21.683  36.314  1.00  0.00           H
ATOM   1617  CH2 TRP   108      44.176  23.703  36.227  1.00  0.00           C
ATOM   1618  HH2 TRP   108      43.233  23.502  36.713  1.00  0.00           H
ATOM   1619  CZ3 TRP   108      44.515  25.037  35.755  1.00  0.00           C
ATOM   1620  HZ3 TRP   108      43.794  25.828  35.896  1.00  0.00           H
ATOM   1621  CE3 TRP   108      45.830  25.267  35.199  1.00  0.00           C
ATOM   1622  HE3 TRP   108      46.168  26.281  35.042  1.00  0.00           H
ATOM   1623  CD2 TRP   108      46.711  24.202  34.953  1.00  0.00           C
ATOM   1624  C   TRP   108      49.225  27.136  32.204  1.00  0.00           C
ATOM   1625  O   TRP   108      50.377  27.203  31.851  1.00  0.00           O
ATOM   1626  N   LEU   109      48.517  28.224  32.469  1.00  0.00           N
ATOM   1627  H   LEU   109      47.602  28.131  32.888  1.00  0.00           H
ATOM   1628  CA  LEU   109      48.815  29.605  32.285  1.00  0.00           C
ATOM   1629  HA  LEU   109      49.860  29.612  31.974  1.00  0.00           H
ATOM   1630  CB  LEU   109      47.882  30.228  31.199  1.00  0.00           C
ATOM   1631  HB2 LEU   109      47.668  29.401  30.522  1.00  0.00           H
ATOM   1632  HB3 LEU   109      46.907  30.450  31.631  1.00  0.00           H
ATOM   1633  CG  LEU   109      48.349  31.343  30.325  1.00  0.00           C
ATOM   1634  HG  LEU   109      49.428  31.226  30.227  1.00  0.00           H
ATOM   1635  CD1 LEU   109      47.692  31.159  28.892  1.00  0.00           C
ATOM   1636 HD11 LEU   109      46.611  31.239  29.009  1.00  0.00           H
ATOM   1637 HD12 LEU   109      47.954  31.952  28.193  1.00  0.00           H
ATOM   1638 HD13 LEU   109      48.102  30.236  28.480  1.00  0.00           H
ATOM   1639  CD2 LEU   109      47.972  32.697  30.849  1.00  0.00           C
ATOM   1640 HD21 LEU   109      48.227  33.491  30.147  1.00  0.00           H
ATOM   1641 HD22 LEU   109      46.899  32.794  31.011  1.00  0.00           H
ATOM   1642 HD23 LEU   109      48.418  32.883  31.826  1.00  0.00           H
ATOM   1643  C   LEU   109      48.535  30.224  33.670  1.00  0.00           C
ATOM   1644  O   LEU   109      47.462  30.107  34.297  1.00  0.00           O
ATOM   1645  N   THR   110      49.559  30.975  34.162  1.00  0.00           N
ATOM   1646  H   THR   110      50.294  31.238  33.522  1.00  0.00           H
ATOM   1647  CA  THR   110      49.595  31.572  35.538  1.00  0.00           C
ATOM   1648  HA  THR   110      48.539  31.561  35.805  1.00  0.00           H
ATOM   1649  CB  THR   110      50.441  30.832  36.550  1.00  0.00           C
ATOM   1650  HB  THR   110      50.452  31.396  37.483  1.00  0.00           H
ATOM   1651  CG2 THR   110      49.720  29.600  37.063  1.00  0.00           C
ATOM   1652 HG21 THR   110      49.383  29.006  36.213  1.00  0.00           H
ATOM   1653 HG22 THR   110      50.309  29.033  37.784  1.00  0.00           H
ATOM   1654 HG23 THR   110      48.803  29.825  37.607  1.00  0.00           H
ATOM   1655  OG1 THR   110      51.710  30.323  36.154  1.00  0.00           O
ATOM   1656  HG1 THR   110      52.319  31.064  36.139  1.00  0.00           H
ATOM   1657  C   THR   110      50.056  33.024  35.473  1.00  0.00           C
ATOM   1658  O   THR   110      51.064  33.326  34.864  1.00  0.00           O
ATOM   1659  N   ILE   111      49.248  33.947  35.977  1.00  0.00           N
ATOM   1660  H   ILE   111      48.387  33.783  36.477  1.00  0.00           H
ATOM   1661  CA  ILE   111      49.543  35.404  35.933  1.00  0.00           C
ATOM   1662  HA  ILE   111      50.460  35.513  35.354  1.00  0.00           H
ATOM   1663  CB  ILE   111      48.270  36.137  35.421  1.00  0.00           C
ATOM   1664  HB  ILE   111      47.323  35.912  35.913  1.00  0.00           H
ATOM   1665  CG2 ILE   111      48.513  37.635  35.526  1.00  0.00           C
ATOM   1666 HG21 ILE   111      49.445  37.819  34.991  1.00  0.00           H
ATOM   1667 HG22 ILE   111      47.708  38.195  35.051  1.00  0.00           H
ATOM   1668 HG23 ILE   111      48.690  38.104  36.494  1.00  0.00           H
ATOM   1669  CG1 ILE   111      47.918  35.773  33.930  1.00  0.00           C
ATOM   1670 HG12 ILE   111      48.599  36.246  33.223  1.00  0.00           H
ATOM   1671 HG13 ILE   111      47.929  34.694  33.787  1.00  0.00           H
ATOM   1672  CD1 ILE   111      46.446  36.252  33.644  1.00  0.00           C
ATOM   1673 HD11 ILE   111      46.182  36.051  32.606  1.00  0.00           H
ATOM   1674 HD12 ILE   111      45.740  35.778  34.324  1.00  0.00           H
ATOM   1675 HD13 ILE   111      46.305  37.333  33.620  1.00  0.00           H
ATOM   1676  C   ILE   111      49.843  35.916  37.300  1.00  0.00           C
ATOM   1677  O   ILE   111      48.941  35.802  38.135  1.00  0.00           O
ATOM   1678  N   GLY   112      51.097  36.302  37.517  1.00  0.00           N
ATOM   1679  H   GLY   112      51.717  36.262  36.721  1.00  0.00           H
ATOM   1680  CA  GLY   112      51.563  36.833  38.834  1.00  0.00           C
ATOM   1681  HA2 GLY   112      50.742  36.843  39.551  1.00  0.00           H
ATOM   1682  HA3 GLY   112      52.431  36.362  39.293  1.00  0.00           H
ATOM   1683  C   GLY   112      51.967  38.305  38.833  1.00  0.00           C
ATOM   1684  O   GLY   112      52.806  38.679  38.065  1.00  0.00           O
ATOM   1685  N   ILE   113      51.281  39.109  39.685  1.00  0.00           N
ATOM   1686  H   ILE   113      50.644  38.669  40.334  1.00  0.00           H
ATOM   1687  CA  ILE   113      51.463  40.587  39.821  1.00  0.00           C
ATOM   1688  HA  ILE   113      52.048  40.982  38.992  1.00  0.00           H
ATOM   1689  CB  ILE   113      50.067  41.271  39.505  1.00  0.00           C
ATOM   1690  HB  ILE   113      49.293  40.905  40.180  1.00  0.00           H
ATOM   1691  CG2 ILE   113      50.241  42.725  39.735  1.00  0.00           C
ATOM   1692 HG21 ILE   113      51.086  43.133  39.181  1.00  0.00           H
ATOM   1693 HG22 ILE   113      49.393  43.378  39.533  1.00  0.00           H
ATOM   1694 HG23 ILE   113      50.561  42.870  40.768  1.00  0.00           H
ATOM   1695  CG1 ILE   113      49.509  41.067  38.063  1.00  0.00           C
ATOM   1696 HG12 ILE   113      50.287  41.481  37.422  1.00  0.00           H
ATOM   1697 HG13 ILE   113      49.411  39.988  37.937  1.00  0.00           H
ATOM   1698  CD1 ILE   113      48.220  41.738  37.678  1.00  0.00           C
ATOM   1699 HD11 ILE   113      47.855  41.199  36.804  1.00  0.00           H
ATOM   1700 HD12 ILE   113      47.503  41.633  38.492  1.00  0.00           H
ATOM   1701 HD13 ILE   113      48.333  42.801  37.467  1.00  0.00           H
ATOM   1702  C   ILE   113      52.150  41.014  41.119  1.00  0.00           C
ATOM   1703  O   ILE   113      51.707  40.754  42.217  1.00  0.00           O
ATOM   1704  N   SER   114      53.261  41.781  41.003  1.00  0.00           N
ATOM   1705  H   SER   114      53.470  42.199  40.108  1.00  0.00           H
ATOM   1706  CA  SER   114      54.226  42.053  42.048  1.00  0.00           C
ATOM   1707  HA  SER   114      53.742  42.149  43.020  1.00  0.00           H
ATOM   1708  CB  SER   114      55.197  40.874  42.186  1.00  0.00           C
ATOM   1709  HB2 SER   114      55.640  40.832  43.182  1.00  0.00           H
ATOM   1710  HB3 SER   114      54.640  39.941  42.108  1.00  0.00           H
ATOM   1711  OG  SER   114      56.136  40.877  41.112  1.00  0.00           O
ATOM   1712  HG  SER   114      55.812  40.258  40.454  1.00  0.00           H
ATOM   1713  C   SER   114      55.028  43.361  41.818  1.00  0.00           C
ATOM   1714  O   SER   114      54.906  43.945  40.738  1.00  0.00           O
ATOM   1715  N   GLY   115      55.813  43.754  42.816  1.00  0.00           N
ATOM   1716  H   GLY   115      55.982  43.203  43.645  1.00  0.00           H
ATOM   1717  CA  GLY   115      56.440  45.098  42.756  1.00  0.00           C
ATOM   1718  HA2 GLY   115      57.376  45.030  43.309  1.00  0.00           H
ATOM   1719  HA3 GLY   115      56.632  45.443  41.740  1.00  0.00           H
ATOM   1720  C   GLY   115      55.764  46.371  43.411  1.00  0.00           C
ATOM   1721  O   GLY   115      54.794  46.161  44.078  1.00  0.00           O
ATOM   1722  N   PRO   116      56.282  47.598  43.405  1.00  0.00           N
ATOM   1723  CD  PRO   116      57.551  47.971  42.822  1.00  0.00           C
ATOM   1724  HD2 PRO   116      57.740  47.720  41.779  1.00  0.00           H
ATOM   1725  HD3 PRO   116      58.342  47.464  43.376  1.00  0.00           H
ATOM   1726  CG  PRO   116      57.673  49.459  43.117  1.00  0.00           C
ATOM   1727  HG2 PRO   116      57.244  50.123  42.366  1.00  0.00           H
ATOM   1728  HG3 PRO   116      58.743  49.661  43.142  1.00  0.00           H
ATOM   1729  CB  PRO   116      56.875  49.675  44.339  1.00  0.00           C
ATOM   1730  HB2 PRO   116      56.540  50.712  44.311  1.00  0.00           H
ATOM   1731  HB3 PRO   116      57.347  49.340  45.262  1.00  0.00           H
ATOM   1732  CA  PRO   116      55.727  48.703  44.144  1.00  0.00           C
ATOM   1733  HA  PRO   116      55.539  48.389  45.170  1.00  0.00           H
ATOM   1734  C   PRO   116      54.474  49.347  43.559  1.00  0.00           C
ATOM   1735  O   PRO   116      54.056  49.234  42.376  1.00  0.00           O
ATOM   1736  N   ASP   117      53.813  50.181  44.387  1.00  0.00           N
ATOM   1737  H   ASP   117      54.239  50.201  45.304  1.00  0.00           H
ATOM   1738  CA  ASP   117      52.502  50.729  44.122  1.00  0.00           C
ATOM   1739  HA  ASP   117      51.790  49.959  43.824  1.00  0.00           H
ATOM   1740  CB  ASP   117      51.951  51.439  45.393  1.00  0.00           C
ATOM   1741  HB2 ASP   117      52.483  52.382  45.517  1.00  0.00           H
ATOM   1742  HB3 ASP   117      50.920  51.716  45.175  1.00  0.00           H
ATOM   1743  CG  ASP   117      51.878  50.533  46.641  1.00  0.00           C
ATOM   1744  OD1 ASP   117      51.251  51.000  47.619  1.00  0.00           O
ATOM   1745  OD2 ASP   117      52.225  49.341  46.631  1.00  0.00           O
ATOM   1746  C   ASP   117      52.414  51.701  42.983  1.00  0.00           C
ATOM   1747  O   ASP   117      51.282  51.896  42.508  1.00  0.00           O
ATOM   1748  N   ASN   118      53.545  52.208  42.481  1.00  0.00           N
ATOM   1749  H   ASN   118      54.411  52.104  42.990  1.00  0.00           H
ATOM   1750  CA  ASN   118      53.616  52.972  41.203  1.00  0.00           C
ATOM   1751  HA  ASN   118      52.690  52.868  40.636  1.00  0.00           H
ATOM   1752  CB  ASN   118      53.709  54.495  41.502  1.00  0.00           C
ATOM   1753  HB2 ASN   118      54.732  54.742  41.785  1.00  0.00           H
ATOM   1754  HB3 ASN   118      53.486  55.047  40.589  1.00  0.00           H
ATOM   1755  CG  ASN   118      52.900  54.986  42.683  1.00  0.00           C
ATOM   1756  OD1 ASN   118      53.351  55.121  43.806  1.00  0.00           O
ATOM   1757  ND2 ASN   118      51.597  55.185  42.483  1.00  0.00           N
ATOM   1758 HD21 ASN   118      51.074  55.482  43.295  1.00  0.00           H
ATOM   1759 HD22 ASN   118      51.118  55.009  41.612  1.00  0.00           H
ATOM   1760  C   ASN   118      54.744  52.485  40.256  1.00  0.00           C
ATOM   1761  O   ASN   118      55.223  53.240  39.338  1.00  0.00           O
ATOM   1762  N   GLY   119      55.127  51.213  40.336  1.00  0.00           N
ATOM   1763  H   GLY   119      54.609  50.692  41.029  1.00  0.00           H
ATOM   1764  CA  GLY   119      56.175  50.516  39.533  1.00  0.00           C
ATOM   1765  HA2 GLY   119      56.091  50.930  38.528  1.00  0.00           H
ATOM   1766  HA3 GLY   119      57.204  50.681  39.850  1.00  0.00           H
ATOM   1767  C   GLY   119      55.942  49.030  39.255  1.00  0.00           C
ATOM   1768  O   GLY   119      56.722  48.331  38.576  1.00  0.00           O
ATOM   1769  N   ALA   120      54.782  48.521  39.637  1.00  0.00           N
ATOM   1770  H   ALA   120      54.173  49.111  40.184  1.00  0.00           H
ATOM   1771  CA  ALA   120      54.404  47.043  39.530  1.00  0.00           C
ATOM   1772  HA  ALA   120      54.999  46.477  40.246  1.00  0.00           H
ATOM   1773  CB  ALA   120      52.970  47.047  40.059  1.00  0.00           C
ATOM   1774  HB1 ALA   120      52.400  47.850  39.592  1.00  0.00           H
ATOM   1775  HB2 ALA   120      52.546  46.060  39.876  1.00  0.00           H
ATOM   1776  HB3 ALA   120      53.154  47.292  41.105  1.00  0.00           H
ATOM   1777  C   ALA   120      54.429  46.425  38.109  1.00  0.00           C
ATOM   1778  O   ALA   120      54.371  47.162  37.118  1.00  0.00           O
ATOM   1779  N   VAL   121      54.456  45.102  38.059  1.00  0.00           N
ATOM   1780  H   VAL   121      54.412  44.618  38.945  1.00  0.00           H
ATOM   1781  CA  VAL   121      54.520  44.305  36.726  1.00  0.00           C
ATOM   1782  HA  VAL   121      54.002  44.911  35.982  1.00  0.00           H
ATOM   1783  CB  VAL   121      56.038  44.104  36.363  1.00  0.00           C
ATOM   1784  HB  VAL   121      56.582  45.041  36.259  1.00  0.00           H
ATOM   1785  CG1 VAL   121      56.911  43.480  37.508  1.00  0.00           C
ATOM   1786 HG11 VAL   121      56.578  42.490  37.820  1.00  0.00           H
ATOM   1787 HG12 VAL   121      57.933  43.271  37.191  1.00  0.00           H
ATOM   1788 HG13 VAL   121      57.109  44.203  38.300  1.00  0.00           H
ATOM   1789  CG2 VAL   121      56.149  43.331  35.017  1.00  0.00           C
ATOM   1790 HG21 VAL   121      55.631  42.373  34.973  1.00  0.00           H
ATOM   1791 HG22 VAL   121      55.712  43.853  34.166  1.00  0.00           H
ATOM   1792 HG23 VAL   121      57.208  43.206  34.788  1.00  0.00           H
ATOM   1793  C   VAL   121      53.775  42.948  36.828  1.00  0.00           C
ATOM   1794  O   VAL   121      53.994  42.120  37.696  1.00  0.00           O
ATOM   1795  N   ALA   122      52.942  42.616  35.888  1.00  0.00           N
ATOM   1796  H   ALA   122      52.886  43.212  35.076  1.00  0.00           H
ATOM   1797  CA  ALA   122      52.378  41.334  35.589  1.00  0.00           C
ATOM   1798  HA  ALA   122      52.012  40.812  36.473  1.00  0.00           H
ATOM   1799  CB  ALA   122      51.245  41.445  34.655  1.00  0.00           C
ATOM   1800  HB1 ALA   122      50.831  40.462  34.429  1.00  0.00           H
ATOM   1801  HB2 ALA   122      50.456  42.087  35.048  1.00  0.00           H
ATOM   1802  HB3 ALA   122      51.513  41.894  33.698  1.00  0.00           H
ATOM   1803  C   ALA   122      53.413  40.531  34.819  1.00  0.00           C
ATOM   1804  O   ALA   122      53.911  40.977  33.757  1.00  0.00           O
ATOM   1805  N   VAL   123      53.588  39.281  35.250  1.00  0.00           N
ATOM   1806  H   VAL   123      53.183  39.038  36.142  1.00  0.00           H
ATOM   1807  CA  VAL   123      54.536  38.309  34.648  1.00  0.00           C
ATOM   1808  HA  VAL   123      54.840  38.746  33.697  1.00  0.00           H
ATOM   1809  CB  VAL   123      55.772  38.016  35.605  1.00  0.00           C
ATOM   1810  HB  VAL   123      55.308  37.680  36.532  1.00  0.00           H
ATOM   1811  CG1 VAL   123      56.685  36.832  35.030  1.00  0.00           C
ATOM   1812 HG11 VAL   123      57.229  37.225  34.172  1.00  0.00           H
ATOM   1813 HG12 VAL   123      57.357  36.440  35.793  1.00  0.00           H
ATOM   1814 HG13 VAL   123      56.074  36.016  34.644  1.00  0.00           H
ATOM   1815  CG2 VAL   123      56.644  39.261  35.741  1.00  0.00           C
ATOM   1816 HG21 VAL   123      57.362  39.404  34.933  1.00  0.00           H
ATOM   1817 HG22 VAL   123      56.096  40.188  35.910  1.00  0.00           H
ATOM   1818 HG23 VAL   123      57.234  39.112  36.644  1.00  0.00           H
ATOM   1819  C   VAL   123      53.706  37.041  34.363  1.00  0.00           C
ATOM   1820  O   VAL   123      53.000  36.570  35.287  1.00  0.00           O
ATOM   1821  N   LEU   124      53.711  36.396  33.142  1.00  0.00           N
ATOM   1822  H   LEU   124      54.308  36.717  32.393  1.00  0.00           H
ATOM   1823  CA  LEU   124      52.967  35.197  32.725  1.00  0.00           C
ATOM   1824  HA  LEU   124      52.271  34.966  33.530  1.00  0.00           H
ATOM   1825  CB  LEU   124      52.223  35.411  31.398  1.00  0.00           C
ATOM   1826  HB2 LEU   124      52.982  35.593  30.636  1.00  0.00           H
ATOM   1827  HB3 LEU   124      51.796  34.417  31.262  1.00  0.00           H
ATOM   1828  CG  LEU   124      51.101  36.366  31.229  1.00  0.00           C
ATOM   1829  HG  LEU   124      50.620  36.260  32.202  1.00  0.00           H
ATOM   1830  CD1 LEU   124      51.589  37.787  31.064  1.00  0.00           C
ATOM   1831 HD11 LEU   124      52.143  38.014  31.975  1.00  0.00           H
ATOM   1832 HD12 LEU   124      52.197  37.897  30.166  1.00  0.00           H
ATOM   1833 HD13 LEU   124      50.680  38.388  31.033  1.00  0.00           H
ATOM   1834  CD2 LEU   124      50.188  35.931  30.080  1.00  0.00           C
ATOM   1835 HD21 LEU   124      50.744  36.286  29.212  1.00  0.00           H
ATOM   1836 HD22 LEU   124      50.010  34.866  30.218  1.00  0.00           H
ATOM   1837 HD23 LEU   124      49.190  36.367  30.121  1.00  0.00           H
ATOM   1838  C   LEU   124      53.974  34.050  32.637  1.00  0.00           C
ATOM   1839  O   LEU   124      55.029  34.100  32.039  1.00  0.00           O
ATOM   1840  N   LYS   125      53.573  32.928  33.241  1.00  0.00           N
ATOM   1841  H   LYS   125      52.660  32.901  33.670  1.00  0.00           H
ATOM   1842  CA  LYS   125      54.162  31.597  33.053  1.00  0.00           C
ATOM   1843  HA  LYS   125      55.061  31.710  32.446  1.00  0.00           H
ATOM   1844  CB  LYS   125      54.583  31.032  34.471  1.00  0.00           C
ATOM   1845  HB2 LYS   125      55.326  31.743  34.833  1.00  0.00           H
ATOM   1846  HB3 LYS   125      53.754  31.031  35.179  1.00  0.00           H
ATOM   1847  CG  LYS   125      55.290  29.659  34.513  1.00  0.00           C
ATOM   1848  HG2 LYS   125      54.652  28.937  34.005  1.00  0.00           H
ATOM   1849  HG3 LYS   125      56.227  29.654  33.956  1.00  0.00           H
ATOM   1850  CD  LYS   125      55.804  29.364  35.947  1.00  0.00           C
ATOM   1851  HD2 LYS   125      56.349  30.181  36.420  1.00  0.00           H
ATOM   1852  HD3 LYS   125      54.901  29.233  36.544  1.00  0.00           H
ATOM   1853  CE  LYS   125      56.739  28.156  36.014  1.00  0.00           C
ATOM   1854  HE2 LYS   125      56.201  27.264  35.696  1.00  0.00           H
ATOM   1855  HE3 LYS   125      57.556  28.354  35.320  1.00  0.00           H
ATOM   1856  NZ  LYS   125      57.195  27.995  37.357  1.00  0.00           N
ATOM   1857  HZ1 LYS   125      57.664  28.840  37.651  1.00  0.00           H
ATOM   1858  HZ2 LYS   125      56.406  27.881  37.977  1.00  0.00           H
ATOM   1859  HZ3 LYS   125      57.785  27.179  37.436  1.00  0.00           H
ATOM   1860  C   LYS   125      53.195  30.811  32.239  1.00  0.00           C
ATOM   1861  O   LYS   125      52.006  30.940  32.407  1.00  0.00           O
ATOM   1862  N   TYR   126      53.790  29.999  31.332  1.00  0.00           N
ATOM   1863  H   TYR   126      54.799  30.026  31.279  1.00  0.00           H
ATOM   1864  CA  TYR   126      53.086  28.967  30.629  1.00  0.00           C
ATOM   1865  HA  TYR   126      52.400  28.555  31.370  1.00  0.00           H
ATOM   1866  CB  TYR   126      52.373  29.673  29.526  1.00  0.00           C
ATOM   1867  HB2 TYR   126      51.562  30.302  29.891  1.00  0.00           H
ATOM   1868  HB3 TYR   126      53.036  30.356  28.996  1.00  0.00           H
ATOM   1869  CG  TYR   126      51.892  28.688  28.525  1.00  0.00           C
ATOM   1870  CD1 TYR   126      52.589  28.408  27.295  1.00  0.00           C
ATOM   1871  HD1 TYR   126      53.587  28.813  27.209  1.00  0.00           H
ATOM   1872  CE1 TYR   126      52.083  27.484  26.405  1.00  0.00           C
ATOM   1873  HE1 TYR   126      52.574  27.148  25.503  1.00  0.00           H
ATOM   1874  CZ  TYR   126      50.810  27.006  26.638  1.00  0.00           C
ATOM   1875  OH  TYR   126      50.304  26.033  25.777  1.00  0.00           O
ATOM   1876  HH  TYR   126      49.364  26.024  25.971  1.00  0.00           H
ATOM   1877  CE2 TYR   126      50.037  27.309  27.712  1.00  0.00           C
ATOM   1878  HE2 TYR   126      49.143  26.727  27.883  1.00  0.00           H
ATOM   1879  CD2 TYR   126      50.590  28.171  28.692  1.00  0.00           C
ATOM   1880  HD2 TYR   126      49.970  28.420  29.540  1.00  0.00           H
ATOM   1881  C   TYR   126      54.017  27.872  30.064  1.00  0.00           C
ATOM   1882  O   TYR   126      55.131  28.145  29.658  1.00  0.00           O
ATOM   1883  N   ASN   127      53.559  26.664  30.163  1.00  0.00           N
ATOM   1884  H   ASN   127      52.653  26.709  30.606  1.00  0.00           H
ATOM   1885  CA  ASN   127      54.216  25.374  29.806  1.00  0.00           C
ATOM   1886  HA  ASN   127      53.486  24.613  30.084  1.00  0.00           H
ATOM   1887  CB  ASN   127      54.494  25.232  28.235  1.00  0.00           C
ATOM   1888  HB2 ASN   127      53.784  25.853  27.688  1.00  0.00           H
ATOM   1889  HB3 ASN   127      55.530  25.538  28.086  1.00  0.00           H
ATOM   1890  CG  ASN   127      54.296  23.803  27.683  1.00  0.00           C
ATOM   1891  OD1 ASN   127      53.764  22.895  28.345  1.00  0.00           O
ATOM   1892  ND2 ASN   127      54.844  23.504  26.513  1.00  0.00           N
ATOM   1893 HD21 ASN   127      54.899  22.545  26.203  1.00  0.00           H
ATOM   1894 HD22 ASN   127      55.276  24.274  26.023  1.00  0.00           H
ATOM   1895  C   ASN   127      55.503  25.220  30.702  1.00  0.00           C
ATOM   1896  O   ASN   127      56.530  24.632  30.285  1.00  0.00           O
ATOM   1897  N   GLY   128      55.437  25.731  31.936  1.00  0.00           N
ATOM   1898  H   GLY   128      54.536  26.109  32.192  1.00  0.00           H
ATOM   1899  CA  GLY   128      56.560  25.741  32.881  1.00  0.00           C
ATOM   1900  HA2 GLY   128      56.215  26.027  33.875  1.00  0.00           H
ATOM   1901  HA3 GLY   128      56.916  24.715  32.977  1.00  0.00           H
ATOM   1902  C   GLY   128      57.717  26.623  32.572  1.00  0.00           C
ATOM   1903  O   GLY   128      58.782  26.397  33.156  1.00  0.00           O
ATOM   1904  N   ILE   129      57.533  27.692  31.826  1.00  0.00           N
ATOM   1905  H   ILE   129      56.601  27.832  31.464  1.00  0.00           H
ATOM   1906  CA  ILE   129      58.492  28.683  31.344  1.00  0.00           C
ATOM   1907  HA  ILE   129      59.419  28.725  31.916  1.00  0.00           H
ATOM   1908  CB  ILE   129      58.773  28.352  29.797  1.00  0.00           C
ATOM   1909  HB  ILE   129      57.873  28.383  29.184  1.00  0.00           H
ATOM   1910  CG2 ILE   129      59.614  29.452  29.173  1.00  0.00           C
ATOM   1911 HG21 ILE   129      60.634  29.467  29.560  1.00  0.00           H
ATOM   1912 HG22 ILE   129      59.632  29.273  28.098  1.00  0.00           H
ATOM   1913 HG23 ILE   129      59.156  30.412  29.415  1.00  0.00           H
ATOM   1914  CG1 ILE   129      59.440  26.924  29.785  1.00  0.00           C
ATOM   1915 HG12 ILE   129      59.992  26.785  30.714  1.00  0.00           H
ATOM   1916 HG13 ILE   129      58.713  26.113  29.814  1.00  0.00           H
ATOM   1917  CD1 ILE   129      60.401  26.668  28.623  1.00  0.00           C
ATOM   1918 HD11 ILE   129      60.573  25.593  28.619  1.00  0.00           H
ATOM   1919 HD12 ILE   129      59.985  26.878  27.638  1.00  0.00           H
ATOM   1920 HD13 ILE   129      61.299  27.284  28.577  1.00  0.00           H
ATOM   1921  C   ILE   129      57.818  30.045  31.520  1.00  0.00           C
ATOM   1922  O   ILE   129      56.678  30.209  31.078  1.00  0.00           O
ATOM   1923  N   ILE   130      58.579  30.939  32.169  1.00  0.00           N
ATOM   1924  H   ILE   130      59.518  30.655  32.407  1.00  0.00           H
ATOM   1925  CA  ILE   130      58.289  32.382  32.282  1.00  0.00           C
ATOM   1926  HA  ILE   130      57.228  32.491  32.503  1.00  0.00           H
ATOM   1927  CB  ILE   130      59.064  32.927  33.508  1.00  0.00           C
ATOM   1928  HB  ILE   130      60.021  32.414  33.603  1.00  0.00           H
ATOM   1929  CG2 ILE   130      59.431  34.423  33.304  1.00  0.00           C
ATOM   1930 HG21 ILE   130      59.839  34.931  34.178  1.00  0.00           H
ATOM   1931 HG22 ILE   130      60.173  34.550  32.516  1.00  0.00           H
ATOM   1932 HG23 ILE   130      58.553  34.987  32.991  1.00  0.00           H
ATOM   1933  CG1 ILE   130      58.256  32.743  34.803  1.00  0.00           C
ATOM   1934 HG12 ILE   130      57.572  33.574  34.976  1.00  0.00           H
ATOM   1935 HG13 ILE   130      57.734  31.788  34.773  1.00  0.00           H
ATOM   1936  CD1 ILE   130      59.233  32.845  35.980  1.00  0.00           C
ATOM   1937 HD11 ILE   130      59.606  33.869  35.998  1.00  0.00           H
ATOM   1938 HD12 ILE   130      58.685  32.599  36.889  1.00  0.00           H
ATOM   1939 HD13 ILE   130      60.041  32.122  35.867  1.00  0.00           H
ATOM   1940  C   ILE   130      58.615  32.974  30.906  1.00  0.00           C
ATOM   1941  O   ILE   130      59.675  32.813  30.326  1.00  0.00           O
ATOM   1942  N   THR   131      57.584  33.534  30.254  1.00  0.00           N
ATOM   1943  H   THR   131      56.696  33.638  30.724  1.00  0.00           H
ATOM   1944  CA  THR   131      57.548  33.775  28.795  1.00  0.00           C
ATOM   1945  HA  THR   131      58.567  33.874  28.421  1.00  0.00           H
ATOM   1946  CB  THR   131      56.918  32.601  27.985  1.00  0.00           C
ATOM   1947  HB  THR   131      57.356  31.689  28.389  1.00  0.00           H
ATOM   1948  CG2 THR   131      55.380  32.485  28.291  1.00  0.00           C
ATOM   1949 HG21 THR   131      55.261  32.386  29.370  1.00  0.00           H
ATOM   1950 HG22 THR   131      54.943  33.426  27.957  1.00  0.00           H
ATOM   1951 HG23 THR   131      54.895  31.707  27.700  1.00  0.00           H
ATOM   1952  OG1 THR   131      57.202  32.584  26.638  1.00  0.00           O
ATOM   1953  HG1 THR   131      56.669  31.916  26.201  1.00  0.00           H
ATOM   1954  C   THR   131      56.962  35.058  28.242  1.00  0.00           C
ATOM   1955  O   THR   131      57.221  35.358  27.154  1.00  0.00           O
ATOM   1956  N   ASP   132      56.152  35.780  29.067  1.00  0.00           N
ATOM   1957  H   ASP   132      56.131  35.502  30.038  1.00  0.00           H
ATOM   1958  CA  ASP   132      55.656  37.091  28.692  1.00  0.00           C
ATOM   1959  HA  ASP   132      56.425  37.753  28.294  1.00  0.00           H
ATOM   1960  CB  ASP   132      54.372  37.032  27.778  1.00  0.00           C
ATOM   1961  HB2 ASP   132      54.422  36.031  27.348  1.00  0.00           H
ATOM   1962  HB3 ASP   132      53.537  37.079  28.475  1.00  0.00           H
ATOM   1963  CG  ASP   132      54.389  38.089  26.666  1.00  0.00           C
ATOM   1964  OD1 ASP   132      53.708  37.801  25.689  1.00  0.00           O
ATOM   1965  OD2 ASP   132      55.088  39.147  26.792  1.00  0.00           O
ATOM   1966  C   ASP   132      55.345  38.067  29.930  1.00  0.00           C
ATOM   1967  O   ASP   132      55.280  37.641  31.082  1.00  0.00           O
ATOM   1968  N   THR   133      55.129  39.395  29.742  1.00  0.00           N
ATOM   1969  H   THR   133      55.171  39.800  28.818  1.00  0.00           H
ATOM   1970  CA  THR   133      54.860  40.406  30.800  1.00  0.00           C
ATOM   1971  HA  THR   133      54.398  39.878  31.634  1.00  0.00           H
ATOM   1972  CB  THR   133      56.144  41.114  31.404  1.00  0.00           C
ATOM   1973  HB  THR   133      55.896  41.868  32.152  1.00  0.00           H
ATOM   1974  CG2 THR   133      57.176  40.308  32.158  1.00  0.00           C
ATOM   1975 HG21 THR   133      57.802  40.988  32.737  1.00  0.00           H
ATOM   1976 HG22 THR   133      56.565  39.773  32.885  1.00  0.00           H
ATOM   1977 HG23 THR   133      57.596  39.624  31.420  1.00  0.00           H
ATOM   1978  OG1 THR   133      56.942  41.752  30.433  1.00  0.00           O
ATOM   1979  HG1 THR   133      57.265  41.033  29.885  1.00  0.00           H
ATOM   1980  C   THR   133      53.906  41.548  30.402  1.00  0.00           C
ATOM   1981  O   THR   133      53.745  41.872  29.209  1.00  0.00           O
ATOM   1982  N   ILE   134      53.257  42.241  31.340  1.00  0.00           N
ATOM   1983  H   ILE   134      53.508  42.127  32.311  1.00  0.00           H
ATOM   1984  CA  ILE   134      52.397  43.436  31.116  1.00  0.00           C
ATOM   1985  HA  ILE   134      52.691  43.940  30.194  1.00  0.00           H
ATOM   1986  CB  ILE   134      50.813  43.264  31.109  1.00  0.00           C
ATOM   1987  HB  ILE   134      50.411  43.313  32.121  1.00  0.00           H
ATOM   1988  CG2 ILE   134      50.088  44.453  30.430  1.00  0.00           C
ATOM   1989 HG21 ILE   134      50.200  45.325  31.076  1.00  0.00           H
ATOM   1990 HG22 ILE   134      50.413  44.596  29.400  1.00  0.00           H
ATOM   1991 HG23 ILE   134      49.011  44.309  30.517  1.00  0.00           H
ATOM   1992  CG1 ILE   134      50.439  41.892  30.522  1.00  0.00           C
ATOM   1993 HG12 ILE   134      50.554  41.938  29.440  1.00  0.00           H
ATOM   1994 HG13 ILE   134      51.096  41.059  30.775  1.00  0.00           H
ATOM   1995  CD1 ILE   134      48.992  41.440  30.757  1.00  0.00           C
ATOM   1996 HD11 ILE   134      48.844  40.443  30.341  1.00  0.00           H
ATOM   1997 HD12 ILE   134      48.801  41.269  31.816  1.00  0.00           H
ATOM   1998 HD13 ILE   134      48.424  42.251  30.301  1.00  0.00           H
ATOM   1999  C   ILE   134      52.872  44.371  32.242  1.00  0.00           C
ATOM   2000  O   ILE   134      52.606  44.096  33.398  1.00  0.00           O
ATOM   2001  N   LYS   135      53.439  45.520  31.889  1.00  0.00           N
ATOM   2002  H   LYS   135      53.488  45.599  30.883  1.00  0.00           H
ATOM   2003  CA  LYS   135      53.791  46.617  32.781  1.00  0.00           C
ATOM   2004  HA  LYS   135      54.264  46.266  33.698  1.00  0.00           H
ATOM   2005  CB  LYS   135      54.858  47.464  32.060  1.00  0.00           C
ATOM   2006  HB2 LYS   135      55.178  48.198  32.800  1.00  0.00           H
ATOM   2007  HB3 LYS   135      55.647  46.816  31.682  1.00  0.00           H
ATOM   2008  CG  LYS   135      54.367  48.337  30.845  1.00  0.00           C
ATOM   2009  HG2 LYS   135      53.865  47.635  30.179  1.00  0.00           H
ATOM   2010  HG3 LYS   135      53.702  49.076  31.291  1.00  0.00           H
ATOM   2011  CD  LYS   135      55.519  48.876  30.089  1.00  0.00           C
ATOM   2012  HD2 LYS   135      56.228  49.394  30.735  1.00  0.00           H
ATOM   2013  HD3 LYS   135      55.890  48.009  29.542  1.00  0.00           H
ATOM   2014  CE  LYS   135      55.120  49.798  28.980  1.00  0.00           C
ATOM   2015  HE2 LYS   135      54.421  49.298  28.310  1.00  0.00           H
ATOM   2016  HE3 LYS   135      54.527  50.599  29.420  1.00  0.00           H
ATOM   2017  NZ  LYS   135      56.321  50.214  28.201  1.00  0.00           N
ATOM   2018  HZ1 LYS   135      56.912  50.821  28.749  1.00  0.00           H
ATOM   2019  HZ2 LYS   135      56.850  49.390  27.951  1.00  0.00           H
ATOM   2020  HZ3 LYS   135      56.101  50.693  27.339  1.00  0.00           H
ATOM   2021  C   LYS   135      52.590  47.385  33.330  1.00  0.00           C
ATOM   2022  O   LYS   135      51.516  47.459  32.760  1.00  0.00           O
ATOM   2023  N   SER   136      52.868  48.279  34.325  1.00  0.00           N
ATOM   2024  H   SER   136      53.835  48.483  34.537  1.00  0.00           H
ATOM   2025  CA  SER   136      51.867  49.320  34.674  1.00  0.00           C
ATOM   2026  HA  SER   136      50.912  48.797  34.732  1.00  0.00           H
ATOM   2027  CB  SER   136      52.224  49.938  36.068  1.00  0.00           C
ATOM   2028  HB2 SER   136      53.275  50.226  36.081  1.00  0.00           H
ATOM   2029  HB3 SER   136      51.618  50.843  36.127  1.00  0.00           H
ATOM   2030  OG  SER   136      51.870  48.995  37.080  1.00  0.00           O
ATOM   2031  HG  SER   136      52.554  48.334  37.210  1.00  0.00           H
ATOM   2032  C   SER   136      51.848  50.391  33.543  1.00  0.00           C
ATOM   2033  O   SER   136      52.848  50.778  32.881  1.00  0.00           O
ATOM   2034  N   TRP   137      50.697  51.084  33.374  1.00  0.00           N
ATOM   2035  H   TRP   137      49.825  50.833  33.815  1.00  0.00           H
ATOM   2036  CA  TRP   137      50.603  52.141  32.425  1.00  0.00           C
ATOM   2037  HA  TRP   137      51.594  52.429  32.076  1.00  0.00           H
ATOM   2038  CB  TRP   137      49.725  51.625  31.212  1.00  0.00           C
ATOM   2039  HB2 TRP   137      49.635  52.330  30.387  1.00  0.00           H
ATOM   2040  HB3 TRP   137      50.344  50.802  30.853  1.00  0.00           H
ATOM   2041  CG  TRP   137      48.441  51.098  31.600  1.00  0.00           C
ATOM   2042  CD1 TRP   137      47.364  51.906  31.666  1.00  0.00           C
ATOM   2043  HD1 TRP   137      47.364  52.978  31.546  1.00  0.00           H
ATOM   2044  NE1 TRP   137      46.287  51.131  31.954  1.00  0.00           N
ATOM   2045  HE1 TRP   137      45.369  51.547  32.021  1.00  0.00           H
ATOM   2046  CE2 TRP   137      46.642  49.814  32.296  1.00  0.00           C
ATOM   2047  CZ2 TRP   137      45.820  48.752  32.740  1.00  0.00           C
ATOM   2048  HZ2 TRP   137      44.800  48.914  33.053  1.00  0.00           H
ATOM   2049  CH2 TRP   137      46.354  47.455  32.743  1.00  0.00           C
ATOM   2050  HH2 TRP   137      45.800  46.596  33.090  1.00  0.00           H
ATOM   2051  CZ3 TRP   137      47.671  47.316  32.288  1.00  0.00           C
ATOM   2052  HZ3 TRP   137      48.131  46.340  32.297  1.00  0.00           H
ATOM   2053  CE3 TRP   137      48.455  48.401  31.831  1.00  0.00           C
ATOM   2054  HE3 TRP   137      49.448  48.078  31.555  1.00  0.00           H
ATOM   2055  CD2 TRP   137      48.023  49.765  31.924  1.00  0.00           C
ATOM   2056  C   TRP   137      50.061  53.438  32.963  1.00  0.00           C
ATOM   2057  O   TRP   137      50.620  54.512  32.659  1.00  0.00           O
ATOM   2058  N   ARG   138      49.033  53.351  33.837  1.00  0.00           N
ATOM   2059  H   ARG   138      48.717  52.438  34.133  1.00  0.00           H
ATOM   2060  CA  ARG   138      48.494  54.462  34.688  1.00  0.00           C
ATOM   2061  HA  ARG   138      48.589  55.454  34.246  1.00  0.00           H
ATOM   2062  CB  ARG   138      46.968  54.251  34.769  1.00  0.00           C
ATOM   2063  HB2 ARG   138      46.730  54.123  33.713  1.00  0.00           H
ATOM   2064  HB3 ARG   138      46.681  53.338  35.291  1.00  0.00           H
ATOM   2065  CG  ARG   138      46.245  55.544  35.349  1.00  0.00           C
ATOM   2066  HG2 ARG   138      46.212  55.491  36.438  1.00  0.00           H
ATOM   2067  HG3 ARG   138      46.673  56.472  34.971  1.00  0.00           H
ATOM   2068  CD  ARG   138      44.832  55.539  34.774  1.00  0.00           C
ATOM   2069  HD2 ARG   138      44.861  55.246  33.724  1.00  0.00           H
ATOM   2070  HD3 ARG   138      44.325  54.703  35.253  1.00  0.00           H
ATOM   2071  NE  ARG   138      44.138  56.797  34.979  1.00  0.00           N
ATOM   2072  HE  ARG   138      43.930  57.037  35.938  1.00  0.00           H
ATOM   2073  CZ  ARG   138      43.541  57.596  34.048  1.00  0.00           C
ATOM   2074  NH1 ARG   138      43.495  57.336  32.810  1.00  0.00           N
ATOM   2075 HH11 ARG   138      43.929  56.540  32.364  1.00  0.00           H
ATOM   2076 HH12 ARG   138      43.414  58.165  32.238  1.00  0.00           H
ATOM   2077  NH2 ARG   138      43.122  58.780  34.422  1.00  0.00           N
ATOM   2078 HH21 ARG   138      43.223  59.085  35.379  1.00  0.00           H
ATOM   2079 HH22 ARG   138      42.431  59.255  33.859  1.00  0.00           H
ATOM   2080  C   ARG   138      49.098  54.512  36.112  1.00  0.00           C
ATOM   2081  O   ARG   138      48.949  55.433  36.858  1.00  0.00           O
ATOM   2082  N   ASN   139      49.880  53.503  36.541  1.00  0.00           N
ATOM   2083  H   ASN   139      49.869  52.652  35.997  1.00  0.00           H
ATOM   2084  CA  ASN   139      50.801  53.657  37.658  1.00  0.00           C
ATOM   2085  HA  ASN   139      51.220  52.675  37.879  1.00  0.00           H
ATOM   2086  CB  ASN   139      51.888  54.633  37.192  1.00  0.00           C
ATOM   2087  HB2 ASN   139      51.349  55.558  36.992  1.00  0.00           H
ATOM   2088  HB3 ASN   139      52.516  54.824  38.063  1.00  0.00           H
ATOM   2089  CG  ASN   139      52.839  54.096  36.119  1.00  0.00           C
ATOM   2090  OD1 ASN   139      52.905  52.931  35.797  1.00  0.00           O
ATOM   2091  ND2 ASN   139      53.528  55.017  35.420  1.00  0.00           N
ATOM   2092 HD21 ASN   139      54.005  54.716  34.583  1.00  0.00           H
ATOM   2093 HD22 ASN   139      53.347  55.960  35.735  1.00  0.00           H
ATOM   2094  C   ASN   139      50.091  53.973  39.029  1.00  0.00           C
ATOM   2095  O   ASN   139      50.734  54.557  39.892  1.00  0.00           O
ATOM   2096  N   ASN   140      48.885  53.530  39.292  1.00  0.00           N
ATOM   2097  H   ASN   140      48.371  53.012  38.595  1.00  0.00           H
ATOM   2098  CA  ASN   140      48.411  53.466  40.687  1.00  0.00           C
ATOM   2099  HA  ASN   140      49.127  53.534  41.506  1.00  0.00           H
ATOM   2100  CB  ASN   140      47.478  54.648  40.878  1.00  0.00           C
ATOM   2101  HB2 ASN   140      46.865  54.807  39.990  1.00  0.00           H
ATOM   2102  HB3 ASN   140      46.691  54.431  41.600  1.00  0.00           H
ATOM   2103  CG  ASN   140      48.168  55.881  41.313  1.00  0.00           C
ATOM   2104  OD1 ASN   140      48.565  56.656  40.459  1.00  0.00           O
ATOM   2105  ND2 ASN   140      48.349  55.988  42.626  1.00  0.00           N
ATOM   2106 HD21 ASN   140      48.921  56.735  42.995  1.00  0.00           H
ATOM   2107 HD22 ASN   140      47.893  55.258  43.155  1.00  0.00           H
ATOM   2108  C   ASN   140      47.781  52.055  40.995  1.00  0.00           C
ATOM   2109  O   ASN   140      46.551  51.819  40.995  1.00  0.00           O
ATOM   2110  N   ILE   141      48.652  51.045  41.193  1.00  0.00           N
ATOM   2111  H   ILE   141      49.627  51.298  41.108  1.00  0.00           H
ATOM   2112  CA  ILE   141      48.540  49.665  41.511  1.00  0.00           C
ATOM   2113  HA  ILE   141      49.515  49.182  41.588  1.00  0.00           H
ATOM   2114  CB  ILE   141      47.957  49.560  42.946  1.00  0.00           C
ATOM   2115  HB  ILE   141      46.996  50.074  42.939  1.00  0.00           H
ATOM   2116  CG2 ILE   141      47.801  48.032  43.355  1.00  0.00           C
ATOM   2117 HG21 ILE   141      47.613  47.908  44.421  1.00  0.00           H
ATOM   2118 HG22 ILE   141      46.976  47.546  42.833  1.00  0.00           H
ATOM   2119 HG23 ILE   141      48.669  47.464  43.019  1.00  0.00           H
ATOM   2120  CG1 ILE   141      48.725  50.193  44.148  1.00  0.00           C
ATOM   2121 HG12 ILE   141      49.502  49.529  44.525  1.00  0.00           H
ATOM   2122 HG13 ILE   141      49.138  51.135  43.784  1.00  0.00           H
ATOM   2123  CD1 ILE   141      47.917  50.601  45.354  1.00  0.00           C
ATOM   2124 HD11 ILE   141      47.008  51.133  45.074  1.00  0.00           H
ATOM   2125 HD12 ILE   141      47.669  49.738  45.972  1.00  0.00           H
ATOM   2126 HD13 ILE   141      48.469  51.238  46.044  1.00  0.00           H
ATOM   2127  C   ILE   141      47.872  48.792  40.462  1.00  0.00           C
ATOM   2128  O   ILE   141      46.696  48.544  40.515  1.00  0.00           O
ATOM   2129  N   LEU   142      48.707  48.116  39.617  1.00  0.00           N
ATOM   2130  H   LEU   142      49.684  48.368  39.584  1.00  0.00           H
ATOM   2131  CA  LEU   142      48.157  47.143  38.662  1.00  0.00           C
ATOM   2132  HA  LEU   142      47.300  47.647  38.215  1.00  0.00           H
ATOM   2133  CB  LEU   142      49.305  46.847  37.590  1.00  0.00           C
ATOM   2134  HB2 LEU   142      49.511  47.727  36.981  1.00  0.00           H
ATOM   2135  HB3 LEU   142      50.199  46.575  38.152  1.00  0.00           H
ATOM   2136  CG  LEU   142      49.015  45.691  36.601  1.00  0.00           C
ATOM   2137  HG  LEU   142      48.902  44.803  37.222  1.00  0.00           H
ATOM   2138  CD1 LEU   142      47.718  45.910  35.778  1.00  0.00           C
ATOM   2139 HD11 LEU   142      47.508  45.060  35.127  1.00  0.00           H
ATOM   2140 HD12 LEU   142      46.879  45.965  36.472  1.00  0.00           H
ATOM   2141 HD13 LEU   142      47.865  46.864  35.272  1.00  0.00           H
ATOM   2142  CD2 LEU   142      50.152  45.521  35.605  1.00  0.00           C
ATOM   2143 HD21 LEU   142      50.259  46.499  35.138  1.00  0.00           H
ATOM   2144 HD22 LEU   142      51.095  45.100  35.954  1.00  0.00           H
ATOM   2145 HD23 LEU   142      49.941  44.883  34.746  1.00  0.00           H
ATOM   2146  C   LEU   142      47.663  45.929  39.352  1.00  0.00           C
ATOM   2147  O   LEU   142      48.452  45.351  40.166  1.00  0.00           O
ATOM   2148  N   ARG   143      46.467  45.451  39.024  1.00  0.00           N
ATOM   2149  H   ARG   143      45.973  46.022  38.353  1.00  0.00           H
ATOM   2150  CA  ARG   143      45.814  44.232  39.531  1.00  0.00           C
ATOM   2151  HA  ARG   143      46.580  43.491  39.759  1.00  0.00           H
ATOM   2152  CB  ARG   143      45.010  44.344  40.835  1.00  0.00           C
ATOM   2153  HB2 ARG   143      44.526  43.388  41.038  1.00  0.00           H
ATOM   2154  HB3 ARG   143      45.709  44.561  41.642  1.00  0.00           H
ATOM   2155  CG  ARG   143      43.893  45.440  40.670  1.00  0.00           C
ATOM   2156  HG2 ARG   143      43.278  45.272  39.787  1.00  0.00           H
ATOM   2157  HG3 ARG   143      43.255  45.204  41.521  1.00  0.00           H
ATOM   2158  CD  ARG   143      44.252  46.922  40.885  1.00  0.00           C
ATOM   2159  HD2 ARG   143      44.968  46.965  41.706  1.00  0.00           H
ATOM   2160  HD3 ARG   143      44.759  47.269  39.984  1.00  0.00           H
ATOM   2161  NE  ARG   143      43.116  47.790  41.277  1.00  0.00           N
ATOM   2162  HE  ARG   143      42.298  47.401  41.723  1.00  0.00           H
ATOM   2163  CZ  ARG   143      43.155  49.037  41.229  1.00  0.00           C
ATOM   2164  NH1 ARG   143      42.032  49.688  41.423  1.00  0.00           N
ATOM   2165 HH11 ARG   143      41.247  49.114  41.691  1.00  0.00           H
ATOM   2166 HH12 ARG   143      42.000  50.623  41.039  1.00  0.00           H
ATOM   2167  NH2 ARG   143      44.199  49.785  40.820  1.00  0.00           N
ATOM   2168 HH21 ARG   143      45.069  49.318  40.614  1.00  0.00           H
ATOM   2169 HH22 ARG   143      44.030  50.769  40.661  1.00  0.00           H
ATOM   2170  C   ARG   143      45.076  43.393  38.463  1.00  0.00           C
ATOM   2171  O   ARG   143      44.573  43.964  37.543  1.00  0.00           O
ATOM   2172  N   THR   144      44.961  42.082  38.588  1.00  0.00           N
ATOM   2173  H   THR   144      45.541  41.779  39.356  1.00  0.00           H
ATOM   2174  CA  THR   144      44.299  41.053  37.686  1.00  0.00           C
ATOM   2175  HA  THR   144      43.910  41.545  36.795  1.00  0.00           H
ATOM   2176  CB  THR   144      45.183  39.981  37.126  1.00  0.00           C
ATOM   2177  HB  THR   144      45.967  40.514  36.589  1.00  0.00           H
ATOM   2178  CG2 THR   144      45.836  39.038  38.175  1.00  0.00           C
ATOM   2179 HG21 THR   144      45.099  38.834  38.952  1.00  0.00           H
ATOM   2180 HG22 THR   144      46.191  38.101  37.744  1.00  0.00           H
ATOM   2181 HG23 THR   144      46.695  39.530  38.631  1.00  0.00           H
ATOM   2182  OG1 THR   144      44.521  39.235  36.185  1.00  0.00           O
ATOM   2183  HG1 THR   144      44.823  39.566  35.335  1.00  0.00           H
ATOM   2184  C   THR   144      43.017  40.462  38.442  1.00  0.00           C
ATOM   2185  O   THR   144      42.568  41.021  39.429  1.00  0.00           O
ATOM   2186  N   GLN   145      42.539  39.259  38.116  1.00  0.00           N
ATOM   2187  H   GLN   145      42.968  38.716  37.380  1.00  0.00           H
ATOM   2188  CA  GLN   145      41.186  38.832  38.437  1.00  0.00           C
ATOM   2189  HA  GLN   145      40.563  39.691  38.189  1.00  0.00           H
ATOM   2190  CB  GLN   145      40.846  37.733  37.380  1.00  0.00           C
ATOM   2191  HB2 GLN   145      41.638  36.985  37.377  1.00  0.00           H
ATOM   2192  HB3 GLN   145      39.894  37.309  37.703  1.00  0.00           H
ATOM   2193  CG  GLN   145      40.673  38.259  35.923  1.00  0.00           C
ATOM   2194  HG2 GLN   145      39.841  38.962  35.916  1.00  0.00           H
ATOM   2195  HG3 GLN   145      41.573  38.739  35.540  1.00  0.00           H
ATOM   2196  CD  GLN   145      40.309  37.060  35.042  1.00  0.00           C
ATOM   2197  OE1 GLN   145      40.954  36.770  34.065  1.00  0.00           O
ATOM   2198  NE2 GLN   145      39.181  36.426  35.318  1.00  0.00           N
ATOM   2199 HE21 GLN   145      38.538  36.903  35.934  1.00  0.00           H
ATOM   2200 HE22 GLN   145      39.169  35.418  35.242  1.00  0.00           H
ATOM   2201  C   GLN   145      41.007  38.231  39.917  1.00  0.00           C
ATOM   2202  O   GLN   145      39.864  38.052  40.315  1.00  0.00           O
ATOM   2203  N   GLU   146      42.055  37.804  40.673  1.00  0.00           N
ATOM   2204  H   GLU   146      43.016  38.020  40.449  1.00  0.00           H
ATOM   2205  CA  GLU   146      41.960  37.086  41.928  1.00  0.00           C
ATOM   2206  HA  GLU   146      43.021  36.877  42.067  1.00  0.00           H
ATOM   2207  CB  GLU   146      41.517  37.879  43.168  1.00  0.00           C
ATOM   2208  HB2 GLU   146      40.511  38.278  43.035  1.00  0.00           H
ATOM   2209  HB3 GLU   146      41.414  37.195  44.010  1.00  0.00           H
ATOM   2210  CG  GLU   146      42.329  39.082  43.610  1.00  0.00           C
ATOM   2211  HG2 GLU   146      42.017  40.083  43.314  1.00  0.00           H
ATOM   2212  HG3 GLU   146      42.144  39.172  44.680  1.00  0.00           H
ATOM   2213  CD  GLU   146      43.792  38.893  43.178  1.00  0.00           C
ATOM   2214  OE1 GLU   146      44.409  37.957  43.716  1.00  0.00           O
ATOM   2215  OE2 GLU   146      44.286  39.672  42.249  1.00  0.00           O
ATOM   2216  C   GLU   146      41.142  35.739  41.830  1.00  0.00           C
ATOM   2217  O   GLU   146      40.545  35.346  42.822  1.00  0.00           O
ATOM   2218  N   SER   147      41.011  35.182  40.614  1.00  0.00           N
ATOM   2219  H   SER   147      41.672  35.453  39.900  1.00  0.00           H
ATOM   2220  CA  SER   147      40.133  34.059  40.305  1.00  0.00           C
ATOM   2221  HA  SER   147      40.317  33.275  41.040  1.00  0.00           H
ATOM   2222  CB  SER   147      38.699  34.484  40.367  1.00  0.00           C
ATOM   2223  HB2 SER   147      37.976  33.668  40.376  1.00  0.00           H
ATOM   2224  HB3 SER   147      38.562  35.101  41.256  1.00  0.00           H
ATOM   2225  OG  SER   147      38.229  35.314  39.278  1.00  0.00           O
ATOM   2226  HG  SER   147      37.943  34.809  38.513  1.00  0.00           H
ATOM   2227  C   SER   147      40.528  33.422  38.901  1.00  0.00           C
ATOM   2228  O   SER   147      41.557  33.770  38.326  1.00  0.00           O
ATOM   2229  N   GLH   148      39.769  32.525  38.288  1.00  0.00           N
ATOM   2230  H   GLH   148      38.961  32.223  38.813  1.00  0.00           H
ATOM   2231  CA  GLH   148      40.149  31.761  37.069  1.00  0.00           C
ATOM   2232  HA  GLH   148      41.194  31.477  37.193  1.00  0.00           H
ATOM   2233  CB  GLH   148      39.282  30.444  37.049  1.00  0.00           C
ATOM   2234  HB2 GLH   148      39.612  29.800  37.866  1.00  0.00           H
ATOM   2235  HB3 GLH   148      38.260  30.724  37.304  1.00  0.00           H
ATOM   2236  CG  GLH   148      39.309  29.613  35.775  1.00  0.00           C
ATOM   2237  HG2 GLH   148      40.279  29.663  35.279  1.00  0.00           H
ATOM   2238  HG3 GLH   148      39.202  28.561  36.041  1.00  0.00           H
ATOM   2239  CD  GLH   148      38.136  29.829  34.747  1.00  0.00           C
ATOM   2240  OE1 GLH   148      37.124  30.406  35.036  1.00  0.00           O
ATOM   2241  OE2 GLH   148      38.295  29.135  33.585  1.00  0.00           O
ATOM   2242  HE2 GLH   148      39.179  28.769  33.491  1.00  0.00           H
ATOM   2243  C   GLH   148      40.122  32.653  35.743  1.00  0.00           C
ATOM   2244  O   GLH   148      39.159  33.349  35.531  1.00  0.00           O
ATOM   2245  N   CYX   149      41.182  32.760  34.952  1.00  0.00           N
ATOM   2246  H   CYX   149      41.892  32.086  35.195  1.00  0.00           H
ATOM   2247  CA  CYX   149      41.126  33.439  33.671  1.00  0.00           C
ATOM   2248  HA  CYX   149      40.517  34.342  33.612  1.00  0.00           H
ATOM   2249  CB  CYX   149      42.500  33.730  33.077  1.00  0.00           C
ATOM   2250  HB2 CYX   149      42.506  33.722  31.987  1.00  0.00           H
ATOM   2251  HB3 CYX   149      42.794  34.732  33.389  1.00  0.00           H
ATOM   2252  SG  CYX   149      43.945  32.747  33.480  1.00  0.00           S
ATOM   2253  C   CYX   149      40.276  32.494  32.790  1.00  0.00           C
ATOM   2254  O   CYX   149      40.100  31.328  33.153  1.00  0.00           O
ATOM   2255  N   ALA   150      39.778  33.031  31.647  1.00  0.00           N
ATOM   2256  H   ALA   150      39.963  33.963  31.303  1.00  0.00           H
ATOM   2257  CA  ALA   150      38.932  32.162  30.784  1.00  0.00           C
ATOM   2258  HA  ALA   150      38.571  31.422  31.499  1.00  0.00           H
ATOM   2259  CB  ALA   150      37.754  32.983  30.134  1.00  0.00           C
ATOM   2260  HB1 ALA   150      37.222  32.193  29.605  1.00  0.00           H
ATOM   2261  HB2 ALA   150      37.110  33.451  30.879  1.00  0.00           H
ATOM   2262  HB3 ALA   150      38.227  33.627  29.393  1.00  0.00           H
ATOM   2263  C   ALA   150      39.886  31.680  29.612  1.00  0.00           C
ATOM   2264  O   ALA   150      40.540  32.500  29.003  1.00  0.00           O
ATOM   2265  N   CYX   151      39.699  30.349  29.226  1.00  0.00           N
ATOM   2266  H   CYX   151      39.214  29.790  29.913  1.00  0.00           H
ATOM   2267  CA  CYX   151      40.255  29.718  28.035  1.00  0.00           C
ATOM   2268  HA  CYX   151      40.750  30.419  27.362  1.00  0.00           H
ATOM   2269  CB  CYX   151      41.382  28.901  28.594  1.00  0.00           C
ATOM   2270  HB2 CYX   151      41.037  28.142  29.296  1.00  0.00           H
ATOM   2271  HB3 CYX   151      41.875  28.266  27.859  1.00  0.00           H
ATOM   2272  SG  CYX   151      42.606  29.739  29.570  1.00  0.00           S
ATOM   2273  C   CYX   151      39.421  28.812  27.164  1.00  0.00           C
ATOM   2274  O   CYX   151      38.600  28.027  27.642  1.00  0.00           O
ATOM   2275  N   VAL   152      39.629  28.798  25.876  1.00  0.00           N
ATOM   2276  H   VAL   152      40.321  29.439  25.517  1.00  0.00           H
ATOM   2277  CA  VAL   152      38.834  28.063  24.832  1.00  0.00           C
ATOM   2278  HA  VAL   152      38.698  27.022  25.124  1.00  0.00           H
ATOM   2279  CB  VAL   152      37.478  28.598  24.473  1.00  0.00           C
ATOM   2280  HB  VAL   152      37.103  27.884  23.741  1.00  0.00           H
ATOM   2281  CG1 VAL   152      36.480  28.735  25.593  1.00  0.00           C
ATOM   2282 HG11 VAL   152      35.516  29.000  25.160  1.00  0.00           H
ATOM   2283 HG12 VAL   152      36.396  27.810  26.164  1.00  0.00           H
ATOM   2284 HG13 VAL   152      36.818  29.595  26.172  1.00  0.00           H
ATOM   2285  CG2 VAL   152      37.519  30.024  23.767  1.00  0.00           C
ATOM   2286 HG21 VAL   152      38.254  30.140  22.971  1.00  0.00           H
ATOM   2287 HG22 VAL   152      36.562  30.302  23.323  1.00  0.00           H
ATOM   2288 HG23 VAL   152      37.809  30.805  24.470  1.00  0.00           H
ATOM   2289  C   VAL   152      39.737  28.008  23.548  1.00  0.00           C
ATOM   2290  O   VAL   152      40.409  28.943  23.175  1.00  0.00           O
ATOM   2291  N   ASN   153      39.682  26.849  22.830  1.00  0.00           N
ATOM   2292  H   ASN   153      39.190  26.022  23.140  1.00  0.00           H
ATOM   2293  CA  ASN   153      40.481  26.638  21.605  1.00  0.00           C
ATOM   2294  HA  ASN   153      40.204  25.631  21.291  1.00  0.00           H
ATOM   2295  CB  ASN   153      39.887  27.658  20.537  1.00  0.00           C
ATOM   2296  HB2 ASN   153      38.830  27.867  20.705  1.00  0.00           H
ATOM   2297  HB3 ASN   153      40.430  28.604  20.560  1.00  0.00           H
ATOM   2298  CG  ASN   153      39.912  27.047  19.158  1.00  0.00           C
ATOM   2299  OD1 ASN   153      40.016  25.856  18.954  1.00  0.00           O
ATOM   2300  ND2 ASN   153      39.814  27.792  18.140  1.00  0.00           N
ATOM   2301 HD21 ASN   153      39.855  27.296  17.261  1.00  0.00           H
ATOM   2302 HD22 ASN   153      39.751  28.786  18.304  1.00  0.00           H
ATOM   2303  C   ASN   153      42.028  26.608  21.882  1.00  0.00           C
ATOM   2304  O   ASN   153      42.368  26.081  22.930  1.00  0.00           O
ATOM   2305  N   GLY   154      42.945  27.094  20.975  1.00  0.00           N
ATOM   2306  H   GLY   154      42.684  27.374  20.039  1.00  0.00           H
ATOM   2307  CA  GLY   154      44.405  27.324  21.364  1.00  0.00           C
ATOM   2308  HA2 GLY   154      44.657  26.384  21.856  1.00  0.00           H
ATOM   2309  HA3 GLY   154      45.105  27.278  20.531  1.00  0.00           H
ATOM   2310  C   GLY   154      44.653  28.512  22.320  1.00  0.00           C
ATOM   2311  O   GLY   154      45.790  28.894  22.559  1.00  0.00           O
ATOM   2312  N   SER   155      43.591  29.102  22.871  1.00  0.00           N
ATOM   2313  H   SER   155      42.733  28.570  22.869  1.00  0.00           H
ATOM   2314  CA  SER   155      43.570  30.484  23.407  1.00  0.00           C
ATOM   2315  HA  SER   155      44.589  30.866  23.469  1.00  0.00           H
ATOM   2316  CB  SER   155      42.849  31.454  22.500  1.00  0.00           C
ATOM   2317  HB2 SER   155      43.366  32.378  22.759  1.00  0.00           H
ATOM   2318  HB3 SER   155      43.019  31.212  21.451  1.00  0.00           H
ATOM   2319  OG  SER   155      41.512  31.521  22.818  1.00  0.00           O
ATOM   2320  HG  SER   155      41.244  30.609  22.952  1.00  0.00           H
ATOM   2321  C   SER   155      43.055  30.741  24.833  1.00  0.00           C
ATOM   2322  O   SER   155      42.418  29.814  25.363  1.00  0.00           O
ATOM   2323  N   CYX   156      43.345  31.938  25.407  1.00  0.00           N
ATOM   2324  H   CYX   156      43.856  32.601  24.841  1.00  0.00           H
ATOM   2325  CA  CYX   156      42.952  32.385  26.681  1.00  0.00           C
ATOM   2326  HA  CYX   156      41.930  32.163  26.987  1.00  0.00           H
ATOM   2327  CB  CYX   156      43.918  31.784  27.719  1.00  0.00           C
ATOM   2328  HB2 CYX   156      44.952  32.045  27.493  1.00  0.00           H
ATOM   2329  HB3 CYX   156      43.494  32.300  28.580  1.00  0.00           H
ATOM   2330  SG  CYX   156      43.937  30.079  28.170  1.00  0.00           S
ATOM   2331  C   CYX   156      42.834  33.879  26.758  1.00  0.00           C
ATOM   2332  O   CYX   156      43.338  34.592  25.866  1.00  0.00           O
ATOM   2333  N   PHE   157      42.187  34.417  27.790  1.00  0.00           N
ATOM   2334  H   PHE   157      41.861  33.802  28.522  1.00  0.00           H
ATOM   2335  CA  PHE   157      41.704  35.865  27.932  1.00  0.00           C
ATOM   2336  HA  PHE   157      42.183  36.636  27.329  1.00  0.00           H
ATOM   2337  CB  PHE   157      40.190  35.761  27.536  1.00  0.00           C
ATOM   2338  HB2 PHE   157      39.543  35.300  28.283  1.00  0.00           H
ATOM   2339  HB3 PHE   157      39.988  36.831  27.575  1.00  0.00           H
ATOM   2340  CG  PHE   157      39.806  35.324  26.157  1.00  0.00           C
ATOM   2341  CD1 PHE   157      39.618  33.950  25.852  1.00  0.00           C
ATOM   2342  HD1 PHE   157      39.691  33.205  26.630  1.00  0.00           H
ATOM   2343  CE1 PHE   157      39.497  33.558  24.548  1.00  0.00           C
ATOM   2344  HE1 PHE   157      39.537  32.503  24.321  1.00  0.00           H
ATOM   2345  CZ  PHE   157      39.412  34.503  23.525  1.00  0.00           C
ATOM   2346  HZ  PHE   157      39.259  34.136  22.521  1.00  0.00           H
ATOM   2347  CE2 PHE   157      39.631  35.873  23.839  1.00  0.00           C
ATOM   2348  HE2 PHE   157      39.710  36.536  22.989  1.00  0.00           H
ATOM   2349  CD2 PHE   157      39.883  36.280  25.162  1.00  0.00           C
ATOM   2350  HD2 PHE   157      40.080  37.331  25.317  1.00  0.00           H
ATOM   2351  C   PHE   157      41.867  36.259  29.399  1.00  0.00           C
ATOM   2352  O   PHE   157      41.741  35.475  30.299  1.00  0.00           O
ATOM   2353  N   THR   158      42.104  37.551  29.742  1.00  0.00           N
ATOM   2354  H   THR   158      42.120  38.234  28.999  1.00  0.00           H
ATOM   2355  CA  THR   158      42.089  38.099  31.117  1.00  0.00           C
ATOM   2356  HA  THR   158      41.181  37.649  31.518  1.00  0.00           H
ATOM   2357  CB  THR   158      43.352  37.747  31.924  1.00  0.00           C
ATOM   2358  HB  THR   158      43.490  36.674  31.788  1.00  0.00           H
ATOM   2359  CG2 THR   158      44.553  38.563  31.362  1.00  0.00           C
ATOM   2360 HG21 THR   158      44.860  38.355  30.337  1.00  0.00           H
ATOM   2361 HG22 THR   158      44.445  39.635  31.531  1.00  0.00           H
ATOM   2362 HG23 THR   158      45.454  38.234  31.880  1.00  0.00           H
ATOM   2363  OG1 THR   158      43.291  38.020  33.355  1.00  0.00           O
ATOM   2364  HG1 THR   158      42.730  37.334  33.724  1.00  0.00           H
ATOM   2365  C   THR   158      41.759  39.590  31.147  1.00  0.00           C
ATOM   2366  O   THR   158      41.810  40.280  30.104  1.00  0.00           O
ATOM   2367  N   VAL   159      41.473  40.099  32.371  1.00  0.00           N
ATOM   2368  H   VAL   159      41.574  39.494  33.174  1.00  0.00           H
ATOM   2369  CA  VAL   159      41.091  41.489  32.568  1.00  0.00           C
ATOM   2370  HA  VAL   159      41.275  41.930  31.589  1.00  0.00           H
ATOM   2371  CB  VAL   159      39.529  41.616  32.983  1.00  0.00           C
ATOM   2372  HB  VAL   159      39.386  41.160  33.963  1.00  0.00           H
ATOM   2373  CG1 VAL   159      39.153  43.085  33.053  1.00  0.00           C
ATOM   2374 HG11 VAL   159      39.354  43.473  32.054  1.00  0.00           H
ATOM   2375 HG12 VAL   159      38.070  42.999  33.132  1.00  0.00           H
ATOM   2376 HG13 VAL   159      39.517  43.684  33.887  1.00  0.00           H
ATOM   2377  CG2 VAL   159      38.637  40.805  32.075  1.00  0.00           C
ATOM   2378 HG21 VAL   159      39.106  40.757  31.092  1.00  0.00           H
ATOM   2379 HG22 VAL   159      38.534  39.811  32.506  1.00  0.00           H
ATOM   2380 HG23 VAL   159      37.608  41.164  32.127  1.00  0.00           H
ATOM   2381  C   VAL   159      42.018  42.124  33.658  1.00  0.00           C
ATOM   2382  O   VAL   159      42.215  41.469  34.701  1.00  0.00           O
ATOM   2383  N   MET   160      42.530  43.413  33.516  1.00  0.00           N
ATOM   2384  H   MET   160      42.298  43.932  32.682  1.00  0.00           H
ATOM   2385  CA  MET   160      43.337  44.137  34.490  1.00  0.00           C
ATOM   2386  HA  MET   160      43.135  43.545  35.381  1.00  0.00           H
ATOM   2387  CB  MET   160      44.844  43.897  34.236  1.00  0.00           C
ATOM   2388  HB2 MET   160      45.115  44.448  33.336  1.00  0.00           H
ATOM   2389  HB3 MET   160      45.520  44.254  35.013  1.00  0.00           H
ATOM   2390  CG  MET   160      45.396  42.467  34.064  1.00  0.00           C
ATOM   2391  HG2 MET   160      45.047  41.814  34.864  1.00  0.00           H
ATOM   2392  HG3 MET   160      44.921  41.951  33.229  1.00  0.00           H
ATOM   2393  SD  MET   160      47.192  42.292  33.945  1.00  0.00           S
ATOM   2394  CE  MET   160      47.299  40.498  33.868  1.00  0.00           C
ATOM   2395  HE1 MET   160      46.735  40.132  33.009  1.00  0.00           H
ATOM   2396  HE2 MET   160      48.362  40.260  33.829  1.00  0.00           H
ATOM   2397  HE3 MET   160      46.812  40.173  34.788  1.00  0.00           H
ATOM   2398  C   MET   160      43.115  45.631  34.638  1.00  0.00           C
ATOM   2399  O   MET   160      42.631  46.315  33.712  1.00  0.00           O
ATOM   2400  N   THR   161      43.483  46.140  35.835  1.00  0.00           N
ATOM   2401  H   THR   161      43.902  45.473  36.467  1.00  0.00           H
ATOM   2402  CA  THR   161      43.100  47.467  36.406  1.00  0.00           C
ATOM   2403  HA  THR   161      42.468  48.033  35.721  1.00  0.00           H
ATOM   2404  CB  THR   161      42.325  47.322  37.659  1.00  0.00           C
ATOM   2405  HB  THR   161      42.886  46.919  38.503  1.00  0.00           H
ATOM   2406  CG2 THR   161      41.647  48.661  38.086  1.00  0.00           C
ATOM   2407 HG21 THR   161      42.330  49.485  38.294  1.00  0.00           H
ATOM   2408 HG22 THR   161      40.877  49.010  37.397  1.00  0.00           H
ATOM   2409 HG23 THR   161      41.008  48.379  38.923  1.00  0.00           H
ATOM   2410  OG1 THR   161      41.404  46.343  37.375  1.00  0.00           O
ATOM   2411  HG1 THR   161      40.763  46.805  36.829  1.00  0.00           H
ATOM   2412  C   THR   161      44.299  48.227  36.734  1.00  0.00           C
ATOM   2413  O   THR   161      45.220  47.559  37.260  1.00  0.00           O
ATOM   2414  N   ASP   162      44.324  49.479  36.434  1.00  0.00           N
ATOM   2415  H   ASP   162      43.496  49.825  35.971  1.00  0.00           H
ATOM   2416  CA  ASP   162      45.372  50.411  36.709  1.00  0.00           C
ATOM   2417  HA  ASP   162      46.036  50.122  37.523  1.00  0.00           H
ATOM   2418  CB  ASP   162      46.404  50.477  35.522  1.00  0.00           C
ATOM   2419  HB2 ASP   162      46.589  49.479  35.125  1.00  0.00           H
ATOM   2420  HB3 ASP   162      46.060  51.100  34.697  1.00  0.00           H
ATOM   2421  CG  ASP   162      47.797  50.974  36.053  1.00  0.00           C
ATOM   2422  OD1 ASP   162      48.854  50.916  35.382  1.00  0.00           O
ATOM   2423  OD2 ASP   162      47.876  51.509  37.223  1.00  0.00           O
ATOM   2424  C   ASP   162      44.702  51.809  37.040  1.00  0.00           C
ATOM   2425  O   ASP   162      44.036  52.407  36.209  1.00  0.00           O
ATOM   2426  N   GLY   163      44.953  52.342  38.234  1.00  0.00           N
ATOM   2427  H   GLY   163      45.691  51.884  38.748  1.00  0.00           H
ATOM   2428  CA  GLY   163      44.336  53.557  38.856  1.00  0.00           C
ATOM   2429  HA2 GLY   163      45.154  54.125  39.302  1.00  0.00           H
ATOM   2430  HA3 GLY   163      43.806  54.097  38.072  1.00  0.00           H
ATOM   2431  C   GLY   163      43.382  53.238  39.994  1.00  0.00           C
ATOM   2432  O   GLY   163      42.998  52.062  40.100  1.00  0.00           O
ATOM   2433  N   PRO   164      42.952  54.219  40.845  1.00  0.00           N
ATOM   2434  CD  PRO   164      43.299  55.673  40.713  1.00  0.00           C
ATOM   2435  HD2 PRO   164      42.584  56.027  39.972  1.00  0.00           H
ATOM   2436  HD3 PRO   164      44.338  55.795  40.406  1.00  0.00           H
ATOM   2437  CG  PRO   164      43.151  56.217  42.132  1.00  0.00           C
ATOM   2438  HG2 PRO   164      42.749  57.221  42.268  1.00  0.00           H
ATOM   2439  HG3 PRO   164      44.040  55.974  42.715  1.00  0.00           H
ATOM   2440  CB  PRO   164      42.024  55.453  42.710  1.00  0.00           C
ATOM   2441  HB2 PRO   164      41.041  55.822  42.417  1.00  0.00           H
ATOM   2442  HB3 PRO   164      42.066  55.363  43.796  1.00  0.00           H
ATOM   2443  CA  PRO   164      42.219  54.078  42.103  1.00  0.00           C
ATOM   2444  HA  PRO   164      42.812  53.567  42.862  1.00  0.00           H
ATOM   2445  C   PRO   164      40.962  53.313  42.023  1.00  0.00           C
ATOM   2446  O   PRO   164      40.323  53.203  40.992  1.00  0.00           O
ATOM   2447  N   SER   165      40.564  52.731  43.155  1.00  0.00           N
ATOM   2448  H   SER   165      41.194  52.915  43.922  1.00  0.00           H
ATOM   2449  CA  SER   165      39.558  51.632  43.198  1.00  0.00           C
ATOM   2450  HA  SER   165      39.556  51.182  42.205  1.00  0.00           H
ATOM   2451  CB  SER   165      40.018  50.605  44.300  1.00  0.00           C
ATOM   2452  HB2 SER   165      39.308  49.780  44.243  1.00  0.00           H
ATOM   2453  HB3 SER   165      41.041  50.320  44.054  1.00  0.00           H
ATOM   2454  OG  SER   165      40.031  51.069  45.667  1.00  0.00           O
ATOM   2455  HG  SER   165      40.809  51.619  45.788  1.00  0.00           H
ATOM   2456  C   SER   165      38.175  52.336  43.356  1.00  0.00           C
ATOM   2457  O   SER   165      37.115  51.704  43.083  1.00  0.00           O
ATOM   2458  N   ASN   166      38.160  53.487  44.018  1.00  0.00           N
ATOM   2459  H   ASN   166      39.038  53.744  44.446  1.00  0.00           H
ATOM   2460  CA  ASN   166      37.001  54.263  44.283  1.00  0.00           C
ATOM   2461  HA  ASN   166      36.065  53.762  44.035  1.00  0.00           H
ATOM   2462  CB  ASN   166      36.863  54.561  45.846  1.00  0.00           C
ATOM   2463  HB2 ASN   166      35.973  55.105  46.163  1.00  0.00           H
ATOM   2464  HB3 ASN   166      36.765  53.562  46.268  1.00  0.00           H
ATOM   2465  CG  ASN   166      38.009  55.255  46.554  1.00  0.00           C
ATOM   2466  OD1 ASN   166      39.138  55.416  46.142  1.00  0.00           O
ATOM   2467  ND2 ASN   166      37.720  55.813  47.732  1.00  0.00           N
ATOM   2468 HD21 ASN   166      38.365  56.474  48.140  1.00  0.00           H
ATOM   2469 HD22 ASN   166      36.755  55.960  47.995  1.00  0.00           H
ATOM   2470  C   ASN   166      36.985  55.626  43.430  1.00  0.00           C
ATOM   2471  O   ASN   166      36.284  56.594  43.770  1.00  0.00           O
ATOM   2472  N   GLY   167      37.804  55.776  42.379  1.00  0.00           N
ATOM   2473  H   GLY   167      38.222  54.944  41.987  1.00  0.00           H
ATOM   2474  CA  GLY   167      37.731  56.949  41.472  1.00  0.00           C
ATOM   2475  HA2 GLY   167      36.696  57.289  41.509  1.00  0.00           H
ATOM   2476  HA3 GLY   167      38.511  57.662  41.739  1.00  0.00           H
ATOM   2477  C   GLY   167      38.118  56.517  40.056  1.00  0.00           C
ATOM   2478  O   GLY   167      38.331  55.339  39.820  1.00  0.00           O
ATOM   2479  N   GLN   168      38.104  57.462  39.084  1.00  0.00           N
ATOM   2480  H   GLN   168      38.025  58.435  39.342  1.00  0.00           H
ATOM   2481  CA  GLN   168      38.344  57.140  37.712  1.00  0.00           C
ATOM   2482  HA  GLN   168      37.542  56.449  37.452  1.00  0.00           H
ATOM   2483  CB  GLN   168      38.214  58.378  36.810  1.00  0.00           C
ATOM   2484  HB2 GLN   168      38.192  58.028  35.778  1.00  0.00           H
ATOM   2485  HB3 GLN   168      37.282  58.913  36.991  1.00  0.00           H
ATOM   2486  CG  GLN   168      39.436  59.343  36.908  1.00  0.00           C
ATOM   2487  HG2 GLN   168      39.455  59.822  37.887  1.00  0.00           H
ATOM   2488  HG3 GLN   168      40.379  58.824  36.738  1.00  0.00           H
ATOM   2489  CD  GLN   168      39.405  60.478  35.858  1.00  0.00           C
ATOM   2490  OE1 GLN   168      39.117  60.214  34.692  1.00  0.00           O
ATOM   2491  NE2 GLN   168      39.656  61.683  36.201  1.00  0.00           N
ATOM   2492 HE21 GLN   168      39.811  61.827  37.188  1.00  0.00           H
ATOM   2493 HE22 GLN   168      39.704  62.447  35.542  1.00  0.00           H
ATOM   2494  C   GLN   168      39.661  56.311  37.591  1.00  0.00           C
ATOM   2495  O   GLN   168      40.671  56.695  38.189  1.00  0.00           O
ATOM   2496  N   ALA   169      39.617  55.284  36.796  1.00  0.00           N
ATOM   2497  H   ALA   169      38.745  55.025  36.360  1.00  0.00           H
ATOM   2498  CA  ALA   169      40.775  54.425  36.490  1.00  0.00           C
ATOM   2499  HA  ALA   169      41.697  55.005  36.520  1.00  0.00           H
ATOM   2500  CB  ALA   169      40.942  53.264  37.578  1.00  0.00           C
ATOM   2501  HB1 ALA   169      41.759  52.574  37.369  1.00  0.00           H
ATOM   2502  HB2 ALA   169      41.127  53.786  38.518  1.00  0.00           H
ATOM   2503  HB3 ALA   169      40.118  52.550  37.577  1.00  0.00           H
ATOM   2504  C   ALA   169      40.784  53.930  35.088  1.00  0.00           C
ATOM   2505  O   ALA   169      39.951  54.292  34.266  1.00  0.00           O
ATOM   2506  N   SER   170      41.825  53.189  34.699  1.00  0.00           N
ATOM   2507  H   SER   170      42.492  53.053  35.446  1.00  0.00           H
ATOM   2508  CA  SER   170      41.970  52.562  33.365  1.00  0.00           C
ATOM   2509  HA  SER   170      41.157  52.976  32.767  1.00  0.00           H
ATOM   2510  CB  SER   170      43.271  52.981  32.765  1.00  0.00           C
ATOM   2511  HB2 SER   170      43.319  54.040  32.511  1.00  0.00           H
ATOM   2512  HB3 SER   170      44.092  52.820  33.464  1.00  0.00           H
ATOM   2513  OG  SER   170      43.630  52.218  31.611  1.00  0.00           O
ATOM   2514  HG  SER   170      43.047  52.548  30.924  1.00  0.00           H
ATOM   2515  C   SER   170      41.766  51.012  33.467  1.00  0.00           C
ATOM   2516  O   SER   170      42.196  50.429  34.438  1.00  0.00           O
ATOM   2517  N   TYR   171      41.215  50.480  32.424  1.00  0.00           N
ATOM   2518  H   TYR   171      41.118  51.118  31.648  1.00  0.00           H
ATOM   2519  CA  TYR   171      40.660  49.115  32.366  1.00  0.00           C
ATOM   2520  HA  TYR   171      41.166  48.501  33.110  1.00  0.00           H
ATOM   2521  CB  TYR   171      39.164  49.192  32.698  1.00  0.00           C
ATOM   2522  HB2 TYR   171      38.653  49.383  31.754  1.00  0.00           H
ATOM   2523  HB3 TYR   171      38.833  48.194  32.986  1.00  0.00           H
ATOM   2524  CG  TYR   171      38.631  50.222  33.620  1.00  0.00           C
ATOM   2525  CD1 TYR   171      37.855  51.192  33.038  1.00  0.00           C
ATOM   2526  HD1 TYR   171      37.656  51.306  31.983  1.00  0.00           H
ATOM   2527  CE1 TYR   171      37.468  52.305  33.858  1.00  0.00           C
ATOM   2528  HE1 TYR   171      36.834  53.097  33.488  1.00  0.00           H
ATOM   2529  CZ  TYR   171      37.791  52.359  35.195  1.00  0.00           C
ATOM   2530  OH  TYR   171      37.495  53.481  35.921  1.00  0.00           O
ATOM   2531  HH  TYR   171      36.606  53.732  35.660  1.00  0.00           H
ATOM   2532  CE2 TYR   171      38.425  51.270  35.802  1.00  0.00           C
ATOM   2533  HE2 TYR   171      38.466  51.238  36.880  1.00  0.00           H
ATOM   2534  CD2 TYR   171      38.962  50.257  34.998  1.00  0.00           C
ATOM   2535  HD2 TYR   171      39.477  49.423  35.450  1.00  0.00           H
ATOM   2536  C   TYR   171      40.892  48.501  30.948  1.00  0.00           C
ATOM   2537  O   TYR   171      40.632  49.087  29.957  1.00  0.00           O
ATOM   2538  N   LYS   172      41.603  47.344  30.990  1.00  0.00           N
ATOM   2539  H   LYS   172      42.083  47.173  31.862  1.00  0.00           H
ATOM   2540  CA  LYS   172      42.078  46.584  29.803  1.00  0.00           C
ATOM   2541  HA  LYS   172      41.680  47.015  28.885  1.00  0.00           H
ATOM   2542  CB  LYS   172      43.582  46.595  29.651  1.00  0.00           C
ATOM   2543  HB2 LYS   172      44.009  46.171  30.560  1.00  0.00           H
ATOM   2544  HB3 LYS   172      43.800  46.008  28.758  1.00  0.00           H
ATOM   2545  CG  LYS   172      44.144  48.087  29.432  1.00  0.00           C
ATOM   2546  HG2 LYS   172      43.515  48.600  28.706  1.00  0.00           H
ATOM   2547  HG3 LYS   172      44.139  48.451  30.460  1.00  0.00           H
ATOM   2548  CD  LYS   172      45.631  48.183  28.983  1.00  0.00           C
ATOM   2549  HD2 LYS   172      46.150  47.729  29.826  1.00  0.00           H
ATOM   2550  HD3 LYS   172      45.891  47.650  28.069  1.00  0.00           H
ATOM   2551  CE  LYS   172      46.050  49.641  28.938  1.00  0.00           C
ATOM   2552  HE2 LYS   172      45.726  50.165  29.836  1.00  0.00           H
ATOM   2553  HE3 LYS   172      47.119  49.853  28.908  1.00  0.00           H
ATOM   2554  NZ  LYS   172      45.291  50.259  27.741  1.00  0.00           N
ATOM   2555  HZ1 LYS   172      45.456  49.651  26.952  1.00  0.00           H
ATOM   2556  HZ2 LYS   172      44.310  50.323  27.967  1.00  0.00           H
ATOM   2557  HZ3 LYS   172      45.635  51.128  27.357  1.00  0.00           H
ATOM   2558  C   LYS   172      41.607  45.163  29.784  1.00  0.00           C
ATOM   2559  O   LYS   172      41.741  44.425  30.734  1.00  0.00           O
ATOM   2560  N   ILE   173      41.209  44.721  28.612  1.00  0.00           N
ATOM   2561  H   ILE   173      40.992  45.529  28.045  1.00  0.00           H
ATOM   2562  CA  ILE   173      41.073  43.303  28.125  1.00  0.00           C
ATOM   2563  HA  ILE   173      40.918  42.708  29.025  1.00  0.00           H
ATOM   2564  CB  ILE   173      39.665  43.041  27.458  1.00  0.00           C
ATOM   2565  HB  ILE   173      39.499  41.982  27.261  1.00  0.00           H
ATOM   2566  CG2 ILE   173      38.670  43.427  28.523  1.00  0.00           C
ATOM   2567 HG21 ILE   173      38.998  42.988  29.466  1.00  0.00           H
ATOM   2568 HG22 ILE   173      38.563  44.509  28.600  1.00  0.00           H
ATOM   2569 HG23 ILE   173      37.696  42.968  28.350  1.00  0.00           H
ATOM   2570  CG1 ILE   173      39.444  43.786  26.149  1.00  0.00           C
ATOM   2571 HG12 ILE   173      39.833  44.804  26.132  1.00  0.00           H
ATOM   2572 HG13 ILE   173      40.055  43.356  25.355  1.00  0.00           H
ATOM   2573  CD1 ILE   173      38.006  43.764  25.667  1.00  0.00           C
ATOM   2574 HD11 ILE   173      37.347  44.137  26.451  1.00  0.00           H
ATOM   2575 HD12 ILE   173      37.896  44.463  24.837  1.00  0.00           H
ATOM   2576 HD13 ILE   173      37.670  42.767  25.383  1.00  0.00           H
ATOM   2577  C   ILE   173      42.337  42.846  27.379  1.00  0.00           C
ATOM   2578  O   ILE   173      42.991  43.635  26.704  1.00  0.00           O
ATOM   2579  N   PHE   174      42.580  41.572  27.458  1.00  0.00           N
ATOM   2580  H   PHE   174      41.953  40.992  27.996  1.00  0.00           H
ATOM   2581  CA  PHE   174      43.637  40.853  26.853  1.00  0.00           C
ATOM   2582  HA  PHE   174      43.978  41.395  25.971  1.00  0.00           H
ATOM   2583  CB  PHE   174      44.855  40.736  27.845  1.00  0.00           C
ATOM   2584  HB2 PHE   174      44.414  40.184  28.674  1.00  0.00           H
ATOM   2585  HB3 PHE   174      45.579  40.068  27.379  1.00  0.00           H
ATOM   2586  CG  PHE   174      45.528  41.974  28.416  1.00  0.00           C
ATOM   2587  CD1 PHE   174      45.093  42.582  29.564  1.00  0.00           C
ATOM   2588  HD1 PHE   174      44.171  42.251  30.018  1.00  0.00           H
ATOM   2589  CE1 PHE   174      45.746  43.798  29.938  1.00  0.00           C
ATOM   2590  HE1 PHE   174      45.466  44.304  30.851  1.00  0.00           H
ATOM   2591  CZ  PHE   174      46.660  44.460  29.084  1.00  0.00           C
ATOM   2592  HZ  PHE   174      47.033  45.448  29.306  1.00  0.00           H
ATOM   2593  CE2 PHE   174      47.150  43.753  27.991  1.00  0.00           C
ATOM   2594  HE2 PHE   174      47.786  44.250  27.273  1.00  0.00           H
ATOM   2595  CD2 PHE   174      46.634  42.480  27.712  1.00  0.00           C
ATOM   2596  HD2 PHE   174      46.914  41.864  26.870  1.00  0.00           H
ATOM   2597  C   PHE   174      43.281  39.470  26.330  1.00  0.00           C
ATOM   2598  O   PHE   174      42.274  38.812  26.679  1.00  0.00           O
ATOM   2599  N   LYS   175      44.065  38.941  25.359  1.00  0.00           N
ATOM   2600  H   LYS   175      44.845  39.463  24.988  1.00  0.00           H
ATOM   2601  CA  LYS   175      44.012  37.581  24.746  1.00  0.00           C
ATOM   2602  HA  LYS   175      43.430  36.959  25.426  1.00  0.00           H
ATOM   2603  CB  LYS   175      43.290  37.708  23.379  1.00  0.00           C
ATOM   2604  HB2 LYS   175      42.256  37.982  23.588  1.00  0.00           H
ATOM   2605  HB3 LYS   175      43.632  38.628  22.904  1.00  0.00           H
ATOM   2606  CG  LYS   175      43.337  36.406  22.508  1.00  0.00           C
ATOM   2607  HG2 LYS   175      44.321  36.054  22.201  1.00  0.00           H
ATOM   2608  HG3 LYS   175      42.904  35.592  23.089  1.00  0.00           H
ATOM   2609  CD  LYS   175      42.422  36.726  21.244  1.00  0.00           C
ATOM   2610  HD2 LYS   175      41.394  36.956  21.524  1.00  0.00           H
ATOM   2611  HD3 LYS   175      42.862  37.633  20.827  1.00  0.00           H
ATOM   2612  CE  LYS   175      42.386  35.705  20.197  1.00  0.00           C
ATOM   2613  HE2 LYS   175      43.373  35.245  20.200  1.00  0.00           H
ATOM   2614  HE3 LYS   175      41.728  34.887  20.487  1.00  0.00           H
ATOM   2615  NZ  LYS   175      42.000  36.219  18.817  1.00  0.00           N
ATOM   2616  HZ1 LYS   175      42.233  35.523  18.122  1.00  0.00           H
ATOM   2617  HZ2 LYS   175      41.008  36.395  18.741  1.00  0.00           H
ATOM   2618  HZ3 LYS   175      42.375  37.142  18.656  1.00  0.00           H
ATOM   2619  C   LYS   175      45.441  36.982  24.697  1.00  0.00           C
ATOM   2620  O   LYS   175      46.390  37.746  24.667  1.00  0.00           O
ATOM   2621  N   MET   176      45.586  35.678  24.768  1.00  0.00           N
ATOM   2622  H   MET   176      44.760  35.103  24.847  1.00  0.00           H
ATOM   2623  CA  MET   176      46.853  34.898  24.870  1.00  0.00           C
ATOM   2624  HA  MET   176      47.616  35.633  24.621  1.00  0.00           H
ATOM   2625  CB  MET   176      47.116  34.444  26.381  1.00  0.00           C
ATOM   2626  HB2 MET   176      46.461  33.617  26.658  1.00  0.00           H
ATOM   2627  HB3 MET   176      48.103  33.985  26.324  1.00  0.00           H
ATOM   2628  CG  MET   176      47.224  35.653  27.323  1.00  0.00           C
ATOM   2629  HG2 MET   176      47.890  35.487  28.170  1.00  0.00           H
ATOM   2630  HG3 MET   176      47.757  36.413  26.750  1.00  0.00           H
ATOM   2631  SD  MET   176      45.641  36.335  27.945  1.00  0.00           S
ATOM   2632  CE  MET   176      45.296  35.321  29.427  1.00  0.00           C
ATOM   2633  HE1 MET   176      44.243  35.469  29.668  1.00  0.00           H
ATOM   2634  HE2 MET   176      45.608  34.285  29.296  1.00  0.00           H
ATOM   2635  HE3 MET   176      45.963  35.802  30.141  1.00  0.00           H
ATOM   2636  C   MET   176      46.887  33.626  24.045  1.00  0.00           C
ATOM   2637  O   MET   176      45.795  33.053  24.004  1.00  0.00           O
ATOM   2638  N   GLU   177      48.000  33.362  23.405  1.00  0.00           N
ATOM   2639  H   GLU   177      48.839  33.864  23.661  1.00  0.00           H
ATOM   2640  CA  GLU   177      48.187  32.050  22.708  1.00  0.00           C
ATOM   2641  HA  GLU   177      47.513  31.289  23.103  1.00  0.00           H
ATOM   2642  CB  GLU   177      47.937  32.196  21.225  1.00  0.00           C
ATOM   2643  HB2 GLU   177      48.418  33.083  20.811  1.00  0.00           H
ATOM   2644  HB3 GLU   177      48.377  31.332  20.728  1.00  0.00           H
ATOM   2645  CG  GLU   177      46.398  32.056  20.812  1.00  0.00           C
ATOM   2646  HG2 GLU   177      45.916  31.139  21.150  1.00  0.00           H
ATOM   2647  HG3 GLU   177      45.862  32.885  21.274  1.00  0.00           H
ATOM   2648  CD  GLU   177      46.146  32.181  19.351  1.00  0.00           C
ATOM   2649  OE1 GLU   177      46.854  32.968  18.674  1.00  0.00           O
ATOM   2650  OE2 GLU   177      45.315  31.381  18.816  1.00  0.00           O
ATOM   2651  C   GLU   177      49.632  31.570  22.866  1.00  0.00           C
ATOM   2652  O   GLU   177      50.510  32.393  22.898  1.00  0.00           O
ATOM   2653  N   LYS   178      50.008  30.274  22.942  1.00  0.00           N
ATOM   2654  H   LYS   178      49.223  29.641  22.966  1.00  0.00           H
ATOM   2655  CA  LYS   178      51.369  29.772  23.397  1.00  0.00           C
ATOM   2656  HA  LYS   178      51.263  28.760  23.788  1.00  0.00           H
ATOM   2657  CB  LYS   178      52.321  29.754  22.164  1.00  0.00           C
ATOM   2658  HB2 LYS   178      52.445  30.740  21.717  1.00  0.00           H
ATOM   2659  HB3 LYS   178      53.333  29.471  22.450  1.00  0.00           H
ATOM   2660  CG  LYS   178      51.829  28.805  21.034  1.00  0.00           C
ATOM   2661  HG2 LYS   178      51.580  27.804  21.386  1.00  0.00           H
ATOM   2662  HG3 LYS   178      50.913  29.288  20.692  1.00  0.00           H
ATOM   2663  CD  LYS   178      52.845  28.642  19.952  1.00  0.00           C
ATOM   2664  HD2 LYS   178      53.700  29.309  20.067  1.00  0.00           H
ATOM   2665  HD3 LYS   178      53.390  27.702  20.020  1.00  0.00           H
ATOM   2666  CE  LYS   178      52.108  28.594  18.610  1.00  0.00           C
ATOM   2667  HE2 LYS   178      51.331  27.839  18.726  1.00  0.00           H
ATOM   2668  HE3 LYS   178      51.719  29.583  18.366  1.00  0.00           H
ATOM   2669  NZ  LYS   178      53.053  28.129  17.515  1.00  0.00           N
ATOM   2670  HZ1 LYS   178      53.542  27.316  17.861  1.00  0.00           H
ATOM   2671  HZ2 LYS   178      52.585  28.108  16.619  1.00  0.00           H
ATOM   2672  HZ3 LYS   178      53.813  28.773  17.352  1.00  0.00           H
ATOM   2673  C   LYS   178      51.925  30.483  24.658  1.00  0.00           C
ATOM   2674  O   LYS   178      53.087  30.723  24.915  1.00  0.00           O
ATOM   2675  N   GLY   179      50.955  30.811  25.495  1.00  0.00           N
ATOM   2676  H   GLY   179      49.992  30.697  25.215  1.00  0.00           H
ATOM   2677  CA  GLY   179      51.149  31.630  26.734  1.00  0.00           C
ATOM   2678  HA2 GLY   179      50.199  31.874  27.211  1.00  0.00           H
ATOM   2679  HA3 GLY   179      51.781  31.158  27.487  1.00  0.00           H
ATOM   2680  C   GLY   179      51.707  33.049  26.458  1.00  0.00           C
ATOM   2681  O   GLY   179      52.056  33.637  27.451  1.00  0.00           O
ATOM   2682  N   LYS   180      51.796  33.574  25.212  1.00  0.00           N
ATOM   2683  H   LYS   180      51.461  33.130  24.369  1.00  0.00           H
ATOM   2684  CA  LYS   180      52.158  34.973  25.003  1.00  0.00           C
ATOM   2685  HA  LYS   180      52.848  35.246  25.803  1.00  0.00           H
ATOM   2686  CB  LYS   180      52.687  35.191  23.576  1.00  0.00           C
ATOM   2687  HB2 LYS   180      51.918  34.936  22.847  1.00  0.00           H
ATOM   2688  HB3 LYS   180      52.919  36.256  23.570  1.00  0.00           H
ATOM   2689  CG  LYS   180      53.928  34.411  23.217  1.00  0.00           C
ATOM   2690  HG2 LYS   180      53.839  33.328  23.288  1.00  0.00           H
ATOM   2691  HG3 LYS   180      54.160  34.586  22.167  1.00  0.00           H
ATOM   2692  CD  LYS   180      55.077  34.849  24.128  1.00  0.00           C
ATOM   2693  HD2 LYS   180      55.152  35.933  24.217  1.00  0.00           H
ATOM   2694  HD3 LYS   180      54.840  34.505  25.136  1.00  0.00           H
ATOM   2695  CE  LYS   180      56.340  34.204  23.675  1.00  0.00           C
ATOM   2696  HE2 LYS   180      56.098  33.142  23.654  1.00  0.00           H
ATOM   2697  HE3 LYS   180      56.643  34.481  22.666  1.00  0.00           H
ATOM   2698  NZ  LYS   180      57.456  34.343  24.644  1.00  0.00           N
ATOM   2699  HZ1 LYS   180      57.947  33.466  24.534  1.00  0.00           H
ATOM   2700  HZ2 LYS   180      58.064  35.109  24.392  1.00  0.00           H
ATOM   2701  HZ3 LYS   180      57.256  34.326  25.634  1.00  0.00           H
ATOM   2702  C   LYS   180      50.929  35.838  25.142  1.00  0.00           C
ATOM   2703  O   LYS   180      49.848  35.287  24.844  1.00  0.00           O
ATOM   2704  N   VAL   181      51.026  37.158  25.387  1.00  0.00           N
ATOM   2705  H   VAL   181      51.915  37.625  25.489  1.00  0.00           H
ATOM   2706  CA  VAL   181      49.947  38.156  25.054  1.00  0.00           C
ATOM   2707  HA  VAL   181      49.031  37.668  25.388  1.00  0.00           H
ATOM   2708  CB  VAL   181      50.130  39.469  25.828  1.00  0.00           C
ATOM   2709  HB  VAL   181      51.046  39.901  25.428  1.00  0.00           H
ATOM   2710  CG1 VAL   181      48.892  40.376  25.496  1.00  0.00           C
ATOM   2711 HG11 VAL   181      49.116  41.372  25.879  1.00  0.00           H
ATOM   2712 HG12 VAL   181      48.817  40.448  24.411  1.00  0.00           H
ATOM   2713 HG13 VAL   181      47.973  39.958  25.908  1.00  0.00           H
ATOM   2714  CG2 VAL   181      50.343  39.223  27.290  1.00  0.00           C
ATOM   2715 HG21 VAL   181      49.445  38.829  27.765  1.00  0.00           H
ATOM   2716 HG22 VAL   181      51.223  38.586  27.377  1.00  0.00           H
ATOM   2717 HG23 VAL   181      50.564  40.132  27.849  1.00  0.00           H
ATOM   2718  C   VAL   181      50.000  38.332  23.538  1.00  0.00           C
ATOM   2719  O   VAL   181      51.060  38.568  22.939  1.00  0.00           O
ATOM   2720  N   VAL   182      48.843  38.159  22.871  1.00  0.00           N
ATOM   2721  H   VAL   182      48.211  37.527  23.342  1.00  0.00           H
ATOM   2722  CA  VAL   182      48.658  38.320  21.444  1.00  0.00           C
ATOM   2723  HA  VAL   182      49.658  38.466  21.034  1.00  0.00           H
ATOM   2724  CB  VAL   182      48.101  37.032  20.758  1.00  0.00           C
ATOM   2725  HB  VAL   182      48.045  37.113  19.672  1.00  0.00           H
ATOM   2726  CG1 VAL   182      49.076  35.883  21.021  1.00  0.00           C
ATOM   2727 HG11 VAL   182      48.558  35.010  20.623  1.00  0.00           H
ATOM   2728 HG12 VAL   182      49.954  35.888  20.376  1.00  0.00           H
ATOM   2729 HG13 VAL   182      49.275  35.648  22.066  1.00  0.00           H
ATOM   2730  CG2 VAL   182      46.735  36.615  21.232  1.00  0.00           C
ATOM   2731 HG21 VAL   182      46.453  35.660  20.787  1.00  0.00           H
ATOM   2732 HG22 VAL   182      46.716  36.655  22.320  1.00  0.00           H
ATOM   2733 HG23 VAL   182      46.033  37.368  20.873  1.00  0.00           H
ATOM   2734  C   VAL   182      47.812  39.500  20.986  1.00  0.00           C
ATOM   2735  O   VAL   182      48.018  39.879  19.828  1.00  0.00           O
ATOM   2736  N   LYS   183      46.883  40.026  21.834  1.00  0.00           N
ATOM   2737  H   LYS   183      46.819  39.699  22.787  1.00  0.00           H
ATOM   2738  CA  LYS   183      46.054  41.224  21.633  1.00  0.00           C
ATOM   2739  HA  LYS   183      46.711  41.875  21.057  1.00  0.00           H
ATOM   2740  CB  LYS   183      44.841  40.974  20.736  1.00  0.00           C
ATOM   2741  HB2 LYS   183      45.250  40.442  19.877  1.00  0.00           H
ATOM   2742  HB3 LYS   183      44.140  40.369  21.311  1.00  0.00           H
ATOM   2743  CG  LYS   183      44.085  42.182  20.124  1.00  0.00           C
ATOM   2744  HG2 LYS   183      43.382  42.656  20.809  1.00  0.00           H
ATOM   2745  HG3 LYS   183      44.889  42.856  19.829  1.00  0.00           H
ATOM   2746  CD  LYS   183      43.180  41.745  18.910  1.00  0.00           C
ATOM   2747  HD2 LYS   183      43.799  41.362  18.098  1.00  0.00           H
ATOM   2748  HD3 LYS   183      42.591  40.902  19.273  1.00  0.00           H
ATOM   2749  CE  LYS   183      42.330  42.916  18.384  1.00  0.00           C
ATOM   2750  HE2 LYS   183      41.602  42.510  17.681  1.00  0.00           H
ATOM   2751  HE3 LYS   183      41.753  43.362  19.193  1.00  0.00           H
ATOM   2752  NZ  LYS   183      43.253  43.886  17.746  1.00  0.00           N
ATOM   2753  HZ1 LYS   183      43.691  43.485  16.928  1.00  0.00           H
ATOM   2754  HZ2 LYS   183      42.693  44.628  17.354  1.00  0.00           H
ATOM   2755  HZ3 LYS   183      43.947  44.244  18.387  1.00  0.00           H
ATOM   2756  C   LYS   183      45.619  41.859  22.936  1.00  0.00           C
ATOM   2757  O   LYS   183      45.482  41.245  24.008  1.00  0.00           O
ATOM   2758  N   SER   184      45.321  43.179  22.907  1.00  0.00           N
ATOM   2759  H   SER   184      45.551  43.707  22.077  1.00  0.00           H
ATOM   2760  CA  SER   184      44.848  43.960  24.060  1.00  0.00           C
ATOM   2761  HA  SER   184      44.327  43.339  24.790  1.00  0.00           H
ATOM   2762  CB  SER   184      46.033  44.431  24.925  1.00  0.00           C
ATOM   2763  HB2 SER   184      46.493  43.513  25.293  1.00  0.00           H
ATOM   2764  HB3 SER   184      46.651  45.107  24.335  1.00  0.00           H
ATOM   2765  OG  SER   184      45.381  45.053  26.024  1.00  0.00           O
ATOM   2766  HG  SER   184      44.787  44.479  26.511  1.00  0.00           H
ATOM   2767  C   SER   184      43.921  45.132  23.627  1.00  0.00           C
ATOM   2768  O   SER   184      44.221  45.720  22.559  1.00  0.00           O
ATOM   2769  N   VAL   185      42.962  45.487  24.421  1.00  0.00           N
ATOM   2770  H   VAL   185      42.912  44.932  25.263  1.00  0.00           H
ATOM   2771  CA  VAL   185      42.005  46.588  24.172  1.00  0.00           C
ATOM   2772  HA  VAL   185      42.411  47.297  23.451  1.00  0.00           H
ATOM   2773  CB  VAL   185      40.771  46.028  23.403  1.00  0.00           C
ATOM   2774  HB  VAL   185      40.442  45.027  23.682  1.00  0.00           H
ATOM   2775  CG1 VAL   185      39.539  46.944  23.438  1.00  0.00           C
ATOM   2776 HG11 VAL   185      39.798  47.898  22.979  1.00  0.00           H
ATOM   2777 HG12 VAL   185      38.699  46.410  22.993  1.00  0.00           H
ATOM   2778 HG13 VAL   185      39.203  47.191  24.445  1.00  0.00           H
ATOM   2779  CG2 VAL   185      41.173  45.686  21.969  1.00  0.00           C
ATOM   2780 HG21 VAL   185      40.263  45.426  21.428  1.00  0.00           H
ATOM   2781 HG22 VAL   185      41.640  46.534  21.468  1.00  0.00           H
ATOM   2782 HG23 VAL   185      41.856  44.837  21.981  1.00  0.00           H
ATOM   2783  C   VAL   185      41.695  47.298  25.518  1.00  0.00           C
ATOM   2784  O   VAL   185      41.417  46.678  26.496  1.00  0.00           O
ATOM   2785  N   GLU   186      41.593  48.605  25.387  1.00  0.00           N
ATOM   2786  H   GLU   186      41.997  49.089  24.598  1.00  0.00           H
ATOM   2787  CA  GLU   186      41.090  49.455  26.482  1.00  0.00           C
ATOM   2788  HA  GLU   186      41.344  49.028  27.453  1.00  0.00           H
ATOM   2789  CB  GLU   186      41.746  50.855  26.416  1.00  0.00           C
ATOM   2790  HB2 GLU   186      42.804  50.636  26.268  1.00  0.00           H
ATOM   2791  HB3 GLU   186      41.465  51.238  25.434  1.00  0.00           H
ATOM   2792  CG  GLU   186      41.349  51.970  27.380  1.00  0.00           C
ATOM   2793  HG2 GLU   186      41.665  52.939  26.992  1.00  0.00           H
ATOM   2794  HG3 GLU   186      40.261  52.027  27.407  1.00  0.00           H
ATOM   2795  CD  GLU   186      41.935  51.789  28.806  1.00  0.00           C
ATOM   2796  OE1 GLU   186      42.990  51.164  28.953  1.00  0.00           O
ATOM   2797  OE2 GLU   186      41.272  52.206  29.794  1.00  0.00           O
ATOM   2798  C   GLU   186      39.502  49.584  26.480  1.00  0.00           C
ATOM   2799  O   GLU   186      38.947  49.779  25.397  1.00  0.00           O
ATOM   2800  N   LEU   187      38.897  49.686  27.658  1.00  0.00           N
ATOM   2801  H   LEU   187      39.498  49.628  28.468  1.00  0.00           H
ATOM   2802  CA  LEU   187      37.467  49.843  27.880  1.00  0.00           C
ATOM   2803  HA  LEU   187      36.884  49.593  26.994  1.00  0.00           H
ATOM   2804  CB  LEU   187      36.985  48.869  29.002  1.00  0.00           C
ATOM   2805  HB2 LEU   187      37.439  49.169  29.948  1.00  0.00           H
ATOM   2806  HB3 LEU   187      35.932  49.001  29.254  1.00  0.00           H
ATOM   2807  CG  LEU   187      37.269  47.331  28.826  1.00  0.00           C
ATOM   2808  HG  LEU   187      38.323  47.438  28.570  1.00  0.00           H
ATOM   2809  CD1 LEU   187      37.087  46.577  30.178  1.00  0.00           C
ATOM   2810 HD11 LEU   187      36.021  46.567  30.407  1.00  0.00           H
ATOM   2811 HD12 LEU   187      37.568  45.599  30.157  1.00  0.00           H
ATOM   2812 HD13 LEU   187      37.654  47.250  30.821  1.00  0.00           H
ATOM   2813  CD2 LEU   187      36.395  46.704  27.652  1.00  0.00           C
ATOM   2814 HD21 LEU   187      35.443  47.229  27.736  1.00  0.00           H
ATOM   2815 HD22 LEU   187      36.898  46.884  26.703  1.00  0.00           H
ATOM   2816 HD23 LEU   187      36.282  45.637  27.848  1.00  0.00           H
ATOM   2817  C   LEU   187      37.054  51.337  28.143  1.00  0.00           C
ATOM   2818  O   LEU   187      36.932  51.689  29.329  1.00  0.00           O
ATOM   2819  N   ASP   188      36.974  52.155  27.105  1.00  0.00           N
ATOM   2820  H   ASP   188      36.972  51.689  26.209  1.00  0.00           H
ATOM   2821  CA  ASP   188      36.823  53.584  27.152  1.00  0.00           C
ATOM   2822  HA  ASP   188      37.449  53.915  27.982  1.00  0.00           H
ATOM   2823  CB  ASP   188      37.466  54.225  25.873  1.00  0.00           C
ATOM   2824  HB2 ASP   188      38.490  53.889  25.704  1.00  0.00           H
ATOM   2825  HB3 ASP   188      36.889  53.896  25.010  1.00  0.00           H
ATOM   2826  CG  ASP   188      37.461  55.675  25.858  1.00  0.00           C
ATOM   2827  OD1 ASP   188      37.707  56.312  24.757  1.00  0.00           O
ATOM   2828  OD2 ASP   188      37.247  56.403  26.876  1.00  0.00           O
ATOM   2829  C   ASP   188      35.325  53.951  27.454  1.00  0.00           C
ATOM   2830  O   ASP   188      34.471  54.069  26.587  1.00  0.00           O
ATOM   2831  N   ALA   189      34.941  54.099  28.719  1.00  0.00           N
ATOM   2832  H   ALA   189      35.635  54.155  29.451  1.00  0.00           H
ATOM   2833  CA  ALA   189      33.649  54.450  29.213  1.00  0.00           C
ATOM   2834  HA  ALA   189      33.229  55.094  28.441  1.00  0.00           H
ATOM   2835  CB  ALA   189      32.861  53.242  29.393  1.00  0.00           C
ATOM   2836  HB1 ALA   189      33.198  52.653  30.246  1.00  0.00           H
ATOM   2837  HB2 ALA   189      31.848  53.627  29.515  1.00  0.00           H
ATOM   2838  HB3 ALA   189      32.876  52.663  28.470  1.00  0.00           H
ATOM   2839  C   ALA   189      33.756  55.370  30.430  1.00  0.00           C
ATOM   2840  O   ALA   189      34.466  55.176  31.417  1.00  0.00           O
ATOM   2841  N   PRO   190      32.942  56.449  30.515  1.00  0.00           N
ATOM   2842  CD  PRO   190      32.146  57.094  29.469  1.00  0.00           C
ATOM   2843  HD2 PRO   190      31.272  56.555  29.103  1.00  0.00           H
ATOM   2844  HD3 PRO   190      32.815  57.350  28.647  1.00  0.00           H
ATOM   2845  CG  PRO   190      31.538  58.333  30.200  1.00  0.00           C
ATOM   2846  HG2 PRO   190      30.598  58.020  30.657  1.00  0.00           H
ATOM   2847  HG3 PRO   190      31.254  59.153  29.540  1.00  0.00           H
ATOM   2848  CB  PRO   190      32.584  58.703  31.209  1.00  0.00           C
ATOM   2849  HB2 PRO   190      32.069  59.213  32.023  1.00  0.00           H
ATOM   2850  HB3 PRO   190      33.438  59.318  30.927  1.00  0.00           H
ATOM   2851  CA  PRO   190      33.009  57.367  31.661  1.00  0.00           C
ATOM   2852  HA  PRO   190      34.036  57.506  32.001  1.00  0.00           H
ATOM   2853  C   PRO   190      32.206  56.927  32.850  1.00  0.00           C
ATOM   2854  O   PRO   190      31.150  56.277  32.633  1.00  0.00           O
ATOM   2855  N   ASN   191      32.591  57.193  34.098  1.00  0.00           N
ATOM   2856  H   ASN   191      33.351  57.834  34.273  1.00  0.00           H
ATOM   2857  CA  ASN   191      32.012  56.653  35.322  1.00  0.00           C
ATOM   2858  HA  ASN   191      32.529  57.095  36.175  1.00  0.00           H
ATOM   2859  CB  ASN   191      30.477  57.051  35.465  1.00  0.00           C
ATOM   2860  HB2 ASN   191      29.867  56.566  34.703  1.00  0.00           H
ATOM   2861  HB3 ASN   191      30.008  56.866  36.432  1.00  0.00           H
ATOM   2862  CG  ASN   191      30.234  58.495  35.310  1.00  0.00           C
ATOM   2863  OD1 ASN   191      30.701  59.248  36.097  1.00  0.00           O
ATOM   2864  ND2 ASN   191      29.405  58.873  34.363  1.00  0.00           N
ATOM   2865 HD21 ASN   191      29.267  59.872  34.302  1.00  0.00           H
ATOM   2866 HD22 ASN   191      29.268  58.206  33.618  1.00  0.00           H
ATOM   2867  C   ASN   191      32.169  55.129  35.586  1.00  0.00           C
ATOM   2868  O   ASN   191      32.111  54.754  36.777  1.00  0.00           O
ATOM   2869  N   TYR   192      32.458  54.295  34.595  1.00  0.00           N
ATOM   2870  H   TYR   192      32.525  54.649  33.651  1.00  0.00           H
ATOM   2871  CA  TYR   192      32.637  52.877  34.717  1.00  0.00           C
ATOM   2872  HA  TYR   192      31.819  52.459  35.307  1.00  0.00           H
ATOM   2873  CB  TYR   192      32.632  52.172  33.365  1.00  0.00           C
ATOM   2874  HB2 TYR   192      33.089  52.868  32.661  1.00  0.00           H
ATOM   2875  HB3 TYR   192      33.247  51.283  33.497  1.00  0.00           H
ATOM   2876  CG  TYR   192      31.256  51.830  32.750  1.00  0.00           C
ATOM   2877  CD1 TYR   192      30.559  52.858  32.088  1.00  0.00           C
ATOM   2878  HD1 TYR   192      30.980  53.853  32.068  1.00  0.00           H
ATOM   2879  CE1 TYR   192      29.213  52.660  31.670  1.00  0.00           C
ATOM   2880  HE1 TYR   192      28.657  53.477  31.233  1.00  0.00           H
ATOM   2881  CZ  TYR   192      28.637  51.384  31.778  1.00  0.00           C
ATOM   2882  OH  TYR   192      27.406  51.110  31.385  1.00  0.00           O
ATOM   2883  HH  TYR   192      27.189  51.795  30.748  1.00  0.00           H
ATOM   2884  CE2 TYR   192      29.352  50.369  32.485  1.00  0.00           C
ATOM   2885  HE2 TYR   192      28.958  49.373  32.621  1.00  0.00           H
ATOM   2886  CD2 TYR   192      30.668  50.586  32.921  1.00  0.00           C
ATOM   2887  HD2 TYR   192      31.197  49.788  33.420  1.00  0.00           H
ATOM   2888  C   TYR   192      33.857  52.523  35.509  1.00  0.00           C
ATOM   2889  O   TYR   192      34.805  53.242  35.539  1.00  0.00           O
ATOM   2890  N   HIE   193      33.828  51.332  36.129  1.00  0.00           N
ATOM   2891  H   HIE   193      32.958  50.843  35.971  1.00  0.00           H
ATOM   2892  CA  HIE   193      35.033  50.745  36.737  1.00  0.00           C
ATOM   2893  HA  HIE   193      35.949  51.094  36.261  1.00  0.00           H
ATOM   2894  CB  HIE   193      35.002  51.144  38.209  1.00  0.00           C
ATOM   2895  HB2 HIE   193      34.636  52.168  38.288  1.00  0.00           H
ATOM   2896  HB3 HIE   193      34.351  50.479  38.775  1.00  0.00           H
ATOM   2897  CG  HIE   193      36.327  51.183  38.872  1.00  0.00           C
ATOM   2898  ND1 HIE   193      37.108  50.081  39.047  1.00  0.00           N
ATOM   2899  CE1 HIE   193      38.259  50.562  39.621  1.00  0.00           C
ATOM   2900  HE1 HIE   193      39.069  49.907  39.910  1.00  0.00           H
ATOM   2901  NE2 HIE   193      38.184  51.880  39.803  1.00  0.00           N
ATOM   2902  HE2 HIE   193      38.994  52.424  40.066  1.00  0.00           H
ATOM   2903  CD2 HIE   193      36.995  52.300  39.261  1.00  0.00           C
ATOM   2904  HD2 HIE   193      36.673  53.331  39.272  1.00  0.00           H
ATOM   2905  C   HIE   193      35.013  49.204  36.556  1.00  0.00           C
ATOM   2906  O   HIE   193      33.965  48.659  36.345  1.00  0.00           O
ATOM   2907  N   TYR   194      36.182  48.587  36.526  1.00  0.00           N
ATOM   2908  H   TYR   194      37.006  49.083  36.834  1.00  0.00           H
ATOM   2909  CA  TYR   194      36.320  47.187  36.108  1.00  0.00           C
ATOM   2910  HA  TYR   194      35.465  46.587  36.422  1.00  0.00           H
ATOM   2911  CB  TYR   194      36.416  46.904  34.619  1.00  0.00           C
ATOM   2912  HB2 TYR   194      37.273  47.397  34.162  1.00  0.00           H
ATOM   2913  HB3 TYR   194      36.690  45.862  34.446  1.00  0.00           H
ATOM   2914  CG  TYR   194      35.103  47.104  33.878  1.00  0.00           C
ATOM   2915  CD1 TYR   194      34.974  48.064  32.855  1.00  0.00           C
ATOM   2916  HD1 TYR   194      35.891  48.563  32.578  1.00  0.00           H
ATOM   2917  CE1 TYR   194      33.716  48.383  32.229  1.00  0.00           C
ATOM   2918  HE1 TYR   194      33.648  49.161  31.482  1.00  0.00           H
ATOM   2919  CZ  TYR   194      32.585  47.652  32.672  1.00  0.00           C
ATOM   2920  OH  TYR   194      31.402  47.773  31.993  1.00  0.00           O
ATOM   2921  HH  TYR   194      30.898  46.959  31.931  1.00  0.00           H
ATOM   2922  CE2 TYR   194      32.685  46.689  33.705  1.00  0.00           C
ATOM   2923  HE2 TYR   194      31.810  46.160  34.053  1.00  0.00           H
ATOM   2924  CD2 TYR   194      33.959  46.402  34.241  1.00  0.00           C
ATOM   2925  HD2 TYR   194      33.980  45.691  35.053  1.00  0.00           H
ATOM   2926  C   TYR   194      37.543  46.719  36.915  1.00  0.00           C
ATOM   2927  O   TYR   194      38.641  47.211  36.763  1.00  0.00           O
ATOM   2928  N   GLU   195      37.333  45.708  37.801  1.00  0.00           N
ATOM   2929  H   GLU   195      36.420  45.280  37.853  1.00  0.00           H
ATOM   2930  CA  GLU   195      38.334  45.073  38.628  1.00  0.00           C
ATOM   2931  HA  GLU   195      39.327  44.991  38.184  1.00  0.00           H
ATOM   2932  CB  GLU   195      38.558  46.021  39.832  1.00  0.00           C
ATOM   2933  HB2 GLU   195      39.011  46.914  39.402  1.00  0.00           H
ATOM   2934  HB3 GLU   195      37.575  46.253  40.243  1.00  0.00           H
ATOM   2935  CG  GLU   195      39.619  45.636  40.868  1.00  0.00           C
ATOM   2936  HG2 GLU   195      39.123  44.828  41.404  1.00  0.00           H
ATOM   2937  HG3 GLU   195      40.465  45.133  40.401  1.00  0.00           H
ATOM   2938  CD  GLU   195      40.182  46.804  41.680  1.00  0.00           C
ATOM   2939  OE1 GLU   195      39.881  48.017  41.440  1.00  0.00           O
ATOM   2940  OE2 GLU   195      40.996  46.525  42.590  1.00  0.00           O
ATOM   2941  C   GLU   195      37.859  43.688  39.171  1.00  0.00           C
ATOM   2942  O   GLU   195      36.690  43.439  39.322  1.00  0.00           O
ATOM   2943  N   GLU   196      38.873  42.895  39.567  1.00  0.00           N
ATOM   2944  H   GLU   196      39.830  43.196  39.459  1.00  0.00           H
ATOM   2945  CA  GLU   196      38.775  41.526  40.136  1.00  0.00           C
ATOM   2946  HA  GLU   196      39.717  40.994  40.001  1.00  0.00           H
ATOM   2947  CB  GLU   196      38.628  41.576  41.648  1.00  0.00           C
ATOM   2948  HB2 GLU   196      37.839  42.284  41.902  1.00  0.00           H
ATOM   2949  HB3 GLU   196      38.466  40.589  42.081  1.00  0.00           H
ATOM   2950  CG  GLU   196      39.974  42.091  42.269  1.00  0.00           C
ATOM   2951  HG2 GLU   196      40.683  41.271  42.150  1.00  0.00           H
ATOM   2952  HG3 GLU   196      40.413  42.937  41.740  1.00  0.00           H
ATOM   2953  CD  GLU   196      39.913  42.496  43.764  1.00  0.00           C
ATOM   2954  OE1 GLU   196      38.845  42.909  44.255  1.00  0.00           O
ATOM   2955  OE2 GLU   196      40.995  42.506  44.397  1.00  0.00           O
ATOM   2956  C   GLU   196      37.706  40.688  39.356  1.00  0.00           C
ATOM   2957  O   GLU   196      36.846  40.109  39.940  1.00  0.00           O
ATOM   2958  N   CYX   197      37.749  40.629  37.985  1.00  0.00           N
ATOM   2959  H   CYX   197      38.541  41.066  37.537  1.00  0.00           H
ATOM   2960  CA  CYX   197      36.592  40.220  37.213  1.00  0.00           C
ATOM   2961  HA  CYX   197      35.671  40.578  37.674  1.00  0.00           H
ATOM   2962  CB  CYX   197      36.702  40.954  35.830  1.00  0.00           C
ATOM   2963  HB2 CYX   197      37.718  40.957  35.435  1.00  0.00           H
ATOM   2964  HB3 CYX   197      36.197  40.315  35.106  1.00  0.00           H
ATOM   2965  SG  CYX   197      36.281  42.737  35.690  1.00  0.00           S
ATOM   2966  C   CYX   197      36.460  38.747  37.095  1.00  0.00           C
ATOM   2967  O   CYX   197      37.367  38.007  36.672  1.00  0.00           O
ATOM   2968  N   SER   198      35.325  38.254  37.465  1.00  0.00           N
ATOM   2969  H   SER   198      34.552  38.904  37.498  1.00  0.00           H
ATOM   2970  CA  SER   198      35.037  36.854  37.285  1.00  0.00           C
ATOM   2971  HA  SER   198      35.820  36.157  37.581  1.00  0.00           H
ATOM   2972  CB  SER   198      33.924  36.530  38.313  1.00  0.00           C
ATOM   2973  HB2 SER   198      33.019  37.114  38.152  1.00  0.00           H
ATOM   2974  HB3 SER   198      33.740  35.459  38.216  1.00  0.00           H
ATOM   2975  OG  SER   198      34.209  36.710  39.691  1.00  0.00           O
ATOM   2976  HG  SER   198      33.574  37.326  40.062  1.00  0.00           H
ATOM   2977  C   SER   198      34.476  36.684  35.915  1.00  0.00           C
ATOM   2978  O   SER   198      33.596  37.476  35.569  1.00  0.00           O
ATOM   2979  N   CYX   199      34.904  35.715  35.176  1.00  0.00           N
ATOM   2980  H   CYX   199      35.683  35.215  35.581  1.00  0.00           H
ATOM   2981  CA  CYX   199      34.812  35.609  33.657  1.00  0.00           C
ATOM   2982  HA  CYX   199      34.223  36.410  33.207  1.00  0.00           H
ATOM   2983  CB  CYX   199      36.130  35.971  33.148  1.00  0.00           C
ATOM   2984  HB2 CYX   199      36.878  35.330  33.614  1.00  0.00           H
ATOM   2985  HB3 CYX   199      36.213  35.701  32.095  1.00  0.00           H
ATOM   2986  SG  CYX   199      36.509  37.734  33.401  1.00  0.00           S
ATOM   2987  C   CYX   199      34.498  34.201  33.086  1.00  0.00           C
ATOM   2988  O   CYX   199      35.093  33.252  33.546  1.00  0.00           O
ATOM   2989  N   TYR   200      33.633  34.076  32.018  1.00  0.00           N
ATOM   2990  H   TYR   200      33.202  34.923  31.678  1.00  0.00           H
ATOM   2991  CA  TYR   200      33.139  32.802  31.537  1.00  0.00           C
ATOM   2992  HA  TYR   200      33.974  32.101  31.578  1.00  0.00           H
ATOM   2993  CB  TYR   200      32.015  32.194  32.462  1.00  0.00           C
ATOM   2994  HB2 TYR   200      31.545  31.348  31.960  1.00  0.00           H
ATOM   2995  HB3 TYR   200      32.397  31.766  33.389  1.00  0.00           H
ATOM   2996  CG  TYR   200      30.893  33.116  32.663  1.00  0.00           C
ATOM   2997  CD1 TYR   200      30.863  33.877  33.860  1.00  0.00           C
ATOM   2998  HD1 TYR   200      31.580  33.706  34.652  1.00  0.00           H
ATOM   2999  CE1 TYR   200      29.748  34.677  34.127  1.00  0.00           C
ATOM   3000  HE1 TYR   200      29.746  35.158  35.094  1.00  0.00           H
ATOM   3001  CZ  TYR   200      28.762  34.831  33.136  1.00  0.00           C
ATOM   3002  OH  TYR   200      27.848  35.797  33.281  1.00  0.00           O
ATOM   3003  HH  TYR   200      27.872  36.120  34.185  1.00  0.00           H
ATOM   3004  CE2 TYR   200      28.831  34.166  31.858  1.00  0.00           C
ATOM   3005  HE2 TYR   200      28.089  34.278  31.081  1.00  0.00           H
ATOM   3006  CD2 TYR   200      29.880  33.230  31.657  1.00  0.00           C
ATOM   3007  HD2 TYR   200      29.881  32.695  30.719  1.00  0.00           H
ATOM   3008  C   TYR   200      32.702  32.746  30.103  1.00  0.00           C
ATOM   3009  O   TYR   200      32.137  33.718  29.613  1.00  0.00           O
ATOM   3010  N   PRO   201      32.855  31.657  29.341  1.00  0.00           N
ATOM   3011  CD  PRO   201      33.454  30.437  29.794  1.00  0.00           C
ATOM   3012  HD2 PRO   201      33.307  30.119  30.827  1.00  0.00           H
ATOM   3013  HD3 PRO   201      34.525  30.618  29.712  1.00  0.00           H
ATOM   3014  CG  PRO   201      33.017  29.412  28.808  1.00  0.00           C
ATOM   3015  HG2 PRO   201      32.021  28.983  28.919  1.00  0.00           H
ATOM   3016  HG3 PRO   201      33.765  28.624  28.715  1.00  0.00           H
ATOM   3017  CB  PRO   201      32.894  30.198  27.454  1.00  0.00           C
ATOM   3018  HB2 PRO   201      32.315  29.639  26.719  1.00  0.00           H
ATOM   3019  HB3 PRO   201      33.920  30.356  27.118  1.00  0.00           H
ATOM   3020  CA  PRO   201      32.249  31.479  28.017  1.00  0.00           C
ATOM   3021  HA  PRO   201      32.645  32.364  27.519  1.00  0.00           H
ATOM   3022  C   PRO   201      30.682  31.507  27.939  1.00  0.00           C
ATOM   3023  O   PRO   201      30.014  30.855  28.746  1.00  0.00           O
ATOM   3024  N   ASN   202      30.190  32.234  26.967  1.00  0.00           N
ATOM   3025  H   ASN   202      30.783  32.901  26.496  1.00  0.00           H
ATOM   3026  CA  ASN   202      28.775  32.520  26.768  1.00  0.00           C
ATOM   3027  HA  ASN   202      28.180  31.766  27.282  1.00  0.00           H
ATOM   3028  CB  ASN   202      28.397  33.857  27.410  1.00  0.00           C
ATOM   3029  HB2 ASN   202      28.791  33.886  28.425  1.00  0.00           H
ATOM   3030  HB3 ASN   202      28.800  34.714  26.870  1.00  0.00           H
ATOM   3031  CG  ASN   202      26.856  34.020  27.439  1.00  0.00           C
ATOM   3032  OD1 ASN   202      26.034  33.130  27.374  1.00  0.00           O
ATOM   3033  ND2 ASN   202      26.361  35.290  27.616  1.00  0.00           N
ATOM   3034 HD21 ASN   202      25.375  35.354  27.823  1.00  0.00           H
ATOM   3035 HD22 ASN   202      26.999  36.072  27.659  1.00  0.00           H
ATOM   3036  C   ASN   202      28.370  32.399  25.226  1.00  0.00           C
ATOM   3037  O   ASN   202      28.177  33.436  24.509  1.00  0.00           O
ATOM   3038  N   ALA   203      28.276  31.105  24.822  1.00  0.00           N
ATOM   3039  H   ALA   203      28.658  30.443  25.482  1.00  0.00           H
ATOM   3040  CA  ALA   203      27.821  30.704  23.475  1.00  0.00           C
ATOM   3041  HA  ALA   203      27.870  29.622  23.353  1.00  0.00           H
ATOM   3042  CB  ALA   203      26.346  31.110  23.204  1.00  0.00           C
ATOM   3043  HB1 ALA   203      25.724  30.847  24.059  1.00  0.00           H
ATOM   3044  HB2 ALA   203      26.147  32.175  23.090  1.00  0.00           H
ATOM   3045  HB3 ALA   203      25.943  30.511  22.388  1.00  0.00           H
ATOM   3046  C   ALA   203      28.839  31.081  22.382  1.00  0.00           C
ATOM   3047  O   ALA   203      29.142  30.245  21.551  1.00  0.00           O
ATOM   3048  N   GLY   204      29.323  32.291  22.415  1.00  0.00           N
ATOM   3049  H   GLY   204      28.964  32.891  23.144  1.00  0.00           H
ATOM   3050  CA  GLY   204      30.257  32.948  21.474  1.00  0.00           C
ATOM   3051  HA2 GLY   204      30.963  32.206  21.101  1.00  0.00           H
ATOM   3052  HA3 GLY   204      29.649  33.268  20.629  1.00  0.00           H
ATOM   3053  C   GLY   204      30.983  34.160  21.975  1.00  0.00           C
ATOM   3054  O   GLY   204      32.061  34.350  21.462  1.00  0.00           O
ATOM   3055  N   GLU   205      30.470  34.918  22.893  1.00  0.00           N
ATOM   3056  H   GLU   205      29.608  34.533  23.253  1.00  0.00           H
ATOM   3057  CA  GLU   205      31.279  35.884  23.702  1.00  0.00           C
ATOM   3058  HA  GLU   205      32.092  36.312  23.117  1.00  0.00           H
ATOM   3059  CB  GLU   205      30.361  37.080  24.154  1.00  0.00           C
ATOM   3060  HB2 GLU   205      29.370  36.761  24.477  1.00  0.00           H
ATOM   3061  HB3 GLU   205      30.767  37.670  24.976  1.00  0.00           H
ATOM   3062  CG  GLU   205      30.067  38.073  22.991  1.00  0.00           C
ATOM   3063  HG2 GLU   205      31.091  38.374  22.773  1.00  0.00           H
ATOM   3064  HG3 GLU   205      29.622  37.582  22.126  1.00  0.00           H
ATOM   3065  CD  GLU   205      29.182  39.261  23.437  1.00  0.00           C
ATOM   3066  OE1 GLU   205      29.025  39.485  24.663  1.00  0.00           O
ATOM   3067  OE2 GLU   205      28.509  39.907  22.561  1.00  0.00           O
ATOM   3068  C   GLU   205      31.898  35.305  24.933  1.00  0.00           C
ATOM   3069  O   GLU   205      31.688  34.158  25.305  1.00  0.00           O
ATOM   3070  N   ILE   206      32.838  36.043  25.566  1.00  0.00           N
ATOM   3071  H   ILE   206      33.060  36.969  25.232  1.00  0.00           H
ATOM   3072  CA  ILE   206      33.445  35.832  26.879  1.00  0.00           C
ATOM   3073  HA  ILE   206      33.090  34.862  27.226  1.00  0.00           H
ATOM   3074  CB  ILE   206      34.964  35.788  26.790  1.00  0.00           C
ATOM   3075  HB  ILE   206      35.287  36.712  26.311  1.00  0.00           H
ATOM   3076  CG2 ILE   206      35.606  35.730  28.225  1.00  0.00           C
ATOM   3077 HG21 ILE   206      36.610  35.337  28.063  1.00  0.00           H
ATOM   3078 HG22 ILE   206      35.626  36.679  28.759  1.00  0.00           H
ATOM   3079 HG23 ILE   206      35.058  34.982  28.798  1.00  0.00           H
ATOM   3080  CG1 ILE   206      35.526  34.691  25.912  1.00  0.00           C
ATOM   3081 HG12 ILE   206      35.268  34.758  24.854  1.00  0.00           H
ATOM   3082 HG13 ILE   206      36.606  34.817  25.841  1.00  0.00           H
ATOM   3083  CD1 ILE   206      35.260  33.249  26.326  1.00  0.00           C
ATOM   3084 HD11 ILE   206      34.186  33.127  26.183  1.00  0.00           H
ATOM   3085 HD12 ILE   206      35.788  32.576  25.648  1.00  0.00           H
ATOM   3086 HD13 ILE   206      35.412  33.076  27.392  1.00  0.00           H
ATOM   3087  C   ILE   206      33.001  36.963  27.894  1.00  0.00           C
ATOM   3088  O   ILE   206      33.194  38.155  27.739  1.00  0.00           O
ATOM   3089  N   THR   207      32.274  36.574  28.880  1.00  0.00           N
ATOM   3090  H   THR   207      31.930  35.625  28.914  1.00  0.00           H
ATOM   3091  CA  THR   207      31.417  37.424  29.695  1.00  0.00           C
ATOM   3092  HA  THR   207      31.497  38.420  29.260  1.00  0.00           H
ATOM   3093  CB  THR   207      29.909  36.981  29.666  1.00  0.00           C
ATOM   3094  HB  THR   207      29.831  36.014  30.163  1.00  0.00           H
ATOM   3095  CG2 THR   207      29.102  38.058  30.498  1.00  0.00           C
ATOM   3096 HG21 THR   207      28.081  38.121  30.120  1.00  0.00           H
ATOM   3097 HG22 THR   207      29.070  37.829  31.563  1.00  0.00           H
ATOM   3098 HG23 THR   207      29.500  39.064  30.366  1.00  0.00           H
ATOM   3099  OG1 THR   207      29.461  37.016  28.283  1.00  0.00           O
ATOM   3100  HG1 THR   207      29.605  37.903  27.944  1.00  0.00           H
ATOM   3101  C   THR   207      31.954  37.590  31.162  1.00  0.00           C
ATOM   3102  O   THR   207      31.965  36.620  31.877  1.00  0.00           O
ATOM   3103  N   CYX   208      32.327  38.769  31.658  1.00  0.00           N
ATOM   3104  H   CYX   208      32.173  39.555  31.043  1.00  0.00           H
ATOM   3105  CA  CYX   208      32.838  39.077  32.960  1.00  0.00           C
ATOM   3106  HA  CYX   208      33.038  38.116  33.436  1.00  0.00           H
ATOM   3107  CB  CYX   208      34.170  39.733  32.850  1.00  0.00           C
ATOM   3108  HB2 CYX   208      34.036  40.666  32.302  1.00  0.00           H
ATOM   3109  HB3 CYX   208      34.568  40.105  33.794  1.00  0.00           H
ATOM   3110  SG  CYX   208      35.496  38.758  31.976  1.00  0.00           S
ATOM   3111  C   CYX   208      31.860  39.935  33.722  1.00  0.00           C
ATOM   3112  O   CYX   208      31.409  41.022  33.384  1.00  0.00           O
ATOM   3113  N   VAL   209      31.710  39.595  35.039  1.00  0.00           N
ATOM   3114  H   VAL   209      32.302  38.820  35.302  1.00  0.00           H
ATOM   3115  CA  VAL   209      31.151  40.349  36.155  1.00  0.00           C
ATOM   3116  HA  VAL   209      30.788  41.291  35.744  1.00  0.00           H
ATOM   3117  CB  VAL   209      30.006  39.570  36.921  1.00  0.00           C
ATOM   3118  HB  VAL   209      30.370  38.576  37.180  1.00  0.00           H
ATOM   3119  CG1 VAL   209      29.455  40.180  38.235  1.00  0.00           C
ATOM   3120 HG11 VAL   209      28.579  39.666  38.630  1.00  0.00           H
ATOM   3121 HG12 VAL   209      30.204  39.961  38.996  1.00  0.00           H
ATOM   3122 HG13 VAL   209      29.312  41.248  38.070  1.00  0.00           H
ATOM   3123  CG2 VAL   209      28.821  39.401  35.909  1.00  0.00           C
ATOM   3124 HG21 VAL   209      28.426  40.385  35.655  1.00  0.00           H
ATOM   3125 HG22 VAL   209      29.201  38.954  34.990  1.00  0.00           H
ATOM   3126 HG23 VAL   209      28.002  38.825  36.339  1.00  0.00           H
ATOM   3127  C   VAL   209      32.233  40.765  37.140  1.00  0.00           C
ATOM   3128  O   VAL   209      33.084  39.992  37.414  1.00  0.00           O
ATOM   3129  N   CYX   210      32.067  41.965  37.746  1.00  0.00           N
ATOM   3130  H   CYX   210      31.266  42.545  37.542  1.00  0.00           H
ATOM   3131  CA  CYX   210      33.124  42.705  38.313  1.00  0.00           C
ATOM   3132  HA  CYX   210      33.925  41.992  38.507  1.00  0.00           H
ATOM   3133  CB  CYX   210      33.645  43.649  37.198  1.00  0.00           C
ATOM   3134  HB2 CYX   210      32.803  44.211  36.793  1.00  0.00           H
ATOM   3135  HB3 CYX   210      34.401  44.316  37.612  1.00  0.00           H
ATOM   3136  SG  CYX   210      34.221  42.834  35.659  1.00  0.00           S
ATOM   3137  C   CYX   210      32.735  43.374  39.639  1.00  0.00           C
ATOM   3138  O   CYX   210      31.567  43.567  39.968  1.00  0.00           O
ATOM   3139  N   ARG   211      33.699  43.861  40.397  1.00  0.00           N
ATOM   3140  H   ARG   211      34.607  43.747  39.970  1.00  0.00           H
ATOM   3141  CA  ARG   211      33.641  44.582  41.743  1.00  0.00           C
ATOM   3142  HA  ARG   211      33.006  44.051  42.453  1.00  0.00           H
ATOM   3143  CB  ARG   211      35.116  44.668  42.156  1.00  0.00           C
ATOM   3144  HB2 ARG   211      35.449  43.671  42.443  1.00  0.00           H
ATOM   3145  HB3 ARG   211      35.716  45.119  41.366  1.00  0.00           H
ATOM   3146  CG  ARG   211      35.236  45.640  43.430  1.00  0.00           C
ATOM   3147  HG2 ARG   211      34.776  46.622  43.325  1.00  0.00           H
ATOM   3148  HG3 ARG   211      34.937  45.087  44.321  1.00  0.00           H
ATOM   3149  CD  ARG   211      36.743  45.719  43.569  1.00  0.00           C
ATOM   3150  HD2 ARG   211      37.056  44.692  43.755  1.00  0.00           H
ATOM   3151  HD3 ARG   211      37.235  46.115  42.680  1.00  0.00           H
ATOM   3152  NE  ARG   211      37.086  46.524  44.704  1.00  0.00           N
ATOM   3153  HE  ARG   211      36.643  47.430  44.764  1.00  0.00           H
ATOM   3154  CZ  ARG   211      38.116  46.342  45.525  1.00  0.00           C
ATOM   3155  NH1 ARG   211      38.486  47.095  46.462  1.00  0.00           N
ATOM   3156 HH11 ARG   211      38.117  48.028  46.578  1.00  0.00           H
ATOM   3157 HH12 ARG   211      39.199  46.738  47.081  1.00  0.00           H
ATOM   3158  NH2 ARG   211      38.830  45.236  45.582  1.00  0.00           N
ATOM   3159 HH21 ARG   211      38.518  44.430  45.060  1.00  0.00           H
ATOM   3160 HH22 ARG   211      39.691  45.194  46.108  1.00  0.00           H
ATOM   3161  C   ARG   211      33.032  45.952  41.603  1.00  0.00           C
ATOM   3162  O   ARG   211      33.218  46.734  40.671  1.00  0.00           O
ATOM   3163  N   ASP   212      32.225  46.258  42.622  1.00  0.00           N
ATOM   3164  H   ASP   212      32.169  45.704  43.465  1.00  0.00           H
ATOM   3165  CA  ASP   212      31.214  47.327  42.543  1.00  0.00           C
ATOM   3166  HA  ASP   212      30.820  47.398  41.529  1.00  0.00           H
ATOM   3167  CB  ASP   212      30.099  46.900  43.521  1.00  0.00           C
ATOM   3168  HB2 ASP   212      29.304  47.645  43.532  1.00  0.00           H
ATOM   3169  HB3 ASP   212      29.693  45.955  43.157  1.00  0.00           H
ATOM   3170  CG  ASP   212      30.571  46.769  44.981  1.00  0.00           C
ATOM   3171  OD1 ASP   212      30.409  47.743  45.756  1.00  0.00           O
ATOM   3172  OD2 ASP   212      31.038  45.665  45.347  1.00  0.00           O
ATOM   3173  C   ASP   212      31.851  48.661  43.017  1.00  0.00           C
ATOM   3174  O   ASP   212      31.142  49.481  43.600  1.00  0.00           O
ATOM   3175  N   ASN   213      33.082  48.936  42.580  1.00  0.00           N
ATOM   3176  H   ASN   213      33.438  48.296  41.884  1.00  0.00           H
ATOM   3177  CA  ASN   213      33.814  50.184  42.703  1.00  0.00           C
ATOM   3178  HA  ASN   213      34.129  50.332  43.736  1.00  0.00           H
ATOM   3179  CB  ASN   213      35.052  50.020  41.833  1.00  0.00           C
ATOM   3180  HB2 ASN   213      34.653  49.469  40.981  1.00  0.00           H
ATOM   3181  HB3 ASN   213      35.506  50.916  41.411  1.00  0.00           H
ATOM   3182  CG  ASN   213      36.180  49.202  42.452  1.00  0.00           C
ATOM   3183  OD1 ASN   213      36.280  48.825  43.616  1.00  0.00           O
ATOM   3184  ND2 ASN   213      37.158  48.867  41.687  1.00  0.00           N
ATOM   3185 HD21 ASN   213      37.977  48.476  42.129  1.00  0.00           H
ATOM   3186 HD22 ASN   213      37.067  49.123  40.714  1.00  0.00           H
ATOM   3187  C   ASN   213      33.139  51.445  42.181  1.00  0.00           C
ATOM   3188  O   ASN   213      32.522  51.420  41.144  1.00  0.00           O
ATOM   3189  N   TRP   214      33.258  52.603  42.848  1.00  0.00           N
ATOM   3190  H   TRP   214      33.790  52.586  43.707  1.00  0.00           H
ATOM   3191  CA  TRP   214      32.938  53.940  42.430  1.00  0.00           C
ATOM   3192  HA  TRP   214      33.300  54.573  43.240  1.00  0.00           H
ATOM   3193  CB  TRP   214      33.913  54.423  41.307  1.00  0.00           C
ATOM   3194  HB2 TRP   214      34.913  54.082  41.576  1.00  0.00           H
ATOM   3195  HB3 TRP   214      33.812  53.870  40.373  1.00  0.00           H
ATOM   3196  CG  TRP   214      34.094  55.894  41.068  1.00  0.00           C
ATOM   3197  CD1 TRP   214      33.764  56.928  41.945  1.00  0.00           C
ATOM   3198  HD1 TRP   214      33.326  56.729  42.912  1.00  0.00           H
ATOM   3199  NE1 TRP   214      33.829  58.183  41.309  1.00  0.00           N
ATOM   3200  HE1 TRP   214      33.267  58.962  41.622  1.00  0.00           H
ATOM   3201  CE2 TRP   214      34.218  58.053  40.000  1.00  0.00           C
ATOM   3202  CZ2 TRP   214      34.343  58.967  38.902  1.00  0.00           C
ATOM   3203  HZ2 TRP   214      34.148  60.010  39.108  1.00  0.00           H
ATOM   3204  CH2 TRP   214      34.621  58.437  37.597  1.00  0.00           C
ATOM   3205  HH2 TRP   214      34.731  59.051  36.716  1.00  0.00           H
ATOM   3206  CZ3 TRP   214      34.915  57.073  37.443  1.00  0.00           C
ATOM   3207  HZ3 TRP   214      35.170  56.684  36.469  1.00  0.00           H
ATOM   3208  CE3 TRP   214      34.854  56.187  38.552  1.00  0.00           C
ATOM   3209  HE3 TRP   214      34.976  55.120  38.448  1.00  0.00           H
ATOM   3210  CD2 TRP   214      34.422  56.621  39.832  1.00  0.00           C
ATOM   3211  C   TRP   214      31.444  54.359  42.123  1.00  0.00           C
ATOM   3212  O   TRP   214      30.965  55.384  42.616  1.00  0.00           O
ATOM   3213  N   HID   215      30.750  53.521  41.364  1.00  0.00           N
ATOM   3214  H   HID   215      31.252  52.743  40.960  1.00  0.00           H
ATOM   3215  CA  HID   215      29.219  53.661  40.970  1.00  0.00           C
ATOM   3216  HA  HID   215      28.607  54.350  41.553  1.00  0.00           H
ATOM   3217  CB  HID   215      29.090  54.179  39.591  1.00  0.00           C
ATOM   3218  HB2 HID   215      29.638  53.534  38.904  1.00  0.00           H
ATOM   3219  HB3 HID   215      28.049  54.160  39.268  1.00  0.00           H
ATOM   3220  CG  HID   215      29.681  55.549  39.450  1.00  0.00           C
ATOM   3221  ND1 HID   215      30.886  55.947  38.895  1.00  0.00           N
ATOM   3222  HD1 HID   215      31.569  55.323  38.490  1.00  0.00           H
ATOM   3223  CE1 HID   215      30.906  57.283  38.977  1.00  0.00           C
ATOM   3224  HE1 HID   215      31.687  57.821  38.462  1.00  0.00           H
ATOM   3225  NE2 HID   215      29.778  57.718  39.520  1.00  0.00           N
ATOM   3226  CD2 HID   215      28.996  56.642  39.857  1.00  0.00           C
ATOM   3227  HD2 HID   215      28.014  56.580  40.301  1.00  0.00           H
ATOM   3228  C   HID   215      28.492  52.316  40.940  1.00  0.00           C
ATOM   3229  O   HID   215      29.092  51.261  41.087  1.00  0.00           O
ATOM   3230  N   GLY   216      27.178  52.377  40.806  1.00  0.00           N
ATOM   3231  H   GLY   216      26.859  53.324  40.666  1.00  0.00           H
ATOM   3232  CA  GLY   216      26.245  51.361  40.554  1.00  0.00           C
ATOM   3233  HA2 GLY   216      25.538  51.761  39.827  1.00  0.00           H
ATOM   3234  HA3 GLY   216      26.739  50.483  40.138  1.00  0.00           H
ATOM   3235  C   GLY   216      25.325  50.942  41.735  1.00  0.00           C
ATOM   3236  O   GLY   216      25.823  50.877  42.867  1.00  0.00           O
ATOM   3237  N   SER   217      24.006  50.787  41.537  1.00  0.00           N
ATOM   3238  H   SER   217      23.613  50.885  40.613  1.00  0.00           H
ATOM   3239  CA  SER   217      23.032  50.141  42.453  1.00  0.00           C
ATOM   3240  HA  SER   217      23.228  50.425  43.487  1.00  0.00           H
ATOM   3241  CB  SER   217      21.643  50.463  42.180  1.00  0.00           C
ATOM   3242  HB2 SER   217      20.934  49.940  42.822  1.00  0.00           H
ATOM   3243  HB3 SER   217      21.481  51.531  42.328  1.00  0.00           H
ATOM   3244  OG  SER   217      21.265  50.276  40.847  1.00  0.00           O
ATOM   3245  HG  SER   217      21.143  49.324  40.835  1.00  0.00           H
ATOM   3246  C   SER   217      23.179  48.582  42.497  1.00  0.00           C
ATOM   3247  O   SER   217      22.683  47.963  43.440  1.00  0.00           O
ATOM   3248  N   ASN   218      23.716  47.994  41.415  1.00  0.00           N
ATOM   3249  H   ASN   218      24.056  48.634  40.712  1.00  0.00           H
ATOM   3250  CA  ASN   218      24.159  46.595  41.286  1.00  0.00           C
ATOM   3251  HA  ASN   218      24.223  46.098  42.254  1.00  0.00           H
ATOM   3252  CB  ASN   218      23.193  45.886  40.319  1.00  0.00           C
ATOM   3253  HB2 ASN   218      22.193  46.303  40.433  1.00  0.00           H
ATOM   3254  HB3 ASN   218      23.488  46.038  39.280  1.00  0.00           H
ATOM   3255  CG  ASN   218      22.989  44.495  40.748  1.00  0.00           C
ATOM   3256  OD1 ASN   218      23.896  43.857  41.262  1.00  0.00           O
ATOM   3257  ND2 ASN   218      21.825  43.908  40.638  1.00  0.00           N
ATOM   3258 HD21 ASN   218      21.653  42.993  41.029  1.00  0.00           H
ATOM   3259 HD22 ASN   218      21.079  44.399  40.166  1.00  0.00           H
ATOM   3260  C   ASN   218      25.580  46.652  40.737  1.00  0.00           C
ATOM   3261  O   ASN   218      26.147  47.721  40.359  1.00  0.00           O
ATOM   3262  N   ARG   219      26.244  45.530  40.615  1.00  0.00           N
ATOM   3263  H   ARG   219      25.752  44.731  40.988  1.00  0.00           H
ATOM   3264  CA  ARG   219      27.665  45.410  40.192  1.00  0.00           C
ATOM   3265  HA  ARG   219      28.119  46.313  40.599  1.00  0.00           H
ATOM   3266  CB  ARG   219      28.296  44.182  40.879  1.00  0.00           C
ATOM   3267  HB2 ARG   219      29.328  44.103  40.539  1.00  0.00           H
ATOM   3268  HB3 ARG   219      28.347  44.441  41.937  1.00  0.00           H
ATOM   3269  CG  ARG   219      27.720  42.782  40.697  1.00  0.00           C
ATOM   3270  HG2 ARG   219      26.704  42.851  41.084  1.00  0.00           H
ATOM   3271  HG3 ARG   219      27.663  42.658  39.615  1.00  0.00           H
ATOM   3272  CD  ARG   219      28.536  41.636  41.224  1.00  0.00           C
ATOM   3273  HD2 ARG   219      28.044  40.677  41.070  1.00  0.00           H
ATOM   3274  HD3 ARG   219      29.521  41.644  40.755  1.00  0.00           H
ATOM   3275  NE  ARG   219      28.736  41.666  42.675  1.00  0.00           N
ATOM   3276  HE  ARG   219      28.083  41.134  43.233  1.00  0.00           H
ATOM   3277  CZ  ARG   219      29.721  42.316  43.311  1.00  0.00           C
ATOM   3278  NH1 ARG   219      29.804  42.281  44.562  1.00  0.00           N
ATOM   3279 HH11 ARG   219      29.164  41.634  45.001  1.00  0.00           H
ATOM   3280 HH12 ARG   219      30.189  43.106  44.999  1.00  0.00           H
ATOM   3281  NH2 ARG   219      30.656  43.011  42.751  1.00  0.00           N
ATOM   3282 HH21 ARG   219      30.773  42.933  41.751  1.00  0.00           H
ATOM   3283 HH22 ARG   219      31.481  43.247  43.283  1.00  0.00           H
ATOM   3284  C   ARG   219      27.830  45.534  38.665  1.00  0.00           C
ATOM   3285  O   ARG   219      26.873  45.309  37.980  1.00  0.00           O
ATOM   3286  N   PRO   220      28.999  45.927  38.117  1.00  0.00           N
ATOM   3287  CD  PRO   220      30.151  46.332  38.958  1.00  0.00           C
ATOM   3288  HD2 PRO   220      30.518  45.555  39.630  1.00  0.00           H
ATOM   3289  HD3 PRO   220      29.891  47.248  39.488  1.00  0.00           H
ATOM   3290  CG  PRO   220      31.311  46.693  38.018  1.00  0.00           C
ATOM   3291  HG2 PRO   220      31.905  45.801  37.813  1.00  0.00           H
ATOM   3292  HG3 PRO   220      31.877  47.496  38.488  1.00  0.00           H
ATOM   3293  CB  PRO   220      30.537  47.092  36.792  1.00  0.00           C
ATOM   3294  HB2 PRO   220      31.237  46.989  35.963  1.00  0.00           H
ATOM   3295  HB3 PRO   220      30.114  48.094  36.852  1.00  0.00           H
ATOM   3296  CA  PRO   220      29.315  46.146  36.702  1.00  0.00           C
ATOM   3297  HA  PRO   220      28.505  46.683  36.208  1.00  0.00           H
ATOM   3298  C   PRO   220      29.719  44.910  35.936  1.00  0.00           C
ATOM   3299  O   PRO   220      30.158  43.937  36.543  1.00  0.00           O
ATOM   3300  N   TRP   221      29.626  44.986  34.644  1.00  0.00           N
ATOM   3301  H   TRP   221      29.378  45.841  34.165  1.00  0.00           H
ATOM   3302  CA  TRP   221      29.888  43.880  33.703  1.00  0.00           C
ATOM   3303  HA  TRP   221      30.723  43.351  34.162  1.00  0.00           H
ATOM   3304  CB  TRP   221      28.674  42.951  33.589  1.00  0.00           C
ATOM   3305  HB2 TRP   221      28.982  41.988  33.179  1.00  0.00           H
ATOM   3306  HB3 TRP   221      28.394  42.591  34.579  1.00  0.00           H
ATOM   3307  CG  TRP   221      27.550  43.344  32.667  1.00  0.00           C
ATOM   3308  CD1 TRP   221      26.442  43.847  33.139  1.00  0.00           C
ATOM   3309  HD1 TRP   221      26.160  43.875  34.181  1.00  0.00           H
ATOM   3310  NE1 TRP   221      25.651  44.358  32.069  1.00  0.00           N
ATOM   3311  HE1 TRP   221      24.715  44.725  32.158  1.00  0.00           H
ATOM   3312  CE2 TRP   221      26.314  44.170  30.899  1.00  0.00           C
ATOM   3313  CZ2 TRP   221      26.035  44.524  29.519  1.00  0.00           C
ATOM   3314  HZ2 TRP   221      25.199  45.168  29.293  1.00  0.00           H
ATOM   3315  CH2 TRP   221      26.996  44.221  28.521  1.00  0.00           C
ATOM   3316  HH2 TRP   221      26.854  44.475  27.481  1.00  0.00           H
ATOM   3317  CZ3 TRP   221      28.114  43.468  28.842  1.00  0.00           C
ATOM   3318  HZ3 TRP   221      28.789  43.147  28.062  1.00  0.00           H
ATOM   3319  CE3 TRP   221      28.376  43.131  30.173  1.00  0.00           C
ATOM   3320  HE3 TRP   221      29.183  42.443  30.377  1.00  0.00           H
ATOM   3321  CD2 TRP   221      27.533  43.561  31.272  1.00  0.00           C
ATOM   3322  C   TRP   221      30.423  44.340  32.300  1.00  0.00           C
ATOM   3323  O   TRP   221      30.107  45.431  31.826  1.00  0.00           O
ATOM   3324  N   VAL   222      31.181  43.431  31.736  1.00  0.00           N
ATOM   3325  H   VAL   222      31.361  42.612  32.299  1.00  0.00           H
ATOM   3326  CA  VAL   222      31.780  43.544  30.393  1.00  0.00           C
ATOM   3327  HA  VAL   222      31.194  44.156  29.708  1.00  0.00           H
ATOM   3328  CB  VAL   222      33.221  44.237  30.475  1.00  0.00           C
ATOM   3329  HB  VAL   222      32.973  45.232  30.843  1.00  0.00           H
ATOM   3330  CG1 VAL   222      34.203  43.473  31.396  1.00  0.00           C
ATOM   3331 HG11 VAL   222      34.430  42.467  31.042  1.00  0.00           H
ATOM   3332 HG12 VAL   222      35.105  44.078  31.482  1.00  0.00           H
ATOM   3333 HG13 VAL   222      33.814  43.485  32.413  1.00  0.00           H
ATOM   3334  CG2 VAL   222      33.879  44.412  29.166  1.00  0.00           C
ATOM   3335 HG21 VAL   222      34.837  44.922  29.271  1.00  0.00           H
ATOM   3336 HG22 VAL   222      34.022  43.437  28.699  1.00  0.00           H
ATOM   3337 HG23 VAL   222      33.275  45.041  28.512  1.00  0.00           H
ATOM   3338  C   VAL   222      31.889  42.228  29.683  1.00  0.00           C
ATOM   3339  O   VAL   222      31.953  41.159  30.271  1.00  0.00           O
ATOM   3340  N   SER   223      31.771  42.244  28.410  1.00  0.00           N
ATOM   3341  H   SER   223      31.686  43.141  27.953  1.00  0.00           H
ATOM   3342  CA  SER   223      31.768  41.072  27.534  1.00  0.00           C
ATOM   3343  HA  SER   223      32.417  40.322  27.986  1.00  0.00           H
ATOM   3344  CB  SER   223      30.331  40.621  27.471  1.00  0.00           C
ATOM   3345  HB2 SER   223      29.857  40.620  28.452  1.00  0.00           H
ATOM   3346  HB3 SER   223      29.823  41.419  26.931  1.00  0.00           H
ATOM   3347  OG  SER   223      30.080  39.323  26.877  1.00  0.00           O
ATOM   3348  HG  SER   223      29.789  39.431  25.968  1.00  0.00           H
ATOM   3349  C   SER   223      32.335  41.339  26.112  1.00  0.00           C
ATOM   3350  O   SER   223      32.047  42.463  25.683  1.00  0.00           O
ATOM   3351  N   PHE   224      32.960  40.417  25.488  1.00  0.00           N
ATOM   3352  H   PHE   224      33.230  39.621  26.047  1.00  0.00           H
ATOM   3353  CA  PHE   224      33.693  40.649  24.240  1.00  0.00           C
ATOM   3354  HA  PHE   224      33.045  41.252  23.605  1.00  0.00           H
ATOM   3355  CB  PHE   224      34.999  41.307  24.549  1.00  0.00           C
ATOM   3356  HB2 PHE   224      35.680  41.442  23.709  1.00  0.00           H
ATOM   3357  HB3 PHE   224      34.772  42.277  24.991  1.00  0.00           H
ATOM   3358  CG  PHE   224      35.740  40.638  25.665  1.00  0.00           C
ATOM   3359  CD1 PHE   224      36.623  39.573  25.566  1.00  0.00           C
ATOM   3360  HD1 PHE   224      36.938  39.146  24.626  1.00  0.00           H
ATOM   3361  CE1 PHE   224      37.053  38.822  26.683  1.00  0.00           C
ATOM   3362  HE1 PHE   224      37.627  37.934  26.465  1.00  0.00           H
ATOM   3363  CZ  PHE   224      36.567  39.177  27.975  1.00  0.00           C
ATOM   3364  HZ  PHE   224      36.860  38.657  28.874  1.00  0.00           H
ATOM   3365  CE2 PHE   224      35.845  40.350  28.121  1.00  0.00           C
ATOM   3366  HE2 PHE   224      35.503  40.696  29.086  1.00  0.00           H
ATOM   3367  CD2 PHE   224      35.411  41.065  27.017  1.00  0.00           C
ATOM   3368  HD2 PHE   224      34.829  41.967  27.137  1.00  0.00           H
ATOM   3369  C   PHE   224      33.774  39.346  23.494  1.00  0.00           C
ATOM   3370  O   PHE   224      33.707  38.262  24.104  1.00  0.00           O
ATOM   3371  N   ASN   225      33.929  39.418  22.221  1.00  0.00           N
ATOM   3372  H   ASN   225      34.170  40.339  21.884  1.00  0.00           H
ATOM   3373  CA  ASN   225      34.134  38.261  21.353  1.00  0.00           C
ATOM   3374  HA  ASN   225      33.548  37.446  21.779  1.00  0.00           H
ATOM   3375  CB  ASN   225      33.541  38.638  19.994  1.00  0.00           C
ATOM   3376  HB2 ASN   225      33.316  37.667  19.551  1.00  0.00           H
ATOM   3377  HB3 ASN   225      32.597  39.179  20.045  1.00  0.00           H
ATOM   3378  CG  ASN   225      34.504  39.442  19.261  1.00  0.00           C
ATOM   3379  OD1 ASN   225      35.395  40.115  19.804  1.00  0.00           O
ATOM   3380  ND2 ASN   225      34.363  39.388  17.971  1.00  0.00           N
ATOM   3381 HD21 ASN   225      34.941  40.018  17.433  1.00  0.00           H
ATOM   3382 HD22 ASN   225      33.691  38.732  17.603  1.00  0.00           H
ATOM   3383  C   ASN   225      35.604  37.781  21.302  1.00  0.00           C
ATOM   3384  O   ASN   225      36.495  38.227  22.056  1.00  0.00           O
ATOM   3385  N   GLN   226      35.907  36.782  20.486  1.00  0.00           N
ATOM   3386  H   GLN   226      35.167  36.169  20.172  1.00  0.00           H
ATOM   3387  CA  GLN   226      37.287  36.271  20.388  1.00  0.00           C
ATOM   3388  HA  GLN   226      37.611  36.023  21.399  1.00  0.00           H
ATOM   3389  CB  GLN   226      37.173  34.991  19.530  1.00  0.00           C
ATOM   3390  HB2 GLN   226      38.138  34.485  19.523  1.00  0.00           H
ATOM   3391  HB3 GLN   226      36.432  34.377  20.040  1.00  0.00           H
ATOM   3392  CG  GLN   226      36.866  35.192  17.993  1.00  0.00           C
ATOM   3393  HG2 GLN   226      35.916  35.724  18.034  1.00  0.00           H
ATOM   3394  HG3 GLN   226      37.616  35.772  17.455  1.00  0.00           H
ATOM   3395  CD  GLN   226      36.592  33.829  17.408  1.00  0.00           C
ATOM   3396  OE1 GLN   226      36.727  32.789  18.045  1.00  0.00           O
ATOM   3397  NE2 GLN   226      36.253  33.842  16.145  1.00  0.00           N
ATOM   3398 HE21 GLN   226      36.237  34.769  15.743  1.00  0.00           H
ATOM   3399 HE22 GLN   226      36.239  32.956  15.660  1.00  0.00           H
ATOM   3400  C   GLN   226      38.317  37.264  19.746  1.00  0.00           C
ATOM   3401  O   GLN   226      39.481  36.881  19.585  1.00  0.00           O
ATOM   3402  N   ASN   227      37.954  38.456  19.286  1.00  0.00           N
ATOM   3403  H   ASN   227      36.964  38.643  19.341  1.00  0.00           H
ATOM   3404  CA  ASN   227      38.755  39.522  18.653  1.00  0.00           C
ATOM   3405  HA  ASN   227      39.750  39.090  18.536  1.00  0.00           H
ATOM   3406  CB  ASN   227      38.276  39.856  17.212  1.00  0.00           C
ATOM   3407  HB2 ASN   227      37.320  40.379  17.241  1.00  0.00           H
ATOM   3408  HB3 ASN   227      39.001  40.486  16.695  1.00  0.00           H
ATOM   3409  CG  ASN   227      38.163  38.609  16.341  1.00  0.00           C
ATOM   3410  OD1 ASN   227      37.133  37.994  16.173  1.00  0.00           O
ATOM   3411  ND2 ASN   227      39.223  38.057  15.794  1.00  0.00           N
ATOM   3412 HD21 ASN   227      39.110  37.211  15.255  1.00  0.00           H
ATOM   3413 HD22 ASN   227      40.159  38.375  16.001  1.00  0.00           H
ATOM   3414  C   ASN   227      38.837  40.815  19.472  1.00  0.00           C
ATOM   3415  O   ASN   227      39.209  41.872  19.051  1.00  0.00           O
ATOM   3416  N   LEU   228      38.389  40.752  20.761  1.00  0.00           N
ATOM   3417  H   LEU   228      38.163  39.838  21.129  1.00  0.00           H
ATOM   3418  CA  LEU   228      38.189  41.810  21.746  1.00  0.00           C
ATOM   3419  HA  LEU   228      37.696  41.332  22.592  1.00  0.00           H
ATOM   3420  CB  LEU   228      39.593  42.273  22.323  1.00  0.00           C
ATOM   3421  HB2 LEU   228      40.057  42.887  21.551  1.00  0.00           H
ATOM   3422  HB3 LEU   228      39.417  42.932  23.173  1.00  0.00           H
ATOM   3423  CG  LEU   228      40.517  41.122  22.818  1.00  0.00           C
ATOM   3424  HG  LEU   228      40.825  40.527  21.958  1.00  0.00           H
ATOM   3425  CD1 LEU   228      41.812  41.638  23.399  1.00  0.00           C
ATOM   3426 HD11 LEU   228      42.493  40.817  23.616  1.00  0.00           H
ATOM   3427 HD12 LEU   228      42.404  42.244  22.713  1.00  0.00           H
ATOM   3428 HD13 LEU   228      41.533  42.289  24.228  1.00  0.00           H
ATOM   3429  CD2 LEU   228      39.929  40.106  23.802  1.00  0.00           C
ATOM   3430 HD21 LEU   228      40.617  39.297  24.047  1.00  0.00           H
ATOM   3431 HD22 LEU   228      39.654  40.549  24.760  1.00  0.00           H
ATOM   3432 HD23 LEU   228      39.039  39.631  23.392  1.00  0.00           H
ATOM   3433  C   LEU   228      37.250  42.956  21.361  1.00  0.00           C
ATOM   3434  O   LEU   228      37.370  44.046  21.807  1.00  0.00           O
ATOM   3435  N   GLU   229      36.301  42.732  20.491  1.00  0.00           N
ATOM   3436  H   GLU   229      36.272  41.795  20.117  1.00  0.00           H
ATOM   3437  CA  GLU   229      35.198  43.648  20.158  1.00  0.00           C
ATOM   3438  HA  GLU   229      35.583  44.666  20.104  1.00  0.00           H
ATOM   3439  CB  GLU   229      34.526  43.255  18.767  1.00  0.00           C
ATOM   3440  HB2 GLU   229      34.114  42.252  18.878  1.00  0.00           H
ATOM   3441  HB3 GLU   229      33.703  43.937  18.559  1.00  0.00           H
ATOM   3442  CG  GLU   229      35.568  43.228  17.553  1.00  0.00           C
ATOM   3443  HG2 GLU   229      36.110  44.158  17.381  1.00  0.00           H
ATOM   3444  HG3 GLU   229      36.294  42.474  17.858  1.00  0.00           H
ATOM   3445  CD  GLU   229      34.913  42.710  16.264  1.00  0.00           C
ATOM   3446  OE1 GLU   229      34.789  41.490  15.964  1.00  0.00           O
ATOM   3447  OE2 GLU   229      34.559  43.558  15.460  1.00  0.00           O
ATOM   3448  C   GLU   229      34.180  43.546  21.297  1.00  0.00           C
ATOM   3449  O   GLU   229      33.699  42.430  21.581  1.00  0.00           O
ATOM   3450  N   TYR   230      33.879  44.687  22.008  1.00  0.00           N
ATOM   3451  H   TYR   230      34.255  45.547  21.634  1.00  0.00           H
ATOM   3452  CA  TYR   230      33.377  44.631  23.388  1.00  0.00           C
ATOM   3453  HA  TYR   230      33.137  43.588  23.595  1.00  0.00           H
ATOM   3454  CB  TYR   230      34.537  45.005  24.279  1.00  0.00           C
ATOM   3455  HB2 TYR   230      34.198  44.699  25.268  1.00  0.00           H
ATOM   3456  HB3 TYR   230      35.415  44.393  24.073  1.00  0.00           H
ATOM   3457  CG  TYR   230      34.950  46.459  24.396  1.00  0.00           C
ATOM   3458  CD1 TYR   230      34.343  47.288  25.309  1.00  0.00           C
ATOM   3459  HD1 TYR   230      33.608  46.885  25.991  1.00  0.00           H
ATOM   3460  CE1 TYR   230      34.623  48.679  25.340  1.00  0.00           C
ATOM   3461  HE1 TYR   230      34.206  49.329  26.095  1.00  0.00           H
ATOM   3462  CZ  TYR   230      35.684  49.184  24.570  1.00  0.00           C
ATOM   3463  OH  TYR   230      36.081  50.479  24.628  1.00  0.00           O
ATOM   3464  HH  TYR   230      36.635  50.769  23.900  1.00  0.00           H
ATOM   3465  CE2 TYR   230      36.220  48.394  23.516  1.00  0.00           C
ATOM   3466  HE2 TYR   230      37.042  48.738  22.906  1.00  0.00           H
ATOM   3467  CD2 TYR   230      35.880  47.016  23.471  1.00  0.00           C
ATOM   3468  HD2 TYR   230      36.255  46.438  22.639  1.00  0.00           H
ATOM   3469  C   TYR   230      32.143  45.558  23.601  1.00  0.00           C
ATOM   3470  O   TYR   230      31.872  46.501  22.808  1.00  0.00           O
ATOM   3471  N   GLN   231      31.423  45.225  24.649  1.00  0.00           N
ATOM   3472  H   GLN   231      31.686  44.358  25.094  1.00  0.00           H
ATOM   3473  CA  GLN   231      30.138  45.829  25.106  1.00  0.00           C
ATOM   3474  HA  GLN   231      29.982  46.858  24.782  1.00  0.00           H
ATOM   3475  CB  GLN   231      28.921  44.978  24.680  1.00  0.00           C
ATOM   3476  HB2 GLN   231      29.105  43.961  25.023  1.00  0.00           H
ATOM   3477  HB3 GLN   231      27.999  45.325  25.147  1.00  0.00           H
ATOM   3478  CG  GLN   231      28.727  44.958  23.120  1.00  0.00           C
ATOM   3479  HG2 GLN   231      28.376  45.963  22.887  1.00  0.00           H
ATOM   3480  HG3 GLN   231      29.675  44.751  22.623  1.00  0.00           H
ATOM   3481  CD  GLN   231      27.687  43.964  22.629  1.00  0.00           C
ATOM   3482  OE1 GLN   231      26.857  43.442  23.396  1.00  0.00           O
ATOM   3483  NE2 GLN   231      27.589  43.702  21.331  1.00  0.00           N
ATOM   3484 HE21 GLN   231      28.344  44.073  20.772  1.00  0.00           H
ATOM   3485 HE22 GLN   231      26.919  43.026  20.990  1.00  0.00           H
ATOM   3486  C   GLN   231      30.120  45.963  26.682  1.00  0.00           C
ATOM   3487  O   GLN   231      30.805  45.264  27.398  1.00  0.00           O
ATOM   3488  N   ILE   232      29.325  46.872  27.262  1.00  0.00           N
ATOM   3489  H   ILE   232      28.726  47.359  26.611  1.00  0.00           H
ATOM   3490  CA  ILE   232      29.300  47.308  28.669  1.00  0.00           C
ATOM   3491  HA  ILE   232      29.693  46.413  29.152  1.00  0.00           H
ATOM   3492  CB  ILE   232      30.240  48.506  28.900  1.00  0.00           C
ATOM   3493  HB  ILE   232      30.092  48.850  29.924  1.00  0.00           H
ATOM   3494  CG2 ILE   232      31.717  48.078  28.805  1.00  0.00           C
ATOM   3495 HG21 ILE   232      31.822  47.188  29.427  1.00  0.00           H
ATOM   3496 HG22 ILE   232      31.861  47.909  27.738  1.00  0.00           H
ATOM   3497 HG23 ILE   232      32.394  48.841  29.191  1.00  0.00           H
ATOM   3498  CG1 ILE   232      29.930  49.616  27.852  1.00  0.00           C
ATOM   3499 HG12 ILE   232      30.210  49.302  26.846  1.00  0.00           H
ATOM   3500 HG13 ILE   232      28.846  49.726  27.882  1.00  0.00           H
ATOM   3501  CD1 ILE   232      30.563  50.927  28.174  1.00  0.00           C
ATOM   3502 HD11 ILE   232      30.781  50.949  29.242  1.00  0.00           H
ATOM   3503 HD12 ILE   232      31.502  50.956  27.625  1.00  0.00           H
ATOM   3504 HD13 ILE   232      29.819  51.722  28.111  1.00  0.00           H
ATOM   3505  C   ILE   232      27.897  47.472  29.257  1.00  0.00           C
ATOM   3506  O   ILE   232      26.873  47.654  28.527  1.00  0.00           O
ATOM   3507  N   GLY   233      27.809  47.544  30.624  1.00  0.00           N
ATOM   3508  H   GLY   233      28.634  47.296  31.151  1.00  0.00           H
ATOM   3509  CA  GLY   233      26.530  47.665  31.364  1.00  0.00           C
ATOM   3510  HA2 GLY   233      26.313  48.733  31.382  1.00  0.00           H
ATOM   3511  HA3 GLY   233      25.767  47.086  30.845  1.00  0.00           H
ATOM   3512  C   GLY   233      26.663  47.217  32.808  1.00  0.00           C
ATOM   3513  O   GLY   233      27.701  46.913  33.320  1.00  0.00           O
ATOM   3514  N   TYR   234      25.594  47.434  33.562  1.00  0.00           N
ATOM   3515  H   TYR   234      24.802  47.837  33.082  1.00  0.00           H
ATOM   3516  CA  TYR   234      25.457  46.924  34.982  1.00  0.00           C
ATOM   3517  HA  TYR   234      26.367  46.386  35.249  1.00  0.00           H
ATOM   3518  CB  TYR   234      25.157  47.996  35.976  1.00  0.00           C
ATOM   3519  HB2 TYR   234      24.339  48.524  35.483  1.00  0.00           H
ATOM   3520  HB3 TYR   234      24.848  47.552  36.922  1.00  0.00           H
ATOM   3521  CG  TYR   234      26.384  48.917  36.230  1.00  0.00           C
ATOM   3522  CD1 TYR   234      26.807  49.860  35.248  1.00  0.00           C
ATOM   3523  HD1 TYR   234      26.311  49.861  34.288  1.00  0.00           H
ATOM   3524  CE1 TYR   234      27.839  50.722  35.537  1.00  0.00           C
ATOM   3525  HE1 TYR   234      28.174  51.286  34.678  1.00  0.00           H
ATOM   3526  CZ  TYR   234      28.389  50.744  36.832  1.00  0.00           C
ATOM   3527  OH  TYR   234      29.419  51.623  37.069  1.00  0.00           O
ATOM   3528  HH  TYR   234      29.930  51.470  37.867  1.00  0.00           H
ATOM   3529  CE2 TYR   234      27.987  49.806  37.789  1.00  0.00           C
ATOM   3530  HE2 TYR   234      28.439  49.737  38.767  1.00  0.00           H
ATOM   3531  CD2 TYR   234      26.974  48.877  37.462  1.00  0.00           C
ATOM   3532  HD2 TYR   234      26.664  48.114  38.161  1.00  0.00           H
ATOM   3533  C   TYR   234      24.259  45.963  34.880  1.00  0.00           C
ATOM   3534  O   TYR   234      23.292  46.002  34.071  1.00  0.00           O
ATOM   3535  N   ILE   235      24.137  45.100  35.903  1.00  0.00           N
ATOM   3536  H   ILE   235      24.821  45.054  36.646  1.00  0.00           H
ATOM   3537  CA  ILE   235      23.065  44.094  35.972  1.00  0.00           C
ATOM   3538  HA  ILE   235      22.911  43.751  34.949  1.00  0.00           H
ATOM   3539  CB  ILE   235      23.433  42.958  36.853  1.00  0.00           C
ATOM   3540  HB  ILE   235      23.697  43.508  37.756  1.00  0.00           H
ATOM   3541  CG2 ILE   235      22.219  41.986  37.040  1.00  0.00           C
ATOM   3542 HG21 ILE   235      21.828  41.696  36.064  1.00  0.00           H
ATOM   3543 HG22 ILE   235      22.494  41.043  37.513  1.00  0.00           H
ATOM   3544 HG23 ILE   235      21.505  42.426  37.736  1.00  0.00           H
ATOM   3545  CG1 ILE   235      24.698  42.266  36.353  1.00  0.00           C
ATOM   3546 HG12 ILE   235      24.499  42.074  35.299  1.00  0.00           H
ATOM   3547 HG13 ILE   235      25.560  42.932  36.317  1.00  0.00           H
ATOM   3548  CD1 ILE   235      25.045  40.953  36.986  1.00  0.00           C
ATOM   3549 HD11 ILE   235      24.264  40.283  36.627  1.00  0.00           H
ATOM   3550 HD12 ILE   235      26.081  40.709  36.753  1.00  0.00           H
ATOM   3551 HD13 ILE   235      24.909  40.952  38.068  1.00  0.00           H
ATOM   3552  C   ILE   235      21.759  44.804  36.413  1.00  0.00           C
ATOM   3553  O   ILE   235      21.718  45.353  37.497  1.00  0.00           O
ATOM   3554  N   CYX   236      20.827  45.040  35.448  1.00  0.00           N
ATOM   3555  H   CYX   236      20.935  44.608  34.542  1.00  0.00           H
ATOM   3556  CA  CYX   236      19.613  45.855  35.490  1.00  0.00           C
ATOM   3557  HA  CYX   236      19.919  46.900  35.532  1.00  0.00           H
ATOM   3558  CB  CYX   236      18.901  45.576  34.185  1.00  0.00           C
ATOM   3559  HB2 CYX   236      18.736  44.506  34.052  1.00  0.00           H
ATOM   3560  HB3 CYX   236      17.899  45.986  34.306  1.00  0.00           H
ATOM   3561  SG  CYX   236      19.877  46.049  32.725  1.00  0.00           S
ATOM   3562  C   CYX   236      18.744  45.682  36.677  1.00  0.00           C
ATOM   3563  O   CYX   236      18.164  46.673  37.187  1.00  0.00           O
ATOM   3564  N   SER   237      18.654  44.457  37.181  1.00  0.00           N
ATOM   3565  H   SER   237      19.243  43.730  36.802  1.00  0.00           H
ATOM   3566  CA  SER   237      17.740  44.034  38.158  1.00  0.00           C
ATOM   3567  HA  SER   237      16.772  44.170  37.678  1.00  0.00           H
ATOM   3568  CB  SER   237      17.977  42.535  38.385  1.00  0.00           C
ATOM   3569  HB2 SER   237      17.724  41.987  37.477  1.00  0.00           H
ATOM   3570  HB3 SER   237      18.948  42.166  38.714  1.00  0.00           H
ATOM   3571  OG  SER   237      16.997  42.085  39.340  1.00  0.00           O
ATOM   3572  HG  SER   237      16.702  41.214  39.064  1.00  0.00           H
ATOM   3573  C   SER   237      17.739  44.852  39.453  1.00  0.00           C
ATOM   3574  O   SER   237      18.842  45.163  39.987  1.00  0.00           O
ATOM   3575  N   GLY   238      16.529  44.993  40.057  1.00  0.00           N
ATOM   3576  H   GLY   238      15.729  44.720  39.505  1.00  0.00           H
ATOM   3577  CA  GLY   238      16.333  45.347  41.442  1.00  0.00           C
ATOM   3578  HA2 GLY   238      17.078  46.116  41.649  1.00  0.00           H
ATOM   3579  HA3 GLY   238      15.281  45.612  41.546  1.00  0.00           H
ATOM   3580  C   GLY   238      16.663  44.250  42.508  1.00  0.00           C
ATOM   3581  O   GLY   238      16.499  44.543  43.653  1.00  0.00           O
ATOM   3582  N   VAL   239      17.167  43.136  42.107  1.00  0.00           N
ATOM   3583  H   VAL   239      17.178  42.916  41.122  1.00  0.00           H
ATOM   3584  CA  VAL   239      17.610  42.075  43.048  1.00  0.00           C
ATOM   3585  HA  VAL   239      16.899  42.108  43.874  1.00  0.00           H
ATOM   3586  CB  VAL   239      17.449  40.647  42.481  1.00  0.00           C
ATOM   3587  HB  VAL   239      18.051  40.617  41.572  1.00  0.00           H
ATOM   3588  CG1 VAL   239      17.903  39.494  43.464  1.00  0.00           C
ATOM   3589 HG11 VAL   239      18.960  39.599  43.716  1.00  0.00           H
ATOM   3590 HG12 VAL   239      17.296  39.478  44.369  1.00  0.00           H
ATOM   3591 HG13 VAL   239      17.732  38.559  42.933  1.00  0.00           H
ATOM   3592  CG2 VAL   239      16.011  40.405  42.032  1.00  0.00           C
ATOM   3593 HG21 VAL   239      15.393  40.218  42.910  1.00  0.00           H
ATOM   3594 HG22 VAL   239      15.694  41.201  41.358  1.00  0.00           H
ATOM   3595 HG23 VAL   239      15.983  39.521  41.395  1.00  0.00           H
ATOM   3596  C   VAL   239      19.030  42.334  43.534  1.00  0.00           C
ATOM   3597  O   VAL   239      19.906  42.581  42.754  1.00  0.00           O
ATOM   3598  N   PHE   240      19.135  42.296  44.849  1.00  0.00           N
ATOM   3599  H   PHE   240      18.275  42.229  45.373  1.00  0.00           H
ATOM   3600  CA  PHE   240      20.270  42.707  45.674  1.00  0.00           C
ATOM   3601  HA  PHE   240      20.437  43.752  45.414  1.00  0.00           H
ATOM   3602  CB  PHE   240      19.935  42.694  47.156  1.00  0.00           C
ATOM   3603  HB2 PHE   240      20.008  41.672  47.527  1.00  0.00           H
ATOM   3604  HB3 PHE   240      20.662  43.260  47.740  1.00  0.00           H
ATOM   3605  CG  PHE   240      18.565  43.153  47.643  1.00  0.00           C
ATOM   3606  CD1 PHE   240      18.242  44.455  47.221  1.00  0.00           C
ATOM   3607  HD1 PHE   240      18.934  44.953  46.558  1.00  0.00           H
ATOM   3608  CE1 PHE   240      17.046  45.054  47.721  1.00  0.00           C
ATOM   3609  HE1 PHE   240      16.830  46.019  47.286  1.00  0.00           H
ATOM   3610  CZ  PHE   240      16.240  44.306  48.568  1.00  0.00           C
ATOM   3611  HZ  PHE   240      15.290  44.697  48.899  1.00  0.00           H
ATOM   3612  CE2 PHE   240      16.656  42.973  49.019  1.00  0.00           C
ATOM   3613  HE2 PHE   240      15.952  42.429  49.633  1.00  0.00           H
ATOM   3614  CD2 PHE   240      17.815  42.400  48.556  1.00  0.00           C
ATOM   3615  HD2 PHE   240      18.126  41.399  48.816  1.00  0.00           H
ATOM   3616  C   PHE   240      21.581  41.984  45.304  1.00  0.00           C
ATOM   3617  O   PHE   240      21.602  40.803  45.349  1.00  0.00           O
ATOM   3618  N   GLY   241      22.588  42.669  44.961  1.00  0.00           N
ATOM   3619  H   GLY   241      22.485  43.674  44.960  1.00  0.00           H
ATOM   3620  CA  GLY   241      24.002  42.113  44.905  1.00  0.00           C
ATOM   3621  HA2 GLY   241      24.018  41.041  45.104  1.00  0.00           H
ATOM   3622  HA3 GLY   241      24.270  42.363  43.878  1.00  0.00           H
ATOM   3623  C   GLY   241      25.139  42.835  45.661  1.00  0.00           C
ATOM   3624  O   GLY   241      25.874  42.210  46.445  1.00  0.00           O
ATOM   3625  N   ASH   242      25.074  44.162  45.653  1.00  0.00           N
ATOM   3626  H   ASH   242      24.474  44.630  44.989  1.00  0.00           H
ATOM   3627  CA  ASH   242      26.083  44.979  46.429  1.00  0.00           C
ATOM   3628  HA  ASH   242      27.101  44.718  46.136  1.00  0.00           H
ATOM   3629  CB  ASH   242      25.993  46.465  46.013  1.00  0.00           C
ATOM   3630  HB2 ASH   242      24.998  46.859  46.219  1.00  0.00           H
ATOM   3631  HB3 ASH   242      26.751  47.018  46.568  1.00  0.00           H
ATOM   3632  CG  ASH   242      26.243  46.526  44.513  1.00  0.00           C
ATOM   3633  OD1 ASH   242      26.556  45.574  43.793  1.00  0.00           O
ATOM   3634  OD2 ASH   242      25.734  47.663  43.979  1.00  0.00           O
ATOM   3635  HD2 ASH   242      25.570  48.284  44.692  1.00  0.00           H
ATOM   3636  C   ASH   242      25.794  44.865  47.923  1.00  0.00           C
ATOM   3637  O   ASH   242      24.703  44.615  48.411  1.00  0.00           O
ATOM   3638  N   ASN   243      26.793  45.123  48.755  1.00  0.00           N
ATOM   3639  H   ASN   243      27.705  45.225  48.333  1.00  0.00           H
ATOM   3640  CA  ASN   243      26.790  44.777  50.242  1.00  0.00           C
ATOM   3641  HA  ASN   243      25.744  44.759  50.548  1.00  0.00           H
ATOM   3642  CB  ASN   243      27.306  43.353  50.452  1.00  0.00           C
ATOM   3643  HB2 ASN   243      26.756  42.656  49.819  1.00  0.00           H
ATOM   3644  HB3 ASN   243      28.364  43.321  50.192  1.00  0.00           H
ATOM   3645  CG  ASN   243      27.288  42.826  51.914  1.00  0.00           C
ATOM   3646  OD1 ASN   243      28.107  43.181  52.809  1.00  0.00           O
ATOM   3647  ND2 ASN   243      26.431  41.881  52.174  1.00  0.00           N
ATOM   3648 HD21 ASN   243      26.357  41.494  53.104  1.00  0.00           H
ATOM   3649 HD22 ASN   243      25.785  41.459  51.524  1.00  0.00           H
ATOM   3650  C   ASN   243      27.574  45.822  51.119  1.00  0.00           C
ATOM   3651  O   ASN   243      28.815  45.884  50.997  1.00  0.00           O
ATOM   3652  N   PRO   244      26.877  46.571  51.909  1.00  0.00           N
ATOM   3653  CD  PRO   244      27.577  47.583  52.705  1.00  0.00           C
ATOM   3654  HD2 PRO   244      27.747  48.455  52.071  1.00  0.00           H
ATOM   3655  HD3 PRO   244      28.477  47.187  53.175  1.00  0.00           H
ATOM   3656  CG  PRO   244      26.547  48.028  53.752  1.00  0.00           C
ATOM   3657  HG2 PRO   244      26.777  49.053  54.041  1.00  0.00           H
ATOM   3658  HG3 PRO   244      26.471  47.363  54.612  1.00  0.00           H
ATOM   3659  CB  PRO   244      25.216  47.923  53.046  1.00  0.00           C
ATOM   3660  HB2 PRO   244      25.127  48.776  52.375  1.00  0.00           H
ATOM   3661  HB3 PRO   244      24.424  47.883  53.795  1.00  0.00           H
ATOM   3662  CA  PRO   244      25.402  46.788  52.064  1.00  0.00           C
ATOM   3663  HA  PRO   244      25.119  45.859  52.560  1.00  0.00           H
ATOM   3664  C   PRO   244      24.576  46.952  50.765  1.00  0.00           C
ATOM   3665  O   PRO   244      25.053  47.605  49.856  1.00  0.00           O
ATOM   3666  N   ARG   245      23.334  46.484  50.844  1.00  0.00           N
ATOM   3667  H   ARG   245      22.974  45.905  51.589  1.00  0.00           H
ATOM   3668  CA  ARG   245      22.375  46.637  49.729  1.00  0.00           C
ATOM   3669  HA  ARG   245      22.844  46.326  48.796  1.00  0.00           H
ATOM   3670  CB  ARG   245      21.115  45.763  49.921  1.00  0.00           C
ATOM   3671  HB2 ARG   245      20.549  45.820  48.990  1.00  0.00           H
ATOM   3672  HB3 ARG   245      21.464  44.734  49.991  1.00  0.00           H
ATOM   3673  CG  ARG   245      20.142  45.920  51.169  1.00  0.00           C
ATOM   3674  HG2 ARG   245      20.707  45.384  51.932  1.00  0.00           H
ATOM   3675  HG3 ARG   245      20.050  46.932  51.561  1.00  0.00           H
ATOM   3676  CD  ARG   245      18.832  45.262  50.952  1.00  0.00           C
ATOM   3677  HD2 ARG   245      18.435  45.600  49.994  1.00  0.00           H
ATOM   3678  HD3 ARG   245      18.900  44.178  50.857  1.00  0.00           H
ATOM   3679  NE  ARG   245      17.917  45.484  52.062  1.00  0.00           N
ATOM   3680  HE  ARG   245      17.988  44.866  52.858  1.00  0.00           H
ATOM   3681  CZ  ARG   245      16.775  46.268  51.901  1.00  0.00           C
ATOM   3682  NH1 ARG   245      15.678  46.054  52.549  1.00  0.00           N
ATOM   3683 HH11 ARG   245      15.568  45.152  52.991  1.00  0.00           H
ATOM   3684 HH12 ARG   245      14.866  46.310  52.005  1.00  0.00           H
ATOM   3685  NH2 ARG   245      16.590  47.199  51.066  1.00  0.00           N
ATOM   3686 HH21 ARG   245      17.383  47.524  50.532  1.00  0.00           H
ATOM   3687 HH22 ARG   245      15.703  47.635  50.863  1.00  0.00           H
ATOM   3688  C   ARG   245      21.744  48.104  49.560  1.00  0.00           C
ATOM   3689  O   ARG   245      21.769  48.853  50.515  1.00  0.00           O
ATOM   3690  N   PRO   246      21.176  48.411  48.388  1.00  0.00           N
ATOM   3691  CD  PRO   246      21.335  47.666  47.188  1.00  0.00           C
ATOM   3692  HD2 PRO   246      20.491  46.977  47.233  1.00  0.00           H
ATOM   3693  HD3 PRO   246      22.319  47.203  47.111  1.00  0.00           H
ATOM   3694  CG  PRO   246      21.156  48.689  46.032  1.00  0.00           C
ATOM   3695  HG2 PRO   246      20.839  48.225  45.097  1.00  0.00           H
ATOM   3696  HG3 PRO   246      22.104  49.201  45.863  1.00  0.00           H
ATOM   3697  CB  PRO   246      20.058  49.627  46.666  1.00  0.00           C
ATOM   3698  HB2 PRO   246      19.066  49.268  46.388  1.00  0.00           H
ATOM   3699  HB3 PRO   246      20.202  50.686  46.456  1.00  0.00           H
ATOM   3700  CA  PRO   246      20.289  49.535  48.200  1.00  0.00           C
ATOM   3701  HA  PRO   246      20.769  50.477  48.466  1.00  0.00           H
ATOM   3702  C   PRO   246      18.928  49.422  48.844  1.00  0.00           C
ATOM   3703  O   PRO   246      18.576  48.336  49.398  1.00  0.00           O
ATOM   3704  N   ASN   247      18.099  50.495  48.757  1.00  0.00           N
ATOM   3705  H   ASN   247      18.416  51.260  48.178  1.00  0.00           H
ATOM   3706  CA  ASN   247      16.709  50.522  49.208  1.00  0.00           C
ATOM   3707  HA  ASN   247      16.735  50.008  50.169  1.00  0.00           H
ATOM   3708  CB  ASN   247      16.274  51.984  49.421  1.00  0.00           C
ATOM   3709  HB2 ASN   247      16.214  52.510  48.468  1.00  0.00           H
ATOM   3710  HB3 ASN   247      15.301  51.977  49.910  1.00  0.00           H
ATOM   3711  CG  ASN   247      17.063  52.831  50.382  1.00  0.00           C
ATOM   3712  OD1 ASN   247      17.548  52.273  51.397  1.00  0.00           O
ATOM   3713  ND2 ASN   247      17.194  54.130  50.196  1.00  0.00           N
ATOM   3714 HD21 ASN   247      17.676  54.654  50.912  1.00  0.00           H
ATOM   3715 HD22 ASN   247      16.883  54.557  49.335  1.00  0.00           H
ATOM   3716  C   ASN   247      15.776  49.770  48.178  1.00  0.00           C
ATOM   3717  O   ASN   247      16.041  49.578  46.960  1.00  0.00           O
ATOM   3718  N   ASP   248      14.689  49.289  48.726  1.00  0.00           N
ATOM   3719  H   ASP   248      14.417  49.566  49.657  1.00  0.00           H
ATOM   3720  CA  ASP   248      13.727  48.489  47.946  1.00  0.00           C
ATOM   3721  HA  ASP   248      14.150  47.564  47.554  1.00  0.00           H
ATOM   3722  CB  ASP   248      12.404  48.190  48.765  1.00  0.00           C
ATOM   3723  HB2 ASP   248      11.710  49.025  48.664  1.00  0.00           H
ATOM   3724  HB3 ASP   248      12.011  47.291  48.290  1.00  0.00           H
ATOM   3725  CG  ASP   248      12.664  47.879  50.238  1.00  0.00           C
ATOM   3726  OD1 ASP   248      13.642  47.260  50.691  1.00  0.00           O
ATOM   3727  OD2 ASP   248      11.843  48.344  51.113  1.00  0.00           O
ATOM   3728  C   ASP   248      13.345  49.388  46.745  1.00  0.00           C
ATOM   3729  O   ASP   248      13.109  50.506  46.931  1.00  0.00           O
ATOM   3730  N   GLY   249      13.194  48.816  45.568  1.00  0.00           N
ATOM   3731  H   GLY   249      13.066  47.816  45.501  1.00  0.00           H
ATOM   3732  CA  GLY   249      13.095  49.474  44.310  1.00  0.00           C
ATOM   3733  HA2 GLY   249      12.049  49.382  44.014  1.00  0.00           H
ATOM   3734  HA3 GLY   249      13.233  50.555  44.325  1.00  0.00           H
ATOM   3735  C   GLY   249      13.833  48.947  43.123  1.00  0.00           C
ATOM   3736  O   GLY   249      14.658  48.037  43.176  1.00  0.00           O
ATOM   3737  N   THR   250      13.534  49.516  41.996  1.00  0.00           N
ATOM   3738  H   THR   250      12.795  50.203  42.020  1.00  0.00           H
ATOM   3739  CA  THR   250      14.137  49.064  40.707  1.00  0.00           C
ATOM   3740  HA  THR   250      14.012  47.984  40.634  1.00  0.00           H
ATOM   3741  CB  THR   250      13.238  49.574  39.565  1.00  0.00           C
ATOM   3742  HB  THR   250      13.631  49.221  38.611  1.00  0.00           H
ATOM   3743  CG2 THR   250      11.841  48.919  39.727  1.00  0.00           C
ATOM   3744 HG21 THR   250      11.212  49.485  40.413  1.00  0.00           H
ATOM   3745 HG22 THR   250      11.332  48.658  38.799  1.00  0.00           H
ATOM   3746 HG23 THR   250      11.960  47.981  40.270  1.00  0.00           H
ATOM   3747  OG1 THR   250      13.124  51.015  39.381  1.00  0.00           O
ATOM   3748  HG1 THR   250      13.485  51.217  38.515  1.00  0.00           H
ATOM   3749  C   THR   250      15.596  49.427  40.630  1.00  0.00           C
ATOM   3750  O   THR   250      15.985  50.454  41.108  1.00  0.00           O
ATOM   3751  N   GLY   251      16.266  48.655  39.795  1.00  0.00           N
ATOM   3752  H   GLY   251      15.851  47.813  39.423  1.00  0.00           H
ATOM   3753  CA  GLY   251      17.686  48.831  39.540  1.00  0.00           C
ATOM   3754  HA2 GLY   251      18.167  49.291  40.403  1.00  0.00           H
ATOM   3755  HA3 GLY   251      18.187  47.876  39.378  1.00  0.00           H
ATOM   3756  C   GLY   251      17.928  49.755  38.319  1.00  0.00           C
ATOM   3757  O   GLY   251      16.988  50.357  37.768  1.00  0.00           O
ATOM   3758  N   SER   252      19.157  49.894  37.821  1.00  0.00           N
ATOM   3759  H   SER   252      19.801  49.260  38.273  1.00  0.00           H
ATOM   3760  CA  SER   252      19.569  50.678  36.632  1.00  0.00           C
ATOM   3761  HA  SER   252      18.709  50.718  35.962  1.00  0.00           H
ATOM   3762  CB  SER   252      19.984  52.098  36.929  1.00  0.00           C
ATOM   3763  HB2 SER   252      19.329  52.636  37.615  1.00  0.00           H
ATOM   3764  HB3 SER   252      21.014  52.048  37.279  1.00  0.00           H
ATOM   3765  OG  SER   252      19.865  52.987  35.827  1.00  0.00           O
ATOM   3766  HG  SER   252      19.253  53.665  36.121  1.00  0.00           H
ATOM   3767  C   SER   252      20.746  49.978  35.897  1.00  0.00           C
ATOM   3768  O   SER   252      21.684  49.476  36.494  1.00  0.00           O
ATOM   3769  N   CYX   253      20.557  49.852  34.574  1.00  0.00           N
ATOM   3770  H   CYX   253      19.773  50.335  34.158  1.00  0.00           H
ATOM   3771  CA  CYX   253      21.459  49.162  33.672  1.00  0.00           C
ATOM   3772  HA  CYX   253      21.695  48.168  34.053  1.00  0.00           H
ATOM   3773  CB  CYX   253      20.739  48.984  32.298  1.00  0.00           C
ATOM   3774  HB2 CYX   253      20.488  49.972  31.912  1.00  0.00           H
ATOM   3775  HB3 CYX   253      21.467  48.562  31.604  1.00  0.00           H
ATOM   3776  SG  CYX   253      19.227  47.866  32.260  1.00  0.00           S
ATOM   3777  C   CYX   253      22.815  49.876  33.509  1.00  0.00           C
ATOM   3778  O   CYX   253      23.689  49.433  32.731  1.00  0.00           O
ATOM   3779  N   GLY   254      23.075  51.019  34.216  1.00  0.00           N
ATOM   3780  H   GLY   254      22.399  51.339  34.893  1.00  0.00           H
ATOM   3781  CA  GLY   254      24.290  51.758  33.937  1.00  0.00           C
ATOM   3782  HA2 GLY   254      25.109  51.253  33.425  1.00  0.00           H
ATOM   3783  HA3 GLY   254      24.151  52.587  33.244  1.00  0.00           H
ATOM   3784  C   GLY   254      24.867  52.437  35.213  1.00  0.00           C
ATOM   3785  O   GLY   254      24.439  52.106  36.353  1.00  0.00           O
ATOM   3786  N   PRO   255      25.854  53.386  35.037  1.00  0.00           N
ATOM   3787  CD  PRO   255      26.307  54.146  33.844  1.00  0.00           C
ATOM   3788  HD2 PRO   255      25.567  54.858  33.476  1.00  0.00           H
ATOM   3789  HD3 PRO   255      26.492  53.553  32.949  1.00  0.00           H
ATOM   3790  CG  PRO   255      27.547  54.936  34.241  1.00  0.00           C
ATOM   3791  HG2 PRO   255      27.212  55.960  34.408  1.00  0.00           H
ATOM   3792  HG3 PRO   255      28.314  54.954  33.468  1.00  0.00           H
ATOM   3793  CB  PRO   255      28.003  54.287  35.552  1.00  0.00           C
ATOM   3794  HB2 PRO   255      28.556  54.968  36.200  1.00  0.00           H
ATOM   3795  HB3 PRO   255      28.555  53.409  35.217  1.00  0.00           H
ATOM   3796  CA  PRO   255      26.668  53.849  36.194  1.00  0.00           C
ATOM   3797  HA  PRO   255      26.790  53.042  36.918  1.00  0.00           H
ATOM   3798  C   PRO   255      25.935  54.988  36.933  1.00  0.00           C
ATOM   3799  O   PRO   255      26.464  56.133  36.883  1.00  0.00           O
ATOM   3800  N   VAL   256      24.897  54.654  37.607  1.00  0.00           N
ATOM   3801  H   VAL   256      24.558  53.706  37.522  1.00  0.00           H
ATOM   3802  CA  VAL   256      24.279  55.485  38.627  1.00  0.00           C
ATOM   3803  HA  VAL   256      24.204  56.476  38.177  1.00  0.00           H
ATOM   3804  CB  VAL   256      22.892  55.012  39.068  1.00  0.00           C
ATOM   3805  HB  VAL   256      22.504  55.648  39.863  1.00  0.00           H
ATOM   3806  CG1 VAL   256      21.893  55.172  37.896  1.00  0.00           C
ATOM   3807 HG11 VAL   256      22.119  54.595  37.000  1.00  0.00           H
ATOM   3808 HG12 VAL   256      20.910  54.939  38.305  1.00  0.00           H
ATOM   3809 HG13 VAL   256      21.855  56.219  37.593  1.00  0.00           H
ATOM   3810  CG2 VAL   256      22.953  53.553  39.557  1.00  0.00           C
ATOM   3811 HG21 VAL   256      23.500  53.519  40.499  1.00  0.00           H
ATOM   3812 HG22 VAL   256      21.966  53.184  39.835  1.00  0.00           H
ATOM   3813 HG23 VAL   256      23.332  52.910  38.763  1.00  0.00           H
ATOM   3814  C   VAL   256      25.050  55.556  39.890  1.00  0.00           C
ATOM   3815  O   VAL   256      25.961  54.721  40.221  1.00  0.00           O
ATOM   3816  N   SER   257      24.717  56.504  40.708  1.00  0.00           N
ATOM   3817  H   SER   257      24.025  57.132  40.326  1.00  0.00           H
ATOM   3818  CA  SER   257      25.305  56.728  42.033  1.00  0.00           C
ATOM   3819  HA  SER   257      26.334  56.367  42.022  1.00  0.00           H
ATOM   3820  CB  SER   257      25.239  58.223  42.364  1.00  0.00           C
ATOM   3821  HB2 SER   257      25.711  58.344  43.340  1.00  0.00           H
ATOM   3822  HB3 SER   257      25.864  58.848  41.726  1.00  0.00           H
ATOM   3823  OG  SER   257      23.921  58.802  42.476  1.00  0.00           O
ATOM   3824  HG  SER   257      23.750  59.529  41.872  1.00  0.00           H
ATOM   3825  C   SER   257      24.678  55.860  43.067  1.00  0.00           C
ATOM   3826  O   SER   257      23.590  55.413  42.937  1.00  0.00           O
ATOM   3827  N   SER   258      25.471  55.525  44.053  1.00  0.00           N
ATOM   3828  H   SER   258      26.338  56.042  44.092  1.00  0.00           H
ATOM   3829  CA  SER   258      25.170  54.661  45.075  1.00  0.00           C
ATOM   3830  HA  SER   258      24.138  54.828  45.382  1.00  0.00           H
ATOM   3831  CB  SER   258      25.155  53.208  44.700  1.00  0.00           C
ATOM   3832  HB2 SER   258      24.437  53.035  43.898  1.00  0.00           H
ATOM   3833  HB3 SER   258      26.116  52.943  44.259  1.00  0.00           H
ATOM   3834  OG  SER   258      24.790  52.372  45.804  1.00  0.00           O
ATOM   3835  HG  SER   258      23.905  52.711  45.952  1.00  0.00           H
ATOM   3836  C   SER   258      26.113  54.893  46.235  1.00  0.00           C
ATOM   3837  O   SER   258      27.356  55.061  46.145  1.00  0.00           O
ATOM   3838  N   ASN   259      25.592  54.761  47.451  1.00  0.00           N
ATOM   3839  H   ASN   259      24.631  54.471  47.569  1.00  0.00           H
ATOM   3840  CA  ASN   259      26.377  54.949  48.664  1.00  0.00           C
ATOM   3841  HA  ASN   259      26.855  55.921  48.541  1.00  0.00           H
ATOM   3842  CB  ASN   259      25.428  55.236  49.833  1.00  0.00           C
ATOM   3843  HB2 ASN   259      24.794  56.011  49.401  1.00  0.00           H
ATOM   3844  HB3 ASN   259      24.930  54.290  50.047  1.00  0.00           H
ATOM   3845  CG  ASN   259      26.094  55.640  51.094  1.00  0.00           C
ATOM   3846  OD1 ASN   259      27.193  56.103  51.093  1.00  0.00           O
ATOM   3847  ND2 ASN   259      25.451  55.340  52.237  1.00  0.00           N
ATOM   3848 HD21 ASN   259      25.837  55.585  53.138  1.00  0.00           H
ATOM   3849 HD22 ASN   259      24.582  54.829  52.188  1.00  0.00           H
ATOM   3850  C   ASN   259      27.398  53.815  48.843  1.00  0.00           C
ATOM   3851  O   ASN   259      27.076  52.649  48.547  1.00  0.00           O
ATOM   3852  N   GLY   260      28.577  54.157  49.371  1.00  0.00           N
ATOM   3853  H   GLY   260      28.636  55.086  49.763  1.00  0.00           H
ATOM   3854  CA  GLY   260      29.783  53.316  49.426  1.00  0.00           C
ATOM   3855  HA2 GLY   260      30.385  53.803  50.194  1.00  0.00           H
ATOM   3856  HA3 GLY   260      29.431  52.330  49.728  1.00  0.00           H
ATOM   3857  C   GLY   260      30.527  53.110  48.101  1.00  0.00           C
ATOM   3858  O   GLY   260      30.312  52.152  47.375  1.00  0.00           O
ATOM   3859  N   ALA   261      31.509  53.934  47.744  1.00  0.00           N
ATOM   3860  H   ALA   261      31.720  54.593  48.480  1.00  0.00           H
ATOM   3861  CA  ALA   261      32.302  53.969  46.554  1.00  0.00           C
ATOM   3862  HA  ALA   261      31.702  53.751  45.671  1.00  0.00           H
ATOM   3863  CB  ALA   261      32.858  55.335  46.359  1.00  0.00           C
ATOM   3864  HB1 ALA   261      33.672  55.475  47.069  1.00  0.00           H
ATOM   3865  HB2 ALA   261      33.126  55.459  45.310  1.00  0.00           H
ATOM   3866  HB3 ALA   261      32.078  56.055  46.609  1.00  0.00           H
ATOM   3867  C   ALA   261      33.557  52.996  46.544  1.00  0.00           C
ATOM   3868  O   ALA   261      34.190  52.827  45.490  1.00  0.00           O
ATOM   3869  N   TYR   262      33.842  52.256  47.620  1.00  0.00           N
ATOM   3870  H   TYR   262      33.337  52.481  48.466  1.00  0.00           H
ATOM   3871  CA  TYR   262      34.497  50.985  47.725  1.00  0.00           C
ATOM   3872  HA  TYR   262      35.438  51.157  47.203  1.00  0.00           H
ATOM   3873  CB  TYR   262      34.777  50.750  49.252  1.00  0.00           C
ATOM   3874  HB2 TYR   262      34.746  49.690  49.502  1.00  0.00           H
ATOM   3875  HB3 TYR   262      35.750  51.199  49.454  1.00  0.00           H
ATOM   3876  CG  TYR   262      33.846  51.350  50.302  1.00  0.00           C
ATOM   3877  CD1 TYR   262      33.909  52.723  50.541  1.00  0.00           C
ATOM   3878  HD1 TYR   262      34.598  53.323  49.966  1.00  0.00           H
ATOM   3879  CE1 TYR   262      32.997  53.406  51.448  1.00  0.00           C
ATOM   3880  HE1 TYR   262      32.983  54.476  51.600  1.00  0.00           H
ATOM   3881  CZ  TYR   262      32.023  52.652  52.080  1.00  0.00           C
ATOM   3882  OH  TYR   262      31.196  53.218  53.089  1.00  0.00           O
ATOM   3883  HH  TYR   262      30.776  52.526  53.606  1.00  0.00           H
ATOM   3884  CE2 TYR   262      31.959  51.281  51.821  1.00  0.00           C
ATOM   3885  HE2 TYR   262      31.205  50.750  52.382  1.00  0.00           H
ATOM   3886  CD2 TYR   262      32.928  50.600  51.032  1.00  0.00           C
ATOM   3887  HD2 TYR   262      32.895  49.523  50.949  1.00  0.00           H
ATOM   3888  C   TYR   262      33.678  49.951  47.000  1.00  0.00           C
ATOM   3889  O   TYR   262      32.475  50.156  46.647  1.00  0.00           O
ATOM   3890  N   GLY   263      34.241  48.737  46.738  1.00  0.00           N
ATOM   3891  H   GLY   263      35.243  48.716  46.853  1.00  0.00           H
ATOM   3892  CA  GLY   263      33.427  47.538  46.624  1.00  0.00           C
ATOM   3893  HA2 GLY   263      32.612  47.417  47.338  1.00  0.00           H
ATOM   3894  HA3 GLY   263      32.950  47.429  45.650  1.00  0.00           H
ATOM   3895  C   GLY   263      34.197  46.230  46.845  1.00  0.00           C
ATOM   3896  O   GLY   263      35.237  46.202  47.412  1.00  0.00           O
ATOM   3897  N   VAL   264      33.553  45.071  46.478  1.00  0.00           N
ATOM   3898  H   VAL   264      32.654  45.222  46.042  1.00  0.00           H
ATOM   3899  CA  VAL   264      33.993  43.699  46.697  1.00  0.00           C
ATOM   3900  HA  VAL   264      35.065  43.755  46.887  1.00  0.00           H
ATOM   3901  CB  VAL   264      33.401  43.118  48.048  1.00  0.00           C
ATOM   3902  HB  VAL   264      33.946  42.194  48.243  1.00  0.00           H
ATOM   3903  CG1 VAL   264      33.597  44.111  49.204  1.00  0.00           C
ATOM   3904 HG11 VAL   264      33.318  43.626  50.140  1.00  0.00           H
ATOM   3905 HG12 VAL   264      34.684  44.177  49.259  1.00  0.00           H
ATOM   3906 HG13 VAL   264      33.089  45.070  49.102  1.00  0.00           H
ATOM   3907  CG2 VAL   264      31.857  42.801  47.943  1.00  0.00           C
ATOM   3908 HG21 VAL   264      31.679  42.118  47.112  1.00  0.00           H
ATOM   3909 HG22 VAL   264      31.553  42.195  48.796  1.00  0.00           H
ATOM   3910 HG23 VAL   264      31.165  43.613  47.719  1.00  0.00           H
ATOM   3911  C   VAL   264      33.675  42.840  45.491  1.00  0.00           C
ATOM   3912  O   VAL   264      32.909  43.139  44.633  1.00  0.00           O
ATOM   3913  N   LYS   265      34.463  41.737  45.438  1.00  0.00           N
ATOM   3914  H   LYS   265      35.152  41.662  46.173  1.00  0.00           H
ATOM   3915  CA  LYS   265      34.403  40.687  44.439  1.00  0.00           C
ATOM   3916  HA  LYS   265      34.547  41.155  43.466  1.00  0.00           H
ATOM   3917  CB  LYS   265      35.582  39.770  44.596  1.00  0.00           C
ATOM   3918  HB2 LYS   265      36.458  40.350  44.890  1.00  0.00           H
ATOM   3919  HB3 LYS   265      35.338  38.961  45.283  1.00  0.00           H
ATOM   3920  CG  LYS   265      35.928  39.089  43.227  1.00  0.00           C
ATOM   3921  HG2 LYS   265      35.038  38.543  42.915  1.00  0.00           H
ATOM   3922  HG3 LYS   265      36.110  39.837  42.455  1.00  0.00           H
ATOM   3923  CD  LYS   265      37.258  38.270  43.293  1.00  0.00           C
ATOM   3924  HD2 LYS   265      38.164  38.858  43.152  1.00  0.00           H
ATOM   3925  HD3 LYS   265      37.346  37.831  44.287  1.00  0.00           H
ATOM   3926  CE  LYS   265      37.216  37.072  42.327  1.00  0.00           C
ATOM   3927  HE2 LYS   265      37.999  36.394  42.669  1.00  0.00           H
ATOM   3928  HE3 LYS   265      36.324  36.504  42.589  1.00  0.00           H
ATOM   3929  NZ  LYS   265      37.256  37.461  40.878  1.00  0.00           N
ATOM   3930  HZ1 LYS   265      36.439  37.951  40.542  1.00  0.00           H
ATOM   3931  HZ2 LYS   265      38.061  38.055  40.744  1.00  0.00           H
ATOM   3932  HZ3 LYS   265      37.371  36.747  40.173  1.00  0.00           H
ATOM   3933  C   LYS   265      33.051  40.066  44.337  1.00  0.00           C
ATOM   3934  O   LYS   265      32.497  39.698  45.390  1.00  0.00           O
ATOM   3935  N   GLY   266      32.550  39.806  43.131  1.00  0.00           N
ATOM   3936  H   GLY   266      33.188  40.092  42.402  1.00  0.00           H
ATOM   3937  CA  GLY   266      31.456  38.856  42.946  1.00  0.00           C
ATOM   3938  HA2 GLY   266      31.587  38.020  43.634  1.00  0.00           H
ATOM   3939  HA3 GLY   266      30.541  39.414  43.141  1.00  0.00           H
ATOM   3940  C   GLY   266      31.328  38.230  41.552  1.00  0.00           C
ATOM   3941  O   GLY   266      32.246  38.411  40.760  1.00  0.00           O
ATOM   3942  N   PHE   267      30.248  37.497  41.207  1.00  0.00           N
ATOM   3943  H   PHE   267      29.629  37.392  41.998  1.00  0.00           H
ATOM   3944  CA  PHE   267      29.864  36.976  39.862  1.00  0.00           C
ATOM   3945  HA  PHE   267      30.201  37.722  39.142  1.00  0.00           H
ATOM   3946  CB  PHE   267      30.526  35.637  39.562  1.00  0.00           C
ATOM   3947  HB2 PHE   267      30.307  35.587  38.496  1.00  0.00           H
ATOM   3948  HB3 PHE   267      31.611  35.654  39.671  1.00  0.00           H
ATOM   3949  CG  PHE   267      30.028  34.406  40.390  1.00  0.00           C
ATOM   3950  CD1 PHE   267      30.266  34.358  41.781  1.00  0.00           C
ATOM   3951  HD1 PHE   267      30.863  35.185  42.137  1.00  0.00           H
ATOM   3952  CE1 PHE   267      29.685  33.460  42.638  1.00  0.00           C
ATOM   3953  HE1 PHE   267      29.866  33.406  43.702  1.00  0.00           H
ATOM   3954  CZ  PHE   267      28.823  32.476  42.092  1.00  0.00           C
ATOM   3955  HZ  PHE   267      28.434  31.794  42.834  1.00  0.00           H
ATOM   3956  CE2 PHE   267      28.502  32.545  40.742  1.00  0.00           C
ATOM   3957  HE2 PHE   267      27.815  31.782  40.406  1.00  0.00           H
ATOM   3958  CD2 PHE   267      29.147  33.457  39.848  1.00  0.00           C
ATOM   3959  HD2 PHE   267      28.897  33.399  38.799  1.00  0.00           H
ATOM   3960  C   PHE   267      28.306  36.895  39.675  1.00  0.00           C
ATOM   3961  O   PHE   267      27.531  37.059  40.555  1.00  0.00           O
ATOM   3962  N   SER   268      27.874  36.556  38.508  1.00  0.00           N
ATOM   3963  H   SER   268      28.565  36.416  37.784  1.00  0.00           H
ATOM   3964  CA  SER   268      26.506  36.188  38.179  1.00  0.00           C
ATOM   3965  HA  SER   268      26.062  35.501  38.900  1.00  0.00           H
ATOM   3966  CB  SER   268      25.501  37.382  38.035  1.00  0.00           C
ATOM   3967  HB2 SER   268      25.816  37.832  37.094  1.00  0.00           H
ATOM   3968  HB3 SER   268      24.545  36.861  37.988  1.00  0.00           H
ATOM   3969  OG  SER   268      25.405  38.215  39.099  1.00  0.00           O
ATOM   3970  HG  SER   268      26.216  38.080  39.595  1.00  0.00           H
ATOM   3971  C   SER   268      26.490  35.475  36.801  1.00  0.00           C
ATOM   3972  O   SER   268      27.223  35.909  35.948  1.00  0.00           O
ATOM   3973  N   PHE   269      25.695  34.404  36.620  1.00  0.00           N
ATOM   3974  H   PHE   269      24.962  34.180  37.280  1.00  0.00           H
ATOM   3975  CA  PHE   269      25.677  33.698  35.327  1.00  0.00           C
ATOM   3976  HA  PHE   269      26.568  33.994  34.773  1.00  0.00           H
ATOM   3977  CB  PHE   269      25.779  32.154  35.400  1.00  0.00           C
ATOM   3978  HB2 PHE   269      24.903  32.063  36.043  1.00  0.00           H
ATOM   3979  HB3 PHE   269      25.669  31.695  34.417  1.00  0.00           H
ATOM   3980  CG  PHE   269      27.099  31.614  36.018  1.00  0.00           C
ATOM   3981  CD1 PHE   269      27.169  31.034  37.335  1.00  0.00           C
ATOM   3982  HD1 PHE   269      26.325  31.043  38.010  1.00  0.00           H
ATOM   3983  CE1 PHE   269      28.381  30.542  37.894  1.00  0.00           C
ATOM   3984  HE1 PHE   269      28.481  30.040  38.845  1.00  0.00           H
ATOM   3985  CZ  PHE   269      29.535  30.602  37.066  1.00  0.00           C
ATOM   3986  HZ  PHE   269      30.378  30.099  37.515  1.00  0.00           H
ATOM   3987  CE2 PHE   269      29.450  30.985  35.681  1.00  0.00           C
ATOM   3988  HE2 PHE   269      30.266  30.992  34.974  1.00  0.00           H
ATOM   3989  CD2 PHE   269      28.307  31.617  35.248  1.00  0.00           C
ATOM   3990  HD2 PHE   269      28.289  31.966  34.227  1.00  0.00           H
ATOM   3991  C   PHE   269      24.533  34.202  34.479  1.00  0.00           C
ATOM   3992  O   PHE   269      23.425  34.006  34.885  1.00  0.00           O
ATOM   3993  N   LYS   270      24.772  34.861  33.373  1.00  0.00           N
ATOM   3994  H   LYS   270      25.732  35.172  33.329  1.00  0.00           H
ATOM   3995  CA  LYS   270      23.838  35.351  32.418  1.00  0.00           C
ATOM   3996  HA  LYS   270      23.084  35.972  32.902  1.00  0.00           H
ATOM   3997  CB  LYS   270      24.564  36.165  31.322  1.00  0.00           C
ATOM   3998  HB2 LYS   270      25.440  36.686  31.708  1.00  0.00           H
ATOM   3999  HB3 LYS   270      25.022  35.384  30.714  1.00  0.00           H
ATOM   4000  CG  LYS   270      23.750  37.127  30.483  1.00  0.00           C
ATOM   4001  HG2 LYS   270      22.963  36.555  29.992  1.00  0.00           H
ATOM   4002  HG3 LYS   270      23.296  37.820  31.190  1.00  0.00           H
ATOM   4003  CD  LYS   270      24.573  37.979  29.446  1.00  0.00           C
ATOM   4004  HD2 LYS   270      25.452  38.293  30.010  1.00  0.00           H
ATOM   4005  HD3 LYS   270      24.924  37.215  28.752  1.00  0.00           H
ATOM   4006  CE  LYS   270      23.803  39.080  28.739  1.00  0.00           C
ATOM   4007  HE2 LYS   270      23.042  39.431  29.436  1.00  0.00           H
ATOM   4008  HE3 LYS   270      24.442  39.943  28.549  1.00  0.00           H
ATOM   4009  NZ  LYS   270      23.073  38.668  27.521  1.00  0.00           N
ATOM   4010  HZ1 LYS   270      23.813  38.343  26.917  1.00  0.00           H
ATOM   4011  HZ2 LYS   270      22.501  37.849  27.669  1.00  0.00           H
ATOM   4012  HZ3 LYS   270      22.454  39.328  27.071  1.00  0.00           H
ATOM   4013  C   LYS   270      23.053  34.138  31.768  1.00  0.00           C
ATOM   4014  O   LYS   270      23.699  33.152  31.427  1.00  0.00           O
ATOM   4015  N   TYR   271      21.769  34.228  31.504  1.00  0.00           N
ATOM   4016  H   TYR   271      21.250  34.987  31.920  1.00  0.00           H
ATOM   4017  CA  TYR   271      20.972  33.200  30.709  1.00  0.00           C
ATOM   4018  HA  TYR   271      21.713  32.559  30.231  1.00  0.00           H
ATOM   4019  CB  TYR   271      20.239  32.168  31.500  1.00  0.00           C
ATOM   4020  HB2 TYR   271      19.747  32.699  32.316  1.00  0.00           H
ATOM   4021  HB3 TYR   271      19.440  31.740  30.895  1.00  0.00           H
ATOM   4022  CG  TYR   271      21.069  31.031  32.148  1.00  0.00           C
ATOM   4023  CD1 TYR   271      21.670  31.293  33.343  1.00  0.00           C
ATOM   4024  HD1 TYR   271      21.603  32.279  33.778  1.00  0.00           H
ATOM   4025  CE1 TYR   271      22.603  30.379  33.915  1.00  0.00           C
ATOM   4026  HE1 TYR   271      23.201  30.614  34.783  1.00  0.00           H
ATOM   4027  CZ  TYR   271      22.772  29.087  33.362  1.00  0.00           C
ATOM   4028  OH  TYR   271      23.583  28.165  33.919  1.00  0.00           O
ATOM   4029  HH  TYR   271      23.300  27.288  33.650  1.00  0.00           H
ATOM   4030  CE2 TYR   271      22.154  28.803  32.099  1.00  0.00           C
ATOM   4031  HE2 TYR   271      22.258  27.835  31.632  1.00  0.00           H
ATOM   4032  CD2 TYR   271      21.279  29.767  31.513  1.00  0.00           C
ATOM   4033  HD2 TYR   271      20.848  29.477  30.566  1.00  0.00           H
ATOM   4034  C   TYR   271      20.057  33.822  29.663  1.00  0.00           C
ATOM   4035  O   TYR   271      18.861  33.858  29.864  1.00  0.00           O
ATOM   4036  N   GLY   272      20.664  34.186  28.496  1.00  0.00           N
ATOM   4037  H   GLY   272      21.636  33.967  28.326  1.00  0.00           H
ATOM   4038  CA  GLY   272      19.871  34.947  27.567  1.00  0.00           C
ATOM   4039  HA2 GLY   272      20.402  34.903  26.617  1.00  0.00           H
ATOM   4040  HA3 GLY   272      18.868  34.530  27.468  1.00  0.00           H
ATOM   4041  C   GLY   272      19.784  36.497  27.927  1.00  0.00           C
ATOM   4042  O   GLY   272      20.797  37.191  28.009  1.00  0.00           O
ATOM   4043  N   ASN   273      18.574  36.840  28.392  1.00  0.00           N
ATOM   4044  H   ASN   273      17.859  36.144  28.239  1.00  0.00           H
ATOM   4045  CA  ASN   273      18.188  37.981  29.190  1.00  0.00           C
ATOM   4046  HA  ASN   273      18.940  38.770  29.169  1.00  0.00           H
ATOM   4047  CB  ASN   273      16.892  38.550  28.634  1.00  0.00           C
ATOM   4048  HB2 ASN   273      16.076  37.846  28.471  1.00  0.00           H
ATOM   4049  HB3 ASN   273      16.577  39.340  29.316  1.00  0.00           H
ATOM   4050  CG  ASN   273      16.999  39.170  27.274  1.00  0.00           C
ATOM   4051  OD1 ASN   273      17.533  40.271  27.108  1.00  0.00           O
ATOM   4052  ND2 ASN   273      16.438  38.560  26.242  1.00  0.00           N
ATOM   4053 HD21 ASN   273      16.284  39.103  25.404  1.00  0.00           H
ATOM   4054 HD22 ASN   273      15.969  37.671  26.334  1.00  0.00           H
ATOM   4055  C   ASN   273      18.005  37.686  30.678  1.00  0.00           C
ATOM   4056  O   ASN   273      18.021  38.615  31.542  1.00  0.00           O
ATOM   4057  N   GLY   274      17.914  36.332  31.035  1.00  0.00           N
ATOM   4058  H   GLY   274      17.789  35.605  30.345  1.00  0.00           H
ATOM   4059  CA  GLY   274      17.919  36.023  32.484  1.00  0.00           C
ATOM   4060  HA2 GLY   274      17.266  36.798  32.884  1.00  0.00           H
ATOM   4061  HA3 GLY   274      17.630  34.990  32.675  1.00  0.00           H
ATOM   4062  C   GLY   274      19.299  36.103  33.213  1.00  0.00           C
ATOM   4063  O   GLY   274      20.267  36.281  32.519  1.00  0.00           O
ATOM   4064  N   VAL   275      19.322  35.928  34.508  1.00  0.00           N
ATOM   4065  H   VAL   275      18.440  36.038  34.987  1.00  0.00           H
ATOM   4066  CA  VAL   275      20.588  35.820  35.307  1.00  0.00           C
ATOM   4067  HA  VAL   275      21.301  35.235  34.727  1.00  0.00           H
ATOM   4068  CB  VAL   275      21.174  37.219  35.570  1.00  0.00           C
ATOM   4069  HB  VAL   275      21.220  37.782  34.637  1.00  0.00           H
ATOM   4070  CG1 VAL   275      20.364  38.186  36.303  1.00  0.00           C
ATOM   4071 HG11 VAL   275      20.658  39.226  36.164  1.00  0.00           H
ATOM   4072 HG12 VAL   275      19.330  38.138  35.962  1.00  0.00           H
ATOM   4073 HG13 VAL   275      20.374  37.938  37.364  1.00  0.00           H
ATOM   4074  CG2 VAL   275      22.555  37.250  36.155  1.00  0.00           C
ATOM   4075 HG21 VAL   275      22.640  36.708  37.097  1.00  0.00           H
ATOM   4076 HG22 VAL   275      23.208  36.680  35.495  1.00  0.00           H
ATOM   4077 HG23 VAL   275      22.842  38.302  36.167  1.00  0.00           H
ATOM   4078  C   VAL   275      20.458  35.059  36.625  1.00  0.00           C
ATOM   4079  O   VAL   275      19.672  35.365  37.535  1.00  0.00           O
ATOM   4080  N   TRP   276      21.350  34.110  36.886  1.00  0.00           N
ATOM   4081  H   TRP   276      22.044  33.936  36.173  1.00  0.00           H
ATOM   4082  CA  TRP   276      21.683  33.574  38.203  1.00  0.00           C
ATOM   4083  HA  TRP   276      20.735  33.496  38.736  1.00  0.00           H
ATOM   4084  CB  TRP   276      22.275  32.135  38.210  1.00  0.00           C
ATOM   4085  HB2 TRP   276      22.864  31.975  37.309  1.00  0.00           H
ATOM   4086  HB3 TRP   276      22.987  31.946  39.014  1.00  0.00           H
ATOM   4087  CG  TRP   276      21.212  31.077  38.272  1.00  0.00           C
ATOM   4088  CD1 TRP   276      20.583  30.454  37.245  1.00  0.00           C
ATOM   4089  HD1 TRP   276      20.653  30.681  36.191  1.00  0.00           H
ATOM   4090  NE1 TRP   276      19.732  29.469  37.736  1.00  0.00           N
ATOM   4091  HE1 TRP   276      19.020  29.107  37.119  1.00  0.00           H
ATOM   4092  CE2 TRP   276      19.750  29.356  39.088  1.00  0.00           C
ATOM   4093  CZ2 TRP   276      19.134  28.503  40.010  1.00  0.00           C
ATOM   4094  HZ2 TRP   276      18.655  27.641  39.569  1.00  0.00           H
ATOM   4095  CH2 TRP   276      19.247  28.709  41.435  1.00  0.00           C
ATOM   4096  HH2 TRP   276      18.875  28.052  42.206  1.00  0.00           H
ATOM   4097  CZ3 TRP   276      19.978  29.940  41.812  1.00  0.00           C
ATOM   4098  HZ3 TRP   276      20.024  30.166  42.868  1.00  0.00           H
ATOM   4099  CE3 TRP   276      20.702  30.733  40.853  1.00  0.00           C
ATOM   4100  HE3 TRP   276      21.335  31.539  41.191  1.00  0.00           H
ATOM   4101  CD2 TRP   276      20.584  30.475  39.423  1.00  0.00           C
ATOM   4102  C   TRP   276      22.641  34.437  39.013  1.00  0.00           C
ATOM   4103  O   TRP   276      23.796  34.484  38.594  1.00  0.00           O
ATOM   4104  N   ILE   277      22.129  35.055  40.052  1.00  0.00           N
ATOM   4105  H   ILE   277      21.170  34.838  40.283  1.00  0.00           H
ATOM   4106  CA  ILE   277      22.865  35.911  40.931  1.00  0.00           C
ATOM   4107  HA  ILE   277      23.764  36.360  40.507  1.00  0.00           H
ATOM   4108  CB  ILE   277      21.958  37.142  41.386  1.00  0.00           C
ATOM   4109  HB  ILE   277      20.943  36.870  41.676  1.00  0.00           H
ATOM   4110  CG2 ILE   277      22.551  38.002  42.506  1.00  0.00           C
ATOM   4111 HG21 ILE   277      22.557  37.408  43.421  1.00  0.00           H
ATOM   4112 HG22 ILE   277      23.544  38.364  42.240  1.00  0.00           H
ATOM   4113 HG23 ILE   277      21.819  38.800  42.644  1.00  0.00           H
ATOM   4114  CG1 ILE   277      21.841  37.993  40.083  1.00  0.00           C
ATOM   4115 HG12 ILE   277      22.810  38.017  39.586  1.00  0.00           H
ATOM   4116 HG13 ILE   277      21.217  37.357  39.454  1.00  0.00           H
ATOM   4117  CD1 ILE   277      21.012  39.330  40.147  1.00  0.00           C
ATOM   4118 HD11 ILE   277      20.093  39.046  40.659  1.00  0.00           H
ATOM   4119 HD12 ILE   277      21.475  40.099  40.765  1.00  0.00           H
ATOM   4120 HD13 ILE   277      20.825  39.730  39.150  1.00  0.00           H
ATOM   4121  C   ILE   277      23.392  35.086  42.094  1.00  0.00           C
ATOM   4122  O   ILE   277      22.666  34.288  42.685  1.00  0.00           O
ATOM   4123  N   GLY   278      24.663  35.249  42.489  1.00  0.00           N
ATOM   4124  H   GLY   278      25.192  35.918  41.948  1.00  0.00           H
ATOM   4125  CA  GLY   278      25.204  34.851  43.796  1.00  0.00           C
ATOM   4126  HA2 GLY   278      24.475  34.407  44.474  1.00  0.00           H
ATOM   4127  HA3 GLY   278      26.111  34.255  43.687  1.00  0.00           H
ATOM   4128  C   GLY   278      25.435  36.066  44.651  1.00  0.00           C
ATOM   4129  O   GLY   278      25.878  37.073  44.164  1.00  0.00           O
ATOM   4130  N   ARG   279      25.376  35.890  45.989  1.00  0.00           N
ATOM   4131  H   ARG   279      25.158  35.008  46.429  1.00  0.00           H
ATOM   4132  CA  ARG   279      25.681  37.003  46.933  1.00  0.00           C
ATOM   4133  HA  ARG   279      26.628  37.400  46.567  1.00  0.00           H
ATOM   4134  CB  ARG   279      24.538  38.093  46.909  1.00  0.00           C
ATOM   4135  HB2 ARG   279      24.828  38.940  47.531  1.00  0.00           H
ATOM   4136  HB3 ARG   279      24.420  38.402  45.871  1.00  0.00           H
ATOM   4137  CG  ARG   279      23.179  37.465  47.405  1.00  0.00           C
ATOM   4138  HG2 ARG   279      22.653  37.148  46.503  1.00  0.00           H
ATOM   4139  HG3 ARG   279      23.245  36.659  48.135  1.00  0.00           H
ATOM   4140  CD  ARG   279      22.373  38.574  48.044  1.00  0.00           C
ATOM   4141  HD2 ARG   279      22.987  39.001  48.836  1.00  0.00           H
ATOM   4142  HD3 ARG   279      22.399  39.423  47.358  1.00  0.00           H
ATOM   4143  NE  ARG   279      21.047  38.103  48.531  1.00  0.00           N
ATOM   4144  HE  ARG   279      21.044  37.447  49.299  1.00  0.00           H
ATOM   4145  CZ  ARG   279      19.822  38.391  48.060  1.00  0.00           C
ATOM   4146  NH1 ARG   279      18.788  38.046  48.707  1.00  0.00           N
ATOM   4147 HH11 ARG   279      18.893  37.539  49.576  1.00  0.00           H
ATOM   4148 HH12 ARG   279      17.905  38.503  48.523  1.00  0.00           H
ATOM   4149  NH2 ARG   279      19.659  39.277  47.057  1.00  0.00           N
ATOM   4150 HH21 ARG   279      20.430  39.683  46.547  1.00  0.00           H
ATOM   4151 HH22 ARG   279      18.726  39.568  46.802  1.00  0.00           H
ATOM   4152  C   ARG   279      25.913  36.452  48.328  1.00  0.00           C
ATOM   4153  O   ARG   279      25.644  35.306  48.614  1.00  0.00           O
ATOM   4154  N   THR   280      26.460  37.319  49.192  1.00  0.00           N
ATOM   4155  H   THR   280      26.707  38.279  48.996  1.00  0.00           H
ATOM   4156  CA  THR   280      26.485  36.957  50.588  1.00  0.00           C
ATOM   4157  HA  THR   280      26.879  35.941  50.614  1.00  0.00           H
ATOM   4158  CB  THR   280      27.399  37.782  51.416  1.00  0.00           C
ATOM   4159  HB  THR   280      27.313  37.647  52.494  1.00  0.00           H
ATOM   4160  CG2 THR   280      28.838  37.569  50.915  1.00  0.00           C
ATOM   4161 HG21 THR   280      29.565  38.170  51.461  1.00  0.00           H
ATOM   4162 HG22 THR   280      29.156  36.527  50.935  1.00  0.00           H
ATOM   4163 HG23 THR   280      28.998  37.805  49.863  1.00  0.00           H
ATOM   4164  OG1 THR   280      26.976  39.169  51.191  1.00  0.00           O
ATOM   4165  HG1 THR   280      26.225  39.394  51.745  1.00  0.00           H
ATOM   4166  C   THR   280      25.123  36.817  51.153  1.00  0.00           C
ATOM   4167  O   THR   280      24.343  37.661  50.740  1.00  0.00           O
ATOM   4168  N   LYS   281      24.742  35.885  52.082  1.00  0.00           N
ATOM   4169  H   LYS   281      25.506  35.356  52.476  1.00  0.00           H
ATOM   4170  CA  LYS   281      23.414  35.645  52.525  1.00  0.00           C
ATOM   4171  HA  LYS   281      22.801  35.534  51.631  1.00  0.00           H
ATOM   4172  CB  LYS   281      23.221  34.310  53.195  1.00  0.00           C
ATOM   4173  HB2 LYS   281      23.382  33.576  52.406  1.00  0.00           H
ATOM   4174  HB3 LYS   281      24.078  34.274  53.868  1.00  0.00           H
ATOM   4175  CG  LYS   281      22.079  33.957  54.011  1.00  0.00           C
ATOM   4176  HG2 LYS   281      22.333  32.975  54.412  1.00  0.00           H
ATOM   4177  HG3 LYS   281      21.794  34.647  54.804  1.00  0.00           H
ATOM   4178  CD  LYS   281      20.761  33.719  53.302  1.00  0.00           C
ATOM   4179  HD2 LYS   281      20.393  34.639  52.848  1.00  0.00           H
ATOM   4180  HD3 LYS   281      20.976  32.925  52.587  1.00  0.00           H
ATOM   4181  CE  LYS   281      19.806  33.160  54.452  1.00  0.00           C
ATOM   4182  HE2 LYS   281      20.230  32.250  54.878  1.00  0.00           H
ATOM   4183  HE3 LYS   281      19.829  33.902  55.251  1.00  0.00           H
ATOM   4184  NZ  LYS   281      18.435  32.835  53.995  1.00  0.00           N
ATOM   4185  HZ1 LYS   281      18.025  33.607  53.489  1.00  0.00           H
ATOM   4186  HZ2 LYS   281      18.377  32.046  53.366  1.00  0.00           H
ATOM   4187  HZ3 LYS   281      17.818  32.573  54.752  1.00  0.00           H
ATOM   4188  C   LYS   281      22.859  36.782  53.293  1.00  0.00           C
ATOM   4189  O   LYS   281      21.682  37.124  53.231  1.00  0.00           O
ATOM   4190  N   SER   282      23.744  37.505  54.044  1.00  0.00           N
ATOM   4191  H   SER   282      24.671  37.186  53.803  1.00  0.00           H
ATOM   4192  CA  SER   282      23.320  38.871  54.574  1.00  0.00           C
ATOM   4193  HA  SER   282      22.277  38.859  54.890  1.00  0.00           H
ATOM   4194  CB  SER   282      24.105  39.233  55.788  1.00  0.00           C
ATOM   4195  HB2 SER   282      23.928  38.536  56.606  1.00  0.00           H
ATOM   4196  HB3 SER   282      25.165  39.012  55.661  1.00  0.00           H
ATOM   4197  OG  SER   282      23.807  40.580  56.089  1.00  0.00           O
ATOM   4198  HG  SER   282      23.304  40.551  56.906  1.00  0.00           H
ATOM   4199  C   SER   282      23.498  39.970  53.541  1.00  0.00           C
ATOM   4200  O   SER   282      24.468  39.932  52.834  1.00  0.00           O
ATOM   4201  N   THR   283      22.481  40.780  53.368  1.00  0.00           N
ATOM   4202  H   THR   283      21.676  40.621  53.955  1.00  0.00           H
ATOM   4203  CA  THR   283      22.503  41.974  52.554  1.00  0.00           C
ATOM   4204  HA  THR   283      23.189  41.741  51.739  1.00  0.00           H
ATOM   4205  CB  THR   283      21.129  42.301  51.961  1.00  0.00           C
ATOM   4206  HB  THR   283      21.277  43.152  51.296  1.00  0.00           H
ATOM   4207  CG2 THR   283      20.474  41.137  51.178  1.00  0.00           C
ATOM   4208 HG21 THR   283      21.236  40.753  50.500  1.00  0.00           H
ATOM   4209 HG22 THR   283      20.297  40.392  51.953  1.00  0.00           H
ATOM   4210 HG23 THR   283      19.498  41.356  50.745  1.00  0.00           H
ATOM   4211  OG1 THR   283      20.198  42.492  53.099  1.00  0.00           O
ATOM   4212  HG1 THR   283      20.372  43.315  53.560  1.00  0.00           H
ATOM   4213  C   THR   283      23.137  43.245  53.147  1.00  0.00           C
ATOM   4214  O   THR   283      23.201  44.340  52.473  1.00  0.00           O
ATOM   4215  N   ASN   284      23.648  43.241  54.372  1.00  0.00           N
ATOM   4216  H   ASN   284      23.546  42.361  54.858  1.00  0.00           H
ATOM   4217  CA  ASN   284      24.214  44.391  55.143  1.00  0.00           C
ATOM   4218  HA  ASN   284      24.401  45.183  54.418  1.00  0.00           H
ATOM   4219  CB  ASN   284      23.139  44.792  56.195  1.00  0.00           C
ATOM   4220  HB2 ASN   284      22.647  43.900  56.584  1.00  0.00           H
ATOM   4221  HB3 ASN   284      23.524  45.347  57.051  1.00  0.00           H
ATOM   4222  CG  ASN   284      22.072  45.736  55.578  1.00  0.00           C
ATOM   4223  OD1 ASN   284      20.969  45.285  55.240  1.00  0.00           O
ATOM   4224  ND2 ASN   284      22.331  47.002  55.427  1.00  0.00           N
ATOM   4225 HD21 ASN   284      21.581  47.609  55.131  1.00  0.00           H
ATOM   4226 HD22 ASN   284      23.249  47.371  55.626  1.00  0.00           H
ATOM   4227  C   ASN   284      25.649  44.092  55.712  1.00  0.00           C
ATOM   4228  O   ASN   284      26.520  44.916  55.801  1.00  0.00           O
ATOM   4229  N   SER   285      25.865  42.808  55.975  1.00  0.00           N
ATOM   4230  H   SER   285      25.052  42.211  56.013  1.00  0.00           H
ATOM   4231  CA  SER   285      27.168  42.235  56.351  1.00  0.00           C
ATOM   4232  HA  SER   285      27.879  43.061  56.316  1.00  0.00           H
ATOM   4233  CB  SER   285      27.188  41.653  57.787  1.00  0.00           C
ATOM   4234  HB2 SER   285      26.642  42.285  58.487  1.00  0.00           H
ATOM   4235  HB3 SER   285      26.691  40.682  57.793  1.00  0.00           H
ATOM   4236  OG  SER   285      28.572  41.570  58.110  1.00  0.00           O
ATOM   4237  HG  SER   285      28.925  42.339  58.562  1.00  0.00           H
ATOM   4238  C   SER   285      27.682  41.177  55.356  1.00  0.00           C
ATOM   4239  O   SER   285      26.878  40.504  54.766  1.00  0.00           O
ATOM   4240  N   ARG   286      28.989  40.991  55.255  1.00  0.00           N
ATOM   4241  H   ARG   286      29.490  41.728  55.730  1.00  0.00           H
ATOM   4242  CA  ARG   286      29.764  40.038  54.340  1.00  0.00           C
ATOM   4243  HA  ARG   286      29.222  39.867  53.410  1.00  0.00           H
ATOM   4244  CB  ARG   286      31.235  40.505  54.316  1.00  0.00           C
ATOM   4245  HB2 ARG   286      31.214  41.587  54.446  1.00  0.00           H
ATOM   4246  HB3 ARG   286      31.813  40.124  55.159  1.00  0.00           H
ATOM   4247  CG  ARG   286      31.803  40.241  52.963  1.00  0.00           C
ATOM   4248  HG2 ARG   286      31.801  39.160  52.831  1.00  0.00           H
ATOM   4249  HG3 ARG   286      31.237  40.556  52.086  1.00  0.00           H
ATOM   4250  CD  ARG   286      33.256  40.692  52.788  1.00  0.00           C
ATOM   4251  HD2 ARG   286      33.795  40.597  53.731  1.00  0.00           H
ATOM   4252  HD3 ARG   286      33.824  40.187  52.008  1.00  0.00           H
ATOM   4253  NE  ARG   286      33.248  42.072  52.439  1.00  0.00           N
ATOM   4254  HE  ARG   286      32.418  42.468  52.022  1.00  0.00           H
ATOM   4255  CZ  ARG   286      34.172  42.920  52.776  1.00  0.00           C
ATOM   4256  NH1 ARG   286      33.941  44.130  52.478  1.00  0.00           N
ATOM   4257 HH11 ARG   286      33.003  44.375  52.193  1.00  0.00           H
ATOM   4258 HH12 ARG   286      34.668  44.806  52.668  1.00  0.00           H
ATOM   4259  NH2 ARG   286      35.417  42.605  53.061  1.00  0.00           N
ATOM   4260 HH21 ARG   286      35.765  41.665  52.935  1.00  0.00           H
ATOM   4261 HH22 ARG   286      36.068  43.359  53.224  1.00  0.00           H
ATOM   4262  C   ARG   286      29.542  38.589  54.927  1.00  0.00           C
ATOM   4263  O   ARG   286      30.393  37.763  54.634  1.00  0.00           O
ATOM   4264  N   SER   287      28.492  38.251  55.593  1.00  0.00           N
ATOM   4265  H   SER   287      27.715  38.888  55.698  1.00  0.00           H
ATOM   4266  CA  SER   287      28.318  36.880  56.180  1.00  0.00           C
ATOM   4267  HA  SER   287      29.262  36.349  56.310  1.00  0.00           H
ATOM   4268  CB  SER   287      27.587  37.000  57.507  1.00  0.00           C
ATOM   4269  HB2 SER   287      26.539  37.217  57.299  1.00  0.00           H
ATOM   4270  HB3 SER   287      27.564  36.105  58.129  1.00  0.00           H
ATOM   4271  OG  SER   287      28.160  38.070  58.322  1.00  0.00           O
ATOM   4272  HG  SER   287      28.491  37.744  59.162  1.00  0.00           H
ATOM   4273  C   SER   287      27.457  35.960  55.343  1.00  0.00           C
ATOM   4274  O   SER   287      26.531  36.419  54.691  1.00  0.00           O
ATOM   4275  N   GLY   288      27.826  34.739  55.286  1.00  0.00           N
ATOM   4276  H   GLY   288      28.526  34.525  55.982  1.00  0.00           H
ATOM   4277  CA  GLY   288      27.105  33.602  54.764  1.00  0.00           C
ATOM   4278  HA2 GLY   288      27.595  32.704  55.142  1.00  0.00           H
ATOM   4279  HA3 GLY   288      26.067  33.742  55.068  1.00  0.00           H
ATOM   4280  C   GLY   288      27.172  33.695  53.259  1.00  0.00           C
ATOM   4281  O   GLY   288      28.046  34.349  52.702  1.00  0.00           O
ATOM   4282  N   PHE   289      26.260  32.930  52.612  1.00  0.00           N
ATOM   4283  H   PHE   289      25.689  32.310  53.168  1.00  0.00           H
ATOM   4284  CA  PHE   289      26.123  32.799  51.129  1.00  0.00           C
ATOM   4285  HA  PHE   289      26.272  33.823  50.787  1.00  0.00           H
ATOM   4286  CB  PHE   289      27.268  32.021  50.473  1.00  0.00           C
ATOM   4287  HB2 PHE   289      28.095  31.941  51.179  1.00  0.00           H
ATOM   4288  HB3 PHE   289      27.006  30.985  50.257  1.00  0.00           H
ATOM   4289  CG  PHE   289      27.719  32.665  49.200  1.00  0.00           C
ATOM   4290  CD1 PHE   289      28.646  33.768  49.320  1.00  0.00           C
ATOM   4291  HD1 PHE   289      28.882  34.081  50.327  1.00  0.00           H
ATOM   4292  CE1 PHE   289      29.190  34.354  48.147  1.00  0.00           C
ATOM   4293  HE1 PHE   289      29.759  35.272  48.174  1.00  0.00           H
ATOM   4294  CZ  PHE   289      28.680  33.898  46.904  1.00  0.00           C
ATOM   4295  HZ  PHE   289      28.993  34.270  45.940  1.00  0.00           H
ATOM   4296  CE2 PHE   289      27.796  32.822  46.806  1.00  0.00           C
ATOM   4297  HE2 PHE   289      27.395  32.513  45.852  1.00  0.00           H
ATOM   4298  CD2 PHE   289      27.385  32.170  47.943  1.00  0.00           C
ATOM   4299  HD2 PHE   289      26.837  31.243  47.861  1.00  0.00           H
ATOM   4300  C   PHE   289      24.732  32.430  50.575  1.00  0.00           C
ATOM   4301  O   PHE   289      24.041  31.637  51.174  1.00  0.00           O
ATOM   4302  N   GLU   290      24.346  32.852  49.329  1.00  0.00           N
ATOM   4303  H   GLU   290      25.005  33.391  48.788  1.00  0.00           H
ATOM   4304  CA  GLU   290      22.923  32.773  48.780  1.00  0.00           C
ATOM   4305  HA  GLU   290      22.425  31.817  48.943  1.00  0.00           H
ATOM   4306  CB  GLU   290      22.042  33.885  49.338  1.00  0.00           C
ATOM   4307  HB2 GLU   290      22.232  33.919  50.411  1.00  0.00           H
ATOM   4308  HB3 GLU   290      22.339  34.835  48.893  1.00  0.00           H
ATOM   4309  CG  GLU   290      20.535  33.599  49.110  1.00  0.00           C
ATOM   4310  HG2 GLU   290      20.382  33.511  48.035  1.00  0.00           H
ATOM   4311  HG3 GLU   290      20.295  32.603  49.481  1.00  0.00           H
ATOM   4312  CD  GLU   290      19.672  34.712  49.640  1.00  0.00           C
ATOM   4313  OE1 GLU   290      20.090  35.841  50.059  1.00  0.00           O
ATOM   4314  OE2 GLU   290      18.480  34.364  49.675  1.00  0.00           O
ATOM   4315  C   GLU   290      22.954  32.961  47.203  1.00  0.00           C
ATOM   4316  O   GLU   290      23.717  33.757  46.649  1.00  0.00           O
ATOM   4317  N   MET   291      22.212  32.146  46.487  1.00  0.00           N
ATOM   4318  H   MET   291      21.610  31.552  47.039  1.00  0.00           H
ATOM   4319  CA  MET   291      22.052  32.146  45.042  1.00  0.00           C
ATOM   4320  HA  MET   291      22.578  33.012  44.639  1.00  0.00           H
ATOM   4321  CB  MET   291      22.621  30.873  44.454  1.00  0.00           C
ATOM   4322  HB2 MET   291      22.082  29.995  44.808  1.00  0.00           H
ATOM   4323  HB3 MET   291      22.447  30.808  43.381  1.00  0.00           H
ATOM   4324  CG  MET   291      24.175  30.684  44.663  1.00  0.00           C
ATOM   4325  HG2 MET   291      24.382  30.903  45.710  1.00  0.00           H
ATOM   4326  HG3 MET   291      24.354  29.612  44.594  1.00  0.00           H
ATOM   4327  SD  MET   291      25.346  31.558  43.637  1.00  0.00           S
ATOM   4328  CE  MET   291      25.028  30.935  41.974  1.00  0.00           C
ATOM   4329  HE1 MET   291      24.047  31.266  41.636  1.00  0.00           H
ATOM   4330  HE2 MET   291      25.877  31.196  41.340  1.00  0.00           H
ATOM   4331  HE3 MET   291      24.982  29.846  41.932  1.00  0.00           H
ATOM   4332  C   MET   291      20.556  32.382  44.750  1.00  0.00           C
ATOM   4333  O   MET   291      19.694  31.827  45.395  1.00  0.00           O
ATOM   4334  N   ILE   292      20.283  33.192  43.711  1.00  0.00           N
ATOM   4335  H   ILE   292      21.042  33.744  43.338  1.00  0.00           H
ATOM   4336  CA  ILE   292      18.888  33.689  43.304  1.00  0.00           C
ATOM   4337  HA  ILE   292      18.140  33.103  43.839  1.00  0.00           H
ATOM   4338  CB  ILE   292      18.669  35.233  43.694  1.00  0.00           C
ATOM   4339  HB  ILE   292      19.180  35.907  43.006  1.00  0.00           H
ATOM   4340  CG2 ILE   292      17.135  35.523  43.555  1.00  0.00           C
ATOM   4341 HG21 ILE   292      16.850  35.306  42.525  1.00  0.00           H
ATOM   4342 HG22 ILE   292      16.547  34.902  44.230  1.00  0.00           H
ATOM   4343 HG23 ILE   292      16.994  36.587  43.748  1.00  0.00           H
ATOM   4344  CG1 ILE   292      19.048  35.608  45.189  1.00  0.00           C
ATOM   4345 HG12 ILE   292      18.410  36.396  45.591  1.00  0.00           H
ATOM   4346 HG13 ILE   292      18.857  34.736  45.815  1.00  0.00           H
ATOM   4347  CD1 ILE   292      20.441  36.154  45.450  1.00  0.00           C
ATOM   4348 HD11 ILE   292      20.387  36.360  46.519  1.00  0.00           H
ATOM   4349 HD12 ILE   292      21.289  35.518  45.198  1.00  0.00           H
ATOM   4350 HD13 ILE   292      20.514  37.060  44.848  1.00  0.00           H
ATOM   4351  C   ILE   292      18.812  33.592  41.752  1.00  0.00           C
ATOM   4352  O   ILE   292      19.645  34.336  41.168  1.00  0.00           O
ATOM   4353  N   TRP   293      17.868  32.796  41.176  1.00  0.00           N
ATOM   4354  H   TRP   293      17.410  32.097  41.743  1.00  0.00           H
ATOM   4355  CA  TRP   293      17.546  32.908  39.824  1.00  0.00           C
ATOM   4356  HA  TRP   293      18.412  33.169  39.216  1.00  0.00           H
ATOM   4357  CB  TRP   293      16.949  31.517  39.399  1.00  0.00           C
ATOM   4358  HB2 TRP   293      17.800  30.838  39.340  1.00  0.00           H
ATOM   4359  HB3 TRP   293      16.284  31.104  40.158  1.00  0.00           H
ATOM   4360  CG  TRP   293      16.228  31.445  38.100  1.00  0.00           C
ATOM   4361  CD1 TRP   293      15.030  30.768  37.901  1.00  0.00           C
ATOM   4362  HD1 TRP   293      14.431  30.291  38.662  1.00  0.00           H
ATOM   4363  NE1 TRP   293      14.770  30.784  36.552  1.00  0.00           N
ATOM   4364  HE1 TRP   293      13.893  30.354  36.296  1.00  0.00           H
ATOM   4365  CE2 TRP   293      15.659  31.512  35.815  1.00  0.00           C
ATOM   4366  CZ2 TRP   293      15.755  31.909  34.468  1.00  0.00           C
ATOM   4367  HZ2 TRP   293      15.001  31.561  33.777  1.00  0.00           H
ATOM   4368  CH2 TRP   293      16.927  32.638  34.063  1.00  0.00           C
ATOM   4369  HH2 TRP   293      16.967  32.784  32.994  1.00  0.00           H
ATOM   4370  CZ3 TRP   293      17.972  32.856  34.944  1.00  0.00           C
ATOM   4371  HZ3 TRP   293      18.910  33.228  34.560  1.00  0.00           H
ATOM   4372  CE3 TRP   293      17.858  32.557  36.311  1.00  0.00           C
ATOM   4373  HE3 TRP   293      18.716  32.843  36.902  1.00  0.00           H
ATOM   4374  CD2 TRP   293      16.690  31.862  36.786  1.00  0.00           C
ATOM   4375  C   TRP   293      16.539  34.021  39.574  1.00  0.00           C
ATOM   4376  O   TRP   293      15.451  33.985  40.161  1.00  0.00           O
ATOM   4377  N   ASP   294      16.901  34.946  38.700  1.00  0.00           N
ATOM   4378  H   ASP   294      17.702  34.720  38.128  1.00  0.00           H
ATOM   4379  CA  ASP   294      16.103  36.084  38.323  1.00  0.00           C
ATOM   4380  HA  ASP   294      15.126  36.051  38.806  1.00  0.00           H
ATOM   4381  CB  ASP   294      16.706  37.483  38.841  1.00  0.00           C
ATOM   4382  HB2 ASP   294      16.842  37.401  39.920  1.00  0.00           H
ATOM   4383  HB3 ASP   294      17.649  37.633  38.314  1.00  0.00           H
ATOM   4384  CG  ASP   294      15.776  38.613  38.419  1.00  0.00           C
ATOM   4385  OD1 ASP   294      14.591  38.385  38.147  1.00  0.00           O
ATOM   4386  OD2 ASP   294      16.157  39.798  38.574  1.00  0.00           O
ATOM   4387  C   ASP   294      15.862  36.117  36.771  1.00  0.00           C
ATOM   4388  O   ASP   294      16.686  36.666  36.071  1.00  0.00           O
ATOM   4389  N   PRO   295      14.834  35.568  36.184  1.00  0.00           N
ATOM   4390  CD  PRO   295      13.987  34.586  36.832  1.00  0.00           C
ATOM   4391  HD2 PRO   295      13.499  34.851  37.770  1.00  0.00           H
ATOM   4392  HD3 PRO   295      14.604  33.689  36.873  1.00  0.00           H
ATOM   4393  CG  PRO   295      12.807  34.357  35.851  1.00  0.00           C
ATOM   4394  HG2 PRO   295      12.177  35.240  35.959  1.00  0.00           H
ATOM   4395  HG3 PRO   295      12.456  33.347  36.063  1.00  0.00           H
ATOM   4396  CB  PRO   295      13.423  34.527  34.515  1.00  0.00           C
ATOM   4397  HB2 PRO   295      12.715  34.848  33.751  1.00  0.00           H
ATOM   4398  HB3 PRO   295      13.970  33.628  34.230  1.00  0.00           H
ATOM   4399  CA  PRO   295      14.528  35.582  34.735  1.00  0.00           C
ATOM   4400  HA  PRO   295      15.393  35.268  34.151  1.00  0.00           H
ATOM   4401  C   PRO   295      14.100  37.056  34.307  1.00  0.00           C
ATOM   4402  O   PRO   295      13.447  37.759  35.119  1.00  0.00           O
ATOM   4403  N   ASN   296      14.630  37.448  33.170  1.00  0.00           N
ATOM   4404  H   ASN   296      14.932  36.721  32.537  1.00  0.00           H
ATOM   4405  CA  ASN   296      14.679  38.776  32.608  1.00  0.00           C
ATOM   4406  HA  ASN   296      15.122  38.691  31.616  1.00  0.00           H
ATOM   4407  CB  ASN   296      13.285  39.354  32.340  1.00  0.00           C
ATOM   4408  HB2 ASN   296      12.948  39.819  33.265  1.00  0.00           H
ATOM   4409  HB3 ASN   296      13.437  40.196  31.663  1.00  0.00           H
ATOM   4410  CG  ASN   296      12.152  38.501  31.638  1.00  0.00           C
ATOM   4411  OD1 ASN   296      12.433  37.559  30.871  1.00  0.00           O
ATOM   4412  ND2 ASN   296      10.958  38.797  32.031  1.00  0.00           N
ATOM   4413 HD21 ASN   296      10.175  38.295  31.637  1.00  0.00           H
ATOM   4414 HD22 ASN   296      10.791  39.451  32.783  1.00  0.00           H
ATOM   4415  C   ASN   296      15.599  39.719  33.341  1.00  0.00           C
ATOM   4416  O   ASN   296      15.815  40.823  32.860  1.00  0.00           O
ATOM   4417  N   GLY   297      16.215  39.386  34.523  1.00  0.00           N
ATOM   4418  H   GLY   297      16.012  38.445  34.826  1.00  0.00           H
ATOM   4419  CA  GLY   297      16.927  40.311  35.384  1.00  0.00           C
ATOM   4420  HA2 GLY   297      16.311  41.134  35.745  1.00  0.00           H
ATOM   4421  HA3 GLY   297      17.185  39.775  36.297  1.00  0.00           H
ATOM   4422  C   GLY   297      18.182  40.970  34.748  1.00  0.00           C
ATOM   4423  O   GLY   297      18.610  42.007  35.289  1.00  0.00           O
ATOM   4424  N   TRP   298      18.783  40.449  33.627  1.00  0.00           N
ATOM   4425  H   TRP   298      18.489  39.587  33.192  1.00  0.00           H
ATOM   4426  CA  TRP   298      19.925  41.195  33.034  1.00  0.00           C
ATOM   4427  HA  TRP   298      20.467  41.631  33.873  1.00  0.00           H
ATOM   4428  CB  TRP   298      20.800  40.184  32.193  1.00  0.00           C
ATOM   4429  HB2 TRP   298      20.942  39.291  32.800  1.00  0.00           H
ATOM   4430  HB3 TRP   298      20.203  39.884  31.331  1.00  0.00           H
ATOM   4431  CG  TRP   298      22.193  40.652  31.759  1.00  0.00           C
ATOM   4432  CD1 TRP   298      22.537  41.515  30.760  1.00  0.00           C
ATOM   4433  HD1 TRP   298      21.846  42.071  30.145  1.00  0.00           H
ATOM   4434  NE1 TRP   298      23.879  41.601  30.645  1.00  0.00           N
ATOM   4435  HE1 TRP   298      24.323  42.279  30.042  1.00  0.00           H
ATOM   4436  CE2 TRP   298      24.497  40.835  31.621  1.00  0.00           C
ATOM   4437  CZ2 TRP   298      25.880  40.604  31.961  1.00  0.00           C
ATOM   4438  HZ2 TRP   298      26.600  41.124  31.344  1.00  0.00           H
ATOM   4439  CH2 TRP   298      26.192  39.732  32.977  1.00  0.00           C
ATOM   4440  HH2 TRP   298      27.234  39.490  33.128  1.00  0.00           H
ATOM   4441  CZ3 TRP   298      25.176  39.169  33.765  1.00  0.00           C
ATOM   4442  HZ3 TRP   298      25.428  38.542  34.609  1.00  0.00           H
ATOM   4443  CE3 TRP   298      23.822  39.457  33.453  1.00  0.00           C
ATOM   4444  HE3 TRP   298      23.069  38.999  34.078  1.00  0.00           H
ATOM   4445  CD2 TRP   298      23.443  40.273  32.387  1.00  0.00           C
ATOM   4446  C   TRP   298      19.422  42.329  32.158  1.00  0.00           C
ATOM   4447  O   TRP   298      20.186  43.205  31.884  1.00  0.00           O
ATOM   4448  N   THR   299      18.114  42.452  31.931  1.00  0.00           N
ATOM   4449  H   THR   299      17.498  41.807  32.406  1.00  0.00           H
ATOM   4450  CA  THR   299      17.567  43.361  30.921  1.00  0.00           C
ATOM   4451  HA  THR   299      18.371  44.041  30.639  1.00  0.00           H
ATOM   4452  CB  THR   299      17.154  42.557  29.652  1.00  0.00           C
ATOM   4453  HB  THR   299      16.349  41.914  30.011  1.00  0.00           H
ATOM   4454  CG2 THR   299      16.702  43.347  28.445  1.00  0.00           C
ATOM   4455 HG21 THR   299      17.467  44.020  28.057  1.00  0.00           H
ATOM   4456 HG22 THR   299      16.450  42.756  27.564  1.00  0.00           H
ATOM   4457 HG23 THR   299      15.759  43.831  28.699  1.00  0.00           H
ATOM   4458  OG1 THR   299      18.289  41.863  29.131  1.00  0.00           O
ATOM   4459  HG1 THR   299      17.959  41.385  28.366  1.00  0.00           H
ATOM   4460  C   THR   299      16.404  44.163  31.496  1.00  0.00           C
ATOM   4461  O   THR   299      16.293  45.278  31.118  1.00  0.00           O
ATOM   4462  N   GLU   300      15.630  43.610  32.406  1.00  0.00           N
ATOM   4463  H   GLU   300      15.789  42.632  32.602  1.00  0.00           H
ATOM   4464  CA  GLU   300      14.526  44.243  33.165  1.00  0.00           C
ATOM   4465  HA  GLU   300      14.052  45.065  32.630  1.00  0.00           H
ATOM   4466  CB  GLU   300      13.492  43.121  33.434  1.00  0.00           C
ATOM   4467  HB2 GLU   300      13.031  42.775  32.508  1.00  0.00           H
ATOM   4468  HB3 GLU   300      13.964  42.291  33.961  1.00  0.00           H
ATOM   4469  CG  GLU   300      12.270  43.513  34.285  1.00  0.00           C
ATOM   4470  HG2 GLU   300      11.643  42.644  34.485  1.00  0.00           H
ATOM   4471  HG3 GLU   300      12.558  43.801  35.296  1.00  0.00           H
ATOM   4472  CD  GLU   300      11.458  44.648  33.555  1.00  0.00           C
ATOM   4473  OE1 GLU   300      10.361  44.422  32.988  1.00  0.00           O
ATOM   4474  OE2 GLU   300      12.028  45.758  33.584  1.00  0.00           O
ATOM   4475  C   GLU   300      15.063  44.827  34.459  1.00  0.00           C
ATOM   4476  O   GLU   300      15.985  44.262  35.045  1.00  0.00           O
ATOM   4477  N   THR   301      14.575  46.020  34.930  1.00  0.00           N
ATOM   4478  H   THR   301      13.720  46.344  34.501  1.00  0.00           H
ATOM   4479  CA  THR   301      14.948  46.681  36.110  1.00  0.00           C
ATOM   4480  HA  THR   301      15.949  46.323  36.352  1.00  0.00           H
ATOM   4481  CB  THR   301      14.983  48.235  35.878  1.00  0.00           C
ATOM   4482  HB  THR   301      15.359  48.799  36.732  1.00  0.00           H
ATOM   4483  CG2 THR   301      15.759  48.773  34.648  1.00  0.00           C
ATOM   4484 HG21 THR   301      15.464  49.807  34.466  1.00  0.00           H
ATOM   4485 HG22 THR   301      16.818  48.697  34.897  1.00  0.00           H
ATOM   4486 HG23 THR   301      15.571  48.081  33.827  1.00  0.00           H
ATOM   4487  OG1 THR   301      13.697  48.672  35.703  1.00  0.00           O
ATOM   4488  HG1 THR   301      13.785  49.427  35.116  1.00  0.00           H
ATOM   4489  C   THR   301      14.009  46.330  37.303  1.00  0.00           C
ATOM   4490  O   THR   301      14.317  46.734  38.441  1.00  0.00           O
ATOM   4491  N   ASP   302      12.866  45.676  37.142  1.00  0.00           N
ATOM   4492  H   ASP   302      12.698  45.388  36.189  1.00  0.00           H
ATOM   4493  CA  ASP   302      12.054  45.241  38.367  1.00  0.00           C
ATOM   4494  HA  ASP   302      11.451  46.104  38.647  1.00  0.00           H
ATOM   4495  CB  ASP   302      11.069  44.176  37.879  1.00  0.00           C
ATOM   4496  HB2 ASP   302      10.771  44.444  36.866  1.00  0.00           H
ATOM   4497  HB3 ASP   302      11.593  43.233  37.730  1.00  0.00           H
ATOM   4498  CG  ASP   302       9.788  43.966  38.663  1.00  0.00           C
ATOM   4499  OD1 ASP   302       9.249  42.826  38.488  1.00  0.00           O
ATOM   4500  OD2 ASP   302       9.449  44.797  39.504  1.00  0.00           O
ATOM   4501  C   ASP   302      12.780  44.569  39.604  1.00  0.00           C
ATOM   4502  O   ASP   302      13.833  43.972  39.543  1.00  0.00           O
ATOM   4503  N   SER   303      11.984  44.578  40.678  1.00  0.00           N
ATOM   4504  H   SER   303      11.064  44.993  40.665  1.00  0.00           H
ATOM   4505  CA  SER   303      12.426  43.923  41.937  1.00  0.00           C
ATOM   4506  HA  SER   303      13.506  44.042  42.027  1.00  0.00           H
ATOM   4507  CB  SER   303      11.764  44.595  43.178  1.00  0.00           C
ATOM   4508  HB2 SER   303      10.696  44.378  43.206  1.00  0.00           H
ATOM   4509  HB3 SER   303      12.180  44.130  44.073  1.00  0.00           H
ATOM   4510  OG  SER   303      12.081  45.955  43.248  1.00  0.00           O
ATOM   4511  HG  SER   303      11.454  46.432  42.699  1.00  0.00           H
ATOM   4512  C   SER   303      12.198  42.401  42.032  1.00  0.00           C
ATOM   4513  O   SER   303      12.623  41.690  42.933  1.00  0.00           O
ATOM   4514  N   SER   304      11.463  41.818  41.076  1.00  0.00           N
ATOM   4515  H   SER   304      10.986  42.347  40.360  1.00  0.00           H
ATOM   4516  CA  SER   304      11.150  40.415  41.025  1.00  0.00           C
ATOM   4517  HA  SER   304      10.930  40.173  42.064  1.00  0.00           H
ATOM   4518  CB  SER   304       9.920  40.039  40.190  1.00  0.00           C
ATOM   4519  HB2 SER   304       9.796  38.961  40.285  1.00  0.00           H
ATOM   4520  HB3 SER   304       9.175  40.717  40.609  1.00  0.00           H
ATOM   4521  OG  SER   304      10.179  40.298  38.796  1.00  0.00           O
ATOM   4522  HG  SER   304       9.827  41.182  38.670  1.00  0.00           H
ATOM   4523  C   SER   304      12.321  39.481  40.736  1.00  0.00           C
ATOM   4524  O   SER   304      13.383  39.866  40.232  1.00  0.00           O
ATOM   4525  N   PHE   305      12.110  38.207  41.111  1.00  0.00           N
ATOM   4526  H   PHE   305      11.441  38.039  41.849  1.00  0.00           H
ATOM   4527  CA  PHE   305      12.898  36.989  40.880  1.00  0.00           C
ATOM   4528  HA  PHE   305      13.605  37.190  40.075  1.00  0.00           H
ATOM   4529  CB  PHE   305      13.880  36.901  42.074  1.00  0.00           C
ATOM   4530  HB2 PHE   305      14.799  36.347  41.887  1.00  0.00           H
ATOM   4531  HB3 PHE   305      14.151  37.934  42.291  1.00  0.00           H
ATOM   4532  CG  PHE   305      13.180  36.380  43.266  1.00  0.00           C
ATOM   4533  CD1 PHE   305      13.326  35.009  43.576  1.00  0.00           C
ATOM   4534  HD1 PHE   305      14.041  34.435  43.006  1.00  0.00           H
ATOM   4535  CE1 PHE   305      12.580  34.420  44.573  1.00  0.00           C
ATOM   4536  HE1 PHE   305      12.680  33.367  44.796  1.00  0.00           H
ATOM   4537  CZ  PHE   305      11.607  35.165  45.234  1.00  0.00           C
ATOM   4538  HZ  PHE   305      10.959  34.645  45.923  1.00  0.00           H
ATOM   4539  CE2 PHE   305      11.311  36.510  44.840  1.00  0.00           C
ATOM   4540  HE2 PHE   305      10.577  37.119  45.349  1.00  0.00           H
ATOM   4541  CD2 PHE   305      12.176  37.130  43.923  1.00  0.00           C
ATOM   4542  HD2 PHE   305      12.139  38.198  43.768  1.00  0.00           H
ATOM   4543  C   PHE   305      12.007  35.702  40.750  1.00  0.00           C
ATOM   4544  O   PHE   305      10.812  35.864  40.792  1.00  0.00           O
ATOM   4545  N   SER   306      12.608  34.483  40.782  1.00  0.00           N
ATOM   4546  H   SER   306      13.606  34.454  40.934  1.00  0.00           H
ATOM   4547  CA  SER   306      11.953  33.194  40.584  1.00  0.00           C
ATOM   4548  HA  SER   306      10.873  33.347  40.590  1.00  0.00           H
ATOM   4549  CB  SER   306      12.237  32.632  39.190  1.00  0.00           C
ATOM   4550  HB2 SER   306      11.684  33.220  38.458  1.00  0.00           H
ATOM   4551  HB3 SER   306      13.256  32.749  38.821  1.00  0.00           H
ATOM   4552  OG  SER   306      11.934  31.240  38.972  1.00  0.00           O
ATOM   4553  HG  SER   306      11.403  31.182  38.174  1.00  0.00           H
ATOM   4554  C   SER   306      12.315  32.126  41.616  1.00  0.00           C
ATOM   4555  O   SER   306      11.431  31.656  42.290  1.00  0.00           O
ATOM   4556  N   VAL   307      13.605  31.718  41.772  1.00  0.00           N
ATOM   4557  H   VAL   307      14.295  32.259  41.273  1.00  0.00           H
ATOM   4558  CA  VAL   307      14.108  30.760  42.722  1.00  0.00           C
ATOM   4559  HA  VAL   307      13.244  30.510  43.338  1.00  0.00           H
ATOM   4560  CB  VAL   307      14.654  29.450  42.151  1.00  0.00           C
ATOM   4561  HB  VAL   307      15.438  29.697  41.434  1.00  0.00           H
ATOM   4562  CG1 VAL   307      15.290  28.489  43.078  1.00  0.00           C
ATOM   4563 HG11 VAL   307      14.571  27.903  43.651  1.00  0.00           H
ATOM   4564 HG12 VAL   307      15.809  27.718  42.508  1.00  0.00           H
ATOM   4565 HG13 VAL   307      16.067  28.867  43.740  1.00  0.00           H
ATOM   4566  CG2 VAL   307      13.514  28.647  41.394  1.00  0.00           C
ATOM   4567 HG21 VAL   307      13.956  27.869  40.774  1.00  0.00           H
ATOM   4568 HG22 VAL   307      12.851  28.188  42.129  1.00  0.00           H
ATOM   4569 HG23 VAL   307      12.956  29.262  40.688  1.00  0.00           H
ATOM   4570  C   VAL   307      15.124  31.460  43.614  1.00  0.00           C
ATOM   4571  O   VAL   307      15.800  32.470  43.278  1.00  0.00           O
ATOM   4572  N   LYS   308      15.173  31.052  44.861  1.00  0.00           N
ATOM   4573  H   LYS   308      14.415  30.450  45.147  1.00  0.00           H
ATOM   4574  CA  LYS   308      16.192  31.360  45.890  1.00  0.00           C
ATOM   4575  HA  LYS   308      16.971  31.797  45.266  1.00  0.00           H
ATOM   4576  CB  LYS   308      15.878  32.505  46.868  1.00  0.00           C
ATOM   4577  HB2 LYS   308      16.615  32.801  47.615  1.00  0.00           H
ATOM   4578  HB3 LYS   308      15.810  33.404  46.255  1.00  0.00           H
ATOM   4579  CG  LYS   308      14.618  32.230  47.628  1.00  0.00           C
ATOM   4580  HG2 LYS   308      13.815  32.064  46.910  1.00  0.00           H
ATOM   4581  HG3 LYS   308      14.787  31.375  48.283  1.00  0.00           H
ATOM   4582  CD  LYS   308      14.283  33.417  48.504  1.00  0.00           C
ATOM   4583  HD2 LYS   308      15.047  33.273  49.268  1.00  0.00           H
ATOM   4584  HD3 LYS   308      14.361  34.268  47.827  1.00  0.00           H
ATOM   4585  CE  LYS   308      12.888  33.566  49.122  1.00  0.00           C
ATOM   4586  HE2 LYS   308      12.689  34.507  49.635  1.00  0.00           H
ATOM   4587  HE3 LYS   308      12.200  33.577  48.276  1.00  0.00           H
ATOM   4588  NZ  LYS   308      12.628  32.530  50.169  1.00  0.00           N
ATOM   4589  HZ1 LYS   308      11.826  32.779  50.731  1.00  0.00           H
ATOM   4590  HZ2 LYS   308      12.503  31.595  49.808  1.00  0.00           H
ATOM   4591  HZ3 LYS   308      13.397  32.511  50.822  1.00  0.00           H
ATOM   4592  C   LYS   308      16.752  30.140  46.503  1.00  0.00           C
ATOM   4593  O   LYS   308      15.982  29.175  46.738  1.00  0.00           O
ATOM   4594  N   GLN   309      18.016  30.161  46.861  1.00  0.00           N
ATOM   4595  H   GLN   309      18.584  30.945  46.576  1.00  0.00           H
ATOM   4596  CA  GLN   309      18.680  29.143  47.610  1.00  0.00           C
ATOM   4597  HA  GLN   309      17.970  28.640  48.267  1.00  0.00           H
ATOM   4598  CB  GLN   309      19.286  28.115  46.556  1.00  0.00           C
ATOM   4599  HB2 GLN   309      18.543  27.778  45.833  1.00  0.00           H
ATOM   4600  HB3 GLN   309      20.118  28.599  46.045  1.00  0.00           H
ATOM   4601  CG  GLN   309      19.835  26.893  47.366  1.00  0.00           C
ATOM   4602  HG2 GLN   309      20.701  27.244  47.925  1.00  0.00           H
ATOM   4603  HG3 GLN   309      18.965  26.517  47.905  1.00  0.00           H
ATOM   4604  CD  GLN   309      20.397  25.768  46.552  1.00  0.00           C
ATOM   4605  OE1 GLN   309      20.272  25.656  45.340  1.00  0.00           O
ATOM   4606  NE2 GLN   309      21.091  24.875  47.202  1.00  0.00           N
ATOM   4607 HE21 GLN   309      21.019  24.975  48.203  1.00  0.00           H
ATOM   4608 HE22 GLN   309      21.634  24.194  46.690  1.00  0.00           H
ATOM   4609  C   GLN   309      19.794  29.705  48.508  1.00  0.00           C
ATOM   4610  O   GLN   309      20.595  30.505  47.987  1.00  0.00           O
ATOM   4611  N   ASP   310      19.870  29.241  49.788  1.00  0.00           N
ATOM   4612  H   ASP   310      19.118  28.665  50.137  1.00  0.00           H
ATOM   4613  CA  ASP   310      20.978  29.501  50.784  1.00  0.00           C
ATOM   4614  HA  ASP   310      21.361  30.522  50.786  1.00  0.00           H
ATOM   4615  CB  ASP   310      20.486  29.274  52.198  1.00  0.00           C
ATOM   4616  HB2 ASP   310      20.163  28.236  52.129  1.00  0.00           H
ATOM   4617  HB3 ASP   310      21.285  29.423  52.924  1.00  0.00           H
ATOM   4618  CG  ASP   310      19.315  30.111  52.667  1.00  0.00           C
ATOM   4619  OD1 ASP   310      18.991  31.151  52.046  1.00  0.00           O
ATOM   4620  OD2 ASP   310      18.704  29.811  53.722  1.00  0.00           O
ATOM   4621  C   ASP   310      22.101  28.455  50.505  1.00  0.00           C
ATOM   4622  O   ASP   310      21.859  27.244  50.490  1.00  0.00           O
ATOM   4623  N   ILE   311      23.338  28.989  50.429  1.00  0.00           N
ATOM   4624  H   ILE   311      23.479  29.985  50.331  1.00  0.00           H
ATOM   4625  CA  ILE   311      24.497  28.254  50.066  1.00  0.00           C
ATOM   4626  HA  ILE   311      24.263  27.222  49.804  1.00  0.00           H
ATOM   4627  CB  ILE   311      25.204  28.825  48.876  1.00  0.00           C
ATOM   4628  HB  ILE   311      25.458  29.872  49.039  1.00  0.00           H
ATOM   4629  CG2 ILE   311      26.455  27.981  48.494  1.00  0.00           C
ATOM   4630 HG21 ILE   311      26.163  26.939  48.372  1.00  0.00           H
ATOM   4631 HG22 ILE   311      26.875  28.345  47.557  1.00  0.00           H
ATOM   4632 HG23 ILE   311      27.214  28.062  49.272  1.00  0.00           H
ATOM   4633  CG1 ILE   311      24.313  28.787  47.647  1.00  0.00           C
ATOM   4634 HG12 ILE   311      23.443  29.435  47.747  1.00  0.00           H
ATOM   4635 HG13 ILE   311      24.878  29.194  46.809  1.00  0.00           H
ATOM   4636  CD1 ILE   311      23.829  27.398  47.166  1.00  0.00           C
ATOM   4637 HD11 ILE   311      23.319  26.761  47.889  1.00  0.00           H
ATOM   4638 HD12 ILE   311      23.047  27.524  46.418  1.00  0.00           H
ATOM   4639 HD13 ILE   311      24.654  26.781  46.811  1.00  0.00           H
ATOM   4640  C   ILE   311      25.439  28.079  51.218  1.00  0.00           C
ATOM   4641  O   ILE   311      26.069  27.032  51.350  1.00  0.00           O
ATOM   4642  N   VAL   312      25.550  28.979  52.138  1.00  0.00           N
ATOM   4643  H   VAL   312      25.137  29.881  51.946  1.00  0.00           H
ATOM   4644  CA  VAL   312      26.216  28.894  53.487  1.00  0.00           C
ATOM   4645  HA  VAL   312      26.312  27.834  53.717  1.00  0.00           H
ATOM   4646  CB  VAL   312      27.604  29.588  53.441  1.00  0.00           C
ATOM   4647  HB  VAL   312      27.512  30.633  53.143  1.00  0.00           H
ATOM   4648  CG1 VAL   312      28.281  29.403  54.789  1.00  0.00           C
ATOM   4649 HG11 VAL   312      27.859  30.009  55.590  1.00  0.00           H
ATOM   4650 HG12 VAL   312      28.371  28.360  55.095  1.00  0.00           H
ATOM   4651 HG13 VAL   312      29.277  29.843  54.732  1.00  0.00           H
ATOM   4652  CG2 VAL   312      28.435  28.890  52.386  1.00  0.00           C
ATOM   4653 HG21 VAL   312      29.438  29.294  52.520  1.00  0.00           H
ATOM   4654 HG22 VAL   312      28.480  27.802  52.416  1.00  0.00           H
ATOM   4655 HG23 VAL   312      28.031  29.063  51.388  1.00  0.00           H
ATOM   4656  C   VAL   312      25.351  29.704  54.482  1.00  0.00           C
ATOM   4657  O   VAL   312      24.852  30.774  54.087  1.00  0.00           O
ATOM   4658  N   ALA   313      25.351  29.353  55.799  1.00  0.00           N
ATOM   4659  H   ALA   313      25.859  28.542  56.122  1.00  0.00           H
ATOM   4660  CA  ALA   313      24.627  30.099  56.757  1.00  0.00           C
ATOM   4661  HA  ALA   313      23.606  30.130  56.379  1.00  0.00           H
ATOM   4662  CB  ALA   313      24.564  29.257  58.031  1.00  0.00           C
ATOM   4663  HB1 ALA   313      24.385  29.859  58.923  1.00  0.00           H
ATOM   4664  HB2 ALA   313      23.666  28.644  57.940  1.00  0.00           H
ATOM   4665  HB3 ALA   313      25.476  28.661  58.061  1.00  0.00           H
ATOM   4666  C   ALA   313      25.044  31.590  56.975  1.00  0.00           C
ATOM   4667  O   ALA   313      26.189  31.995  56.947  1.00  0.00           O
ATOM   4668  N   ILE   314      24.119  32.362  57.557  1.00  0.00           N
ATOM   4669  H   ILE   314      23.163  32.052  57.461  1.00  0.00           H
ATOM   4670  CA  ILE   314      24.201  33.792  57.838  1.00  0.00           C
ATOM   4671  HA  ILE   314      24.658  34.292  56.984  1.00  0.00           H
ATOM   4672  CB  ILE   314      22.758  34.258  57.889  1.00  0.00           C
ATOM   4673  HB  ILE   314      22.167  33.650  57.205  1.00  0.00           H
ATOM   4674  CG2 ILE   314      22.131  34.040  59.227  1.00  0.00           C
ATOM   4675 HG21 ILE   314      22.347  33.036  59.596  1.00  0.00           H
ATOM   4676 HG22 ILE   314      22.542  34.751  59.945  1.00  0.00           H
ATOM   4677 HG23 ILE   314      21.067  34.181  59.042  1.00  0.00           H
ATOM   4678  CG1 ILE   314      22.653  35.772  57.532  1.00  0.00           C
ATOM   4679 HG12 ILE   314      23.109  36.401  58.296  1.00  0.00           H
ATOM   4680 HG13 ILE   314      23.166  35.967  56.590  1.00  0.00           H
ATOM   4681  CD1 ILE   314      21.212  36.290  57.255  1.00  0.00           C
ATOM   4682 HD11 ILE   314      20.726  35.651  56.515  1.00  0.00           H
ATOM   4683 HD12 ILE   314      20.586  36.114  58.130  1.00  0.00           H
ATOM   4684 HD13 ILE   314      21.133  37.340  56.975  1.00  0.00           H
ATOM   4685  C   ILE   314      25.062  34.105  59.043  1.00  0.00           C
ATOM   4686  O   ILE   314      25.114  35.263  59.505  1.00  0.00           O
ATOM   4687  N   THR   315      25.792  33.081  59.587  1.00  0.00           N
ATOM   4688  H   THR   315      25.818  32.199  59.096  1.00  0.00           H
ATOM   4689  CA  THR   315      26.656  33.169  60.775  1.00  0.00           C
ATOM   4690  HA  THR   315      26.287  33.855  61.538  1.00  0.00           H
ATOM   4691  CB  THR   315      26.692  31.819  61.513  1.00  0.00           C
ATOM   4692  HB  THR   315      27.354  31.941  62.371  1.00  0.00           H
ATOM   4693  CG2 THR   315      25.342  31.471  62.058  1.00  0.00           C
ATOM   4694 HG21 THR   315      25.546  30.591  62.669  1.00  0.00           H
ATOM   4695 HG22 THR   315      24.971  32.380  62.530  1.00  0.00           H
ATOM   4696 HG23 THR   315      24.591  31.120  61.350  1.00  0.00           H
ATOM   4697  OG1 THR   315      27.152  30.801  60.770  1.00  0.00           O
ATOM   4698  HG1 THR   315      28.093  30.987  60.814  1.00  0.00           H
ATOM   4699  C   THR   315      28.147  33.537  60.463  1.00  0.00           C
ATOM   4700  O   THR   315      28.835  34.252  61.190  1.00  0.00           O
ATOM   4701  N   ASP   316      28.731  32.992  59.368  1.00  0.00           N
ATOM   4702  H   ASP   316      28.175  32.306  58.877  1.00  0.00           H
ATOM   4703  CA  ASP   316      30.219  33.012  58.980  1.00  0.00           C
ATOM   4704  HA  ASP   316      30.814  33.183  59.876  1.00  0.00           H
ATOM   4705  CB  ASP   316      30.542  31.599  58.327  1.00  0.00           C
ATOM   4706  HB2 ASP   316      29.850  31.300  57.540  1.00  0.00           H
ATOM   4707  HB3 ASP   316      31.534  31.576  57.876  1.00  0.00           H
ATOM   4708  CG  ASP   316      30.549  30.520  59.393  1.00  0.00           C
ATOM   4709  OD1 ASP   316      31.138  29.459  59.051  1.00  0.00           O
ATOM   4710  OD2 ASP   316      30.079  30.670  60.567  1.00  0.00           O
ATOM   4711  C   ASP   316      30.596  34.082  57.971  1.00  0.00           C
ATOM   4712  O   ASP   316      30.264  33.973  56.785  1.00  0.00           O
ATOM   4713  N   TRP   317      31.321  35.114  58.518  1.00  0.00           N
ATOM   4714  H   TRP   317      31.459  35.100  59.519  1.00  0.00           H
ATOM   4715  CA  TRP   317      31.966  36.220  57.772  1.00  0.00           C
ATOM   4716  HA  TRP   317      31.226  36.910  57.369  1.00  0.00           H
ATOM   4717  CB  TRP   317      32.859  36.975  58.846  1.00  0.00           C
ATOM   4718  HB2 TRP   317      32.225  37.356  59.646  1.00  0.00           H
ATOM   4719  HB3 TRP   317      33.596  36.255  59.204  1.00  0.00           H
ATOM   4720  CG  TRP   317      33.673  38.076  58.342  1.00  0.00           C
ATOM   4721  CD1 TRP   317      34.958  37.859  58.030  1.00  0.00           C
ATOM   4722  HD1 TRP   317      35.516  36.947  58.181  1.00  0.00           H
ATOM   4723  NE1 TRP   317      35.509  39.032  57.531  1.00  0.00           N
ATOM   4724  HE1 TRP   317      36.435  39.197  57.162  1.00  0.00           H
ATOM   4725  CE2 TRP   317      34.565  40.086  57.372  1.00  0.00           C
ATOM   4726  CZ2 TRP   317      34.595  41.405  56.884  1.00  0.00           C
ATOM   4727  HZ2 TRP   317      35.430  41.835  56.350  1.00  0.00           H
ATOM   4728  CH2 TRP   317      33.459  42.115  56.880  1.00  0.00           C
ATOM   4729  HH2 TRP   317      33.470  43.134  56.521  1.00  0.00           H
ATOM   4730  CZ3 TRP   317      32.212  41.606  57.357  1.00  0.00           C
ATOM   4731  HZ3 TRP   317      31.276  42.129  57.485  1.00  0.00           H
ATOM   4732  CE3 TRP   317      32.218  40.266  57.845  1.00  0.00           C
ATOM   4733  HE3 TRP   317      31.298  39.878  58.256  1.00  0.00           H
ATOM   4734  CD2 TRP   317      33.360  39.447  57.903  1.00  0.00           C
ATOM   4735  C   TRP   317      32.831  35.624  56.641  1.00  0.00           C
ATOM   4736  O   TRP   317      33.604  34.654  56.884  1.00  0.00           O
ATOM   4737  N   SER   318      32.812  36.262  55.457  1.00  0.00           N
ATOM   4738  H   SER   318      32.224  37.080  55.368  1.00  0.00           H
ATOM   4739  CA  SER   318      33.367  35.678  54.247  1.00  0.00           C
ATOM   4740  HA  SER   318      33.916  34.782  54.534  1.00  0.00           H
ATOM   4741  CB  SER   318      32.303  35.332  53.280  1.00  0.00           C
ATOM   4742  HB2 SER   318      32.882  34.938  52.445  1.00  0.00           H
ATOM   4743  HB3 SER   318      31.686  34.588  53.784  1.00  0.00           H
ATOM   4744  OG  SER   318      31.629  36.395  52.687  1.00  0.00           O
ATOM   4745  HG  SER   318      31.114  36.816  53.379  1.00  0.00           H
ATOM   4746  C   SER   318      34.445  36.669  53.670  1.00  0.00           C
ATOM   4747  O   SER   318      34.366  37.832  53.961  1.00  0.00           O
ATOM   4748  N   GLY   319      35.374  36.094  52.936  1.00  0.00           N
ATOM   4749  H   GLY   319      35.206  35.138  52.657  1.00  0.00           H
ATOM   4750  CA  GLY   319      36.485  36.834  52.274  1.00  0.00           C
ATOM   4751  HA2 GLY   319      36.647  37.783  52.785  1.00  0.00           H
ATOM   4752  HA3 GLY   319      37.373  36.206  52.343  1.00  0.00           H
ATOM   4753  C   GLY   319      36.171  37.217  50.858  1.00  0.00           C
ATOM   4754  O   GLY   319      35.213  37.880  50.546  1.00  0.00           O
ATOM   4755  N   TYR   320      36.953  36.668  49.885  1.00  0.00           N
ATOM   4756  H   TYR   320      37.755  36.113  50.148  1.00  0.00           H
ATOM   4757  CA  TYR   320      36.697  36.701  48.434  1.00  0.00           C
ATOM   4758  HA  TYR   320      36.208  37.660  48.268  1.00  0.00           H
ATOM   4759  CB  TYR   320      37.892  36.631  47.529  1.00  0.00           C
ATOM   4760  HB2 TYR   320      38.383  35.688  47.768  1.00  0.00           H
ATOM   4761  HB3 TYR   320      37.591  36.670  46.482  1.00  0.00           H
ATOM   4762  CG  TYR   320      38.918  37.696  47.740  1.00  0.00           C
ATOM   4763  CD1 TYR   320      39.006  38.753  46.741  1.00  0.00           C
ATOM   4764  HD1 TYR   320      38.221  38.853  46.005  1.00  0.00           H
ATOM   4765  CE1 TYR   320      40.013  39.742  46.857  1.00  0.00           C
ATOM   4766  HE1 TYR   320      39.971  40.613  46.221  1.00  0.00           H
ATOM   4767  CZ  TYR   320      40.932  39.723  47.902  1.00  0.00           C
ATOM   4768  OH  TYR   320      41.840  40.708  48.003  1.00  0.00           O
ATOM   4769  HH  TYR   320      41.401  41.509  47.711  1.00  0.00           H
ATOM   4770  CE2 TYR   320      40.840  38.665  48.862  1.00  0.00           C
ATOM   4771  HE2 TYR   320      41.465  38.738  49.740  1.00  0.00           H
ATOM   4772  CD2 TYR   320      39.848  37.671  48.776  1.00  0.00           C
ATOM   4773  HD2 TYR   320      39.721  36.956  49.576  1.00  0.00           H
ATOM   4774  C   TYR   320      35.735  35.547  47.999  1.00  0.00           C
ATOM   4775  O   TYR   320      35.520  34.528  48.713  1.00  0.00           O
ATOM   4776  N   SER   321      35.102  35.752  46.876  1.00  0.00           N
ATOM   4777  H   SER   321      35.223  36.688  46.519  1.00  0.00           H
ATOM   4778  CA  SER   321      34.283  34.748  46.149  1.00  0.00           C
ATOM   4779  HA  SER   321      34.745  33.765  46.241  1.00  0.00           H
ATOM   4780  CB  SER   321      32.853  34.794  46.749  1.00  0.00           C
ATOM   4781  HB2 SER   321      32.209  34.004  46.362  1.00  0.00           H
ATOM   4782  HB3 SER   321      32.817  34.685  47.833  1.00  0.00           H
ATOM   4783  OG  SER   321      32.291  36.033  46.388  1.00  0.00           O
ATOM   4784  HG  SER   321      32.980  36.695  46.487  1.00  0.00           H
ATOM   4785  C   SER   321      34.182  34.952  44.629  1.00  0.00           C
ATOM   4786  O   SER   321      34.635  35.957  44.073  1.00  0.00           O
ATOM   4787  N   GLY   322      33.820  33.874  43.791  1.00  0.00           N
ATOM   4788  H   GLY   322      33.450  32.993  44.122  1.00  0.00           H
ATOM   4789  CA  GLY   322      33.936  33.974  42.327  1.00  0.00           C
ATOM   4790  HA2 GLY   322      33.291  34.712  41.849  1.00  0.00           H
ATOM   4791  HA3 GLY   322      34.920  34.348  42.041  1.00  0.00           H
ATOM   4792  C   GLY   322      33.585  32.589  41.665  1.00  0.00           C
ATOM   4793  O   GLY   322      33.428  31.587  42.315  1.00  0.00           O
ATOM   4794  N   SER   323      33.454  32.623  40.382  1.00  0.00           N
ATOM   4795  H   SER   323      33.677  33.504  39.942  1.00  0.00           H
ATOM   4796  CA  SER   323      33.087  31.531  39.374  1.00  0.00           C
ATOM   4797  HA  SER   323      32.318  30.894  39.812  1.00  0.00           H
ATOM   4798  CB  SER   323      32.446  32.354  38.195  1.00  0.00           C
ATOM   4799  HB2 SER   323      32.143  31.652  37.419  1.00  0.00           H
ATOM   4800  HB3 SER   323      31.546  32.895  38.490  1.00  0.00           H
ATOM   4801  OG  SER   323      33.291  33.336  37.632  1.00  0.00           O
ATOM   4802  HG  SER   323      34.012  33.039  37.071  1.00  0.00           H
ATOM   4803  C   SER   323      34.290  30.669  38.852  1.00  0.00           C
ATOM   4804  O   SER   323      35.445  31.083  38.842  1.00  0.00           O
ATOM   4805  N   PHE   324      33.901  29.495  38.354  1.00  0.00           N
ATOM   4806  H   PHE   324      32.903  29.358  38.268  1.00  0.00           H
ATOM   4807  CA  PHE   324      34.734  28.721  37.511  1.00  0.00           C
ATOM   4808  HA  PHE   324      35.263  29.405  36.848  1.00  0.00           H
ATOM   4809  CB  PHE   324      35.802  27.945  38.303  1.00  0.00           C
ATOM   4810  HB2 PHE   324      36.454  27.465  37.573  1.00  0.00           H
ATOM   4811  HB3 PHE   324      36.381  28.654  38.895  1.00  0.00           H
ATOM   4812  CG  PHE   324      35.344  26.818  39.222  1.00  0.00           C
ATOM   4813  CD1 PHE   324      34.795  27.065  40.523  1.00  0.00           C
ATOM   4814  HD1 PHE   324      34.694  28.113  40.765  1.00  0.00           H
ATOM   4815  CE1 PHE   324      34.382  25.996  41.362  1.00  0.00           C
ATOM   4816  HE1 PHE   324      33.907  26.214  42.307  1.00  0.00           H
ATOM   4817  CZ  PHE   324      34.438  24.685  40.853  1.00  0.00           C
ATOM   4818  HZ  PHE   324      34.042  23.914  41.496  1.00  0.00           H
ATOM   4819  CE2 PHE   324      34.891  24.422  39.542  1.00  0.00           C
ATOM   4820  HE2 PHE   324      34.941  23.449  39.075  1.00  0.00           H
ATOM   4821  CD2 PHE   324      35.409  25.473  38.803  1.00  0.00           C
ATOM   4822  HD2 PHE   324      35.908  25.300  37.862  1.00  0.00           H
ATOM   4823  C   PHE   324      33.734  27.830  36.623  1.00  0.00           C
ATOM   4824  O   PHE   324      32.527  28.010  36.685  1.00  0.00           O
ATOM   4825  N   VAL   325      34.241  27.079  35.703  1.00  0.00           N
ATOM   4826  H   VAL   325      35.249  27.072  35.641  1.00  0.00           H
ATOM   4827  CA  VAL   325      33.592  26.337  34.748  1.00  0.00           C
ATOM   4828  HA  VAL   325      32.602  26.112  35.144  1.00  0.00           H
ATOM   4829  CB  VAL   325      33.497  27.044  33.415  1.00  0.00           C
ATOM   4830  HB  VAL   325      33.222  26.327  32.641  1.00  0.00           H
ATOM   4831  CG1 VAL   325      32.414  28.131  33.363  1.00  0.00           C
ATOM   4832 HG11 VAL   325      31.510  27.724  33.818  1.00  0.00           H
ATOM   4833 HG12 VAL   325      32.802  29.060  33.782  1.00  0.00           H
ATOM   4834 HG13 VAL   325      32.291  28.413  32.317  1.00  0.00           H
ATOM   4835  CG2 VAL   325      34.860  27.590  32.939  1.00  0.00           C
ATOM   4836 HG21 VAL   325      34.844  28.251  32.072  1.00  0.00           H
ATOM   4837 HG22 VAL   325      35.357  28.169  33.719  1.00  0.00           H
ATOM   4838 HG23 VAL   325      35.634  26.855  32.719  1.00  0.00           H
ATOM   4839  C   VAL   325      34.278  24.981  34.558  1.00  0.00           C
ATOM   4840  O   VAL   325      35.489  24.829  34.759  1.00  0.00           O
ATOM   4841  N   GLN   326      33.498  23.920  34.196  1.00  0.00           N
ATOM   4842  H   GLN   326      32.503  24.092  34.232  1.00  0.00           H
ATOM   4843  CA  GLN   326      33.930  22.578  33.705  1.00  0.00           C
ATOM   4844  HA  GLN   326      35.018  22.639  33.729  1.00  0.00           H
ATOM   4845  CB  GLN   326      33.438  21.436  34.643  1.00  0.00           C
ATOM   4846  HB2 GLN   326      32.362  21.268  34.591  1.00  0.00           H
ATOM   4847  HB3 GLN   326      34.030  20.612  34.243  1.00  0.00           H
ATOM   4848  CG  GLN   326      33.898  21.616  36.142  1.00  0.00           C
ATOM   4849  HG2 GLN   326      34.896  21.182  36.187  1.00  0.00           H
ATOM   4850  HG3 GLN   326      33.988  22.690  36.310  1.00  0.00           H
ATOM   4851  CD  GLN   326      33.114  20.941  37.237  1.00  0.00           C
ATOM   4852  OE1 GLN   326      32.281  20.042  37.061  1.00  0.00           O
ATOM   4853  NE2 GLN   326      33.459  21.271  38.465  1.00  0.00           N
ATOM   4854 HE21 GLN   326      34.121  22.014  38.634  1.00  0.00           H
ATOM   4855 HE22 GLN   326      33.128  20.831  39.312  1.00  0.00           H
ATOM   4856  C   GLN   326      33.401  22.412  32.258  1.00  0.00           C
ATOM   4857  O   GLN   326      32.255  22.614  32.001  1.00  0.00           O
ATOM   4858  N   HID   327      34.331  22.043  31.389  1.00  0.00           N
ATOM   4859  H   HID   327      35.287  21.983  31.706  1.00  0.00           H
ATOM   4860  CA  HID   327      34.115  21.770  30.003  1.00  0.00           C
ATOM   4861  HA  HID   327      33.186  22.292  29.778  1.00  0.00           H
ATOM   4862  CB  HID   327      35.296  22.490  29.303  1.00  0.00           C
ATOM   4863  HB2 HID   327      36.197  22.178  29.831  1.00  0.00           H
ATOM   4864  HB3 HID   327      35.293  22.307  28.229  1.00  0.00           H
ATOM   4865  CG  HID   327      35.256  23.925  29.429  1.00  0.00           C
ATOM   4866  ND1 HID   327      34.770  24.719  28.407  1.00  0.00           N
ATOM   4867  HD1 HID   327      34.666  24.492  27.428  1.00  0.00           H
ATOM   4868  CE1 HID   327      34.962  25.972  28.833  1.00  0.00           C
ATOM   4869  HE1 HID   327      34.685  26.811  28.212  1.00  0.00           H
ATOM   4870  NE2 HID   327      35.268  26.068  30.108  1.00  0.00           N
ATOM   4871  CD2 HID   327      35.474  24.739  30.510  1.00  0.00           C
ATOM   4872  HD2 HID   327      35.816  24.493  31.503  1.00  0.00           H
ATOM   4873  C   HID   327      33.962  20.274  29.701  1.00  0.00           C
ATOM   4874  O   HID   327      34.482  19.420  30.428  1.00  0.00           O
ATOM   4875  N   PRO   328      33.231  19.846  28.632  1.00  0.00           N
ATOM   4876  CD  PRO   328      32.430  20.709  27.788  1.00  0.00           C
ATOM   4877  HD2 PRO   328      33.096  21.144  27.043  1.00  0.00           H
ATOM   4878  HD3 PRO   328      31.903  21.502  28.316  1.00  0.00           H
ATOM   4879  CG  PRO   328      31.359  19.809  27.126  1.00  0.00           C
ATOM   4880  HG2 PRO   328      31.004  20.208  26.176  1.00  0.00           H
ATOM   4881  HG3 PRO   328      30.568  19.656  27.859  1.00  0.00           H
ATOM   4882  CB  PRO   328      32.182  18.497  26.883  1.00  0.00           C
ATOM   4883  HB2 PRO   328      32.867  18.646  26.048  1.00  0.00           H
ATOM   4884  HB3 PRO   328      31.450  17.691  26.842  1.00  0.00           H
ATOM   4885  CA  PRO   328      32.939  18.430  28.175  1.00  0.00           C
ATOM   4886  HA  PRO   328      32.243  18.045  28.921  1.00  0.00           H
ATOM   4887  C   PRO   328      34.106  17.490  28.126  1.00  0.00           C
ATOM   4888  O   PRO   328      33.936  16.327  28.116  1.00  0.00           O
ATOM   4889  N   GLU   329      35.236  18.124  28.022  1.00  0.00           N
ATOM   4890  H   GLU   329      35.172  19.131  27.981  1.00  0.00           H
ATOM   4891  CA  GLU   329      36.528  17.410  28.107  1.00  0.00           C
ATOM   4892  HA  GLU   329      36.458  16.684  27.297  1.00  0.00           H
ATOM   4893  CB  GLU   329      37.615  18.514  27.955  1.00  0.00           C
ATOM   4894  HB2 GLU   329      37.423  19.217  28.764  1.00  0.00           H
ATOM   4895  HB3 GLU   329      38.651  18.208  28.103  1.00  0.00           H
ATOM   4896  CG  GLU   329      37.677  19.309  26.635  1.00  0.00           C
ATOM   4897  HG2 GLU   329      36.706  19.450  26.160  1.00  0.00           H
ATOM   4898  HG3 GLU   329      38.061  20.310  26.832  1.00  0.00           H
ATOM   4899  CD  GLU   329      38.553  18.681  25.584  1.00  0.00           C
ATOM   4900  OE1 GLU   329      38.619  17.445  25.588  1.00  0.00           O
ATOM   4901  OE2 GLU   329      39.322  19.345  24.800  1.00  0.00           O
ATOM   4902  C   GLU   329      36.739  16.546  29.419  1.00  0.00           C
ATOM   4903  O   GLU   329      37.639  15.731  29.507  1.00  0.00           O
ATOM   4904  N   LEU   330      36.140  16.950  30.521  1.00  0.00           N
ATOM   4905  H   LEU   330      35.537  17.759  30.473  1.00  0.00           H
ATOM   4906  CA  LEU   330      36.377  16.641  31.926  1.00  0.00           C
ATOM   4907  HA  LEU   330      37.172  15.899  31.999  1.00  0.00           H
ATOM   4908  CB  LEU   330      36.827  17.898  32.670  1.00  0.00           C
ATOM   4909  HB2 LEU   330      37.612  18.328  32.051  1.00  0.00           H
ATOM   4910  HB3 LEU   330      35.973  18.573  32.747  1.00  0.00           H
ATOM   4911  CG  LEU   330      37.259  17.747  34.155  1.00  0.00           C
ATOM   4912  HG  LEU   330      36.525  17.100  34.635  1.00  0.00           H
ATOM   4913  CD1 LEU   330      38.660  17.123  34.269  1.00  0.00           C
ATOM   4914 HD11 LEU   330      38.624  16.251  33.614  1.00  0.00           H
ATOM   4915 HD12 LEU   330      39.439  17.820  33.962  1.00  0.00           H
ATOM   4916 HD13 LEU   330      38.909  16.780  35.273  1.00  0.00           H
ATOM   4917  CD2 LEU   330      36.966  18.955  35.004  1.00  0.00           C
ATOM   4918 HD21 LEU   330      36.987  18.640  36.046  1.00  0.00           H
ATOM   4919 HD22 LEU   330      37.583  19.804  34.708  1.00  0.00           H
ATOM   4920 HD23 LEU   330      35.913  19.202  34.876  1.00  0.00           H
ATOM   4921  C   LEU   330      35.185  15.946  32.635  1.00  0.00           C
ATOM   4922  O   LEU   330      35.361  15.368  33.729  1.00  0.00           O
ATOM   4923  N   THR   331      33.952  16.089  32.098  1.00  0.00           N
ATOM   4924  H   THR   331      34.034  16.736  31.327  1.00  0.00           H
ATOM   4925  CA  THR   331      32.625  15.820  32.801  1.00  0.00           C
ATOM   4926  HA  THR   331      32.962  15.331  33.715  1.00  0.00           H
ATOM   4927  CB  THR   331      32.089  17.149  33.304  1.00  0.00           C
ATOM   4928  HB  THR   331      31.154  17.003  33.845  1.00  0.00           H
ATOM   4929  CG2 THR   331      33.048  17.895  34.217  1.00  0.00           C
ATOM   4930 HG21 THR   331      33.907  18.240  33.641  1.00  0.00           H
ATOM   4931 HG22 THR   331      32.572  18.790  34.619  1.00  0.00           H
ATOM   4932 HG23 THR   331      33.349  17.191  34.993  1.00  0.00           H
ATOM   4933  OG1 THR   331      31.757  17.816  32.089  1.00  0.00           O
ATOM   4934  HG1 THR   331      31.381  18.680  32.281  1.00  0.00           H
ATOM   4935  C   THR   331      31.507  14.946  32.139  1.00  0.00           C
ATOM   4936  O   THR   331      30.639  14.401  32.879  1.00  0.00           O
ATOM   4937  N   GLY   332      31.681  14.721  30.840  1.00  0.00           N
ATOM   4938  H   GLY   332      32.417  15.203  30.344  1.00  0.00           H
ATOM   4939  CA  GLY   332      30.767  13.957  30.016  1.00  0.00           C
ATOM   4940  HA2 GLY   332      31.279  13.830  29.063  1.00  0.00           H
ATOM   4941  HA3 GLY   332      30.684  12.930  30.377  1.00  0.00           H
ATOM   4942  C   GLY   332      29.407  14.516  29.642  1.00  0.00           C
ATOM   4943  O   GLY   332      28.550  13.727  29.184  1.00  0.00           O
ATOM   4944  N   LEU   333      29.200  15.798  29.787  1.00  0.00           N
ATOM   4945  H   LEU   333      29.960  16.433  29.985  1.00  0.00           H
ATOM   4946  CA  LEU   333      27.955  16.504  29.413  1.00  0.00           C
ATOM   4947  HA  LEU   333      27.163  15.760  29.328  1.00  0.00           H
ATOM   4948  CB  LEU   333      27.607  17.691  30.416  1.00  0.00           C
ATOM   4949  HB2 LEU   333      28.421  18.407  30.300  1.00  0.00           H
ATOM   4950  HB3 LEU   333      26.700  18.200  30.091  1.00  0.00           H
ATOM   4951  CG  LEU   333      27.374  17.314  31.882  1.00  0.00           C
ATOM   4952  HG  LEU   333      28.296  16.893  32.282  1.00  0.00           H
ATOM   4953  CD1 LEU   333      27.038  18.543  32.626  1.00  0.00           C
ATOM   4954 HD11 LEU   333      26.856  18.402  33.692  1.00  0.00           H
ATOM   4955 HD12 LEU   333      27.850  19.271  32.644  1.00  0.00           H
ATOM   4956 HD13 LEU   333      26.133  18.992  32.219  1.00  0.00           H
ATOM   4957  CD2 LEU   333      26.321  16.222  31.999  1.00  0.00           C
ATOM   4958 HD21 LEU   333      26.576  15.377  31.359  1.00  0.00           H
ATOM   4959 HD22 LEU   333      26.282  15.945  33.053  1.00  0.00           H
ATOM   4960 HD23 LEU   333      25.303  16.604  31.919  1.00  0.00           H
ATOM   4961  C   LEU   333      28.047  17.104  27.966  1.00  0.00           C
ATOM   4962  O   LEU   333      29.156  17.349  27.519  1.00  0.00           O
ATOM   4963  N   ASP   334      26.930  17.435  27.353  1.00  0.00           N
ATOM   4964  H   ASP   334      26.054  17.205  27.799  1.00  0.00           H
ATOM   4965  CA  ASP   334      26.864  18.272  26.210  1.00  0.00           C
ATOM   4966  HA  ASP   334      27.553  17.784  25.522  1.00  0.00           H
ATOM   4967  CB  ASP   334      25.475  18.056  25.580  1.00  0.00           C
ATOM   4968  HB2 ASP   334      25.610  18.496  24.592  1.00  0.00           H
ATOM   4969  HB3 ASP   334      25.247  16.990  25.600  1.00  0.00           H
ATOM   4970  CG  ASP   334      24.310  18.695  26.403  1.00  0.00           C
ATOM   4971  OD1 ASP   334      24.227  18.404  27.654  1.00  0.00           O
ATOM   4972  OD2 ASP   334      23.429  19.372  25.799  1.00  0.00           O
ATOM   4973  C   ASP   334      27.119  19.798  26.360  1.00  0.00           C
ATOM   4974  O   ASP   334      26.741  20.655  25.598  1.00  0.00           O
ATOM   4975  N   CYX   335      27.691  20.238  27.489  1.00  0.00           N
ATOM   4976  H   CYX   335      28.221  19.614  28.080  1.00  0.00           H
ATOM   4977  CA  CYX   335      27.682  21.696  27.850  1.00  0.00           C
ATOM   4978  HA  CYX   335      27.925  22.192  26.911  1.00  0.00           H
ATOM   4979  CB  CYX   335      26.303  22.101  28.435  1.00  0.00           C
ATOM   4980  HB2 CYX   335      26.420  23.128  28.781  1.00  0.00           H
ATOM   4981  HB3 CYX   335      25.494  22.022  27.710  1.00  0.00           H
ATOM   4982  SG  CYX   335      25.631  21.095  29.804  1.00  0.00           S
ATOM   4983  C   CYX   335      28.673  22.113  28.950  1.00  0.00           C
ATOM   4984  O   CYX   335      29.419  21.329  29.579  1.00  0.00           O
ATOM   4985  N   ILE   336      28.764  23.481  29.035  1.00  0.00           N
ATOM   4986  H   ILE   336      28.170  24.061  28.460  1.00  0.00           H
ATOM   4987  CA  ILE   336      29.698  24.165  29.924  1.00  0.00           C
ATOM   4988  HA  ILE   336      30.581  23.581  30.184  1.00  0.00           H
ATOM   4989  CB  ILE   336      30.146  25.544  29.274  1.00  0.00           C
ATOM   4990  HB  ILE   336      29.235  26.113  29.086  1.00  0.00           H
ATOM   4991  CG2 ILE   336      30.941  26.219  30.304  1.00  0.00           C
ATOM   4992 HG21 ILE   336      31.085  27.199  29.848  1.00  0.00           H
ATOM   4993 HG22 ILE   336      30.487  26.370  31.284  1.00  0.00           H
ATOM   4994 HG23 ILE   336      31.909  25.732  30.424  1.00  0.00           H
ATOM   4995  CG1 ILE   336      30.799  25.171  27.985  1.00  0.00           C
ATOM   4996 HG12 ILE   336      31.555  24.400  28.136  1.00  0.00           H
ATOM   4997 HG13 ILE   336      30.108  24.915  27.181  1.00  0.00           H
ATOM   4998  CD1 ILE   336      31.618  26.432  27.449  1.00  0.00           C
ATOM   4999 HD11 ILE   336      31.949  26.285  26.421  1.00  0.00           H
ATOM   5000 HD12 ILE   336      31.044  27.357  27.493  1.00  0.00           H
ATOM   5001 HD13 ILE   336      32.603  26.548  27.901  1.00  0.00           H
ATOM   5002  C   ILE   336      29.056  24.375  31.323  1.00  0.00           C
ATOM   5003  O   ILE   336      28.135  25.157  31.569  1.00  0.00           O
ATOM   5004  N   ARG   337      29.484  23.484  32.242  1.00  0.00           N
ATOM   5005  H   ARG   337      30.215  22.844  31.968  1.00  0.00           H
ATOM   5006  CA  ARG   337      28.822  23.392  33.581  1.00  0.00           C
ATOM   5007  HA  ARG   337      27.761  23.608  33.448  1.00  0.00           H
ATOM   5008  CB  ARG   337      29.111  21.983  34.217  1.00  0.00           C
ATOM   5009  HB2 ARG   337      29.020  21.284  33.386  1.00  0.00           H
ATOM   5010  HB3 ARG   337      30.136  21.856  34.567  1.00  0.00           H
ATOM   5011  CG  ARG   337      28.125  21.549  35.293  1.00  0.00           C
ATOM   5012  HG2 ARG   337      28.221  22.366  36.009  1.00  0.00           H
ATOM   5013  HG3 ARG   337      27.065  21.604  35.046  1.00  0.00           H
ATOM   5014  CD  ARG   337      28.315  20.201  35.982  1.00  0.00           C
ATOM   5015  HD2 ARG   337      28.072  19.338  35.362  1.00  0.00           H
ATOM   5016  HD3 ARG   337      29.356  20.122  36.294  1.00  0.00           H
ATOM   5017  NE  ARG   337      27.560  20.131  37.243  1.00  0.00           N
ATOM   5018  HE  ARG   337      26.608  20.466  37.186  1.00  0.00           H
ATOM   5019  CZ  ARG   337      27.964  19.681  38.451  1.00  0.00           C
ATOM   5020  NH1 ARG   337      29.086  19.162  38.509  1.00  0.00           N
ATOM   5021 HH11 ARG   337      29.615  18.822  37.719  1.00  0.00           H
ATOM   5022 HH12 ARG   337      29.414  18.816  39.399  1.00  0.00           H
ATOM   5023  NH2 ARG   337      27.212  19.716  39.501  1.00  0.00           N
ATOM   5024 HH21 ARG   337      26.347  20.237  39.460  1.00  0.00           H
ATOM   5025 HH22 ARG   337      27.458  19.324  40.398  1.00  0.00           H
ATOM   5026  C   ARG   337      29.336  24.562  34.459  1.00  0.00           C
ATOM   5027  O   ARG   337      30.537  24.598  34.710  1.00  0.00           O
ATOM   5028  N   PRO   338      28.482  25.514  34.917  1.00  0.00           N
ATOM   5029  CD  PRO   338      27.024  25.718  34.543  1.00  0.00           C
ATOM   5030  HD2 PRO   338      26.426  24.813  34.647  1.00  0.00           H
ATOM   5031  HD3 PRO   338      26.937  25.986  33.491  1.00  0.00           H
ATOM   5032  CG  PRO   338      26.530  26.881  35.408  1.00  0.00           C
ATOM   5033  HG2 PRO   338      26.070  26.572  36.347  1.00  0.00           H
ATOM   5034  HG3 PRO   338      25.797  27.517  34.913  1.00  0.00           H
ATOM   5035  CB  PRO   338      27.865  27.696  35.545  1.00  0.00           C
ATOM   5036  HB2 PRO   338      27.767  28.349  36.414  1.00  0.00           H
ATOM   5037  HB3 PRO   338      28.097  28.279  34.654  1.00  0.00           H
ATOM   5038  CA  PRO   338      28.890  26.625  35.820  1.00  0.00           C
ATOM   5039  HA  PRO   338      29.868  26.882  35.412  1.00  0.00           H
ATOM   5040  C   PRO   338      29.058  26.187  37.274  1.00  0.00           C
ATOM   5041  O   PRO   338      28.269  25.419  37.818  1.00  0.00           O
ATOM   5042  N   CYX   339      30.022  26.843  37.955  1.00  0.00           N
ATOM   5043  H   CYX   339      30.569  27.455  37.366  1.00  0.00           H
ATOM   5044  CA  CYX   339      30.465  26.612  39.398  1.00  0.00           C
ATOM   5045  HA  CYX   339      29.682  26.207  40.041  1.00  0.00           H
ATOM   5046  CB  CYX   339      31.557  25.507  39.295  1.00  0.00           C
ATOM   5047  HB2 CYX   339      32.370  25.768  38.618  1.00  0.00           H
[truncated: 55,806 more chars]
