# Supplementary material for: Worth the Weight: Sub-Pocket EXplorer (SubPEx), a Weighted Ensemble Method to Enhance Binding-Pocket Conformational Sampling
Source: J Chem Theory Comput. 2023 Aug 16;19(17):5677–89. doi: 10.1021/acs.jctc.3c00478 (PMC10500992; doi:10.1021/acs.jctc.3c00478)
Supplement: Supplementary file 2 — ct3c00478_si_002.zip [file ct3c00478_si_002.zip › clustered_structures/NA/brute-force/rep.c5.aligned.pdb]

HELIX    1   1 SER     23  SER     28  1                                   6
HELIX    2   2 PRO    328  THR    331  1                                   4
SHEET    1   1 1 GLY    14  LYS    20  0
SHEET    2   2 1 ILE    40  CYX    42  0
SHEET    3   3 1 CYX    47  THR    53  0
SHEET    4   4 1 THR    75  SER    78  0
SHEET    5   5 1 ARG    91  VAL    95  0
SHEET    6   6 1 SER    98  HIE   103  0
SHEET    7   7 1 TRP   108  SER   114  0
SHEET    8   8 1 VAL   121  TYR   126  0
SHEET    9   9 1 ILE   129  ILE   134  0
SHEET   10  10 1 ALA   150  VAL   152  0
SHEET   11  11 1 SER   155  ASP   162  0
SHEET   12  12 1 SER   170  GLU   177  0
SHEET   13  13 1 LYS   180  GLU   186  0
SHEET   14  14 1 SER   198  ASN   202  0
SHEET   15  15 1 GLU   205  VAL   209  0
SHEET   16  16 1 PRO   220  PHE   224  0
SHEET   17  17 1 TYR   230  TYR   234  0
SHEET   18  18 1 PHE   269  TYR   271  0
SHEET   19  19 1 GLY   274  THR   280  0
SHEET   20  20 1 PHE   289  ASP   294  0
SHEET   21  21 1 VAL   307  VAL   312  0
SHEET   22  22 1 SER   321  GLN   326  0
SHEET   23  23 1 ARG   337  ARG   346  0
SHEET   24  24 1 SER   357  VAL   366  0
CRYST1  151.944  145.804  152.466   7.18   3.48   7.39               1
ATOM      1  N   VAL     1      43.682  17.585  23.031  1.00  0.00           N
ATOM      2  H1  VAL     1      43.564  16.584  22.956  1.00  0.00           H
ATOM      3  H2  VAL     1      44.630  17.844  22.799  1.00  0.00           H
ATOM      4  H3  VAL     1      43.424  17.764  23.991  1.00  0.00           H
ATOM      5  CA  VAL     1      42.799  18.450  22.179  1.00  0.00           C
ATOM      6  HA  VAL     1      43.080  18.287  21.139  1.00  0.00           H
ATOM      7  CB  VAL     1      41.410  17.954  22.395  1.00  0.00           C
ATOM      8  HB  VAL     1      41.166  17.821  23.449  1.00  0.00           H
ATOM      9  CG1 VAL     1      40.386  18.803  21.643  1.00  0.00           C
ATOM     10 HG11 VAL     1      40.409  18.730  20.556  1.00  0.00           H
ATOM     11 HG12 VAL     1      39.383  18.492  21.937  1.00  0.00           H
ATOM     12 HG13 VAL     1      40.594  19.837  21.917  1.00  0.00           H
ATOM     13  CG2 VAL     1      41.267  16.456  21.784  1.00  0.00           C
ATOM     14 HG21 VAL     1      41.573  16.534  20.741  1.00  0.00           H
ATOM     15 HG22 VAL     1      41.852  15.761  22.388  1.00  0.00           H
ATOM     16 HG23 VAL     1      40.243  16.137  21.977  1.00  0.00           H
ATOM     17  C   VAL     1      42.934  19.941  22.673  1.00  0.00           C
ATOM     18  O   VAL     1      42.849  20.143  23.884  1.00  0.00           O
ATOM     19  N   LYS     2      42.922  20.850  21.761  1.00  0.00           N
ATOM     20  H   LYS     2      42.926  20.528  20.804  1.00  0.00           H
ATOM     21  CA  LYS     2      42.784  22.343  21.985  1.00  0.00           C
ATOM     22  HA  LYS     2      43.547  22.581  22.728  1.00  0.00           H
ATOM     23  CB  LYS     2      43.131  23.140  20.745  1.00  0.00           C
ATOM     24  HB2 LYS     2      44.101  22.834  20.353  1.00  0.00           H
ATOM     25  HB3 LYS     2      42.357  22.975  19.995  1.00  0.00           H
ATOM     26  CG  LYS     2      43.126  24.697  20.864  1.00  0.00           C
ATOM     27  HG2 LYS     2      42.103  25.030  21.038  1.00  0.00           H
ATOM     28  HG3 LYS     2      43.794  24.895  21.702  1.00  0.00           H
ATOM     29  CD  LYS     2      43.566  25.380  19.591  1.00  0.00           C
ATOM     30  HD2 LYS     2      43.015  25.107  18.691  1.00  0.00           H
ATOM     31  HD3 LYS     2      43.589  26.459  19.747  1.00  0.00           H
ATOM     32  CE  LYS     2      45.024  25.098  19.330  1.00  0.00           C
ATOM     33  HE2 LYS     2      45.660  25.441  20.145  1.00  0.00           H
ATOM     34  HE3 LYS     2      45.087  24.012  19.395  1.00  0.00           H
ATOM     35  NZ  LYS     2      45.397  25.388  17.949  1.00  0.00           N
ATOM     36  HZ1 LYS     2      45.106  26.307  17.646  1.00  0.00           H
ATOM     37  HZ2 LYS     2      46.396  25.454  17.817  1.00  0.00           H
ATOM     38  HZ3 LYS     2      44.978  24.794  17.248  1.00  0.00           H
ATOM     39  C   LYS     2      41.366  22.704  22.480  1.00  0.00           C
ATOM     40  O   LYS     2      40.388  22.324  21.860  1.00  0.00           O
ATOM     41  N   LEU     3      41.227  23.427  23.607  1.00  0.00           N
ATOM     42  H   LEU     3      42.092  23.678  24.065  1.00  0.00           H
ATOM     43  CA  LEU     3      39.928  23.956  24.121  1.00  0.00           C
ATOM     44  HA  LEU     3      39.233  23.141  24.319  1.00  0.00           H
ATOM     45  CB  LEU     3      40.121  24.517  25.567  1.00  0.00           C
ATOM     46  HB2 LEU     3      40.445  23.712  26.226  1.00  0.00           H
ATOM     47  HB3 LEU     3      40.948  25.223  25.494  1.00  0.00           H
ATOM     48  CG  LEU     3      38.970  25.265  26.192  1.00  0.00           C
ATOM     49  HG  LEU     3      38.753  26.155  25.602  1.00  0.00           H
ATOM     50  CD1 LEU     3      37.699  24.368  26.235  1.00  0.00           C
ATOM     51 HD11 LEU     3      36.837  24.994  26.466  1.00  0.00           H
ATOM     52 HD12 LEU     3      37.493  23.914  25.266  1.00  0.00           H
ATOM     53 HD13 LEU     3      37.642  23.584  26.990  1.00  0.00           H
ATOM     54  CD2 LEU     3      39.256  25.679  27.646  1.00  0.00           C
ATOM     55 HD21 LEU     3      40.256  26.111  27.688  1.00  0.00           H
ATOM     56 HD22 LEU     3      38.533  26.340  28.124  1.00  0.00           H
ATOM     57 HD23 LEU     3      39.213  24.784  28.264  1.00  0.00           H
ATOM     58  C   LEU     3      39.243  24.985  23.234  1.00  0.00           C
ATOM     59  O   LEU     3      39.506  26.176  23.265  1.00  0.00           O
ATOM     60  N   ALA     4      38.465  24.528  22.302  1.00  0.00           N
ATOM     61  H   ALA     4      38.234  23.545  22.337  1.00  0.00           H
ATOM     62  CA  ALA     4      37.687  25.456  21.304  1.00  0.00           C
ATOM     63  HA  ALA     4      38.494  26.107  20.967  1.00  0.00           H
ATOM     64  CB  ALA     4      37.165  24.548  20.197  1.00  0.00           C
ATOM     65  HB1 ALA     4      36.594  25.130  19.474  1.00  0.00           H
ATOM     66  HB2 ALA     4      38.022  23.949  19.888  1.00  0.00           H
ATOM     67  HB3 ALA     4      36.367  23.961  20.652  1.00  0.00           H
ATOM     68  C   ALA     4      36.659  26.369  21.984  1.00  0.00           C
ATOM     69  O   ALA     4      36.195  27.436  21.483  1.00  0.00           O
ATOM     70  N   GLY     5      36.182  25.933  23.171  1.00  0.00           N
ATOM     71  H   GLY     5      36.561  25.098  23.593  1.00  0.00           H
ATOM     72  CA  GLY     5      35.310  26.715  24.070  1.00  0.00           C
ATOM     73  HA2 GLY     5      35.236  26.212  25.035  1.00  0.00           H
ATOM     74  HA3 GLY     5      35.875  27.572  24.436  1.00  0.00           H
ATOM     75  C   GLY     5      33.938  27.056  23.512  1.00  0.00           C
ATOM     76  O   GLY     5      33.219  27.930  23.982  1.00  0.00           O
ATOM     77  N   ASN     6      33.530  26.423  22.411  1.00  0.00           N
ATOM     78  H   ASN     6      34.058  25.606  22.139  1.00  0.00           H
ATOM     79  CA  ASN     6      32.414  26.767  21.514  1.00  0.00           C
ATOM     80  HA  ASN     6      32.308  27.852  21.513  1.00  0.00           H
ATOM     81  CB  ASN     6      32.571  26.189  20.158  1.00  0.00           C
ATOM     82  HB2 ASN     6      32.855  25.142  20.270  1.00  0.00           H
ATOM     83  HB3 ASN     6      31.627  26.148  19.616  1.00  0.00           H
ATOM     84  CG  ASN     6      33.539  26.932  19.250  1.00  0.00           C
ATOM     85  OD1 ASN     6      33.472  28.185  19.148  1.00  0.00           O
ATOM     86  ND2 ASN     6      34.471  26.313  18.631  1.00  0.00           N
ATOM     87 HD21 ASN     6      34.365  25.309  18.660  1.00  0.00           H
ATOM     88 HD22 ASN     6      35.123  26.831  18.061  1.00  0.00           H
ATOM     89  C   ASN     6      31.076  26.230  22.108  1.00  0.00           C
ATOM     90  O   ASN     6      30.038  26.436  21.442  1.00  0.00           O
ATOM     91  N   SER     7      31.016  25.487  23.206  1.00  0.00           N
ATOM     92  H   SER     7      31.876  25.210  23.659  1.00  0.00           H
ATOM     93  CA  SER     7      29.884  24.862  23.736  1.00  0.00           C
ATOM     94  HA  SER     7      29.268  24.559  22.889  1.00  0.00           H
ATOM     95  CB  SER     7      30.344  23.570  24.487  1.00  0.00           C
ATOM     96  HB2 SER     7      30.739  23.877  25.455  1.00  0.00           H
ATOM     97  HB3 SER     7      29.502  22.908  24.691  1.00  0.00           H
ATOM     98  OG  SER     7      31.370  22.888  23.876  1.00  0.00           O
ATOM     99  HG  SER     7      31.009  22.528  23.063  1.00  0.00           H
ATOM    100  C   SER     7      28.911  25.727  24.551  1.00  0.00           C
ATOM    101  O   SER     7      29.452  26.699  25.155  1.00  0.00           O
ATOM    102  N   SER     8      27.655  25.499  24.614  1.00  0.00           N
ATOM    103  H   SER     8      27.315  24.721  24.068  1.00  0.00           H
ATOM    104  CA  SER     8      26.714  26.272  25.449  1.00  0.00           C
ATOM    105  HA  SER     8      26.787  27.327  25.186  1.00  0.00           H
ATOM    106  CB  SER     8      25.346  25.703  25.298  1.00  0.00           C
ATOM    107  HB2 SER     8      25.409  24.615  25.345  1.00  0.00           H
ATOM    108  HB3 SER     8      24.741  26.102  26.112  1.00  0.00           H
ATOM    109  OG  SER     8      24.749  26.170  24.078  1.00  0.00           O
ATOM    110  HG  SER     8      25.061  25.706  23.299  1.00  0.00           H
ATOM    111  C   SER     8      27.129  26.116  26.921  1.00  0.00           C
ATOM    112  O   SER     8      27.725  25.119  27.269  1.00  0.00           O
ATOM    113  N   LEU     9      26.695  27.007  27.795  1.00  0.00           N
ATOM    114  H   LEU     9      26.315  27.892  27.492  1.00  0.00           H
ATOM    115  CA  LEU     9      26.655  26.666  29.233  1.00  0.00           C
ATOM    116  HA  LEU     9      27.584  26.147  29.469  1.00  0.00           H
ATOM    117  CB  LEU     9      26.492  27.944  30.101  1.00  0.00           C
ATOM    118  HB2 LEU     9      25.711  28.589  29.700  1.00  0.00           H
ATOM    119  HB3 LEU     9      26.099  27.529  31.029  1.00  0.00           H
ATOM    120  CG  LEU     9      27.763  28.768  30.456  1.00  0.00           C
ATOM    121  HG  LEU     9      28.141  29.202  29.530  1.00  0.00           H
ATOM    122  CD1 LEU     9      27.369  29.909  31.417  1.00  0.00           C
ATOM    123 HD11 LEU     9      27.087  29.492  32.384  1.00  0.00           H
ATOM    124 HD12 LEU     9      28.192  30.601  31.593  1.00  0.00           H
ATOM    125 HD13 LEU     9      26.595  30.563  31.016  1.00  0.00           H
ATOM    126  CD2 LEU     9      28.839  27.961  31.148  1.00  0.00           C
ATOM    127 HD21 LEU     9      28.415  27.538  32.058  1.00  0.00           H
ATOM    128 HD22 LEU     9      29.290  27.227  30.480  1.00  0.00           H
ATOM    129 HD23 LEU     9      29.688  28.618  31.334  1.00  0.00           H
ATOM    130  C   LEU     9      25.492  25.654  29.492  1.00  0.00           C
ATOM    131  O   LEU     9      24.391  25.760  28.980  1.00  0.00           O
ATOM    132  N   CYX    10      25.675  24.642  30.317  1.00  0.00           N
ATOM    133  H   CYX    10      26.627  24.394  30.547  1.00  0.00           H
ATOM    134  CA  CYX    10      24.518  23.930  30.858  1.00  0.00           C
ATOM    135  HA  CYX    10      24.132  23.449  29.959  1.00  0.00           H
ATOM    136  CB  CYX    10      25.115  22.821  31.780  1.00  0.00           C
ATOM    137  HB2 CYX    10      25.495  23.348  32.656  1.00  0.00           H
ATOM    138  HB3 CYX    10      24.308  22.231  32.215  1.00  0.00           H
ATOM    139  SG  CYX    10      26.363  21.717  31.073  1.00  0.00           S
ATOM    140  C   CYX    10      23.496  24.872  31.586  1.00  0.00           C
ATOM    141  O   CYX    10      23.908  25.796  32.301  1.00  0.00           O
ATOM    142  N   PRO    11      22.174  24.635  31.417  1.00  0.00           N
ATOM    143  CD  PRO    11      21.520  23.620  30.660  1.00  0.00           C
ATOM    144  HD2 PRO    11      21.817  22.634  31.018  1.00  0.00           H
ATOM    145  HD3 PRO    11      21.792  23.660  29.604  1.00  0.00           H
ATOM    146  CG  PRO    11      20.024  23.795  30.694  1.00  0.00           C
ATOM    147  HG2 PRO    11      19.703  23.123  31.490  1.00  0.00           H
ATOM    148  HG3 PRO    11      19.431  23.540  29.815  1.00  0.00           H
ATOM    149  CB  PRO    11      19.875  25.278  31.132  1.00  0.00           C
ATOM    150  HB2 PRO    11      18.946  25.453  31.674  1.00  0.00           H
ATOM    151  HB3 PRO    11      20.004  25.959  30.291  1.00  0.00           H
ATOM    152  CA  PRO    11      21.117  25.420  32.040  1.00  0.00           C
ATOM    153  HA  PRO    11      21.379  26.476  32.101  1.00  0.00           H
ATOM    154  C   PRO    11      20.840  24.929  33.466  1.00  0.00           C
ATOM    155  O   PRO    11      20.925  23.754  33.685  1.00  0.00           O
ATOM    156  N   ILE    12      20.609  25.818  34.398  1.00  0.00           N
ATOM    157  H   ILE    12      20.547  26.791  34.136  1.00  0.00           H
ATOM    158  CA  ILE    12      20.627  25.477  35.824  1.00  0.00           C
ATOM    159  HA  ILE    12      20.919  24.438  35.976  1.00  0.00           H
ATOM    160  CB  ILE    12      21.662  26.413  36.542  1.00  0.00           C
ATOM    161  HB  ILE    12      21.405  27.464  36.413  1.00  0.00           H
ATOM    162  CG2 ILE    12      21.794  26.159  38.054  1.00  0.00           C
ATOM    163 HG21 ILE    12      22.587  26.779  38.471  1.00  0.00           H
ATOM    164 HG22 ILE    12      20.869  26.349  38.597  1.00  0.00           H
ATOM    165 HG23 ILE    12      21.925  25.085  38.187  1.00  0.00           H
ATOM    166  CG1 ILE    12      23.002  26.192  35.885  1.00  0.00           C
ATOM    167 HG12 ILE    12      23.104  26.710  34.932  1.00  0.00           H
ATOM    168 HG13 ILE    12      23.791  26.733  36.407  1.00  0.00           H
ATOM    169  CD1 ILE    12      23.481  24.732  35.720  1.00  0.00           C
ATOM    170 HD11 ILE    12      23.246  24.317  34.740  1.00  0.00           H
ATOM    171 HD12 ILE    12      24.561  24.845  35.626  1.00  0.00           H
ATOM    172 HD13 ILE    12      23.290  24.134  36.611  1.00  0.00           H
ATOM    173  C   ILE    12      19.338  25.699  36.540  1.00  0.00           C
ATOM    174  O   ILE    12      18.693  26.729  36.290  1.00  0.00           O
ATOM    175  N   ASN    13      18.889  24.810  37.364  1.00  0.00           N
ATOM    176  H   ASN    13      19.501  24.031  37.554  1.00  0.00           H
ATOM    177  CA  ASN    13      17.733  24.932  38.202  1.00  0.00           C
ATOM    178  HA  ASN    13      17.126  25.791  37.919  1.00  0.00           H
ATOM    179  CB  ASN    13      16.797  23.739  37.786  1.00  0.00           C
ATOM    180  HB2 ASN    13      17.391  22.834  37.666  1.00  0.00           H
ATOM    181  HB3 ASN    13      16.139  23.515  38.626  1.00  0.00           H
ATOM    182  CG  ASN    13      15.974  23.923  36.525  1.00  0.00           C
ATOM    183  OD1 ASN    13      16.546  24.205  35.438  1.00  0.00           O
ATOM    184  ND2 ASN    13      14.662  23.728  36.634  1.00  0.00           N
ATOM    185 HD21 ASN    13      14.137  23.744  35.771  1.00  0.00           H
ATOM    186 HD22 ASN    13      14.242  23.505  37.524  1.00  0.00           H
ATOM    187  C   ASN    13      18.092  24.788  39.699  1.00  0.00           C
ATOM    188  O   ASN    13      17.205  24.937  40.520  1.00  0.00           O
ATOM    189  N   GLY    14      19.417  24.626  40.046  1.00  0.00           N
ATOM    190  H   GLY    14      20.130  24.359  39.381  1.00  0.00           H
ATOM    191  CA  GLY    14      19.912  24.717  41.394  1.00  0.00           C
ATOM    192  HA2 GLY    14      19.787  25.749  41.723  1.00  0.00           H
ATOM    193  HA3 GLY    14      19.297  24.052  42.000  1.00  0.00           H
ATOM    194  C   GLY    14      21.348  24.230  41.479  1.00  0.00           C
ATOM    195  O   GLY    14      21.998  23.762  40.574  1.00  0.00           O
ATOM    196  N   TRP    15      21.969  24.418  42.648  1.00  0.00           N
ATOM    197  H   TRP    15      21.417  24.780  43.413  1.00  0.00           H
ATOM    198  CA  TRP    15      23.458  24.413  42.773  1.00  0.00           C
ATOM    199  HA  TRP    15      23.976  24.191  41.841  1.00  0.00           H
ATOM    200  CB  TRP    15      23.967  25.827  43.174  1.00  0.00           C
ATOM    201  HB2 TRP    15      23.508  26.099  44.125  1.00  0.00           H
ATOM    202  HB3 TRP    15      25.034  25.763  43.393  1.00  0.00           H
ATOM    203  CG  TRP    15      23.706  26.956  42.296  1.00  0.00           C
ATOM    204  CD1 TRP    15      22.586  27.730  42.260  1.00  0.00           C
ATOM    205  HD1 TRP    15      21.759  27.623  42.946  1.00  0.00           H
ATOM    206  NE1 TRP    15      22.576  28.578  41.188  1.00  0.00           N
ATOM    207  HE1 TRP    15      21.771  29.090  40.857  1.00  0.00           H
ATOM    208  CE2 TRP    15      23.762  28.425  40.467  1.00  0.00           C
ATOM    209  CZ2 TRP    15      24.273  29.072  39.293  1.00  0.00           C
ATOM    210  HZ2 TRP    15      23.626  29.839  38.892  1.00  0.00           H
ATOM    211  CH2 TRP    15      25.595  28.777  38.872  1.00  0.00           C
ATOM    212  HH2 TRP    15      25.960  29.304  38.003  1.00  0.00           H
ATOM    213  CZ3 TRP    15      26.350  27.801  39.528  1.00  0.00           C
ATOM    214  HZ3 TRP    15      27.322  27.509  39.159  1.00  0.00           H
ATOM    215  CE3 TRP    15      25.827  27.102  40.659  1.00  0.00           C
ATOM    216  HE3 TRP    15      26.398  26.314  41.126  1.00  0.00           H
ATOM    217  CD2 TRP    15      24.589  27.402  41.188  1.00  0.00           C
ATOM    218  C   TRP    15      23.848  23.410  43.921  1.00  0.00           C
ATOM    219  O   TRP    15      23.032  23.061  44.744  1.00  0.00           O
ATOM    220  N   ALA    16      25.130  22.902  43.963  1.00  0.00           N
ATOM    221  H   ALA    16      25.867  23.341  43.429  1.00  0.00           H
ATOM    222  CA  ALA    16      25.487  21.752  44.812  1.00  0.00           C
ATOM    223  HA  ALA    16      24.905  21.676  45.731  1.00  0.00           H
ATOM    224  CB  ALA    16      25.307  20.386  44.057  1.00  0.00           C
ATOM    225  HB1 ALA    16      26.060  20.270  43.277  1.00  0.00           H
ATOM    226  HB2 ALA    16      25.566  19.577  44.740  1.00  0.00           H
ATOM    227  HB3 ALA    16      24.364  20.221  43.536  1.00  0.00           H
ATOM    228  C   ALA    16      26.939  21.902  45.267  1.00  0.00           C
ATOM    229  O   ALA    16      27.765  22.358  44.488  1.00  0.00           O
ATOM    230  N   VAL    17      27.260  21.579  46.532  1.00  0.00           N
ATOM    231  H   VAL    17      26.492  21.247  47.098  1.00  0.00           H
ATOM    232  CA  VAL    17      28.643  21.670  47.072  1.00  0.00           C
ATOM    233  HA  VAL    17      29.034  22.659  46.834  1.00  0.00           H
ATOM    234  CB  VAL    17      28.758  21.625  48.576  1.00  0.00           C
ATOM    235  HB  VAL    17      27.959  22.283  48.918  1.00  0.00           H
ATOM    236  CG1 VAL    17      28.602  20.326  49.257  1.00  0.00           C
ATOM    237 HG11 VAL    17      27.637  19.885  49.007  1.00  0.00           H
ATOM    238 HG12 VAL    17      29.350  19.624  48.886  1.00  0.00           H
ATOM    239 HG13 VAL    17      28.600  20.440  50.340  1.00  0.00           H
ATOM    240  CG2 VAL    17      30.166  22.184  49.015  1.00  0.00           C
ATOM    241 HG21 VAL    17      30.247  22.364  50.086  1.00  0.00           H
ATOM    242 HG22 VAL    17      30.969  21.475  48.814  1.00  0.00           H
ATOM    243 HG23 VAL    17      30.459  23.054  48.429  1.00  0.00           H
ATOM    244  C   VAL    17      29.411  20.633  46.291  1.00  0.00           C
ATOM    245  O   VAL    17      28.889  19.503  45.950  1.00  0.00           O
ATOM    246  N   TYR    18      30.578  21.052  45.794  1.00  0.00           N
ATOM    247  H   TYR    18      30.957  21.982  45.899  1.00  0.00           H
ATOM    248  CA  TYR    18      31.485  20.193  45.031  1.00  0.00           C
ATOM    249  HA  TYR    18      31.037  19.253  44.710  1.00  0.00           H
ATOM    250  CB  TYR    18      31.735  20.885  43.662  1.00  0.00           C
ATOM    251  HB2 TYR    18      30.840  20.774  43.050  1.00  0.00           H
ATOM    252  HB3 TYR    18      31.661  21.965  43.789  1.00  0.00           H
ATOM    253  CG  TYR    18      33.041  20.540  43.006  1.00  0.00           C
ATOM    254  CD1 TYR    18      33.282  19.208  42.584  1.00  0.00           C
ATOM    255  HD1 TYR    18      32.555  18.448  42.834  1.00  0.00           H
ATOM    256  CE1 TYR    18      34.517  18.865  41.965  1.00  0.00           C
ATOM    257  HE1 TYR    18      34.713  17.892  41.538  1.00  0.00           H
ATOM    258  CZ  TYR    18      35.535  19.801  41.752  1.00  0.00           C
ATOM    259  OH  TYR    18      36.593  19.518  40.941  1.00  0.00           O
ATOM    260  HH  TYR    18      36.391  18.904  40.232  1.00  0.00           H
ATOM    261  CE2 TYR    18      35.309  21.134  42.179  1.00  0.00           C
ATOM    262  HE2 TYR    18      36.035  21.935  42.146  1.00  0.00           H
ATOM    263  CD2 TYR    18      34.071  21.479  42.717  1.00  0.00           C
ATOM    264  HD2 TYR    18      33.929  22.474  43.111  1.00  0.00           H
ATOM    265  C   TYR    18      32.831  19.898  45.782  1.00  0.00           C
ATOM    266  O   TYR    18      33.108  18.701  45.805  1.00  0.00           O
ATOM    267  N   SER    19      33.501  20.872  46.363  1.00  0.00           N
ATOM    268  H   SER    19      33.189  21.829  46.452  1.00  0.00           H
ATOM    269  CA  SER    19      34.816  20.589  47.001  1.00  0.00           C
ATOM    270  HA  SER    19      34.721  19.598  47.444  1.00  0.00           H
ATOM    271  CB  SER    19      35.966  20.587  45.885  1.00  0.00           C
ATOM    272  HB2 SER    19      35.683  19.896  45.091  1.00  0.00           H
ATOM    273  HB3 SER    19      36.214  21.629  45.685  1.00  0.00           H
ATOM    274  OG  SER    19      37.065  19.903  46.517  1.00  0.00           O
ATOM    275  HG  SER    19      36.744  19.003  46.606  1.00  0.00           H
ATOM    276  C   SER    19      35.167  21.595  48.141  1.00  0.00           C
ATOM    277  O   SER    19      34.840  22.782  47.983  1.00  0.00           O
ATOM    278  N   LYS    20      35.936  21.167  49.122  1.00  0.00           N
ATOM    279  H   LYS    20      36.246  20.206  49.098  1.00  0.00           H
ATOM    280  CA  LYS    20      36.400  21.988  50.260  1.00  0.00           C
ATOM    281  HA  LYS    20      36.498  23.048  50.027  1.00  0.00           H
ATOM    282  CB  LYS    20      35.349  22.009  51.376  1.00  0.00           C
ATOM    283  HB2 LYS    20      35.618  22.811  52.063  1.00  0.00           H
ATOM    284  HB3 LYS    20      34.387  22.310  50.961  1.00  0.00           H
ATOM    285  CG  LYS    20      35.113  20.725  52.167  1.00  0.00           C
ATOM    286  HG2 LYS    20      35.114  19.903  51.450  1.00  0.00           H
ATOM    287  HG3 LYS    20      36.027  20.678  52.759  1.00  0.00           H
ATOM    288  CD  LYS    20      33.769  20.619  52.987  1.00  0.00           C
ATOM    289  HD2 LYS    20      33.685  21.452  53.686  1.00  0.00           H
ATOM    290  HD3 LYS    20      32.924  20.694  52.303  1.00  0.00           H
ATOM    291  CE  LYS    20      33.712  19.311  53.787  1.00  0.00           C
ATOM    292  HE2 LYS    20      32.680  19.005  53.955  1.00  0.00           H
ATOM    293  HE3 LYS    20      34.120  18.573  53.095  1.00  0.00           H
ATOM    294  NZ  LYS    20      34.535  19.388  55.032  1.00  0.00           N
ATOM    295  HZ1 LYS    20      34.959  18.480  55.155  1.00  0.00           H
ATOM    296  HZ2 LYS    20      35.380  19.923  54.891  1.00  0.00           H
ATOM    297  HZ3 LYS    20      33.989  19.774  55.789  1.00  0.00           H
ATOM    298  C   LYS    20      37.886  21.621  50.650  1.00  0.00           C
ATOM    299  O   LYS    20      38.239  20.505  50.467  1.00  0.00           O
ATOM    300  N   ASP    21      38.738  22.667  50.977  1.00  0.00           N
ATOM    301  H   ASP    21      38.287  23.571  51.015  1.00  0.00           H
ATOM    302  CA  ASP    21      40.146  22.489  51.261  1.00  0.00           C
ATOM    303  HA  ASP    21      40.512  21.836  50.469  1.00  0.00           H
ATOM    304  CB  ASP    21      41.020  23.792  51.209  1.00  0.00           C
ATOM    305  HB2 ASP    21      42.030  23.442  51.417  1.00  0.00           H
ATOM    306  HB3 ASP    21      41.071  24.144  50.178  1.00  0.00           H
ATOM    307  CG  ASP    21      40.553  24.869  52.220  1.00  0.00           C
ATOM    308  OD1 ASP    21      41.222  25.915  52.262  1.00  0.00           O
ATOM    309  OD2 ASP    21      39.713  24.685  53.120  1.00  0.00           O
ATOM    310  C   ASP    21      40.353  21.721  52.633  1.00  0.00           C
ATOM    311  O   ASP    21      41.246  20.843  52.671  1.00  0.00           O
ATOM    312  N   ASN    22      39.573  22.022  53.635  1.00  0.00           N
ATOM    313  H   ASN    22      38.915  22.748  53.388  1.00  0.00           H
ATOM    314  CA  ASN    22      39.778  21.712  55.065  1.00  0.00           C
ATOM    315  HA  ASN    22      39.022  22.327  55.552  1.00  0.00           H
ATOM    316  CB  ASN    22      39.463  20.310  55.438  1.00  0.00           C
ATOM    317  HB2 ASN    22      40.250  19.625  55.125  1.00  0.00           H
ATOM    318  HB3 ASN    22      39.365  20.273  56.523  1.00  0.00           H
ATOM    319  CG  ASN    22      38.178  19.734  54.877  1.00  0.00           C
ATOM    320  OD1 ASN    22      37.118  20.215  55.246  1.00  0.00           O
ATOM    321  ND2 ASN    22      38.219  18.621  54.107  1.00  0.00           N
ATOM    322 HD21 ASN    22      39.102  18.201  53.852  1.00  0.00           H
ATOM    323 HD22 ASN    22      37.437  18.306  53.549  1.00  0.00           H
ATOM    324  C   ASN    22      41.194  22.111  55.559  1.00  0.00           C
ATOM    325  O   ASN    22      41.647  21.522  56.514  1.00  0.00           O
ATOM    326  N   SER    23      41.835  23.137  54.973  1.00  0.00           N
ATOM    327  H   SER    23      41.328  23.828  54.441  1.00  0.00           H
ATOM    328  CA  SER    23      43.136  23.709  55.371  1.00  0.00           C
ATOM    329  HA  SER    23      43.976  23.055  55.140  1.00  0.00           H
ATOM    330  CB  SER    23      43.544  24.924  54.497  1.00  0.00           C
ATOM    331  HB2 SER    23      44.487  25.253  54.933  1.00  0.00           H
ATOM    332  HB3 SER    23      43.579  24.840  53.411  1.00  0.00           H
ATOM    333  OG  SER    23      42.517  25.844  54.657  1.00  0.00           O
ATOM    334  HG  SER    23      42.180  25.976  53.768  1.00  0.00           H
ATOM    335  C   SER    23      43.123  24.070  56.879  1.00  0.00           C
ATOM    336  O   SER    23      43.936  23.512  57.623  1.00  0.00           O
ATOM    337  N   ILE    24      42.211  24.898  57.393  1.00  0.00           N
ATOM    338  H   ILE    24      41.488  25.204  56.759  1.00  0.00           H
ATOM    339  CA  ILE    24      42.217  25.450  58.763  1.00  0.00           C
ATOM    340  HA  ILE    24      43.194  25.887  58.970  1.00  0.00           H
ATOM    341  CB  ILE    24      41.175  26.586  59.016  1.00  0.00           C
ATOM    342  HB  ILE    24      40.299  26.231  58.474  1.00  0.00           H
ATOM    343  CG2 ILE    24      40.806  26.666  60.496  1.00  0.00           C
ATOM    344 HG21 ILE    24      40.614  25.718  60.997  1.00  0.00           H
ATOM    345 HG22 ILE    24      41.692  27.020  61.023  1.00  0.00           H
ATOM    346 HG23 ILE    24      39.924  27.304  60.552  1.00  0.00           H
ATOM    347  CG1 ILE    24      41.623  27.917  58.378  1.00  0.00           C
ATOM    348 HG12 ILE    24      42.499  28.335  58.874  1.00  0.00           H
ATOM    349 HG13 ILE    24      41.770  27.730  57.314  1.00  0.00           H
ATOM    350  CD1 ILE    24      40.594  29.027  58.419  1.00  0.00           C
ATOM    351 HD11 ILE    24      40.253  29.191  59.442  1.00  0.00           H
ATOM    352 HD12 ILE    24      40.952  29.824  57.768  1.00  0.00           H
ATOM    353 HD13 ILE    24      39.675  28.701  57.933  1.00  0.00           H
ATOM    354  C   ILE    24      42.183  24.160  59.703  1.00  0.00           C
ATOM    355  O   ILE    24      42.929  24.037  60.686  1.00  0.00           O
ATOM    356  N   ARG    25      41.398  23.134  59.315  1.00  0.00           N
ATOM    357  H   ARG    25      40.898  23.152  58.438  1.00  0.00           H
ATOM    358  CA  ARG    25      41.211  21.857  60.099  1.00  0.00           C
ATOM    359  HA  ARG    25      40.806  22.052  61.092  1.00  0.00           H
ATOM    360  CB  ARG    25      40.036  20.997  59.462  1.00  0.00           C
ATOM    361  HB2 ARG    25      40.285  20.604  58.475  1.00  0.00           H
ATOM    362  HB3 ARG    25      40.056  20.163  60.164  1.00  0.00           H
ATOM    363  CG  ARG    25      38.596  21.525  59.526  1.00  0.00           C
ATOM    364  HG2 ARG    25      38.359  21.852  60.538  1.00  0.00           H
ATOM    365  HG3 ARG    25      38.439  22.403  58.900  1.00  0.00           H
ATOM    366  CD  ARG    25      37.637  20.444  58.984  1.00  0.00           C
ATOM    367  HD2 ARG    25      36.640  20.883  59.005  1.00  0.00           H
ATOM    368  HD3 ARG    25      37.832  20.464  57.912  1.00  0.00           H
ATOM    369  NE  ARG    25      37.604  19.166  59.653  1.00  0.00           N
ATOM    370  HE  ARG    25      38.168  18.499  59.145  1.00  0.00           H
ATOM    371  CZ  ARG    25      36.921  18.711  60.694  1.00  0.00           C
ATOM    372  NH1 ARG    25      37.240  17.576  61.187  1.00  0.00           N
ATOM    373 HH11 ARG    25      38.073  17.072  60.919  1.00  0.00           H
ATOM    374 HH12 ARG    25      36.858  17.243  62.060  1.00  0.00           H
ATOM    375  NH2 ARG    25      36.035  19.425  61.375  1.00  0.00           N
ATOM    376 HH21 ARG    25      35.813  20.381  61.138  1.00  0.00           H
ATOM    377 HH22 ARG    25      35.449  19.049  62.106  1.00  0.00           H
ATOM    378  C   ARG    25      42.507  21.041  60.078  1.00  0.00           C
ATOM    379  O   ARG    25      43.010  20.685  61.146  1.00  0.00           O
ATOM    380  N   ILE    26      43.057  20.585  58.968  1.00  0.00           N
ATOM    381  H   ILE    26      42.690  21.002  58.124  1.00  0.00           H
ATOM    382  CA  ILE    26      44.193  19.732  58.879  1.00  0.00           C
ATOM    383  HA  ILE    26      43.925  18.853  59.467  1.00  0.00           H
ATOM    384  CB  ILE    26      44.426  19.331  57.436  1.00  0.00           C
ATOM    385  HB  ILE    26      44.572  20.241  56.852  1.00  0.00           H
ATOM    386  CG2 ILE    26      45.729  18.524  57.323  1.00  0.00           C
ATOM    387 HG21 ILE    26      45.881  18.270  56.274  1.00  0.00           H
ATOM    388 HG22 ILE    26      46.562  19.068  57.768  1.00  0.00           H
ATOM    389 HG23 ILE    26      45.711  17.586  57.878  1.00  0.00           H
ATOM    390  CG1 ILE    26      43.222  18.521  56.851  1.00  0.00           C
ATOM    391 HG12 ILE    26      42.364  19.169  57.027  1.00  0.00           H
ATOM    392 HG13 ILE    26      43.434  18.408  55.788  1.00  0.00           H
ATOM    393  CD1 ILE    26      43.095  17.099  57.373  1.00  0.00           C
ATOM    394 HD11 ILE    26      43.227  17.006  58.452  1.00  0.00           H
ATOM    395 HD12 ILE    26      42.101  16.713  57.153  1.00  0.00           H
ATOM    396 HD13 ILE    26      43.822  16.424  56.921  1.00  0.00           H
ATOM    397  C   ILE    26      45.464  20.296  59.561  1.00  0.00           C
ATOM    398  O   ILE    26      46.140  19.607  60.324  1.00  0.00           O
ATOM    399  N   GLY    27      45.649  21.662  59.380  1.00  0.00           N
ATOM    400  H   GLY    27      44.964  22.177  58.847  1.00  0.00           H
ATOM    401  CA  GLY    27      46.537  22.459  60.122  1.00  0.00           C
ATOM    402  HA2 GLY    27      47.560  22.258  59.806  1.00  0.00           H
ATOM    403  HA3 GLY    27      46.450  23.513  59.861  1.00  0.00           H
ATOM    404  C   GLY    27      46.414  22.555  61.636  1.00  0.00           C
ATOM    405  O   GLY    27      47.252  23.280  62.184  1.00  0.00           O
ATOM    406  N   SER    28      45.404  21.922  62.279  1.00  0.00           N
ATOM    407  H   SER    28      44.775  21.404  61.683  1.00  0.00           H
ATOM    408  CA  SER    28      45.355  21.766  63.758  1.00  0.00           C
ATOM    409  HA  SER    28      45.707  22.764  64.020  1.00  0.00           H
ATOM    410  CB  SER    28      43.960  21.559  64.193  1.00  0.00           C
ATOM    411  HB2 SER    28      43.746  21.483  65.259  1.00  0.00           H
ATOM    412  HB3 SER    28      43.285  22.265  63.709  1.00  0.00           H
ATOM    413  OG  SER    28      43.756  20.245  63.610  1.00  0.00           O
ATOM    414  HG  SER    28      43.572  20.405  62.681  1.00  0.00           H
ATOM    415  C   SER    28      46.339  20.800  64.408  1.00  0.00           C
ATOM    416  O   SER    28      46.494  20.771  65.602  1.00  0.00           O
ATOM    417  N   LYS    29      47.030  20.043  63.502  1.00  0.00           N
ATOM    418  H   LYS    29      46.861  20.133  62.511  1.00  0.00           H
ATOM    419  CA  LYS    29      48.042  19.106  63.907  1.00  0.00           C
ATOM    420  HA  LYS    29      48.368  19.296  64.930  1.00  0.00           H
ATOM    421  CB  LYS    29      47.457  17.719  63.851  1.00  0.00           C
ATOM    422  HB2 LYS    29      46.489  17.801  64.344  1.00  0.00           H
ATOM    423  HB3 LYS    29      47.388  17.436  62.801  1.00  0.00           H
ATOM    424  CG  LYS    29      48.263  16.631  64.534  1.00  0.00           C
ATOM    425  HG2 LYS    29      49.068  16.379  63.843  1.00  0.00           H
ATOM    426  HG3 LYS    29      48.540  16.977  65.529  1.00  0.00           H
ATOM    427  CD  LYS    29      47.469  15.351  64.651  1.00  0.00           C
ATOM    428  HD2 LYS    29      46.685  15.484  65.396  1.00  0.00           H
ATOM    429  HD3 LYS    29      46.994  15.138  63.694  1.00  0.00           H
ATOM    430  CE  LYS    29      48.328  14.149  65.200  1.00  0.00           C
ATOM    431  HE2 LYS    29      47.810  13.214  64.992  1.00  0.00           H
ATOM    432  HE3 LYS    29      49.340  14.145  64.794  1.00  0.00           H
ATOM    433  NZ  LYS    29      48.561  14.223  66.685  1.00  0.00           N
ATOM    434  HZ1 LYS    29      47.676  14.345  67.157  1.00  0.00           H
ATOM    435  HZ2 LYS    29      49.007  13.379  67.012  1.00  0.00           H
ATOM    436  HZ3 LYS    29      49.243  14.926  66.933  1.00  0.00           H
ATOM    437  C   LYS    29      49.398  19.229  63.238  1.00  0.00           C
ATOM    438  O   LYS    29      50.315  18.611  63.785  1.00  0.00           O
ATOM    439  N   GLY    30      49.624  20.054  62.199  1.00  0.00           N
ATOM    440  H   GLY    30      48.933  20.781  62.081  1.00  0.00           H
ATOM    441  CA  GLY    30      50.828  19.977  61.340  1.00  0.00           C
ATOM    442  HA2 GLY    30      51.652  20.002  62.054  1.00  0.00           H
ATOM    443  HA3 GLY    30      50.877  19.060  60.753  1.00  0.00           H
ATOM    444  C   GLY    30      51.098  21.125  60.359  1.00  0.00           C
ATOM    445  O   GLY    30      50.370  22.078  60.358  1.00  0.00           O
ATOM    446  N   ASP    31      52.099  21.079  59.488  1.00  0.00           N
ATOM    447  H   ASP    31      52.721  20.292  59.609  1.00  0.00           H
ATOM    448  CA  ASP    31      52.351  22.159  58.475  1.00  0.00           C
ATOM    449  HA  ASP    31      52.172  23.091  59.011  1.00  0.00           H
ATOM    450  CB  ASP    31      53.821  22.224  58.015  1.00  0.00           C
ATOM    451  HB2 ASP    31      53.892  21.405  57.299  1.00  0.00           H
ATOM    452  HB3 ASP    31      54.034  23.121  57.434  1.00  0.00           H
ATOM    453  CG  ASP    31      54.867  22.091  59.156  1.00  0.00           C
ATOM    454  OD1 ASP    31      54.416  22.273  60.287  1.00  0.00           O
ATOM    455  OD2 ASP    31      56.156  21.960  59.080  1.00  0.00           O
ATOM    456  C   ASP    31      51.321  22.201  57.302  1.00  0.00           C
ATOM    457  O   ASP    31      51.333  21.447  56.307  1.00  0.00           O
ATOM    458  N   VAL    32      50.381  23.169  57.472  1.00  0.00           N
ATOM    459  H   VAL    32      50.444  23.711  58.322  1.00  0.00           H
ATOM    460  CA  VAL    32      49.497  23.694  56.430  1.00  0.00           C
ATOM    461  HA  VAL    32      49.879  23.419  55.446  1.00  0.00           H
ATOM    462  CB  VAL    32      48.056  23.172  56.706  1.00  0.00           C
ATOM    463  HB  VAL    32      47.671  23.635  57.614  1.00  0.00           H
ATOM    464  CG1 VAL    32      47.229  23.736  55.517  1.00  0.00           C
ATOM    465 HG11 VAL    32      46.209  23.463  55.786  1.00  0.00           H
ATOM    466 HG12 VAL    32      47.354  24.807  55.361  1.00  0.00           H
ATOM    467 HG13 VAL    32      47.570  23.332  54.563  1.00  0.00           H
ATOM    468  CG2 VAL    32      47.996  21.579  56.830  1.00  0.00           C
ATOM    469 HG21 VAL    32      48.479  21.302  57.767  1.00  0.00           H
ATOM    470 HG22 VAL    32      46.947  21.328  56.981  1.00  0.00           H
ATOM    471 HG23 VAL    32      48.325  21.075  55.921  1.00  0.00           H
ATOM    472  C   VAL    32      49.556  25.217  56.484  1.00  0.00           C
ATOM    473  O   VAL    32      49.698  25.843  57.545  1.00  0.00           O
ATOM    474  N   PHE    33      49.631  25.850  55.293  1.00  0.00           N
ATOM    475  H   PHE    33      49.428  25.320  54.459  1.00  0.00           H
ATOM    476  CA  PHE    33      49.883  27.242  55.185  1.00  0.00           C
ATOM    477  HA  PHE    33      50.794  27.387  55.767  1.00  0.00           H
ATOM    478  CB  PHE    33      50.051  27.654  53.763  1.00  0.00           C
ATOM    479  HB2 PHE    33      49.260  27.269  53.119  1.00  0.00           H
ATOM    480  HB3 PHE    33      50.044  28.742  53.696  1.00  0.00           H
ATOM    481  CG  PHE    33      51.365  27.281  53.114  1.00  0.00           C
ATOM    482  CD1 PHE    33      51.425  26.383  52.067  1.00  0.00           C
ATOM    483  HD1 PHE    33      50.552  25.769  51.897  1.00  0.00           H
ATOM    484  CE1 PHE    33      52.676  26.007  51.391  1.00  0.00           C
ATOM    485  HE1 PHE    33      52.827  25.172  50.723  1.00  0.00           H
ATOM    486  CZ  PHE    33      53.826  26.669  51.865  1.00  0.00           C
ATOM    487  HZ  PHE    33      54.774  26.577  51.355  1.00  0.00           H
ATOM    488  CE2 PHE    33      53.732  27.595  52.908  1.00  0.00           C
ATOM    489  HE2 PHE    33      54.656  28.145  53.012  1.00  0.00           H
ATOM    490  CD2 PHE    33      52.507  27.905  53.540  1.00  0.00           C
ATOM    491  HD2 PHE    33      52.483  28.715  54.254  1.00  0.00           H
ATOM    492  C   PHE    33      48.768  28.042  55.741  1.00  0.00           C
ATOM    493  O   PHE    33      47.630  27.555  55.796  1.00  0.00           O
ATOM    494  N   VAL    34      49.042  29.305  56.093  1.00  0.00           N
ATOM    495  H   VAL    34      49.984  29.627  55.925  1.00  0.00           H
ATOM    496  CA  VAL    34      48.081  30.433  56.233  1.00  0.00           C
ATOM    497  HA  VAL    34      47.160  30.120  56.725  1.00  0.00           H
ATOM    498  CB  VAL    34      48.781  31.483  57.103  1.00  0.00           C
ATOM    499  HB  VAL    34      49.750  31.805  56.720  1.00  0.00           H
ATOM    500  CG1 VAL    34      47.801  32.644  57.197  1.00  0.00           C
ATOM    501 HG11 VAL    34      48.119  33.458  57.848  1.00  0.00           H
ATOM    502 HG12 VAL    34      47.671  33.113  56.221  1.00  0.00           H
ATOM    503 HG13 VAL    34      46.887  32.190  57.579  1.00  0.00           H
ATOM    504  CG2 VAL    34      48.992  31.034  58.557  1.00  0.00           C
ATOM    505 HG21 VAL    34      49.212  31.952  59.103  1.00  0.00           H
ATOM    506 HG22 VAL    34      48.034  30.659  58.917  1.00  0.00           H
ATOM    507 HG23 VAL    34      49.823  30.372  58.802  1.00  0.00           H
ATOM    508  C   VAL    34      47.869  31.002  54.842  1.00  0.00           C
ATOM    509  O   VAL    34      48.809  31.541  54.223  1.00  0.00           O
ATOM    510  N   ILE    35      46.623  30.977  54.401  1.00  0.00           N
ATOM    511  H   ILE    35      45.887  30.601  54.983  1.00  0.00           H
ATOM    512  CA  ILE    35      46.216  31.258  53.005  1.00  0.00           C
ATOM    513  HA  ILE    35      47.070  31.735  52.527  1.00  0.00           H
ATOM    514  CB  ILE    35      45.814  29.928  52.343  1.00  0.00           C
ATOM    515  HB  ILE    35      45.699  30.167  51.285  1.00  0.00           H
ATOM    516  CG2 ILE    35      46.875  28.831  52.459  1.00  0.00           C
ATOM    517 HG21 ILE    35      46.925  28.560  53.514  1.00  0.00           H
ATOM    518 HG22 ILE    35      46.574  28.002  51.820  1.00  0.00           H
ATOM    519 HG23 ILE    35      47.847  29.225  52.160  1.00  0.00           H
ATOM    520  CG1 ILE    35      44.327  29.459  52.723  1.00  0.00           C
ATOM    521 HG12 ILE    35      44.130  29.465  53.796  1.00  0.00           H
ATOM    522 HG13 ILE    35      43.640  30.161  52.252  1.00  0.00           H
ATOM    523  CD1 ILE    35      44.008  28.129  52.224  1.00  0.00           C
ATOM    524 HD11 ILE    35      44.428  27.344  52.852  1.00  0.00           H
ATOM    525 HD12 ILE    35      42.920  28.080  52.191  1.00  0.00           H
ATOM    526 HD13 ILE    35      44.452  28.016  51.235  1.00  0.00           H
ATOM    527  C   ILE    35      45.167  32.314  52.798  1.00  0.00           C
ATOM    528  O   ILE    35      44.346  32.579  53.653  1.00  0.00           O
ATOM    529  N   ARG    36      45.217  32.925  51.583  1.00  0.00           N
ATOM    530  H   ARG    36      45.882  32.579  50.906  1.00  0.00           H
ATOM    531  CA  ARG    36      44.207  33.880  51.105  1.00  0.00           C
ATOM    532  HA  ARG    36      43.302  33.922  51.710  1.00  0.00           H
ATOM    533  CB  ARG    36      44.799  35.365  51.138  1.00  0.00           C
ATOM    534  HB2 ARG    36      45.756  35.488  50.630  1.00  0.00           H
ATOM    535  HB3 ARG    36      44.079  36.054  50.695  1.00  0.00           H
ATOM    536  CG  ARG    36      45.000  36.034  52.575  1.00  0.00           C
ATOM    537  HG2 ARG    36      45.786  35.507  53.116  1.00  0.00           H
ATOM    538  HG3 ARG    36      45.210  37.096  52.452  1.00  0.00           H
ATOM    539  CD  ARG    36      43.771  35.903  53.488  1.00  0.00           C
ATOM    540  HD2 ARG    36      43.588  34.879  53.814  1.00  0.00           H
ATOM    541  HD3 ARG    36      44.010  36.486  54.377  1.00  0.00           H
ATOM    542  NE  ARG    36      42.491  36.297  52.836  1.00  0.00           N
ATOM    543  HE  ARG    36      41.970  35.628  52.288  1.00  0.00           H
ATOM    544  CZ  ARG    36      41.994  37.521  52.820  1.00  0.00           C
ATOM    545  NH1 ARG    36      40.954  37.752  52.049  1.00  0.00           N
ATOM    546 HH11 ARG    36      40.498  37.062  51.468  1.00  0.00           H
ATOM    547 HH12 ARG    36      40.590  38.693  52.064  1.00  0.00           H
ATOM    548  NH2 ARG    36      42.479  38.525  53.542  1.00  0.00           N
ATOM    549 HH21 ARG    36      43.329  38.496  54.088  1.00  0.00           H
ATOM    550 HH22 ARG    36      42.008  39.410  53.414  1.00  0.00           H
ATOM    551  C   ARG    36      43.861  33.671  49.572  1.00  0.00           C
ATOM    552  O   ARG    36      44.744  33.341  48.843  1.00  0.00           O
ATOM    553  N   GLH    37      42.612  33.994  49.130  1.00  0.00           N
ATOM    554  H   GLH    37      41.961  34.413  49.780  1.00  0.00           H
ATOM    555  CA  GLH    37      42.045  33.742  47.752  1.00  0.00           C
ATOM    556  HA  GLH    37      40.957  33.805  47.805  1.00  0.00           H
ATOM    557  CB  GLH    37      42.354  34.978  46.811  1.00  0.00           C
ATOM    558  HB2 GLH    37      41.657  34.884  45.978  1.00  0.00           H
ATOM    559  HB3 GLH    37      42.026  35.921  47.249  1.00  0.00           H
ATOM    560  CG  GLH    37      43.710  35.182  46.150  1.00  0.00           C
ATOM    561  HG2 GLH    37      44.305  34.295  46.369  1.00  0.00           H
ATOM    562  HG3 GLH    37      43.678  35.365  45.075  1.00  0.00           H
ATOM    563  CD  GLH    37      44.491  36.394  46.716  1.00  0.00           C
ATOM    564  OE1 GLH    37      44.659  36.606  47.943  1.00  0.00           O
ATOM    565  OE2 GLH    37      44.921  37.308  45.863  1.00  0.00           O
ATOM    566  HE2 GLH    37      44.705  37.114  44.948  1.00  0.00           H
ATOM    567  C   GLH    37      42.306  32.335  47.223  1.00  0.00           C
ATOM    568  O   GLH    37      42.852  32.175  46.135  1.00  0.00           O
ATOM    569  N   PRO    38      42.060  31.285  48.059  1.00  0.00           N
ATOM    570  CD  PRO    38      41.342  31.315  49.297  1.00  0.00           C
ATOM    571  HD2 PRO    38      40.466  31.965  49.264  1.00  0.00           H
ATOM    572  HD3 PRO    38      42.048  31.603  50.075  1.00  0.00           H
ATOM    573  CG  PRO    38      40.954  29.849  49.525  1.00  0.00           C
ATOM    574  HG2 PRO    38      40.002  29.628  49.043  1.00  0.00           H
ATOM    575  HG3 PRO    38      41.001  29.608  50.587  1.00  0.00           H
ATOM    576  CB  PRO    38      42.124  29.122  48.881  1.00  0.00           C
ATOM    577  HB2 PRO    38      41.898  28.088  48.618  1.00  0.00           H
ATOM    578  HB3 PRO    38      42.924  29.127  49.622  1.00  0.00           H
ATOM    579  CA  PRO    38      42.337  29.911  47.559  1.00  0.00           C
ATOM    580  HA  PRO    38      43.413  29.841  47.399  1.00  0.00           H
ATOM    581  C   PRO    38      41.321  29.497  46.444  1.00  0.00           C
ATOM    582  O   PRO    38      40.486  28.563  46.622  1.00  0.00           O
ATOM    583  N   PHE    39      41.449  30.113  45.281  1.00  0.00           N
ATOM    584  H   PHE    39      42.332  30.562  45.089  1.00  0.00           H
ATOM    585  CA  PHE    39      40.555  29.820  44.143  1.00  0.00           C
ATOM    586  HA  PHE    39      39.592  29.794  44.652  1.00  0.00           H
ATOM    587  CB  PHE    39      40.648  30.982  43.168  1.00  0.00           C
ATOM    588  HB2 PHE    39      39.715  30.974  42.605  1.00  0.00           H
ATOM    589  HB3 PHE    39      40.543  31.911  43.728  1.00  0.00           H
ATOM    590  CG  PHE    39      41.834  31.158  42.295  1.00  0.00           C
ATOM    591  CD1 PHE    39      41.806  30.460  41.072  1.00  0.00           C
ATOM    592  HD1 PHE    39      40.953  29.890  40.736  1.00  0.00           H
ATOM    593  CE1 PHE    39      42.900  30.685  40.194  1.00  0.00           C
ATOM    594  HE1 PHE    39      42.984  30.168  39.250  1.00  0.00           H
ATOM    595  CZ  PHE    39      44.024  31.414  40.549  1.00  0.00           C
ATOM    596  HZ  PHE    39      44.894  31.432  39.909  1.00  0.00           H
ATOM    597  CE2 PHE    39      44.048  32.115  41.790  1.00  0.00           C
ATOM    598  HE2 PHE    39      44.856  32.745  42.133  1.00  0.00           H
ATOM    599  CD2 PHE    39      42.951  31.928  42.670  1.00  0.00           C
ATOM    600  HD2 PHE    39      42.961  32.433  43.625  1.00  0.00           H
ATOM    601  C   PHE    39      40.802  28.483  43.445  1.00  0.00           C
ATOM    602  O   PHE    39      41.992  28.015  43.334  1.00  0.00           O
ATOM    603  N   ILE    40      39.697  27.977  42.938  1.00  0.00           N
ATOM    604  H   ILE    40      38.813  28.393  43.192  1.00  0.00           H
ATOM    605  CA  ILE    40      39.698  26.799  42.039  1.00  0.00           C
ATOM    606  HA  ILE    40      40.515  26.099  42.216  1.00  0.00           H
ATOM    607  CB  ILE    40      38.412  25.994  42.170  1.00  0.00           C
ATOM    608  HB  ILE    40      37.603  26.695  41.965  1.00  0.00           H
ATOM    609  CG2 ILE    40      38.294  24.750  41.183  1.00  0.00           C
ATOM    610 HG21 ILE    40      39.248  24.224  41.154  1.00  0.00           H
ATOM    611 HG22 ILE    40      37.423  24.115  41.347  1.00  0.00           H
ATOM    612 HG23 ILE    40      38.230  25.158  40.174  1.00  0.00           H
ATOM    613  CG1 ILE    40      38.138  25.447  43.537  1.00  0.00           C
ATOM    614 HG12 ILE    40      37.501  26.105  44.127  1.00  0.00           H
ATOM    615 HG13 ILE    40      37.681  24.462  43.434  1.00  0.00           H
ATOM    616  CD1 ILE    40      39.441  25.254  44.401  1.00  0.00           C
ATOM    617 HD11 ILE    40      39.130  24.666  45.265  1.00  0.00           H
ATOM    618 HD12 ILE    40      40.242  24.752  43.858  1.00  0.00           H
ATOM    619 HD13 ILE    40      39.851  26.221  44.692  1.00  0.00           H
ATOM    620  C   ILE    40      39.886  27.290  40.573  1.00  0.00           C
ATOM    621  O   ILE    40      39.275  28.238  40.102  1.00  0.00           O
ATOM    622  N   SER    41      40.498  26.398  39.850  1.00  0.00           N
ATOM    623  H   SER    41      41.060  25.689  40.299  1.00  0.00           H
ATOM    624  CA  SER    41      40.732  26.440  38.397  1.00  0.00           C
ATOM    625  HA  SER    41      39.788  26.748  37.946  1.00  0.00           H
ATOM    626  CB  SER    41      41.844  27.507  38.168  1.00  0.00           C
ATOM    627  HB2 SER    41      41.555  28.483  38.559  1.00  0.00           H
ATOM    628  HB3 SER    41      42.674  27.167  38.788  1.00  0.00           H
ATOM    629  OG  SER    41      42.117  27.505  36.734  1.00  0.00           O
ATOM    630  HG  SER    41      42.415  28.365  36.427  1.00  0.00           H
ATOM    631  C   SER    41      41.014  25.077  37.771  1.00  0.00           C
ATOM    632  O   SER    41      41.613  24.281  38.475  1.00  0.00           O
ATOM    633  N   CYX    42      40.494  24.771  36.583  1.00  0.00           N
ATOM    634  H   CYX    42      40.016  25.515  36.098  1.00  0.00           H
ATOM    635  CA  CYX    42      40.316  23.491  36.043  1.00  0.00           C
ATOM    636  HA  CYX    42      40.804  22.745  36.671  1.00  0.00           H
ATOM    637  CB  CYX    42      38.827  23.174  35.933  1.00  0.00           C
ATOM    638  HB2 CYX    42      38.363  23.963  35.342  1.00  0.00           H
ATOM    639  HB3 CYX    42      38.713  22.196  35.466  1.00  0.00           H
ATOM    640  SG  CYX    42      37.920  23.024  37.497  1.00  0.00           S
ATOM    641  C   CYX    42      40.976  23.352  34.730  1.00  0.00           C
ATOM    642  O   CYX    42      41.249  24.405  34.115  1.00  0.00           O
ATOM    643  N   SER    43      41.205  22.065  34.267  1.00  0.00           N
ATOM    644  H   SER    43      40.901  21.308  34.863  1.00  0.00           H
ATOM    645  CA  SER    43      41.771  21.721  32.959  1.00  0.00           C
ATOM    646  HA  SER    43      41.870  22.510  32.213  1.00  0.00           H
ATOM    647  CB  SER    43      43.228  21.251  33.296  1.00  0.00           C
ATOM    648  HB2 SER    43      43.795  21.082  32.381  1.00  0.00           H
ATOM    649  HB3 SER    43      43.732  22.111  33.736  1.00  0.00           H
ATOM    650  OG  SER    43      43.194  20.052  34.071  1.00  0.00           O
ATOM    651  HG  SER    43      42.753  20.198  34.912  1.00  0.00           H
ATOM    652  C   SER    43      40.925  20.554  32.306  1.00  0.00           C
ATOM    653  O   SER    43      39.899  20.209  32.804  1.00  0.00           O
ATOM    654  N   HID    44      41.527  19.944  31.297  1.00  0.00           N
ATOM    655  H   HID    44      42.273  20.434  30.825  1.00  0.00           H
ATOM    656  CA  HID    44      41.047  18.708  30.744  1.00  0.00           C
ATOM    657  HA  HID    44      39.960  18.757  30.672  1.00  0.00           H
ATOM    658  CB  HID    44      41.546  18.524  29.318  1.00  0.00           C
ATOM    659  HB2 HID    44      42.635  18.511  29.263  1.00  0.00           H
ATOM    660  HB3 HID    44      41.205  17.569  28.922  1.00  0.00           H
ATOM    661  CG  HID    44      41.010  19.434  28.217  1.00  0.00           C
ATOM    662  ND1 HID    44      41.343  19.540  26.826  1.00  0.00           N
ATOM    663  HD1 HID    44      41.913  18.838  26.376  1.00  0.00           H
ATOM    664  CE1 HID    44      40.743  20.547  26.253  1.00  0.00           C
ATOM    665  HE1 HID    44      40.678  20.756  25.195  1.00  0.00           H
ATOM    666  NE2 HID    44      39.980  21.207  27.203  1.00  0.00           N
ATOM    667  CD2 HID    44      40.186  20.506  28.384  1.00  0.00           C
ATOM    668  HD2 HID    44      39.699  20.839  29.289  1.00  0.00           H
ATOM    669  C   HID    44      41.315  17.406  31.529  1.00  0.00           C
ATOM    670  O   HID    44      40.739  16.377  31.135  1.00  0.00           O
ATOM    671  N   LEU    45      42.187  17.449  32.544  1.00  0.00           N
ATOM    672  H   LEU    45      42.785  18.246  32.710  1.00  0.00           H
ATOM    673  CA  LEU    45      42.488  16.256  33.390  1.00  0.00           C
ATOM    674  HA  LEU    45      41.758  15.471  33.200  1.00  0.00           H
ATOM    675  CB  LEU    45      43.950  15.647  33.145  1.00  0.00           C
ATOM    676  HB2 LEU    45      44.627  16.450  33.436  1.00  0.00           H
ATOM    677  HB3 LEU    45      44.127  14.774  33.773  1.00  0.00           H
ATOM    678  CG  LEU    45      44.108  15.197  31.662  1.00  0.00           C
ATOM    679  HG  LEU    45      43.777  16.039  31.054  1.00  0.00           H
ATOM    680  CD1 LEU    45      45.521  15.025  31.310  1.00  0.00           C
ATOM    681 HD11 LEU    45      45.601  14.513  30.351  1.00  0.00           H
ATOM    682 HD12 LEU    45      46.067  15.958  31.443  1.00  0.00           H
ATOM    683 HD13 LEU    45      45.883  14.320  32.060  1.00  0.00           H
ATOM    684  CD2 LEU    45      43.275  13.964  31.366  1.00  0.00           C
ATOM    685 HD21 LEU    45      42.245  14.072  31.707  1.00  0.00           H
ATOM    686 HD22 LEU    45      43.303  13.802  30.289  1.00  0.00           H
ATOM    687 HD23 LEU    45      43.502  13.051  31.917  1.00  0.00           H
ATOM    688  C   LEU    45      42.234  16.513  34.870  1.00  0.00           C
ATOM    689  O   LEU    45      42.295  15.533  35.585  1.00  0.00           O
ATOM    690  N   GLU    46      41.971  17.691  35.358  1.00  0.00           N
ATOM    691  H   GLU    46      42.003  18.503  34.759  1.00  0.00           H
ATOM    692  CA  GLU    46      41.951  18.007  36.798  1.00  0.00           C
ATOM    693  HA  GLU    46      41.213  17.382  37.301  1.00  0.00           H
ATOM    694  CB  GLU    46      43.306  17.831  37.523  1.00  0.00           C
ATOM    695  HB2 GLU    46      43.290  17.305  38.478  1.00  0.00           H
ATOM    696  HB3 GLU    46      43.768  16.993  37.000  1.00  0.00           H
ATOM    697  CG  GLU    46      44.304  18.937  37.467  1.00  0.00           C
ATOM    698  HG2 GLU    46      44.178  19.305  36.448  1.00  0.00           H
ATOM    699  HG3 GLU    46      44.059  19.778  38.116  1.00  0.00           H
ATOM    700  CD  GLU    46      45.779  18.555  37.765  1.00  0.00           C
ATOM    701  OE1 GLU    46      46.314  17.916  36.883  1.00  0.00           O
ATOM    702  OE2 GLU    46      46.239  18.914  38.878  1.00  0.00           O
ATOM    703  C   GLU    46      41.432  19.414  37.045  1.00  0.00           C
ATOM    704  O   GLU    46      41.574  20.285  36.241  1.00  0.00           O
ATOM    705  N   CYX    47      41.019  19.687  38.261  1.00  0.00           N
ATOM    706  H   CYX    47      41.177  18.950  38.932  1.00  0.00           H
ATOM    707  CA  CYX    47      40.969  21.053  38.949  1.00  0.00           C
ATOM    708  HA  CYX    47      41.400  21.773  38.253  1.00  0.00           H
ATOM    709  CB  CYX    47      39.627  21.502  39.495  1.00  0.00           C
ATOM    710  HB2 CYX    47      39.367  20.941  40.392  1.00  0.00           H
ATOM    711  HB3 CYX    47      39.853  22.543  39.726  1.00  0.00           H
ATOM    712  SG  CYX    47      38.322  21.221  38.319  1.00  0.00           S
ATOM    713  C   CYX    47      42.075  21.211  40.054  1.00  0.00           C
ATOM    714  O   CYX    47      42.531  20.232  40.584  1.00  0.00           O
ATOM    715  N   ARG    48      42.456  22.432  40.434  1.00  0.00           N
ATOM    716  H   ARG    48      41.986  23.244  40.059  1.00  0.00           H
ATOM    717  CA  ARG    48      43.373  22.632  41.494  1.00  0.00           C
ATOM    718  HA  ARG    48      43.367  21.814  42.216  1.00  0.00           H
ATOM    719  CB  ARG    48      44.798  22.871  40.886  1.00  0.00           C
ATOM    720  HB2 ARG    48      44.811  23.728  40.214  1.00  0.00           H
ATOM    721  HB3 ARG    48      45.537  23.042  41.668  1.00  0.00           H
ATOM    722  CG  ARG    48      45.449  21.730  39.948  1.00  0.00           C
ATOM    723  HG2 ARG    48      45.369  20.817  40.536  1.00  0.00           H
ATOM    724  HG3 ARG    48      44.769  21.621  39.102  1.00  0.00           H
ATOM    725  CD  ARG    48      46.850  22.115  39.502  1.00  0.00           C
ATOM    726  HD2 ARG    48      47.186  21.430  38.725  1.00  0.00           H
ATOM    727  HD3 ARG    48      46.855  23.145  39.143  1.00  0.00           H
ATOM    728  NE  ARG    48      47.794  21.986  40.669  1.00  0.00           N
ATOM    729  HE  ARG    48      48.021  22.796  41.227  1.00  0.00           H
ATOM    730  CZ  ARG    48      48.446  20.919  41.112  1.00  0.00           C
ATOM    731  NH1 ARG    48      49.361  21.143  42.041  1.00  0.00           N
ATOM    732 HH11 ARG    48      49.612  22.106  42.217  1.00  0.00           H
ATOM    733 HH12 ARG    48      49.847  20.395  42.515  1.00  0.00           H
ATOM    734  NH2 ARG    48      48.118  19.726  40.680  1.00  0.00           N
ATOM    735 HH21 ARG    48      47.399  19.598  39.982  1.00  0.00           H
ATOM    736 HH22 ARG    48      48.665  18.952  41.029  1.00  0.00           H
ATOM    737  C   ARG    48      43.052  23.848  42.301  1.00  0.00           C
ATOM    738  O   ARG    48      42.668  24.907  41.730  1.00  0.00           O
ATOM    739  N   THR    49      43.261  23.747  43.621  1.00  0.00           N
ATOM    740  H   THR    49      43.336  22.832  44.042  1.00  0.00           H
ATOM    741  CA  THR    49      43.259  24.909  44.541  1.00  0.00           C
ATOM    742  HA  THR    49      42.364  25.502  44.353  1.00  0.00           H
ATOM    743  CB  THR    49      43.217  24.382  45.962  1.00  0.00           C
ATOM    744  HB  THR    49      44.131  23.829  46.177  1.00  0.00           H
ATOM    745  CG2 THR    49      43.080  25.537  47.004  1.00  0.00           C
ATOM    746 HG21 THR    49      43.320  25.180  48.006  1.00  0.00           H
ATOM    747 HG22 THR    49      43.825  26.307  46.801  1.00  0.00           H
ATOM    748 HG23 THR    49      42.083  25.974  46.985  1.00  0.00           H
ATOM    749  OG1 THR    49      42.083  23.537  46.212  1.00  0.00           O
ATOM    750  HG1 THR    49      42.405  22.633  46.242  1.00  0.00           H
ATOM    751  C   THR    49      44.570  25.772  44.355  1.00  0.00           C
ATOM    752  O   THR    49      45.654  25.305  44.796  1.00  0.00           O
ATOM    753  N   PHE    50      44.428  26.924  43.714  1.00  0.00           N
ATOM    754  H   PHE    50      43.493  27.225  43.479  1.00  0.00           H
ATOM    755  CA  PHE    50      45.516  27.908  43.702  1.00  0.00           C
ATOM    756  HA  PHE    50      46.432  27.337  43.853  1.00  0.00           H
ATOM    757  CB  PHE    50      45.399  28.736  42.454  1.00  0.00           C
ATOM    758  HB2 PHE    50      44.339  28.984  42.414  1.00  0.00           H
ATOM    759  HB3 PHE    50      45.876  29.681  42.716  1.00  0.00           H
ATOM    760  CG  PHE    50      45.916  28.092  41.112  1.00  0.00           C
ATOM    761  CD1 PHE    50      45.034  27.180  40.452  1.00  0.00           C
ATOM    762  HD1 PHE    50      44.027  27.143  40.838  1.00  0.00           H
ATOM    763  CE1 PHE    50      45.470  26.386  39.389  1.00  0.00           C
ATOM    764  HE1 PHE    50      44.758  25.759  38.872  1.00  0.00           H
ATOM    765  CZ  PHE    50      46.820  26.490  38.981  1.00  0.00           C
ATOM    766  HZ  PHE    50      47.171  25.831  38.202  1.00  0.00           H
ATOM    767  CE2 PHE    50      47.708  27.378  39.655  1.00  0.00           C
ATOM    768  HE2 PHE    50      48.753  27.345  39.382  1.00  0.00           H
ATOM    769  CD2 PHE    50      47.264  28.171  40.746  1.00  0.00           C
ATOM    770  HD2 PHE    50      47.882  28.802  41.368  1.00  0.00           H
ATOM    771  C   PHE    50      45.346  28.723  45.014  1.00  0.00           C
ATOM    772  O   PHE    50      44.320  28.605  45.628  1.00  0.00           O
ATOM    773  N   PHE    51      46.331  29.504  45.387  1.00  0.00           N
ATOM    774  H   PHE    51      47.238  29.268  45.009  1.00  0.00           H
ATOM    775  CA  PHE    51      46.254  30.373  46.600  1.00  0.00           C
ATOM    776  HA  PHE    51      45.310  30.918  46.580  1.00  0.00           H
ATOM    777  CB  PHE    51      46.242  29.524  47.858  1.00  0.00           C
ATOM    778  HB2 PHE    51      46.046  30.094  48.766  1.00  0.00           H
ATOM    779  HB3 PHE    51      45.379  28.859  47.869  1.00  0.00           H
ATOM    780  CG  PHE    51      47.441  28.583  48.118  1.00  0.00           C
ATOM    781  CD1 PHE    51      48.541  29.042  48.989  1.00  0.00           C
ATOM    782  HD1 PHE    51      48.297  29.973  49.478  1.00  0.00           H
ATOM    783  CE1 PHE    51      49.663  28.196  49.295  1.00  0.00           C
ATOM    784  HE1 PHE    51      50.444  28.509  49.971  1.00  0.00           H
ATOM    785  CZ  PHE    51      49.708  26.901  48.700  1.00  0.00           C
ATOM    786  HZ  PHE    51      50.578  26.277  48.832  1.00  0.00           H
ATOM    787  CE2 PHE    51      48.797  26.543  47.716  1.00  0.00           C
ATOM    788  HE2 PHE    51      48.848  25.540  47.319  1.00  0.00           H
ATOM    789  CD2 PHE    51      47.668  27.368  47.464  1.00  0.00           C
ATOM    790  HD2 PHE    51      46.926  26.981  46.781  1.00  0.00           H
ATOM    791  C   PHE    51      47.426  31.369  46.680  1.00  0.00           C
ATOM    792  O   PHE    51      48.483  31.175  46.084  1.00  0.00           O
ATOM    793  N   LEU    52      47.206  32.456  47.482  1.00  0.00           N
ATOM    794  H   LEU    52      46.339  32.613  47.975  1.00  0.00           H
ATOM    795  CA  LEU    52      48.372  33.228  47.949  1.00  0.00           C
ATOM    796  HA  LEU    52      49.317  33.056  47.436  1.00  0.00           H
ATOM    797  CB  LEU    52      48.137  34.757  47.727  1.00  0.00           C
ATOM    798  HB2 LEU    52      47.123  35.110  47.910  1.00  0.00           H
ATOM    799  HB3 LEU    52      48.840  35.232  48.412  1.00  0.00           H
ATOM    800  CG  LEU    52      48.488  35.131  46.317  1.00  0.00           C
ATOM    801  HG  LEU    52      49.433  34.651  46.064  1.00  0.00           H
ATOM    802  CD1 LEU    52      47.530  34.564  45.272  1.00  0.00           C
ATOM    803 HD11 LEU    52      46.544  34.855  45.634  1.00  0.00           H
ATOM    804 HD12 LEU    52      47.693  35.116  44.346  1.00  0.00           H
ATOM    805 HD13 LEU    52      47.584  33.485  45.127  1.00  0.00           H
ATOM    806  CD2 LEU    52      48.609  36.683  46.206  1.00  0.00           C
ATOM    807 HD21 LEU    52      49.017  36.782  45.200  1.00  0.00           H
ATOM    808 HD22 LEU    52      47.617  37.136  46.206  1.00  0.00           H
ATOM    809 HD23 LEU    52      49.288  36.920  47.026  1.00  0.00           H
ATOM    810  C   LEU    52      48.746  32.980  49.407  1.00  0.00           C
ATOM    811  O   LEU    52      47.907  32.687  50.291  1.00  0.00           O
ATOM    812  N   THR    53      50.031  33.140  49.672  1.00  0.00           N
ATOM    813  H   THR    53      50.577  33.188  48.823  1.00  0.00           H
ATOM    814  CA  THR    53      50.578  33.108  51.050  1.00  0.00           C
ATOM    815  HA  THR    53      49.812  33.467  51.737  1.00  0.00           H
ATOM    816  CB  THR    53      50.820  31.544  51.405  1.00  0.00           C
ATOM    817  HB  THR    53      49.956  30.960  51.088  1.00  0.00           H
ATOM    818  CG2 THR    53      52.012  31.021  50.579  1.00  0.00           C
ATOM    819 HG21 THR    53      52.298  30.064  51.016  1.00  0.00           H
ATOM    820 HG22 THR    53      51.685  31.022  49.539  1.00  0.00           H
ATOM    821 HG23 THR    53      52.897  31.619  50.792  1.00  0.00           H
ATOM    822  OG1 THR    53      51.087  31.199  52.757  1.00  0.00           O
ATOM    823  HG1 THR    53      50.230  31.138  53.184  1.00  0.00           H
ATOM    824  C   THR    53      51.762  33.898  51.180  1.00  0.00           C
ATOM    825  O   THR    53      52.489  34.167  50.240  1.00  0.00           O
ATOM    826  N   GLN    54      52.026  34.360  52.430  1.00  0.00           N
ATOM    827  H   GLN    54      51.370  34.336  53.198  1.00  0.00           H
ATOM    828  CA  GLN    54      53.353  34.757  52.869  1.00  0.00           C
ATOM    829  HA  GLN    54      53.754  35.211  51.963  1.00  0.00           H
ATOM    830  CB  GLN    54      53.123  35.837  53.940  1.00  0.00           C
ATOM    831  HB2 GLN    54      53.063  35.253  54.859  1.00  0.00           H
ATOM    832  HB3 GLN    54      54.004  36.465  54.075  1.00  0.00           H
ATOM    833  CG  GLN    54      51.975  36.929  53.890  1.00  0.00           C
ATOM    834  HG2 GLN    54      51.023  36.554  53.518  1.00  0.00           H
ATOM    835  HG3 GLN    54      51.854  37.298  54.908  1.00  0.00           H
ATOM    836  CD  GLN    54      52.407  38.146  53.026  1.00  0.00           C
ATOM    837  OE1 GLN    54      53.527  38.292  52.621  1.00  0.00           O
ATOM    838  NE2 GLN    54      51.533  39.131  52.796  1.00  0.00           N
ATOM    839 HE21 GLN    54      50.553  39.094  53.036  1.00  0.00           H
ATOM    840 HE22 GLN    54      51.921  39.965  52.379  1.00  0.00           H
ATOM    841  C   GLN    54      54.331  33.605  53.266  1.00  0.00           C
ATOM    842  O   GLN    54      55.408  33.883  53.763  1.00  0.00           O
ATOM    843  N   GLY    55      53.886  32.317  53.152  1.00  0.00           N
ATOM    844  H   GLY    55      52.896  32.148  53.035  1.00  0.00           H
ATOM    845  CA  GLY    55      54.658  31.139  53.532  1.00  0.00           C
ATOM    846  HA2 GLY    55      54.356  30.253  52.973  1.00  0.00           H
ATOM    847  HA3 GLY    55      55.709  31.324  53.312  1.00  0.00           H
ATOM    848  C   GLY    55      54.632  30.896  55.057  1.00  0.00           C
ATOM    849  O   GLY    55      55.399  30.068  55.599  1.00  0.00           O
ATOM    850  N   ALA    56      53.787  31.607  55.746  1.00  0.00           N
ATOM    851  H   ALA    56      53.252  32.293  55.234  1.00  0.00           H
ATOM    852  CA  ALA    56      53.420  31.248  57.094  1.00  0.00           C
ATOM    853  HA  ALA    56      54.321  31.094  57.689  1.00  0.00           H
ATOM    854  CB  ALA    56      52.747  32.550  57.692  1.00  0.00           C
ATOM    855  HB1 ALA    56      53.327  33.464  57.558  1.00  0.00           H
ATOM    856  HB2 ALA    56      51.933  32.639  56.972  1.00  0.00           H
ATOM    857  HB3 ALA    56      52.472  32.315  58.720  1.00  0.00           H
ATOM    858  C   ALA    56      52.575  30.010  57.373  1.00  0.00           C
ATOM    859  O   ALA    56      51.798  29.522  56.588  1.00  0.00           O
ATOM    860  N   LEU    57      52.538  29.507  58.625  1.00  0.00           N
ATOM    861  H   LEU    57      53.078  29.964  59.346  1.00  0.00           H
ATOM    862  CA  LEU    57      51.830  28.174  58.887  1.00  0.00           C
ATOM    863  HA  LEU    57      51.222  27.923  58.018  1.00  0.00           H
ATOM    864  CB  LEU    57      52.863  27.072  59.230  1.00  0.00           C
ATOM    865  HB2 LEU    57      53.457  27.380  60.090  1.00  0.00           H
ATOM    866  HB3 LEU    57      52.438  26.131  59.581  1.00  0.00           H
ATOM    867  CG  LEU    57      53.910  26.825  58.068  1.00  0.00           C
ATOM    868  HG  LEU    57      54.420  27.752  57.808  1.00  0.00           H
ATOM    869  CD1 LEU    57      54.914  25.865  58.636  1.00  0.00           C
ATOM    870 HD11 LEU    57      55.774  25.672  57.994  1.00  0.00           H
ATOM    871 HD12 LEU    57      55.369  26.330  59.511  1.00  0.00           H
ATOM    872 HD13 LEU    57      54.450  24.912  58.894  1.00  0.00           H
ATOM    873  CD2 LEU    57      53.503  26.216  56.763  1.00  0.00           C
ATOM    874 HD21 LEU    57      54.335  26.019  56.087  1.00  0.00           H
ATOM    875 HD22 LEU    57      53.010  25.277  57.021  1.00  0.00           H
ATOM    876 HD23 LEU    57      52.810  26.894  56.265  1.00  0.00           H
ATOM    877  C   LEU    57      50.880  28.416  60.069  1.00  0.00           C
ATOM    878  O   LEU    57      51.124  29.230  60.948  1.00  0.00           O
ATOM    879  N   LEU    58      49.810  27.677  60.036  1.00  0.00           N
ATOM    880  H   LEU    58      49.732  26.913  59.380  1.00  0.00           H
ATOM    881  CA  LEU    58      48.747  27.614  61.084  1.00  0.00           C
ATOM    882  HA  LEU    58      48.265  28.549  61.369  1.00  0.00           H
ATOM    883  CB  LEU    58      47.640  26.673  60.577  1.00  0.00           C
ATOM    884  HB2 LEU    58      48.240  25.921  60.066  1.00  0.00           H
ATOM    885  HB3 LEU    58      46.947  26.221  61.287  1.00  0.00           H
ATOM    886  CG  LEU    58      46.829  27.372  59.446  1.00  0.00           C
ATOM    887  HG  LEU    58      47.411  28.032  58.804  1.00  0.00           H
ATOM    888  CD1 LEU    58      46.369  26.212  58.592  1.00  0.00           C
ATOM    889 HD11 LEU    58      47.141  25.570  58.166  1.00  0.00           H
ATOM    890 HD12 LEU    58      45.707  25.516  59.108  1.00  0.00           H
ATOM    891 HD13 LEU    58      45.906  26.655  57.711  1.00  0.00           H
ATOM    892  CD2 LEU    58      45.672  28.029  60.192  1.00  0.00           C
ATOM    893 HD21 LEU    58      45.059  27.256  60.655  1.00  0.00           H
ATOM    894 HD22 LEU    58      46.104  28.815  60.812  1.00  0.00           H
ATOM    895 HD23 LEU    58      45.055  28.516  59.437  1.00  0.00           H
ATOM    896  C   LEU    58      49.231  26.949  62.394  1.00  0.00           C
ATOM    897  O   LEU    58      49.933  25.950  62.315  1.00  0.00           O
ATOM    898  N   ASN    59      48.878  27.542  63.551  1.00  0.00           N
ATOM    899  H   ASN    59      48.096  28.168  63.426  1.00  0.00           H
ATOM    900  CA  ASN    59      49.169  27.008  64.930  1.00  0.00           C
ATOM    901  HA  ASN    59      48.914  27.791  65.643  1.00  0.00           H
ATOM    902  CB  ASN    59      48.292  25.883  65.394  1.00  0.00           C
ATOM    903  HB2 ASN    59      48.661  25.015  64.847  1.00  0.00           H
ATOM    904  HB3 ASN    59      48.352  25.675  66.462  1.00  0.00           H
ATOM    905  CG  ASN    59      46.879  26.212  64.907  1.00  0.00           C
ATOM    906  OD1 ASN    59      46.257  27.234  65.209  1.00  0.00           O
ATOM    907  ND2 ASN    59      46.365  25.279  64.122  1.00  0.00           N
ATOM    908 HD21 ASN    59      45.512  25.523  63.638  1.00  0.00           H
ATOM    909 HD22 ASN    59      46.976  24.580  63.727  1.00  0.00           H
ATOM    910  C   ASN    59      50.639  26.996  65.332  1.00  0.00           C
ATOM    911  O   ASN    59      51.156  26.242  66.206  1.00  0.00           O
ATOM    912  N   ASP    60      51.376  27.861  64.700  1.00  0.00           N
ATOM    913  H   ASP    60      50.896  28.405  63.997  1.00  0.00           H
ATOM    914  CA  ASP    60      52.766  28.116  64.901  1.00  0.00           C
ATOM    915  HA  ASP    60      53.119  27.596  65.792  1.00  0.00           H
ATOM    916  CB  ASP    60      53.523  27.661  63.657  1.00  0.00           C
ATOM    917  HB2 ASP    60      53.404  26.600  63.436  1.00  0.00           H
ATOM    918  HB3 ASP    60      53.163  28.257  62.818  1.00  0.00           H
ATOM    919  CG  ASP    60      55.001  27.808  63.838  1.00  0.00           C
ATOM    920  OD1 ASP    60      55.662  27.605  62.806  1.00  0.00           O
ATOM    921  OD2 ASP    60      55.493  28.050  64.958  1.00  0.00           O
ATOM    922  C   ASP    60      52.953  29.599  65.239  1.00  0.00           C
ATOM    923  O   ASP    60      52.084  30.393  64.848  1.00  0.00           O
ATOM    924  N   LYS    61      53.847  29.954  66.184  1.00  0.00           N
ATOM    925  H   LYS    61      54.382  29.152  66.483  1.00  0.00           H
ATOM    926  CA  LYS    61      54.162  31.286  66.763  1.00  0.00           C
ATOM    927  HA  LYS    61      53.330  31.957  66.544  1.00  0.00           H
ATOM    928  CB  LYS    61      54.228  31.175  68.269  1.00  0.00           C
ATOM    929  HB2 LYS    61      53.584  30.357  68.594  1.00  0.00           H
ATOM    930  HB3 LYS    61      55.261  30.921  68.506  1.00  0.00           H
ATOM    931  CG  LYS    61      53.753  32.474  69.036  1.00  0.00           C
ATOM    932  HG2 LYS    61      54.362  33.333  68.755  1.00  0.00           H
ATOM    933  HG3 LYS    61      52.752  32.795  68.748  1.00  0.00           H
ATOM    934  CD  LYS    61      54.111  32.340  70.540  1.00  0.00           C
ATOM    935  HD2 LYS    61      53.612  31.490  71.003  1.00  0.00           H
ATOM    936  HD3 LYS    61      55.191  32.243  70.656  1.00  0.00           H
ATOM    937  CE  LYS    61      53.782  33.630  71.317  1.00  0.00           C
ATOM    938  HE2 LYS    61      53.769  34.500  70.661  1.00  0.00           H
ATOM    939  HE3 LYS    61      52.767  33.499  71.691  1.00  0.00           H
ATOM    940  NZ  LYS    61      54.623  33.867  72.510  1.00  0.00           N
ATOM    941  HZ1 LYS    61      55.595  33.667  72.321  1.00  0.00           H
ATOM    942  HZ2 LYS    61      54.537  34.829  72.804  1.00  0.00           H
ATOM    943  HZ3 LYS    61      54.320  33.226  73.231  1.00  0.00           H
ATOM    944  C   LYS    61      55.363  31.941  66.059  1.00  0.00           C
ATOM    945  O   LYS    61      55.618  33.121  66.392  1.00  0.00           O
ATOM    946  N   HIP    62      56.046  31.202  65.175  1.00  0.00           N
ATOM    947  H   HIP    62      55.938  30.198  65.180  1.00  0.00           H
ATOM    948  CA  HIP    62      57.178  31.767  64.388  1.00  0.00           C
ATOM    949  HA  HIP    62      57.872  32.196  65.110  1.00  0.00           H
ATOM    950  CB  HIP    62      57.965  30.567  63.887  1.00  0.00           C
ATOM    951  HB2 HIP    62      57.350  30.005  63.183  1.00  0.00           H
ATOM    952  HB3 HIP    62      58.734  31.069  63.301  1.00  0.00           H
ATOM    953  CG  HIP    62      58.554  29.737  64.943  1.00  0.00           C
ATOM    954  ND1 HIP    62      58.007  28.622  65.483  1.00  0.00           N
ATOM    955  HD1 HIP    62      57.092  28.253  65.265  1.00  0.00           H
ATOM    956  CE1 HIP    62      58.835  28.182  66.455  1.00  0.00           C
ATOM    957  HE1 HIP    62      58.613  27.328  67.076  1.00  0.00           H
ATOM    958  NE2 HIP    62      59.968  28.904  66.402  1.00  0.00           N
ATOM    959  HE2 HIP    62      60.768  28.791  67.007  1.00  0.00           H
ATOM    960  CD2 HIP    62      59.848  29.895  65.467  1.00  0.00           C
ATOM    961  HD2 HIP    62      60.555  30.677  65.234  1.00  0.00           H
ATOM    962  C   HIP    62      56.732  32.816  63.321  1.00  0.00           C
ATOM    963  O   HIP    62      55.722  32.654  62.723  1.00  0.00           O
ATOM    964  N   SER    63      57.515  33.906  63.255  1.00  0.00           N
ATOM    965  H   SER    63      58.428  33.775  63.667  1.00  0.00           H
ATOM    966  CA  SER    63      57.307  34.920  62.213  1.00  0.00           C
ATOM    967  HA  SER    63      56.229  35.034  62.100  1.00  0.00           H
ATOM    968  CB  SER    63      57.907  36.309  62.627  1.00  0.00           C
ATOM    969  HB2 SER    63      57.562  36.429  63.654  1.00  0.00           H
ATOM    970  HB3 SER    63      58.995  36.254  62.657  1.00  0.00           H
ATOM    971  OG  SER    63      57.510  37.380  61.770  1.00  0.00           O
ATOM    972  HG  SER    63      57.812  38.235  62.085  1.00  0.00           H
ATOM    973  C   SER    63      57.919  34.491  60.822  1.00  0.00           C
ATOM    974  O   SER    63      58.861  33.690  60.762  1.00  0.00           O
ATOM    975  N   ASN    64      57.372  35.066  59.691  1.00  0.00           N
ATOM    976  H   ASN    64      56.603  35.709  59.821  1.00  0.00           H
ATOM    977  CA  ASN    64      57.939  35.096  58.394  1.00  0.00           C
ATOM    978  HA  ASN    64      58.830  34.469  58.330  1.00  0.00           H
ATOM    979  CB  ASN    64      56.981  34.293  57.422  1.00  0.00           C
ATOM    980  HB2 ASN    64      55.997  34.762  57.447  1.00  0.00           H
ATOM    981  HB3 ASN    64      57.260  34.510  56.391  1.00  0.00           H
ATOM    982  CG  ASN    64      56.777  32.815  57.790  1.00  0.00           C
ATOM    983  OD1 ASN    64      56.125  32.557  58.760  1.00  0.00           O
ATOM    984  ND2 ASN    64      57.193  31.887  56.986  1.00  0.00           N
ATOM    985 HD21 ASN    64      56.756  30.983  57.100  1.00  0.00           H
ATOM    986 HD22 ASN    64      57.767  32.094  56.182  1.00  0.00           H
ATOM    987  C   ASN    64      58.265  36.542  57.919  1.00  0.00           C
ATOM    988  O   ASN    64      58.047  36.926  56.815  1.00  0.00           O
ATOM    989  N   GLY    65      58.680  37.367  58.881  1.00  0.00           N
ATOM    990  H   GLY    65      58.685  36.951  59.801  1.00  0.00           H
ATOM    991  CA  GLY    65      58.838  38.818  58.756  1.00  0.00           C
ATOM    992  HA2 GLY    65      59.355  39.243  59.617  1.00  0.00           H
ATOM    993  HA3 GLY    65      59.554  38.943  57.944  1.00  0.00           H
ATOM    994  C   GLY    65      57.475  39.552  58.479  1.00  0.00           C
ATOM    995  O   GLY    65      56.507  39.357  59.161  1.00  0.00           O
ATOM    996  N   THR    66      57.407  40.480  57.505  1.00  0.00           N
ATOM    997  H   THR    66      58.240  40.645  56.958  1.00  0.00           H
ATOM    998  CA  THR    66      56.288  41.388  57.200  1.00  0.00           C
ATOM    999  HA  THR    66      55.963  41.903  58.104  1.00  0.00           H
ATOM   1000  CB  THR    66      56.741  42.511  56.230  1.00  0.00           C
ATOM   1001  HB  THR    66      57.493  43.147  56.697  1.00  0.00           H
ATOM   1002  CG2 THR    66      57.198  42.062  54.772  1.00  0.00           C
ATOM   1003 HG21 THR    66      56.274  41.840  54.239  1.00  0.00           H
ATOM   1004 HG22 THR    66      57.801  42.785  54.223  1.00  0.00           H
ATOM   1005 HG23 THR    66      57.727  41.115  54.877  1.00  0.00           H
ATOM   1006  OG1 THR    66      55.623  43.357  56.147  1.00  0.00           O
ATOM   1007  HG1 THR    66      55.562  43.870  56.957  1.00  0.00           H
ATOM   1008  C   THR    66      55.004  40.716  56.664  1.00  0.00           C
ATOM   1009  O   THR    66      55.103  39.789  55.865  1.00  0.00           O
ATOM   1010  N   VAL    67      53.829  41.157  57.169  1.00  0.00           N
ATOM   1011  H   VAL    67      53.939  42.031  57.663  1.00  0.00           H
ATOM   1012  CA  VAL    67      52.532  40.714  56.858  1.00  0.00           C
ATOM   1013  HA  VAL    67      52.872  39.894  56.226  1.00  0.00           H
ATOM   1014  CB  VAL    67      51.749  40.244  58.139  1.00  0.00           C
ATOM   1015  HB  VAL    67      50.883  39.745  57.703  1.00  0.00           H
ATOM   1016  CG1 VAL    67      52.394  39.396  59.181  1.00  0.00           C
ATOM   1017 HG11 VAL    67      51.567  38.946  59.732  1.00  0.00           H
ATOM   1018 HG12 VAL    67      52.956  38.531  58.830  1.00  0.00           H
ATOM   1019 HG13 VAL    67      53.025  40.038  59.796  1.00  0.00           H
ATOM   1020  CG2 VAL    67      51.160  41.523  58.794  1.00  0.00           C
ATOM   1021 HG21 VAL    67      50.698  41.208  59.730  1.00  0.00           H
ATOM   1022 HG22 VAL    67      52.043  42.078  59.110  1.00  0.00           H
ATOM   1023 HG23 VAL    67      50.461  42.095  58.183  1.00  0.00           H
ATOM   1024  C   VAL    67      51.662  41.444  55.793  1.00  0.00           C
ATOM   1025  O   VAL    67      50.492  41.312  55.673  1.00  0.00           O
ATOM   1026  N   LYS    68      52.434  42.276  55.005  1.00  0.00           N
ATOM   1027  H   LYS    68      53.383  42.338  55.344  1.00  0.00           H
ATOM   1028  CA  LYS    68      51.982  43.240  54.065  1.00  0.00           C
ATOM   1029  HA  LYS    68      51.239  43.896  54.517  1.00  0.00           H
ATOM   1030  CB  LYS    68      53.254  44.099  53.651  1.00  0.00           C
ATOM   1031  HB2 LYS    68      53.536  44.588  54.583  1.00  0.00           H
ATOM   1032  HB3 LYS    68      54.037  43.466  53.231  1.00  0.00           H
ATOM   1033  CG  LYS    68      52.995  45.244  52.670  1.00  0.00           C
ATOM   1034  HG2 LYS    68      52.657  44.810  51.730  1.00  0.00           H
ATOM   1035  HG3 LYS    68      52.309  45.985  53.080  1.00  0.00           H
ATOM   1036  CD  LYS    68      54.315  45.929  52.396  1.00  0.00           C
ATOM   1037  HD2 LYS    68      55.016  45.899  53.230  1.00  0.00           H
ATOM   1038  HD3 LYS    68      54.729  45.273  51.631  1.00  0.00           H
ATOM   1039  CE  LYS    68      54.217  47.310  51.824  1.00  0.00           C
ATOM   1040  HE2 LYS    68      55.154  47.552  51.323  1.00  0.00           H
ATOM   1041  HE3 LYS    68      53.321  47.368  51.207  1.00  0.00           H
ATOM   1042  NZ  LYS    68      54.064  48.308  52.948  1.00  0.00           N
ATOM   1043  HZ1 LYS    68      54.926  48.251  53.471  1.00  0.00           H
ATOM   1044  HZ2 LYS    68      53.866  49.218  52.557  1.00  0.00           H
ATOM   1045  HZ3 LYS    68      53.298  48.115  53.576  1.00  0.00           H
ATOM   1046  C   LYS    68      51.306  42.605  52.774  1.00  0.00           C
ATOM   1047  O   LYS    68      52.001  41.864  52.064  1.00  0.00           O
ATOM   1048  N   ASP    69      50.074  42.955  52.478  1.00  0.00           N
ATOM   1049  H   ASP    69      49.721  43.823  52.854  1.00  0.00           H
ATOM   1050  CA  ASP    69      49.343  42.397  51.391  1.00  0.00           C
ATOM   1051  HA  ASP    69      49.273  41.321  51.550  1.00  0.00           H
ATOM   1052  CB  ASP    69      47.926  42.990  51.336  1.00  0.00           C
ATOM   1053  HB2 ASP    69      48.100  44.064  51.274  1.00  0.00           H
ATOM   1054  HB3 ASP    69      47.272  42.507  50.610  1.00  0.00           H
ATOM   1055  CG  ASP    69      47.158  42.728  52.625  1.00  0.00           C
ATOM   1056  OD1 ASP    69      46.648  43.673  53.210  1.00  0.00           O
ATOM   1057  OD2 ASP    69      47.222  41.626  53.230  1.00  0.00           O
ATOM   1058  C   ASP    69      50.018  42.499  50.017  1.00  0.00           C
ATOM   1059  O   ASP    69      50.007  41.528  49.270  1.00  0.00           O
ATOM   1060  N   ARG    70      50.727  43.624  49.784  1.00  0.00           N
ATOM   1061  H   ARG    70      50.737  44.315  50.522  1.00  0.00           H
ATOM   1062  CA  ARG    70      51.527  43.830  48.569  1.00  0.00           C
ATOM   1063  HA  ARG    70      51.322  42.942  47.971  1.00  0.00           H
ATOM   1064  CB  ARG    70      51.001  45.099  47.848  1.00  0.00           C
ATOM   1065  HB2 ARG    70      51.208  45.892  48.566  1.00  0.00           H
ATOM   1066  HB3 ARG    70      51.679  45.225  47.004  1.00  0.00           H
ATOM   1067  CG  ARG    70      49.569  44.990  47.240  1.00  0.00           C
ATOM   1068  HG2 ARG    70      49.473  44.147  46.554  1.00  0.00           H
ATOM   1069  HG3 ARG    70      48.815  44.812  48.006  1.00  0.00           H
ATOM   1070  CD  ARG    70      49.294  46.262  46.463  1.00  0.00           C
ATOM   1071  HD2 ARG    70      50.033  46.353  45.667  1.00  0.00           H
ATOM   1072  HD3 ARG    70      48.244  46.303  46.176  1.00  0.00           H
ATOM   1073  NE  ARG    70      49.423  47.456  47.323  1.00  0.00           N
ATOM   1074  HE  ARG    70      50.283  47.981  47.248  1.00  0.00           H
ATOM   1075  CZ  ARG    70      48.645  47.812  48.288  1.00  0.00           C
ATOM   1076  NH1 ARG    70      48.903  48.822  48.962  1.00  0.00           N
ATOM   1077 HH11 ARG    70      49.647  49.453  48.702  1.00  0.00           H
ATOM   1078 HH12 ARG    70      48.257  49.251  49.610  1.00  0.00           H
ATOM   1079  NH2 ARG    70      47.538  47.391  48.636  1.00  0.00           N
ATOM   1080 HH21 ARG    70      47.227  46.472  48.354  1.00  0.00           H
ATOM   1081 HH22 ARG    70      47.090  47.878  49.398  1.00  0.00           H
ATOM   1082  C   ARG    70      53.036  43.629  48.865  1.00  0.00           C
ATOM   1083  O   ARG    70      53.850  44.374  48.299  1.00  0.00           O
ATOM   1084  N   SER    71      53.410  42.709  49.787  1.00  0.00           N
ATOM   1085  H   SER    71      52.627  42.315  50.291  1.00  0.00           H
ATOM   1086  CA  SER    71      54.782  42.319  50.083  1.00  0.00           C
ATOM   1087  HA  SER    71      55.222  43.246  50.451  1.00  0.00           H
ATOM   1088  CB  SER    71      54.820  41.293  51.178  1.00  0.00           C
ATOM   1089  HB2 SER    71      54.554  41.667  52.167  1.00  0.00           H
ATOM   1090  HB3 SER    71      54.079  40.512  51.006  1.00  0.00           H
ATOM   1091  OG  SER    71      56.036  40.787  51.307  1.00  0.00           O
ATOM   1092  HG  SER    71      56.098  40.292  52.127  1.00  0.00           H
ATOM   1093  C   SER    71      55.531  41.919  48.774  1.00  0.00           C
ATOM   1094  O   SER    71      54.922  41.136  48.044  1.00  0.00           O
ATOM   1095  N   PRO    72      56.815  42.225  48.656  1.00  0.00           N
ATOM   1096  CD  PRO    72      57.643  43.142  49.489  1.00  0.00           C
ATOM   1097  HD2 PRO    72      57.732  42.855  50.537  1.00  0.00           H
ATOM   1098  HD3 PRO    72      57.131  44.102  49.554  1.00  0.00           H
ATOM   1099  CG  PRO    72      58.991  43.315  48.836  1.00  0.00           C
ATOM   1100  HG2 PRO    72      59.784  42.891  49.452  1.00  0.00           H
ATOM   1101  HG3 PRO    72      59.065  44.387  48.658  1.00  0.00           H
ATOM   1102  CB  PRO    72      58.882  42.551  47.565  1.00  0.00           C
ATOM   1103  HB2 PRO    72      59.856  42.111  47.351  1.00  0.00           H
ATOM   1104  HB3 PRO    72      58.609  43.308  46.830  1.00  0.00           H
ATOM   1105  CA  PRO    72      57.703  41.581  47.667  1.00  0.00           C
ATOM   1106  HA  PRO    72      57.262  41.633  46.671  1.00  0.00           H
ATOM   1107  C   PRO    72      58.112  40.111  47.952  1.00  0.00           C
ATOM   1108  O   PRO    72      58.706  39.535  47.060  1.00  0.00           O
ATOM   1109  N   HID    73      57.801  39.595  49.140  1.00  0.00           N
ATOM   1110  H   HID    73      57.226  40.116  49.786  1.00  0.00           H
ATOM   1111  CA  HID    73      58.037  38.132  49.460  1.00  0.00           C
ATOM   1112  HA  HID    73      58.853  37.665  48.909  1.00  0.00           H
ATOM   1113  CB  HID    73      58.605  38.080  50.917  1.00  0.00           C
ATOM   1114  HB2 HID    73      57.758  38.189  51.595  1.00  0.00           H
ATOM   1115  HB3 HID    73      59.080  37.106  51.037  1.00  0.00           H
ATOM   1116  CG  HID    73      59.824  39.076  51.085  1.00  0.00           C
ATOM   1117  ND1 HID    73      60.930  39.042  50.345  1.00  0.00           N
ATOM   1118  HD1 HID    73      61.236  38.286  49.748  1.00  0.00           H
ATOM   1119  CE1 HID    73      61.661  40.177  50.496  1.00  0.00           C
ATOM   1120  HE1 HID    73      62.627  40.430  50.084  1.00  0.00           H
ATOM   1121  NE2 HID    73      60.998  40.949  51.345  1.00  0.00           N
ATOM   1122  CD2 HID    73      59.815  40.284  51.693  1.00  0.00           C
ATOM   1123  HD2 HID    73      58.992  40.587  52.324  1.00  0.00           H
ATOM   1124  C   HID    73      56.702  37.319  49.214  1.00  0.00           C
ATOM   1125  O   HID    73      56.802  36.092  49.336  1.00  0.00           O
ATOM   1126  N   ARG    74      55.519  38.004  48.946  1.00  0.00           N
ATOM   1127  H   ARG    74      55.543  39.011  48.881  1.00  0.00           H
ATOM   1128  CA  ARG    74      54.269  37.230  48.854  1.00  0.00           C
ATOM   1129  HA  ARG    74      54.267  36.455  49.621  1.00  0.00           H
ATOM   1130  CB  ARG    74      53.121  38.284  48.861  1.00  0.00           C
ATOM   1131  HB2 ARG    74      53.121  39.042  49.643  1.00  0.00           H
ATOM   1132  HB3 ARG    74      53.104  38.855  47.933  1.00  0.00           H
ATOM   1133  CG  ARG    74      51.764  37.554  49.015  1.00  0.00           C
ATOM   1134  HG2 ARG    74      51.509  37.016  48.103  1.00  0.00           H
ATOM   1135  HG3 ARG    74      51.926  36.826  49.810  1.00  0.00           H
ATOM   1136  CD  ARG    74      50.662  38.622  49.277  1.00  0.00           C
ATOM   1137  HD2 ARG    74      50.741  39.124  50.242  1.00  0.00           H
ATOM   1138  HD3 ARG    74      50.668  39.351  48.467  1.00  0.00           H
ATOM   1139  NE  ARG    74      49.373  38.015  49.458  1.00  0.00           N
ATOM   1140  HE  ARG    74      49.273  37.181  50.019  1.00  0.00           H
ATOM   1141  CZ  ARG    74      48.288  38.418  48.938  1.00  0.00           C
ATOM   1142  NH1 ARG    74      47.153  37.791  49.147  1.00  0.00           N
ATOM   1143 HH11 ARG    74      47.165  37.149  49.926  1.00  0.00           H
ATOM   1144 HH12 ARG    74      46.349  37.996  48.572  1.00  0.00           H
ATOM   1145  NH2 ARG    74      48.219  39.512  48.308  1.00  0.00           N
ATOM   1146 HH21 ARG    74      49.049  40.075  48.422  1.00  0.00           H
ATOM   1147 HH22 ARG    74      47.341  39.818  47.914  1.00  0.00           H
ATOM   1148  C   ARG    74      54.245  36.314  47.586  1.00  0.00           C
ATOM   1149  O   ARG    74      54.795  36.714  46.528  1.00  0.00           O
ATOM   1150  N   THR    75      53.612  35.156  47.624  1.00  0.00           N
ATOM   1151  H   THR    75      53.200  35.022  48.536  1.00  0.00           H
ATOM   1152  CA  THR    75      53.751  34.049  46.612  1.00  0.00           C
ATOM   1153  HA  THR    75      54.303  34.388  45.736  1.00  0.00           H
ATOM   1154  CB  THR    75      54.593  32.877  47.060  1.00  0.00           C
ATOM   1155  HB  THR    75      54.464  32.082  46.327  1.00  0.00           H
ATOM   1156  CG2 THR    75      56.083  33.156  47.271  1.00  0.00           C
ATOM   1157 HG21 THR    75      56.544  32.298  47.759  1.00  0.00           H
ATOM   1158 HG22 THR    75      56.670  33.377  46.381  1.00  0.00           H
ATOM   1159 HG23 THR    75      56.192  33.977  47.980  1.00  0.00           H
ATOM   1160  OG1 THR    75      54.172  32.411  48.268  1.00  0.00           O
ATOM   1161  HG1 THR    75      53.365  32.908  48.424  1.00  0.00           H
ATOM   1162  C   THR    75      52.386  33.499  46.330  1.00  0.00           C
ATOM   1163  O   THR    75      51.614  33.272  47.233  1.00  0.00           O
ATOM   1164  N   LEU    76      52.173  33.196  45.008  1.00  0.00           N
ATOM   1165  H   LEU    76      52.960  33.368  44.397  1.00  0.00           H
ATOM   1166  CA  LEU    76      51.018  32.375  44.430  1.00  0.00           C
ATOM   1167  HA  LEU    76      50.234  32.451  45.185  1.00  0.00           H
ATOM   1168  CB  LEU    76      50.686  33.018  42.983  1.00  0.00           C
ATOM   1169  HB2 LEU    76      50.404  34.056  43.158  1.00  0.00           H
ATOM   1170  HB3 LEU    76      51.642  32.924  42.467  1.00  0.00           H
ATOM   1171  CG  LEU    76      49.670  32.232  42.223  1.00  0.00           C
ATOM   1172  HG  LEU    76      50.102  31.240  42.084  1.00  0.00           H
ATOM   1173  CD1 LEU    76      48.233  32.039  42.856  1.00  0.00           C
ATOM   1174 HD11 LEU    76      47.750  33.015  42.811  1.00  0.00           H
ATOM   1175 HD12 LEU    76      47.667  31.338  42.244  1.00  0.00           H
ATOM   1176 HD13 LEU    76      48.385  31.595  43.839  1.00  0.00           H
ATOM   1177  CD2 LEU    76      49.560  32.760  40.802  1.00  0.00           C
ATOM   1178 HD21 LEU    76      50.395  32.486  40.158  1.00  0.00           H
ATOM   1179 HD22 LEU    76      48.705  32.272  40.332  1.00  0.00           H
ATOM   1180 HD23 LEU    76      49.435  33.842  40.807  1.00  0.00           H
ATOM   1181  C   LEU    76      51.578  30.956  44.276  1.00  0.00           C
ATOM   1182  O   LEU    76      52.714  30.826  43.867  1.00  0.00           O
ATOM   1183  N   MET    77      50.688  30.020  44.591  1.00  0.00           N
ATOM   1184  H   MET    77      49.771  30.314  44.893  1.00  0.00           H
ATOM   1185  CA  MET    77      51.010  28.603  44.588  1.00  0.00           C
ATOM   1186  HA  MET    77      51.740  28.340  43.822  1.00  0.00           H
ATOM   1187  CB  MET    77      51.382  28.236  46.095  1.00  0.00           C
ATOM   1188  HB2 MET    77      50.404  28.154  46.570  1.00  0.00           H
ATOM   1189  HB3 MET    77      51.805  27.233  46.062  1.00  0.00           H
ATOM   1190  CG  MET    77      52.250  29.202  46.980  1.00  0.00           C
ATOM   1191  HG2 MET    77      52.131  30.249  46.703  1.00  0.00           H
ATOM   1192  HG3 MET    77      51.880  29.149  48.003  1.00  0.00           H
ATOM   1193  SD  MET    77      53.992  28.813  47.296  1.00  0.00           S
ATOM   1194  CE  MET    77      53.812  27.168  48.039  1.00  0.00           C
ATOM   1195  HE1 MET    77      54.763  26.857  48.472  1.00  0.00           H
ATOM   1196  HE2 MET    77      53.175  27.033  48.914  1.00  0.00           H
ATOM   1197  HE3 MET    77      53.452  26.445  47.308  1.00  0.00           H
ATOM   1198  C   MET    77      49.723  27.710  44.305  1.00  0.00           C
ATOM   1199  O   MET    77      48.595  28.245  44.354  1.00  0.00           O
ATOM   1200  N   SER    78      49.899  26.412  44.027  1.00  0.00           N
ATOM   1201  H   SER    78      50.859  26.140  43.875  1.00  0.00           H
ATOM   1202  CA  SER    78      48.813  25.435  43.917  1.00  0.00           C
ATOM   1203  HA  SER    78      47.975  25.882  44.452  1.00  0.00           H
ATOM   1204  CB  SER    78      48.273  25.325  42.455  1.00  0.00           C
ATOM   1205  HB2 SER    78      47.329  24.788  42.554  1.00  0.00           H
ATOM   1206  HB3 SER    78      48.138  26.348  42.105  1.00  0.00           H
ATOM   1207  OG  SER    78      49.009  24.479  41.535  1.00  0.00           O
ATOM   1208  HG  SER    78      49.321  25.144  40.917  1.00  0.00           H
ATOM   1209  C   SER    78      49.092  24.174  44.590  1.00  0.00           C
ATOM   1210  O   SER    78      50.164  23.624  44.440  1.00  0.00           O
ATOM   1211  N   CYS    79      48.179  23.552  45.344  1.00  0.00           N
ATOM   1212  H   CYS    79      47.425  24.203  45.512  1.00  0.00           H
ATOM   1213  CA  CYS    79      47.963  22.183  45.720  1.00  0.00           C
ATOM   1214  HA  CYS    79      48.840  21.564  45.528  1.00  0.00           H
ATOM   1215  CB  CYS    79      47.679  22.162  47.266  1.00  0.00           C
ATOM   1216  HB2 CYS    79      47.402  21.145  47.539  1.00  0.00           H
ATOM   1217  HB3 CYS    79      48.517  22.499  47.876  1.00  0.00           H
ATOM   1218  SG  CYS    79      46.140  23.228  47.715  1.00  0.00           S
ATOM   1219  HG  CYS    79      45.598  22.557  48.736  1.00  0.00           H
ATOM   1220  C   CYS    79      46.692  21.561  44.918  1.00  0.00           C
ATOM   1221  O   CYS    79      46.001  22.296  44.185  1.00  0.00           O
ATOM   1222  N   PRO    80      46.398  20.258  45.078  1.00  0.00           N
ATOM   1223  CD  PRO    80      47.340  19.222  45.599  1.00  0.00           C
ATOM   1224  HD2 PRO    80      47.405  19.083  46.678  1.00  0.00           H
ATOM   1225  HD3 PRO    80      48.293  19.447  45.120  1.00  0.00           H
ATOM   1226  CG  PRO    80      46.694  17.920  45.062  1.00  0.00           C
ATOM   1227  HG2 PRO    80      46.768  17.109  45.788  1.00  0.00           H
ATOM   1228  HG3 PRO    80      47.234  17.616  44.165  1.00  0.00           H
ATOM   1229  CB  PRO    80      45.170  18.224  44.927  1.00  0.00           C
ATOM   1230  HB2 PRO    80      44.642  18.185  45.880  1.00  0.00           H
ATOM   1231  HB3 PRO    80      44.717  17.609  44.149  1.00  0.00           H
ATOM   1232  CA  PRO    80      45.205  19.644  44.525  1.00  0.00           C
ATOM   1233  HA  PRO    80      45.377  19.657  43.448  1.00  0.00           H
ATOM   1234  C   PRO    80      43.874  20.445  44.758  1.00  0.00           C
ATOM   1235  O   PRO    80      43.715  21.172  45.746  1.00  0.00           O
ATOM   1236  N   VAL    81      42.796  20.197  43.989  1.00  0.00           N
ATOM   1237  H   VAL    81      42.909  19.624  43.166  1.00  0.00           H
ATOM   1238  CA  VAL    81      41.467  20.503  44.363  1.00  0.00           C
ATOM   1239  HA  VAL    81      41.467  21.566  44.603  1.00  0.00           H
ATOM   1240  CB  VAL    81      40.490  20.340  43.240  1.00  0.00           C
ATOM   1241  HB  VAL    81      40.866  20.875  42.369  1.00  0.00           H
ATOM   1242  CG1 VAL    81      40.195  18.841  42.902  1.00  0.00           C
ATOM   1243 HG11 VAL    81      41.115  18.331  42.614  1.00  0.00           H
ATOM   1244 HG12 VAL    81      39.674  18.257  43.661  1.00  0.00           H
ATOM   1245 HG13 VAL    81      39.587  18.782  42.000  1.00  0.00           H
ATOM   1246  CG2 VAL    81      39.112  20.974  43.599  1.00  0.00           C
ATOM   1247 HG21 VAL    81      38.444  21.018  42.739  1.00  0.00           H
ATOM   1248 HG22 VAL    81      38.654  20.305  44.328  1.00  0.00           H
ATOM   1249 HG23 VAL    81      39.435  21.955  43.949  1.00  0.00           H
ATOM   1250  C   VAL    81      41.018  19.692  45.616  1.00  0.00           C
ATOM   1251  O   VAL    81      41.393  18.547  45.706  1.00  0.00           O
ATOM   1252  N   GLY    82      40.468  20.376  46.607  1.00  0.00           N
ATOM   1253  H   GLY    82      40.282  21.355  46.452  1.00  0.00           H
ATOM   1254  CA  GLY    82      40.086  19.699  47.809  1.00  0.00           C
ATOM   1255  HA2 GLY    82      39.642  20.469  48.440  1.00  0.00           H
ATOM   1256  HA3 GLY    82      39.296  18.978  47.597  1.00  0.00           H
ATOM   1257  C   GLY    82      41.268  18.966  48.582  1.00  0.00           C
ATOM   1258  O   GLY    82      41.099  17.866  49.134  1.00  0.00           O
ATOM   1259  N   GLU    83      42.437  19.596  48.797  1.00  0.00           N
ATOM   1260  H   GLU    83      42.516  20.473  48.302  1.00  0.00           H
ATOM   1261  CA  GLU    83      43.568  19.169  49.571  1.00  0.00           C
ATOM   1262  HA  GLU    83      43.124  18.474  50.283  1.00  0.00           H
ATOM   1263  CB  GLU    83      44.508  18.379  48.658  1.00  0.00           C
ATOM   1264  HB2 GLU    83      44.072  17.499  48.184  1.00  0.00           H
ATOM   1265  HB3 GLU    83      44.569  18.984  47.752  1.00  0.00           H
ATOM   1266  CG  GLU    83      45.870  18.096  49.325  1.00  0.00           C
ATOM   1267  HG2 GLU    83      46.579  17.765  48.566  1.00  0.00           H
ATOM   1268  HG3 GLU    83      46.293  19.025  49.708  1.00  0.00           H
ATOM   1269  CD  GLU    83      45.754  17.012  50.384  1.00  0.00           C
ATOM   1270  OE1 GLU    83      45.313  17.321  51.503  1.00  0.00           O
ATOM   1271  OE2 GLU    83      46.229  15.867  50.179  1.00  0.00           O
ATOM   1272  C   GLU    83      44.261  20.344  50.428  1.00  0.00           C
ATOM   1273  O   GLU    83      44.560  21.429  49.944  1.00  0.00           O
ATOM   1274  N   ALA    84      44.625  20.079  51.657  1.00  0.00           N
ATOM   1275  H   ALA    84      44.753  19.100  51.872  1.00  0.00           H
ATOM   1276  CA  ALA    84      45.069  21.055  52.629  1.00  0.00           C
ATOM   1277  HA  ALA    84      44.390  21.908  52.654  1.00  0.00           H
ATOM   1278  CB  ALA    84      45.103  20.342  53.997  1.00  0.00           C
ATOM   1279  HB1 ALA    84      45.694  19.427  54.054  1.00  0.00           H
ATOM   1280  HB2 ALA    84      45.525  21.043  54.718  1.00  0.00           H
ATOM   1281  HB3 ALA    84      44.086  20.038  54.249  1.00  0.00           H
ATOM   1282  C   ALA    84      46.485  21.448  52.278  1.00  0.00           C
ATOM   1283  O   ALA    84      47.346  20.579  52.200  1.00  0.00           O
ATOM   1284  N   PRO    85      46.764  22.751  51.965  1.00  0.00           N
ATOM   1285  CD  PRO    85      45.802  23.859  51.908  1.00  0.00           C
ATOM   1286  HD2 PRO    85      45.179  23.939  52.799  1.00  0.00           H
ATOM   1287  HD3 PRO    85      45.184  23.716  51.021  1.00  0.00           H
ATOM   1288  CG  PRO    85      46.571  25.161  51.633  1.00  0.00           C
ATOM   1289  HG2 PRO    85      46.950  25.453  52.612  1.00  0.00           H
ATOM   1290  HG3 PRO    85      45.992  25.934  51.127  1.00  0.00           H
ATOM   1291  CB  PRO    85      47.723  24.666  50.781  1.00  0.00           C
ATOM   1292  HB2 PRO    85      48.673  25.196  50.842  1.00  0.00           H
ATOM   1293  HB3 PRO    85      47.368  24.529  49.760  1.00  0.00           H
ATOM   1294  CA  PRO    85      48.036  23.188  51.313  1.00  0.00           C
ATOM   1295  HA  PRO    85      48.244  22.522  50.476  1.00  0.00           H
ATOM   1296  C   PRO    85      49.155  23.115  52.272  1.00  0.00           C
ATOM   1297  O   PRO    85      49.323  23.943  53.150  1.00  0.00           O
ATOM   1298  N   SER    86      49.948  22.063  52.086  1.00  0.00           N
ATOM   1299  H   SER    86      49.693  21.358  51.410  1.00  0.00           H
ATOM   1300  CA  SER    86      51.083  21.717  52.928  1.00  0.00           C
ATOM   1301  HA  SER    86      50.911  22.384  53.773  1.00  0.00           H
ATOM   1302  CB  SER    86      50.956  20.273  53.454  1.00  0.00           C
ATOM   1303  HB2 SER    86      50.098  20.310  54.124  1.00  0.00           H
ATOM   1304  HB3 SER    86      50.704  19.575  52.655  1.00  0.00           H
ATOM   1305  OG  SER    86      52.116  19.793  54.165  1.00  0.00           O
ATOM   1306  HG  SER    86      51.951  20.068  55.069  1.00  0.00           H
ATOM   1307  C   SER    86      52.324  22.022  52.114  1.00  0.00           C
ATOM   1308  O   SER    86      52.334  21.762  50.896  1.00  0.00           O
ATOM   1309  N   PRO    87      53.459  22.424  52.721  1.00  0.00           N
ATOM   1310  CD  PRO    87      53.635  22.798  54.147  1.00  0.00           C
ATOM   1311  HD2 PRO    87      53.878  22.000  54.850  1.00  0.00           H
ATOM   1312  HD3 PRO    87      52.748  23.213  54.626  1.00  0.00           H
ATOM   1313  CG  PRO    87      54.827  23.745  54.152  1.00  0.00           C
ATOM   1314  HG2 PRO    87      55.409  23.834  55.069  1.00  0.00           H
ATOM   1315  HG3 PRO    87      54.488  24.752  53.906  1.00  0.00           H
ATOM   1316  CB  PRO    87      55.700  23.109  53.079  1.00  0.00           C
ATOM   1317  HB2 PRO    87      56.278  22.280  53.484  1.00  0.00           H
ATOM   1318  HB3 PRO    87      56.382  23.829  52.625  1.00  0.00           H
ATOM   1319  CA  PRO    87      54.689  22.694  52.017  1.00  0.00           C
ATOM   1320  HA  PRO    87      54.462  23.540  51.367  1.00  0.00           H
ATOM   1321  C   PRO    87      55.103  21.506  51.193  1.00  0.00           C
ATOM   1322  O   PRO    87      55.767  21.706  50.165  1.00  0.00           O
ATOM   1323  N   TYR    88      54.741  20.296  51.715  1.00  0.00           N
ATOM   1324  H   TYR    88      54.400  20.299  52.665  1.00  0.00           H
ATOM   1325  CA  TYR    88      54.925  18.981  51.058  1.00  0.00           C
ATOM   1326  HA  TYR    88      55.960  18.978  50.714  1.00  0.00           H
ATOM   1327  CB  TYR    88      54.876  17.921  52.156  1.00  0.00           C
ATOM   1328  HB2 TYR    88      53.885  17.785  52.589  1.00  0.00           H
ATOM   1329  HB3 TYR    88      55.132  16.950  51.732  1.00  0.00           H
ATOM   1330  CG  TYR    88      55.895  18.172  53.292  1.00  0.00           C
ATOM   1331  CD1 TYR    88      55.448  18.588  54.556  1.00  0.00           C
ATOM   1332  HD1 TYR    88      54.373  18.673  54.627  1.00  0.00           H
ATOM   1333  CE1 TYR    88      56.339  18.979  55.588  1.00  0.00           C
ATOM   1334  HE1 TYR    88      55.965  19.414  56.503  1.00  0.00           H
ATOM   1335  CZ  TYR    88      57.708  18.911  55.376  1.00  0.00           C
ATOM   1336  OH  TYR    88      58.554  19.236  56.357  1.00  0.00           O
ATOM   1337  HH  TYR    88      58.125  19.549  57.157  1.00  0.00           H
ATOM   1338  CE2 TYR    88      58.205  18.545  54.148  1.00  0.00           C
ATOM   1339  HE2 TYR    88      59.265  18.535  53.945  1.00  0.00           H
ATOM   1340  CD2 TYR    88      57.298  18.180  53.115  1.00  0.00           C
ATOM   1341  HD2 TYR    88      57.712  17.954  52.144  1.00  0.00           H
ATOM   1342  C   TYR    88      53.949  18.549  49.949  1.00  0.00           C
ATOM   1343  O   TYR    88      54.289  17.502  49.367  1.00  0.00           O
ATOM   1344  N   ASN    89      52.882  19.223  49.633  1.00  0.00           N
ATOM   1345  H   ASN    89      52.637  19.968  50.268  1.00  0.00           H
ATOM   1346  CA  ASN    89      51.996  18.916  48.433  1.00  0.00           C
ATOM   1347  HA  ASN    89      52.463  18.165  47.797  1.00  0.00           H
ATOM   1348  CB  ASN    89      50.657  18.353  48.997  1.00  0.00           C
ATOM   1349  HB2 ASN    89      50.077  18.061  48.122  1.00  0.00           H
ATOM   1350  HB3 ASN    89      50.858  17.529  49.680  1.00  0.00           H
ATOM   1351  CG  ASN    89      49.713  19.270  49.754  1.00  0.00           C
ATOM   1352  OD1 ASN    89      49.916  20.436  49.743  1.00  0.00           O
ATOM   1353  ND2 ASN    89      48.760  18.753  50.508  1.00  0.00           N
ATOM   1354 HD21 ASN    89      48.226  19.383  51.090  1.00  0.00           H
ATOM   1355 HD22 ASN    89      48.688  17.768  50.717  1.00  0.00           H
ATOM   1356  C   ASN    89      51.887  20.080  47.476  1.00  0.00           C
ATOM   1357  O   ASN    89      51.633  19.827  46.343  1.00  0.00           O
ATOM   1358  N   SER    90      52.136  21.314  47.985  1.00  0.00           N
ATOM   1359  H   SER    90      52.602  21.317  48.880  1.00  0.00           H
ATOM   1360  CA  SER    90      51.933  22.590  47.209  1.00  0.00           C
ATOM   1361  HA  SER    90      51.024  22.593  46.606  1.00  0.00           H
ATOM   1362  CB  SER    90      51.838  23.817  48.162  1.00  0.00           C
ATOM   1363  HB2 SER    90      52.797  24.033  48.632  1.00  0.00           H
ATOM   1364  HB3 SER    90      51.639  24.659  47.500  1.00  0.00           H
ATOM   1365  OG  SER    90      50.849  23.568  49.131  1.00  0.00           O
ATOM   1366  HG  SER    90      51.100  22.784  49.626  1.00  0.00           H
ATOM   1367  C   SER    90      53.227  22.742  46.425  1.00  0.00           C
ATOM   1368  O   SER    90      54.317  22.572  46.947  1.00  0.00           O
ATOM   1369  N   ARG    91      52.973  23.182  45.214  1.00  0.00           N
ATOM   1370  H   ARG    91      52.001  23.136  44.946  1.00  0.00           H
ATOM   1371  CA  ARG    91      53.910  23.760  44.242  1.00  0.00           C
ATOM   1372  HA  ARG    91      54.874  23.583  44.717  1.00  0.00           H
ATOM   1373  CB  ARG    91      53.863  22.914  42.943  1.00  0.00           C
ATOM   1374  HB2 ARG    91      54.756  23.188  42.381  1.00  0.00           H
ATOM   1375  HB3 ARG    91      53.570  21.883  43.140  1.00  0.00           H
ATOM   1376  CG  ARG    91      52.735  23.332  42.043  1.00  0.00           C
ATOM   1377  HG2 ARG    91      51.753  23.230  42.506  1.00  0.00           H
ATOM   1378  HG3 ARG    91      52.776  24.366  41.705  1.00  0.00           H
ATOM   1379  CD  ARG    91      52.548  22.491  40.763  1.00  0.00           C
ATOM   1380  HD2 ARG    91      53.499  22.474  40.231  1.00  0.00           H
ATOM   1381  HD3 ARG    91      52.280  21.478  41.064  1.00  0.00           H
ATOM   1382  NE  ARG    91      51.469  23.059  39.965  1.00  0.00           N
ATOM   1383  HE  ARG    91      51.371  24.062  40.025  1.00  0.00           H
ATOM   1384  CZ  ARG    91      50.935  22.447  38.963  1.00  0.00           C
ATOM   1385  NH1 ARG    91      50.308  23.156  38.053  1.00  0.00           N
ATOM   1386 HH11 ARG    91      50.362  24.163  38.094  1.00  0.00           H
ATOM   1387 HH12 ARG    91      49.918  22.639  37.278  1.00  0.00           H
ATOM   1388  NH2 ARG    91      51.013  21.155  38.906  1.00  0.00           N
ATOM   1389 HH21 ARG    91      51.586  20.721  39.616  1.00  0.00           H
ATOM   1390 HH22 ARG    91      50.687  20.563  38.156  1.00  0.00           H
ATOM   1391  C   ARG    91      53.850  25.292  44.090  1.00  0.00           C
ATOM   1392  O   ARG    91      52.748  25.890  44.022  1.00  0.00           O
ATOM   1393  N   PHE    92      54.999  25.944  44.307  1.00  0.00           N
ATOM   1394  H   PHE    92      55.862  25.420  44.316  1.00  0.00           H
ATOM   1395  CA  PHE    92      55.128  27.421  44.184  1.00  0.00           C
ATOM   1396  HA  PHE    92      54.330  27.833  44.802  1.00  0.00           H
ATOM   1397  CB  PHE    92      56.489  27.917  44.688  1.00  0.00           C
ATOM   1398  HB2 PHE    92      56.415  28.137  45.753  1.00  0.00           H
ATOM   1399  HB3 PHE    92      57.126  27.039  44.585  1.00  0.00           H
ATOM   1400  CG  PHE    92      57.018  29.213  44.116  1.00  0.00           C
ATOM   1401  CD1 PHE    92      56.695  30.473  44.665  1.00  0.00           C
ATOM   1402  HD1 PHE    92      55.919  30.534  45.415  1.00  0.00           H
ATOM   1403  CE1 PHE    92      57.240  31.641  44.060  1.00  0.00           C
ATOM   1404  HE1 PHE    92      57.023  32.619  44.464  1.00  0.00           H
ATOM   1405  CZ  PHE    92      57.960  31.492  42.894  1.00  0.00           C
ATOM   1406  HZ  PHE    92      58.183  32.400  42.353  1.00  0.00           H
ATOM   1407  CE2 PHE    92      58.343  30.270  42.381  1.00  0.00           C
ATOM   1408  HE2 PHE    92      58.959  30.091  41.512  1.00  0.00           H
ATOM   1409  CD2 PHE    92      57.850  29.164  42.988  1.00  0.00           C
ATOM   1410  HD2 PHE    92      58.180  28.205  42.617  1.00  0.00           H
ATOM   1411  C   PHE    92      54.935  27.740  42.745  1.00  0.00           C
ATOM   1412  O   PHE    92      55.620  27.121  41.922  1.00  0.00           O
ATOM   1413  N   GLU    93      54.099  28.731  42.428  1.00  0.00           N
ATOM   1414  H   GLU    93      53.747  29.374  43.123  1.00  0.00           H
ATOM   1415  CA  GLU    93      53.640  29.059  41.094  1.00  0.00           C
ATOM   1416  HA  GLU    93      53.885  28.300  40.351  1.00  0.00           H
ATOM   1417  CB  GLU    93      52.144  29.034  40.981  1.00  0.00           C
ATOM   1418  HB2 GLU    93      51.669  29.701  41.701  1.00  0.00           H
ATOM   1419  HB3 GLU    93      51.881  29.391  39.984  1.00  0.00           H
ATOM   1420  CG  GLU    93      51.485  27.643  41.046  1.00  0.00           C
ATOM   1421  HG2 GLU    93      51.680  27.210  42.028  1.00  0.00           H
ATOM   1422  HG3 GLU    93      50.413  27.839  41.003  1.00  0.00           H
ATOM   1423  CD  GLU    93      51.805  26.647  39.926  1.00  0.00           C
ATOM   1424  OE1 GLU    93      50.921  25.746  39.732  1.00  0.00           O
ATOM   1425  OE2 GLU    93      52.685  26.880  39.084  1.00  0.00           O
ATOM   1426  C   GLU    93      54.177  30.437  40.572  1.00  0.00           C
ATOM   1427  O   GLU    93      54.626  30.512  39.424  1.00  0.00           O
ATOM   1428  N   SER    94      54.251  31.462  41.409  1.00  0.00           N
ATOM   1429  H   SER    94      54.070  31.300  42.389  1.00  0.00           H
ATOM   1430  CA  SER    94      54.914  32.788  41.078  1.00  0.00           C
ATOM   1431  HA  SER    94      55.976  32.737  40.841  1.00  0.00           H
ATOM   1432  CB  SER    94      54.223  33.524  39.921  1.00  0.00           C
ATOM   1433  HB2 SER    94      54.677  34.511  39.832  1.00  0.00           H
ATOM   1434  HB3 SER    94      54.348  33.030  38.958  1.00  0.00           H
ATOM   1435  OG  SER    94      52.880  33.693  40.256  1.00  0.00           O
ATOM   1436  HG  SER    94      52.850  33.329  41.144  1.00  0.00           H
ATOM   1437  C   SER    94      54.958  33.678  42.285  1.00  0.00           C
ATOM   1438  O   SER    94      54.030  33.680  43.054  1.00  0.00           O
ATOM   1439  N   VAL    95      55.971  34.582  42.436  1.00  0.00           N
ATOM   1440  H   VAL    95      56.694  34.580  41.731  1.00  0.00           H
ATOM   1441  CA  VAL    95      56.063  35.727  43.365  1.00  0.00           C
ATOM   1442  HA  VAL    95      55.751  35.376  44.349  1.00  0.00           H
ATOM   1443  CB  VAL    95      57.481  36.255  43.419  1.00  0.00           C
ATOM   1444  HB  VAL    95      57.866  36.406  42.411  1.00  0.00           H
ATOM   1445  CG1 VAL    95      57.629  37.615  44.013  1.00  0.00           C
ATOM   1446 HG11 VAL    95      58.652  37.832  44.319  1.00  0.00           H
ATOM   1447 HG12 VAL    95      57.321  38.438  43.368  1.00  0.00           H
ATOM   1448 HG13 VAL    95      56.934  37.599  44.852  1.00  0.00           H
ATOM   1449  CG2 VAL    95      58.491  35.302  44.075  1.00  0.00           C
ATOM   1450 HG21 VAL    95      58.557  34.318  43.610  1.00  0.00           H
ATOM   1451 HG22 VAL    95      59.492  35.675  43.858  1.00  0.00           H
ATOM   1452 HG23 VAL    95      58.294  35.223  45.145  1.00  0.00           H
ATOM   1453  C   VAL    95      55.020  36.784  42.933  1.00  0.00           C
ATOM   1454  O   VAL    95      55.116  37.286  41.815  1.00  0.00           O
ATOM   1455  N   ALA    96      53.993  37.112  43.782  1.00  0.00           N
ATOM   1456  H   ALA    96      54.026  36.760  44.728  1.00  0.00           H
ATOM   1457  CA  ALA    96      52.911  38.039  43.499  1.00  0.00           C
ATOM   1458  HA  ALA    96      53.219  39.020  43.139  1.00  0.00           H
ATOM   1459  CB  ALA    96      52.037  37.365  42.500  1.00  0.00           C
ATOM   1460  HB1 ALA    96      51.683  36.509  43.074  1.00  0.00           H
ATOM   1461  HB2 ALA    96      51.273  38.081  42.197  1.00  0.00           H
ATOM   1462  HB3 ALA    96      52.565  36.983  41.625  1.00  0.00           H
ATOM   1463  C   ALA    96      52.038  38.316  44.742  1.00  0.00           C
ATOM   1464  O   ALA    96      51.861  37.459  45.569  1.00  0.00           O
ATOM   1465  N   TRP    97      51.355  39.424  44.623  1.00  0.00           N
ATOM   1466  H   TRP    97      51.763  40.122  44.019  1.00  0.00           H
ATOM   1467  CA  TRP    97      50.309  39.929  45.439  1.00  0.00           C
ATOM   1468  HA  TRP    97      50.128  39.217  46.244  1.00  0.00           H
ATOM   1469  CB  TRP    97      50.819  41.177  46.128  1.00  0.00           C
ATOM   1470  HB2 TRP    97      49.964  41.640  46.618  1.00  0.00           H
ATOM   1471  HB3 TRP    97      51.639  40.822  46.753  1.00  0.00           H
ATOM   1472  CG  TRP    97      51.457  42.234  45.234  1.00  0.00           C
ATOM   1473  CD1 TRP    97      52.755  42.614  45.177  1.00  0.00           C
ATOM   1474  HD1 TRP    97      53.448  42.119  45.840  1.00  0.00           H
ATOM   1475  NE1 TRP    97      52.962  43.753  44.417  1.00  0.00           N
ATOM   1476  HE1 TRP    97      53.835  44.237  44.258  1.00  0.00           H
ATOM   1477  CE2 TRP    97      51.777  44.044  43.736  1.00  0.00           C
ATOM   1478  CZ2 TRP    97      51.457  45.004  42.759  1.00  0.00           C
ATOM   1479  HZ2 TRP    97      52.197  45.704  42.401  1.00  0.00           H
ATOM   1480  CH2 TRP    97      50.134  45.179  42.402  1.00  0.00           C
ATOM   1481  HH2 TRP    97      49.862  46.052  41.829  1.00  0.00           H
ATOM   1482  CZ3 TRP    97      49.137  44.355  42.977  1.00  0.00           C
ATOM   1483  HZ3 TRP    97      48.113  44.450  42.648  1.00  0.00           H
ATOM   1484  CE3 TRP    97      49.435  43.405  43.895  1.00  0.00           C
ATOM   1485  HE3 TRP    97      48.683  42.797  44.378  1.00  0.00           H
ATOM   1486  CD2 TRP    97      50.803  43.183  44.283  1.00  0.00           C
ATOM   1487  C   TRP    97      48.959  40.010  44.751  1.00  0.00           C
ATOM   1488  O   TRP    97      47.929  40.380  45.371  1.00  0.00           O
ATOM   1489  N   SER    98      48.915  39.716  43.510  1.00  0.00           N
ATOM   1490  H   SER    98      49.791  39.577  43.025  1.00  0.00           H
ATOM   1491  CA  SER    98      47.656  39.543  42.673  1.00  0.00           C
ATOM   1492  HA  SER    98      46.884  39.067  43.277  1.00  0.00           H
ATOM   1493  CB  SER    98      47.166  40.947  42.213  1.00  0.00           C
ATOM   1494  HB2 SER    98      46.997  41.632  43.044  1.00  0.00           H
ATOM   1495  HB3 SER    98      47.958  41.420  41.633  1.00  0.00           H
ATOM   1496  OG  SER    98      45.994  40.858  41.430  1.00  0.00           O
ATOM   1497  HG  SER    98      45.378  40.439  42.034  1.00  0.00           H
ATOM   1498  C   SER    98      47.822  38.562  41.579  1.00  0.00           C
ATOM   1499  O   SER    98      48.861  38.520  40.920  1.00  0.00           O
ATOM   1500  N   ALA    99      46.714  37.824  41.285  1.00  0.00           N
ATOM   1501  H   ALA    99      45.872  38.072  41.784  1.00  0.00           H
ATOM   1502  CA  ALA    99      46.878  36.506  40.530  1.00  0.00           C
ATOM   1503  HA  ALA    99      47.772  36.617  39.917  1.00  0.00           H
ATOM   1504  CB  ALA    99      47.191  35.549  41.657  1.00  0.00           C
ATOM   1505  HB1 ALA    99      47.480  34.575  41.263  1.00  0.00           H
ATOM   1506  HB2 ALA    99      47.992  35.892  42.312  1.00  0.00           H
ATOM   1507  HB3 ALA    99      46.305  35.397  42.275  1.00  0.00           H
ATOM   1508  C   ALA    99      45.735  36.020  39.606  1.00  0.00           C
ATOM   1509  O   ALA    99      44.552  36.370  39.831  1.00  0.00           O
ATOM   1510  N   SER   100      46.050  35.065  38.686  1.00  0.00           N
ATOM   1511  H   SER   100      47.016  34.805  38.541  1.00  0.00           H
ATOM   1512  CA  SER   100      45.114  34.176  37.980  1.00  0.00           C
ATOM   1513  HA  SER   100      44.474  33.786  38.773  1.00  0.00           H
ATOM   1514  CB  SER   100      44.420  35.049  36.939  1.00  0.00           C
ATOM   1515  HB2 SER   100      44.144  36.009  37.377  1.00  0.00           H
ATOM   1516  HB3 SER   100      45.070  35.320  36.107  1.00  0.00           H
ATOM   1517  OG  SER   100      43.398  34.223  36.534  1.00  0.00           O
ATOM   1518  HG  SER   100      42.580  34.450  36.983  1.00  0.00           H
ATOM   1519  C   SER   100      45.790  32.854  37.422  1.00  0.00           C
ATOM   1520  O   SER   100      46.984  32.843  37.202  1.00  0.00           O
ATOM   1521  N   ALA   101      45.009  31.805  37.160  1.00  0.00           N
ATOM   1522  H   ALA   101      44.034  31.863  37.417  1.00  0.00           H
ATOM   1523  CA  ALA   101      45.437  30.759  36.209  1.00  0.00           C
ATOM   1524  HA  ALA   101      46.117  31.243  35.508  1.00  0.00           H
ATOM   1525  CB  ALA   101      46.214  29.728  37.006  1.00  0.00           C
ATOM   1526  HB1 ALA   101      45.569  29.334  37.791  1.00  0.00           H
ATOM   1527  HB2 ALA   101      46.586  28.883  36.426  1.00  0.00           H
ATOM   1528  HB3 ALA   101      47.089  30.197  37.458  1.00  0.00           H
ATOM   1529  C   ALA   101      44.367  30.049  35.485  1.00  0.00           C
ATOM   1530  O   ALA   101      43.219  30.005  35.942  1.00  0.00           O
ATOM   1531  N   CYX   102      44.704  29.400  34.369  1.00  0.00           N
ATOM   1532  H   CYX   102      45.674  29.230  34.147  1.00  0.00           H
ATOM   1533  CA  CYX   102      43.719  28.649  33.523  1.00  0.00           C
ATOM   1534  HA  CYX   102      43.113  28.016  34.170  1.00  0.00           H
ATOM   1535  CB  CYX   102      42.784  29.627  32.806  1.00  0.00           C
ATOM   1536  HB2 CYX   102      42.051  29.144  32.159  1.00  0.00           H
ATOM   1537  HB3 CYX   102      42.140  30.158  33.506  1.00  0.00           H
ATOM   1538  SG  CYX   102      43.669  30.940  31.863  1.00  0.00           S
ATOM   1539  C   CYX   102      44.479  27.685  32.674  1.00  0.00           C
ATOM   1540  O   CYX   102      45.693  27.509  32.757  1.00  0.00           O
ATOM   1541  N   HIE   103      43.741  26.936  31.780  1.00  0.00           N
ATOM   1542  H   HIE   103      42.758  27.156  31.710  1.00  0.00           H
ATOM   1543  CA  HIE   103      44.287  25.893  30.930  1.00  0.00           C
ATOM   1544  HA  HIE   103      45.350  26.133  30.964  1.00  0.00           H
ATOM   1545  CB  HIE   103      44.040  24.544  31.722  1.00  0.00           C
ATOM   1546  HB2 HIE   103      44.461  24.662  32.720  1.00  0.00           H
ATOM   1547  HB3 HIE   103      42.965  24.365  31.706  1.00  0.00           H
ATOM   1548  CG  HIE   103      44.749  23.348  31.076  1.00  0.00           C
ATOM   1549  ND1 HIE   103      44.336  22.633  29.971  1.00  0.00           N
ATOM   1550  CE1 HIE   103      45.158  21.613  29.940  1.00  0.00           C
ATOM   1551  HE1 HIE   103      44.938  20.738  29.346  1.00  0.00           H
ATOM   1552  NE2 HIE   103      45.961  21.629  31.042  1.00  0.00           N
ATOM   1553  HE2 HIE   103      46.360  20.810  31.477  1.00  0.00           H
ATOM   1554  CD2 HIE   103      45.747  22.714  31.770  1.00  0.00           C
ATOM   1555  HD2 HIE   103      46.205  22.996  32.707  1.00  0.00           H
ATOM   1556  C   HIE   103      43.731  25.936  29.517  1.00  0.00           C
ATOM   1557  O   HIE   103      42.579  26.222  29.359  1.00  0.00           O
ATOM   1558  N   ASP   104      44.532  25.685  28.481  1.00  0.00           N
ATOM   1559  H   ASP   104      45.510  25.511  28.667  1.00  0.00           H
ATOM   1560  CA  ASP   104      44.111  25.752  27.056  1.00  0.00           C
ATOM   1561  HA  ASP   104      43.103  26.163  27.000  1.00  0.00           H
ATOM   1562  CB  ASP   104      44.943  26.803  26.261  1.00  0.00           C
ATOM   1563  HB2 ASP   104      44.502  27.125  25.317  1.00  0.00           H
ATOM   1564  HB3 ASP   104      45.028  27.660  26.930  1.00  0.00           H
ATOM   1565  CG  ASP   104      46.383  26.291  26.077  1.00  0.00           C
ATOM   1566  OD1 ASP   104      46.592  25.061  26.340  1.00  0.00           O
ATOM   1567  OD2 ASP   104      47.299  27.069  25.634  1.00  0.00           O
ATOM   1568  C   ASP   104      43.952  24.415  26.256  1.00  0.00           C
ATOM   1569  O   ASP   104      43.842  24.342  25.018  1.00  0.00           O
ATOM   1570  N   GLY   105      43.989  23.260  26.928  1.00  0.00           N
ATOM   1571  H   GLY   105      44.270  23.462  27.877  1.00  0.00           H
ATOM   1572  CA  GLY   105      44.034  21.903  26.439  1.00  0.00           C
ATOM   1573  HA2 GLY   105      43.684  21.242  27.232  1.00  0.00           H
ATOM   1574  HA3 GLY   105      43.455  21.830  25.518  1.00  0.00           H
ATOM   1575  C   GLY   105      45.481  21.333  26.283  1.00  0.00           C
ATOM   1576  O   GLY   105      45.679  20.130  26.043  1.00  0.00           O
ATOM   1577  N   THR   106      46.532  22.206  26.331  1.00  0.00           N
ATOM   1578  H   THR   106      46.315  23.185  26.451  1.00  0.00           H
ATOM   1579  CA  THR   106      47.992  21.896  26.105  1.00  0.00           C
ATOM   1580  HA  THR   106      48.133  20.829  25.932  1.00  0.00           H
ATOM   1581  CB  THR   106      48.446  22.588  24.782  1.00  0.00           C
ATOM   1582  HB  THR   106      48.050  23.581  24.568  1.00  0.00           H
ATOM   1583  CG2 THR   106      49.921  22.520  24.495  1.00  0.00           C
ATOM   1584 HG21 THR   106      50.646  22.924  25.202  1.00  0.00           H
ATOM   1585 HG22 THR   106      50.217  21.472  24.445  1.00  0.00           H
ATOM   1586 HG23 THR   106      50.071  23.019  23.539  1.00  0.00           H
ATOM   1587  OG1 THR   106      47.905  21.867  23.687  1.00  0.00           O
ATOM   1588  HG1 THR   106      47.021  22.211  23.543  1.00  0.00           H
ATOM   1589  C   THR   106      48.822  22.307  27.223  1.00  0.00           C
ATOM   1590  O   THR   106      49.886  21.720  27.453  1.00  0.00           O
ATOM   1591  N   SER   107      48.404  23.291  28.089  1.00  0.00           N
ATOM   1592  H   SER   107      47.699  23.947  27.782  1.00  0.00           H
ATOM   1593  CA  SER   107      49.006  23.530  29.389  1.00  0.00           C
ATOM   1594  HA  SER   107      49.017  22.665  30.052  1.00  0.00           H
ATOM   1595  CB  SER   107      50.465  24.027  29.359  1.00  0.00           C
ATOM   1596  HB2 SER   107      51.038  23.669  28.504  1.00  0.00           H
ATOM   1597  HB3 SER   107      50.496  25.116  29.385  1.00  0.00           H
ATOM   1598  OG  SER   107      51.218  23.688  30.512  1.00  0.00           O
ATOM   1599  HG  SER   107      52.130  23.578  30.234  1.00  0.00           H
ATOM   1600  C   SER   107      48.182  24.564  30.251  1.00  0.00           C
ATOM   1601  O   SER   107      47.281  25.245  29.768  1.00  0.00           O
ATOM   1602  N   TRP   108      48.663  24.620  31.484  1.00  0.00           N
ATOM   1603  H   TRP   108      49.565  24.168  31.541  1.00  0.00           H
ATOM   1604  CA  TRP   108      48.379  25.602  32.577  1.00  0.00           C
ATOM   1605  HA  TRP   108      47.309  25.747  32.733  1.00  0.00           H
ATOM   1606  CB  TRP   108      49.015  25.055  33.835  1.00  0.00           C
ATOM   1607  HB2 TRP   108      49.993  24.600  33.680  1.00  0.00           H
ATOM   1608  HB3 TRP   108      49.118  25.820  34.604  1.00  0.00           H
ATOM   1609  CG  TRP   108      48.139  23.964  34.377  1.00  0.00           C
ATOM   1610  CD1 TRP   108      48.488  22.676  34.483  1.00  0.00           C
ATOM   1611  HD1 TRP   108      49.410  22.278  34.086  1.00  0.00           H
ATOM   1612  NE1 TRP   108      47.490  21.946  35.086  1.00  0.00           N
ATOM   1613  HE1 TRP   108      47.617  20.956  35.241  1.00  0.00           H
ATOM   1614  CE2 TRP   108      46.409  22.760  35.421  1.00  0.00           C
ATOM   1615  CZ2 TRP   108      45.172  22.567  36.090  1.00  0.00           C
ATOM   1616  HZ2 TRP   108      44.895  21.590  36.457  1.00  0.00           H
ATOM   1617  CH2 TRP   108      44.376  23.685  36.461  1.00  0.00           C
ATOM   1618  HH2 TRP   108      43.406  23.554  36.917  1.00  0.00           H
ATOM   1619  CZ3 TRP   108      44.876  24.948  36.094  1.00  0.00           C
ATOM   1620  HZ3 TRP   108      44.324  25.821  36.410  1.00  0.00           H
ATOM   1621  CE3 TRP   108      46.047  25.149  35.431  1.00  0.00           C
ATOM   1622  HE3 TRP   108      46.374  26.153  35.206  1.00  0.00           H
ATOM   1623  CD2 TRP   108      46.925  24.066  35.125  1.00  0.00           C
ATOM   1624  C   TRP   108      49.078  26.910  32.233  1.00  0.00           C
ATOM   1625  O   TRP   108      50.318  27.047  32.339  1.00  0.00           O
ATOM   1626  N   LEU   109      48.278  27.878  31.774  1.00  0.00           N
ATOM   1627  H   LEU   109      47.294  27.649  31.764  1.00  0.00           H
ATOM   1628  CA  LEU   109      48.651  29.328  31.826  1.00  0.00           C
ATOM   1629  HA  LEU   109      49.660  29.370  31.415  1.00  0.00           H
ATOM   1630  CB  LEU   109      47.706  30.201  31.052  1.00  0.00           C
ATOM   1631  HB2 LEU   109      47.653  29.807  30.037  1.00  0.00           H
ATOM   1632  HB3 LEU   109      46.670  30.073  31.366  1.00  0.00           H
ATOM   1633  CG  LEU   109      47.840  31.703  30.962  1.00  0.00           C
ATOM   1634  HG  LEU   109      47.473  32.088  31.913  1.00  0.00           H
ATOM   1635  CD1 LEU   109      49.325  32.221  30.720  1.00  0.00           C
ATOM   1636 HD11 LEU   109      49.748  31.679  29.874  1.00  0.00           H
ATOM   1637 HD12 LEU   109      49.298  33.280  30.464  1.00  0.00           H
ATOM   1638 HD13 LEU   109      49.956  32.102  31.600  1.00  0.00           H
ATOM   1639  CD2 LEU   109      47.036  32.220  29.802  1.00  0.00           C
ATOM   1640 HD21 LEU   109      46.702  33.236  30.012  1.00  0.00           H
ATOM   1641 HD22 LEU   109      47.624  32.190  28.884  1.00  0.00           H
ATOM   1642 HD23 LEU   109      46.189  31.555  29.633  1.00  0.00           H
ATOM   1643  C   LEU   109      48.675  29.724  33.264  1.00  0.00           C
ATOM   1644  O   LEU   109      47.905  29.211  34.086  1.00  0.00           O
ATOM   1645  N   THR   110      49.580  30.598  33.690  1.00  0.00           N
ATOM   1646  H   THR   110      50.213  30.945  32.984  1.00  0.00           H
ATOM   1647  CA  THR   110      49.718  31.085  35.067  1.00  0.00           C
ATOM   1648  HA  THR   110      48.767  31.033  35.597  1.00  0.00           H
ATOM   1649  CB  THR   110      50.707  30.218  35.800  1.00  0.00           C
ATOM   1650  HB  THR   110      51.527  29.961  35.130  1.00  0.00           H
ATOM   1651  CG2 THR   110      51.145  30.771  37.144  1.00  0.00           C
ATOM   1652 HG21 THR   110      50.232  31.137  37.614  1.00  0.00           H
ATOM   1653 HG22 THR   110      51.751  30.046  37.687  1.00  0.00           H
ATOM   1654 HG23 THR   110      51.840  31.597  36.991  1.00  0.00           H
ATOM   1655  OG1 THR   110      50.045  29.025  36.121  1.00  0.00           O
ATOM   1656  HG1 THR   110      49.394  28.914  35.425  1.00  0.00           H
ATOM   1657  C   THR   110      50.041  32.628  35.013  1.00  0.00           C
ATOM   1658  O   THR   110      50.759  33.104  34.130  1.00  0.00           O
ATOM   1659  N   ILE   111      49.469  33.410  35.906  1.00  0.00           N
ATOM   1660  H   ILE   111      49.069  32.969  36.722  1.00  0.00           H
ATOM   1661  CA  ILE   111      49.532  34.901  35.849  1.00  0.00           C
ATOM   1662  HA  ILE   111      50.374  35.236  35.243  1.00  0.00           H
ATOM   1663  CB  ILE   111      48.184  35.415  35.239  1.00  0.00           C
ATOM   1664  HB  ILE   111      47.393  34.785  35.646  1.00  0.00           H
ATOM   1665  CG2 ILE   111      47.890  36.907  35.649  1.00  0.00           C
ATOM   1666 HG21 ILE   111      48.800  37.508  35.641  1.00  0.00           H
ATOM   1667 HG22 ILE   111      47.029  37.327  35.129  1.00  0.00           H
ATOM   1668 HG23 ILE   111      47.644  36.749  36.699  1.00  0.00           H
ATOM   1669  CG1 ILE   111      48.124  35.240  33.678  1.00  0.00           C
ATOM   1670 HG12 ILE   111      48.583  36.138  33.262  1.00  0.00           H
ATOM   1671 HG13 ILE   111      48.848  34.474  33.403  1.00  0.00           H
ATOM   1672  CD1 ILE   111      46.814  35.054  33.034  1.00  0.00           C
ATOM   1673 HD11 ILE   111      46.975  35.058  31.956  1.00  0.00           H
ATOM   1674 HD12 ILE   111      46.254  34.154  33.290  1.00  0.00           H
ATOM   1675 HD13 ILE   111      46.200  35.920  33.279  1.00  0.00           H
ATOM   1676  C   ILE   111      49.668  35.487  37.225  1.00  0.00           C
ATOM   1677  O   ILE   111      48.940  35.165  38.169  1.00  0.00           O
ATOM   1678  N   GLY   112      50.710  36.316  37.398  1.00  0.00           N
ATOM   1679  H   GLY   112      51.318  36.489  36.609  1.00  0.00           H
ATOM   1680  CA  GLY   112      51.016  37.010  38.701  1.00  0.00           C
ATOM   1681  HA2 GLY   112      50.099  36.972  39.288  1.00  0.00           H
ATOM   1682  HA3 GLY   112      51.913  36.548  39.113  1.00  0.00           H
ATOM   1683  C   GLY   112      51.423  38.505  38.536  1.00  0.00           C
ATOM   1684  O   GLY   112      51.857  38.906  37.443  1.00  0.00           O
ATOM   1685  N   ILE   113      51.367  39.247  39.620  1.00  0.00           N
ATOM   1686  H   ILE   113      51.030  38.866  40.493  1.00  0.00           H
ATOM   1687  CA  ILE   113      51.708  40.695  39.662  1.00  0.00           C
ATOM   1688  HA  ILE   113      52.404  40.848  38.838  1.00  0.00           H
ATOM   1689  CB  ILE   113      50.467  41.655  39.563  1.00  0.00           C
ATOM   1690  HB  ILE   113      49.790  41.701  40.416  1.00  0.00           H
ATOM   1691  CG2 ILE   113      51.028  43.069  39.403  1.00  0.00           C
ATOM   1692 HG21 ILE   113      50.223  43.768  39.627  1.00  0.00           H
ATOM   1693 HG22 ILE   113      51.747  43.404  40.150  1.00  0.00           H
ATOM   1694 HG23 ILE   113      51.442  43.249  38.410  1.00  0.00           H
ATOM   1695  CG1 ILE   113      49.451  41.191  38.527  1.00  0.00           C
ATOM   1696 HG12 ILE   113      50.149  40.994  37.711  1.00  0.00           H
ATOM   1697 HG13 ILE   113      48.982  40.258  38.842  1.00  0.00           H
ATOM   1698  CD1 ILE   113      48.467  42.165  38.161  1.00  0.00           C
ATOM   1699 HD11 ILE   113      48.970  42.984  37.648  1.00  0.00           H
ATOM   1700 HD12 ILE   113      47.802  41.584  37.521  1.00  0.00           H
ATOM   1701 HD13 ILE   113      47.819  42.454  38.989  1.00  0.00           H
ATOM   1702  C   ILE   113      52.355  40.985  41.018  1.00  0.00           C
ATOM   1703  O   ILE   113      51.749  40.635  42.016  1.00  0.00           O
ATOM   1704  N   SER   114      53.592  41.590  40.924  1.00  0.00           N
ATOM   1705  H   SER   114      53.798  41.900  39.985  1.00  0.00           H
ATOM   1706  CA  SER   114      54.510  42.164  41.973  1.00  0.00           C
ATOM   1707  HA  SER   114      53.813  42.220  42.809  1.00  0.00           H
ATOM   1708  CB  SER   114      55.533  41.050  42.397  1.00  0.00           C
ATOM   1709  HB2 SER   114      55.012  40.098  42.296  1.00  0.00           H
ATOM   1710  HB3 SER   114      56.331  41.051  41.655  1.00  0.00           H
ATOM   1711  OG  SER   114      56.028  41.154  43.690  1.00  0.00           O
ATOM   1712  HG  SER   114      55.468  40.767  44.366  1.00  0.00           H
ATOM   1713  C   SER   114      55.158  43.493  41.662  1.00  0.00           C
ATOM   1714  O   SER   114      54.788  44.000  40.619  1.00  0.00           O
ATOM   1715  N   GLY   115      55.967  44.069  42.558  1.00  0.00           N
ATOM   1716  H   GLY   115      56.203  43.503  43.361  1.00  0.00           H
ATOM   1717  CA  GLY   115      56.511  45.371  42.424  1.00  0.00           C
ATOM   1718  HA2 GLY   115      57.468  45.405  42.945  1.00  0.00           H
ATOM   1719  HA3 GLY   115      56.703  45.550  41.366  1.00  0.00           H
ATOM   1720  C   GLY   115      55.694  46.492  42.983  1.00  0.00           C
ATOM   1721  O   GLY   115      54.486  46.313  43.167  1.00  0.00           O
ATOM   1722  N   PRO   116      56.339  47.641  43.278  1.00  0.00           N
ATOM   1723  CD  PRO   116      57.694  47.959  42.948  1.00  0.00           C
ATOM   1724  HD2 PRO   116      57.611  48.468  41.987  1.00  0.00           H
ATOM   1725  HD3 PRO   116      58.360  47.098  43.010  1.00  0.00           H
ATOM   1726  CG  PRO   116      58.153  49.072  43.872  1.00  0.00           C
ATOM   1727  HG2 PRO   116      58.901  49.715  43.407  1.00  0.00           H
ATOM   1728  HG3 PRO   116      58.623  48.524  44.688  1.00  0.00           H
ATOM   1729  CB  PRO   116      56.880  49.767  44.300  1.00  0.00           C
ATOM   1730  HB2 PRO   116      56.727  50.575  43.584  1.00  0.00           H
ATOM   1731  HB3 PRO   116      56.786  50.220  45.287  1.00  0.00           H
ATOM   1732  CA  PRO   116      55.821  48.733  44.136  1.00  0.00           C
ATOM   1733  HA  PRO   116      55.631  48.275  45.107  1.00  0.00           H
ATOM   1734  C   PRO   116      54.512  49.346  43.655  1.00  0.00           C
ATOM   1735  O   PRO   116      54.171  49.174  42.465  1.00  0.00           O
ATOM   1736  N   ASP   117      53.694  50.003  44.500  1.00  0.00           N
ATOM   1737  H   ASP   117      54.009  50.058  45.459  1.00  0.00           H
ATOM   1738  CA  ASP   117      52.356  50.567  44.185  1.00  0.00           C
ATOM   1739  HA  ASP   117      51.704  49.721  43.969  1.00  0.00           H
ATOM   1740  CB  ASP   117      51.746  51.184  45.451  1.00  0.00           C
ATOM   1741  HB2 ASP   117      52.342  52.008  45.844  1.00  0.00           H
ATOM   1742  HB3 ASP   117      50.813  51.629  45.107  1.00  0.00           H
ATOM   1743  CG  ASP   117      51.291  50.175  46.518  1.00  0.00           C
ATOM   1744  OD1 ASP   117      51.579  48.941  46.491  1.00  0.00           O
ATOM   1745  OD2 ASP   117      50.714  50.661  47.573  1.00  0.00           O
ATOM   1746  C   ASP   117      52.288  51.451  42.970  1.00  0.00           C
ATOM   1747  O   ASP   117      51.417  51.198  42.189  1.00  0.00           O
ATOM   1748  N   ASN   118      53.253  52.392  42.775  1.00  0.00           N
ATOM   1749  H   ASN   118      53.968  52.632  43.447  1.00  0.00           H
ATOM   1750  CA  ASN   118      53.525  53.267  41.625  1.00  0.00           C
ATOM   1751  HA  ASN   118      52.587  53.598  41.181  1.00  0.00           H
ATOM   1752  CB  ASN   118      54.300  54.526  42.125  1.00  0.00           C
ATOM   1753  HB2 ASN   118      55.168  54.170  42.681  1.00  0.00           H
ATOM   1754  HB3 ASN   118      54.555  55.166  41.281  1.00  0.00           H
ATOM   1755  CG  ASN   118      53.531  55.479  42.990  1.00  0.00           C
ATOM   1756  OD1 ASN   118      52.299  55.564  43.012  1.00  0.00           O
ATOM   1757  ND2 ASN   118      54.184  56.394  43.678  1.00  0.00           N
ATOM   1758 HD21 ASN   118      53.674  57.019  44.289  1.00  0.00           H
ATOM   1759 HD22 ASN   118      55.188  56.389  43.572  1.00  0.00           H
ATOM   1760  C   ASN   118      54.292  52.499  40.461  1.00  0.00           C
ATOM   1761  O   ASN   118      54.642  53.120  39.444  1.00  0.00           O
ATOM   1762  N   GLY   119      54.647  51.209  40.523  1.00  0.00           N
ATOM   1763  H   GLY   119      54.358  50.658  41.318  1.00  0.00           H
ATOM   1764  CA  GLY   119      55.531  50.624  39.503  1.00  0.00           C
ATOM   1765  HA2 GLY   119      55.373  51.109  38.540  1.00  0.00           H
ATOM   1766  HA3 GLY   119      56.545  50.835  39.843  1.00  0.00           H
ATOM   1767  C   GLY   119      55.300  49.086  39.400  1.00  0.00           C
ATOM   1768  O   GLY   119      56.298  48.344  39.345  1.00  0.00           O
ATOM   1769  N   ALA   120      54.000  48.651  39.473  1.00  0.00           N
ATOM   1770  H   ALA   120      53.301  49.374  39.564  1.00  0.00           H
ATOM   1771  CA  ALA   120      53.615  47.247  39.431  1.00  0.00           C
ATOM   1772  HA  ALA   120      54.192  46.819  40.250  1.00  0.00           H
ATOM   1773  CB  ALA   120      52.212  47.041  39.970  1.00  0.00           C
ATOM   1774  HB1 ALA   120      51.719  46.143  39.597  1.00  0.00           H
ATOM   1775  HB2 ALA   120      52.319  47.093  41.054  1.00  0.00           H
ATOM   1776  HB3 ALA   120      51.690  47.920  39.592  1.00  0.00           H
ATOM   1777  C   ALA   120      53.918  46.511  38.069  1.00  0.00           C
ATOM   1778  O   ALA   120      53.830  47.159  36.996  1.00  0.00           O
ATOM   1779  N   VAL   121      54.279  45.242  38.129  1.00  0.00           N
ATOM   1780  H   VAL   121      54.344  44.733  38.999  1.00  0.00           H
ATOM   1781  CA  VAL   121      54.670  44.535  36.883  1.00  0.00           C
ATOM   1782  HA  VAL   121      54.281  45.106  36.040  1.00  0.00           H
ATOM   1783  CB  VAL   121      56.155  44.523  36.653  1.00  0.00           C
ATOM   1784  HB  VAL   121      56.690  44.151  37.526  1.00  0.00           H
ATOM   1785  CG1 VAL   121      56.413  43.504  35.492  1.00  0.00           C
ATOM   1786 HG11 VAL   121      55.672  43.719  34.722  1.00  0.00           H
ATOM   1787 HG12 VAL   121      57.344  43.671  34.951  1.00  0.00           H
ATOM   1788 HG13 VAL   121      56.278  42.510  35.920  1.00  0.00           H
ATOM   1789  CG2 VAL   121      56.558  45.972  36.219  1.00  0.00           C
ATOM   1790 HG21 VAL   121      57.613  45.967  35.944  1.00  0.00           H
ATOM   1791 HG22 VAL   121      55.967  46.313  35.368  1.00  0.00           H
ATOM   1792 HG23 VAL   121      56.355  46.604  37.084  1.00  0.00           H
ATOM   1793  C   VAL   121      54.025  43.161  36.934  1.00  0.00           C
ATOM   1794  O   VAL   121      54.312  42.444  37.856  1.00  0.00           O
ATOM   1795  N   ALA   122      53.151  42.822  35.942  1.00  0.00           N
ATOM   1796  H   ALA   122      52.933  43.493  35.221  1.00  0.00           H
ATOM   1797  CA  ALA   122      52.615  41.529  35.750  1.00  0.00           C
ATOM   1798  HA  ALA   122      52.667  41.035  36.720  1.00  0.00           H
ATOM   1799  CB  ALA   122      51.333  41.695  35.028  1.00  0.00           C
ATOM   1800  HB1 ALA   122      50.826  40.730  35.033  1.00  0.00           H
ATOM   1801  HB2 ALA   122      50.622  42.414  35.433  1.00  0.00           H
ATOM   1802  HB3 ALA   122      51.435  41.926  33.967  1.00  0.00           H
ATOM   1803  C   ALA   122      53.619  40.566  34.959  1.00  0.00           C
ATOM   1804  O   ALA   122      54.297  40.988  34.062  1.00  0.00           O
ATOM   1805  N   VAL   123      53.434  39.248  35.245  1.00  0.00           N
ATOM   1806  H   VAL   123      52.866  38.896  36.002  1.00  0.00           H
ATOM   1807  CA  VAL   123      54.280  38.190  34.625  1.00  0.00           C
ATOM   1808  HA  VAL   123      54.679  38.584  33.689  1.00  0.00           H
ATOM   1809  CB  VAL   123      55.477  37.913  35.547  1.00  0.00           C
ATOM   1810  HB  VAL   123      56.181  37.228  35.074  1.00  0.00           H
ATOM   1811  CG1 VAL   123      56.447  39.117  35.830  1.00  0.00           C
ATOM   1812 HG11 VAL   123      57.066  38.736  36.642  1.00  0.00           H
ATOM   1813 HG12 VAL   123      57.044  39.376  34.956  1.00  0.00           H
ATOM   1814 HG13 VAL   123      55.872  39.925  36.285  1.00  0.00           H
ATOM   1815  CG2 VAL   123      55.093  37.190  36.866  1.00  0.00           C
ATOM   1816 HG21 VAL   123      55.966  37.043  37.502  1.00  0.00           H
ATOM   1817 HG22 VAL   123      54.389  37.838  37.388  1.00  0.00           H
ATOM   1818 HG23 VAL   123      54.685  36.199  36.666  1.00  0.00           H
ATOM   1819  C   VAL   123      53.441  36.934  34.265  1.00  0.00           C
ATOM   1820  O   VAL   123      52.375  36.719  34.740  1.00  0.00           O
ATOM   1821  N   LEU   124      53.882  36.239  33.205  1.00  0.00           N
ATOM   1822  H   LEU   124      54.664  36.574  32.660  1.00  0.00           H
ATOM   1823  CA  LEU   124      53.031  35.183  32.654  1.00  0.00           C
ATOM   1824  HA  LEU   124      52.252  34.984  33.390  1.00  0.00           H
ATOM   1825  CB  LEU   124      52.456  35.781  31.316  1.00  0.00           C
ATOM   1826  HB2 LEU   124      53.217  36.180  30.646  1.00  0.00           H
ATOM   1827  HB3 LEU   124      51.900  35.033  30.749  1.00  0.00           H
ATOM   1828  CG  LEU   124      51.479  36.950  31.532  1.00  0.00           C
ATOM   1829  HG  LEU   124      50.838  36.876  32.411  1.00  0.00           H
ATOM   1830  CD1 LEU   124      52.209  38.359  31.524  1.00  0.00           C
ATOM   1831 HD11 LEU   124      53.019  38.526  32.234  1.00  0.00           H
ATOM   1832 HD12 LEU   124      52.643  38.526  30.538  1.00  0.00           H
ATOM   1833 HD13 LEU   124      51.464  39.143  31.658  1.00  0.00           H
ATOM   1834  CD2 LEU   124      50.508  37.068  30.346  1.00  0.00           C
ATOM   1835 HD21 LEU   124      49.824  36.234  30.506  1.00  0.00           H
ATOM   1836 HD22 LEU   124      50.022  38.033  30.493  1.00  0.00           H
ATOM   1837 HD23 LEU   124      51.027  36.935  29.397  1.00  0.00           H
ATOM   1838  C   LEU   124      53.823  33.892  32.447  1.00  0.00           C
ATOM   1839  O   LEU   124      54.956  34.014  31.913  1.00  0.00           O
ATOM   1840  N   LYS   125      53.230  32.765  32.846  1.00  0.00           N
ATOM   1841  H   LYS   125      52.280  32.758  33.189  1.00  0.00           H
ATOM   1842  CA  LYS   125      53.867  31.432  32.770  1.00  0.00           C
ATOM   1843  HA  LYS   125      54.851  31.514  32.306  1.00  0.00           H
ATOM   1844  CB  LYS   125      54.211  31.121  34.214  1.00  0.00           C
ATOM   1845  HB2 LYS   125      54.662  32.029  34.616  1.00  0.00           H
ATOM   1846  HB3 LYS   125      53.236  30.970  34.677  1.00  0.00           H
ATOM   1847  CG  LYS   125      55.264  29.974  34.381  1.00  0.00           C
ATOM   1848  HG2 LYS   125      55.091  29.088  33.770  1.00  0.00           H
ATOM   1849  HG3 LYS   125      56.245  30.398  34.163  1.00  0.00           H
ATOM   1850  CD  LYS   125      55.420  29.440  35.816  1.00  0.00           C
ATOM   1851  HD2 LYS   125      56.337  28.854  35.866  1.00  0.00           H
ATOM   1852  HD3 LYS   125      55.550  30.328  36.436  1.00  0.00           H
ATOM   1853  CE  LYS   125      54.212  28.746  36.328  1.00  0.00           C
ATOM   1854  HE2 LYS   125      53.338  29.348  36.575  1.00  0.00           H
ATOM   1855  HE3 LYS   125      53.969  28.029  35.544  1.00  0.00           H
ATOM   1856  NZ  LYS   125      54.573  27.967  37.512  1.00  0.00           N
ATOM   1857  HZ1 LYS   125      55.296  27.346  37.179  1.00  0.00           H
ATOM   1858  HZ2 LYS   125      54.984  28.500  38.265  1.00  0.00           H
ATOM   1859  HZ3 LYS   125      53.811  27.402  37.858  1.00  0.00           H
ATOM   1860  C   LYS   125      53.012  30.552  31.896  1.00  0.00           C
ATOM   1861  O   LYS   125      51.740  30.641  31.985  1.00  0.00           O
ATOM   1862  N   TYR   126      53.639  29.702  31.081  1.00  0.00           N
ATOM   1863  H   TYR   126      54.626  29.834  30.912  1.00  0.00           H
ATOM   1864  CA  TYR   126      53.041  28.534  30.375  1.00  0.00           C
ATOM   1865  HA  TYR   126      52.204  28.152  30.959  1.00  0.00           H
ATOM   1866  CB  TYR   126      52.479  29.053  29.056  1.00  0.00           C
ATOM   1867  HB2 TYR   126      51.964  30.002  29.198  1.00  0.00           H
ATOM   1868  HB3 TYR   126      53.272  29.373  28.381  1.00  0.00           H
ATOM   1869  CG  TYR   126      51.650  28.021  28.245  1.00  0.00           C
ATOM   1870  CD1 TYR   126      52.202  27.338  27.170  1.00  0.00           C
ATOM   1871  HD1 TYR   126      53.194  27.517  26.779  1.00  0.00           H
ATOM   1872  CE1 TYR   126      51.517  26.374  26.380  1.00  0.00           C
ATOM   1873  HE1 TYR   126      52.031  25.924  25.544  1.00  0.00           H
ATOM   1874  CZ  TYR   126      50.118  26.228  26.576  1.00  0.00           C
ATOM   1875  OH  TYR   126      49.423  25.423  25.781  1.00  0.00           O
ATOM   1876  HH  TYR   126      48.497  25.657  25.680  1.00  0.00           H
ATOM   1877  CE2 TYR   126      49.554  26.992  27.591  1.00  0.00           C
ATOM   1878  HE2 TYR   126      48.475  26.994  27.636  1.00  0.00           H
ATOM   1879  CD2 TYR   126      50.261  27.899  28.427  1.00  0.00           C
ATOM   1880  HD2 TYR   126      49.793  28.446  29.232  1.00  0.00           H
ATOM   1881  C   TYR   126      54.011  27.365  30.291  1.00  0.00           C
ATOM   1882  O   TYR   126      55.220  27.548  30.200  1.00  0.00           O
ATOM   1883  N   ASN   127      53.573  26.153  30.578  1.00  0.00           N
ATOM   1884  H   ASN   127      52.597  26.021  30.802  1.00  0.00           H
ATOM   1885  CA  ASN   127      54.359  24.868  30.700  1.00  0.00           C
ATOM   1886  HA  ASN   127      53.790  24.001  31.035  1.00  0.00           H
ATOM   1887  CB  ASN   127      54.937  24.372  29.348  1.00  0.00           C
ATOM   1888  HB2 ASN   127      55.316  25.189  28.734  1.00  0.00           H
ATOM   1889  HB3 ASN   127      55.804  23.720  29.457  1.00  0.00           H
ATOM   1890  CG  ASN   127      53.972  23.732  28.472  1.00  0.00           C
ATOM   1891  OD1 ASN   127      53.271  22.873  28.837  1.00  0.00           O
ATOM   1892  ND2 ASN   127      53.853  24.122  27.257  1.00  0.00           N
ATOM   1893 HD21 ASN   127      53.251  23.742  26.540  1.00  0.00           H
ATOM   1894 HD22 ASN   127      54.467  24.873  26.978  1.00  0.00           H
ATOM   1895  C   ASN   127      55.450  25.044  31.825  1.00  0.00           C
ATOM   1896  O   ASN   127      56.516  24.409  31.745  1.00  0.00           O
ATOM   1897  N   GLY   128      55.261  25.956  32.865  1.00  0.00           N
ATOM   1898  H   GLY   128      54.351  26.376  32.987  1.00  0.00           H
ATOM   1899  CA  GLY   128      56.171  26.130  33.974  1.00  0.00           C
ATOM   1900  HA2 GLY   128      55.735  26.598  34.858  1.00  0.00           H
ATOM   1901  HA3 GLY   128      56.590  25.176  34.291  1.00  0.00           H
ATOM   1902  C   GLY   128      57.304  27.100  33.574  1.00  0.00           C
ATOM   1903  O   GLY   128      58.144  27.258  34.498  1.00  0.00           O
ATOM   1904  N   ILE   129      57.209  27.752  32.446  1.00  0.00           N
ATOM   1905  H   ILE   129      56.573  27.484  31.707  1.00  0.00           H
ATOM   1906  CA  ILE   129      58.256  28.627  32.016  1.00  0.00           C
ATOM   1907  HA  ILE   129      59.042  28.562  32.767  1.00  0.00           H
ATOM   1908  CB  ILE   129      58.814  28.184  30.640  1.00  0.00           C
ATOM   1909  HB  ILE   129      58.060  28.320  29.863  1.00  0.00           H
ATOM   1910  CG2 ILE   129      60.022  29.082  30.420  1.00  0.00           C
ATOM   1911 HG21 ILE   129      60.550  28.716  29.540  1.00  0.00           H
ATOM   1912 HG22 ILE   129      59.661  30.057  30.093  1.00  0.00           H
ATOM   1913 HG23 ILE   129      60.610  29.207  31.330  1.00  0.00           H
ATOM   1914  CG1 ILE   129      59.256  26.747  30.631  1.00  0.00           C
ATOM   1915 HG12 ILE   129      58.320  26.187  30.613  1.00  0.00           H
ATOM   1916 HG13 ILE   129      59.609  26.454  29.642  1.00  0.00           H
ATOM   1917  CD1 ILE   129      60.312  26.349  31.601  1.00  0.00           C
ATOM   1918 HD11 ILE   129      60.465  25.276  31.488  1.00  0.00           H
ATOM   1919 HD12 ILE   129      61.211  26.869  31.272  1.00  0.00           H
ATOM   1920 HD13 ILE   129      59.963  26.603  32.601  1.00  0.00           H
ATOM   1921  C   ILE   129      57.689  30.108  31.993  1.00  0.00           C
ATOM   1922  O   ILE   129      56.746  30.474  31.301  1.00  0.00           O
ATOM   1923  N   ILE   130      58.273  30.971  32.851  1.00  0.00           N
ATOM   1924  H   ILE   130      59.166  30.657  33.204  1.00  0.00           H
ATOM   1925  CA  ILE   130      57.865  32.427  32.751  1.00  0.00           C
ATOM   1926  HA  ILE   130      56.779  32.520  32.772  1.00  0.00           H
ATOM   1927  CB  ILE   130      58.380  33.311  33.976  1.00  0.00           C
ATOM   1928  HB  ILE   130      59.465  33.232  33.913  1.00  0.00           H
ATOM   1929  CG2 ILE   130      57.979  34.786  33.654  1.00  0.00           C
ATOM   1930 HG21 ILE   130      58.286  35.396  34.504  1.00  0.00           H
ATOM   1931 HG22 ILE   130      58.454  35.112  32.729  1.00  0.00           H
ATOM   1932 HG23 ILE   130      56.891  34.746  33.591  1.00  0.00           H
ATOM   1933  CG1 ILE   130      57.679  32.788  35.276  1.00  0.00           C
ATOM   1934 HG12 ILE   130      56.600  32.730  35.129  1.00  0.00           H
ATOM   1935 HG13 ILE   130      58.097  31.808  35.503  1.00  0.00           H
ATOM   1936  CD1 ILE   130      57.926  33.573  36.605  1.00  0.00           C
ATOM   1937 HD11 ILE   130      57.518  32.933  37.387  1.00  0.00           H
ATOM   1938 HD12 ILE   130      58.988  33.733  36.790  1.00  0.00           H
ATOM   1939 HD13 ILE   130      57.410  34.529  36.512  1.00  0.00           H
ATOM   1940  C   ILE   130      58.288  32.952  31.356  1.00  0.00           C
ATOM   1941  O   ILE   130      59.386  32.628  30.853  1.00  0.00           O
ATOM   1942  N   THR   131      57.369  33.542  30.614  1.00  0.00           N
ATOM   1943  H   THR   131      56.490  33.827  31.020  1.00  0.00           H
ATOM   1944  CA  THR   131      57.481  33.574  29.119  1.00  0.00           C
ATOM   1945  HA  THR   131      58.482  33.476  28.699  1.00  0.00           H
ATOM   1946  CB  THR   131      56.699  32.478  28.397  1.00  0.00           C
ATOM   1947  HB  THR   131      57.090  31.551  28.817  1.00  0.00           H
ATOM   1948  CG2 THR   131      55.163  32.540  28.585  1.00  0.00           C
ATOM   1949 HG21 THR   131      54.760  33.433  28.107  1.00  0.00           H
ATOM   1950 HG22 THR   131      54.715  31.644  28.155  1.00  0.00           H
ATOM   1951 HG23 THR   131      54.965  32.494  29.655  1.00  0.00           H
ATOM   1952  OG1 THR   131      57.117  32.356  27.035  1.00  0.00           O
ATOM   1953  HG1 THR   131      57.901  31.806  26.970  1.00  0.00           H
ATOM   1954  C   THR   131      57.020  34.851  28.533  1.00  0.00           C
ATOM   1955  O   THR   131      57.418  35.222  27.400  1.00  0.00           O
ATOM   1956  N   ASP   132      56.304  35.711  29.258  1.00  0.00           N
ATOM   1957  H   ASP   132      56.032  35.489  30.204  1.00  0.00           H
ATOM   1958  CA  ASP   132      55.843  37.002  28.966  1.00  0.00           C
ATOM   1959  HA  ASP   132      56.521  37.521  28.288  1.00  0.00           H
ATOM   1960  CB  ASP   132      54.510  36.892  28.176  1.00  0.00           C
ATOM   1961  HB2 ASP   132      54.411  35.961  27.619  1.00  0.00           H
ATOM   1962  HB3 ASP   132      53.694  37.102  28.867  1.00  0.00           H
ATOM   1963  CG  ASP   132      54.311  38.037  27.140  1.00  0.00           C
ATOM   1964  OD1 ASP   132      53.484  37.865  26.210  1.00  0.00           O
ATOM   1965  OD2 ASP   132      54.994  39.094  27.183  1.00  0.00           O
ATOM   1966  C   ASP   132      55.789  37.950  30.185  1.00  0.00           C
ATOM   1967  O   ASP   132      55.888  37.551  31.359  1.00  0.00           O
ATOM   1968  N   THR   133      55.742  39.241  29.912  1.00  0.00           N
ATOM   1969  H   THR   133      55.687  39.658  28.993  1.00  0.00           H
ATOM   1970  CA  THR   133      55.492  40.298  30.964  1.00  0.00           C
ATOM   1971  HA  THR   133      54.961  39.778  31.761  1.00  0.00           H
ATOM   1972  CB  THR   133      56.764  40.751  31.625  1.00  0.00           C
ATOM   1973  HB  THR   133      57.189  39.897  32.152  1.00  0.00           H
ATOM   1974  CG2 THR   133      57.879  41.122  30.693  1.00  0.00           C
ATOM   1975 HG21 THR   133      58.813  41.341  31.208  1.00  0.00           H
ATOM   1976 HG22 THR   133      58.099  40.212  30.134  1.00  0.00           H
ATOM   1977 HG23 THR   133      57.599  41.988  30.094  1.00  0.00           H
ATOM   1978  OG1 THR   133      56.670  41.691  32.601  1.00  0.00           O
ATOM   1979  HG1 THR   133      56.178  41.243  33.293  1.00  0.00           H
ATOM   1980  C   THR   133      54.631  41.430  30.470  1.00  0.00           C
ATOM   1981  O   THR   133      54.538  41.629  29.285  1.00  0.00           O
ATOM   1982  N   ILE   134      54.057  42.278  31.369  1.00  0.00           N
ATOM   1983  H   ILE   134      54.255  42.184  32.355  1.00  0.00           H
ATOM   1984  CA  ILE   134      53.164  43.410  31.073  1.00  0.00           C
ATOM   1985  HA  ILE   134      53.385  43.845  30.098  1.00  0.00           H
ATOM   1986  CB  ILE   134      51.711  42.947  31.132  1.00  0.00           C
ATOM   1987  HB  ILE   134      51.609  42.430  32.086  1.00  0.00           H
ATOM   1988  CG2 ILE   134      50.558  44.015  31.051  1.00  0.00           C
ATOM   1989 HG21 ILE   134      49.600  43.658  31.430  1.00  0.00           H
ATOM   1990 HG22 ILE   134      50.882  44.802  31.732  1.00  0.00           H
ATOM   1991 HG23 ILE   134      50.387  44.343  30.026  1.00  0.00           H
ATOM   1992  CG1 ILE   134      51.286  41.819  30.132  1.00  0.00           C
ATOM   1993 HG12 ILE   134      51.490  42.089  29.096  1.00  0.00           H
ATOM   1994 HG13 ILE   134      51.971  40.988  30.298  1.00  0.00           H
ATOM   1995  CD1 ILE   134      49.847  41.335  30.422  1.00  0.00           C
ATOM   1996 HD11 ILE   134      49.223  42.033  29.864  1.00  0.00           H
ATOM   1997 HD12 ILE   134      49.692  40.379  29.922  1.00  0.00           H
ATOM   1998 HD13 ILE   134      49.466  41.453  31.436  1.00  0.00           H
ATOM   1999  C   ILE   134      53.309  44.431  32.184  1.00  0.00           C
ATOM   2000  O   ILE   134      53.010  44.172  33.315  1.00  0.00           O
ATOM   2001  N   LYS   135      53.822  45.617  31.903  1.00  0.00           N
ATOM   2002  H   LYS   135      54.041  45.930  30.967  1.00  0.00           H
ATOM   2003  CA  LYS   135      53.838  46.770  32.869  1.00  0.00           C
ATOM   2004  HA  LYS   135      54.172  46.352  33.818  1.00  0.00           H
ATOM   2005  CB  LYS   135      54.958  47.688  32.185  1.00  0.00           C
ATOM   2006  HB2 LYS   135      54.680  47.809  31.138  1.00  0.00           H
ATOM   2007  HB3 LYS   135      54.841  48.714  32.533  1.00  0.00           H
ATOM   2008  CG  LYS   135      56.384  47.107  32.253  1.00  0.00           C
ATOM   2009  HG2 LYS   135      56.530  46.910  33.315  1.00  0.00           H
ATOM   2010  HG3 LYS   135      56.575  46.307  31.539  1.00  0.00           H
ATOM   2011  CD  LYS   135      57.526  48.157  32.026  1.00  0.00           C
ATOM   2012  HD2 LYS   135      58.520  47.711  32.078  1.00  0.00           H
ATOM   2013  HD3 LYS   135      57.419  48.497  30.995  1.00  0.00           H
ATOM   2014  CE  LYS   135      57.445  49.453  32.917  1.00  0.00           C
ATOM   2015  HE2 LYS   135      56.471  49.933  32.827  1.00  0.00           H
ATOM   2016  HE3 LYS   135      57.564  49.171  33.963  1.00  0.00           H
ATOM   2017  NZ  LYS   135      58.533  50.410  32.487  1.00  0.00           N
ATOM   2018  HZ1 LYS   135      58.561  51.234  33.071  1.00  0.00           H
ATOM   2019  HZ2 LYS   135      59.471  50.036  32.498  1.00  0.00           H
ATOM   2020  HZ3 LYS   135      58.274  50.733  31.566  1.00  0.00           H
ATOM   2021  C   LYS   135      52.466  47.572  33.167  1.00  0.00           C
ATOM   2022  O   LYS   135      51.392  47.379  32.582  1.00  0.00           O
ATOM   2023  N   SER   136      52.602  48.568  34.067  1.00  0.00           N
ATOM   2024  H   SER   136      53.574  48.702  34.303  1.00  0.00           H
ATOM   2025  CA  SER   136      51.589  49.532  34.365  1.00  0.00           C
ATOM   2026  HA  SER   136      50.691  49.052  34.754  1.00  0.00           H
ATOM   2027  CB  SER   136      52.155  50.351  35.563  1.00  0.00           C
ATOM   2028  HB2 SER   136      53.078  50.863  35.293  1.00  0.00           H
ATOM   2029  HB3 SER   136      51.522  51.203  35.813  1.00  0.00           H
ATOM   2030  OG  SER   136      52.328  49.667  36.733  1.00  0.00           O
ATOM   2031  HG  SER   136      52.893  48.929  36.492  1.00  0.00           H
ATOM   2032  C   SER   136      51.371  50.527  33.190  1.00  0.00           C
ATOM   2033  O   SER   136      52.200  50.529  32.246  1.00  0.00           O
ATOM   2034  N   TRP   137      50.306  51.205  33.140  1.00  0.00           N
ATOM   2035  H   TRP   137      49.623  50.865  33.800  1.00  0.00           H
ATOM   2036  CA  TRP   137      50.025  52.203  32.139  1.00  0.00           C
ATOM   2037  HA  TRP   137      50.967  52.572  31.735  1.00  0.00           H
ATOM   2038  CB  TRP   137      49.270  51.498  30.891  1.00  0.00           C
ATOM   2039  HB2 TRP   137      49.186  52.242  30.099  1.00  0.00           H
ATOM   2040  HB3 TRP   137      49.897  50.731  30.436  1.00  0.00           H
ATOM   2041  CG  TRP   137      47.904  50.901  31.037  1.00  0.00           C
ATOM   2042  CD1 TRP   137      46.743  51.480  30.842  1.00  0.00           C
ATOM   2043  HD1 TRP   137      46.600  52.429  30.345  1.00  0.00           H
ATOM   2044  NE1 TRP   137      45.786  50.530  31.212  1.00  0.00           N
ATOM   2045  HE1 TRP   137      44.805  50.743  31.088  1.00  0.00           H
ATOM   2046  CE2 TRP   137      46.274  49.355  31.651  1.00  0.00           C
ATOM   2047  CZ2 TRP   137      45.661  48.086  31.891  1.00  0.00           C
ATOM   2048  HZ2 TRP   137      44.588  47.955  31.887  1.00  0.00           H
ATOM   2049  CH2 TRP   137      46.498  47.062  32.425  1.00  0.00           C
ATOM   2050  HH2 TRP   137      46.107  46.085  32.668  1.00  0.00           H
ATOM   2051  CZ3 TRP   137      47.893  47.224  32.333  1.00  0.00           C
ATOM   2052  HZ3 TRP   137      48.524  46.427  32.692  1.00  0.00           H
ATOM   2053  CE3 TRP   137      48.467  48.422  31.871  1.00  0.00           C
ATOM   2054  HE3 TRP   137      49.521  48.618  31.739  1.00  0.00           H
ATOM   2055  CD2 TRP   137      47.696  49.565  31.607  1.00  0.00           C
ATOM   2056  C   TRP   137      49.216  53.436  32.763  1.00  0.00           C
ATOM   2057  O   TRP   137      49.010  54.453  32.046  1.00  0.00           O
ATOM   2058  N   ARG   138      48.906  53.407  34.072  1.00  0.00           N
ATOM   2059  H   ARG   138      48.949  52.490  34.493  1.00  0.00           H
ATOM   2060  CA  ARG   138      48.476  54.524  34.941  1.00  0.00           C
ATOM   2061  HA  ARG   138      48.719  55.492  34.506  1.00  0.00           H
ATOM   2062  CB  ARG   138      46.947  54.540  35.068  1.00  0.00           C
ATOM   2063  HB2 ARG   138      46.619  53.729  35.718  1.00  0.00           H
ATOM   2064  HB3 ARG   138      46.748  55.449  35.636  1.00  0.00           H
ATOM   2065  CG  ARG   138      46.155  54.585  33.856  1.00  0.00           C
ATOM   2066  HG2 ARG   138      46.438  53.703  33.283  1.00  0.00           H
ATOM   2067  HG3 ARG   138      45.120  54.597  34.198  1.00  0.00           H
ATOM   2068  CD  ARG   138      46.275  55.887  33.100  1.00  0.00           C
ATOM   2069  HD2 ARG   138      45.878  56.706  33.700  1.00  0.00           H
ATOM   2070  HD3 ARG   138      47.307  56.180  32.908  1.00  0.00           H
ATOM   2071  NE  ARG   138      45.446  55.884  31.909  1.00  0.00           N
ATOM   2072  HE  ARG   138      44.527  56.270  32.070  1.00  0.00           H
ATOM   2073  CZ  ARG   138      45.630  55.317  30.713  1.00  0.00           C
ATOM   2074  NH1 ARG   138      46.852  54.920  30.423  1.00  0.00           N
ATOM   2075 HH11 ARG   138      47.535  54.794  31.157  1.00  0.00           H
ATOM   2076 HH12 ARG   138      47.084  54.721  29.460  1.00  0.00           H
ATOM   2077  NH2 ARG   138      44.762  55.448  29.786  1.00  0.00           N
ATOM   2078 HH21 ARG   138      43.892  55.893  30.041  1.00  0.00           H
ATOM   2079 HH22 ARG   138      44.908  55.142  28.835  1.00  0.00           H
ATOM   2080  C   ARG   138      49.104  54.579  36.299  1.00  0.00           C
ATOM   2081  O   ARG   138      49.214  55.660  36.885  1.00  0.00           O
ATOM   2082  N   ASN   139      49.724  53.532  36.797  1.00  0.00           N
ATOM   2083  H   ASN   139      49.687  52.725  36.190  1.00  0.00           H
ATOM   2084  CA  ASN   139      50.767  53.605  37.863  1.00  0.00           C
ATOM   2085  HA  ASN   139      51.246  52.662  38.127  1.00  0.00           H
ATOM   2086  CB  ASN   139      52.025  54.400  37.487  1.00  0.00           C
ATOM   2087  HB2 ASN   139      51.749  55.441  37.313  1.00  0.00           H
ATOM   2088  HB3 ASN   139      52.746  54.514  38.296  1.00  0.00           H
ATOM   2089  CG  ASN   139      52.741  53.832  36.339  1.00  0.00           C
ATOM   2090  OD1 ASN   139      52.388  54.045  35.191  1.00  0.00           O
ATOM   2091  ND2 ASN   139      53.816  53.134  36.505  1.00  0.00           N
ATOM   2092 HD21 ASN   139      54.366  53.090  35.659  1.00  0.00           H
ATOM   2093 HD22 ASN   139      54.097  53.034  37.471  1.00  0.00           H
ATOM   2094  C   ASN   139      50.115  53.868  39.256  1.00  0.00           C
ATOM   2095  O   ASN   139      50.626  54.658  39.990  1.00  0.00           O
ATOM   2096  N   ASN   140      49.091  53.095  39.642  1.00  0.00           N
ATOM   2097  H   ASN   140      48.808  52.368  39.000  1.00  0.00           H
ATOM   2098  CA  ASN   140      48.607  52.916  40.999  1.00  0.00           C
ATOM   2099  HA  ASN   140      49.492  53.018  41.627  1.00  0.00           H
ATOM   2100  CB  ASN   140      47.784  54.128  41.422  1.00  0.00           C
ATOM   2101  HB2 ASN   140      48.159  55.102  41.104  1.00  0.00           H
ATOM   2102  HB3 ASN   140      46.880  54.164  40.812  1.00  0.00           H
ATOM   2103  CG  ASN   140      47.362  54.154  42.888  1.00  0.00           C
ATOM   2104  OD1 ASN   140      47.422  53.243  43.705  1.00  0.00           O
ATOM   2105  ND2 ASN   140      46.789  55.231  43.325  1.00  0.00           N
ATOM   2106 HD21 ASN   140      46.570  55.229  44.311  1.00  0.00           H
ATOM   2107 HD22 ASN   140      46.841  56.105  42.823  1.00  0.00           H
ATOM   2108  C   ASN   140      47.975  51.533  41.191  1.00  0.00           C
ATOM   2109  O   ASN   140      46.748  51.406  41.009  1.00  0.00           O
ATOM   2110  N   ILE   141      48.706  50.478  41.565  1.00  0.00           N
ATOM   2111  H   ILE   141      49.556  50.935  41.865  1.00  0.00           H
ATOM   2112  CA  ILE   141      48.338  49.084  41.966  1.00  0.00           C
ATOM   2113  HA  ILE   141      49.255  48.511  42.105  1.00  0.00           H
ATOM   2114  CB  ILE   141      47.500  49.019  43.298  1.00  0.00           C
ATOM   2115  HB  ILE   141      46.531  49.416  42.998  1.00  0.00           H
ATOM   2116  CG2 ILE   141      47.271  47.519  43.726  1.00  0.00           C
ATOM   2117 HG21 ILE   141      46.531  47.546  44.527  1.00  0.00           H
ATOM   2118 HG22 ILE   141      46.830  46.870  42.971  1.00  0.00           H
ATOM   2119 HG23 ILE   141      48.188  47.068  44.107  1.00  0.00           H
ATOM   2120  CG1 ILE   141      48.160  49.857  44.414  1.00  0.00           C
ATOM   2121 HG12 ILE   141      49.126  49.387  44.595  1.00  0.00           H
ATOM   2122 HG13 ILE   141      48.157  50.881  44.042  1.00  0.00           H
ATOM   2123  CD1 ILE   141      47.390  49.740  45.714  1.00  0.00           C
ATOM   2124 HD11 ILE   141      47.405  48.691  46.011  1.00  0.00           H
ATOM   2125 HD12 ILE   141      47.828  50.239  46.579  1.00  0.00           H
ATOM   2126 HD13 ILE   141      46.341  50.000  45.565  1.00  0.00           H
ATOM   2127  C   ILE   141      47.592  48.339  40.791  1.00  0.00           C
ATOM   2128  O   ILE   141      46.469  47.975  40.757  1.00  0.00           O
ATOM   2129  N   LEU   142      48.376  48.171  39.691  1.00  0.00           N
ATOM   2130  H   LEU   142      49.262  48.655  39.667  1.00  0.00           H
ATOM   2131  CA  LEU   142      48.007  47.208  38.596  1.00  0.00           C
ATOM   2132  HA  LEU   142      47.165  47.575  38.010  1.00  0.00           H
ATOM   2133  CB  LEU   142      49.152  47.019  37.559  1.00  0.00           C
ATOM   2134  HB2 LEU   142      49.227  47.919  36.949  1.00  0.00           H
ATOM   2135  HB3 LEU   142      50.082  46.787  38.077  1.00  0.00           H
ATOM   2136  CG  LEU   142      48.860  45.848  36.573  1.00  0.00           C
ATOM   2137  HG  LEU   142      48.670  44.833  36.924  1.00  0.00           H
ATOM   2138  CD1 LEU   142      47.813  46.125  35.527  1.00  0.00           C
ATOM   2139 HD11 LEU   142      46.826  46.218  35.979  1.00  0.00           H
ATOM   2140 HD12 LEU   142      47.959  47.031  34.937  1.00  0.00           H
ATOM   2141 HD13 LEU   142      47.695  45.263  34.872  1.00  0.00           H
ATOM   2142  CD2 LEU   142      50.197  45.745  35.781  1.00  0.00           C
ATOM   2143 HD21 LEU   142      50.868  45.536  36.613  1.00  0.00           H
ATOM   2144 HD22 LEU   142      50.166  44.961  35.025  1.00  0.00           H
ATOM   2145 HD23 LEU   142      50.481  46.675  35.287  1.00  0.00           H
ATOM   2146  C   LEU   142      47.571  45.869  39.198  1.00  0.00           C
ATOM   2147  O   LEU   142      48.340  45.221  39.849  1.00  0.00           O
ATOM   2148  N   ARG   143      46.296  45.450  38.886  1.00  0.00           N
ATOM   2149  H   ARG   143      45.793  46.102  38.301  1.00  0.00           H
ATOM   2150  CA  ARG   143      45.562  44.371  39.565  1.00  0.00           C
ATOM   2151  HA  ARG   143      46.177  43.635  40.085  1.00  0.00           H
ATOM   2152  CB  ARG   143      44.851  44.890  40.793  1.00  0.00           C
ATOM   2153  HB2 ARG   143      44.257  44.132  41.304  1.00  0.00           H
ATOM   2154  HB3 ARG   143      45.577  45.226  41.533  1.00  0.00           H
ATOM   2155  CG  ARG   143      43.787  45.966  40.531  1.00  0.00           C
ATOM   2156  HG2 ARG   143      44.111  46.571  39.685  1.00  0.00           H
ATOM   2157  HG3 ARG   143      42.832  45.453  40.412  1.00  0.00           H
ATOM   2158  CD  ARG   143      43.612  46.901  41.715  1.00  0.00           C
ATOM   2159  HD2 ARG   143      43.242  46.404  42.611  1.00  0.00           H
ATOM   2160  HD3 ARG   143      44.559  47.342  42.025  1.00  0.00           H
ATOM   2161  NE  ARG   143      42.665  47.994  41.351  1.00  0.00           N
ATOM   2162  HE  ARG   143      41.757  47.946  41.791  1.00  0.00           H
ATOM   2163  CZ  ARG   143      43.018  49.227  40.915  1.00  0.00           C
ATOM   2164  NH1 ARG   143      42.180  50.190  40.971  1.00  0.00           N
ATOM   2165 HH11 ARG   143      41.370  50.051  41.560  1.00  0.00           H
ATOM   2166 HH12 ARG   143      42.545  51.116  40.800  1.00  0.00           H
ATOM   2167  NH2 ARG   143      44.200  49.540  40.434  1.00  0.00           N
ATOM   2168 HH21 ARG   143      44.977  48.897  40.494  1.00  0.00           H
ATOM   2169 HH22 ARG   143      44.351  50.530  40.306  1.00  0.00           H
ATOM   2170  C   ARG   143      44.706  43.525  38.671  1.00  0.00           C
ATOM   2171  O   ARG   143      44.339  43.837  37.529  1.00  0.00           O
ATOM   2172  N   THR   144      44.355  42.316  39.086  1.00  0.00           N
ATOM   2173  H   THR   144      44.555  42.006  40.026  1.00  0.00           H
ATOM   2174  CA  THR   144      43.821  41.202  38.385  1.00  0.00           C
ATOM   2175  HA  THR   144      43.430  41.575  37.439  1.00  0.00           H
ATOM   2176  CB  THR   144      44.908  40.256  37.686  1.00  0.00           C
ATOM   2177  HB  THR   144      45.692  40.844  37.208  1.00  0.00           H
ATOM   2178  CG2 THR   144      45.755  39.379  38.638  1.00  0.00           C
ATOM   2179 HG21 THR   144      46.488  39.994  39.158  1.00  0.00           H
ATOM   2180 HG22 THR   144      45.070  38.913  39.346  1.00  0.00           H
ATOM   2181 HG23 THR   144      46.238  38.582  38.073  1.00  0.00           H
ATOM   2182  OG1 THR   144      44.463  39.371  36.720  1.00  0.00           O
ATOM   2183  HG1 THR   144      44.977  39.382  35.909  1.00  0.00           H
ATOM   2184  C   THR   144      42.728  40.498  39.271  1.00  0.00           C
ATOM   2185  O   THR   144      42.224  41.009  40.284  1.00  0.00           O
ATOM   2186  N   GLN   145      42.294  39.363  38.679  1.00  0.00           N
ATOM   2187  H   GLN   145      42.802  39.046  37.866  1.00  0.00           H
ATOM   2188  CA  GLN   145      40.997  38.668  38.835  1.00  0.00           C
ATOM   2189  HA  GLN   145      40.215  39.428  38.834  1.00  0.00           H
ATOM   2190  CB  GLN   145      40.841  37.612  37.737  1.00  0.00           C
ATOM   2191  HB2 GLN   145      41.697  36.963  37.549  1.00  0.00           H
ATOM   2192  HB3 GLN   145      40.009  36.983  38.053  1.00  0.00           H
ATOM   2193  CG  GLN   145      40.543  38.445  36.492  1.00  0.00           C
ATOM   2194  HG2 GLN   145      39.774  39.175  36.752  1.00  0.00           H
ATOM   2195  HG3 GLN   145      41.366  39.146  36.356  1.00  0.00           H
ATOM   2196  CD  GLN   145      40.120  37.650  35.238  1.00  0.00           C
ATOM   2197  OE1 GLN   145      40.778  37.552  34.225  1.00  0.00           O
ATOM   2198  NE2 GLN   145      38.951  37.079  35.319  1.00  0.00           N
ATOM   2199 HE21 GLN   145      38.437  37.086  36.188  1.00  0.00           H
ATOM   2200 HE22 GLN   145      38.829  36.313  34.673  1.00  0.00           H
ATOM   2201  C   GLN   145      40.863  37.983  40.190  1.00  0.00           C
ATOM   2202  O   GLN   145      39.785  38.140  40.780  1.00  0.00           O
ATOM   2203  N   GLU   146      41.945  37.353  40.700  1.00  0.00           N
ATOM   2204  H   GLU   146      42.886  37.595  40.423  1.00  0.00           H
ATOM   2205  CA  GLU   146      41.855  36.405  41.872  1.00  0.00           C
ATOM   2206  HA  GLU   146      42.854  35.970  41.913  1.00  0.00           H
ATOM   2207  CB  GLU   146      41.636  37.161  43.286  1.00  0.00           C
ATOM   2208  HB2 GLU   146      40.567  37.363  43.351  1.00  0.00           H
ATOM   2209  HB3 GLU   146      41.804  36.483  44.123  1.00  0.00           H
ATOM   2210  CG  GLU   146      42.342  38.461  43.531  1.00  0.00           C
ATOM   2211  HG2 GLU   146      41.857  39.321  43.069  1.00  0.00           H
ATOM   2212  HG3 GLU   146      42.249  38.596  44.609  1.00  0.00           H
ATOM   2213  CD  GLU   146      43.791  38.424  43.190  1.00  0.00           C
ATOM   2214  OE1 GLU   146      44.431  37.382  43.305  1.00  0.00           O
ATOM   2215  OE2 GLU   146      44.386  39.461  42.863  1.00  0.00           O
ATOM   2216  C   GLU   146      40.925  35.243  41.579  1.00  0.00           C
ATOM   2217  O   GLU   146      40.092  34.846  42.451  1.00  0.00           O
ATOM   2218  N   SER   147      40.900  34.766  40.363  1.00  0.00           N
ATOM   2219  H   SER   147      41.566  35.103  39.683  1.00  0.00           H
ATOM   2220  CA  SER   147      39.882  33.815  39.827  1.00  0.00           C
ATOM   2221  HA  SER   147      39.765  33.005  40.548  1.00  0.00           H
ATOM   2222  CB  SER   147      38.550  34.658  39.772  1.00  0.00           C
ATOM   2223  HB2 SER   147      38.796  35.690  39.519  1.00  0.00           H
ATOM   2224  HB3 SER   147      37.882  34.347  38.970  1.00  0.00           H
ATOM   2225  OG  SER   147      37.895  34.559  41.029  1.00  0.00           O
ATOM   2226  HG  SER   147      38.562  34.689  41.707  1.00  0.00           H
ATOM   2227  C   SER   147      40.263  33.318  38.420  1.00  0.00           C
ATOM   2228  O   SER   147      41.104  34.023  37.803  1.00  0.00           O
ATOM   2229  N   GLH   148      39.629  32.234  37.961  1.00  0.00           N
ATOM   2230  H   GLH   148      38.927  31.749  38.503  1.00  0.00           H
ATOM   2231  CA  GLH   148      40.030  31.520  36.740  1.00  0.00           C
ATOM   2232  HA  GLH   148      41.094  31.286  36.726  1.00  0.00           H
ATOM   2233  CB  GLH   148      39.318  30.113  36.617  1.00  0.00           C
ATOM   2234  HB2 GLH   148      39.544  29.481  37.476  1.00  0.00           H
ATOM   2235  HB3 GLH   148      38.251  30.318  36.699  1.00  0.00           H
ATOM   2236  CG  GLH   148      39.602  29.365  35.360  1.00  0.00           C
ATOM   2237  HG2 GLH   148      39.502  29.960  34.452  1.00  0.00           H
ATOM   2238  HG3 GLH   148      40.628  29.001  35.396  1.00  0.00           H
ATOM   2239  CD  GLH   148      38.640  28.192  35.299  1.00  0.00           C
ATOM   2240  OE1 GLH   148      38.958  27.118  35.888  1.00  0.00           O
ATOM   2241  OE2 GLH   148      37.401  28.402  34.889  1.00  0.00           O
ATOM   2242  HE2 GLH   148      37.256  29.335  34.716  1.00  0.00           H
ATOM   2243  C   GLH   148      39.836  32.419  35.504  1.00  0.00           C
ATOM   2244  O   GLH   148      38.748  32.994  35.244  1.00  0.00           O
ATOM   2245  N   CYX   149      40.830  32.472  34.620  1.00  0.00           N
ATOM   2246  H   CYX   149      41.710  32.125  34.975  1.00  0.00           H
ATOM   2247  CA  CYX   149      40.728  33.030  33.229  1.00  0.00           C
ATOM   2248  HA  CYX   149      40.098  33.920  33.230  1.00  0.00           H
ATOM   2249  CB  CYX   149      42.172  33.481  32.765  1.00  0.00           C
ATOM   2250  HB2 CYX   149      42.182  33.696  31.696  1.00  0.00           H
ATOM   2251  HB3 CYX   149      42.333  34.417  33.301  1.00  0.00           H
ATOM   2252  SG  CYX   149      43.714  32.548  33.096  1.00  0.00           S
ATOM   2253  C   CYX   149      39.964  32.115  32.249  1.00  0.00           C
ATOM   2254  O   CYX   149      40.148  30.930  32.373  1.00  0.00           O
ATOM   2255  N   ALA   150      38.979  32.612  31.503  1.00  0.00           N
ATOM   2256  H   ALA   150      38.854  33.614  31.493  1.00  0.00           H
ATOM   2257  CA  ALA   150      38.258  31.914  30.428  1.00  0.00           C
ATOM   2258  HA  ALA   150      37.934  30.975  30.878  1.00  0.00           H
ATOM   2259  CB  ALA   150      37.013  32.635  29.968  1.00  0.00           C
ATOM   2260  HB1 ALA   150      36.639  32.065  29.117  1.00  0.00           H
ATOM   2261  HB2 ALA   150      36.325  32.593  30.813  1.00  0.00           H
ATOM   2262  HB3 ALA   150      37.101  33.659  29.603  1.00  0.00           H
ATOM   2263  C   ALA   150      39.141  31.591  29.187  1.00  0.00           C
ATOM   2264  O   ALA   150      40.013  32.397  28.893  1.00  0.00           O
ATOM   2265  N   CYX   151      38.836  30.498  28.419  1.00  0.00           N
ATOM   2266  H   CYX   151      38.059  29.941  28.745  1.00  0.00           H
ATOM   2267  CA  CYX   151      39.590  30.041  27.246  1.00  0.00           C
ATOM   2268  HA  CYX   151      40.274  30.752  26.785  1.00  0.00           H
ATOM   2269  CB  CYX   151      40.451  28.925  27.818  1.00  0.00           C
ATOM   2270  HB2 CYX   151      39.741  28.319  28.381  1.00  0.00           H
ATOM   2271  HB3 CYX   151      40.868  28.386  26.968  1.00  0.00           H
ATOM   2272  SG  CYX   151      41.739  29.390  28.982  1.00  0.00           S
ATOM   2273  C   CYX   151      38.573  29.572  26.122  1.00  0.00           C
ATOM   2274  O   CYX   151      37.896  28.543  26.196  1.00  0.00           O
ATOM   2275  N   VAL   152      38.497  30.425  25.141  1.00  0.00           N
ATOM   2276  H   VAL   152      39.359  30.904  24.923  1.00  0.00           H
ATOM   2277  CA  VAL   152      37.657  30.209  23.992  1.00  0.00           C
ATOM   2278  HA  VAL   152      37.186  29.225  23.989  1.00  0.00           H
ATOM   2279  CB  VAL   152      36.545  31.295  24.001  1.00  0.00           C
ATOM   2280  HB  VAL   152      36.977  32.255  24.283  1.00  0.00           H
ATOM   2281  CG1 VAL   152      35.896  31.531  22.638  1.00  0.00           C
ATOM   2282 HG11 VAL   152      36.577  31.934  21.889  1.00  0.00           H
ATOM   2283 HG12 VAL   152      35.356  30.614  22.401  1.00  0.00           H
ATOM   2284 HG13 VAL   152      35.096  32.270  22.698  1.00  0.00           H
ATOM   2285  CG2 VAL   152      35.444  31.105  25.078  1.00  0.00           C
ATOM   2286 HG21 VAL   152      35.942  30.937  26.032  1.00  0.00           H
ATOM   2287 HG22 VAL   152      34.825  32.003  25.086  1.00  0.00           H
ATOM   2288 HG23 VAL   152      34.753  30.337  24.730  1.00  0.00           H
ATOM   2289  C   VAL   152      38.383  30.258  22.634  1.00  0.00           C
ATOM   2290  O   VAL   152      39.193  31.149  22.517  1.00  0.00           O
ATOM   2291  N   ASN   153      38.323  29.280  21.718  1.00  0.00           N
ATOM   2292  H   ASN   153      37.766  28.481  21.986  1.00  0.00           H
ATOM   2293  CA  ASN   153      39.073  29.177  20.441  1.00  0.00           C
ATOM   2294  HA  ASN   153      38.770  28.198  20.073  1.00  0.00           H
ATOM   2295  CB  ASN   153      38.540  30.341  19.482  1.00  0.00           C
ATOM   2296  HB2 ASN   153      38.706  31.338  19.891  1.00  0.00           H
ATOM   2297  HB3 ASN   153      39.168  30.281  18.593  1.00  0.00           H
ATOM   2298  CG  ASN   153      36.975  30.353  19.164  1.00  0.00           C
ATOM   2299  OD1 ASN   153      36.470  31.155  18.393  1.00  0.00           O
ATOM   2300  ND2 ASN   153      36.120  29.512  19.720  1.00  0.00           N
ATOM   2301 HD21 ASN   153      35.196  29.373  19.339  1.00  0.00           H
ATOM   2302 HD22 ASN   153      36.345  28.821  20.421  1.00  0.00           H
ATOM   2303  C   ASN   153      40.576  29.151  20.714  1.00  0.00           C
ATOM   2304  O   ASN   153      41.464  29.630  19.981  1.00  0.00           O
ATOM   2305  N   GLY   154      40.893  28.385  21.783  1.00  0.00           N
ATOM   2306  H   GLY   154      40.210  27.874  22.323  1.00  0.00           H
ATOM   2307  CA  GLY   154      42.242  27.929  22.073  1.00  0.00           C
ATOM   2308  HA2 GLY   154      42.077  27.169  22.837  1.00  0.00           H
ATOM   2309  HA3 GLY   154      42.716  27.535  21.174  1.00  0.00           H
ATOM   2310  C   GLY   154      43.239  28.909  22.708  1.00  0.00           C
ATOM   2311  O   GLY   154      44.285  28.523  23.279  1.00  0.00           O
ATOM   2312  N   SER   155      42.881  30.177  22.607  1.00  0.00           N
ATOM   2313  H   SER   155      42.048  30.301  22.050  1.00  0.00           H
ATOM   2314  CA  SER   155      43.428  31.256  23.421  1.00  0.00           C
ATOM   2315  HA  SER   155      44.468  31.097  23.702  1.00  0.00           H
ATOM   2316  CB  SER   155      43.486  32.595  22.698  1.00  0.00           C
ATOM   2317  HB2 SER   155      42.457  32.950  22.653  1.00  0.00           H
ATOM   2318  HB3 SER   155      43.953  33.346  23.337  1.00  0.00           H
ATOM   2319  OG  SER   155      44.091  32.539  21.492  1.00  0.00           O
ATOM   2320  HG  SER   155      44.775  31.867  21.428  1.00  0.00           H
ATOM   2321  C   SER   155      42.660  31.543  24.685  1.00  0.00           C
ATOM   2322  O   SER   155      41.463  31.434  24.678  1.00  0.00           O
ATOM   2323  N   CYX   156      43.420  32.047  25.715  1.00  0.00           N
ATOM   2324  H   CYX   156      44.411  32.181  25.576  1.00  0.00           H
ATOM   2325  CA  CYX   156      42.850  32.457  26.985  1.00  0.00           C
ATOM   2326  HA  CYX   156      41.823  32.092  26.986  1.00  0.00           H
ATOM   2327  CB  CYX   156      43.538  31.775  28.132  1.00  0.00           C
ATOM   2328  HB2 CYX   156      44.587  32.049  28.244  1.00  0.00           H
ATOM   2329  HB3 CYX   156      42.948  32.098  28.989  1.00  0.00           H
ATOM   2330  SG  CYX   156      43.409  29.952  28.034  1.00  0.00           S
ATOM   2331  C   CYX   156      42.797  34.024  27.042  1.00  0.00           C
ATOM   2332  O   CYX   156      43.490  34.726  26.295  1.00  0.00           O
ATOM   2333  N   PHE   157      41.948  34.515  27.983  1.00  0.00           N
ATOM   2334  H   PHE   157      41.392  33.852  28.502  1.00  0.00           H
ATOM   2335  CA  PHE   157      41.709  35.954  28.230  1.00  0.00           C
ATOM   2336  HA  PHE   157      42.565  36.364  27.694  1.00  0.00           H
ATOM   2337  CB  PHE   157      40.317  36.399  27.693  1.00  0.00           C
ATOM   2338  HB2 PHE   157      39.570  36.005  28.382  1.00  0.00           H
ATOM   2339  HB3 PHE   157      40.222  37.481  27.792  1.00  0.00           H
ATOM   2340  CG  PHE   157      39.983  35.900  26.299  1.00  0.00           C
ATOM   2341  CD1 PHE   157      39.574  34.563  26.097  1.00  0.00           C
ATOM   2342  HD1 PHE   157      39.417  33.884  26.923  1.00  0.00           H
ATOM   2343  CE1 PHE   157      39.276  34.091  24.778  1.00  0.00           C
ATOM   2344  HE1 PHE   157      38.919  33.101  24.532  1.00  0.00           H
ATOM   2345  CZ  PHE   157      39.489  34.959  23.755  1.00  0.00           C
ATOM   2346  HZ  PHE   157      39.335  34.537  22.773  1.00  0.00           H
ATOM   2347  CE2 PHE   157      39.977  36.316  23.885  1.00  0.00           C
ATOM   2348  HE2 PHE   157      40.154  37.008  23.075  1.00  0.00           H
ATOM   2349  CD2 PHE   157      40.224  36.759  25.172  1.00  0.00           C
ATOM   2350  HD2 PHE   157      40.721  37.716  25.243  1.00  0.00           H
ATOM   2351  C   PHE   157      41.757  36.344  29.669  1.00  0.00           C
ATOM   2352  O   PHE   157      41.243  35.597  30.467  1.00  0.00           O
ATOM   2353  N   THR   158      42.295  37.503  29.948  1.00  0.00           N
ATOM   2354  H   THR   158      42.556  38.072  29.155  1.00  0.00           H
ATOM   2355  CA  THR   158      42.451  38.107  31.304  1.00  0.00           C
ATOM   2356  HA  THR   158      41.783  37.551  31.963  1.00  0.00           H
ATOM   2357  CB  THR   158      43.822  37.929  32.066  1.00  0.00           C
ATOM   2358  HB  THR   158      44.105  36.910  31.801  1.00  0.00           H
ATOM   2359  CG2 THR   158      44.902  38.931  31.627  1.00  0.00           C
ATOM   2360 HG21 THR   158      44.629  39.969  31.817  1.00  0.00           H
ATOM   2361 HG22 THR   158      45.854  38.756  32.129  1.00  0.00           H
ATOM   2362 HG23 THR   158      45.088  38.689  30.580  1.00  0.00           H
ATOM   2363  OG1 THR   158      43.657  38.006  33.447  1.00  0.00           O
ATOM   2364  HG1 THR   158      42.980  37.392  33.740  1.00  0.00           H
ATOM   2365  C   THR   158      42.100  39.538  31.329  1.00  0.00           C
ATOM   2366  O   THR   158      42.043  40.221  30.256  1.00  0.00           O
ATOM   2367  N   VAL   159      41.577  40.028  32.472  1.00  0.00           N
ATOM   2368  H   VAL   159      41.863  39.554  33.316  1.00  0.00           H
ATOM   2369  CA  VAL   159      40.931  41.357  32.565  1.00  0.00           C
ATOM   2370  HA  VAL   159      41.169  41.871  31.634  1.00  0.00           H
ATOM   2371  CB  VAL   159      39.422  41.384  32.614  1.00  0.00           C
ATOM   2372  HB  VAL   159      39.064  41.162  33.619  1.00  0.00           H
ATOM   2373  CG1 VAL   159      38.956  42.875  32.322  1.00  0.00           C
ATOM   2374 HG11 VAL   159      39.526  43.580  32.927  1.00  0.00           H
ATOM   2375 HG12 VAL   159      39.311  43.134  31.325  1.00  0.00           H
ATOM   2376 HG13 VAL   159      37.900  43.055  32.523  1.00  0.00           H
ATOM   2377  CG2 VAL   159      38.813  40.289  31.713  1.00  0.00           C
ATOM   2378 HG21 VAL   159      37.733  40.380  31.599  1.00  0.00           H
ATOM   2379 HG22 VAL   159      39.263  40.385  30.726  1.00  0.00           H
ATOM   2380 HG23 VAL   159      39.001  39.292  32.113  1.00  0.00           H
ATOM   2381  C   VAL   159      41.466  42.092  33.717  1.00  0.00           C
ATOM   2382  O   VAL   159      41.300  41.671  34.862  1.00  0.00           O
ATOM   2383  N   MET   160      42.169  43.218  33.452  1.00  0.00           N
ATOM   2384  H   MET   160      42.117  43.476  32.476  1.00  0.00           H
ATOM   2385  CA  MET   160      43.020  43.963  34.411  1.00  0.00           C
ATOM   2386  HA  MET   160      42.736  43.535  35.371  1.00  0.00           H
ATOM   2387  CB  MET   160      44.462  43.569  34.147  1.00  0.00           C
ATOM   2388  HB2 MET   160      44.770  43.784  33.123  1.00  0.00           H
ATOM   2389  HB3 MET   160      45.018  44.152  34.880  1.00  0.00           H
ATOM   2390  CG  MET   160      44.769  42.112  34.407  1.00  0.00           C
ATOM   2391  HG2 MET   160      44.681  41.988  35.487  1.00  0.00           H
ATOM   2392  HG3 MET   160      44.046  41.497  33.870  1.00  0.00           H
ATOM   2393  SD  MET   160      46.306  41.387  33.821  1.00  0.00           S
ATOM   2394  CE  MET   160      47.594  42.404  34.614  1.00  0.00           C
ATOM   2395  HE1 MET   160      47.035  43.039  35.302  1.00  0.00           H
ATOM   2396  HE2 MET   160      48.247  41.719  35.155  1.00  0.00           H
ATOM   2397  HE3 MET   160      48.154  43.074  33.961  1.00  0.00           H
ATOM   2398  C   MET   160      42.716  45.457  34.470  1.00  0.00           C
ATOM   2399  O   MET   160      42.129  46.019  33.582  1.00  0.00           O
ATOM   2400  N   THR   161      43.136  46.066  35.558  1.00  0.00           N
ATOM   2401  H   THR   161      43.478  45.473  36.301  1.00  0.00           H
ATOM   2402  CA  THR   161      42.786  47.467  35.947  1.00  0.00           C
ATOM   2403  HA  THR   161      42.319  48.060  35.161  1.00  0.00           H
ATOM   2404  CB  THR   161      41.677  47.482  36.959  1.00  0.00           C
ATOM   2405  HB  THR   161      41.854  46.827  37.812  1.00  0.00           H
ATOM   2406  CG2 THR   161      41.379  48.867  37.544  1.00  0.00           C
ATOM   2407 HG21 THR   161      41.124  49.594  36.773  1.00  0.00           H
ATOM   2408 HG22 THR   161      40.620  48.694  38.308  1.00  0.00           H
ATOM   2409 HG23 THR   161      42.306  49.252  37.968  1.00  0.00           H
ATOM   2410  OG1 THR   161      40.448  47.160  36.335  1.00  0.00           O
ATOM   2411  HG1 THR   161      39.801  47.754  36.719  1.00  0.00           H
ATOM   2412  C   THR   161      44.015  48.181  36.602  1.00  0.00           C
ATOM   2413  O   THR   161      44.478  47.636  37.630  1.00  0.00           O
ATOM   2414  N   ASP   162      44.434  49.294  36.106  1.00  0.00           N
ATOM   2415  H   ASP   162      43.924  49.792  35.392  1.00  0.00           H
ATOM   2416  CA  ASP   162      45.534  50.187  36.559  1.00  0.00           C
ATOM   2417  HA  ASP   162      45.794  49.797  37.543  1.00  0.00           H
ATOM   2418  CB  ASP   162      46.734  50.197  35.670  1.00  0.00           C
ATOM   2419  HB2 ASP   162      47.013  49.183  35.386  1.00  0.00           H
ATOM   2420  HB3 ASP   162      46.503  50.719  34.741  1.00  0.00           H
ATOM   2421  CG  ASP   162      48.050  50.808  36.245  1.00  0.00           C
ATOM   2422  OD1 ASP   162      48.997  51.056  35.419  1.00  0.00           O
ATOM   2423  OD2 ASP   162      48.098  51.208  37.438  1.00  0.00           O
ATOM   2424  C   ASP   162      44.849  51.539  36.960  1.00  0.00           C
ATOM   2425  O   ASP   162      43.899  52.027  36.397  1.00  0.00           O
ATOM   2426  N   GLY   163      45.482  52.173  37.973  1.00  0.00           N
ATOM   2427  H   GLY   163      46.436  51.884  38.134  1.00  0.00           H
ATOM   2428  CA  GLY   163      45.029  53.476  38.488  1.00  0.00           C
ATOM   2429  HA2 GLY   163      45.837  54.129  38.817  1.00  0.00           H
ATOM   2430  HA3 GLY   163      44.551  54.088  37.723  1.00  0.00           H
ATOM   2431  C   GLY   163      43.942  53.478  39.700  1.00  0.00           C
ATOM   2432  O   GLY   163      43.650  52.415  40.221  1.00  0.00           O
ATOM   2433  N   PRO   164      43.416  54.650  40.139  1.00  0.00           N
ATOM   2434  CD  PRO   164      43.790  55.957  39.702  1.00  0.00           C
ATOM   2435  HD2 PRO   164      43.566  56.125  38.648  1.00  0.00           H
ATOM   2436  HD3 PRO   164      44.878  55.966  39.751  1.00  0.00           H
ATOM   2437  CG  PRO   164      42.992  57.011  40.553  1.00  0.00           C
ATOM   2438  HG2 PRO   164      42.093  57.201  39.969  1.00  0.00           H
ATOM   2439  HG3 PRO   164      43.636  57.879  40.701  1.00  0.00           H
ATOM   2440  CB  PRO   164      42.641  56.263  41.859  1.00  0.00           C
ATOM   2441  HB2 PRO   164      41.663  56.596  42.204  1.00  0.00           H
ATOM   2442  HB3 PRO   164      43.413  56.448  42.607  1.00  0.00           H
ATOM   2443  CA  PRO   164      42.686  54.741  41.473  1.00  0.00           C
ATOM   2444  HA  PRO   164      43.166  54.183  42.276  1.00  0.00           H
ATOM   2445  C   PRO   164      41.225  54.272  41.394  1.00  0.00           C
ATOM   2446  O   PRO   164      40.695  54.071  40.343  1.00  0.00           O
ATOM   2447  N   SER   165      40.537  54.206  42.475  1.00  0.00           N
ATOM   2448  H   SER   165      41.027  54.329  43.349  1.00  0.00           H
ATOM   2449  CA  SER   165      39.133  53.917  42.611  1.00  0.00           C
ATOM   2450  HA  SER   165      38.915  53.214  41.808  1.00  0.00           H
ATOM   2451  CB  SER   165      38.695  53.190  43.905  1.00  0.00           C
ATOM   2452  HB2 SER   165      38.658  53.941  44.695  1.00  0.00           H
ATOM   2453  HB3 SER   165      37.720  52.757  43.684  1.00  0.00           H
ATOM   2454  OG  SER   165      39.580  52.130  44.336  1.00  0.00           O
ATOM   2455  HG  SER   165      40.374  52.514  44.712  1.00  0.00           H
ATOM   2456  C   SER   165      38.278  55.170  42.230  1.00  0.00           C
ATOM   2457  O   SER   165      37.411  55.693  42.989  1.00  0.00           O
ATOM   2458  N   ASN   166      38.694  55.875  41.137  1.00  0.00           N
ATOM   2459  H   ASN   166      39.539  55.545  40.694  1.00  0.00           H
ATOM   2460  CA  ASN   166      38.193  57.148  40.591  1.00  0.00           C
ATOM   2461  HA  ASN   166      37.177  57.369  40.915  1.00  0.00           H
ATOM   2462  CB  ASN   166      39.058  58.208  41.302  1.00  0.00           C
ATOM   2463  HB2 ASN   166      39.520  57.924  42.247  1.00  0.00           H
ATOM   2464  HB3 ASN   166      39.986  58.337  40.745  1.00  0.00           H
ATOM   2465  CG  ASN   166      38.396  59.538  41.481  1.00  0.00           C
ATOM   2466  OD1 ASN   166      37.957  60.171  40.530  1.00  0.00           O
ATOM   2467  ND2 ASN   166      38.148  59.864  42.725  1.00  0.00           N
ATOM   2468 HD21 ASN   166      37.898  60.750  43.141  1.00  0.00           H
ATOM   2469 HD22 ASN   166      38.431  59.232  43.460  1.00  0.00           H
ATOM   2470  C   ASN   166      38.488  57.326  39.052  1.00  0.00           C
ATOM   2471  O   ASN   166      38.952  56.375  38.457  1.00  0.00           O
ATOM   2472  N   GLY   167      38.115  58.483  38.462  1.00  0.00           N
ATOM   2473  H   GLY   167      37.801  59.168  39.135  1.00  0.00           H
ATOM   2474  CA  GLY   167      38.129  58.698  36.983  1.00  0.00           C
ATOM   2475  HA2 GLY   167      37.412  57.997  36.556  1.00  0.00           H
ATOM   2476  HA3 GLY   167      37.632  59.655  36.821  1.00  0.00           H
ATOM   2477  C   GLY   167      39.466  58.594  36.309  1.00  0.00           C
ATOM   2478  O   GLY   167      39.350  58.429  35.087  1.00  0.00           O
ATOM   2479  N   GLN   168      40.639  58.588  36.973  1.00  0.00           N
ATOM   2480  H   GLN   168      40.701  58.935  37.920  1.00  0.00           H
ATOM   2481  CA  GLN   168      41.928  58.405  36.271  1.00  0.00           C
ATOM   2482  HA  GLN   168      41.828  58.877  35.293  1.00  0.00           H
ATOM   2483  CB  GLN   168      42.991  59.069  37.177  1.00  0.00           C
ATOM   2484  HB2 GLN   168      43.324  58.378  37.954  1.00  0.00           H
ATOM   2485  HB3 GLN   168      43.965  59.174  36.699  1.00  0.00           H
ATOM   2486  CG  GLN   168      42.670  60.520  37.604  1.00  0.00           C
ATOM   2487  HG2 GLN   168      43.546  61.054  37.976  1.00  0.00           H
ATOM   2488  HG3 GLN   168      42.262  61.085  36.767  1.00  0.00           H
ATOM   2489  CD  GLN   168      41.769  60.627  38.847  1.00  0.00           C
ATOM   2490  OE1 GLN   168      41.348  59.598  39.374  1.00  0.00           O
ATOM   2491  NE2 GLN   168      41.324  61.813  39.143  1.00  0.00           N
ATOM   2492 HE21 GLN   168      41.550  62.594  38.544  1.00  0.00           H
ATOM   2493 HE22 GLN   168      40.610  61.856  39.855  1.00  0.00           H
ATOM   2494  C   GLN   168      42.362  56.941  35.957  1.00  0.00           C
ATOM   2495  O   GLN   168      43.454  56.714  35.385  1.00  0.00           O
ATOM   2496  N   ALA   169      41.549  55.974  36.413  1.00  0.00           N
ATOM   2497  H   ALA   169      40.736  56.120  36.994  1.00  0.00           H
ATOM   2498  CA  ALA   169      41.781  54.570  36.053  1.00  0.00           C
ATOM   2499  HA  ALA   169      42.790  54.341  36.396  1.00  0.00           H
ATOM   2500  CB  ALA   169      40.738  53.787  36.876  1.00  0.00           C
ATOM   2501  HB1 ALA   169      40.977  54.092  37.895  1.00  0.00           H
ATOM   2502  HB2 ALA   169      39.730  54.151  36.680  1.00  0.00           H
ATOM   2503  HB3 ALA   169      40.786  52.700  36.798  1.00  0.00           H
ATOM   2504  C   ALA   169      41.821  54.147  34.638  1.00  0.00           C
ATOM   2505  O   ALA   169      41.485  54.874  33.759  1.00  0.00           O
ATOM   2506  N   SER   170      42.267  52.930  34.361  1.00  0.00           N
ATOM   2507  H   SER   170      42.489  52.424  35.206  1.00  0.00           H
ATOM   2508  CA  SER   170      42.220  52.306  33.055  1.00  0.00           C
ATOM   2509  HA  SER   170      41.295  52.571  32.543  1.00  0.00           H
ATOM   2510  CB  SER   170      43.426  52.636  32.137  1.00  0.00           C
ATOM   2511  HB2 SER   170      43.515  53.718  32.051  1.00  0.00           H
ATOM   2512  HB3 SER   170      44.329  52.336  32.669  1.00  0.00           H
ATOM   2513  OG  SER   170      43.271  52.164  30.852  1.00  0.00           O
ATOM   2514  HG  SER   170      42.612  52.689  30.391  1.00  0.00           H
ATOM   2515  C   SER   170      42.063  50.758  33.134  1.00  0.00           C
ATOM   2516  O   SER   170      42.728  50.145  33.959  1.00  0.00           O
ATOM   2517  N   TYR   171      41.315  50.207  32.212  1.00  0.00           N
ATOM   2518  H   TYR   171      40.917  50.839  31.532  1.00  0.00           H
ATOM   2519  CA  TYR   171      40.856  48.837  32.297  1.00  0.00           C
ATOM   2520  HA  TYR   171      41.358  48.241  33.060  1.00  0.00           H
ATOM   2521  CB  TYR   171      39.389  48.662  32.744  1.00  0.00           C
ATOM   2522  HB2 TYR   171      38.771  48.471  31.867  1.00  0.00           H
ATOM   2523  HB3 TYR   171      39.356  47.773  33.375  1.00  0.00           H
ATOM   2524  CG  TYR   171      38.768  49.839  33.474  1.00  0.00           C
ATOM   2525  CD1 TYR   171      38.229  50.906  32.744  1.00  0.00           C
ATOM   2526  HD1 TYR   171      38.007  50.829  31.689  1.00  0.00           H
ATOM   2527  CE1 TYR   171      37.769  52.004  33.414  1.00  0.00           C
ATOM   2528  HE1 TYR   171      37.230  52.787  32.903  1.00  0.00           H
ATOM   2529  CZ  TYR   171      37.984  52.131  34.811  1.00  0.00           C
ATOM   2530  OH  TYR   171      37.441  53.184  35.454  1.00  0.00           O
ATOM   2531  HH  TYR   171      36.699  53.565  34.980  1.00  0.00           H
ATOM   2532  CE2 TYR   171      38.572  51.096  35.520  1.00  0.00           C
ATOM   2533  HE2 TYR   171      38.662  51.252  36.585  1.00  0.00           H
ATOM   2534  CD2 TYR   171      38.947  49.941  34.869  1.00  0.00           C
ATOM   2535  HD2 TYR   171      39.581  49.177  35.294  1.00  0.00           H
ATOM   2536  C   TYR   171      40.987  48.159  30.980  1.00  0.00           C
ATOM   2537  O   TYR   171      40.529  48.682  29.914  1.00  0.00           O
ATOM   2538  N   LYS   172      41.698  47.031  30.877  1.00  0.00           N
ATOM   2539  H   LYS   172      41.967  46.574  31.737  1.00  0.00           H
ATOM   2540  CA  LYS   172      42.135  46.342  29.717  1.00  0.00           C
ATOM   2541  HA  LYS   172      41.491  46.697  28.913  1.00  0.00           H
ATOM   2542  CB  LYS   172      43.610  46.658  29.365  1.00  0.00           C
ATOM   2543  HB2 LYS   172      44.180  46.445  30.269  1.00  0.00           H
ATOM   2544  HB3 LYS   172      44.050  45.960  28.652  1.00  0.00           H
ATOM   2545  CG  LYS   172      43.906  48.115  28.931  1.00  0.00           C
ATOM   2546  HG2 LYS   172      43.150  48.585  28.301  1.00  0.00           H
ATOM   2547  HG3 LYS   172      43.967  48.757  29.809  1.00  0.00           H
ATOM   2548  CD  LYS   172      45.229  48.240  28.113  1.00  0.00           C
ATOM   2549  HD2 LYS   172      46.044  47.629  28.500  1.00  0.00           H
ATOM   2550  HD3 LYS   172      45.083  47.989  27.063  1.00  0.00           H
ATOM   2551  CE  LYS   172      45.665  49.668  28.022  1.00  0.00           C
ATOM   2552  HE2 LYS   172      44.750  50.263  28.004  1.00  0.00           H
ATOM   2553  HE3 LYS   172      46.067  49.837  29.021  1.00  0.00           H
ATOM   2554  NZ  LYS   172      46.659  49.943  26.995  1.00  0.00           N
ATOM   2555  HZ1 LYS   172      46.884  50.924  26.907  1.00  0.00           H
ATOM   2556  HZ2 LYS   172      47.508  49.531  27.355  1.00  0.00           H
ATOM   2557  HZ3 LYS   172      46.401  49.540  26.106  1.00  0.00           H
ATOM   2558  C   LYS   172      41.821  44.849  29.767  1.00  0.00           C
ATOM   2559  O   LYS   172      42.362  44.153  30.641  1.00  0.00           O
ATOM   2560  N   ILE   173      41.135  44.337  28.725  1.00  0.00           N
ATOM   2561  H   ILE   173      40.915  44.912  27.925  1.00  0.00           H
ATOM   2562  CA  ILE   173      41.083  42.923  28.434  1.00  0.00           C
ATOM   2563  HA  ILE   173      41.269  42.402  29.374  1.00  0.00           H
ATOM   2564  CB  ILE   173      39.711  42.574  27.840  1.00  0.00           C
ATOM   2565  HB  ILE   173      39.650  43.073  26.873  1.00  0.00           H
ATOM   2566  CG2 ILE   173      39.630  41.124  27.537  1.00  0.00           C
ATOM   2567 HG21 ILE   173      40.320  40.865  26.735  1.00  0.00           H
ATOM   2568 HG22 ILE   173      39.755  40.466  28.397  1.00  0.00           H
ATOM   2569 HG23 ILE   173      38.609  40.807  27.325  1.00  0.00           H
ATOM   2570  CG1 ILE   173      38.558  43.070  28.662  1.00  0.00           C
ATOM   2571 HG12 ILE   173      38.376  42.493  29.568  1.00  0.00           H
ATOM   2572 HG13 ILE   173      38.624  44.119  28.950  1.00  0.00           H
ATOM   2573  CD1 ILE   173      37.260  43.214  27.883  1.00  0.00           C
ATOM   2574 HD11 ILE   173      37.273  43.965  27.093  1.00  0.00           H
ATOM   2575 HD12 ILE   173      37.039  42.287  27.355  1.00  0.00           H
ATOM   2576 HD13 ILE   173      36.437  43.479  28.547  1.00  0.00           H
ATOM   2577  C   ILE   173      42.312  42.607  27.512  1.00  0.00           C
ATOM   2578  O   ILE   173      42.766  43.389  26.695  1.00  0.00           O
ATOM   2579  N   PHE   174      42.723  41.388  27.553  1.00  0.00           N
ATOM   2580  H   PHE   174      42.363  40.845  28.326  1.00  0.00           H
ATOM   2581  CA  PHE   174      43.821  40.662  26.960  1.00  0.00           C
ATOM   2582  HA  PHE   174      44.245  41.262  26.156  1.00  0.00           H
ATOM   2583  CB  PHE   174      44.917  40.435  27.961  1.00  0.00           C
ATOM   2584  HB2 PHE   174      44.502  39.944  28.841  1.00  0.00           H
ATOM   2585  HB3 PHE   174      45.713  39.846  27.505  1.00  0.00           H
ATOM   2586  CG  PHE   174      45.438  41.805  28.449  1.00  0.00           C
ATOM   2587  CD1 PHE   174      46.609  42.314  27.782  1.00  0.00           C
ATOM   2588  HD1 PHE   174      47.024  41.750  26.960  1.00  0.00           H
ATOM   2589  CE1 PHE   174      47.285  43.449  28.216  1.00  0.00           C
ATOM   2590  HE1 PHE   174      48.119  43.948  27.744  1.00  0.00           H
ATOM   2591  CZ  PHE   174      46.741  44.160  29.331  1.00  0.00           C
ATOM   2592  HZ  PHE   174      47.295  45.036  29.631  1.00  0.00           H
ATOM   2593  CE2 PHE   174      45.594  43.697  30.012  1.00  0.00           C
ATOM   2594  HE2 PHE   174      45.275  44.140  30.943  1.00  0.00           H
ATOM   2595  CD2 PHE   174      44.921  42.498  29.532  1.00  0.00           C
ATOM   2596  HD2 PHE   174      44.043  42.160  30.064  1.00  0.00           H
ATOM   2597  C   PHE   174      43.387  39.360  26.321  1.00  0.00           C
ATOM   2598  O   PHE   174      42.414  38.761  26.828  1.00  0.00           O
ATOM   2599  N   LYS   175      44.099  38.817  25.288  1.00  0.00           N
ATOM   2600  H   LYS   175      44.818  39.364  24.836  1.00  0.00           H
ATOM   2601  CA  LYS   175      43.922  37.540  24.649  1.00  0.00           C
ATOM   2602  HA  LYS   175      43.300  36.816  25.174  1.00  0.00           H
ATOM   2603  CB  LYS   175      43.372  37.724  23.297  1.00  0.00           C
ATOM   2604  HB2 LYS   175      42.340  38.068  23.363  1.00  0.00           H
ATOM   2605  HB3 LYS   175      43.838  38.476  22.659  1.00  0.00           H
ATOM   2606  CG  LYS   175      43.309  36.410  22.490  1.00  0.00           C
ATOM   2607  HG2 LYS   175      44.320  36.035  22.332  1.00  0.00           H
ATOM   2608  HG3 LYS   175      42.867  35.695  23.184  1.00  0.00           H
ATOM   2609  CD  LYS   175      42.630  36.699  21.082  1.00  0.00           C
ATOM   2610  HD2 LYS   175      41.749  37.267  21.377  1.00  0.00           H
ATOM   2611  HD3 LYS   175      43.308  37.236  20.419  1.00  0.00           H
ATOM   2612  CE  LYS   175      42.112  35.480  20.395  1.00  0.00           C
ATOM   2613  HE2 LYS   175      42.910  34.747  20.287  1.00  0.00           H
ATOM   2614  HE3 LYS   175      41.367  34.981  21.016  1.00  0.00           H
ATOM   2615  NZ  LYS   175      41.480  35.759  19.074  1.00  0.00           N
ATOM   2616  HZ1 LYS   175      40.877  36.569  19.043  1.00  0.00           H
ATOM   2617  HZ2 LYS   175      42.092  35.800  18.272  1.00  0.00           H
ATOM   2618  HZ3 LYS   175      40.939  34.922  18.907  1.00  0.00           H
ATOM   2619  C   LYS   175      45.403  37.109  24.501  1.00  0.00           C
ATOM   2620  O   LYS   175      46.311  37.814  24.015  1.00  0.00           O
ATOM   2621  N   MET   176      45.702  35.887  24.893  1.00  0.00           N
ATOM   2622  H   MET   176      44.958  35.277  25.199  1.00  0.00           H
ATOM   2623  CA  MET   176      47.032  35.273  24.899  1.00  0.00           C
ATOM   2624  HA  MET   176      47.590  35.813  24.135  1.00  0.00           H
ATOM   2625  CB  MET   176      47.667  35.283  26.374  1.00  0.00           C
ATOM   2626  HB2 MET   176      48.454  34.531  26.303  1.00  0.00           H
ATOM   2627  HB3 MET   176      48.116  36.270  26.491  1.00  0.00           H
ATOM   2628  CG  MET   176      46.848  34.841  27.660  1.00  0.00           C
ATOM   2629  HG2 MET   176      46.294  33.951  27.361  1.00  0.00           H
ATOM   2630  HG3 MET   176      47.519  34.567  28.476  1.00  0.00           H
ATOM   2631  SD  MET   176      45.611  36.030  28.312  1.00  0.00           S
ATOM   2632  CE  MET   176      46.908  37.005  29.095  1.00  0.00           C
ATOM   2633  HE1 MET   176      47.219  36.517  30.018  1.00  0.00           H
ATOM   2634  HE2 MET   176      47.795  37.166  28.482  1.00  0.00           H
ATOM   2635  HE3 MET   176      46.524  38.010  29.269  1.00  0.00           H
ATOM   2636  C   MET   176      46.927  33.869  24.375  1.00  0.00           C
ATOM   2637  O   MET   176      46.019  33.113  24.766  1.00  0.00           O
ATOM   2638  N   GLU   177      47.761  33.522  23.366  1.00  0.00           N
ATOM   2639  H   GLU   177      48.549  34.135  23.210  1.00  0.00           H
ATOM   2640  CA  GLU   177      47.888  32.233  22.773  1.00  0.00           C
ATOM   2641  HA  GLU   177      47.079  31.585  23.111  1.00  0.00           H
ATOM   2642  CB  GLU   177      47.844  32.387  21.182  1.00  0.00           C
ATOM   2643  HB2 GLU   177      46.855  32.762  20.915  1.00  0.00           H
ATOM   2644  HB3 GLU   177      48.586  33.121  20.869  1.00  0.00           H
ATOM   2645  CG  GLU   177      47.905  30.996  20.483  1.00  0.00           C
ATOM   2646  HG2 GLU   177      47.735  31.091  19.410  1.00  0.00           H
ATOM   2647  HG3 GLU   177      48.889  30.564  20.666  1.00  0.00           H
ATOM   2648  CD  GLU   177      46.833  29.990  20.989  1.00  0.00           C
ATOM   2649  OE1 GLU   177      45.669  30.410  21.105  1.00  0.00           O
ATOM   2650  OE2 GLU   177      47.170  28.729  21.092  1.00  0.00           O
ATOM   2651  C   GLU   177      49.199  31.558  23.319  1.00  0.00           C
ATOM   2652  O   GLU   177      50.259  32.125  23.257  1.00  0.00           O
ATOM   2653  N   LYS   178      49.084  30.364  23.912  1.00  0.00           N
ATOM   2654  H   LYS   178      48.147  30.000  24.000  1.00  0.00           H
ATOM   2655  CA  LYS   178      50.166  29.706  24.726  1.00  0.00           C
ATOM   2656  HA  LYS   178      49.706  28.958  25.371  1.00  0.00           H
ATOM   2657  CB  LYS   178      51.179  28.928  23.875  1.00  0.00           C
ATOM   2658  HB2 LYS   178      51.969  29.602  23.542  1.00  0.00           H
ATOM   2659  HB3 LYS   178      51.640  28.172  24.508  1.00  0.00           H
ATOM   2660  CG  LYS   178      50.613  28.300  22.606  1.00  0.00           C
ATOM   2661  HG2 LYS   178      50.165  29.052  21.957  1.00  0.00           H
ATOM   2662  HG3 LYS   178      51.485  27.848  22.132  1.00  0.00           H
ATOM   2663  CD  LYS   178      49.627  27.184  22.822  1.00  0.00           C
ATOM   2664  HD2 LYS   178      49.982  26.667  23.713  1.00  0.00           H
ATOM   2665  HD3 LYS   178      48.645  27.608  23.036  1.00  0.00           H
ATOM   2666  CE  LYS   178      49.462  26.234  21.658  1.00  0.00           C
ATOM   2667  HE2 LYS   178      50.413  25.726  21.505  1.00  0.00           H
ATOM   2668  HE3 LYS   178      48.712  25.480  21.896  1.00  0.00           H
ATOM   2669  NZ  LYS   178      48.986  26.867  20.398  1.00  0.00           N
ATOM   2670  HZ1 LYS   178      48.337  27.605  20.630  1.00  0.00           H
ATOM   2671  HZ2 LYS   178      49.726  27.299  19.864  1.00  0.00           H
ATOM   2672  HZ3 LYS   178      48.546  26.144  19.847  1.00  0.00           H
ATOM   2673  C   LYS   178      50.862  30.649  25.803  1.00  0.00           C
ATOM   2674  O   LYS   178      52.002  30.434  26.128  1.00  0.00           O
ATOM   2675  N   GLY   179      50.197  31.643  26.329  1.00  0.00           N
ATOM   2676  H   GLY   179      49.222  31.521  26.090  1.00  0.00           H
ATOM   2677  CA  GLY   179      50.625  32.708  27.255  1.00  0.00           C
ATOM   2678  HA2 GLY   179      49.782  33.160  27.777  1.00  0.00           H
ATOM   2679  HA3 GLY   179      51.179  32.249  28.074  1.00  0.00           H
ATOM   2680  C   GLY   179      51.513  33.848  26.716  1.00  0.00           C
ATOM   2681  O   GLY   179      52.062  34.607  27.508  1.00  0.00           O
ATOM   2682  N   LYS   180      51.669  33.877  25.366  1.00  0.00           N
ATOM   2683  H   LYS   180      51.139  33.172  24.874  1.00  0.00           H
ATOM   2684  CA  LYS   180      52.094  35.109  24.702  1.00  0.00           C
ATOM   2685  HA  LYS   180      52.646  35.697  25.437  1.00  0.00           H
ATOM   2686  CB  LYS   180      52.981  34.905  23.409  1.00  0.00           C
ATOM   2687  HB2 LYS   180      52.364  34.571  22.575  1.00  0.00           H
ATOM   2688  HB3 LYS   180      53.500  35.824  23.138  1.00  0.00           H
ATOM   2689  CG  LYS   180      54.100  33.866  23.624  1.00  0.00           C
ATOM   2690  HG2 LYS   180      53.719  33.045  24.232  1.00  0.00           H
ATOM   2691  HG3 LYS   180      54.308  33.419  22.652  1.00  0.00           H
ATOM   2692  CD  LYS   180      55.252  34.482  24.375  1.00  0.00           C
ATOM   2693  HD2 LYS   180      55.567  35.446  23.978  1.00  0.00           H
ATOM   2694  HD3 LYS   180      54.975  34.472  25.429  1.00  0.00           H
ATOM   2695  CE  LYS   180      56.448  33.566  24.205  1.00  0.00           C
ATOM   2696  HE2 LYS   180      56.307  32.641  24.764  1.00  0.00           H
ATOM   2697  HE3 LYS   180      56.537  33.267  23.160  1.00  0.00           H
ATOM   2698  NZ  LYS   180      57.628  34.162  24.771  1.00  0.00           N
ATOM   2699  HZ1 LYS   180      57.696  35.111  24.435  1.00  0.00           H
ATOM   2700  HZ2 LYS   180      57.631  34.218  25.780  1.00  0.00           H
ATOM   2701  HZ3 LYS   180      58.482  33.655  24.591  1.00  0.00           H
ATOM   2702  C   LYS   180      50.937  36.023  24.452  1.00  0.00           C
ATOM   2703  O   LYS   180      50.006  35.543  23.821  1.00  0.00           O
ATOM   2704  N   VAL   181      50.906  37.327  24.896  1.00  0.00           N
ATOM   2705  H   VAL   181      51.686  37.774  25.357  1.00  0.00           H
ATOM   2706  CA  VAL   181      49.827  38.196  24.524  1.00  0.00           C
ATOM   2707  HA  VAL   181      48.890  37.721  24.816  1.00  0.00           H
ATOM   2708  CB  VAL   181      49.800  39.463  25.383  1.00  0.00           C
ATOM   2709  HB  VAL   181      50.738  40.006  25.265  1.00  0.00           H
ATOM   2710  CG1 VAL   181      48.714  40.532  25.057  1.00  0.00           C
ATOM   2711 HG11 VAL   181      47.794  40.064  24.706  1.00  0.00           H
ATOM   2712 HG12 VAL   181      48.610  41.277  25.846  1.00  0.00           H
ATOM   2713 HG13 VAL   181      49.091  40.987  24.141  1.00  0.00           H
ATOM   2714  CG2 VAL   181      49.627  39.226  26.918  1.00  0.00           C
ATOM   2715 HG21 VAL   181      48.602  38.916  27.119  1.00  0.00           H
ATOM   2716 HG22 VAL   181      50.260  38.417  27.282  1.00  0.00           H
ATOM   2717 HG23 VAL   181      49.798  40.160  27.455  1.00  0.00           H
ATOM   2718  C   VAL   181      49.780  38.542  23.034  1.00  0.00           C
ATOM   2719  O   VAL   181      50.775  38.786  22.375  1.00  0.00           O
ATOM   2720  N   VAL   182      48.579  38.501  22.491  1.00  0.00           N
ATOM   2721  H   VAL   182      47.869  38.142  23.113  1.00  0.00           H
ATOM   2722  CA  VAL   182      48.527  38.629  20.957  1.00  0.00           C
ATOM   2723  HA  VAL   182      49.498  38.903  20.546  1.00  0.00           H
ATOM   2724  CB  VAL   182      48.133  37.327  20.221  1.00  0.00           C
ATOM   2725  HB  VAL   182      48.144  37.575  19.159  1.00  0.00           H
ATOM   2726  CG1 VAL   182      49.248  36.274  20.445  1.00  0.00           C
ATOM   2727 HG11 VAL   182      49.298  35.578  19.607  1.00  0.00           H
ATOM   2728 HG12 VAL   182      50.241  36.617  20.736  1.00  0.00           H
ATOM   2729 HG13 VAL   182      49.034  35.632  21.299  1.00  0.00           H
ATOM   2730  CG2 VAL   182      46.731  36.753  20.475  1.00  0.00           C
ATOM   2731 HG21 VAL   182      45.981  37.463  20.127  1.00  0.00           H
ATOM   2732 HG22 VAL   182      46.663  35.802  19.947  1.00  0.00           H
ATOM   2733 HG23 VAL   182      46.453  36.604  21.518  1.00  0.00           H
ATOM   2734  C   VAL   182      47.560  39.801  20.538  1.00  0.00           C
ATOM   2735  O   VAL   182      47.851  40.443  19.551  1.00  0.00           O
ATOM   2736  N   LYS   183      46.542  40.106  21.397  1.00  0.00           N
ATOM   2737  H   LYS   183      46.433  39.589  22.258  1.00  0.00           H
ATOM   2738  CA  LYS   183      45.789  41.315  21.204  1.00  0.00           C
ATOM   2739  HA  LYS   183      46.378  42.181  20.905  1.00  0.00           H
ATOM   2740  CB  LYS   183      44.647  41.125  20.110  1.00  0.00           C
ATOM   2741  HB2 LYS   183      45.013  40.665  19.193  1.00  0.00           H
ATOM   2742  HB3 LYS   183      43.977  40.397  20.566  1.00  0.00           H
ATOM   2743  CG  LYS   183      43.753  42.390  19.806  1.00  0.00           C
ATOM   2744  HG2 LYS   183      43.606  42.885  20.765  1.00  0.00           H
ATOM   2745  HG3 LYS   183      44.306  43.037  19.125  1.00  0.00           H
ATOM   2746  CD  LYS   183      42.416  42.104  19.096  1.00  0.00           C
ATOM   2747  HD2 LYS   183      42.495  41.768  18.063  1.00  0.00           H
ATOM   2748  HD3 LYS   183      41.926  41.313  19.664  1.00  0.00           H
ATOM   2749  CE  LYS   183      41.676  43.472  19.139  1.00  0.00           C
ATOM   2750  HE2 LYS   183      41.193  43.523  20.114  1.00  0.00           H
ATOM   2751  HE3 LYS   183      42.353  44.320  19.023  1.00  0.00           H
ATOM   2752  NZ  LYS   183      40.595  43.436  18.054  1.00  0.00           N
ATOM   2753  HZ1 LYS   183      40.951  43.575  17.118  1.00  0.00           H
ATOM   2754  HZ2 LYS   183      40.079  42.567  18.062  1.00  0.00           H
ATOM   2755  HZ3 LYS   183      39.884  44.148  18.136  1.00  0.00           H
ATOM   2756  C   LYS   183      45.286  41.816  22.618  1.00  0.00           C
ATOM   2757  O   LYS   183      44.972  40.986  23.470  1.00  0.00           O
ATOM   2758  N   SER   184      45.154  43.130  22.792  1.00  0.00           N
ATOM   2759  H   SER   184      45.528  43.806  22.142  1.00  0.00           H
ATOM   2760  CA  SER   184      44.549  43.741  23.980  1.00  0.00           C
ATOM   2761  HA  SER   184      43.706  43.087  24.209  1.00  0.00           H
ATOM   2762  CB  SER   184      45.504  43.895  25.181  1.00  0.00           C
ATOM   2763  HB2 SER   184      44.857  44.222  25.996  1.00  0.00           H
ATOM   2764  HB3 SER   184      45.784  42.888  25.489  1.00  0.00           H
ATOM   2765  OG  SER   184      46.503  44.867  25.011  1.00  0.00           O
ATOM   2766  HG  SER   184      47.351  44.449  24.842  1.00  0.00           H
ATOM   2767  C   SER   184      43.903  45.071  23.548  1.00  0.00           C
ATOM   2768  O   SER   184      44.270  45.704  22.566  1.00  0.00           O
ATOM   2769  N   VAL   185      42.820  45.424  24.324  1.00  0.00           N
ATOM   2770  H   VAL   185      42.550  44.851  25.111  1.00  0.00           H
ATOM   2771  CA  VAL   185      41.917  46.570  24.104  1.00  0.00           C
ATOM   2772  HA  VAL   185      42.266  47.295  23.369  1.00  0.00           H
ATOM   2773  CB  VAL   185      40.546  46.227  23.497  1.00  0.00           C
ATOM   2774  HB  VAL   185      39.967  47.150  23.436  1.00  0.00           H
ATOM   2775  CG1 VAL   185      40.637  45.450  22.173  1.00  0.00           C
ATOM   2776 HG11 VAL   185      41.227  44.540  22.276  1.00  0.00           H
ATOM   2777 HG12 VAL   185      39.607  45.337  21.835  1.00  0.00           H
ATOM   2778 HG13 VAL   185      41.169  46.176  21.558  1.00  0.00           H
ATOM   2779  CG2 VAL   185      39.673  45.443  24.505  1.00  0.00           C
ATOM   2780 HG21 VAL   185      38.635  45.276  24.217  1.00  0.00           H
ATOM   2781 HG22 VAL   185      40.099  44.442  24.585  1.00  0.00           H
ATOM   2782 HG23 VAL   185      39.656  45.913  25.489  1.00  0.00           H
ATOM   2783  C   VAL   185      41.796  47.364  25.478  1.00  0.00           C
ATOM   2784  O   VAL   185      42.237  46.839  26.497  1.00  0.00           O
ATOM   2785  N   GLU   186      41.233  48.569  25.485  1.00  0.00           N
ATOM   2786  H   GLU   186      40.780  48.939  24.662  1.00  0.00           H
ATOM   2787  CA  GLU   186      40.966  49.432  26.605  1.00  0.00           C
ATOM   2788  HA  GLU   186      41.184  48.924  27.544  1.00  0.00           H
ATOM   2789  CB  GLU   186      41.938  50.645  26.467  1.00  0.00           C
ATOM   2790  HB2 GLU   186      42.951  50.240  26.492  1.00  0.00           H
ATOM   2791  HB3 GLU   186      41.815  51.043  25.460  1.00  0.00           H
ATOM   2792  CG  GLU   186      41.796  51.859  27.403  1.00  0.00           C
ATOM   2793  HG2 GLU   186      40.764  52.195  27.508  1.00  0.00           H
ATOM   2794  HG3 GLU   186      42.224  51.571  28.363  1.00  0.00           H
ATOM   2795  CD  GLU   186      42.746  53.047  26.964  1.00  0.00           C
ATOM   2796  OE1 GLU   186      42.575  54.255  27.416  1.00  0.00           O
ATOM   2797  OE2 GLU   186      43.665  52.825  26.172  1.00  0.00           O
ATOM   2798  C   GLU   186      39.514  49.839  26.678  1.00  0.00           C
ATOM   2799  O   GLU   186      38.891  50.013  25.607  1.00  0.00           O
ATOM   2800  N   LEU   187      38.987  50.063  27.897  1.00  0.00           N
ATOM   2801  H   LEU   187      39.649  49.893  28.641  1.00  0.00           H
ATOM   2802  CA  LEU   187      37.546  50.376  28.180  1.00  0.00           C
ATOM   2803  HA  LEU   187      36.982  50.253  27.255  1.00  0.00           H
ATOM   2804  CB  LEU   187      37.162  49.406  29.306  1.00  0.00           C
ATOM   2805  HB2 LEU   187      37.978  49.536  30.018  1.00  0.00           H
ATOM   2806  HB3 LEU   187      36.181  49.632  29.723  1.00  0.00           H
ATOM   2807  CG  LEU   187      37.004  47.943  28.778  1.00  0.00           C
ATOM   2808  HG  LEU   187      37.651  47.801  27.913  1.00  0.00           H
ATOM   2809  CD1 LEU   187      37.473  46.968  29.806  1.00  0.00           C
ATOM   2810 HD11 LEU   187      37.007  47.196  30.765  1.00  0.00           H
ATOM   2811 HD12 LEU   187      37.220  45.982  29.418  1.00  0.00           H
ATOM   2812 HD13 LEU   187      38.552  47.118  29.854  1.00  0.00           H
ATOM   2813  CD2 LEU   187      35.511  47.588  28.574  1.00  0.00           C
ATOM   2814 HD21 LEU   187      34.844  47.657  29.434  1.00  0.00           H
ATOM   2815 HD22 LEU   187      35.145  48.165  27.725  1.00  0.00           H
ATOM   2816 HD23 LEU   187      35.458  46.568  28.193  1.00  0.00           H
ATOM   2817  C   LEU   187      37.437  51.855  28.527  1.00  0.00           C
ATOM   2818  O   LEU   187      37.261  52.172  29.730  1.00  0.00           O
ATOM   2819  N   ASP   188      37.798  52.791  27.648  1.00  0.00           N
ATOM   2820  H   ASP   188      37.763  52.615  26.654  1.00  0.00           H
ATOM   2821  CA  ASP   188      37.824  54.239  27.960  1.00  0.00           C
ATOM   2822  HA  ASP   188      38.227  54.446  28.952  1.00  0.00           H
ATOM   2823  CB  ASP   188      38.788  54.944  26.964  1.00  0.00           C
ATOM   2824  HB2 ASP   188      39.669  54.312  26.855  1.00  0.00           H
ATOM   2825  HB3 ASP   188      38.073  54.928  26.141  1.00  0.00           H
ATOM   2826  CG  ASP   188      39.305  56.340  27.405  1.00  0.00           C
ATOM   2827  OD1 ASP   188      39.335  57.315  26.601  1.00  0.00           O
ATOM   2828  OD2 ASP   188      39.887  56.403  28.510  1.00  0.00           O
ATOM   2829  C   ASP   188      36.445  54.973  28.158  1.00  0.00           C
ATOM   2830  O   ASP   188      36.383  56.111  28.548  1.00  0.00           O
ATOM   2831  N   ALA   189      35.305  54.283  27.903  1.00  0.00           N
ATOM   2832  H   ALA   189      35.323  53.315  27.619  1.00  0.00           H
ATOM   2833  CA  ALA   189      33.958  54.942  28.076  1.00  0.00           C
ATOM   2834  HA  ALA   189      33.912  55.707  27.301  1.00  0.00           H
ATOM   2835  CB  ALA   189      32.946  53.862  27.727  1.00  0.00           C
ATOM   2836  HB1 ALA   189      33.012  52.996  28.386  1.00  0.00           H
ATOM   2837  HB2 ALA   189      31.898  54.151  27.654  1.00  0.00           H
ATOM   2838  HB3 ALA   189      33.103  53.436  26.736  1.00  0.00           H
ATOM   2839  C   ALA   189      33.705  55.608  29.487  1.00  0.00           C
ATOM   2840  O   ALA   189      34.181  55.013  30.454  1.00  0.00           O
ATOM   2841  N   PRO   190      33.033  56.730  29.573  1.00  0.00           N
ATOM   2842  CD  PRO   190      32.288  57.425  28.550  1.00  0.00           C
ATOM   2843  HD2 PRO   190      31.617  56.813  27.947  1.00  0.00           H
ATOM   2844  HD3 PRO   190      33.059  57.888  27.934  1.00  0.00           H
ATOM   2845  CG  PRO   190      31.558  58.484  29.173  1.00  0.00           C
ATOM   2846  HG2 PRO   190      30.594  58.013  29.365  1.00  0.00           H
ATOM   2847  HG3 PRO   190      31.437  59.344  28.515  1.00  0.00           H
ATOM   2848  CB  PRO   190      32.361  58.840  30.419  1.00  0.00           C
ATOM   2849  HB2 PRO   190      31.685  59.347  31.108  1.00  0.00           H
ATOM   2850  HB3 PRO   190      33.167  59.567  30.312  1.00  0.00           H
ATOM   2851  CA  PRO   190      33.013  57.498  30.784  1.00  0.00           C
ATOM   2852  HA  PRO   190      34.041  57.610  31.131  1.00  0.00           H
ATOM   2853  C   PRO   190      32.255  56.875  31.959  1.00  0.00           C
ATOM   2854  O   PRO   190      31.203  56.302  31.752  1.00  0.00           O
ATOM   2855  N   ASN   191      32.671  57.249  33.135  1.00  0.00           N
ATOM   2856  H   ASN   191      33.518  57.799  33.160  1.00  0.00           H
ATOM   2857  CA  ASN   191      31.946  57.114  34.381  1.00  0.00           C
ATOM   2858  HA  ASN   191      32.426  57.457  35.297  1.00  0.00           H
ATOM   2859  CB  ASN   191      30.679  58.050  34.306  1.00  0.00           C
ATOM   2860  HB2 ASN   191      30.984  58.869  33.655  1.00  0.00           H
ATOM   2861  HB3 ASN   191      29.831  57.492  33.910  1.00  0.00           H
ATOM   2862  CG  ASN   191      30.269  58.815  35.579  1.00  0.00           C
ATOM   2863  OD1 ASN   191      30.286  60.027  35.642  1.00  0.00           O
ATOM   2864  ND2 ASN   191      29.962  58.024  36.565  1.00  0.00           N
ATOM   2865 HD21 ASN   191      29.863  58.402  37.496  1.00  0.00           H
ATOM   2866 HD22 ASN   191      30.115  57.026  36.523  1.00  0.00           H
ATOM   2867  C   ASN   191      31.550  55.665  34.724  1.00  0.00           C
ATOM   2868  O   ASN   191      31.122  55.419  35.857  1.00  0.00           O
ATOM   2869  N   TYR   192      31.855  54.622  33.893  1.00  0.00           N
ATOM   2870  H   TYR   192      32.296  54.844  33.012  1.00  0.00           H
ATOM   2871  CA  TYR   192      32.074  53.221  34.336  1.00  0.00           C
ATOM   2872  HA  TYR   192      31.232  52.921  34.961  1.00  0.00           H
ATOM   2873  CB  TYR   192      32.179  52.339  33.086  1.00  0.00           C
ATOM   2874  HB2 TYR   192      32.918  52.784  32.420  1.00  0.00           H
ATOM   2875  HB3 TYR   192      32.596  51.469  33.595  1.00  0.00           H
ATOM   2876  CG  TYR   192      30.884  52.015  32.323  1.00  0.00           C
ATOM   2877  CD1 TYR   192      29.999  53.053  31.842  1.00  0.00           C
ATOM   2878  HD1 TYR   192      30.356  54.068  31.930  1.00  0.00           H
ATOM   2879  CE1 TYR   192      28.819  52.729  31.116  1.00  0.00           C
ATOM   2880  HE1 TYR   192      28.240  53.524  30.672  1.00  0.00           H
ATOM   2881  CZ  TYR   192      28.403  51.414  31.143  1.00  0.00           C
ATOM   2882  OH  TYR   192      27.212  51.044  30.645  1.00  0.00           O
ATOM   2883  HH  TYR   192      26.682  51.824  30.466  1.00  0.00           H
ATOM   2884  CE2 TYR   192      29.247  50.409  31.623  1.00  0.00           C
ATOM   2885  HE2 TYR   192      28.986  49.361  31.622  1.00  0.00           H
ATOM   2886  CD2 TYR   192      30.469  50.681  32.191  1.00  0.00           C
ATOM   2887  HD2 TYR   192      30.969  49.870  32.699  1.00  0.00           H
ATOM   2888  C   TYR   192      33.437  53.030  35.077  1.00  0.00           C
ATOM   2889  O   TYR   192      34.377  53.782  34.809  1.00  0.00           O
ATOM   2890  N   HIE   193      33.519  52.005  35.954  1.00  0.00           N
ATOM   2891  H   HIE   193      32.705  51.453  36.184  1.00  0.00           H
ATOM   2892  CA  HIE   193      34.831  51.641  36.541  1.00  0.00           C
ATOM   2893  HA  HIE   193      35.676  51.709  35.854  1.00  0.00           H
ATOM   2894  CB  HIE   193      35.183  52.518  37.783  1.00  0.00           C
ATOM   2895  HB2 HIE   193      35.108  53.548  37.438  1.00  0.00           H
ATOM   2896  HB3 HIE   193      34.416  52.380  38.546  1.00  0.00           H
ATOM   2897  CG  HIE   193      36.472  52.341  38.375  1.00  0.00           C
ATOM   2898  ND1 HIE   193      36.940  51.129  38.793  1.00  0.00           N
ATOM   2899  CE1 HIE   193      38.104  51.349  39.347  1.00  0.00           C
ATOM   2900  HE1 HIE   193      38.744  50.585  39.760  1.00  0.00           H
ATOM   2901  NE2 HIE   193      38.327  52.657  39.401  1.00  0.00           N
ATOM   2902  HE2 HIE   193      39.146  53.067  39.829  1.00  0.00           H
ATOM   2903  CD2 HIE   193      37.282  53.381  38.848  1.00  0.00           C
ATOM   2904  HD2 HIE   193      37.161  54.450  38.757  1.00  0.00           H
ATOM   2905  C   HIE   193      34.765  50.128  36.939  1.00  0.00           C
ATOM   2906  O   HIE   193      33.767  49.682  37.475  1.00  0.00           O
ATOM   2907  N   TYR   194      35.820  49.346  36.694  1.00  0.00           N
ATOM   2908  H   TYR   194      36.661  49.890  36.565  1.00  0.00           H
ATOM   2909  CA  TYR   194      35.936  47.904  36.696  1.00  0.00           C
ATOM   2910  HA  TYR   194      34.957  47.529  36.990  1.00  0.00           H
ATOM   2911  CB  TYR   194      36.198  47.315  35.280  1.00  0.00           C
ATOM   2912  HB2 TYR   194      37.130  47.742  34.908  1.00  0.00           H
ATOM   2913  HB3 TYR   194      36.377  46.242  35.345  1.00  0.00           H
ATOM   2914  CG  TYR   194      35.080  47.625  34.345  1.00  0.00           C
ATOM   2915  CD1 TYR   194      35.371  48.713  33.457  1.00  0.00           C
ATOM   2916  HD1 TYR   194      36.294  49.273  33.497  1.00  0.00           H
ATOM   2917  CE1 TYR   194      34.467  48.918  32.438  1.00  0.00           C
ATOM   2918  HE1 TYR   194      34.622  49.738  31.753  1.00  0.00           H
ATOM   2919  CZ  TYR   194      33.323  48.167  32.251  1.00  0.00           C
ATOM   2920  OH  TYR   194      32.583  48.321  31.172  1.00  0.00           O
ATOM   2921  HH  TYR   194      32.872  49.047  30.614  1.00  0.00           H
ATOM   2922  CE2 TYR   194      33.012  47.192  33.243  1.00  0.00           C
ATOM   2923  HE2 TYR   194      32.063  46.683  33.153  1.00  0.00           H
ATOM   2924  CD2 TYR   194      33.908  46.899  34.253  1.00  0.00           C
ATOM   2925  HD2 TYR   194      33.690  46.112  34.960  1.00  0.00           H
ATOM   2926  C   TYR   194      37.103  47.411  37.594  1.00  0.00           C
ATOM   2927  O   TYR   194      38.199  47.929  37.509  1.00  0.00           O
ATOM   2928  N   GLU   195      37.023  46.290  38.253  1.00  0.00           N
ATOM   2929  H   GLU   195      36.104  45.883  38.367  1.00  0.00           H
ATOM   2930  CA  GLU   195      38.051  45.681  39.011  1.00  0.00           C
ATOM   2931  HA  GLU   195      38.878  45.374  38.370  1.00  0.00           H
ATOM   2932  CB  GLU   195      38.430  46.633  40.186  1.00  0.00           C
ATOM   2933  HB2 GLU   195      39.011  47.481  39.823  1.00  0.00           H
ATOM   2934  HB3 GLU   195      37.485  47.121  40.423  1.00  0.00           H
ATOM   2935  CG  GLU   195      39.131  46.152  41.434  1.00  0.00           C
ATOM   2936  HG2 GLU   195      38.665  45.261  41.855  1.00  0.00           H
ATOM   2937  HG3 GLU   195      40.155  45.816  41.275  1.00  0.00           H
ATOM   2938  CD  GLU   195      39.204  47.222  42.558  1.00  0.00           C
ATOM   2939  OE1 GLU   195      40.343  47.474  42.990  1.00  0.00           O
ATOM   2940  OE2 GLU   195      38.215  47.677  43.058  1.00  0.00           O
ATOM   2941  C   GLU   195      37.555  44.336  39.578  1.00  0.00           C
ATOM   2942  O   GLU   195      36.375  44.166  39.745  1.00  0.00           O
ATOM   2943  N   GLU   196      38.519  43.432  39.625  1.00  0.00           N
ATOM   2944  H   GLU   196      39.444  43.687  39.308  1.00  0.00           H
ATOM   2945  CA  GLU   196      38.432  42.138  40.291  1.00  0.00           C
ATOM   2946  HA  GLU   196      39.373  41.613  40.129  1.00  0.00           H
ATOM   2947  CB  GLU   196      38.150  42.242  41.815  1.00  0.00           C
ATOM   2948  HB2 GLU   196      37.507  43.085  42.067  1.00  0.00           H
ATOM   2949  HB3 GLU   196      37.550  41.412  42.191  1.00  0.00           H
ATOM   2950  CG  GLU   196      39.401  42.439  42.609  1.00  0.00           C
ATOM   2951  HG2 GLU   196      39.942  41.493  42.559  1.00  0.00           H
ATOM   2952  HG3 GLU   196      39.974  43.229  42.124  1.00  0.00           H
ATOM   2953  CD  GLU   196      39.126  42.753  44.078  1.00  0.00           C
ATOM   2954  OE1 GLU   196      38.654  41.884  44.833  1.00  0.00           O
ATOM   2955  OE2 GLU   196      39.169  43.980  44.402  1.00  0.00           O
ATOM   2956  C   GLU   196      37.417  41.212  39.594  1.00  0.00           C
ATOM   2957  O   GLU   196      36.603  40.497  40.172  1.00  0.00           O
ATOM   2958  N   CYX   197      37.417  41.296  38.266  1.00  0.00           N
ATOM   2959  H   CYX   197      38.028  41.978  37.839  1.00  0.00           H
ATOM   2960  CA  CYX   197      36.350  40.742  37.513  1.00  0.00           C
ATOM   2961  HA  CYX   197      35.405  41.174  37.842  1.00  0.00           H
ATOM   2962  CB  CYX   197      36.484  41.112  36.028  1.00  0.00           C
ATOM   2963  HB2 CYX   197      37.513  40.859  35.770  1.00  0.00           H
ATOM   2964  HB3 CYX   197      35.713  40.591  35.462  1.00  0.00           H
ATOM   2965  SG  CYX   197      36.193  42.905  35.743  1.00  0.00           S
ATOM   2966  C   CYX   197      36.295  39.197  37.650  1.00  0.00           C
ATOM   2967  O   CYX   197      37.331  38.545  37.611  1.00  0.00           O
ATOM   2968  N   SER   198      35.085  38.705  37.600  1.00  0.00           N
ATOM   2969  H   SER   198      34.246  39.243  37.763  1.00  0.00           H
ATOM   2970  CA  SER   198      34.957  37.272  37.397  1.00  0.00           C
ATOM   2971  HA  SER   198      35.913  36.755  37.329  1.00  0.00           H
ATOM   2972  CB  SER   198      34.133  36.646  38.474  1.00  0.00           C
ATOM   2973  HB2 SER   198      33.070  36.824  38.312  1.00  0.00           H
ATOM   2974  HB3 SER   198      34.311  35.570  38.493  1.00  0.00           H
ATOM   2975  OG  SER   198      34.413  37.079  39.745  1.00  0.00           O
ATOM   2976  HG  SER   198      33.828  37.826  39.884  1.00  0.00           H
ATOM   2977  C   SER   198      34.267  37.018  36.043  1.00  0.00           C
ATOM   2978  O   SER   198      33.437  37.764  35.596  1.00  0.00           O
ATOM   2979  N   CYX   199      34.641  35.939  35.328  1.00  0.00           N
ATOM   2980  H   CYX   199      35.327  35.414  35.852  1.00  0.00           H
ATOM   2981  CA  CYX   199      34.364  35.700  33.950  1.00  0.00           C
ATOM   2982  HA  CYX   199      33.503  36.300  33.654  1.00  0.00           H
ATOM   2983  CB  CYX   199      35.556  36.143  33.132  1.00  0.00           C
ATOM   2984  HB2 CYX   199      36.398  35.509  33.406  1.00  0.00           H
ATOM   2985  HB3 CYX   199      35.441  35.945  32.066  1.00  0.00           H
ATOM   2986  SG  CYX   199      36.203  37.779  33.281  1.00  0.00           S
ATOM   2987  C   CYX   199      33.970  34.300  33.630  1.00  0.00           C
ATOM   2988  O   CYX   199      34.128  33.405  34.485  1.00  0.00           O
ATOM   2989  N   TYR   200      33.329  34.080  32.473  1.00  0.00           N
ATOM   2990  H   TYR   200      32.913  34.839  31.953  1.00  0.00           H
ATOM   2991  CA  TYR   200      32.831  32.751  32.003  1.00  0.00           C
ATOM   2992  HA  TYR   200      33.592  31.995  32.197  1.00  0.00           H
ATOM   2993  CB  TYR   200      31.479  32.433  32.796  1.00  0.00           C
ATOM   2994  HB2 TYR   200      31.071  31.487  32.442  1.00  0.00           H
ATOM   2995  HB3 TYR   200      31.802  32.219  33.814  1.00  0.00           H
ATOM   2996  CG  TYR   200      30.442  33.593  32.813  1.00  0.00           C
ATOM   2997  CD1 TYR   200      30.463  34.405  33.972  1.00  0.00           C
ATOM   2998  HD1 TYR   200      31.231  34.283  34.721  1.00  0.00           H
ATOM   2999  CE1 TYR   200      29.549  35.477  34.221  1.00  0.00           C
ATOM   3000  HE1 TYR   200      29.539  36.083  35.115  1.00  0.00           H
ATOM   3001  CZ  TYR   200      28.612  35.672  33.203  1.00  0.00           C
ATOM   3002  OH  TYR   200      27.788  36.660  33.376  1.00  0.00           O
ATOM   3003  HH  TYR   200      27.631  36.857  34.302  1.00  0.00           H
ATOM   3004  CE2 TYR   200      28.522  34.820  32.063  1.00  0.00           C
ATOM   3005  HE2 TYR   200      27.679  35.063  31.431  1.00  0.00           H
ATOM   3006  CD2 TYR   200      29.366  33.700  31.867  1.00  0.00           C
ATOM   3007  HD2 TYR   200      29.332  32.993  31.052  1.00  0.00           H
ATOM   3008  C   TYR   200      32.520  32.760  30.491  1.00  0.00           C
ATOM   3009  O   TYR   200      31.998  33.689  29.934  1.00  0.00           O
ATOM   3010  N   PRO   201      32.629  31.587  29.711  1.00  0.00           N
ATOM   3011  CD  PRO   201      33.463  30.436  30.002  1.00  0.00           C
ATOM   3012  HD2 PRO   201      32.821  29.628  30.353  1.00  0.00           H
ATOM   3013  HD3 PRO   201      34.331  30.556  30.650  1.00  0.00           H
ATOM   3014  CG  PRO   201      34.085  29.997  28.646  1.00  0.00           C
ATOM   3015  HG2 PRO   201      34.435  28.968  28.584  1.00  0.00           H
ATOM   3016  HG3 PRO   201      34.879  30.670  28.323  1.00  0.00           H
ATOM   3017  CB  PRO   201      32.924  30.273  27.782  1.00  0.00           C
ATOM   3018  HB2 PRO   201      32.427  29.308  27.888  1.00  0.00           H
ATOM   3019  HB3 PRO   201      33.224  30.566  26.775  1.00  0.00           H
ATOM   3020  CA  PRO   201      32.066  31.400  28.406  1.00  0.00           C
ATOM   3021  HA  PRO   201      32.219  32.270  27.766  1.00  0.00           H
ATOM   3022  C   PRO   201      30.565  31.059  28.436  1.00  0.00           C
ATOM   3023  O   PRO   201      29.990  30.679  29.475  1.00  0.00           O
ATOM   3024  N   ASN   202      29.946  31.195  27.276  1.00  0.00           N
ATOM   3025  H   ASN   202      30.543  31.585  26.560  1.00  0.00           H
ATOM   3026  CA  ASN   202      28.678  30.719  26.825  1.00  0.00           C
ATOM   3027  HA  ASN   202      28.508  29.692  27.147  1.00  0.00           H
ATOM   3028  CB  ASN   202      27.517  31.557  27.385  1.00  0.00           C
ATOM   3029  HB2 ASN   202      27.683  31.818  28.430  1.00  0.00           H
ATOM   3030  HB3 ASN   202      27.403  32.482  26.820  1.00  0.00           H
ATOM   3031  CG  ASN   202      26.150  30.814  27.213  1.00  0.00           C
ATOM   3032  OD1 ASN   202      26.081  29.588  26.963  1.00  0.00           O
ATOM   3033  ND2 ASN   202      25.086  31.572  27.298  1.00  0.00           N
ATOM   3034 HD21 ASN   202      24.157  31.177  27.292  1.00  0.00           H
ATOM   3035 HD22 ASN   202      25.224  32.445  27.787  1.00  0.00           H
ATOM   3036  C   ASN   202      28.650  30.648  25.265  1.00  0.00           C
ATOM   3037  O   ASN   202      28.831  31.717  24.659  1.00  0.00           O
ATOM   3038  N   ALA   203      28.484  29.462  24.666  1.00  0.00           N
ATOM   3039  H   ALA   203      28.568  28.621  25.220  1.00  0.00           H
ATOM   3040  CA  ALA   203      28.272  29.286  23.158  1.00  0.00           C
ATOM   3041  HA  ALA   203      28.356  28.227  22.909  1.00  0.00           H
ATOM   3042  CB  ALA   203      26.785  29.609  22.962  1.00  0.00           C
ATOM   3043  HB1 ALA   203      26.145  29.095  23.678  1.00  0.00           H
ATOM   3044  HB2 ALA   203      26.744  30.690  23.099  1.00  0.00           H
ATOM   3045  HB3 ALA   203      26.535  29.318  21.943  1.00  0.00           H
ATOM   3046  C   ALA   203      29.230  29.987  22.191  1.00  0.00           C
ATOM   3047  O   ALA   203      28.923  30.195  21.013  1.00  0.00           O
ATOM   3048  N   GLY   204      30.426  30.352  22.734  1.00  0.00           N
ATOM   3049  H   GLY   204      30.521  30.204  23.730  1.00  0.00           H
ATOM   3050  CA  GLY   204      31.460  31.074  22.076  1.00  0.00           C
ATOM   3051  HA2 GLY   204      32.393  30.521  22.175  1.00  0.00           H
ATOM   3052  HA3 GLY   204      31.220  31.114  21.014  1.00  0.00           H
ATOM   3053  C   GLY   204      31.676  32.527  22.421  1.00  0.00           C
ATOM   3054  O   GLY   204      32.795  32.955  22.119  1.00  0.00           O
ATOM   3055  N   GLU   205      30.826  33.253  23.145  1.00  0.00           N
ATOM   3056  H   GLU   205      30.023  32.800  23.557  1.00  0.00           H
ATOM   3057  CA  GLU   205      30.910  34.637  23.571  1.00  0.00           C
ATOM   3058  HA  GLU   205      31.653  35.184  22.992  1.00  0.00           H
ATOM   3059  CB  GLU   205      29.525  35.273  23.446  1.00  0.00           C
ATOM   3060  HB2 GLU   205      28.814  35.064  24.245  1.00  0.00           H
ATOM   3061  HB3 GLU   205      29.756  36.338  23.444  1.00  0.00           H
ATOM   3062  CG  GLU   205      28.817  35.032  22.087  1.00  0.00           C
ATOM   3063  HG2 GLU   205      28.196  34.138  22.048  1.00  0.00           H
ATOM   3064  HG3 GLU   205      28.161  35.886  21.912  1.00  0.00           H
ATOM   3065  CD  GLU   205      29.660  35.214  20.787  1.00  0.00           C
ATOM   3066  OE1 GLU   205      29.381  34.581  19.749  1.00  0.00           O
ATOM   3067  OE2 GLU   205      30.676  35.927  20.645  1.00  0.00           O
ATOM   3068  C   GLU   205      31.457  34.606  25.091  1.00  0.00           C
ATOM   3069  O   GLU   205      31.204  33.663  25.895  1.00  0.00           O
ATOM   3070  N   ILE   206      32.308  35.642  25.336  1.00  0.00           N
ATOM   3071  H   ILE   206      32.307  36.350  24.616  1.00  0.00           H
ATOM   3072  CA  ILE   206      32.950  35.727  26.642  1.00  0.00           C
ATOM   3073  HA  ILE   206      32.829  34.761  27.129  1.00  0.00           H
ATOM   3074  CB  ILE   206      34.457  35.861  26.312  1.00  0.00           C
ATOM   3075  HB  ILE   206      34.631  36.840  25.866  1.00  0.00           H
ATOM   3076  CG2 ILE   206      35.248  35.750  27.674  1.00  0.00           C
ATOM   3077 HG21 ILE   206      35.164  36.686  28.225  1.00  0.00           H
ATOM   3078 HG22 ILE   206      34.964  34.876  28.261  1.00  0.00           H
ATOM   3079 HG23 ILE   206      36.329  35.706  27.545  1.00  0.00           H
ATOM   3080  CG1 ILE   206      34.958  34.744  25.347  1.00  0.00           C
ATOM   3081 HG12 ILE   206      35.489  34.007  25.949  1.00  0.00           H
ATOM   3082 HG13 ILE   206      34.235  34.156  24.780  1.00  0.00           H
ATOM   3083  CD1 ILE   206      35.926  35.307  24.335  1.00  0.00           C
ATOM   3084 HD11 ILE   206      36.249  34.504  23.673  1.00  0.00           H
ATOM   3085 HD12 ILE   206      35.439  36.089  23.751  1.00  0.00           H
ATOM   3086 HD13 ILE   206      36.890  35.584  24.762  1.00  0.00           H
ATOM   3087  C   ILE   206      32.462  36.897  27.428  1.00  0.00           C
ATOM   3088  O   ILE   206      32.237  38.020  26.894  1.00  0.00           O
ATOM   3089  N   THR   207      32.183  36.750  28.710  1.00  0.00           N
ATOM   3090  H   THR   207      32.346  35.886  29.207  1.00  0.00           H
ATOM   3091  CA  THR   207      31.528  37.736  29.543  1.00  0.00           C
ATOM   3092  HA  THR   207      31.743  38.725  29.140  1.00  0.00           H
ATOM   3093  CB  THR   207      29.921  37.568  29.513  1.00  0.00           C
ATOM   3094  HB  THR   207      29.802  36.545  29.869  1.00  0.00           H
ATOM   3095  CG2 THR   207      29.147  38.565  30.407  1.00  0.00           C
ATOM   3096 HG21 THR   207      28.105  38.589  30.089  1.00  0.00           H
ATOM   3097 HG22 THR   207      29.213  38.479  31.492  1.00  0.00           H
ATOM   3098 HG23 THR   207      29.458  39.598  30.245  1.00  0.00           H
ATOM   3099  OG1 THR   207      29.377  37.678  28.233  1.00  0.00           O
ATOM   3100  HG1 THR   207      28.528  37.231  28.282  1.00  0.00           H
ATOM   3101  C   THR   207      31.952  37.773  30.985  1.00  0.00           C
ATOM   3102  O   THR   207      32.350  36.776  31.566  1.00  0.00           O
ATOM   3103  N   CYX   208      31.914  38.912  31.704  1.00  0.00           N
ATOM   3104  H   CYX   208      31.541  39.717  31.220  1.00  0.00           H
ATOM   3105  CA  CYX   208      32.511  39.111  33.076  1.00  0.00           C
ATOM   3106  HA  CYX   208      32.439  38.114  33.510  1.00  0.00           H
ATOM   3107  CB  CYX   208      33.914  39.719  33.033  1.00  0.00           C
ATOM   3108  HB2 CYX   208      33.761  40.736  32.673  1.00  0.00           H
ATOM   3109  HB3 CYX   208      34.378  39.688  34.019  1.00  0.00           H
ATOM   3110  SG  CYX   208      35.209  39.068  31.987  1.00  0.00           S
ATOM   3111  C   CYX   208      31.570  39.964  33.915  1.00  0.00           C
ATOM   3112  O   CYX   208      30.719  40.739  33.456  1.00  0.00           O
ATOM   3113  N   VAL   209      31.642  39.783  35.205  1.00  0.00           N
ATOM   3114  H   VAL   209      32.329  39.121  35.537  1.00  0.00           H
ATOM   3115  CA  VAL   209      30.999  40.630  36.266  1.00  0.00           C
ATOM   3116  HA  VAL   209      30.420  41.414  35.780  1.00  0.00           H
ATOM   3117  CB  VAL   209      29.992  39.724  36.970  1.00  0.00           C
ATOM   3118  HB  VAL   209      30.443  38.869  37.474  1.00  0.00           H
ATOM   3119  CG1 VAL   209      29.296  40.546  38.064  1.00  0.00           C
ATOM   3120 HG11 VAL   209      29.979  40.718  38.896  1.00  0.00           H
ATOM   3121 HG12 VAL   209      28.981  41.507  37.658  1.00  0.00           H
ATOM   3122 HG13 VAL   209      28.532  39.972  38.591  1.00  0.00           H
ATOM   3123  CG2 VAL   209      28.932  39.106  36.002  1.00  0.00           C
ATOM   3124 HG21 VAL   209      28.473  39.874  35.379  1.00  0.00           H
ATOM   3125 HG22 VAL   209      29.359  38.445  35.248  1.00  0.00           H
ATOM   3126 HG23 VAL   209      28.166  38.563  36.553  1.00  0.00           H
ATOM   3127  C   VAL   209      32.027  41.239  37.242  1.00  0.00           C
ATOM   3128  O   VAL   209      32.963  40.510  37.679  1.00  0.00           O
ATOM   3129  N   CYX   210      31.953  42.565  37.516  1.00  0.00           N
ATOM   3130  H   CYX   210      31.045  42.986  37.382  1.00  0.00           H
ATOM   3131  CA  CYX   210      33.053  43.320  38.168  1.00  0.00           C
ATOM   3132  HA  CYX   210      33.890  42.685  38.452  1.00  0.00           H
ATOM   3133  CB  CYX   210      33.793  44.240  37.159  1.00  0.00           C
ATOM   3134  HB2 CYX   210      33.228  45.161  37.012  1.00  0.00           H
ATOM   3135  HB3 CYX   210      34.736  44.602  37.568  1.00  0.00           H
ATOM   3136  SG  CYX   210      34.217  43.375  35.690  1.00  0.00           S
ATOM   3137  C   CYX   210      32.563  44.159  39.401  1.00  0.00           C
ATOM   3138  O   CYX   210      31.418  44.507  39.514  1.00  0.00           O
ATOM   3139  N   ARG   211      33.500  44.628  40.243  1.00  0.00           N
ATOM   3140  H   ARG   211      34.422  44.218  40.203  1.00  0.00           H
ATOM   3141  CA  ARG   211      33.156  45.628  41.363  1.00  0.00           C
ATOM   3142  HA  ARG   211      32.508  45.109  42.068  1.00  0.00           H
ATOM   3143  CB  ARG   211      34.469  46.016  42.166  1.00  0.00           C
ATOM   3144  HB2 ARG   211      35.217  46.187  41.392  1.00  0.00           H
ATOM   3145  HB3 ARG   211      34.331  46.918  42.762  1.00  0.00           H
ATOM   3146  CG  ARG   211      34.856  44.955  43.161  1.00  0.00           C
ATOM   3147  HG2 ARG   211      33.927  44.954  43.732  1.00  0.00           H
ATOM   3148  HG3 ARG   211      35.036  44.028  42.615  1.00  0.00           H
ATOM   3149  CD  ARG   211      35.996  45.408  44.091  1.00  0.00           C
ATOM   3150  HD2 ARG   211      36.823  45.738  43.462  1.00  0.00           H
ATOM   3151  HD3 ARG   211      35.787  46.257  44.743  1.00  0.00           H
ATOM   3152  NE  ARG   211      36.469  44.210  44.854  1.00  0.00           N
ATOM   3153  HE  ARG   211      37.377  43.855  44.592  1.00  0.00           H
ATOM   3154  CZ  ARG   211      36.072  43.681  46.026  1.00  0.00           C
ATOM   3155  NH1 ARG   211      36.675  42.664  46.535  1.00  0.00           N
ATOM   3156 HH11 ARG   211      37.553  42.422  46.097  1.00  0.00           H
ATOM   3157 HH12 ARG   211      36.404  42.319  47.444  1.00  0.00           H
ATOM   3158  NH2 ARG   211      35.101  44.189  46.652  1.00  0.00           N
ATOM   3159 HH21 ARG   211      34.852  45.127  46.372  1.00  0.00           H
ATOM   3160 HH22 ARG   211      34.652  43.833  47.484  1.00  0.00           H
ATOM   3161  C   ARG   211      32.359  46.851  40.830  1.00  0.00           C
ATOM   3162  O   ARG   211      32.744  47.430  39.846  1.00  0.00           O
ATOM   3163  N   ASP   212      31.348  47.246  41.615  1.00  0.00           N
ATOM   3164  H   ASP   212      31.168  46.718  42.457  1.00  0.00           H
ATOM   3165  CA  ASP   212      30.520  48.519  41.400  1.00  0.00           C
ATOM   3166  HA  ASP   212      30.341  48.628  40.330  1.00  0.00           H
ATOM   3167  CB  ASP   212      29.191  48.211  42.064  1.00  0.00           C
ATOM   3168  HB2 ASP   212      28.536  49.057  41.852  1.00  0.00           H
ATOM   3169  HB3 ASP   212      28.804  47.267  41.681  1.00  0.00           H
ATOM   3170  CG  ASP   212      29.156  48.121  43.596  1.00  0.00           C
ATOM   3171  OD1 ASP   212      29.055  49.108  44.339  1.00  0.00           O
ATOM   3172  OD2 ASP   212      29.196  47.054  44.163  1.00  0.00           O
ATOM   3173  C   ASP   212      31.262  49.846  41.837  1.00  0.00           C
ATOM   3174  O   ASP   212      30.729  50.573  42.727  1.00  0.00           O
ATOM   3175  N   ASN   213      32.475  50.016  41.444  1.00  0.00           N
ATOM   3176  H   ASN   213      32.955  49.238  41.014  1.00  0.00           H
ATOM   3177  CA  ASN   213      33.375  51.129  41.812  1.00  0.00           C
ATOM   3178  HA  ASN   213      33.336  51.218  42.898  1.00  0.00           H
ATOM   3179  CB  ASN   213      34.847  50.838  41.421  1.00  0.00           C
ATOM   3180  HB2 ASN   213      34.810  50.570  40.366  1.00  0.00           H
ATOM   3181  HB3 ASN   213      35.377  51.783  41.543  1.00  0.00           H
ATOM   3182  CG  ASN   213      35.556  49.749  42.168  1.00  0.00           C
ATOM   3183  OD1 ASN   213      35.211  49.411  43.300  1.00  0.00           O
ATOM   3184  ND2 ASN   213      36.436  49.008  41.501  1.00  0.00           N
ATOM   3185 HD21 ASN   213      36.955  48.385  42.103  1.00  0.00           H
ATOM   3186 HD22 ASN   213      36.523  49.228  40.519  1.00  0.00           H
ATOM   3187  C   ASN   213      33.012  52.548  41.269  1.00  0.00           C
ATOM   3188  O   ASN   213      32.313  52.652  40.230  1.00  0.00           O
ATOM   3189  N   TRP   214      33.545  53.582  41.887  1.00  0.00           N
ATOM   3190  H   TRP   214      34.005  53.357  42.757  1.00  0.00           H
ATOM   3191  CA  TRP   214      33.432  55.023  41.629  1.00  0.00           C
ATOM   3192  HA  TRP   214      33.950  55.478  42.473  1.00  0.00           H
ATOM   3193  CB  TRP   214      34.291  55.291  40.441  1.00  0.00           C
ATOM   3194  HB2 TRP   214      35.266  54.814  40.528  1.00  0.00           H
ATOM   3195  HB3 TRP   214      33.755  54.828  39.613  1.00  0.00           H
ATOM   3196  CG  TRP   214      34.523  56.710  39.972  1.00  0.00           C
ATOM   3197  CD1 TRP   214      34.621  57.773  40.833  1.00  0.00           C
ATOM   3198  HD1 TRP   214      34.479  57.628  41.894  1.00  0.00           H
ATOM   3199  NE1 TRP   214      34.598  58.939  40.050  1.00  0.00           N
ATOM   3200  HE1 TRP   214      34.865  59.861  40.365  1.00  0.00           H
ATOM   3201  CE2 TRP   214      34.769  58.646  38.685  1.00  0.00           C
ATOM   3202  CZ2 TRP   214      35.023  59.447  37.596  1.00  0.00           C
ATOM   3203  HZ2 TRP   214      35.210  60.492  37.795  1.00  0.00           H
ATOM   3204  CH2 TRP   214      35.088  58.904  36.293  1.00  0.00           C
ATOM   3205  HH2 TRP   214      35.315  59.541  35.452  1.00  0.00           H
ATOM   3206  CZ3 TRP   214      34.906  57.482  36.157  1.00  0.00           C
ATOM   3207  HZ3 TRP   214      35.041  56.969  35.216  1.00  0.00           H
ATOM   3208  CE3 TRP   214      34.753  56.681  37.323  1.00  0.00           C
ATOM   3209  HE3 TRP   214      34.592  55.618  37.210  1.00  0.00           H
ATOM   3210  CD2 TRP   214      34.654  57.250  38.621  1.00  0.00           C
ATOM   3211  C   TRP   214      32.037  55.607  41.578  1.00  0.00           C
ATOM   3212  O   TRP   214      31.635  56.555  42.314  1.00  0.00           O
ATOM   3213  N   HID   215      31.204  55.065  40.688  1.00  0.00           N
ATOM   3214  H   HID   215      31.532  54.330  40.077  1.00  0.00           H
ATOM   3215  CA  HID   215      29.775  55.496  40.431  1.00  0.00           C
ATOM   3216  HA  HID   215      29.446  56.156  41.233  1.00  0.00           H
ATOM   3217  CB  HID   215      29.808  56.487  39.223  1.00  0.00           C
ATOM   3218  HB2 HID   215      30.544  56.129  38.505  1.00  0.00           H
ATOM   3219  HB3 HID   215      28.848  56.431  38.709  1.00  0.00           H
ATOM   3220  CG  HID   215      30.116  57.882  39.676  1.00  0.00           C
ATOM   3221  ND1 HID   215      29.207  58.727  40.253  1.00  0.00           N
ATOM   3222  HD1 HID   215      28.309  58.532  40.675  1.00  0.00           H
ATOM   3223  CE1 HID   215      29.753  59.941  40.397  1.00  0.00           C
ATOM   3224  HE1 HID   215      29.223  60.802  40.777  1.00  0.00           H
ATOM   3225  NE2 HID   215      31.024  59.931  39.966  1.00  0.00           N
ATOM   3226  CD2 HID   215      31.271  58.587  39.564  1.00  0.00           C
ATOM   3227  HD2 HID   215      32.210  58.209  39.187  1.00  0.00           H
ATOM   3228  C   HID   215      28.695  54.428  40.331  1.00  0.00           C
ATOM   3229  O   HID   215      27.670  54.569  39.725  1.00  0.00           O
ATOM   3230  N   GLY   216      28.949  53.218  40.891  1.00  0.00           N
ATOM   3231  H   GLY   216      29.812  53.080  41.396  1.00  0.00           H
ATOM   3232  CA  GLY   216      28.036  52.119  40.798  1.00  0.00           C
ATOM   3233  HA2 GLY   216      27.154  52.348  40.200  1.00  0.00           H
ATOM   3234  HA3 GLY   216      28.559  51.308  40.292  1.00  0.00           H
ATOM   3235  C   GLY   216      27.436  51.643  42.108  1.00  0.00           C
ATOM   3236  O   GLY   216      27.966  51.701  43.254  1.00  0.00           O
ATOM   3237  N   SER   217      26.284  51.011  42.001  1.00  0.00           N
ATOM   3238  H   SER   217      25.936  50.881  41.062  1.00  0.00           H
ATOM   3239  CA  SER   217      25.546  50.425  43.133  1.00  0.00           C
ATOM   3240  HA  SER   217      26.265  50.247  43.933  1.00  0.00           H
ATOM   3241  CB  SER   217      24.474  51.357  43.636  1.00  0.00           C
ATOM   3242  HB2 SER   217      24.876  52.274  44.065  1.00  0.00           H
ATOM   3243  HB3 SER   217      24.001  51.595  42.683  1.00  0.00           H
ATOM   3244  OG  SER   217      23.649  50.755  44.611  1.00  0.00           O
ATOM   3245  HG  SER   217      22.903  51.316  44.837  1.00  0.00           H
ATOM   3246  C   SER   217      25.002  49.091  42.703  1.00  0.00           C
ATOM   3247  O   SER   217      25.290  47.996  43.269  1.00  0.00           O
ATOM   3248  N   ASN   218      24.309  49.083  41.629  1.00  0.00           N
ATOM   3249  H   ASN   218      24.131  49.982  41.202  1.00  0.00           H
ATOM   3250  CA  ASN   218      24.256  47.944  40.664  1.00  0.00           C
ATOM   3251  HA  ASN   218      23.735  47.134  41.171  1.00  0.00           H
ATOM   3252  CB  ASN   218      23.301  48.416  39.511  1.00  0.00           C
ATOM   3253  HB2 ASN   218      23.509  49.445  39.217  1.00  0.00           H
ATOM   3254  HB3 ASN   218      23.402  47.774  38.636  1.00  0.00           H
ATOM   3255  CG  ASN   218      21.866  48.268  39.929  1.00  0.00           C
ATOM   3256  OD1 ASN   218      21.383  48.835  40.904  1.00  0.00           O
ATOM   3257  ND2 ASN   218      21.136  47.287  39.384  1.00  0.00           N
ATOM   3258 HD21 ASN   218      20.183  47.161  39.695  1.00  0.00           H
ATOM   3259 HD22 ASN   218      21.537  46.840  38.572  1.00  0.00           H
ATOM   3260  C   ASN   218      25.637  47.448  40.203  1.00  0.00           C
ATOM   3261  O   ASN   218      26.649  48.162  40.209  1.00  0.00           O
ATOM   3262  N   ARG   219      25.645  46.178  39.838  1.00  0.00           N
ATOM   3263  H   ARG   219      24.829  45.596  39.950  1.00  0.00           H
ATOM   3264  CA  ARG   219      26.847  45.564  39.285  1.00  0.00           C
ATOM   3265  HA  ARG   219      27.678  45.784  39.956  1.00  0.00           H
ATOM   3266  CB  ARG   219      26.549  44.055  39.276  1.00  0.00           C
ATOM   3267  HB2 ARG   219      25.629  43.859  38.724  1.00  0.00           H
ATOM   3268  HB3 ARG   219      27.447  43.617  38.840  1.00  0.00           H
ATOM   3269  CG  ARG   219      26.289  43.539  40.757  1.00  0.00           C
ATOM   3270  HG2 ARG   219      27.100  43.811  41.432  1.00  0.00           H
ATOM   3271  HG3 ARG   219      25.391  43.996  41.173  1.00  0.00           H
ATOM   3272  CD  ARG   219      26.183  41.947  40.769  1.00  0.00           C
ATOM   3273  HD2 ARG   219      25.317  41.694  40.157  1.00  0.00           H
ATOM   3274  HD3 ARG   219      27.157  41.538  40.501  1.00  0.00           H
ATOM   3275  NE  ARG   219      25.815  41.420  42.089  1.00  0.00           N
ATOM   3276  HE  ARG   219      24.840  41.505  42.338  1.00  0.00           H
ATOM   3277  CZ  ARG   219      26.686  40.913  42.947  1.00  0.00           C
ATOM   3278  NH1 ARG   219      26.210  40.286  43.955  1.00  0.00           N
ATOM   3279 HH11 ARG   219      25.224  40.183  44.144  1.00  0.00           H
ATOM   3280 HH12 ARG   219      26.913  39.938  44.592  1.00  0.00           H
ATOM   3281  NH2 ARG   219      27.984  41.122  42.966  1.00  0.00           N
ATOM   3282 HH21 ARG   219      28.355  41.770  42.287  1.00  0.00           H
ATOM   3283 HH22 ARG   219      28.609  40.569  43.536  1.00  0.00           H
ATOM   3284  C   ARG   219      27.206  46.052  37.822  1.00  0.00           C
ATOM   3285  O   ARG   219      26.463  45.749  36.900  1.00  0.00           O
ATOM   3286  N   PRO   220      28.455  46.445  37.443  1.00  0.00           N
ATOM   3287  CD  PRO   220      29.445  46.869  38.450  1.00  0.00           C
ATOM   3288  HD2 PRO   220      29.651  46.041  39.128  1.00  0.00           H
ATOM   3289  HD3 PRO   220      29.242  47.771  39.026  1.00  0.00           H
ATOM   3290  CG  PRO   220      30.751  47.139  37.637  1.00  0.00           C
ATOM   3291  HG2 PRO   220      31.381  46.252  37.698  1.00  0.00           H
ATOM   3292  HG3 PRO   220      31.301  48.065  37.805  1.00  0.00           H
ATOM   3293  CB  PRO   220      30.257  47.249  36.161  1.00  0.00           C
ATOM   3294  HB2 PRO   220      31.075  46.887  35.537  1.00  0.00           H
ATOM   3295  HB3 PRO   220      30.064  48.300  35.945  1.00  0.00           H
ATOM   3296  CA  PRO   220      29.002  46.446  36.071  1.00  0.00           C
ATOM   3297  HA  PRO   220      28.260  46.965  35.464  1.00  0.00           H
ATOM   3298  C   PRO   220      29.213  45.048  35.407  1.00  0.00           C
ATOM   3299  O   PRO   220      29.578  44.029  36.091  1.00  0.00           O
ATOM   3300  N   TRP   221      28.928  44.894  34.111  1.00  0.00           N
ATOM   3301  H   TRP   221      28.523  45.687  33.634  1.00  0.00           H
ATOM   3302  CA  TRP   221      29.156  43.714  33.238  1.00  0.00           C
ATOM   3303  HA  TRP   221      29.794  43.012  33.775  1.00  0.00           H
ATOM   3304  CB  TRP   221      27.841  42.958  32.937  1.00  0.00           C
ATOM   3305  HB2 TRP   221      28.038  42.010  32.435  1.00  0.00           H
ATOM   3306  HB3 TRP   221      27.386  42.640  33.876  1.00  0.00           H
ATOM   3307  CG  TRP   221      26.803  43.559  32.089  1.00  0.00           C
ATOM   3308  CD1 TRP   221      25.641  44.174  32.504  1.00  0.00           C
ATOM   3309  HD1 TRP   221      25.306  44.110  33.529  1.00  0.00           H
ATOM   3310  NE1 TRP   221      25.014  44.739  31.376  1.00  0.00           N
ATOM   3311  HE1 TRP   221      24.156  45.272  31.418  1.00  0.00           H
ATOM   3312  CE2 TRP   221      25.711  44.484  30.241  1.00  0.00           C
ATOM   3313  CZ2 TRP   221      25.440  44.785  28.871  1.00  0.00           C
ATOM   3314  HZ2 TRP   221      24.452  45.167  28.663  1.00  0.00           H
ATOM   3315  CH2 TRP   221      26.371  44.479  27.956  1.00  0.00           C
ATOM   3316  HH2 TRP   221      26.177  44.547  26.896  1.00  0.00           H
ATOM   3317  CZ3 TRP   221      27.533  43.731  28.273  1.00  0.00           C
ATOM   3318  HZ3 TRP   221      28.179  43.429  27.462  1.00  0.00           H
ATOM   3319  CE3 TRP   221      27.772  43.379  29.541  1.00  0.00           C
ATOM   3320  HE3 TRP   221      28.615  42.733  29.734  1.00  0.00           H
ATOM   3321  CD2 TRP   221      26.878  43.800  30.610  1.00  0.00           C
ATOM   3322  C   TRP   221      29.948  44.117  32.029  1.00  0.00           C
ATOM   3323  O   TRP   221      29.871  45.316  31.617  1.00  0.00           O
ATOM   3324  N   VAL   222      30.681  43.214  31.391  1.00  0.00           N
ATOM   3325  H   VAL   222      30.582  42.269  31.733  1.00  0.00           H
ATOM   3326  CA  VAL   222      31.504  43.497  30.251  1.00  0.00           C
ATOM   3327  HA  VAL   222      31.113  44.344  29.686  1.00  0.00           H
ATOM   3328  CB  VAL   222      32.880  44.058  30.595  1.00  0.00           C
ATOM   3329  HB  VAL   222      32.700  44.981  31.146  1.00  0.00           H
ATOM   3330  CG1 VAL   222      33.880  43.334  31.487  1.00  0.00           C
ATOM   3331 HG11 VAL   222      34.787  43.918  31.644  1.00  0.00           H
ATOM   3332 HG12 VAL   222      33.548  43.102  32.499  1.00  0.00           H
ATOM   3333 HG13 VAL   222      34.097  42.382  31.004  1.00  0.00           H
ATOM   3334  CG2 VAL   222      33.577  44.422  29.296  1.00  0.00           C
ATOM   3335 HG21 VAL   222      33.639  43.543  28.654  1.00  0.00           H
ATOM   3336 HG22 VAL   222      33.012  45.208  28.794  1.00  0.00           H
ATOM   3337 HG23 VAL   222      34.559  44.854  29.491  1.00  0.00           H
ATOM   3338  C   VAL   222      31.483  42.154  29.358  1.00  0.00           C
ATOM   3339  O   VAL   222      31.757  41.041  29.842  1.00  0.00           O
ATOM   3340  N   SER   223      31.068  42.231  28.078  1.00  0.00           N
ATOM   3341  H   SER   223      30.728  43.101  27.691  1.00  0.00           H
ATOM   3342  CA  SER   223      30.797  41.076  27.189  1.00  0.00           C
ATOM   3343  HA  SER   223      31.229  40.211  27.691  1.00  0.00           H
ATOM   3344  CB  SER   223      29.286  40.825  26.996  1.00  0.00           C
ATOM   3345  HB2 SER   223      28.676  40.730  27.895  1.00  0.00           H
ATOM   3346  HB3 SER   223      28.868  41.682  26.468  1.00  0.00           H
ATOM   3347  OG  SER   223      29.010  39.621  26.329  1.00  0.00           O
ATOM   3348  HG  SER   223      29.324  38.891  26.868  1.00  0.00           H
ATOM   3349  C   SER   223      31.592  41.234  25.878  1.00  0.00           C
ATOM   3350  O   SER   223      31.660  42.356  25.353  1.00  0.00           O
ATOM   3351  N   PHE   224      32.123  40.121  25.337  1.00  0.00           N
ATOM   3352  H   PHE   224      32.144  39.175  25.691  1.00  0.00           H
ATOM   3353  CA  PHE   224      32.941  40.250  24.164  1.00  0.00           C
ATOM   3354  HA  PHE   224      32.518  41.036  23.539  1.00  0.00           H
ATOM   3355  CB  PHE   224      34.354  40.748  24.564  1.00  0.00           C
ATOM   3356  HB2 PHE   224      35.032  40.785  23.710  1.00  0.00           H
ATOM   3357  HB3 PHE   224      34.240  41.795  24.843  1.00  0.00           H
ATOM   3358  CG  PHE   224      35.039  39.965  25.675  1.00  0.00           C
ATOM   3359  CD1 PHE   224      36.127  39.148  25.364  1.00  0.00           C
ATOM   3360  HD1 PHE   224      36.504  39.120  24.352  1.00  0.00           H
ATOM   3361  CE1 PHE   224      36.806  38.601  26.432  1.00  0.00           C
ATOM   3362  HE1 PHE   224      37.643  37.949  26.231  1.00  0.00           H
ATOM   3363  CZ  PHE   224      36.469  38.862  27.794  1.00  0.00           C
ATOM   3364  HZ  PHE   224      36.986  38.361  28.599  1.00  0.00           H
ATOM   3365  CE2 PHE   224      35.413  39.679  28.093  1.00  0.00           C
ATOM   3366  HE2 PHE   224      35.019  39.866  29.081  1.00  0.00           H
ATOM   3367  CD2 PHE   224      34.747  40.315  26.984  1.00  0.00           C
ATOM   3368  HD2 PHE   224      33.885  40.966  26.999  1.00  0.00           H
ATOM   3369  C   PHE   224      32.986  38.973  23.294  1.00  0.00           C
ATOM   3370  O   PHE   224      32.547  37.921  23.688  1.00  0.00           O
ATOM   3371  N   ASN   225      33.448  39.113  22.095  1.00  0.00           N
ATOM   3372  H   ASN   225      33.435  40.068  21.768  1.00  0.00           H
ATOM   3373  CA  ASN   225      33.779  38.046  21.149  1.00  0.00           C
ATOM   3374  HA  ASN   225      33.225  37.132  21.366  1.00  0.00           H
ATOM   3375  CB  ASN   225      33.343  38.504  19.726  1.00  0.00           C
ATOM   3376  HB2 ASN   225      33.640  37.726  19.023  1.00  0.00           H
ATOM   3377  HB3 ASN   225      32.254  38.492  19.680  1.00  0.00           H
ATOM   3378  CG  ASN   225      33.911  39.751  19.194  1.00  0.00           C
ATOM   3379  OD1 ASN   225      35.114  40.123  19.427  1.00  0.00           O
ATOM   3380  ND2 ASN   225      33.107  40.354  18.375  1.00  0.00           N
ATOM   3381 HD21 ASN   225      33.458  41.175  17.902  1.00  0.00           H
ATOM   3382 HD22 ASN   225      32.178  40.038  18.137  1.00  0.00           H
ATOM   3383  C   ASN   225      35.218  37.630  21.294  1.00  0.00           C
ATOM   3384  O   ASN   225      36.055  38.263  21.836  1.00  0.00           O
ATOM   3385  N   GLN   226      35.646  36.535  20.594  1.00  0.00           N
ATOM   3386  H   GLN   226      34.998  35.853  20.229  1.00  0.00           H
ATOM   3387  CA  GLN   226      37.031  36.031  20.565  1.00  0.00           C
ATOM   3388  HA  GLN   226      37.272  35.988  21.627  1.00  0.00           H
ATOM   3389  CB  GLN   226      36.971  34.633  19.915  1.00  0.00           C
ATOM   3390  HB2 GLN   226      37.950  34.244  20.198  1.00  0.00           H
ATOM   3391  HB3 GLN   226      36.275  33.969  20.427  1.00  0.00           H
ATOM   3392  CG  GLN   226      36.865  34.692  18.382  1.00  0.00           C
ATOM   3393  HG2 GLN   226      36.246  33.834  18.123  1.00  0.00           H
ATOM   3394  HG3 GLN   226      36.420  35.663  18.162  1.00  0.00           H
ATOM   3395  CD  GLN   226      38.211  34.391  17.679  1.00  0.00           C
ATOM   3396  OE1 GLN   226      39.263  34.066  18.207  1.00  0.00           O
ATOM   3397  NE2 GLN   226      38.123  34.389  16.358  1.00  0.00           N
ATOM   3398 HE21 GLN   226      37.260  34.514  15.849  1.00  0.00           H
ATOM   3399 HE22 GLN   226      38.946  34.234  15.793  1.00  0.00           H
ATOM   3400  C   GLN   226      38.017  37.023  19.969  1.00  0.00           C
ATOM   3401  O   GLN   226      39.226  36.876  20.144  1.00  0.00           O
ATOM   3402  N   ASN   227      37.554  38.019  19.242  1.00  0.00           N
ATOM   3403  H   ASN   227      36.554  38.137  19.321  1.00  0.00           H
ATOM   3404  CA  ASN   227      38.378  39.036  18.600  1.00  0.00           C
ATOM   3405  HA  ASN   227      39.366  38.663  18.329  1.00  0.00           H
ATOM   3406  CB  ASN   227      37.781  39.544  17.313  1.00  0.00           C
ATOM   3407  HB2 ASN   227      36.842  40.052  17.532  1.00  0.00           H
ATOM   3408  HB3 ASN   227      38.455  40.320  16.948  1.00  0.00           H
ATOM   3409  CG  ASN   227      37.555  38.371  16.421  1.00  0.00           C
ATOM   3410  OD1 ASN   227      36.606  37.631  16.434  1.00  0.00           O
ATOM   3411  ND2 ASN   227      38.530  38.015  15.669  1.00  0.00           N
ATOM   3412 HD21 ASN   227      38.422  37.230  15.042  1.00  0.00           H
ATOM   3413 HD22 ASN   227      39.262  38.706  15.594  1.00  0.00           H
ATOM   3414  C   ASN   227      38.614  40.317  19.568  1.00  0.00           C
ATOM   3415  O   ASN   227      39.143  41.306  19.040  1.00  0.00           O
ATOM   3416  N   LEU   228      38.185  40.260  20.862  1.00  0.00           N
ATOM   3417  H   LEU   228      37.694  39.389  21.006  1.00  0.00           H
ATOM   3418  CA  LEU   228      38.132  41.352  21.895  1.00  0.00           C
ATOM   3419  HA  LEU   228      37.598  41.012  22.782  1.00  0.00           H
ATOM   3420  CB  LEU   228      39.514  41.851  22.386  1.00  0.00           C
ATOM   3421  HB2 LEU   228      39.998  42.389  21.572  1.00  0.00           H
ATOM   3422  HB3 LEU   228      39.395  42.598  23.171  1.00  0.00           H
ATOM   3423  CG  LEU   228      40.471  40.786  22.926  1.00  0.00           C
ATOM   3424  HG  LEU   228      40.668  40.002  22.195  1.00  0.00           H
ATOM   3425  CD1 LEU   228      41.758  41.348  23.593  1.00  0.00           C
ATOM   3426 HD11 LEU   228      42.328  41.918  22.860  1.00  0.00           H
ATOM   3427 HD12 LEU   228      41.480  42.015  24.409  1.00  0.00           H
ATOM   3428 HD13 LEU   228      42.400  40.505  23.846  1.00  0.00           H
ATOM   3429  CD2 LEU   228      39.713  40.114  24.041  1.00  0.00           C
ATOM   3430 HD21 LEU   228      40.347  39.564  24.737  1.00  0.00           H
ATOM   3431 HD22 LEU   228      39.083  40.752  24.663  1.00  0.00           H
ATOM   3432 HD23 LEU   228      39.025  39.382  23.619  1.00  0.00           H
ATOM   3433  C   LEU   228      37.219  42.543  21.491  1.00  0.00           C
ATOM   3434  O   LEU   228      37.266  43.637  22.100  1.00  0.00           O
ATOM   3435  N   GLU   229      36.212  42.403  20.621  1.00  0.00           N
ATOM   3436  H   GLU   229      35.916  41.455  20.437  1.00  0.00           H
ATOM   3437  CA  GLU   229      35.197  43.526  20.288  1.00  0.00           C
ATOM   3438  HA  GLU   229      35.642  44.511  20.434  1.00  0.00           H
ATOM   3439  CB  GLU   229      34.711  43.521  18.833  1.00  0.00           C
ATOM   3440  HB2 GLU   229      33.910  42.783  18.875  1.00  0.00           H
ATOM   3441  HB3 GLU   229      34.250  44.468  18.554  1.00  0.00           H
ATOM   3442  CG  GLU   229      35.714  43.056  17.776  1.00  0.00           C
ATOM   3443  HG2 GLU   229      36.007  42.039  18.035  1.00  0.00           H
ATOM   3444  HG3 GLU   229      35.195  42.943  16.824  1.00  0.00           H
ATOM   3445  CD  GLU   229      37.019  43.960  17.661  1.00  0.00           C
ATOM   3446  OE1 GLU   229      37.971  43.533  16.933  1.00  0.00           O
ATOM   3447  OE2 GLU   229      37.174  45.005  18.330  1.00  0.00           O
ATOM   3448  C   GLU   229      34.110  43.482  21.381  1.00  0.00           C
ATOM   3449  O   GLU   229      33.395  42.461  21.502  1.00  0.00           O
ATOM   3450  N   TYR   230      33.958  44.521  22.178  1.00  0.00           N
ATOM   3451  H   TYR   230      34.392  45.400  21.934  1.00  0.00           H
ATOM   3452  CA  TYR   230      33.093  44.506  23.376  1.00  0.00           C
ATOM   3453  HA  TYR   230      32.540  43.567  23.358  1.00  0.00           H
ATOM   3454  CB  TYR   230      33.965  44.790  24.608  1.00  0.00           C
ATOM   3455  HB2 TYR   230      33.284  44.559  25.428  1.00  0.00           H
ATOM   3456  HB3 TYR   230      34.827  44.124  24.571  1.00  0.00           H
ATOM   3457  CG  TYR   230      34.517  46.153  24.597  1.00  0.00           C
ATOM   3458  CD1 TYR   230      33.843  47.246  25.175  1.00  0.00           C
ATOM   3459  HD1 TYR   230      32.838  47.121  25.551  1.00  0.00           H
ATOM   3460  CE1 TYR   230      34.355  48.540  25.272  1.00  0.00           C
ATOM   3461  HE1 TYR   230      33.736  49.297  25.729  1.00  0.00           H
ATOM   3462  CZ  TYR   230      35.684  48.754  24.784  1.00  0.00           C
ATOM   3463  OH  TYR   230      36.253  50.022  24.817  1.00  0.00           O
ATOM   3464  HH  TYR   230      37.188  49.893  24.640  1.00  0.00           H
ATOM   3465  CE2 TYR   230      36.308  47.688  24.188  1.00  0.00           C
ATOM   3466  HE2 TYR   230      37.336  47.839  23.896  1.00  0.00           H
ATOM   3467  CD2 TYR   230      35.786  46.352  24.068  1.00  0.00           C
ATOM   3468  HD2 TYR   230      36.339  45.536  23.625  1.00  0.00           H
ATOM   3469  C   TYR   230      31.855  45.462  23.389  1.00  0.00           C
ATOM   3470  O   TYR   230      31.741  46.466  22.700  1.00  0.00           O
ATOM   3471  N   GLN   231      30.924  45.073  24.271  1.00  0.00           N
ATOM   3472  H   GLN   231      31.061  44.221  24.798  1.00  0.00           H
ATOM   3473  CA  GLN   231      29.714  45.871  24.693  1.00  0.00           C
ATOM   3474  HA  GLN   231      29.823  46.934  24.483  1.00  0.00           H
ATOM   3475  CB  GLN   231      28.512  45.237  23.970  1.00  0.00           C
ATOM   3476  HB2 GLN   231      28.355  44.231  24.358  1.00  0.00           H
ATOM   3477  HB3 GLN   231      27.714  45.840  24.404  1.00  0.00           H
ATOM   3478  CG  GLN   231      28.445  45.219  22.408  1.00  0.00           C
ATOM   3479  HG2 GLN   231      27.384  45.183  22.158  1.00  0.00           H
ATOM   3480  HG3 GLN   231      28.866  46.140  22.006  1.00  0.00           H
ATOM   3481  CD  GLN   231      29.191  43.968  21.720  1.00  0.00           C
ATOM   3482  OE1 GLN   231      30.089  44.091  20.891  1.00  0.00           O
ATOM   3483  NE2 GLN   231      28.836  42.780  22.020  1.00  0.00           N
ATOM   3484 HE21 GLN   231      28.114  42.687  22.720  1.00  0.00           H
ATOM   3485 HE22 GLN   231      29.455  42.053  21.691  1.00  0.00           H
ATOM   3486  C   GLN   231      29.531  45.847  26.214  1.00  0.00           C
ATOM   3487  O   GLN   231      30.081  44.960  26.825  1.00  0.00           O
ATOM   3488  N   ILE   232      28.838  46.808  26.767  1.00  0.00           N
ATOM   3489  H   ILE   232      28.437  47.470  26.117  1.00  0.00           H
ATOM   3490  CA  ILE   232      28.869  47.233  28.170  1.00  0.00           C
ATOM   3491  HA  ILE   232      29.179  46.349  28.728  1.00  0.00           H
ATOM   3492  CB  ILE   232      29.825  48.439  28.263  1.00  0.00           C
ATOM   3493  HB  ILE   232      29.610  48.946  29.204  1.00  0.00           H
ATOM   3494  CG2 ILE   232      31.251  47.834  28.433  1.00  0.00           C
ATOM   3495 HG21 ILE   232      31.439  47.482  27.419  1.00  0.00           H
ATOM   3496 HG22 ILE   232      32.002  48.620  28.511  1.00  0.00           H
ATOM   3497 HG23 ILE   232      31.253  47.019  29.156  1.00  0.00           H
ATOM   3498  CG1 ILE   232      29.675  49.604  27.189  1.00  0.00           C
ATOM   3499 HG12 ILE   232      29.789  49.273  26.157  1.00  0.00           H
ATOM   3500 HG13 ILE   232      28.733  50.123  27.373  1.00  0.00           H
ATOM   3501  CD1 ILE   232      30.713  50.746  27.469  1.00  0.00           C
ATOM   3502 HD11 ILE   232      30.725  51.092  28.503  1.00  0.00           H
ATOM   3503 HD12 ILE   232      31.684  50.378  27.138  1.00  0.00           H
ATOM   3504 HD13 ILE   232      30.477  51.589  26.821  1.00  0.00           H
ATOM   3505  C   ILE   232      27.446  47.586  28.658  1.00  0.00           C
ATOM   3506  O   ILE   232      26.572  47.960  27.891  1.00  0.00           O
ATOM   3507  N   GLY   233      27.302  47.476  29.973  1.00  0.00           N
ATOM   3508  H   GLY   233      27.947  46.908  30.504  1.00  0.00           H
ATOM   3509  CA  GLY   233      26.143  47.733  30.729  1.00  0.00           C
ATOM   3510  HA2 GLY   233      25.818  48.768  30.630  1.00  0.00           H
ATOM   3511  HA3 GLY   233      25.323  47.202  30.245  1.00  0.00           H
ATOM   3512  C   GLY   233      26.273  47.388  32.237  1.00  0.00           C
ATOM   3513  O   GLY   233      27.301  46.811  32.687  1.00  0.00           O
ATOM   3514  N   TYR   234      25.319  47.837  33.015  1.00  0.00           N
ATOM   3515  H   TYR   234      24.534  48.337  32.626  1.00  0.00           H
ATOM   3516  CA  TYR   234      25.107  47.412  34.421  1.00  0.00           C
ATOM   3517  HA  TYR   234      26.026  46.853  34.606  1.00  0.00           H
ATOM   3518  CB  TYR   234      25.118  48.603  35.365  1.00  0.00           C
ATOM   3519  HB2 TYR   234      24.381  49.337  35.039  1.00  0.00           H
ATOM   3520  HB3 TYR   234      24.724  48.341  36.346  1.00  0.00           H
ATOM   3521  CG  TYR   234      26.316  49.445  35.664  1.00  0.00           C
ATOM   3522  CD1 TYR   234      26.959  50.102  34.620  1.00  0.00           C
ATOM   3523  HD1 TYR   234      26.524  49.979  33.639  1.00  0.00           H
ATOM   3524  CE1 TYR   234      27.976  50.987  34.961  1.00  0.00           C
ATOM   3525  HE1 TYR   234      28.531  51.499  34.189  1.00  0.00           H
ATOM   3526  CZ  TYR   234      28.395  51.218  36.318  1.00  0.00           C
ATOM   3527  OH  TYR   234      29.408  52.021  36.556  1.00  0.00           O
ATOM   3528  HH  TYR   234      29.927  51.676  37.286  1.00  0.00           H
ATOM   3529  CE2 TYR   234      27.713  50.534  37.323  1.00  0.00           C
ATOM   3530  HE2 TYR   234      27.849  50.834  38.351  1.00  0.00           H
ATOM   3531  CD2 TYR   234      26.708  49.590  36.981  1.00  0.00           C
ATOM   3532  HD2 TYR   234      26.115  49.105  37.742  1.00  0.00           H
ATOM   3533  C   TYR   234      23.941  46.497  34.525  1.00  0.00           C
ATOM   3534  O   TYR   234      22.895  46.671  33.901  1.00  0.00           O
ATOM   3535  N   ILE   235      24.071  45.394  35.158  1.00  0.00           N
ATOM   3536  H   ILE   235      24.851  45.395  35.801  1.00  0.00           H
ATOM   3537  CA  ILE   235      22.983  44.446  35.531  1.00  0.00           C
ATOM   3538  HA  ILE   235      22.560  44.121  34.580  1.00  0.00           H
ATOM   3539  CB  ILE   235      23.546  43.150  36.247  1.00  0.00           C
ATOM   3540  HB  ILE   235      23.720  43.406  37.292  1.00  0.00           H
ATOM   3541  CG2 ILE   235      22.480  42.044  36.326  1.00  0.00           C
ATOM   3542 HG21 ILE   235      22.654  41.315  37.117  1.00  0.00           H
ATOM   3543 HG22 ILE   235      21.526  42.440  36.675  1.00  0.00           H
ATOM   3544 HG23 ILE   235      22.488  41.599  35.331  1.00  0.00           H
ATOM   3545  CG1 ILE   235      24.888  42.580  35.721  1.00  0.00           C
ATOM   3546 HG12 ILE   235      24.723  42.335  34.672  1.00  0.00           H
ATOM   3547 HG13 ILE   235      25.616  43.383  35.834  1.00  0.00           H
ATOM   3548  CD1 ILE   235      25.509  41.410  36.332  1.00  0.00           C
ATOM   3549 HD11 ILE   235      24.936  40.514  36.092  1.00  0.00           H
ATOM   3550 HD12 ILE   235      26.460  41.256  35.822  1.00  0.00           H
ATOM   3551 HD13 ILE   235      25.541  41.530  37.415  1.00  0.00           H
ATOM   3552  C   ILE   235      21.910  45.250  36.282  1.00  0.00           C
ATOM   3553  O   ILE   235      22.170  45.713  37.395  1.00  0.00           O
ATOM   3554  N   CYX   236      20.705  45.357  35.623  1.00  0.00           N
ATOM   3555  H   CYX   236      20.599  44.953  34.703  1.00  0.00           H
ATOM   3556  CA  CYX   236      19.745  46.381  36.018  1.00  0.00           C
ATOM   3557  HA  CYX   236      20.318  47.286  36.225  1.00  0.00           H
ATOM   3558  CB  CYX   236      18.836  46.497  34.791  1.00  0.00           C
ATOM   3559  HB2 CYX   236      18.367  45.557  34.502  1.00  0.00           H
ATOM   3560  HB3 CYX   236      18.002  47.164  35.016  1.00  0.00           H
ATOM   3561  SG  CYX   236      19.396  46.998  33.169  1.00  0.00           S
ATOM   3562  C   CYX   236      18.938  46.048  37.225  1.00  0.00           C
ATOM   3563  O   CYX   236      18.590  46.982  37.989  1.00  0.00           O
ATOM   3564  N   SER   237      18.829  44.772  37.567  1.00  0.00           N
ATOM   3565  H   SER   237      19.059  44.149  36.805  1.00  0.00           H
ATOM   3566  CA  SER   237      18.099  44.273  38.785  1.00  0.00           C
ATOM   3567  HA  SER   237      17.062  44.604  38.745  1.00  0.00           H
ATOM   3568  CB  SER   237      18.253  42.750  38.856  1.00  0.00           C
ATOM   3569  HB2 SER   237      17.969  42.333  37.890  1.00  0.00           H
ATOM   3570  HB3 SER   237      19.307  42.538  39.033  1.00  0.00           H
ATOM   3571  OG  SER   237      17.469  42.310  39.869  1.00  0.00           O
ATOM   3572  HG  SER   237      17.265  41.411  39.601  1.00  0.00           H
ATOM   3573  C   SER   237      18.600  44.944  40.120  1.00  0.00           C
ATOM   3574  O   SER   237      19.777  44.924  40.467  1.00  0.00           O
ATOM   3575  N   GLY   238      17.617  45.505  40.866  1.00  0.00           N
ATOM   3576  H   GLY   238      16.728  45.575  40.392  1.00  0.00           H
ATOM   3577  CA  GLY   238      17.600  45.924  42.279  1.00  0.00           C
ATOM   3578  HA2 GLY   238      18.420  46.617  42.465  1.00  0.00           H
ATOM   3579  HA3 GLY   238      16.653  46.433  42.456  1.00  0.00           H
ATOM   3580  C   GLY   238      17.881  44.896  43.319  1.00  0.00           C
ATOM   3581  O   GLY   238      17.422  45.107  44.460  1.00  0.00           O
ATOM   3582  N   VAL   239      18.685  43.809  43.084  1.00  0.00           N
ATOM   3583  H   VAL   239      19.190  43.922  42.216  1.00  0.00           H
ATOM   3584  CA  VAL   239      19.152  42.852  44.130  1.00  0.00           C
ATOM   3585  HA  VAL   239      18.446  42.764  44.956  1.00  0.00           H
ATOM   3586  CB  VAL   239      19.318  41.492  43.476  1.00  0.00           C
ATOM   3587  HB  VAL   239      19.962  41.487  42.595  1.00  0.00           H
ATOM   3588  CG1 VAL   239      19.804  40.476  44.506  1.00  0.00           C
ATOM   3589 HG11 VAL   239      20.766  40.870  44.834  1.00  0.00           H
ATOM   3590 HG12 VAL   239      19.052  40.296  45.273  1.00  0.00           H
ATOM   3591 HG13 VAL   239      20.087  39.503  44.104  1.00  0.00           H
ATOM   3592  CG2 VAL   239      17.927  40.931  43.042  1.00  0.00           C
ATOM   3593 HG21 VAL   239      17.089  41.367  43.587  1.00  0.00           H
ATOM   3594 HG22 VAL   239      17.647  41.301  42.055  1.00  0.00           H
ATOM   3595 HG23 VAL   239      17.707  39.864  42.996  1.00  0.00           H
ATOM   3596  C   VAL   239      20.472  43.337  44.621  1.00  0.00           C
ATOM   3597  O   VAL   239      21.519  43.157  43.975  1.00  0.00           O
ATOM   3598  N   PHE   240      20.560  43.929  45.827  1.00  0.00           N
ATOM   3599  H   PHE   240      19.700  44.089  46.331  1.00  0.00           H
ATOM   3600  CA  PHE   240      21.873  44.407  46.327  1.00  0.00           C
ATOM   3601  HA  PHE   240      22.417  44.719  45.435  1.00  0.00           H
ATOM   3602  CB  PHE   240      21.613  45.638  47.270  1.00  0.00           C
ATOM   3603  HB2 PHE   240      20.951  45.436  48.112  1.00  0.00           H
ATOM   3604  HB3 PHE   240      22.501  46.043  47.756  1.00  0.00           H
ATOM   3605  CG  PHE   240      20.921  46.789  46.495  1.00  0.00           C
ATOM   3606  CD1 PHE   240      21.632  47.451  45.530  1.00  0.00           C
ATOM   3607  HD1 PHE   240      22.604  47.145  45.171  1.00  0.00           H
ATOM   3608  CE1 PHE   240      21.048  48.539  44.868  1.00  0.00           C
ATOM   3609  HE1 PHE   240      21.509  48.914  43.966  1.00  0.00           H
ATOM   3610  CZ  PHE   240      19.747  49.001  45.253  1.00  0.00           C
ATOM   3611  HZ  PHE   240      19.318  49.742  44.594  1.00  0.00           H
ATOM   3612  CE2 PHE   240      19.107  48.409  46.367  1.00  0.00           C
ATOM   3613  HE2 PHE   240      18.114  48.746  46.621  1.00  0.00           H
ATOM   3614  CD2 PHE   240      19.642  47.270  46.931  1.00  0.00           C
ATOM   3615  HD2 PHE   240      19.179  46.671  47.700  1.00  0.00           H
ATOM   3616  C   PHE   240      22.660  43.346  47.004  1.00  0.00           C
ATOM   3617  O   PHE   240      22.109  42.477  47.654  1.00  0.00           O
ATOM   3618  N   GLY   241      24.027  43.446  47.073  1.00  0.00           N
ATOM   3619  H   GLY   241      24.473  44.032  46.381  1.00  0.00           H
ATOM   3620  CA  GLY   241      24.860  42.376  47.592  1.00  0.00           C
ATOM   3621  HA2 GLY   241      24.361  41.655  48.240  1.00  0.00           H
ATOM   3622  HA3 GLY   241      25.427  41.992  46.745  1.00  0.00           H
ATOM   3623  C   GLY   241      26.004  42.747  48.426  1.00  0.00           C
ATOM   3624  O   GLY   241      26.589  41.877  49.077  1.00  0.00           O
ATOM   3625  N   ASH   242      26.354  44.039  48.476  1.00  0.00           N
ATOM   3626  H   ASH   242      25.812  44.696  47.934  1.00  0.00           H
ATOM   3627  CA  ASH   242      27.482  44.515  49.341  1.00  0.00           C
ATOM   3628  HA  ASH   242      28.400  43.951  49.171  1.00  0.00           H
ATOM   3629  CB  ASH   242      27.768  46.035  49.040  1.00  0.00           C
ATOM   3630  HB2 ASH   242      27.483  46.194  48.000  1.00  0.00           H
ATOM   3631  HB3 ASH   242      27.116  46.577  49.726  1.00  0.00           H
ATOM   3632  CG  ASH   242      29.220  46.392  49.389  1.00  0.00           C
ATOM   3633  OD1 ASH   242      30.053  45.555  49.797  1.00  0.00           O
ATOM   3634  OD2 ASH   242      29.535  47.728  49.348  1.00  0.00           O
ATOM   3635  HD2 ASH   242      28.753  48.284  49.329  1.00  0.00           H
ATOM   3636  C   ASH   242      27.166  44.463  50.861  1.00  0.00           C
ATOM   3637  O   ASH   242      26.095  44.011  51.277  1.00  0.00           O
ATOM   3638  N   ASN   243      28.045  44.978  51.714  1.00  0.00           N
ATOM   3639  H   ASN   243      28.870  45.272  51.209  1.00  0.00           H
ATOM   3640  CA  ASN   243      27.863  45.092  53.125  1.00  0.00           C
ATOM   3641  HA  ASN   243      26.792  45.232  53.274  1.00  0.00           H
ATOM   3642  CB  ASN   243      28.299  43.887  53.903  1.00  0.00           C
ATOM   3643  HB2 ASN   243      29.371  43.694  53.846  1.00  0.00           H
ATOM   3644  HB3 ASN   243      28.231  44.022  54.982  1.00  0.00           H
ATOM   3645  CG  ASN   243      27.633  42.527  53.562  1.00  0.00           C
ATOM   3646  OD1 ASN   243      28.221  41.614  53.003  1.00  0.00           O
ATOM   3647  ND2 ASN   243      26.385  42.355  53.980  1.00  0.00           N
ATOM   3648 HD21 ASN   243      25.966  41.441  53.892  1.00  0.00           H
ATOM   3649 HD22 ASN   243      25.924  42.992  54.616  1.00  0.00           H
ATOM   3650  C   ASN   243      28.708  46.293  53.641  1.00  0.00           C
ATOM   3651  O   ASN   243      29.939  46.313  53.387  1.00  0.00           O
ATOM   3652  N   PRO   244      28.081  47.211  54.363  1.00  0.00           N
ATOM   3653  CD  PRO   244      28.734  48.191  55.261  1.00  0.00           C
ATOM   3654  HD2 PRO   244      29.162  48.967  54.625  1.00  0.00           H
ATOM   3655  HD3 PRO   244      29.600  47.740  55.746  1.00  0.00           H
ATOM   3656  CG  PRO   244      27.694  48.662  56.273  1.00  0.00           C
ATOM   3657  HG2 PRO   244      27.960  49.656  56.633  1.00  0.00           H
ATOM   3658  HG3 PRO   244      27.552  47.878  57.016  1.00  0.00           H
ATOM   3659  CB  PRO   244      26.563  48.759  55.212  1.00  0.00           C
ATOM   3660  HB2 PRO   244      26.815  49.623  54.597  1.00  0.00           H
ATOM   3661  HB3 PRO   244      25.623  48.911  55.743  1.00  0.00           H
ATOM   3662  CA  PRO   244      26.640  47.480  54.385  1.00  0.00           C
ATOM   3663  HA  PRO   244      26.172  46.666  54.938  1.00  0.00           H
ATOM   3664  C   PRO   244      25.997  47.684  53.001  1.00  0.00           C
ATOM   3665  O   PRO   244      26.650  48.187  52.136  1.00  0.00           O
ATOM   3666  N   ARG   245      24.737  47.347  52.822  1.00  0.00           N
ATOM   3667  H   ARG   245      24.229  47.118  53.664  1.00  0.00           H
ATOM   3668  CA  ARG   245      23.842  47.520  51.619  1.00  0.00           C
ATOM   3669  HA  ARG   245      24.315  48.270  50.987  1.00  0.00           H
ATOM   3670  CB  ARG   245      23.777  46.245  50.794  1.00  0.00           C
ATOM   3671  HB2 ARG   245      23.152  46.449  49.925  1.00  0.00           H
ATOM   3672  HB3 ARG   245      24.763  46.035  50.376  1.00  0.00           H
ATOM   3673  CG  ARG   245      23.264  44.996  51.604  1.00  0.00           C
ATOM   3674  HG2 ARG   245      23.844  44.685  52.473  1.00  0.00           H
ATOM   3675  HG3 ARG   245      22.257  45.256  51.931  1.00  0.00           H
ATOM   3676  CD  ARG   245      23.095  43.866  50.606  1.00  0.00           C
ATOM   3677  HD2 ARG   245      22.498  44.143  49.737  1.00  0.00           H
ATOM   3678  HD3 ARG   245      24.085  43.573  50.255  1.00  0.00           H
ATOM   3679  NE  ARG   245      22.638  42.642  51.289  1.00  0.00           N
ATOM   3680  HE  ARG   245      21.656  42.448  51.158  1.00  0.00           H
ATOM   3681  CZ  ARG   245      23.317  41.584  51.580  1.00  0.00           C
ATOM   3682  NH1 ARG   245      22.713  40.439  51.769  1.00  0.00           N
ATOM   3683 HH11 ARG   245      21.710  40.408  51.667  1.00  0.00           H
ATOM   3684 HH12 ARG   245      23.141  39.560  52.025  1.00  0.00           H
ATOM   3685  NH2 ARG   245      24.595  41.564  51.760  1.00  0.00           N
ATOM   3686 HH21 ARG   245      25.077  42.439  51.610  1.00  0.00           H
ATOM   3687 HH22 ARG   245      24.975  40.670  52.036  1.00  0.00           H
ATOM   3688  C   ARG   245      22.485  48.064  51.997  1.00  0.00           C
ATOM   3689  O   ARG   245      22.031  47.688  53.073  1.00  0.00           O
ATOM   3690  N   PRO   246      21.760  48.882  51.247  1.00  0.00           N
ATOM   3691  CD  PRO   246      22.169  49.473  49.935  1.00  0.00           C
ATOM   3692  HD2 PRO   246      22.679  48.746  49.304  1.00  0.00           H
ATOM   3693  HD3 PRO   246      22.813  50.352  49.971  1.00  0.00           H
ATOM   3694  CG  PRO   246      20.870  49.816  49.250  1.00  0.00           C
ATOM   3695  HG2 PRO   246      20.400  48.994  48.711  1.00  0.00           H
ATOM   3696  HG3 PRO   246      21.035  50.682  48.609  1.00  0.00           H
ATOM   3697  CB  PRO   246      20.051  50.254  50.411  1.00  0.00           C
ATOM   3698  HB2 PRO   246      18.983  50.393  50.243  1.00  0.00           H
ATOM   3699  HB3 PRO   246      20.420  51.181  50.850  1.00  0.00           H
ATOM   3700  CA  PRO   246      20.370  49.163  51.381  1.00  0.00           C
ATOM   3701  HA  PRO   246      20.212  49.376  52.438  1.00  0.00           H
ATOM   3702  C   PRO   246      19.628  47.824  51.081  1.00  0.00           C
ATOM   3703  O   PRO   246      20.219  46.886  50.538  1.00  0.00           O
ATOM   3704  N   ASN   247      18.351  47.698  51.483  1.00  0.00           N
ATOM   3705  H   ASN   247      17.923  48.412  52.055  1.00  0.00           H
ATOM   3706  CA  ASN   247      17.485  46.565  51.171  1.00  0.00           C
ATOM   3707  HA  ASN   247      18.157  45.707  51.198  1.00  0.00           H
ATOM   3708  CB  ASN   247      16.402  46.413  52.249  1.00  0.00           C
ATOM   3709  HB2 ASN   247      15.608  47.144  52.098  1.00  0.00           H
ATOM   3710  HB3 ASN   247      15.796  45.511  52.161  1.00  0.00           H
ATOM   3711  CG  ASN   247      16.904  46.298  53.686  1.00  0.00           C
ATOM   3712  OD1 ASN   247      17.944  45.678  53.927  1.00  0.00           O
ATOM   3713  ND2 ASN   247      16.345  47.028  54.607  1.00  0.00           N
ATOM   3714 HD21 ASN   247      16.794  47.152  55.504  1.00  0.00           H
ATOM   3715 HD22 ASN   247      15.508  47.539  54.366  1.00  0.00           H
ATOM   3716  C   ASN   247      16.843  46.606  49.789  1.00  0.00           C
ATOM   3717  O   ASN   247      16.547  47.641  49.129  1.00  0.00           O
ATOM   3718  N   ASP   248      16.523  45.437  49.247  1.00  0.00           N
ATOM   3719  H   ASP   248      16.563  44.614  49.830  1.00  0.00           H
ATOM   3720  CA  ASP   248      16.280  45.208  47.816  1.00  0.00           C
ATOM   3721  HA  ASP   248      17.170  45.382  47.211  1.00  0.00           H
ATOM   3722  CB  ASP   248      15.890  43.784  47.539  1.00  0.00           C
ATOM   3723  HB2 ASP   248      15.070  43.564  48.223  1.00  0.00           H
ATOM   3724  HB3 ASP   248      15.556  43.631  46.512  1.00  0.00           H
ATOM   3725  CG  ASP   248      16.957  42.737  47.815  1.00  0.00           C
ATOM   3726  OD1 ASP   248      16.740  41.508  47.789  1.00  0.00           O
ATOM   3727  OD2 ASP   248      18.123  43.193  48.075  1.00  0.00           O
ATOM   3728  C   ASP   248      15.183  46.188  47.258  1.00  0.00           C
ATOM   3729  O   ASP   248      13.980  46.127  47.566  1.00  0.00           O
ATOM   3730  N   GLY   249      15.523  46.936  46.162  1.00  0.00           N
ATOM   3731  H   GLY   249      16.317  46.702  45.583  1.00  0.00           H
ATOM   3732  CA  GLY   249      14.810  48.183  45.717  1.00  0.00           C
ATOM   3733  HA2 GLY   249      13.756  48.261  45.980  1.00  0.00           H
ATOM   3734  HA3 GLY   249      15.387  48.958  46.223  1.00  0.00           H
ATOM   3735  C   GLY   249      14.739  48.522  44.202  1.00  0.00           C
ATOM   3736  O   GLY   249      14.784  47.694  43.319  1.00  0.00           O
ATOM   3737  N   THR   250      14.671  49.816  43.769  1.00  0.00           N
ATOM   3738  H   THR   250      14.444  50.465  44.509  1.00  0.00           H
ATOM   3739  CA  THR   250      14.704  50.201  42.306  1.00  0.00           C
ATOM   3740  HA  THR   250      14.153  49.500  41.679  1.00  0.00           H
ATOM   3741  CB  THR   250      14.153  51.583  42.123  1.00  0.00           C
ATOM   3742  HB  THR   250      14.856  52.288  42.566  1.00  0.00           H
ATOM   3743  CG2 THR   250      14.149  51.999  40.617  1.00  0.00           C
ATOM   3744 HG21 THR   250      13.406  51.373  40.120  1.00  0.00           H
ATOM   3745 HG22 THR   250      13.839  53.032  40.465  1.00  0.00           H
ATOM   3746 HG23 THR   250      15.123  51.739  40.199  1.00  0.00           H
ATOM   3747  OG1 THR   250      12.818  51.645  42.644  1.00  0.00           O
ATOM   3748  HG1 THR   250      12.939  51.814  43.582  1.00  0.00           H
ATOM   3749  C   THR   250      16.204  50.062  41.796  1.00  0.00           C
ATOM   3750  O   THR   250      17.103  50.674  42.380  1.00  0.00           O
ATOM   3751  N   GLY   251      16.366  49.239  40.796  1.00  0.00           N
ATOM   3752  H   GLY   251      15.638  48.619  40.469  1.00  0.00           H
ATOM   3753  CA  GLY   251      17.688  49.023  40.268  1.00  0.00           C
ATOM   3754  HA2 GLY   251      18.343  48.919  41.133  1.00  0.00           H
ATOM   3755  HA3 GLY   251      17.722  48.085  39.714  1.00  0.00           H
ATOM   3756  C   GLY   251      18.227  50.179  39.372  1.00  0.00           C
ATOM   3757  O   GLY   251      17.512  51.157  39.098  1.00  0.00           O
ATOM   3758  N   SER   252      19.418  50.066  38.826  1.00  0.00           N
ATOM   3759  H   SER   252      20.076  49.359  39.124  1.00  0.00           H
ATOM   3760  CA  SER   252      19.886  50.973  37.657  1.00  0.00           C
ATOM   3761  HA  SER   252      19.040  51.489  37.203  1.00  0.00           H
ATOM   3762  CB  SER   252      20.897  52.138  38.068  1.00  0.00           C
ATOM   3763  HB2 SER   252      20.684  52.662  39.000  1.00  0.00           H
ATOM   3764  HB3 SER   252      21.896  51.713  38.160  1.00  0.00           H
ATOM   3765  OG  SER   252      20.746  53.121  37.026  1.00  0.00           O
ATOM   3766  HG  SER   252      21.241  53.927  37.195  1.00  0.00           H
ATOM   3767  C   SER   252      20.604  50.188  36.604  1.00  0.00           C
ATOM   3768  O   SER   252      21.325  49.292  36.916  1.00  0.00           O
ATOM   3769  N   CYX   253      20.415  50.554  35.371  1.00  0.00           N
ATOM   3770  H   CYX   253      19.768  51.271  35.073  1.00  0.00           H
ATOM   3771  CA  CYX   253      21.086  49.986  34.239  1.00  0.00           C
ATOM   3772  HA  CYX   253      21.380  48.984  34.550  1.00  0.00           H
ATOM   3773  CB  CYX   253      20.201  49.913  32.990  1.00  0.00           C
ATOM   3774  HB2 CYX   253      19.812  50.922  32.853  1.00  0.00           H
ATOM   3775  HB3 CYX   253      20.894  49.607  32.207  1.00  0.00           H
ATOM   3776  SG  CYX   253      18.661  48.980  33.051  1.00  0.00           S
ATOM   3777  C   CYX   253      22.416  50.678  33.911  1.00  0.00           C
ATOM   3778  O   CYX   253      23.079  50.424  32.896  1.00  0.00           O
ATOM   3779  N   GLY   254      22.897  51.679  34.695  1.00  0.00           N
ATOM   3780  H   GLY   254      22.364  51.937  35.513  1.00  0.00           H
ATOM   3781  CA  GLY   254      24.044  52.635  34.457  1.00  0.00           C
ATOM   3782  HA2 GLY   254      24.806  52.016  33.985  1.00  0.00           H
ATOM   3783  HA3 GLY   254      23.860  53.379  33.681  1.00  0.00           H
ATOM   3784  C   GLY   254      24.702  53.149  35.746  1.00  0.00           C
ATOM   3785  O   GLY   254      24.282  52.787  36.862  1.00  0.00           O
ATOM   3786  N   PRO   255      25.742  53.980  35.625  1.00  0.00           N
ATOM   3787  CD  PRO   255      26.366  54.375  34.355  1.00  0.00           C
ATOM   3788  HD2 PRO   255      25.690  54.771  33.597  1.00  0.00           H
ATOM   3789  HD3 PRO   255      26.991  53.578  33.950  1.00  0.00           H
ATOM   3790  CG  PRO   255      27.403  55.405  34.749  1.00  0.00           C
ATOM   3791  HG2 PRO   255      27.098  56.433  34.558  1.00  0.00           H
ATOM   3792  HG3 PRO   255      28.303  55.154  34.188  1.00  0.00           H
ATOM   3793  CB  PRO   255      27.666  55.154  36.240  1.00  0.00           C
ATOM   3794  HB2 PRO   255      28.004  56.111  36.638  1.00  0.00           H
ATOM   3795  HB3 PRO   255      28.535  54.500  36.288  1.00  0.00           H
ATOM   3796  CA  PRO   255      26.422  54.539  36.755  1.00  0.00           C
ATOM   3797  HA  PRO   255      26.729  53.842  37.533  1.00  0.00           H
ATOM   3798  C   PRO   255      25.509  55.619  37.427  1.00  0.00           C
ATOM   3799  O   PRO   255      24.787  56.378  36.776  1.00  0.00           O
ATOM   3800  N   VAL   256      25.419  55.660  38.742  1.00  0.00           N
ATOM   3801  H   VAL   256      26.163  55.278  39.310  1.00  0.00           H
ATOM   3802  CA  VAL   256      24.606  56.654  39.498  1.00  0.00           C
ATOM   3803  HA  VAL   256      23.661  56.971  39.056  1.00  0.00           H
ATOM   3804  CB  VAL   256      24.176  56.031  40.867  1.00  0.00           C
ATOM   3805  HB  VAL   256      23.861  56.860  41.499  1.00  0.00           H
ATOM   3806  CG1 VAL   256      23.042  55.052  40.613  1.00  0.00           C
ATOM   3807 HG11 VAL   256      22.846  54.510  41.539  1.00  0.00           H
ATOM   3808 HG12 VAL   256      22.110  55.531  40.311  1.00  0.00           H
ATOM   3809 HG13 VAL   256      23.217  54.261  39.883  1.00  0.00           H
ATOM   3810  CG2 VAL   256      25.259  55.320  41.732  1.00  0.00           C
ATOM   3811 HG21 VAL   256      26.095  56.011  41.837  1.00  0.00           H
ATOM   3812 HG22 VAL   256      24.814  55.159  42.713  1.00  0.00           H
ATOM   3813 HG23 VAL   256      25.626  54.378  41.325  1.00  0.00           H
ATOM   3814  C   VAL   256      25.279  58.033  39.784  1.00  0.00           C
ATOM   3815  O   VAL   256      26.519  58.177  39.760  1.00  0.00           O
ATOM   3816  N   SER   257      24.447  58.974  40.204  1.00  0.00           N
ATOM   3817  H   SER   257      23.445  58.865  40.290  1.00  0.00           H
ATOM   3818  CA  SER   257      24.945  60.293  40.347  1.00  0.00           C
ATOM   3819  HA  SER   257      25.441  60.636  39.438  1.00  0.00           H
ATOM   3820  CB  SER   257      23.698  61.247  40.523  1.00  0.00           C
ATOM   3821  HB2 SER   257      23.192  60.896  41.422  1.00  0.00           H
ATOM   3822  HB3 SER   257      24.063  62.255  40.712  1.00  0.00           H
ATOM   3823  OG  SER   257      22.776  61.205  39.465  1.00  0.00           O
ATOM   3824  HG  SER   257      22.517  60.318  39.205  1.00  0.00           H
ATOM   3825  C   SER   257      25.904  60.446  41.528  1.00  0.00           C
ATOM   3826  O   SER   257      26.896  61.184  41.420  1.00  0.00           O
ATOM   3827  N   SER   258      25.522  59.801  42.642  1.00  0.00           N
ATOM   3828  H   SER   258      24.673  59.304  42.413  1.00  0.00           H
ATOM   3829  CA  SER   258      26.270  59.763  43.905  1.00  0.00           C
ATOM   3830  HA  SER   258      26.333  60.811  44.199  1.00  0.00           H
ATOM   3831  CB  SER   258      25.516  59.149  45.132  1.00  0.00           C
ATOM   3832  HB2 SER   258      24.471  59.429  45.002  1.00  0.00           H
ATOM   3833  HB3 SER   258      25.555  58.061  45.067  1.00  0.00           H
ATOM   3834  OG  SER   258      26.026  59.767  46.264  1.00  0.00           O
ATOM   3835  HG  SER   258      25.751  59.327  47.071  1.00  0.00           H
ATOM   3836  C   SER   258      27.643  59.008  43.648  1.00  0.00           C
ATOM   3837  O   SER   258      27.635  57.788  43.308  1.00  0.00           O
ATOM   3838  N   ASN   259      28.714  59.777  43.773  1.00  0.00           N
ATOM   3839  H   ASN   259      28.537  60.669  44.212  1.00  0.00           H
ATOM   3840  CA  ASN   259      29.998  59.250  43.862  1.00  0.00           C
ATOM   3841  HA  ASN   259      30.241  58.710  42.947  1.00  0.00           H
ATOM   3842  CB  ASN   259      30.941  60.414  44.028  1.00  0.00           C
ATOM   3843  HB2 ASN   259      30.760  61.100  43.201  1.00  0.00           H
ATOM   3844  HB3 ASN   259      30.783  60.857  45.012  1.00  0.00           H
ATOM   3845  CG  ASN   259      32.389  60.114  43.829  1.00  0.00           C
ATOM   3846  OD1 ASN   259      33.180  60.045  44.804  1.00  0.00           O
ATOM   3847  ND2 ASN   259      32.828  59.875  42.654  1.00  0.00           N
ATOM   3848 HD21 ASN   259      33.820  59.761  42.504  1.00  0.00           H
ATOM   3849 HD22 ASN   259      32.354  60.411  41.940  1.00  0.00           H
ATOM   3850  C   ASN   259      30.163  58.286  45.029  1.00  0.00           C
ATOM   3851  O   ASN   259      29.773  58.630  46.139  1.00  0.00           O
ATOM   3852  N   GLY   260      30.876  57.201  44.801  1.00  0.00           N
ATOM   3853  H   GLY   260      31.103  56.906  43.863  1.00  0.00           H
ATOM   3854  CA  GLY   260      31.376  56.340  45.909  1.00  0.00           C
ATOM   3855  HA2 GLY   260      31.804  56.961  46.697  1.00  0.00           H
ATOM   3856  HA3 GLY   260      30.553  55.686  46.194  1.00  0.00           H
ATOM   3857  C   GLY   260      32.540  55.477  45.390  1.00  0.00           C
ATOM   3858  O   GLY   260      32.330  54.725  44.442  1.00  0.00           O
ATOM   3859  N   ALA   261      33.778  55.556  45.951  1.00  0.00           N
ATOM   3860  H   ALA   261      33.968  56.271  46.639  1.00  0.00           H
ATOM   3861  CA  ALA   261      34.917  54.872  45.425  1.00  0.00           C
ATOM   3862  HA  ALA   261      35.020  55.225  44.399  1.00  0.00           H
ATOM   3863  CB  ALA   261      36.160  55.362  46.167  1.00  0.00           C
ATOM   3864  HB1 ALA   261      36.246  56.449  46.171  1.00  0.00           H
ATOM   3865  HB2 ALA   261      36.088  54.974  47.183  1.00  0.00           H
ATOM   3866  HB3 ALA   261      36.978  54.843  45.669  1.00  0.00           H
ATOM   3867  C   ALA   261      34.816  53.354  45.396  1.00  0.00           C
ATOM   3868  O   ALA   261      35.205  52.648  44.457  1.00  0.00           O
ATOM   3869  N   TYR   262      34.183  52.798  46.431  1.00  0.00           N
ATOM   3870  H   TYR   262      33.799  53.421  47.127  1.00  0.00           H
ATOM   3871  CA  TYR   262      34.093  51.304  46.631  1.00  0.00           C
ATOM   3872  HA  TYR   262      35.086  50.863  46.547  1.00  0.00           H
ATOM   3873  CB  TYR   262      33.647  51.095  48.094  1.00  0.00           C
ATOM   3874  HB2 TYR   262      34.236  51.777  48.707  1.00  0.00           H
ATOM   3875  HB3 TYR   262      32.590  51.354  48.136  1.00  0.00           H
ATOM   3876  CG  TYR   262      33.842  49.651  48.584  1.00  0.00           C
ATOM   3877  CD1 TYR   262      35.130  49.024  48.745  1.00  0.00           C
ATOM   3878  HD1 TYR   262      36.081  49.528  48.660  1.00  0.00           H
ATOM   3879  CE1 TYR   262      35.164  47.709  49.199  1.00  0.00           C
ATOM   3880  HE1 TYR   262      36.151  47.289  49.321  1.00  0.00           H
ATOM   3881  CZ  TYR   262      34.011  46.894  49.178  1.00  0.00           C
ATOM   3882  OH  TYR   262      34.098  45.590  49.465  1.00  0.00           O
ATOM   3883  HH  TYR   262      34.932  45.461  49.923  1.00  0.00           H
ATOM   3884  CE2 TYR   262      32.764  47.473  48.973  1.00  0.00           C
ATOM   3885  HE2 TYR   262      31.870  46.871  49.034  1.00  0.00           H
ATOM   3886  CD2 TYR   262      32.739  48.860  48.696  1.00  0.00           C
ATOM   3887  HD2 TYR   262      31.740  49.268  48.681  1.00  0.00           H
ATOM   3888  C   TYR   262      33.150  50.446  45.678  1.00  0.00           C
ATOM   3889  O   TYR   262      32.256  51.014  45.056  1.00  0.00           O
ATOM   3890  N   GLY   263      33.190  49.109  45.807  1.00  0.00           N
ATOM   3891  H   GLY   263      33.886  48.714  46.424  1.00  0.00           H
ATOM   3892  CA  GLY   263      32.307  48.166  45.170  1.00  0.00           C
ATOM   3893  HA2 GLY   263      31.308  48.585  45.294  1.00  0.00           H
ATOM   3894  HA3 GLY   263      32.498  48.159  44.098  1.00  0.00           H
ATOM   3895  C   GLY   263      32.400  46.743  45.773  1.00  0.00           C
ATOM   3896  O   GLY   263      33.492  46.415  46.275  1.00  0.00           O
ATOM   3897  N   VAL   264      31.340  45.922  45.656  1.00  0.00           N
ATOM   3898  H   VAL   264      30.568  46.230  45.081  1.00  0.00           H
ATOM   3899  CA  VAL   264      31.436  44.493  45.973  1.00  0.00           C
ATOM   3900  HA  VAL   264      32.232  44.313  46.697  1.00  0.00           H
ATOM   3901  CB  VAL   264      30.117  44.087  46.615  1.00  0.00           C
ATOM   3902  HB  VAL   264      29.706  44.967  47.110  1.00  0.00           H
ATOM   3903  CG1 VAL   264      29.069  43.982  45.513  1.00  0.00           C
ATOM   3904 HG11 VAL   264      28.993  44.926  44.972  1.00  0.00           H
ATOM   3905 HG12 VAL   264      29.260  43.156  44.828  1.00  0.00           H
ATOM   3906 HG13 VAL   264      28.102  43.772  45.972  1.00  0.00           H
ATOM   3907  CG2 VAL   264      30.281  42.824  47.577  1.00  0.00           C
ATOM   3908 HG21 VAL   264      29.322  42.448  47.933  1.00  0.00           H
ATOM   3909 HG22 VAL   264      30.623  41.984  46.970  1.00  0.00           H
ATOM   3910 HG23 VAL   264      30.844  43.168  48.445  1.00  0.00           H
ATOM   3911  C   VAL   264      31.844  43.620  44.797  1.00  0.00           C
ATOM   3912  O   VAL   264      31.384  43.904  43.639  1.00  0.00           O
ATOM   3913  N   LYS   265      32.541  42.533  45.054  1.00  0.00           N
ATOM   3914  H   LYS   265      32.865  42.405  46.002  1.00  0.00           H
ATOM   3915  CA  LYS   265      32.859  41.519  44.096  1.00  0.00           C
ATOM   3916  HA  LYS   265      33.220  42.034  43.206  1.00  0.00           H
ATOM   3917  CB  LYS   265      34.071  40.710  44.608  1.00  0.00           C
ATOM   3918  HB2 LYS   265      34.752  41.261  45.257  1.00  0.00           H
ATOM   3919  HB3 LYS   265      33.622  39.994  45.297  1.00  0.00           H
ATOM   3920  CG  LYS   265      34.822  40.005  43.393  1.00  0.00           C
ATOM   3921  HG2 LYS   265      34.180  39.330  42.829  1.00  0.00           H
ATOM   3922  HG3 LYS   265      35.281  40.748  42.744  1.00  0.00           H
ATOM   3923  CD  LYS   265      35.986  39.076  43.869  1.00  0.00           C
ATOM   3924  HD2 LYS   265      36.685  39.577  44.538  1.00  0.00           H
ATOM   3925  HD3 LYS   265      35.558  38.334  44.544  1.00  0.00           H
ATOM   3926  CE  LYS   265      36.712  38.567  42.592  1.00  0.00           C
ATOM   3927  HE2 LYS   265      36.018  38.005  41.968  1.00  0.00           H
ATOM   3928  HE3 LYS   265      36.978  39.522  42.138  1.00  0.00           H
ATOM   3929  NZ  LYS   265      37.993  37.838  42.795  1.00  0.00           N
ATOM   3930  HZ1 LYS   265      38.523  38.063  43.624  1.00  0.00           H
ATOM   3931  HZ2 LYS   265      37.723  36.870  42.900  1.00  0.00           H
ATOM   3932  HZ3 LYS   265      38.577  38.007  41.990  1.00  0.00           H
ATOM   3933  C   LYS   265      31.688  40.761  43.642  1.00  0.00           C
ATOM   3934  O   LYS   265      30.709  40.629  44.357  1.00  0.00           O
ATOM   3935  N   GLY   266      31.796  40.290  42.379  1.00  0.00           N
ATOM   3936  H   GLY   266      32.655  40.431  41.866  1.00  0.00           H
ATOM   3937  CA  GLY   266      30.692  39.628  41.707  1.00  0.00           C
ATOM   3938  HA2 GLY   266      30.108  39.060  42.432  1.00  0.00           H
ATOM   3939  HA3 GLY   266      29.986  40.390  41.380  1.00  0.00           H
ATOM   3940  C   GLY   266      31.072  38.708  40.496  1.00  0.00           C
ATOM   3941  O   GLY   266      32.201  38.788  39.984  1.00  0.00           O
ATOM   3942  N   PHE   267      30.246  37.679  40.189  1.00  0.00           N
ATOM   3943  H   PHE   267      29.407  37.807  40.734  1.00  0.00           H
ATOM   3944  CA  PHE   267      30.432  36.558  39.277  1.00  0.00           C
ATOM   3945  HA  PHE   267      31.014  36.779  38.384  1.00  0.00           H
ATOM   3946  CB  PHE   267      31.054  35.441  40.124  1.00  0.00           C
ATOM   3947  HB2 PHE   267      31.401  34.607  39.513  1.00  0.00           H
ATOM   3948  HB3 PHE   267      32.043  35.704  40.499  1.00  0.00           H
ATOM   3949  CG  PHE   267      30.230  34.750  41.264  1.00  0.00           C
ATOM   3950  CD1 PHE   267      30.489  35.029  42.604  1.00  0.00           C
ATOM   3951  HD1 PHE   267      31.351  35.618  42.880  1.00  0.00           H
ATOM   3952  CE1 PHE   267      29.676  34.460  43.613  1.00  0.00           C
ATOM   3953  HE1 PHE   267      29.907  34.624  44.656  1.00  0.00           H
ATOM   3954  CZ  PHE   267      28.682  33.538  43.333  1.00  0.00           C
ATOM   3955  HZ  PHE   267      28.097  33.081  44.117  1.00  0.00           H
ATOM   3956  CE2 PHE   267      28.476  33.216  42.001  1.00  0.00           C
ATOM   3957  HE2 PHE   267      27.797  32.414  41.750  1.00  0.00           H
ATOM   3958  CD2 PHE   267      29.215  33.806  40.936  1.00  0.00           C
ATOM   3959  HD2 PHE   267      29.048  33.496  39.915  1.00  0.00           H
ATOM   3960  C   PHE   267      29.117  36.086  38.548  1.00  0.00           C
ATOM   3961  O   PHE   267      29.193  34.969  38.013  1.00  0.00           O
ATOM   3962  N   SER   268      28.016  36.719  38.766  1.00  0.00           N
ATOM   3963  H   SER   268      28.104  37.540  39.346  1.00  0.00           H
ATOM   3964  CA  SER   268      26.648  36.338  38.318  1.00  0.00           C
ATOM   3965  HA  SER   268      26.304  35.503  38.931  1.00  0.00           H
ATOM   3966  CB  SER   268      25.970  37.641  38.579  1.00  0.00           C
ATOM   3967  HB2 SER   268      26.545  38.422  38.081  1.00  0.00           H
ATOM   3968  HB3 SER   268      24.948  37.629  38.201  1.00  0.00           H
ATOM   3969  OG  SER   268      25.936  37.848  40.001  1.00  0.00           O
ATOM   3970  HG  SER   268      26.103  37.037  40.487  1.00  0.00           H
ATOM   3971  C   SER   268      26.563  35.847  36.832  1.00  0.00           C
ATOM   3972  O   SER   268      26.834  36.695  35.985  1.00  0.00           O
ATOM   3973  N   PHE   269      26.119  34.578  36.623  1.00  0.00           N
ATOM   3974  H   PHE   269      25.773  34.068  37.422  1.00  0.00           H
ATOM   3975  CA  PHE   269      25.967  33.943  35.288  1.00  0.00           C
ATOM   3976  HA  PHE   269      26.826  34.113  34.639  1.00  0.00           H
ATOM   3977  CB  PHE   269      25.968  32.397  35.637  1.00  0.00           C
ATOM   3978  HB2 PHE   269      25.213  32.216  36.401  1.00  0.00           H
ATOM   3979  HB3 PHE   269      25.471  31.920  34.792  1.00  0.00           H
ATOM   3980  CG  PHE   269      27.246  31.708  35.966  1.00  0.00           C
ATOM   3981  CD1 PHE   269      27.521  31.509  37.305  1.00  0.00           C
ATOM   3982  HD1 PHE   269      26.921  31.922  38.102  1.00  0.00           H
ATOM   3983  CE1 PHE   269      28.695  30.881  37.713  1.00  0.00           C
ATOM   3984  HE1 PHE   269      29.029  30.838  38.739  1.00  0.00           H
ATOM   3985  CZ  PHE   269      29.547  30.366  36.710  1.00  0.00           C
ATOM   3986  HZ  PHE   269      30.443  29.810  36.940  1.00  0.00           H
ATOM   3987  CE2 PHE   269      29.299  30.608  35.355  1.00  0.00           C
ATOM   3988  HE2 PHE   269      29.918  30.094  34.635  1.00  0.00           H
ATOM   3989  CD2 PHE   269      28.147  31.273  34.969  1.00  0.00           C
ATOM   3990  HD2 PHE   269      27.935  31.469  33.928  1.00  0.00           H
ATOM   3991  C   PHE   269      24.706  34.381  34.428  1.00  0.00           C
ATOM   3992  O   PHE   269      23.629  33.947  34.750  1.00  0.00           O
ATOM   3993  N   LYS   270      24.871  35.171  33.371  1.00  0.00           N
ATOM   3994  H   LYS   270      25.747  35.578  33.075  1.00  0.00           H
ATOM   3995  CA  LYS   270      23.823  35.387  32.421  1.00  0.00           C
ATOM   3996  HA  LYS   270      22.997  35.749  33.031  1.00  0.00           H
ATOM   3997  CB  LYS   270      24.356  36.354  31.368  1.00  0.00           C
ATOM   3998  HB2 LYS   270      24.786  37.225  31.864  1.00  0.00           H
ATOM   3999  HB3 LYS   270      25.224  35.978  30.826  1.00  0.00           H
ATOM   4000  CG  LYS   270      23.330  37.047  30.331  1.00  0.00           C
ATOM   4001  HG2 LYS   270      22.829  36.299  29.717  1.00  0.00           H
ATOM   4002  HG3 LYS   270      22.626  37.622  30.932  1.00  0.00           H
ATOM   4003  CD  LYS   270      24.063  37.956  29.242  1.00  0.00           C
ATOM   4004  HD2 LYS   270      24.714  38.719  29.669  1.00  0.00           H
ATOM   4005  HD3 LYS   270      24.682  37.316  28.613  1.00  0.00           H
ATOM   4006  CE  LYS   270      23.063  38.728  28.449  1.00  0.00           C
ATOM   4007  HE2 LYS   270      22.381  38.062  27.920  1.00  0.00           H
ATOM   4008  HE3 LYS   270      22.502  39.328  29.165  1.00  0.00           H
ATOM   4009  NZ  LYS   270      23.697  39.773  27.650  1.00  0.00           N
ATOM   4010  HZ1 LYS   270      24.400  40.259  28.188  1.00  0.00           H
ATOM   4011  HZ2 LYS   270      24.150  39.397  26.829  1.00  0.00           H
ATOM   4012  HZ3 LYS   270      22.972  40.382  27.299  1.00  0.00           H
ATOM   4013  C   LYS   270      23.267  34.152  31.738  1.00  0.00           C
ATOM   4014  O   LYS   270      24.080  33.460  31.247  1.00  0.00           O
ATOM   4015  N   TYR   271      21.995  34.160  31.541  1.00  0.00           N
ATOM   4016  H   TYR   271      21.423  34.904  31.913  1.00  0.00           H
ATOM   4017  CA  TYR   271      21.240  33.313  30.596  1.00  0.00           C
ATOM   4018  HA  TYR   271      21.942  32.864  29.893  1.00  0.00           H
ATOM   4019  CB  TYR   271      20.610  32.124  31.410  1.00  0.00           C
ATOM   4020  HB2 TYR   271      20.087  32.458  32.306  1.00  0.00           H
ATOM   4021  HB3 TYR   271      19.878  31.641  30.763  1.00  0.00           H
ATOM   4022  CG  TYR   271      21.700  31.085  31.817  1.00  0.00           C
ATOM   4023  CD1 TYR   271      22.344  31.262  33.062  1.00  0.00           C
ATOM   4024  HD1 TYR   271      22.118  32.119  33.680  1.00  0.00           H
ATOM   4025  CE1 TYR   271      23.339  30.323  33.450  1.00  0.00           C
ATOM   4026  HE1 TYR   271      23.761  30.391  34.441  1.00  0.00           H
ATOM   4027  CZ  TYR   271      23.637  29.230  32.632  1.00  0.00           C
ATOM   4028  OH  TYR   271      24.578  28.320  33.054  1.00  0.00           O
ATOM   4029  HH  TYR   271      24.357  27.441  32.740  1.00  0.00           H
ATOM   4030  CE2 TYR   271      22.995  29.055  31.384  1.00  0.00           C
ATOM   4031  HE2 TYR   271      23.109  28.143  30.817  1.00  0.00           H
ATOM   4032  CD2 TYR   271      22.078  30.042  31.043  1.00  0.00           C
ATOM   4033  HD2 TYR   271      21.540  29.994  30.108  1.00  0.00           H
ATOM   4034  C   TYR   271      20.186  34.125  29.862  1.00  0.00           C
ATOM   4035  O   TYR   271      19.034  34.187  30.384  1.00  0.00           O
ATOM   4036  N   GLY   272      20.548  34.736  28.710  1.00  0.00           N
ATOM   4037  H   GLY   272      21.518  34.684  28.430  1.00  0.00           H
ATOM   4038  CA  GLY   272      19.714  35.564  27.779  1.00  0.00           C
ATOM   4039  HA2 GLY   272      20.267  35.838  26.879  1.00  0.00           H
ATOM   4040  HA3 GLY   272      18.724  35.213  27.489  1.00  0.00           H
ATOM   4041  C   GLY   272      19.443  36.930  28.478  1.00  0.00           C
ATOM   4042  O   GLY   272      20.458  37.657  28.630  1.00  0.00           O
ATOM   4043  N   ASN   273      18.213  37.198  28.933  1.00  0.00           N
ATOM   4044  H   ASN   273      17.524  36.459  28.934  1.00  0.00           H
ATOM   4045  CA  ASN   273      17.906  38.392  29.734  1.00  0.00           C
ATOM   4046  HA  ASN   273      18.753  39.078  29.749  1.00  0.00           H
ATOM   4047  CB  ASN   273      16.740  39.203  29.074  1.00  0.00           C
ATOM   4048  HB2 ASN   273      15.893  38.523  28.998  1.00  0.00           H
ATOM   4049  HB3 ASN   273      16.315  39.979  29.712  1.00  0.00           H
ATOM   4050  CG  ASN   273      17.025  39.862  27.762  1.00  0.00           C
ATOM   4051  OD1 ASN   273      18.108  39.792  27.200  1.00  0.00           O
ATOM   4052  ND2 ASN   273      16.101  40.670  27.211  1.00  0.00           N
ATOM   4053 HD21 ASN   273      16.268  41.249  26.400  1.00  0.00           H
ATOM   4054 HD22 ASN   273      15.153  40.743  27.554  1.00  0.00           H
ATOM   4055  C   ASN   273      17.718  38.041  31.237  1.00  0.00           C
ATOM   4056  O   ASN   273      17.686  39.011  32.070  1.00  0.00           O
ATOM   4057  N   GLY   274      17.797  36.792  31.662  1.00  0.00           N
ATOM   4058  H   GLY   274      17.969  36.086  30.962  1.00  0.00           H
ATOM   4059  CA  GLY   274      17.810  36.377  33.028  1.00  0.00           C
ATOM   4060  HA2 GLY   274      17.288  37.089  33.668  1.00  0.00           H
ATOM   4061  HA3 GLY   274      17.325  35.402  32.985  1.00  0.00           H
ATOM   4062  C   GLY   274      19.273  36.176  33.492  1.00  0.00           C
ATOM   4063  O   GLY   274      20.199  36.172  32.675  1.00  0.00           O
ATOM   4064  N   VAL   275      19.431  36.028  34.775  1.00  0.00           N
ATOM   4065  H   VAL   275      18.633  35.999  35.393  1.00  0.00           H
ATOM   4066  CA  VAL   275      20.753  35.873  35.428  1.00  0.00           C
ATOM   4067  HA  VAL   275      21.392  35.218  34.836  1.00  0.00           H
ATOM   4068  CB  VAL   275      21.465  37.225  35.489  1.00  0.00           C
ATOM   4069  HB  VAL   275      21.619  37.594  34.474  1.00  0.00           H
ATOM   4070  CG1 VAL   275      20.582  38.242  36.228  1.00  0.00           C
ATOM   4071 HG11 VAL   275      20.266  37.720  37.131  1.00  0.00           H
ATOM   4072 HG12 VAL   275      21.172  39.133  36.443  1.00  0.00           H
ATOM   4073 HG13 VAL   275      19.661  38.497  35.706  1.00  0.00           H
ATOM   4074  CG2 VAL   275      22.940  37.144  36.015  1.00  0.00           C
ATOM   4075 HG21 VAL   275      23.492  36.476  35.354  1.00  0.00           H
ATOM   4076 HG22 VAL   275      23.372  38.145  36.015  1.00  0.00           H
ATOM   4077 HG23 VAL   275      23.050  36.718  37.013  1.00  0.00           H
ATOM   4078  C   VAL   275      20.675  35.099  36.752  1.00  0.00           C
ATOM   4079  O   VAL   275      19.703  35.276  37.494  1.00  0.00           O
ATOM   4080  N   TRP   276      21.671  34.275  37.050  1.00  0.00           N
ATOM   4081  H   TRP   276      22.339  34.039  36.330  1.00  0.00           H
ATOM   4082  CA  TRP   276      21.850  33.652  38.359  1.00  0.00           C
ATOM   4083  HA  TRP   276      20.944  33.594  38.962  1.00  0.00           H
ATOM   4084  CB  TRP   276      22.399  32.270  38.165  1.00  0.00           C
ATOM   4085  HB2 TRP   276      23.156  32.171  37.389  1.00  0.00           H
ATOM   4086  HB3 TRP   276      23.014  31.968  39.013  1.00  0.00           H
ATOM   4087  CG  TRP   276      21.398  31.204  38.060  1.00  0.00           C
ATOM   4088  CD1 TRP   276      20.950  30.723  36.932  1.00  0.00           C
ATOM   4089  HD1 TRP   276      21.281  30.891  35.918  1.00  0.00           H
ATOM   4090  NE1 TRP   276      19.946  29.736  37.201  1.00  0.00           N
ATOM   4091  HE1 TRP   276      19.347  29.391  36.464  1.00  0.00           H
ATOM   4092  CE2 TRP   276      19.713  29.623  38.534  1.00  0.00           C
ATOM   4093  CZ2 TRP   276      18.813  28.907  39.343  1.00  0.00           C
ATOM   4094  HZ2 TRP   276      18.108  28.245  38.861  1.00  0.00           H
ATOM   4095  CH2 TRP   276      18.912  29.017  40.763  1.00  0.00           C
ATOM   4096  HH2 TRP   276      18.266  28.361  41.327  1.00  0.00           H
ATOM   4097  CZ3 TRP   276      19.786  29.916  41.426  1.00  0.00           C
ATOM   4098  HZ3 TRP   276      19.835  30.019  42.500  1.00  0.00           H
ATOM   4099  CE3 TRP   276      20.595  30.775  40.587  1.00  0.00           C
ATOM   4100  HE3 TRP   276      21.288  31.469  41.039  1.00  0.00           H
ATOM   4101  CD2 TRP   276      20.635  30.589  39.143  1.00  0.00           C
ATOM   4102  C   TRP   276      22.852  34.477  39.119  1.00  0.00           C
ATOM   4103  O   TRP   276      24.104  34.521  38.893  1.00  0.00           O
ATOM   4104  N   ILE   277      22.282  35.190  40.080  1.00  0.00           N
ATOM   4105  H   ILE   277      21.294  35.004  40.176  1.00  0.00           H
ATOM   4106  CA  ILE   277      22.980  36.060  41.009  1.00  0.00           C
ATOM   4107  HA  ILE   277      23.916  36.465  40.625  1.00  0.00           H
ATOM   4108  CB  ILE   277      22.043  37.255  41.226  1.00  0.00           C
ATOM   4109  HB  ILE   277      21.059  36.828  41.421  1.00  0.00           H
ATOM   4110  CG2 ILE   277      22.470  38.137  42.504  1.00  0.00           C
ATOM   4111 HG21 ILE   277      23.530  38.390  42.467  1.00  0.00           H
ATOM   4112 HG22 ILE   277      22.010  39.107  42.693  1.00  0.00           H
ATOM   4113 HG23 ILE   277      22.211  37.603  43.418  1.00  0.00           H
ATOM   4114  CG1 ILE   277      21.852  38.147  39.956  1.00  0.00           C
ATOM   4115 HG12 ILE   277      22.839  38.440  39.599  1.00  0.00           H
ATOM   4116 HG13 ILE   277      21.436  37.586  39.120  1.00  0.00           H
ATOM   4117  CD1 ILE   277      21.277  39.582  40.087  1.00  0.00           C
ATOM   4118 HD11 ILE   277      22.007  40.137  40.678  1.00  0.00           H
ATOM   4119 HD12 ILE   277      21.195  40.075  39.119  1.00  0.00           H
ATOM   4120 HD13 ILE   277      20.355  39.326  40.609  1.00  0.00           H
ATOM   4121  C   ILE   277      23.320  35.272  42.268  1.00  0.00           C
ATOM   4122  O   ILE   277      22.795  34.214  42.565  1.00  0.00           O
ATOM   4123  N   GLY   278      24.254  35.882  43.013  1.00  0.00           N
ATOM   4124  H   GLY   278      24.529  36.830  42.795  1.00  0.00           H
ATOM   4125  CA  GLY   278      24.557  35.484  44.430  1.00  0.00           C
ATOM   4126  HA2 GLY   278      23.647  35.148  44.927  1.00  0.00           H
ATOM   4127  HA3 GLY   278      25.096  34.540  44.354  1.00  0.00           H
ATOM   4128  C   GLY   278      25.263  36.512  45.220  1.00  0.00           C
ATOM   4129  O   GLY   278      25.812  37.443  44.570  1.00  0.00           O
ATOM   4130  N   ARG   279      25.131  36.436  46.507  1.00  0.00           N
ATOM   4131  H   ARG   279      24.742  35.595  46.907  1.00  0.00           H
ATOM   4132  CA  ARG   279      25.624  37.324  47.517  1.00  0.00           C
ATOM   4133  HA  ARG   279      26.590  37.750  47.245  1.00  0.00           H
ATOM   4134  CB  ARG   279      24.646  38.567  47.627  1.00  0.00           C
ATOM   4135  HB2 ARG   279      24.978  39.301  48.361  1.00  0.00           H
ATOM   4136  HB3 ARG   279      24.530  39.078  46.671  1.00  0.00           H
ATOM   4137  CG  ARG   279      23.179  38.123  47.869  1.00  0.00           C
ATOM   4138  HG2 ARG   279      22.808  37.461  47.087  1.00  0.00           H
ATOM   4139  HG3 ARG   279      23.201  37.566  48.806  1.00  0.00           H
ATOM   4140  CD  ARG   279      22.167  39.263  47.978  1.00  0.00           C
ATOM   4141  HD2 ARG   279      22.439  39.877  48.837  1.00  0.00           H
ATOM   4142  HD3 ARG   279      22.104  39.800  47.031  1.00  0.00           H
ATOM   4143  NE  ARG   279      20.814  38.846  48.348  1.00  0.00           N
ATOM   4144  HE  ARG   279      20.649  37.977  48.835  1.00  0.00           H
ATOM   4145  CZ  ARG   279      19.752  39.677  48.287  1.00  0.00           C
ATOM   4146  NH1 ARG   279      18.537  39.352  48.582  1.00  0.00           N
ATOM   4147 HH11 ARG   279      18.254  38.428  48.874  1.00  0.00           H
ATOM   4148 HH12 ARG   279      17.821  40.031  48.365  1.00  0.00           H
ATOM   4149  NH2 ARG   279      19.833  40.887  47.878  1.00  0.00           N
ATOM   4150 HH21 ARG   279      20.731  41.347  47.935  1.00  0.00           H
ATOM   4151 HH22 ARG   279      18.946  41.326  47.674  1.00  0.00           H
ATOM   4152  C   ARG   279      25.715  36.627  48.896  1.00  0.00           C
ATOM   4153  O   ARG   279      25.151  35.585  49.188  1.00  0.00           O
ATOM   4154  N   THR   280      26.397  37.353  49.731  1.00  0.00           N
ATOM   4155  H   THR   280      26.922  38.150  49.400  1.00  0.00           H
ATOM   4156  CA  THR   280      26.450  37.238  51.189  1.00  0.00           C
ATOM   4157  HA  THR   280      26.866  36.241  51.336  1.00  0.00           H
ATOM   4158  CB  THR   280      27.438  38.266  51.811  1.00  0.00           C
ATOM   4159  HB  THR   280      27.394  38.243  52.899  1.00  0.00           H
ATOM   4160  CG2 THR   280      28.891  38.096  51.317  1.00  0.00           C
ATOM   4161 HG21 THR   280      28.882  38.449  50.285  1.00  0.00           H
ATOM   4162 HG22 THR   280      29.476  38.808  51.897  1.00  0.00           H
ATOM   4163 HG23 THR   280      29.204  37.057  51.412  1.00  0.00           H
ATOM   4164  OG1 THR   280      26.868  39.542  51.517  1.00  0.00           O
ATOM   4165  HG1 THR   280      27.397  40.277  51.835  1.00  0.00           H
ATOM   4166  C   THR   280      25.048  37.298  51.837  1.00  0.00           C
ATOM   4167  O   THR   280      24.278  38.176  51.424  1.00  0.00           O
ATOM   4168  N   LYS   281      24.748  36.366  52.781  1.00  0.00           N
ATOM   4169  H   LYS   281      25.519  35.903  53.243  1.00  0.00           H
ATOM   4170  CA  LYS   281      23.332  35.911  53.091  1.00  0.00           C
ATOM   4171  HA  LYS   281      22.775  36.068  52.167  1.00  0.00           H
ATOM   4172  CB  LYS   281      23.309  34.426  53.534  1.00  0.00           C
ATOM   4173  HB2 LYS   281      23.676  33.775  52.740  1.00  0.00           H
ATOM   4174  HB3 LYS   281      24.000  34.241  54.358  1.00  0.00           H
ATOM   4175  CG  LYS   281      21.888  33.998  53.880  1.00  0.00           C
ATOM   4176  HG2 LYS   281      21.429  34.653  54.622  1.00  0.00           H
ATOM   4177  HG3 LYS   281      21.214  34.114  53.032  1.00  0.00           H
ATOM   4178  CD  LYS   281      21.857  32.575  54.499  1.00  0.00           C
ATOM   4179  HD2 LYS   281      21.899  31.886  53.656  1.00  0.00           H
ATOM   4180  HD3 LYS   281      22.685  32.393  55.183  1.00  0.00           H
ATOM   4181  CE  LYS   281      20.509  32.268  55.288  1.00  0.00           C
ATOM   4182  HE2 LYS   281      20.645  31.296  55.762  1.00  0.00           H
ATOM   4183  HE3 LYS   281      20.382  32.959  56.123  1.00  0.00           H
ATOM   4184  NZ  LYS   281      19.211  32.275  54.465  1.00  0.00           N
ATOM   4185  HZ1 LYS   281      19.374  31.495  53.844  1.00  0.00           H
ATOM   4186  HZ2 LYS   281      18.380  32.073  55.005  1.00  0.00           H
ATOM   4187  HZ3 LYS   281      19.107  33.144  53.961  1.00  0.00           H
ATOM   4188  C   LYS   281      22.657  36.825  54.143  1.00  0.00           C
ATOM   4189  O   LYS   281      21.473  37.077  54.140  1.00  0.00           O
ATOM   4190  N   SER   282      23.470  37.305  55.089  1.00  0.00           N
ATOM   4191  H   SER   282      24.457  37.094  55.046  1.00  0.00           H
ATOM   4192  CA  SER   282      23.197  38.468  55.907  1.00  0.00           C
ATOM   4193  HA  SER   282      22.184  38.411  56.304  1.00  0.00           H
ATOM   4194  CB  SER   282      24.218  38.265  57.039  1.00  0.00           C
ATOM   4195  HB2 SER   282      24.154  37.294  57.530  1.00  0.00           H
ATOM   4196  HB3 SER   282      25.229  38.344  56.640  1.00  0.00           H
ATOM   4197  OG  SER   282      24.283  39.290  57.964  1.00  0.00           O
ATOM   4198  HG  SER   282      23.473  39.470  58.445  1.00  0.00           H
ATOM   4199  C   SER   282      23.391  39.792  55.234  1.00  0.00           C
ATOM   4200  O   SER   282      24.156  39.893  54.239  1.00  0.00           O
ATOM   4201  N   THR   283      22.713  40.810  55.723  1.00  0.00           N
ATOM   4202  H   THR   283      22.169  40.729  56.570  1.00  0.00           H
ATOM   4203  CA  THR   283      22.776  42.185  55.183  1.00  0.00           C
ATOM   4204  HA  THR   283      23.229  42.312  54.200  1.00  0.00           H
ATOM   4205  CB  THR   283      21.298  42.800  55.102  1.00  0.00           C
ATOM   4206  HB  THR   283      20.854  42.584  56.074  1.00  0.00           H
ATOM   4207  CG2 THR   283      21.189  44.267  54.844  1.00  0.00           C
ATOM   4208 HG21 THR   283      20.222  44.507  54.402  1.00  0.00           H
ATOM   4209 HG22 THR   283      21.184  44.903  55.728  1.00  0.00           H
ATOM   4210 HG23 THR   283      22.016  44.585  54.209  1.00  0.00           H
ATOM   4211  OG1 THR   283      20.566  42.202  54.075  1.00  0.00           O
ATOM   4212  HG1 THR   283      20.441  41.282  54.317  1.00  0.00           H
ATOM   4213  C   THR   283      23.701  42.999  56.043  1.00  0.00           C
ATOM   4214  O   THR   283      24.291  43.940  55.479  1.00  0.00           O
ATOM   4215  N   ASN   284      23.787  42.818  57.388  1.00  0.00           N
ATOM   4216  H   ASN   284      23.078  42.300  57.887  1.00  0.00           H
ATOM   4217  CA  ASN   284      24.570  43.671  58.276  1.00  0.00           C
ATOM   4218  HA  ASN   284      24.404  44.645  57.816  1.00  0.00           H
ATOM   4219  CB  ASN   284      24.039  43.647  59.679  1.00  0.00           C
ATOM   4220  HB2 ASN   284      23.968  42.621  60.043  1.00  0.00           H
ATOM   4221  HB3 ASN   284      24.717  44.129  60.384  1.00  0.00           H
ATOM   4222  CG  ASN   284      22.670  44.243  59.980  1.00  0.00           C
ATOM   4223  OD1 ASN   284      21.973  44.809  59.189  1.00  0.00           O
ATOM   4224  ND2 ASN   284      22.047  43.851  61.119  1.00  0.00           N
ATOM   4225 HD21 ASN   284      21.053  44.008  61.206  1.00  0.00           H
ATOM   4226 HD22 ASN   284      22.442  43.159  61.738  1.00  0.00           H
ATOM   4227  C   ASN   284      26.066  43.378  58.214  1.00  0.00           C
ATOM   4228  O   ASN   284      26.896  44.323  58.295  1.00  0.00           O
ATOM   4229  N   SER   285      26.416  42.152  57.898  1.00  0.00           N
ATOM   4230  H   SER   285      25.664  41.488  57.781  1.00  0.00           H
ATOM   4231  CA  SER   285      27.782  41.592  58.057  1.00  0.00           C
ATOM   4232  HA  SER   285      28.522  42.374  57.890  1.00  0.00           H
ATOM   4233  CB  SER   285      28.063  41.088  59.554  1.00  0.00           C
ATOM   4234  HB2 SER   285      27.529  41.727  60.257  1.00  0.00           H
ATOM   4235  HB3 SER   285      27.614  40.116  59.757  1.00  0.00           H
ATOM   4236  OG  SER   285      29.436  41.166  59.856  1.00  0.00           O
ATOM   4237  HG  SER   285      29.555  41.464  60.760  1.00  0.00           H
ATOM   4238  C   SER   285      28.084  40.470  57.060  1.00  0.00           C
ATOM   4239  O   SER   285      27.175  39.815  56.533  1.00  0.00           O
ATOM   4240  N   ARG   286      29.342  40.304  56.715  1.00  0.00           N
ATOM   4241  H   ARG   286      30.170  40.612  57.206  1.00  0.00           H
ATOM   4242  CA  ARG   286      29.704  39.577  55.546  1.00  0.00           C
ATOM   4243  HA  ARG   286      28.903  39.799  54.840  1.00  0.00           H
ATOM   4244  CB  ARG   286      31.052  40.010  54.920  1.00  0.00           C
ATOM   4245  HB2 ARG   286      31.732  39.761  55.734  1.00  0.00           H
ATOM   4246  HB3 ARG   286      31.230  39.285  54.126  1.00  0.00           H
ATOM   4247  CG  ARG   286      31.345  41.464  54.620  1.00  0.00           C
ATOM   4248  HG2 ARG   286      30.702  41.786  53.801  1.00  0.00           H
ATOM   4249  HG3 ARG   286      31.044  42.033  55.500  1.00  0.00           H
ATOM   4250  CD  ARG   286      32.813  41.836  54.227  1.00  0.00           C
ATOM   4251  HD2 ARG   286      33.488  41.118  54.694  1.00  0.00           H
ATOM   4252  HD3 ARG   286      32.944  41.544  53.186  1.00  0.00           H
ATOM   4253  NE  ARG   286      33.178  43.118  54.612  1.00  0.00           N
ATOM   4254  HE  ARG   286      32.508  43.863  54.481  1.00  0.00           H
ATOM   4255  CZ  ARG   286      34.394  43.501  54.999  1.00  0.00           C
ATOM   4256  NH1 ARG   286      34.642  44.769  55.207  1.00  0.00           N
ATOM   4257 HH11 ARG   286      33.859  45.366  54.987  1.00  0.00           H
ATOM   4258 HH12 ARG   286      35.500  45.180  55.548  1.00  0.00           H
ATOM   4259  NH2 ARG   286      35.469  42.731  55.072  1.00  0.00           N
ATOM   4260 HH21 ARG   286      35.289  41.803  54.718  1.00  0.00           H
ATOM   4261 HH22 ARG   286      36.414  43.080  55.136  1.00  0.00           H
ATOM   4262  C   ARG   286      29.628  38.065  55.666  1.00  0.00           C
ATOM   4263  O   ARG   286      30.557  37.360  55.454  1.00  0.00           O
ATOM   4264  N   SER   287      28.493  37.497  56.093  1.00  0.00           N
ATOM   4265  H   SER   287      27.771  38.166  56.320  1.00  0.00           H
ATOM   4266  CA  SER   287      28.347  36.093  56.513  1.00  0.00           C
ATOM   4267  HA  SER   287      29.243  35.537  56.236  1.00  0.00           H
ATOM   4268  CB  SER   287      28.237  36.119  57.983  1.00  0.00           C
ATOM   4269  HB2 SER   287      28.377  35.125  58.407  1.00  0.00           H
ATOM   4270  HB3 SER   287      29.048  36.777  58.296  1.00  0.00           H
ATOM   4271  OG  SER   287      26.955  36.682  58.269  1.00  0.00           O
ATOM   4272  HG  SER   287      26.407  36.014  58.688  1.00  0.00           H
ATOM   4273  C   SER   287      27.143  35.369  55.856  1.00  0.00           C
ATOM   4274  O   SER   287      26.173  35.896  55.346  1.00  0.00           O
ATOM   4275  N   GLY   288      27.383  34.056  55.763  1.00  0.00           N
ATOM   4276  H   GLY   288      28.317  33.776  56.027  1.00  0.00           H
ATOM   4277  CA  GLY   288      26.624  33.146  54.920  1.00  0.00           C
ATOM   4278  HA2 GLY   288      26.717  32.065  55.030  1.00  0.00           H
ATOM   4279  HA3 GLY   288      25.596  33.386  55.188  1.00  0.00           H
ATOM   4280  C   GLY   288      26.787  33.338  53.411  1.00  0.00           C
ATOM   4281  O   GLY   288      27.444  34.253  52.991  1.00  0.00           O
ATOM   4282  N   PHE   289      26.136  32.611  52.516  1.00  0.00           N
ATOM   4283  H   PHE   289      25.390  32.039  52.883  1.00  0.00           H
ATOM   4284  CA  PHE   289      26.126  32.855  51.019  1.00  0.00           C
ATOM   4285  HA  PHE   289      26.111  33.944  50.979  1.00  0.00           H
ATOM   4286  CB  PHE   289      27.367  32.409  50.326  1.00  0.00           C
ATOM   4287  HB2 PHE   289      28.237  32.498  50.976  1.00  0.00           H
ATOM   4288  HB3 PHE   289      27.300  31.383  49.962  1.00  0.00           H
ATOM   4289  CG  PHE   289      27.750  33.208  49.028  1.00  0.00           C
ATOM   4290  CD1 PHE   289      28.653  34.258  49.083  1.00  0.00           C
ATOM   4291  HD1 PHE   289      29.154  34.530  49.999  1.00  0.00           H
ATOM   4292  CE1 PHE   289      28.876  35.139  48.017  1.00  0.00           C
ATOM   4293  HE1 PHE   289      29.487  36.022  48.129  1.00  0.00           H
ATOM   4294  CZ  PHE   289      28.179  34.887  46.826  1.00  0.00           C
ATOM   4295  HZ  PHE   289      28.348  35.597  46.028  1.00  0.00           H
ATOM   4296  CE2 PHE   289      27.379  33.707  46.736  1.00  0.00           C
ATOM   4297  HE2 PHE   289      26.866  33.564  45.797  1.00  0.00           H
ATOM   4298  CD2 PHE   289      27.193  32.809  47.768  1.00  0.00           C
ATOM   4299  HD2 PHE   289      26.497  31.984  47.762  1.00  0.00           H
ATOM   4300  C   PHE   289      24.864  32.212  50.410  1.00  0.00           C
ATOM   4301  O   PHE   289      24.454  31.150  50.813  1.00  0.00           O
ATOM   4302  N   GLU   290      24.324  32.839  49.367  1.00  0.00           N
ATOM   4303  H   GLU   290      24.582  33.791  49.149  1.00  0.00           H
ATOM   4304  CA  GLU   290      23.062  32.511  48.733  1.00  0.00           C
ATOM   4305  HA  GLU   290      22.924  31.430  48.759  1.00  0.00           H
ATOM   4306  CB  GLU   290      21.873  33.231  49.345  1.00  0.00           C
ATOM   4307  HB2 GLU   290      20.947  32.942  48.848  1.00  0.00           H
ATOM   4308  HB3 GLU   290      21.862  32.894  50.382  1.00  0.00           H
ATOM   4309  CG  GLU   290      21.950  34.751  49.478  1.00  0.00           C
ATOM   4310  HG2 GLU   290      22.828  35.094  50.024  1.00  0.00           H
ATOM   4311  HG3 GLU   290      22.164  35.199  48.509  1.00  0.00           H
ATOM   4312  CD  GLU   290      20.628  35.343  50.033  1.00  0.00           C
ATOM   4313  OE1 GLU   290      20.372  36.525  49.874  1.00  0.00           O
ATOM   4314  OE2 GLU   290      19.842  34.593  50.723  1.00  0.00           O
ATOM   4315  C   GLU   290      23.017  32.806  47.197  1.00  0.00           C
ATOM   4316  O   GLU   290      23.492  33.865  46.748  1.00  0.00           O
ATOM   4317  N   MET   291      22.545  31.819  46.459  1.00  0.00           N
ATOM   4318  H   MET   291      21.935  31.144  46.896  1.00  0.00           H
ATOM   4319  CA  MET   291      22.333  31.856  44.940  1.00  0.00           C
ATOM   4320  HA  MET   291      22.887  32.715  44.563  1.00  0.00           H
ATOM   4321  CB  MET   291      23.000  30.621  44.420  1.00  0.00           C
ATOM   4322  HB2 MET   291      22.661  29.768  45.008  1.00  0.00           H
ATOM   4323  HB3 MET   291      22.618  30.482  43.409  1.00  0.00           H
ATOM   4324  CG  MET   291      24.500  30.823  44.272  1.00  0.00           C
ATOM   4325  HG2 MET   291      24.920  30.942  45.272  1.00  0.00           H
ATOM   4326  HG3 MET   291      24.992  29.907  43.945  1.00  0.00           H
ATOM   4327  SD  MET   291      25.124  32.149  43.262  1.00  0.00           S
ATOM   4328  CE  MET   291      25.242  31.392  41.592  1.00  0.00           C
ATOM   4329  HE1 MET   291      25.711  30.409  41.631  1.00  0.00           H
ATOM   4330  HE2 MET   291      24.231  31.232  41.218  1.00  0.00           H
ATOM   4331  HE3 MET   291      25.900  32.011  40.982  1.00  0.00           H
ATOM   4332  C   MET   291      20.805  32.059  44.680  1.00  0.00           C
ATOM   4333  O   MET   291      19.935  31.510  45.355  1.00  0.00           O
ATOM   4334  N   ILE   292      20.495  32.733  43.597  1.00  0.00           N
ATOM   4335  H   ILE   292      21.279  32.827  42.968  1.00  0.00           H
ATOM   4336  CA  ILE   292      19.318  33.591  43.325  1.00  0.00           C
ATOM   4337  HA  ILE   292      18.448  33.191  43.844  1.00  0.00           H
ATOM   4338  CB  ILE   292      19.376  35.020  43.911  1.00  0.00           C
ATOM   4339  HB  ILE   292      20.285  35.521  43.577  1.00  0.00           H
ATOM   4340  CG2 ILE   292      18.303  35.863  43.285  1.00  0.00           C
ATOM   4341 HG21 ILE   292      18.386  36.938  43.438  1.00  0.00           H
ATOM   4342 HG22 ILE   292      18.211  35.686  42.214  1.00  0.00           H
ATOM   4343 HG23 ILE   292      17.319  35.619  43.684  1.00  0.00           H
ATOM   4344  CG1 ILE   292      19.414  35.124  45.411  1.00  0.00           C
ATOM   4345 HG12 ILE   292      18.790  34.334  45.829  1.00  0.00           H
ATOM   4346 HG13 ILE   292      20.284  34.633  45.846  1.00  0.00           H
ATOM   4347  CD1 ILE   292      19.084  36.464  46.061  1.00  0.00           C
ATOM   4348 HD11 ILE   292      18.106  36.874  45.813  1.00  0.00           H
ATOM   4349 HD12 ILE   292      19.041  36.401  47.148  1.00  0.00           H
ATOM   4350 HD13 ILE   292      19.768  37.235  45.705  1.00  0.00           H
ATOM   4351  C   ILE   292      19.098  33.616  41.777  1.00  0.00           C
ATOM   4352  O   ILE   292      20.011  33.947  41.021  1.00  0.00           O
ATOM   4353  N   TRP   293      17.857  33.222  41.335  1.00  0.00           N
ATOM   4354  H   TRP   293      17.095  33.066  41.980  1.00  0.00           H
ATOM   4355  CA  TRP   293      17.411  33.231  39.899  1.00  0.00           C
ATOM   4356  HA  TRP   293      18.370  33.400  39.410  1.00  0.00           H
ATOM   4357  CB  TRP   293      16.807  31.894  39.635  1.00  0.00           C
ATOM   4358  HB2 TRP   293      17.559  31.106  39.599  1.00  0.00           H
ATOM   4359  HB3 TRP   293      16.137  31.681  40.467  1.00  0.00           H
ATOM   4360  CG  TRP   293      16.101  31.817  38.301  1.00  0.00           C
ATOM   4361  CD1 TRP   293      14.948  31.148  38.130  1.00  0.00           C
ATOM   4362  HD1 TRP   293      14.398  30.714  38.952  1.00  0.00           H
ATOM   4363  NE1 TRP   293      14.593  31.174  36.792  1.00  0.00           N
ATOM   4364  HE1 TRP   293      13.763  30.768  36.384  1.00  0.00           H
ATOM   4365  CE2 TRP   293      15.562  31.741  36.006  1.00  0.00           C
ATOM   4366  CZ2 TRP   293      15.753  31.939  34.676  1.00  0.00           C
ATOM   4367  HZ2 TRP   293      15.009  31.569  33.985  1.00  0.00           H
ATOM   4368  CH2 TRP   293      16.921  32.532  34.220  1.00  0.00           C
ATOM   4369  HH2 TRP   293      17.029  32.523  33.146  1.00  0.00           H
ATOM   4370  CZ3 TRP   293      17.920  33.003  35.089  1.00  0.00           C
ATOM   4371  HZ3 TRP   293      18.833  33.356  34.631  1.00  0.00           H
ATOM   4372  CE3 TRP   293      17.716  32.809  36.456  1.00  0.00           C
ATOM   4373  HE3 TRP   293      18.505  33.098  37.135  1.00  0.00           H
ATOM   4374  CD2 TRP   293      16.487  32.260  36.971  1.00  0.00           C
ATOM   4375  C   TRP   293      16.487  34.414  39.495  1.00  0.00           C
ATOM   4376  O   TRP   293      15.474  34.625  40.148  1.00  0.00           O
ATOM   4377  N   ASP   294      16.892  35.296  38.564  1.00  0.00           N
ATOM   4378  H   ASP   294      17.833  35.197  38.212  1.00  0.00           H
ATOM   4379  CA  ASP   294      16.148  36.474  38.206  1.00  0.00           C
ATOM   4380  HA  ASP   294      15.131  36.530  38.594  1.00  0.00           H
ATOM   4381  CB  ASP   294      16.944  37.658  38.726  1.00  0.00           C
ATOM   4382  HB2 ASP   294      17.182  37.517  39.780  1.00  0.00           H
ATOM   4383  HB3 ASP   294      17.891  37.767  38.198  1.00  0.00           H
ATOM   4384  CG  ASP   294      16.045  38.955  38.613  1.00  0.00           C
ATOM   4385  OD1 ASP   294      14.971  38.901  38.112  1.00  0.00           O
ATOM   4386  OD2 ASP   294      16.512  40.012  39.058  1.00  0.00           O
ATOM   4387  C   ASP   294      15.986  36.633  36.624  1.00  0.00           C
ATOM   4388  O   ASP   294      16.775  37.321  35.959  1.00  0.00           O
ATOM   4389  N   PRO   295      15.014  35.987  36.012  1.00  0.00           N
ATOM   4390  CD  PRO   295      14.171  34.953  36.657  1.00  0.00           C
ATOM   4391  HD2 PRO   295      13.609  35.398  37.479  1.00  0.00           H
ATOM   4392  HD3 PRO   295      14.799  34.190  37.120  1.00  0.00           H
ATOM   4393  CG  PRO   295      13.194  34.425  35.634  1.00  0.00           C
ATOM   4394  HG2 PRO   295      12.182  34.332  36.029  1.00  0.00           H
ATOM   4395  HG3 PRO   295      13.487  33.463  35.212  1.00  0.00           H
ATOM   4396  CB  PRO   295      13.225  35.439  34.457  1.00  0.00           C
ATOM   4397  HB2 PRO   295      12.361  36.102  34.421  1.00  0.00           H
ATOM   4398  HB3 PRO   295      13.282  35.062  33.436  1.00  0.00           H
ATOM   4399  CA  PRO   295      14.540  36.202  34.610  1.00  0.00           C
ATOM   4400  HA  PRO   295      15.290  35.736  33.971  1.00  0.00           H
ATOM   4401  C   PRO   295      14.270  37.696  34.322  1.00  0.00           C
ATOM   4402  O   PRO   295      13.684  38.399  35.162  1.00  0.00           O
ATOM   4403  N   ASN   296      14.720  38.267  33.175  1.00  0.00           N
ATOM   4404  H   ASN   296      15.163  37.629  32.529  1.00  0.00           H
ATOM   4405  CA  ASN   296      14.748  39.698  32.828  1.00  0.00           C
ATOM   4406  HA  ASN   296      15.128  39.678  31.806  1.00  0.00           H
ATOM   4407  CB  ASN   296      13.321  40.349  32.758  1.00  0.00           C
ATOM   4408  HB2 ASN   296      12.996  40.597  33.768  1.00  0.00           H
ATOM   4409  HB3 ASN   296      13.506  41.275  32.213  1.00  0.00           H
ATOM   4410  CG  ASN   296      12.234  39.534  32.212  1.00  0.00           C
ATOM   4411  OD1 ASN   296      11.409  38.929  32.909  1.00  0.00           O
ATOM   4412  ND2 ASN   296      12.158  39.342  30.904  1.00  0.00           N
ATOM   4413 HD21 ASN   296      11.399  38.756  30.586  1.00  0.00           H
ATOM   4414 HD22 ASN   296      12.773  39.821  30.262  1.00  0.00           H
ATOM   4415  C   ASN   296      15.778  40.522  33.612  1.00  0.00           C
ATOM   4416  O   ASN   296      15.959  41.707  33.318  1.00  0.00           O
ATOM   4417  N   GLY   297      16.403  40.074  34.710  1.00  0.00           N
ATOM   4418  H   GLY   297      16.419  39.074  34.852  1.00  0.00           H
ATOM   4419  CA  GLY   297      17.226  40.843  35.603  1.00  0.00           C
ATOM   4420  HA2 GLY   297      16.585  41.583  36.083  1.00  0.00           H
ATOM   4421  HA3 GLY   297      17.647  40.140  36.322  1.00  0.00           H
ATOM   4422  C   GLY   297      18.433  41.594  35.085  1.00  0.00           C
ATOM   4423  O   GLY   297      18.840  42.570  35.584  1.00  0.00           O
ATOM   4424  N   TRP   298      18.954  41.081  33.972  1.00  0.00           N
ATOM   4425  H   TRP   298      18.393  40.357  33.547  1.00  0.00           H
ATOM   4426  CA  TRP   298      20.142  41.538  33.260  1.00  0.00           C
ATOM   4427  HA  TRP   298      20.980  41.760  33.922  1.00  0.00           H
ATOM   4428  CB  TRP   298      20.610  40.429  32.233  1.00  0.00           C
ATOM   4429  HB2 TRP   298      20.552  39.475  32.759  1.00  0.00           H
ATOM   4430  HB3 TRP   298      19.925  40.282  31.398  1.00  0.00           H
ATOM   4431  CG  TRP   298      22.010  40.696  31.695  1.00  0.00           C
ATOM   4432  CD1 TRP   298      22.370  41.476  30.677  1.00  0.00           C
ATOM   4433  HD1 TRP   298      21.707  42.087  30.082  1.00  0.00           H
ATOM   4434  NE1 TRP   298      23.721  41.560  30.568  1.00  0.00           N
ATOM   4435  HE1 TRP   298      24.161  42.183  29.906  1.00  0.00           H
ATOM   4436  CE2 TRP   298      24.351  40.712  31.476  1.00  0.00           C
ATOM   4437  CZ2 TRP   298      25.726  40.371  31.691  1.00  0.00           C
ATOM   4438  HZ2 TRP   298      26.486  40.862  31.102  1.00  0.00           H
ATOM   4439  CH2 TRP   298      26.018  39.595  32.781  1.00  0.00           C
ATOM   4440  HH2 TRP   298      27.059  39.389  32.981  1.00  0.00           H
ATOM   4441  CZ3 TRP   298      24.996  39.216  33.702  1.00  0.00           C
ATOM   4442  HZ3 TRP   298      25.200  38.622  34.580  1.00  0.00           H
ATOM   4443  CE3 TRP   298      23.656  39.478  33.332  1.00  0.00           C
ATOM   4444  HE3 TRP   298      22.767  39.308  33.920  1.00  0.00           H
ATOM   4445  CD2 TRP   298      23.256  40.180  32.239  1.00  0.00           C
ATOM   4446  C   TRP   298      19.716  42.768  32.439  1.00  0.00           C
ATOM   4447  O   TRP   298      20.603  43.598  32.128  1.00  0.00           O
ATOM   4448  N   THR   299      18.385  42.865  32.136  1.00  0.00           N
ATOM   4449  H   THR   299      17.751  42.139  32.434  1.00  0.00           H
ATOM   4450  CA  THR   299      17.849  44.016  31.390  1.00  0.00           C
ATOM   4451  HA  THR   299      18.676  44.677  31.130  1.00  0.00           H
ATOM   4452  CB  THR   299      17.309  43.579  30.017  1.00  0.00           C
ATOM   4453  HB  THR   299      16.916  44.454  29.498  1.00  0.00           H
ATOM   4454  CG2 THR   299      18.233  42.835  29.125  1.00  0.00           C
ATOM   4455 HG21 THR   299      18.580  41.831  29.371  1.00  0.00           H
ATOM   4456 HG22 THR   299      17.728  42.807  28.159  1.00  0.00           H
ATOM   4457 HG23 THR   299      19.081  43.473  28.875  1.00  0.00           H
ATOM   4458  OG1 THR   299      16.143  42.789  30.229  1.00  0.00           O
ATOM   4459  HG1 THR   299      15.465  43.372  29.880  1.00  0.00           H
ATOM   4460  C   THR   299      16.881  44.992  32.164  1.00  0.00           C
ATOM   4461  O   THR   299      16.652  46.087  31.621  1.00  0.00           O
ATOM   4462  N   GLU   300      16.237  44.626  33.317  1.00  0.00           N
ATOM   4463  H   GLU   300      16.449  43.709  33.682  1.00  0.00           H
ATOM   4464  CA  GLU   300      15.214  45.382  34.004  1.00  0.00           C
ATOM   4465  HA  GLU   300      15.034  46.276  33.407  1.00  0.00           H
ATOM   4466  CB  GLU   300      13.926  44.659  33.870  1.00  0.00           C
ATOM   4467  HB2 GLU   300      13.768  44.438  32.814  1.00  0.00           H
ATOM   4468  HB3 GLU   300      13.963  43.759  34.483  1.00  0.00           H
ATOM   4469  CG  GLU   300      12.652  45.381  34.217  1.00  0.00           C
ATOM   4470  HG2 GLU   300      11.734  44.797  34.286  1.00  0.00           H
ATOM   4471  HG3 GLU   300      12.728  45.794  35.223  1.00  0.00           H
ATOM   4472  CD  GLU   300      12.307  46.650  33.282  1.00  0.00           C
ATOM   4473  OE1 GLU   300      11.196  46.737  32.669  1.00  0.00           O
ATOM   4474  OE2 GLU   300      13.137  47.602  33.271  1.00  0.00           O
ATOM   4475  C   GLU   300      15.548  45.813  35.439  1.00  0.00           C
ATOM   4476  O   GLU   300      16.294  45.098  36.099  1.00  0.00           O
ATOM   4477  N   THR   301      14.943  46.911  35.910  1.00  0.00           N
ATOM   4478  H   THR   301      14.201  47.311  35.354  1.00  0.00           H
ATOM   4479  CA  THR   301      15.187  47.464  37.192  1.00  0.00           C
ATOM   4480  HA  THR   301      16.252  47.344  37.392  1.00  0.00           H
ATOM   4481  CB  THR   301      14.672  48.928  37.209  1.00  0.00           C
ATOM   4482  HB  THR   301      14.901  49.429  38.149  1.00  0.00           H
ATOM   4483  CG2 THR   301      15.448  49.759  36.163  1.00  0.00           C
ATOM   4484 HG21 THR   301      15.362  49.395  35.139  1.00  0.00           H
ATOM   4485 HG22 THR   301      15.242  50.830  36.187  1.00  0.00           H
ATOM   4486 HG23 THR   301      16.482  49.670  36.495  1.00  0.00           H
ATOM   4487  OG1 THR   301      13.284  49.052  36.816  1.00  0.00           O
ATOM   4488  HG1 THR   301      12.627  48.829  37.479  1.00  0.00           H
ATOM   4489  C   THR   301      14.479  46.746  38.329  1.00  0.00           C
ATOM   4490  O   THR   301      14.969  46.860  39.399  1.00  0.00           O
ATOM   4491  N   ASP   302      13.608  45.809  38.046  1.00  0.00           N
ATOM   4492  H   ASP   302      13.262  45.725  37.100  1.00  0.00           H
ATOM   4493  CA  ASP   302      12.879  45.066  39.035  1.00  0.00           C
ATOM   4494  HA  ASP   302      12.310  45.827  39.569  1.00  0.00           H
ATOM   4495  CB  ASP   302      11.771  44.227  38.319  1.00  0.00           C
ATOM   4496  HB2 ASP   302      11.145  44.919  37.755  1.00  0.00           H
ATOM   4497  HB3 ASP   302      12.233  43.546  37.604  1.00  0.00           H
ATOM   4498  CG  ASP   302      10.743  43.586  39.263  1.00  0.00           C
ATOM   4499  OD1 ASP   302      10.664  43.792  40.482  1.00  0.00           O
ATOM   4500  OD2 ASP   302       9.966  42.807  38.645  1.00  0.00           O
ATOM   4501  C   ASP   302      13.650  44.166  39.949  1.00  0.00           C
ATOM   4502  O   ASP   302      13.965  43.072  39.521  1.00  0.00           O
ATOM   4503  N   SER   303      13.761  44.513  41.228  1.00  0.00           N
ATOM   4504  H   SER   303      13.577  45.479  41.462  1.00  0.00           H
ATOM   4505  CA  SER   303      14.324  43.715  42.290  1.00  0.00           C
ATOM   4506  HA  SER   303      15.370  43.534  42.045  1.00  0.00           H
ATOM   4507  CB  SER   303      14.149  44.540  43.626  1.00  0.00           C
ATOM   4508  HB2 SER   303      14.812  44.199  44.420  1.00  0.00           H
ATOM   4509  HB3 SER   303      14.389  45.579  43.403  1.00  0.00           H
ATOM   4510  OG  SER   303      12.850  44.546  44.167  1.00  0.00           O
ATOM   4511  HG  SER   303      12.271  44.841  43.460  1.00  0.00           H
ATOM   4512  C   SER   303      13.698  42.313  42.490  1.00  0.00           C
ATOM   4513  O   SER   303      14.303  41.504  43.234  1.00  0.00           O
ATOM   4514  N   SER   304      12.532  41.992  41.935  1.00  0.00           N
ATOM   4515  H   SER   304      12.121  42.807  41.502  1.00  0.00           H
ATOM   4516  CA  SER   304      11.861  40.727  42.108  1.00  0.00           C
ATOM   4517  HA  SER   304      11.710  40.438  43.148  1.00  0.00           H
ATOM   4518  CB  SER   304      10.475  40.708  41.491  1.00  0.00           C
ATOM   4519  HB2 SER   304      10.447  40.815  40.407  1.00  0.00           H
ATOM   4520  HB3 SER   304       9.952  39.796  41.780  1.00  0.00           H
ATOM   4521  OG  SER   304       9.791  41.883  41.961  1.00  0.00           O
ATOM   4522  HG  SER   304       9.906  42.555  41.285  1.00  0.00           H
ATOM   4523  C   SER   304      12.646  39.621  41.495  1.00  0.00           C
ATOM   4524  O   SER   304      12.685  39.583  40.256  1.00  0.00           O
ATOM   4525  N   PHE   305      13.202  38.675  42.277  1.00  0.00           N
ATOM   4526  H   PHE   305      13.153  38.726  43.285  1.00  0.00           H
ATOM   4527  CA  PHE   305      13.852  37.511  41.827  1.00  0.00           C
ATOM   4528  HA  PHE   305      14.166  37.732  40.807  1.00  0.00           H
ATOM   4529  CB  PHE   305      15.219  37.315  42.571  1.00  0.00           C
ATOM   4530  HB2 PHE   305      15.904  36.519  42.281  1.00  0.00           H
ATOM   4531  HB3 PHE   305      15.679  38.279  42.351  1.00  0.00           H
ATOM   4532  CG  PHE   305      15.164  37.284  44.028  1.00  0.00           C
ATOM   4533  CD1 PHE   305      15.540  38.522  44.706  1.00  0.00           C
ATOM   4534  HD1 PHE   305      15.813  39.469  44.264  1.00  0.00           H
ATOM   4535  CE1 PHE   305      15.353  38.551  46.151  1.00  0.00           C
ATOM   4536  HE1 PHE   305      15.491  39.462  46.714  1.00  0.00           H
ATOM   4537  CZ  PHE   305      14.936  37.371  46.851  1.00  0.00           C
ATOM   4538  HZ  PHE   305      14.976  37.322  47.929  1.00  0.00           H
ATOM   4539  CE2 PHE   305      14.773  36.169  46.161  1.00  0.00           C
ATOM   4540  HE2 PHE   305      14.574  35.264  46.715  1.00  0.00           H
ATOM   4541  CD2 PHE   305      14.820  36.120  44.773  1.00  0.00           C
ATOM   4542  HD2 PHE   305      14.803  35.206  44.199  1.00  0.00           H
ATOM   4543  C   PHE   305      12.894  36.386  41.953  1.00  0.00           C
ATOM   4544  O   PHE   305      12.120  36.268  42.854  1.00  0.00           O
ATOM   4545  N   SER   306      12.938  35.447  40.988  1.00  0.00           N
ATOM   4546  H   SER   306      13.543  35.650  40.204  1.00  0.00           H
ATOM   4547  CA  SER   306      11.983  34.410  40.847  1.00  0.00           C
ATOM   4548  HA  SER   306      11.010  34.900  40.877  1.00  0.00           H
ATOM   4549  CB  SER   306      12.127  33.744  39.423  1.00  0.00           C
ATOM   4550  HB2 SER   306      12.337  34.518  38.684  1.00  0.00           H
ATOM   4551  HB3 SER   306      13.017  33.133  39.573  1.00  0.00           H
ATOM   4552  OG  SER   306      10.989  33.081  38.852  1.00  0.00           O
ATOM   4553  HG  SER   306      10.350  33.787  38.731  1.00  0.00           H
ATOM   4554  C   SER   306      11.940  33.320  41.834  1.00  0.00           C
ATOM   4555  O   SER   306      10.840  32.942  42.291  1.00  0.00           O
ATOM   4556  N   VAL   307      13.129  32.737  42.260  1.00  0.00           N
ATOM   4557  H   VAL   307      13.998  33.174  41.985  1.00  0.00           H
ATOM   4558  CA  VAL   307      13.427  31.709  43.282  1.00  0.00           C
ATOM   4559  HA  VAL   307      12.615  31.870  43.991  1.00  0.00           H
ATOM   4560  CB  VAL   307      13.301  30.221  42.842  1.00  0.00           C
ATOM   4561  HB  VAL   307      13.400  29.550  43.696  1.00  0.00           H
ATOM   4562  CG1 VAL   307      11.976  29.962  42.126  1.00  0.00           C
ATOM   4563 HG11 VAL   307      11.838  28.892  41.970  1.00  0.00           H
ATOM   4564 HG12 VAL   307      11.126  30.244  42.750  1.00  0.00           H
ATOM   4565 HG13 VAL   307      11.992  30.475  41.165  1.00  0.00           H
ATOM   4566  CG2 VAL   307      14.389  29.902  41.825  1.00  0.00           C
ATOM   4567 HG21 VAL   307      14.248  28.920  41.373  1.00  0.00           H
ATOM   4568 HG22 VAL   307      14.294  30.732  41.125  1.00  0.00           H
ATOM   4569 HG23 VAL   307      15.345  29.829  42.344  1.00  0.00           H
ATOM   4570  C   VAL   307      14.832  32.013  43.907  1.00  0.00           C
ATOM   4571  O   VAL   307      15.549  32.928  43.372  1.00  0.00           O
ATOM   4572  N   LYS   308      15.274  31.292  44.987  1.00  0.00           N
ATOM   4573  H   LYS   308      14.556  30.683  45.350  1.00  0.00           H
ATOM   4574  CA  LYS   308      16.609  31.235  45.728  1.00  0.00           C
ATOM   4575  HA  LYS   308      17.369  31.419  44.968  1.00  0.00           H
ATOM   4576  CB  LYS   308      16.714  32.420  46.788  1.00  0.00           C
ATOM   4577  HB2 LYS   308      17.734  32.500  47.164  1.00  0.00           H
ATOM   4578  HB3 LYS   308      16.635  33.398  46.315  1.00  0.00           H
ATOM   4579  CG  LYS   308      15.717  32.232  47.856  1.00  0.00           C
ATOM   4580  HG2 LYS   308      14.736  32.583  47.534  1.00  0.00           H
ATOM   4581  HG3 LYS   308      15.482  31.195  48.097  1.00  0.00           H
ATOM   4582  CD  LYS   308      16.052  33.070  49.147  1.00  0.00           C
ATOM   4583  HD2 LYS   308      16.295  34.109  48.924  1.00  0.00           H
ATOM   4584  HD3 LYS   308      15.258  33.022  49.891  1.00  0.00           H
ATOM   4585  CE  LYS   308      17.341  32.299  49.629  1.00  0.00           C
ATOM   4586  HE2 LYS   308      17.143  31.228  49.585  1.00  0.00           H
ATOM   4587  HE3 LYS   308      18.155  32.576  48.959  1.00  0.00           H
ATOM   4588  NZ  LYS   308      17.696  32.687  50.970  1.00  0.00           N
ATOM   4589  HZ1 LYS   308      18.188  33.568  50.939  1.00  0.00           H
ATOM   4590  HZ2 LYS   308      16.818  32.685  51.469  1.00  0.00           H
ATOM   4591  HZ3 LYS   308      18.395  32.034  51.294  1.00  0.00           H
ATOM   4592  C   LYS   308      16.907  29.897  46.355  1.00  0.00           C
ATOM   4593  O   LYS   308      16.053  29.020  46.591  1.00  0.00           O
ATOM   4594  N   GLN   309      18.131  29.786  46.775  1.00  0.00           N
ATOM   4595  H   GLN   309      18.837  30.405  46.404  1.00  0.00           H
ATOM   4596  CA  GLN   309      18.709  28.578  47.434  1.00  0.00           C
ATOM   4597  HA  GLN   309      17.983  28.064  48.065  1.00  0.00           H
ATOM   4598  CB  GLN   309      18.987  27.588  46.273  1.00  0.00           C
ATOM   4599  HB2 GLN   309      18.057  27.373  45.746  1.00  0.00           H
ATOM   4600  HB3 GLN   309      19.667  28.039  45.551  1.00  0.00           H
ATOM   4601  CG  GLN   309      19.562  26.284  46.729  1.00  0.00           C
ATOM   4602  HG2 GLN   309      20.451  26.429  47.344  1.00  0.00           H
ATOM   4603  HG3 GLN   309      18.934  25.626  47.330  1.00  0.00           H
ATOM   4604  CD  GLN   309      20.079  25.466  45.566  1.00  0.00           C
ATOM   4605  OE1 GLN   309      20.082  25.829  44.379  1.00  0.00           O
ATOM   4606  NE2 GLN   309      20.839  24.413  45.890  1.00  0.00           N
ATOM   4607 HE21 GLN   309      20.825  23.860  46.736  1.00  0.00           H
ATOM   4608 HE22 GLN   309      21.506  24.027  45.237  1.00  0.00           H
ATOM   4609  C   GLN   309      19.960  28.985  48.256  1.00  0.00           C
ATOM   4610  O   GLN   309      20.835  29.733  47.764  1.00  0.00           O
ATOM   4611  N   ASP   310      19.941  28.655  49.561  1.00  0.00           N
ATOM   4612  H   ASP   310      19.287  27.980  49.931  1.00  0.00           H
ATOM   4613  CA  ASP   310      21.093  28.927  50.468  1.00  0.00           C
ATOM   4614  HA  ASP   310      21.457  29.940  50.299  1.00  0.00           H
ATOM   4615  CB  ASP   310      20.743  28.698  51.949  1.00  0.00           C
ATOM   4616  HB2 ASP   310      20.434  27.661  52.071  1.00  0.00           H
ATOM   4617  HB3 ASP   310      21.696  28.693  52.476  1.00  0.00           H
ATOM   4618  CG  ASP   310      19.774  29.654  52.567  1.00  0.00           C
ATOM   4619  OD1 ASP   310      19.426  29.478  53.735  1.00  0.00           O
ATOM   4620  OD2 ASP   310      19.365  30.679  51.980  1.00  0.00           O
ATOM   4621  C   ASP   310      22.242  27.996  50.209  1.00  0.00           C
ATOM   4622  O   ASP   310      22.083  26.858  49.995  1.00  0.00           O
ATOM   4623  N   ILE   311      23.453  28.622  50.141  1.00  0.00           N
ATOM   4624  H   ILE   311      23.600  29.611  50.281  1.00  0.00           H
ATOM   4625  CA  ILE   311      24.721  27.878  49.915  1.00  0.00           C
ATOM   4626  HA  ILE   311      24.466  26.850  49.657  1.00  0.00           H
ATOM   4627  CB  ILE   311      25.470  28.520  48.685  1.00  0.00           C
ATOM   4628  HB  ILE   311      25.731  29.534  48.987  1.00  0.00           H
ATOM   4629  CG2 ILE   311      26.799  27.849  48.288  1.00  0.00           C
ATOM   4630 HG21 ILE   311      26.655  26.770  48.338  1.00  0.00           H
ATOM   4631 HG22 ILE   311      27.264  28.168  47.355  1.00  0.00           H
ATOM   4632 HG23 ILE   311      27.524  28.142  49.047  1.00  0.00           H
ATOM   4633  CG1 ILE   311      24.580  28.543  47.376  1.00  0.00           C
ATOM   4634 HG12 ILE   311      23.757  29.245  47.519  1.00  0.00           H
ATOM   4635 HG13 ILE   311      25.308  28.880  46.639  1.00  0.00           H
ATOM   4636  CD1 ILE   311      24.057  27.167  46.930  1.00  0.00           C
ATOM   4637 HD11 ILE   311      24.844  26.551  46.497  1.00  0.00           H
ATOM   4638 HD12 ILE   311      23.528  26.639  47.724  1.00  0.00           H
ATOM   4639 HD13 ILE   311      23.328  27.289  46.130  1.00  0.00           H
ATOM   4640  C   ILE   311      25.636  27.739  51.151  1.00  0.00           C
ATOM   4641  O   ILE   311      26.314  26.763  51.252  1.00  0.00           O
ATOM   4642  N   VAL   312      25.598  28.686  52.113  1.00  0.00           N
ATOM   4643  H   VAL   312      25.094  29.524  51.856  1.00  0.00           H
ATOM   4644  CA  VAL   312      26.216  28.690  53.384  1.00  0.00           C
ATOM   4645  HA  VAL   312      26.478  27.682  53.707  1.00  0.00           H
ATOM   4646  CB  VAL   312      27.588  29.380  53.296  1.00  0.00           C
ATOM   4647  HB  VAL   312      27.397  30.447  53.406  1.00  0.00           H
ATOM   4648  CG1 VAL   312      28.461  29.063  54.526  1.00  0.00           C
ATOM   4649 HG11 VAL   312      27.980  29.347  55.462  1.00  0.00           H
ATOM   4650 HG12 VAL   312      28.718  28.004  54.569  1.00  0.00           H
ATOM   4651 HG13 VAL   312      29.419  29.573  54.427  1.00  0.00           H
ATOM   4652  CG2 VAL   312      28.429  28.957  52.010  1.00  0.00           C
ATOM   4653 HG21 VAL   312      29.339  29.545  51.899  1.00  0.00           H
ATOM   4654 HG22 VAL   312      28.663  27.894  52.083  1.00  0.00           H
ATOM   4655 HG23 VAL   312      27.822  28.927  51.104  1.00  0.00           H
ATOM   4656  C   VAL   312      25.355  29.340  54.424  1.00  0.00           C
ATOM   4657  O   VAL   312      24.813  30.431  54.192  1.00  0.00           O
ATOM   4658  N   ALA   313      25.150  28.689  55.563  1.00  0.00           N
ATOM   4659  H   ALA   313      25.361  27.702  55.600  1.00  0.00           H
ATOM   4660  CA  ALA   313      24.503  29.282  56.696  1.00  0.00           C
ATOM   4661  HA  ALA   313      23.498  29.622  56.445  1.00  0.00           H
ATOM   4662  CB  ALA   313      24.367  28.136  57.768  1.00  0.00           C
ATOM   4663  HB1 ALA   313      23.568  27.520  57.354  1.00  0.00           H
ATOM   4664  HB2 ALA   313      25.270  27.544  57.911  1.00  0.00           H
ATOM   4665  HB3 ALA   313      24.028  28.578  58.705  1.00  0.00           H
ATOM   4666  C   ALA   313      25.163  30.541  57.267  1.00  0.00           C
ATOM   4667  O   ALA   313      26.360  30.733  56.989  1.00  0.00           O
ATOM   4668  N   ILE   314      24.423  31.384  57.976  1.00  0.00           N
ATOM   4669  H   ILE   314      23.514  31.078  58.291  1.00  0.00           H
ATOM   4670  CA  ILE   314      24.618  32.835  58.169  1.00  0.00           C
ATOM   4671  HA  ILE   314      25.080  33.265  57.280  1.00  0.00           H
ATOM   4672  CB  ILE   314      23.235  33.438  58.404  1.00  0.00           C
ATOM   4673  HB  ILE   314      22.571  33.105  57.606  1.00  0.00           H
ATOM   4674  CG2 ILE   314      22.745  33.229  59.770  1.00  0.00           C
ATOM   4675 HG21 ILE   314      23.303  33.614  60.623  1.00  0.00           H
ATOM   4676 HG22 ILE   314      21.750  33.671  59.803  1.00  0.00           H
ATOM   4677 HG23 ILE   314      22.664  32.169  60.010  1.00  0.00           H
ATOM   4678  CG1 ILE   314      23.289  35.008  58.228  1.00  0.00           C
ATOM   4679 HG12 ILE   314      23.697  35.435  59.144  1.00  0.00           H
ATOM   4680 HG13 ILE   314      23.837  35.256  57.319  1.00  0.00           H
ATOM   4681  CD1 ILE   314      21.938  35.517  57.687  1.00  0.00           C
ATOM   4682 HD11 ILE   314      21.117  34.883  58.021  1.00  0.00           H
ATOM   4683 HD12 ILE   314      21.643  36.424  58.215  1.00  0.00           H
ATOM   4684 HD13 ILE   314      21.900  35.672  56.609  1.00  0.00           H
ATOM   4685  C   ILE   314      25.653  33.169  59.231  1.00  0.00           C
ATOM   4686  O   ILE   314      25.948  34.342  59.375  1.00  0.00           O
ATOM   4687  N   THR   315      25.970  32.233  60.146  1.00  0.00           N
ATOM   4688  H   THR   315      25.661  31.283  60.004  1.00  0.00           H
ATOM   4689  CA  THR   315      26.771  32.434  61.344  1.00  0.00           C
ATOM   4690  HA  THR   315      26.484  33.297  61.945  1.00  0.00           H
ATOM   4691  CB  THR   315      26.505  31.182  62.200  1.00  0.00           C
ATOM   4692  HB  THR   315      27.338  31.227  62.900  1.00  0.00           H
ATOM   4693  CG2 THR   315      25.123  31.220  62.923  1.00  0.00           C
ATOM   4694 HG21 THR   315      24.382  31.447  62.156  1.00  0.00           H
ATOM   4695 HG22 THR   315      24.904  30.225  63.311  1.00  0.00           H
ATOM   4696 HG23 THR   315      25.148  31.942  63.740  1.00  0.00           H
ATOM   4697  OG1 THR   315      26.663  29.950  61.467  1.00  0.00           O
ATOM   4698  HG1 THR   315      27.537  29.748  61.124  1.00  0.00           H
ATOM   4699  C   THR   315      28.321  32.513  60.999  1.00  0.00           C
ATOM   4700  O   THR   315      29.223  32.594  61.863  1.00  0.00           O
ATOM   4701  N   ASP   316      28.688  32.359  59.683  1.00  0.00           N
ATOM   4702  H   ASP   316      28.045  32.135  58.936  1.00  0.00           H
ATOM   4703  CA  ASP   316      30.078  32.028  59.268  1.00  0.00           C
ATOM   4704  HA  ASP   316      30.869  32.025  60.017  1.00  0.00           H
ATOM   4705  CB  ASP   316      30.225  30.619  58.661  1.00  0.00           C
ATOM   4706  HB2 ASP   316      29.448  30.570  57.898  1.00  0.00           H
ATOM   4707  HB3 ASP   316      31.235  30.532  58.259  1.00  0.00           H
ATOM   4708  CG  ASP   316      30.110  29.499  59.657  1.00  0.00           C
ATOM   4709  OD1 ASP   316      29.041  29.408  60.277  1.00  0.00           O
ATOM   4710  OD2 ASP   316      31.105  28.819  59.976  1.00  0.00           O
ATOM   4711  C   ASP   316      30.497  33.097  58.255  1.00  0.00           C
ATOM   4712  O   ASP   316      29.848  33.327  57.169  1.00  0.00           O
ATOM   4713  N   TRP   317      31.555  33.881  58.443  1.00  0.00           N
ATOM   4714  H   TRP   317      32.002  33.781  59.344  1.00  0.00           H
ATOM   4715  CA  TRP   317      32.032  35.101  57.738  1.00  0.00           C
ATOM   4716  HA  TRP   317      31.128  35.642  57.459  1.00  0.00           H
ATOM   4717  CB  TRP   317      32.876  35.935  58.746  1.00  0.00           C
ATOM   4718  HB2 TRP   317      32.452  35.958  59.751  1.00  0.00           H
ATOM   4719  HB3 TRP   317      33.904  35.590  58.635  1.00  0.00           H
ATOM   4720  CG  TRP   317      32.958  37.409  58.524  1.00  0.00           C
ATOM   4721  CD1 TRP   317      31.978  38.303  58.839  1.00  0.00           C
ATOM   4722  HD1 TRP   317      30.990  37.976  59.131  1.00  0.00           H
ATOM   4723  NE1 TRP   317      32.454  39.590  58.461  1.00  0.00           N
ATOM   4724  HE1 TRP   317      32.004  40.488  58.557  1.00  0.00           H
ATOM   4725  CE2 TRP   317      33.778  39.544  58.024  1.00  0.00           C
ATOM   4726  CZ2 TRP   317      34.756  40.498  57.623  1.00  0.00           C
ATOM   4727  HZ2 TRP   317      34.536  41.537  57.430  1.00  0.00           H
ATOM   4728  CH2 TRP   317      36.063  40.046  57.297  1.00  0.00           C
ATOM   4729  HH2 TRP   317      36.707  40.839  56.947  1.00  0.00           H
ATOM   4730  CZ3 TRP   317      36.411  38.678  57.241  1.00  0.00           C
ATOM   4731  HZ3 TRP   317      37.404  38.391  56.927  1.00  0.00           H
ATOM   4732  CE3 TRP   317      35.383  37.745  57.545  1.00  0.00           C
ATOM   4733  HE3 TRP   317      35.632  36.694  57.562  1.00  0.00           H
ATOM   4734  CD2 TRP   317      34.076  38.171  57.978  1.00  0.00           C
ATOM   4735  C   TRP   317      32.879  34.783  56.520  1.00  0.00           C
ATOM   4736  O   TRP   317      33.557  33.747  56.506  1.00  0.00           O
ATOM   4737  N   SER   318      32.881  35.674  55.498  1.00  0.00           N
ATOM   4738  H   SER   318      32.314  36.503  55.599  1.00  0.00           H
ATOM   4739  CA  SER   318      33.296  35.261  54.148  1.00  0.00           C
ATOM   4740  HA  SER   318      33.870  34.351  54.316  1.00  0.00           H
ATOM   4741  CB  SER   318      32.130  35.062  53.233  1.00  0.00           C
ATOM   4742  HB2 SER   318      31.508  34.216  53.526  1.00  0.00           H
ATOM   4743  HB3 SER   318      31.554  35.987  53.246  1.00  0.00           H
ATOM   4744  OG  SER   318      32.495  34.857  51.863  1.00  0.00           O
ATOM   4745  HG  SER   318      32.912  33.994  51.820  1.00  0.00           H
ATOM   4746  C   SER   318      34.268  36.319  53.639  1.00  0.00           C
ATOM   4747  O   SER   318      34.215  37.519  53.985  1.00  0.00           O
ATOM   4748  N   GLY   319      35.276  35.865  52.940  1.00  0.00           N
ATOM   4749  H   GLY   319      35.222  34.873  52.760  1.00  0.00           H
ATOM   4750  CA  GLY   319      36.318  36.703  52.321  1.00  0.00           C
ATOM   4751  HA2 GLY   319      36.479  37.646  52.843  1.00  0.00           H
ATOM   4752  HA3 GLY   319      37.254  36.145  52.293  1.00  0.00           H
ATOM   4753  C   GLY   319      36.002  37.016  50.844  1.00  0.00           C
ATOM   4754  O   GLY   319      34.895  37.415  50.571  1.00  0.00           O
ATOM   4755  N   TYR   320      36.964  36.728  49.976  1.00  0.00           N
ATOM   4756  H   TYR   320      37.859  36.487  50.379  1.00  0.00           H
ATOM   4757  CA  TYR   320      36.808  36.735  48.537  1.00  0.00           C
ATOM   4758  HA  TYR   320      36.435  37.727  48.280  1.00  0.00           H
ATOM   4759  CB  TYR   320      38.208  36.499  47.875  1.00  0.00           C
ATOM   4760  HB2 TYR   320      38.628  35.555  48.222  1.00  0.00           H
ATOM   4761  HB3 TYR   320      37.988  36.429  46.810  1.00  0.00           H
ATOM   4762  CG  TYR   320      39.189  37.659  48.054  1.00  0.00           C
ATOM   4763  CD1 TYR   320      38.728  38.911  47.664  1.00  0.00           C
ATOM   4764  HD1 TYR   320      37.726  39.113  47.315  1.00  0.00           H
ATOM   4765  CE1 TYR   320      39.474  40.033  48.052  1.00  0.00           C
ATOM   4766  HE1 TYR   320      39.132  41.001  47.717  1.00  0.00           H
ATOM   4767  CZ  TYR   320      40.742  39.828  48.640  1.00  0.00           C
ATOM   4768  OH  TYR   320      41.561  40.894  48.968  1.00  0.00           O
ATOM   4769  HH  TYR   320      41.248  41.769  48.723  1.00  0.00           H
ATOM   4770  CE2 TYR   320      41.237  38.526  48.924  1.00  0.00           C
ATOM   4771  HE2 TYR   320      42.114  38.371  49.534  1.00  0.00           H
ATOM   4772  CD2 TYR   320      40.434  37.419  48.631  1.00  0.00           C
ATOM   4773  HD2 TYR   320      40.763  36.427  48.906  1.00  0.00           H
ATOM   4774  C   TYR   320      35.851  35.633  47.925  1.00  0.00           C
ATOM   4775  O   TYR   320      35.211  34.797  48.580  1.00  0.00           O
ATOM   4776  N   SER   321      35.697  35.692  46.549  1.00  0.00           N
ATOM   4777  H   SER   321      36.207  36.413  46.059  1.00  0.00           H
ATOM   4778  CA  SER   321      34.932  34.726  45.745  1.00  0.00           C
ATOM   4779  HA  SER   321      35.349  33.755  46.009  1.00  0.00           H
ATOM   4780  CB  SER   321      33.430  34.742  46.023  1.00  0.00           C
ATOM   4781  HB2 SER   321      32.968  34.048  45.322  1.00  0.00           H
ATOM   4782  HB3 SER   321      33.344  34.263  46.999  1.00  0.00           H
ATOM   4783  OG  SER   321      32.878  36.052  45.838  1.00  0.00           O
ATOM   4784  HG  SER   321      32.940  36.529  46.669  1.00  0.00           H
ATOM   4785  C   SER   321      35.172  34.886  44.234  1.00  0.00           C
ATOM   4786  O   SER   321      35.899  35.779  43.758  1.00  0.00           O
ATOM   4787  N   GLY   322      34.659  33.954  43.369  1.00  0.00           N
ATOM   4788  H   GLY   322      34.388  33.051  43.732  1.00  0.00           H
ATOM   4789  CA  GLY   322      34.538  34.207  41.908  1.00  0.00           C
ATOM   4790  HA2 GLY   322      33.792  34.997  41.830  1.00  0.00           H
ATOM   4791  HA3 GLY   322      35.484  34.486  41.443  1.00  0.00           H
ATOM   4792  C   GLY   322      33.987  33.038  41.127  1.00  0.00           C
ATOM   4793  O   GLY   322      33.699  31.981  41.691  1.00  0.00           O
ATOM   4794  N   SER   323      33.796  33.172  39.831  1.00  0.00           N
ATOM   4795  H   SER   323      34.174  34.040  39.479  1.00  0.00           H
ATOM   4796  CA  SER   323      33.423  32.047  38.902  1.00  0.00           C
ATOM   4797  HA  SER   323      32.705  31.487  39.501  1.00  0.00           H
ATOM   4798  CB  SER   323      32.734  32.562  37.590  1.00  0.00           C
ATOM   4799  HB2 SER   323      32.597  31.731  36.897  1.00  0.00           H
ATOM   4800  HB3 SER   323      31.743  32.926  37.859  1.00  0.00           H
ATOM   4801  OG  SER   323      33.388  33.645  37.083  1.00  0.00           O
ATOM   4802  HG  SER   323      33.590  33.528  36.151  1.00  0.00           H
ATOM   4803  C   SER   323      34.552  31.169  38.431  1.00  0.00           C
ATOM   4804  O   SER   323      35.735  31.557  38.336  1.00  0.00           O
ATOM   4805  N   PHE   324      34.177  29.953  38.088  1.00  0.00           N
ATOM   4806  H   PHE   324      33.191  29.757  38.184  1.00  0.00           H
ATOM   4807  CA  PHE   324      35.000  29.128  37.189  1.00  0.00           C
ATOM   4808  HA  PHE   324      35.433  29.759  36.413  1.00  0.00           H
ATOM   4809  CB  PHE   324      36.043  28.402  38.047  1.00  0.00           C
ATOM   4810  HB2 PHE   324      36.778  27.844  37.468  1.00  0.00           H
ATOM   4811  HB3 PHE   324      36.630  29.140  38.594  1.00  0.00           H
ATOM   4812  CG  PHE   324      35.403  27.316  38.982  1.00  0.00           C
ATOM   4813  CD1 PHE   324      35.027  27.723  40.238  1.00  0.00           C
ATOM   4814  HD1 PHE   324      34.882  28.744  40.557  1.00  0.00           H
ATOM   4815  CE1 PHE   324      34.782  26.725  41.143  1.00  0.00           C
ATOM   4816  HE1 PHE   324      34.422  27.026  42.115  1.00  0.00           H
ATOM   4817  CZ  PHE   324      34.866  25.332  40.885  1.00  0.00           C
ATOM   4818  HZ  PHE   324      34.592  24.606  41.637  1.00  0.00           H
ATOM   4819  CE2 PHE   324      35.166  24.994  39.589  1.00  0.00           C
ATOM   4820  HE2 PHE   324      35.332  23.994  39.216  1.00  0.00           H
ATOM   4821  CD2 PHE   324      35.515  25.969  38.634  1.00  0.00           C
ATOM   4822  HD2 PHE   324      35.613  25.570  37.636  1.00  0.00           H
ATOM   4823  C   PHE   324      34.194  28.177  36.357  1.00  0.00           C
ATOM   4824  O   PHE   324      32.961  28.153  36.423  1.00  0.00           O
ATOM   4825  N   VAL   325      34.686  27.346  35.505  1.00  0.00           N
ATOM   4826  H   VAL   325      35.677  27.400  35.319  1.00  0.00           H
ATOM   4827  CA  VAL   325      33.912  26.484  34.569  1.00  0.00           C
ATOM   4828  HA  VAL   325      32.971  26.134  34.993  1.00  0.00           H
ATOM   4829  CB  VAL   325      33.685  27.071  33.153  1.00  0.00           C
ATOM   4830  HB  VAL   325      33.661  26.215  32.479  1.00  0.00           H
ATOM   4831  CG1 VAL   325      32.318  27.845  33.132  1.00  0.00           C
ATOM   4832 HG11 VAL   325      32.412  28.782  33.682  1.00  0.00           H
ATOM   4833 HG12 VAL   325      32.021  28.073  32.108  1.00  0.00           H
ATOM   4834 HG13 VAL   325      31.606  27.190  33.632  1.00  0.00           H
ATOM   4835  CG2 VAL   325      34.880  27.963  32.678  1.00  0.00           C
ATOM   4836 HG21 VAL   325      34.676  28.975  33.027  1.00  0.00           H
ATOM   4837 HG22 VAL   325      35.874  27.600  32.942  1.00  0.00           H
ATOM   4838 HG23 VAL   325      34.953  27.998  31.591  1.00  0.00           H
ATOM   4839  C   VAL   325      34.768  25.172  34.374  1.00  0.00           C
ATOM   4840  O   VAL   325      35.995  25.132  34.266  1.00  0.00           O
ATOM   4841  N   GLN   326      34.053  24.064  34.419  1.00  0.00           N
ATOM   4842  H   GLN   326      33.070  24.271  34.517  1.00  0.00           H
ATOM   4843  CA  GLN   326      34.428  22.656  34.140  1.00  0.00           C
ATOM   4844  HA  GLN   326      35.507  22.513  34.182  1.00  0.00           H
ATOM   4845  CB  GLN   326      33.750  21.742  35.090  1.00  0.00           C
ATOM   4846  HB2 GLN   326      32.706  22.052  35.148  1.00  0.00           H
ATOM   4847  HB3 GLN   326      33.768  20.705  34.754  1.00  0.00           H
ATOM   4848  CG  GLN   326      34.297  21.860  36.492  1.00  0.00           C
ATOM   4849  HG2 GLN   326      35.383  21.940  36.447  1.00  0.00           H
ATOM   4850  HG3 GLN   326      33.890  22.674  37.092  1.00  0.00           H
ATOM   4851  CD  GLN   326      33.941  20.582  37.316  1.00  0.00           C
ATOM   4852  OE1 GLN   326      32.943  19.876  37.115  1.00  0.00           O
ATOM   4853  NE2 GLN   326      34.761  20.155  38.229  1.00  0.00           N
ATOM   4854 HE21 GLN   326      35.648  20.598  38.417  1.00  0.00           H
ATOM   4855 HE22 GLN   326      34.575  19.219  38.561  1.00  0.00           H
ATOM   4856  C   GLN   326      33.943  22.418  32.649  1.00  0.00           C
ATOM   4857  O   GLN   326      32.775  22.784  32.275  1.00  0.00           O
ATOM   4858  N   HID   327      34.744  21.847  31.798  1.00  0.00           N
ATOM   4859  H   HID   327      35.620  21.409  32.042  1.00  0.00           H
ATOM   4860  CA  HID   327      34.500  21.779  30.356  1.00  0.00           C
ATOM   4861  HA  HID   327      33.589  22.319  30.096  1.00  0.00           H
ATOM   4862  CB  HID   327      35.677  22.465  29.626  1.00  0.00           C
ATOM   4863  HB2 HID   327      36.533  22.225  30.256  1.00  0.00           H
ATOM   4864  HB3 HID   327      35.813  22.050  28.627  1.00  0.00           H
ATOM   4865  CG  HID   327      35.547  23.945  29.582  1.00  0.00           C
ATOM   4866  ND1 HID   327      35.132  24.628  28.517  1.00  0.00           N
ATOM   4867  HD1 HID   327      34.792  24.142  27.700  1.00  0.00           H
ATOM   4868  CE1 HID   327      35.456  25.912  28.603  1.00  0.00           C
ATOM   4869  HE1 HID   327      35.178  26.735  27.960  1.00  0.00           H
ATOM   4870  NE2 HID   327      36.027  26.139  29.795  1.00  0.00           N
ATOM   4871  CD2 HID   327      36.218  24.858  30.330  1.00  0.00           C
ATOM   4872  HD2 HID   327      36.671  24.583  31.271  1.00  0.00           H
ATOM   4873  C   HID   327      34.355  20.338  29.870  1.00  0.00           C
ATOM   4874  O   HID   327      34.748  19.408  30.584  1.00  0.00           O
ATOM   4875  N   PRO   328      33.813  20.212  28.582  1.00  0.00           N
ATOM   4876  CD  PRO   328      33.328  21.199  27.641  1.00  0.00           C
ATOM   4877  HD2 PRO   328      34.186  21.586  27.093  1.00  0.00           H
ATOM   4878  HD3 PRO   328      32.711  22.003  28.042  1.00  0.00           H
ATOM   4879  CG  PRO   328      32.393  20.515  26.696  1.00  0.00           C
ATOM   4880  HG2 PRO   328      32.264  21.118  25.797  1.00  0.00           H
ATOM   4881  HG3 PRO   328      31.428  20.277  27.144  1.00  0.00           H
ATOM   4882  CB  PRO   328      33.115  19.201  26.511  1.00  0.00           C
ATOM   4883  HB2 PRO   328      34.059  19.332  25.982  1.00  0.00           H
ATOM   4884  HB3 PRO   328      32.477  18.429  26.081  1.00  0.00           H
ATOM   4885  CA  PRO   328      33.386  18.931  28.000  1.00  0.00           C
ATOM   4886  HA  PRO   328      32.478  18.644  28.530  1.00  0.00           H
ATOM   4887  C   PRO   328      34.348  17.740  28.193  1.00  0.00           C
ATOM   4888  O   PRO   328      33.862  16.649  28.490  1.00  0.00           O
ATOM   4889  N   GLU   329      35.683  17.852  27.981  1.00  0.00           N
ATOM   4890  H   GLU   329      36.053  18.781  27.842  1.00  0.00           H
ATOM   4891  CA  GLU   329      36.596  16.785  28.016  1.00  0.00           C
ATOM   4892  HA  GLU   329      36.263  16.020  27.316  1.00  0.00           H
ATOM   4893  CB  GLU   329      37.926  17.335  27.505  1.00  0.00           C
ATOM   4894  HB2 GLU   329      37.685  17.977  26.658  1.00  0.00           H
ATOM   4895  HB3 GLU   329      38.354  18.048  28.211  1.00  0.00           H
ATOM   4896  CG  GLU   329      38.899  16.261  27.150  1.00  0.00           C
ATOM   4897  HG2 GLU   329      39.705  16.823  26.679  1.00  0.00           H
ATOM   4898  HG3 GLU   329      39.161  15.834  28.118  1.00  0.00           H
ATOM   4899  CD  GLU   329      38.459  15.121  26.274  1.00  0.00           C
ATOM   4900  OE1 GLU   329      38.953  13.989  26.472  1.00  0.00           O
ATOM   4901  OE2 GLU   329      37.677  15.235  25.303  1.00  0.00           O
ATOM   4902  C   GLU   329      36.784  16.071  29.400  1.00  0.00           C
ATOM   4903  O   GLU   329      36.982  14.808  29.364  1.00  0.00           O
ATOM   4904  N   LEU   330      36.718  16.859  30.475  1.00  0.00           N
ATOM   4905  H   LEU   330      36.429  17.822  30.386  1.00  0.00           H
ATOM   4906  CA  LEU   330      36.892  16.387  31.814  1.00  0.00           C
ATOM   4907  HA  LEU   330      37.521  15.500  31.729  1.00  0.00           H
ATOM   4908  CB  LEU   330      37.572  17.499  32.573  1.00  0.00           C
ATOM   4909  HB2 LEU   330      38.560  17.602  32.123  1.00  0.00           H
ATOM   4910  HB3 LEU   330      37.060  18.450  32.425  1.00  0.00           H
ATOM   4911  CG  LEU   330      37.965  17.113  34.021  1.00  0.00           C
ATOM   4912  HG  LEU   330      37.057  17.150  34.623  1.00  0.00           H
ATOM   4913  CD1 LEU   330      38.665  15.721  34.130  1.00  0.00           C
ATOM   4914 HD11 LEU   330      39.612  15.721  33.590  1.00  0.00           H
ATOM   4915 HD12 LEU   330      39.056  15.469  35.116  1.00  0.00           H
ATOM   4916 HD13 LEU   330      38.026  14.932  33.736  1.00  0.00           H
ATOM   4917  CD2 LEU   330      38.878  18.049  34.822  1.00  0.00           C
ATOM   4918 HD21 LEU   330      39.216  17.809  35.831  1.00  0.00           H
ATOM   4919 HD22 LEU   330      39.784  18.139  34.221  1.00  0.00           H
ATOM   4920 HD23 LEU   330      38.444  19.044  34.723  1.00  0.00           H
ATOM   4921  C   LEU   330      35.602  15.963  32.573  1.00  0.00           C
ATOM   4922  O   LEU   330      35.520  14.871  33.183  1.00  0.00           O
ATOM   4923  N   THR   331      34.502  16.686  32.399  1.00  0.00           N
ATOM   4924  H   THR   331      34.562  17.476  31.770  1.00  0.00           H
ATOM   4925  CA  THR   331      33.157  16.351  32.955  1.00  0.00           C
ATOM   4926  HA  THR   331      33.316  16.024  33.982  1.00  0.00           H
ATOM   4927  CB  THR   331      32.153  17.488  32.905  1.00  0.00           C
ATOM   4928  HB  THR   331      31.237  17.163  33.398  1.00  0.00           H
ATOM   4929  CG2 THR   331      32.667  18.816  33.635  1.00  0.00           C
ATOM   4930 HG21 THR   331      31.911  19.578  33.446  1.00  0.00           H
ATOM   4931 HG22 THR   331      32.798  18.651  34.705  1.00  0.00           H
ATOM   4932 HG23 THR   331      33.637  19.121  33.244  1.00  0.00           H
ATOM   4933  OG1 THR   331      31.853  17.797  31.482  1.00  0.00           O
ATOM   4934  HG1 THR   331      32.323  18.602  31.253  1.00  0.00           H
ATOM   4935  C   THR   331      32.449  15.267  32.113  1.00  0.00           C
ATOM   4936  O   THR   331      31.814  14.373  32.639  1.00  0.00           O
ATOM   4937  N   GLY   332      32.663  15.166  30.773  1.00  0.00           N
ATOM   4938  H   GLY   332      33.279  15.811  30.299  1.00  0.00           H
ATOM   4939  CA  GLY   332      32.033  14.224  29.817  1.00  0.00           C
ATOM   4940  HA2 GLY   332      32.749  14.148  28.999  1.00  0.00           H
ATOM   4941  HA3 GLY   332      32.066  13.220  30.241  1.00  0.00           H
ATOM   4942  C   GLY   332      30.537  14.505  29.439  1.00  0.00           C
ATOM   4943  O   GLY   332      29.980  13.751  28.689  1.00  0.00           O
ATOM   4944  N   LEU   333      30.054  15.708  29.737  1.00  0.00           N
ATOM   4945  H   LEU   333      30.655  16.252  30.340  1.00  0.00           H
ATOM   4946  CA  LEU   333      28.896  16.486  29.255  1.00  0.00           C
ATOM   4947  HA  LEU   333      27.957  15.934  29.310  1.00  0.00           H
ATOM   4948  CB  LEU   333      28.875  17.853  30.085  1.00  0.00           C
ATOM   4949  HB2 LEU   333      29.865  18.307  30.127  1.00  0.00           H
ATOM   4950  HB3 LEU   333      28.278  18.589  29.547  1.00  0.00           H
ATOM   4951  CG  LEU   333      28.334  17.590  31.510  1.00  0.00           C
ATOM   4952  HG  LEU   333      28.851  16.778  32.021  1.00  0.00           H
ATOM   4953  CD1 LEU   333      28.648  18.830  32.325  1.00  0.00           C
ATOM   4954 HD11 LEU   333      28.124  19.700  31.930  1.00  0.00           H
ATOM   4955 HD12 LEU   333      28.331  18.640  33.350  1.00  0.00           H
ATOM   4956 HD13 LEU   333      29.681  19.155  32.190  1.00  0.00           H
ATOM   4957  CD2 LEU   333      26.821  17.376  31.591  1.00  0.00           C
ATOM   4958 HD21 LEU   333      26.553  16.468  31.051  1.00  0.00           H
ATOM   4959 HD22 LEU   333      26.549  17.456  32.644  1.00  0.00           H
ATOM   4960 HD23 LEU   333      26.294  18.102  30.971  1.00  0.00           H
ATOM   4961  C   LEU   333      29.038  16.930  27.792  1.00  0.00           C
ATOM   4962  O   LEU   333      30.146  17.247  27.330  1.00  0.00           O
ATOM   4963  N   ASP   334      27.958  17.402  27.221  1.00  0.00           N
ATOM   4964  H   ASP   334      27.159  17.257  27.821  1.00  0.00           H
ATOM   4965  CA  ASP   334      27.784  18.065  25.927  1.00  0.00           C
ATOM   4966  HA  ASP   334      28.680  17.776  25.378  1.00  0.00           H
ATOM   4967  CB  ASP   334      26.635  17.348  25.195  1.00  0.00           C
ATOM   4968  HB2 ASP   334      26.577  16.339  25.602  1.00  0.00           H
ATOM   4969  HB3 ASP   334      25.722  17.884  25.454  1.00  0.00           H
ATOM   4970  CG  ASP   334      26.735  17.425  23.700  1.00  0.00           C
ATOM   4971  OD1 ASP   334      27.680  17.877  23.081  1.00  0.00           O
ATOM   4972  OD2 ASP   334      25.697  17.161  23.070  1.00  0.00           O
ATOM   4973  C   ASP   334      27.613  19.651  25.953  1.00  0.00           C
ATOM   4974  O   ASP   334      27.375  20.232  24.899  1.00  0.00           O
ATOM   4975  N   CYX   335      27.778  20.226  27.154  1.00  0.00           N
ATOM   4976  H   CYX   335      27.822  19.602  27.946  1.00  0.00           H
ATOM   4977  CA  CYX   335      27.844  21.645  27.440  1.00  0.00           C
ATOM   4978  HA  CYX   335      28.271  22.126  26.560  1.00  0.00           H
ATOM   4979  CB  CYX   335      26.379  22.068  27.810  1.00  0.00           C
ATOM   4980  HB2 CYX   335      26.374  23.119  28.100  1.00  0.00           H
ATOM   4981  HB3 CYX   335      25.717  22.101  26.945  1.00  0.00           H
ATOM   4982  SG  CYX   335      25.599  21.250  29.186  1.00  0.00           S
ATOM   4983  C   CYX   335      28.873  21.952  28.563  1.00  0.00           C
ATOM   4984  O   CYX   335      29.355  21.067  29.171  1.00  0.00           O
ATOM   4985  N   ILE   336      29.276  23.215  28.800  1.00  0.00           N
ATOM   4986  H   ILE   336      28.821  23.885  28.196  1.00  0.00           H
ATOM   4987  CA  ILE   336      30.153  23.653  29.877  1.00  0.00           C
ATOM   4988  HA  ILE   336      30.939  22.908  30.006  1.00  0.00           H
ATOM   4989  CB  ILE   336      30.819  24.927  29.428  1.00  0.00           C
ATOM   4990  HB  ILE   336      30.035  25.545  28.994  1.00  0.00           H
ATOM   4991  CG2 ILE   336      31.689  25.621  30.516  1.00  0.00           C
ATOM   4992 HG21 ILE   336      32.700  25.224  30.603  1.00  0.00           H
ATOM   4993 HG22 ILE   336      31.666  26.682  30.263  1.00  0.00           H
ATOM   4994 HG23 ILE   336      31.207  25.502  31.486  1.00  0.00           H
ATOM   4995  CG1 ILE   336      31.749  24.608  28.135  1.00  0.00           C
ATOM   4996 HG12 ILE   336      32.608  24.054  28.512  1.00  0.00           H
ATOM   4997 HG13 ILE   336      31.226  23.923  27.467  1.00  0.00           H
ATOM   4998  CD1 ILE   336      32.175  25.898  27.504  1.00  0.00           C
ATOM   4999 HD11 ILE   336      32.635  26.685  28.102  1.00  0.00           H
ATOM   5000 HD12 ILE   336      32.798  25.710  26.630  1.00  0.00           H
ATOM   5001 HD13 ILE   336      31.311  26.454  27.141  1.00  0.00           H
ATOM   5002  C   ILE   336      29.365  23.776  31.226  1.00  0.00           C
ATOM   5003  O   ILE   336      28.292  24.299  31.197  1.00  0.00           O
ATOM   5004  N   ARG   337      29.902  23.153  32.282  1.00  0.00           N
ATOM   5005  H   ARG   337      30.886  22.975  32.142  1.00  0.00           H
ATOM   5006  CA  ARG   337      29.220  23.199  33.588  1.00  0.00           C
ATOM   5007  HA  ARG   337      28.148  23.222  33.391  1.00  0.00           H
ATOM   5008  CB  ARG   337      29.465  21.869  34.325  1.00  0.00           C
ATOM   5009  HB2 ARG   337      28.953  21.020  33.874  1.00  0.00           H
ATOM   5010  HB3 ARG   337      30.553  21.793  34.358  1.00  0.00           H
ATOM   5011  CG  ARG   337      28.970  21.918  35.791  1.00  0.00           C
ATOM   5012  HG2 ARG   337      29.336  22.850  36.221  1.00  0.00           H
ATOM   5013  HG3 ARG   337      27.883  21.994  35.767  1.00  0.00           H
ATOM   5014  CD  ARG   337      29.649  20.827  36.644  1.00  0.00           C
ATOM   5015  HD2 ARG   337      30.710  20.898  36.402  1.00  0.00           H
ATOM   5016  HD3 ARG   337      29.459  21.008  37.702  1.00  0.00           H
ATOM   5017  NE  ARG   337      29.051  19.533  36.341  1.00  0.00           N
ATOM   5018  HE  ARG   337      28.041  19.538  36.353  1.00  0.00           H
ATOM   5019  CZ  ARG   337      29.559  18.322  36.223  1.00  0.00           C
ATOM   5020  NH1 ARG   337      30.819  17.966  36.463  1.00  0.00           N
ATOM   5021 HH11 ARG   337      31.333  18.669  36.974  1.00  0.00           H
ATOM   5022 HH12 ARG   337      31.227  17.046  36.385  1.00  0.00           H
ATOM   5023  NH2 ARG   337      28.784  17.351  35.943  1.00  0.00           N
ATOM   5024 HH21 ARG   337      27.826  17.609  35.753  1.00  0.00           H
ATOM   5025 HH22 ARG   337      29.109  16.403  36.076  1.00  0.00           H
ATOM   5026  C   ARG   337      29.708  24.424  34.398  1.00  0.00           C
ATOM   5027  O   ARG   337      30.874  24.503  34.771  1.00  0.00           O
ATOM   5028  N   PRO   338      28.792  25.377  34.703  1.00  0.00           N
ATOM   5029  CD  PRO   338      27.368  25.260  34.422  1.00  0.00           C
ATOM   5030  HD2 PRO   338      26.856  24.357  34.757  1.00  0.00           H
ATOM   5031  HD3 PRO   338      27.240  25.299  33.340  1.00  0.00           H
ATOM   5032  CG  PRO   338      26.782  26.464  35.127  1.00  0.00           C
ATOM   5033  HG2 PRO   338      26.361  26.083  36.057  1.00  0.00           H
ATOM   5034  HG3 PRO   338      26.077  26.925  34.434  1.00  0.00           H
ATOM   5035  CB  PRO   338      27.923  27.474  35.451  1.00  0.00           C
ATOM   5036  HB2 PRO   338      27.793  27.850  36.466  1.00  0.00           H
ATOM   5037  HB3 PRO   338      28.106  28.219  34.677  1.00  0.00           H
ATOM   5038  CA  PRO   338      29.112  26.595  35.492  1.00  0.00           C
ATOM   5039  HA  PRO   338      29.911  27.059  34.916  1.00  0.00           H
ATOM   5040  C   PRO   338      29.480  26.296  36.941  1.00  0.00           C
ATOM   5041  O   PRO   338      28.894  25.407  37.579  1.00  0.00           O
ATOM   5042  N   CYX   339      30.444  27.038  37.514  1.00  0.00           N
ATOM   5043  H   CYX   339      31.027  27.696  37.019  1.00  0.00           H
ATOM   5044  CA  CYX   339      30.863  26.740  38.898  1.00  0.00           C
ATOM   5045  HA  CYX   339      29.971  26.374  39.404  1.00  0.00           H
ATOM   5046  CB  CYX   339      31.942  25.628  38.963  1.00  0.00           C
ATOM   5047  HB2 CYX   339      32.815  25.924  38.380  1.00  0.00           H
[truncated: 55,806 more chars]
