# Supplementary material for: Worth the Weight: Sub-Pocket EXplorer (SubPEx), a Weighted Ensemble Method to Enhance Binding-Pocket Conformational Sampling
Source: J Chem Theory Comput. 2023 Aug 16;19(17):5677–89. doi: 10.1021/acs.jctc.3c00478 (PMC10500992; doi:10.1021/acs.jctc.3c00478)
Supplement: Supplementary file 2 — ct3c00478_si_002.zip [file ct3c00478_si_002.zip › clustered_structures/NA/brute-force/rep.c0.aligned.pdb]

HELIX    1   1 SER     23  GLY     27  1                                   5
HELIX    2   2 PRO    328  THR    331  1                                   4
SHEET    1   1 1 GLY    14  LYS    20  0
SHEET    2   2 1 PHE    39  CYX    42  0
SHEET    3   3 1 CYX    47  THR    53  0
SHEET    4   4 1 THR    75  PRO    80  0
SHEET    5   5 1 ARG    91  VAL    95  0
SHEET    6   6 1 SER    98  HIE   103  0
SHEET    7   7 1 TRP   108  SER   114  0
SHEET    8   8 1 VAL   121  TYR   126  0
SHEET    9   9 1 ILE   129  ILE   134  0
SHEET   10  10 1 CYX   156  ASP   162  0
SHEET   11  11 1 SER   170  MET   176  0
SHEET   12  12 1 SER   184  GLU   186  0
SHEET   13  13 1 SER   198  ASN   202  0
SHEET   14  14 1 GLU   205  VAL   209  0
SHEET   15  15 1 PRO   220  PHE   224  0
SHEET   16  16 1 TYR   230  TYR   234  0
SHEET   17  17 1 SER   268  TYR   271  0
SHEET   18  18 1 GLY   274  THR   280  0
SHEET   19  19 1 PHE   289  ASP   294  0
SHEET   20  20 1 VAL   307  VAL   312  0
SHEET   21  21 1 SER   321  GLN   326  0
SHEET   22  22 1 ARG   337  GLU   343  0
SHEET   23  23 1 SER   360  VAL   366  0
CRYST1  152.001  145.848  152.524   7.13   3.43   7.33               1
ATOM      1  N   VAL     1      40.849  15.508  25.664  1.00  0.00           N
ATOM      2  H1  VAL     1      41.003  14.516  25.775  1.00  0.00           H
ATOM      3  H2  VAL     1      41.398  16.190  26.167  1.00  0.00           H
ATOM      4  H3  VAL     1      39.866  15.680  25.817  1.00  0.00           H
ATOM      5  CA  VAL     1      41.094  15.786  24.270  1.00  0.00           C
ATOM      6  HA  VAL     1      42.127  15.525  24.036  1.00  0.00           H
ATOM      7  CB  VAL     1      40.285  14.892  23.385  1.00  0.00           C
ATOM      8  HB  VAL     1      39.236  15.187  23.369  1.00  0.00           H
ATOM      9  CG1 VAL     1      40.846  14.902  21.931  1.00  0.00           C
ATOM     10 HG11 VAL     1      41.878  14.553  21.908  1.00  0.00           H
ATOM     11 HG12 VAL     1      40.117  14.469  21.246  1.00  0.00           H
ATOM     12 HG13 VAL     1      41.116  15.931  21.695  1.00  0.00           H
ATOM     13  CG2 VAL     1      40.385  13.393  23.792  1.00  0.00           C
ATOM     14 HG21 VAL     1      41.389  12.999  23.642  1.00  0.00           H
ATOM     15 HG22 VAL     1      39.893  13.236  24.753  1.00  0.00           H
ATOM     16 HG23 VAL     1      39.760  12.865  23.071  1.00  0.00           H
ATOM     17  C   VAL     1      40.979  17.252  23.883  1.00  0.00           C
ATOM     18  O   VAL     1      41.940  17.758  23.409  1.00  0.00           O
ATOM     19  N   LYS     2      39.815  17.974  24.058  1.00  0.00           N
ATOM     20  H   LYS     2      38.997  17.630  24.540  1.00  0.00           H
ATOM     21  CA  LYS     2      39.661  19.386  23.539  1.00  0.00           C
ATOM     22  HA  LYS     2      40.648  19.770  23.283  1.00  0.00           H
ATOM     23  CB  LYS     2      38.797  19.422  22.278  1.00  0.00           C
ATOM     24  HB2 LYS     2      38.688  20.371  21.754  1.00  0.00           H
ATOM     25  HB3 LYS     2      39.452  18.932  21.559  1.00  0.00           H
ATOM     26  CG  LYS     2      37.522  18.608  22.319  1.00  0.00           C
ATOM     27  HG2 LYS     2      37.802  17.555  22.329  1.00  0.00           H
ATOM     28  HG3 LYS     2      37.061  18.710  23.302  1.00  0.00           H
ATOM     29  CD  LYS     2      36.666  18.962  21.136  1.00  0.00           C
ATOM     30  HD2 LYS     2      36.332  19.986  21.302  1.00  0.00           H
ATOM     31  HD3 LYS     2      37.268  18.928  20.228  1.00  0.00           H
ATOM     32  CE  LYS     2      35.338  18.231  20.963  1.00  0.00           C
ATOM     33  HE2 LYS     2      34.692  18.289  21.839  1.00  0.00           H
ATOM     34  HE3 LYS     2      34.707  18.626  20.168  1.00  0.00           H
ATOM     35  NZ  LYS     2      35.536  16.804  20.793  1.00  0.00           N
ATOM     36  HZ1 LYS     2      36.028  16.397  21.577  1.00  0.00           H
ATOM     37  HZ2 LYS     2      34.662  16.300  20.740  1.00  0.00           H
ATOM     38  HZ3 LYS     2      35.942  16.553  19.903  1.00  0.00           H
ATOM     39  C   LYS     2      39.224  20.398  24.688  1.00  0.00           C
ATOM     40  O   LYS     2      38.583  19.932  25.591  1.00  0.00           O
ATOM     41  N   LEU     3      39.559  21.641  24.532  1.00  0.00           N
ATOM     42  H   LEU     3      40.120  21.887  23.729  1.00  0.00           H
ATOM     43  CA  LEU     3      39.167  22.628  25.452  1.00  0.00           C
ATOM     44  HA  LEU     3      39.518  22.242  26.409  1.00  0.00           H
ATOM     45  CB  LEU     3      40.015  23.867  24.978  1.00  0.00           C
ATOM     46  HB2 LEU     3      41.045  23.655  25.265  1.00  0.00           H
ATOM     47  HB3 LEU     3      39.947  24.073  23.910  1.00  0.00           H
ATOM     48  CG  LEU     3      39.704  25.254  25.570  1.00  0.00           C
ATOM     49  HG  LEU     3      38.743  25.548  25.145  1.00  0.00           H
ATOM     50  CD1 LEU     3      39.690  25.315  27.125  1.00  0.00           C
ATOM     51 HD11 LEU     3      40.716  25.166  27.457  1.00  0.00           H
ATOM     52 HD12 LEU     3      39.380  26.301  27.468  1.00  0.00           H
ATOM     53 HD13 LEU     3      39.031  24.554  27.545  1.00  0.00           H
ATOM     54  CD2 LEU     3      40.691  26.258  25.040  1.00  0.00           C
ATOM     55 HD21 LEU     3      40.352  27.268  25.273  1.00  0.00           H
ATOM     56 HD22 LEU     3      41.612  26.173  25.618  1.00  0.00           H
ATOM     57 HD23 LEU     3      40.940  26.161  23.985  1.00  0.00           H
ATOM     58  C   LEU     3      37.591  22.969  25.298  1.00  0.00           C
ATOM     59  O   LEU     3      36.972  23.225  26.291  1.00  0.00           O
ATOM     60  N   ALA     4      37.121  22.940  24.053  1.00  0.00           N
ATOM     61  H   ALA     4      37.742  22.701  23.293  1.00  0.00           H
ATOM     62  CA  ALA     4      35.803  22.926  23.718  1.00  0.00           C
ATOM     63  HA  ALA     4      35.754  22.939  22.630  1.00  0.00           H
ATOM     64  CB  ALA     4      35.163  21.607  24.016  1.00  0.00           C
ATOM     65  HB1 ALA     4      35.538  20.819  23.364  1.00  0.00           H
ATOM     66  HB2 ALA     4      35.381  21.306  25.041  1.00  0.00           H
ATOM     67  HB3 ALA     4      34.092  21.564  23.817  1.00  0.00           H
ATOM     68  C   ALA     4      34.941  24.087  24.222  1.00  0.00           C
ATOM     69  O   ALA     4      33.729  24.024  24.129  1.00  0.00           O
ATOM     70  N   GLY     5      35.585  25.208  24.512  1.00  0.00           N
ATOM     71  H   GLY     5      36.594  25.261  24.511  1.00  0.00           H
ATOM     72  CA  GLY     5      35.005  26.412  25.096  1.00  0.00           C
ATOM     73  HA2 GLY     5      34.452  26.137  25.993  1.00  0.00           H
ATOM     74  HA3 GLY     5      35.767  27.164  25.300  1.00  0.00           H
ATOM     75  C   GLY     5      33.962  27.170  24.213  1.00  0.00           C
ATOM     76  O   GLY     5      33.218  27.998  24.708  1.00  0.00           O
ATOM     77  N   ASN     6      34.002  26.852  22.931  1.00  0.00           N
ATOM     78  H   ASN     6      34.767  26.243  22.675  1.00  0.00           H
ATOM     79  CA  ASN     6      33.030  27.132  21.808  1.00  0.00           C
ATOM     80  HA  ASN     6      32.704  28.173  21.808  1.00  0.00           H
ATOM     81  CB  ASN     6      33.755  26.773  20.489  1.00  0.00           C
ATOM     82  HB2 ASN     6      33.854  25.696  20.349  1.00  0.00           H
ATOM     83  HB3 ASN     6      33.096  27.034  19.661  1.00  0.00           H
ATOM     84  CG  ASN     6      35.048  27.427  20.308  1.00  0.00           C
ATOM     85  OD1 ASN     6      36.140  26.913  20.646  1.00  0.00           O
ATOM     86  ND2 ASN     6      35.191  28.595  19.719  1.00  0.00           N
ATOM     87 HD21 ASN     6      34.390  28.995  19.251  1.00  0.00           H
ATOM     88 HD22 ASN     6      36.133  28.781  19.404  1.00  0.00           H
ATOM     89  C   ASN     6      31.645  26.433  22.012  1.00  0.00           C
ATOM     90  O   ASN     6      30.948  26.115  21.059  1.00  0.00           O
ATOM     91  N   SER     7      31.142  26.326  23.275  1.00  0.00           N
ATOM     92  H   SER     7      31.611  26.685  24.094  1.00  0.00           H
ATOM     93  CA  SER     7      29.877  25.666  23.561  1.00  0.00           C
ATOM     94  HA  SER     7      29.276  25.766  22.657  1.00  0.00           H
ATOM     95  CB  SER     7      30.118  24.107  23.739  1.00  0.00           C
ATOM     96  HB2 SER     7      29.163  23.592  23.841  1.00  0.00           H
ATOM     97  HB3 SER     7      30.827  23.704  23.015  1.00  0.00           H
ATOM     98  OG  SER     7      30.780  24.112  25.030  1.00  0.00           O
ATOM     99  HG  SER     7      31.727  24.092  24.882  1.00  0.00           H
ATOM    100  C   SER     7      29.104  26.397  24.756  1.00  0.00           C
ATOM    101  O   SER     7      29.700  27.253  25.348  1.00  0.00           O
ATOM    102  N   SER     8      27.846  26.111  25.104  1.00  0.00           N
ATOM    103  H   SER     8      27.392  25.224  24.939  1.00  0.00           H
ATOM    104  CA  SER     8      27.122  26.956  26.102  1.00  0.00           C
ATOM    105  HA  SER     8      27.841  27.724  26.387  1.00  0.00           H
ATOM    106  CB  SER     8      25.943  27.590  25.409  1.00  0.00           C
ATOM    107  HB2 SER     8      25.421  28.229  26.120  1.00  0.00           H
ATOM    108  HB3 SER     8      26.283  28.241  24.604  1.00  0.00           H
ATOM    109  OG  SER     8      25.049  26.526  25.060  1.00  0.00           O
ATOM    110  HG  SER     8      25.251  26.421  24.128  1.00  0.00           H
ATOM    111  C   SER     8      26.799  26.255  27.373  1.00  0.00           C
ATOM    112  O   SER     8      27.100  25.081  27.531  1.00  0.00           O
ATOM    113  N   LEU     9      26.294  27.010  28.349  1.00  0.00           N
ATOM    114  H   LEU     9      26.128  27.988  28.153  1.00  0.00           H
ATOM    115  CA  LEU     9      26.038  26.481  29.683  1.00  0.00           C
ATOM    116  HA  LEU     9      26.931  25.943  30.004  1.00  0.00           H
ATOM    117  CB  LEU     9      25.836  27.620  30.714  1.00  0.00           C
ATOM    118  HB2 LEU     9      24.932  28.167  30.444  1.00  0.00           H
ATOM    119  HB3 LEU     9      25.703  27.121  31.674  1.00  0.00           H
ATOM    120  CG  LEU     9      26.950  28.713  30.921  1.00  0.00           C
ATOM    121  HG  LEU     9      27.160  29.210  29.974  1.00  0.00           H
ATOM    122  CD1 LEU     9      26.521  29.770  31.910  1.00  0.00           C
ATOM    123 HD11 LEU     9      26.630  29.437  32.942  1.00  0.00           H
ATOM    124 HD12 LEU     9      27.296  30.531  31.822  1.00  0.00           H
ATOM    125 HD13 LEU     9      25.612  30.329  31.686  1.00  0.00           H
ATOM    126  CD2 LEU     9      28.282  28.151  31.322  1.00  0.00           C
ATOM    127 HD21 LEU     9      28.554  27.382  30.599  1.00  0.00           H
ATOM    128 HD22 LEU     9      29.092  28.869  31.186  1.00  0.00           H
ATOM    129 HD23 LEU     9      28.267  27.778  32.345  1.00  0.00           H
ATOM    130  C   LEU     9      24.912  25.476  29.747  1.00  0.00           C
ATOM    131  O   LEU     9      23.740  25.723  29.324  1.00  0.00           O
ATOM    132  N   CYX    10      25.140  24.307  30.346  1.00  0.00           N
ATOM    133  H   CYX    10      26.043  24.222  30.792  1.00  0.00           H
ATOM    134  CA  CYX    10      24.119  23.404  30.773  1.00  0.00           C
ATOM    135  HA  CYX    10      23.731  23.054  29.817  1.00  0.00           H
ATOM    136  CB  CYX    10      24.766  22.306  31.684  1.00  0.00           C
ATOM    137  HB2 CYX    10      24.900  22.833  32.628  1.00  0.00           H
ATOM    138  HB3 CYX    10      24.044  21.516  31.889  1.00  0.00           H
ATOM    139  SG  CYX    10      26.249  21.411  30.972  1.00  0.00           S
ATOM    140  C   CYX    10      22.990  24.155  31.556  1.00  0.00           C
ATOM    141  O   CYX    10      23.313  25.065  32.331  1.00  0.00           O
ATOM    142  N   PRO    11      21.718  23.657  31.422  1.00  0.00           N
ATOM    143  CD  PRO    11      21.354  22.551  30.582  1.00  0.00           C
ATOM    144  HD2 PRO    11      21.924  21.640  30.764  1.00  0.00           H
ATOM    145  HD3 PRO    11      21.540  22.724  29.522  1.00  0.00           H
ATOM    146  CG  PRO    11      19.905  22.332  30.814  1.00  0.00           C
ATOM    147  HG2 PRO    11      19.753  21.497  31.499  1.00  0.00           H
ATOM    148  HG3 PRO    11      19.366  22.172  29.880  1.00  0.00           H
ATOM    149  CB  PRO    11      19.334  23.665  31.456  1.00  0.00           C
ATOM    150  HB2 PRO    11      18.558  23.479  32.199  1.00  0.00           H
ATOM    151  HB3 PRO    11      18.998  24.293  30.630  1.00  0.00           H
ATOM    152  CA  PRO    11      20.539  24.203  32.175  1.00  0.00           C
ATOM    153  HA  PRO    11      20.675  25.277  32.055  1.00  0.00           H
ATOM    154  C   PRO    11      20.615  23.835  33.640  1.00  0.00           C
ATOM    155  O   PRO    11      21.277  22.861  34.032  1.00  0.00           O
ATOM    156  N   ILE    12      19.953  24.615  34.499  1.00  0.00           N
ATOM    157  H   ILE    12      19.503  25.434  34.117  1.00  0.00           H
ATOM    158  CA  ILE    12      20.065  24.496  35.980  1.00  0.00           C
ATOM    159  HA  ILE    12      20.211  23.447  36.241  1.00  0.00           H
ATOM    160  CB  ILE    12      21.297  25.242  36.589  1.00  0.00           C
ATOM    161  HB  ILE    12      21.394  25.056  37.659  1.00  0.00           H
ATOM    162  CG2 ILE    12      22.625  24.753  35.968  1.00  0.00           C
ATOM    163 HG21 ILE    12      22.631  24.957  34.897  1.00  0.00           H
ATOM    164 HG22 ILE    12      23.489  25.215  36.447  1.00  0.00           H
ATOM    165 HG23 ILE    12      22.809  23.684  36.070  1.00  0.00           H
ATOM    166  CG1 ILE    12      21.046  26.744  36.279  1.00  0.00           C
ATOM    167 HG12 ILE    12      20.822  26.894  35.223  1.00  0.00           H
ATOM    168 HG13 ILE    12      20.217  27.087  36.899  1.00  0.00           H
ATOM    169  CD1 ILE    12      22.221  27.637  36.702  1.00  0.00           C
ATOM    170 HD11 ILE    12      23.144  27.405  36.169  1.00  0.00           H
ATOM    171 HD12 ILE    12      21.910  28.669  36.539  1.00  0.00           H
ATOM    172 HD13 ILE    12      22.457  27.538  37.761  1.00  0.00           H
ATOM    173  C   ILE    12      18.798  25.062  36.666  1.00  0.00           C
ATOM    174  O   ILE    12      18.164  25.987  36.177  1.00  0.00           O
ATOM    175  N   ASN    13      18.498  24.539  37.838  1.00  0.00           N
ATOM    176  H   ASN    13      19.090  23.798  38.183  1.00  0.00           H
ATOM    177  CA  ASN    13      17.448  24.990  38.854  1.00  0.00           C
ATOM    178  HA  ASN    13      17.261  25.981  38.440  1.00  0.00           H
ATOM    179  CB  ASN    13      16.180  24.207  38.644  1.00  0.00           C
ATOM    180  HB2 ASN    13      16.344  23.133  38.743  1.00  0.00           H
ATOM    181  HB3 ASN    13      15.601  24.289  39.565  1.00  0.00           H
ATOM    182  CG  ASN    13      15.319  24.352  37.362  1.00  0.00           C
ATOM    183  OD1 ASN    13      14.336  25.148  37.266  1.00  0.00           O
ATOM    184  ND2 ASN    13      15.750  23.666  36.350  1.00  0.00           N
ATOM    185 HD21 ASN    13      15.276  23.824  35.472  1.00  0.00           H
ATOM    186 HD22 ASN    13      16.451  22.949  36.467  1.00  0.00           H
ATOM    187  C   ASN    13      18.003  24.899  40.323  1.00  0.00           C
ATOM    188  O   ASN    13      17.247  25.058  41.228  1.00  0.00           O
ATOM    189  N   GLY    14      19.289  24.690  40.552  1.00  0.00           N
ATOM    190  H   GLY    14      19.895  24.490  39.770  1.00  0.00           H
ATOM    191  CA  GLY    14      19.817  24.657  41.888  1.00  0.00           C
ATOM    192  HA2 GLY    14      19.508  25.524  42.472  1.00  0.00           H
ATOM    193  HA3 GLY    14      19.243  23.884  42.400  1.00  0.00           H
ATOM    194  C   GLY    14      21.327  24.504  41.894  1.00  0.00           C
ATOM    195  O   GLY    14      22.014  24.407  40.910  1.00  0.00           O
ATOM    196  N   TRP    15      21.847  24.650  43.163  1.00  0.00           N
ATOM    197  H   TRP    15      21.155  24.940  43.840  1.00  0.00           H
ATOM    198  CA  TRP    15      23.362  24.622  43.304  1.00  0.00           C
ATOM    199  HA  TRP    15      23.803  24.224  42.391  1.00  0.00           H
ATOM    200  CB  TRP    15      23.898  26.058  43.523  1.00  0.00           C
ATOM    201  HB2 TRP    15      23.573  26.426  44.497  1.00  0.00           H
ATOM    202  HB3 TRP    15      24.975  25.993  43.674  1.00  0.00           H
ATOM    203  CG  TRP    15      23.584  27.056  42.445  1.00  0.00           C
ATOM    204  CD1 TRP    15      22.352  27.568  42.296  1.00  0.00           C
ATOM    205  HD1 TRP    15      21.511  27.206  42.868  1.00  0.00           H
ATOM    206  NE1 TRP    15      22.313  28.260  41.114  1.00  0.00           N
ATOM    207  HE1 TRP    15      21.505  28.739  40.744  1.00  0.00           H
ATOM    208  CE2 TRP    15      23.551  28.270  40.477  1.00  0.00           C
ATOM    209  CZ2 TRP    15      24.010  28.936  39.323  1.00  0.00           C
ATOM    210  HZ2 TRP    15      23.305  29.525  38.756  1.00  0.00           H
ATOM    211  CH2 TRP    15      25.311  28.671  38.839  1.00  0.00           C
ATOM    212  HH2 TRP    15      25.666  29.254  38.004  1.00  0.00           H
ATOM    213  CZ3 TRP    15      26.129  27.824  39.573  1.00  0.00           C
ATOM    214  HZ3 TRP    15      27.148  27.697  39.236  1.00  0.00           H
ATOM    215  CE3 TRP    15      25.757  27.328  40.853  1.00  0.00           C
ATOM    216  HE3 TRP    15      26.411  26.658  41.390  1.00  0.00           H
ATOM    217  CD2 TRP    15      24.391  27.459  41.293  1.00  0.00           C
ATOM    218  C   TRP    15      23.847  23.702  44.415  1.00  0.00           C
ATOM    219  O   TRP    15      23.485  23.752  45.567  1.00  0.00           O
ATOM    220  N   ALA    16      24.619  22.682  44.001  1.00  0.00           N
ATOM    221  H   ALA    16      24.906  22.551  43.041  1.00  0.00           H
ATOM    222  CA  ALA    16      25.211  21.588  44.925  1.00  0.00           C
ATOM    223  HA  ALA    16      24.583  21.638  45.815  1.00  0.00           H
ATOM    224  CB  ALA    16      25.133  20.226  44.206  1.00  0.00           C
ATOM    225  HB1 ALA    16      25.658  20.314  43.255  1.00  0.00           H
ATOM    226  HB2 ALA    16      25.631  19.431  44.760  1.00  0.00           H
ATOM    227  HB3 ALA    16      24.090  20.011  43.971  1.00  0.00           H
ATOM    228  C   ALA    16      26.566  21.905  45.394  1.00  0.00           C
ATOM    229  O   ALA    16      27.380  22.549  44.622  1.00  0.00           O
ATOM    230  N   VAL    17      26.944  21.513  46.613  1.00  0.00           N
ATOM    231  H   VAL    17      26.259  20.971  47.120  1.00  0.00           H
ATOM    232  CA  VAL    17      28.384  21.639  47.009  1.00  0.00           C
ATOM    233  HA  VAL    17      28.731  22.670  46.941  1.00  0.00           H
ATOM    234  CB  VAL    17      28.481  21.470  48.581  1.00  0.00           C
ATOM    235  HB  VAL    17      27.895  22.280  49.017  1.00  0.00           H
ATOM    236  CG1 VAL    17      27.932  20.148  49.093  1.00  0.00           C
ATOM    237 HG11 VAL    17      26.970  19.916  48.636  1.00  0.00           H
ATOM    238 HG12 VAL    17      28.582  19.408  48.628  1.00  0.00           H
ATOM    239 HG13 VAL    17      28.005  20.101  50.180  1.00  0.00           H
ATOM    240  CG2 VAL    17      29.957  21.620  49.013  1.00  0.00           C
ATOM    241 HG21 VAL    17      30.481  20.664  49.006  1.00  0.00           H
ATOM    242 HG22 VAL    17      30.532  22.317  48.403  1.00  0.00           H
ATOM    243 HG23 VAL    17      29.957  21.981  50.041  1.00  0.00           H
ATOM    244  C   VAL    17      29.340  20.714  46.184  1.00  0.00           C
ATOM    245  O   VAL    17      29.009  19.563  45.898  1.00  0.00           O
ATOM    246  N   TYR    18      30.388  21.274  45.621  1.00  0.00           N
ATOM    247  H   TYR    18      30.517  22.268  45.743  1.00  0.00           H
ATOM    248  CA  TYR    18      31.442  20.443  44.905  1.00  0.00           C
ATOM    249  HA  TYR    18      31.094  19.471  44.558  1.00  0.00           H
ATOM    250  CB  TYR    18      31.744  21.195  43.588  1.00  0.00           C
ATOM    251  HB2 TYR    18      30.823  21.248  43.007  1.00  0.00           H
ATOM    252  HB3 TYR    18      31.807  22.258  43.821  1.00  0.00           H
ATOM    253  CG  TYR    18      32.818  20.769  42.619  1.00  0.00           C
ATOM    254  CD1 TYR    18      32.491  19.700  41.750  1.00  0.00           C
ATOM    255  HD1 TYR    18      31.509  19.252  41.798  1.00  0.00           H
ATOM    256  CE1 TYR    18      33.427  19.291  40.782  1.00  0.00           C
ATOM    257  HE1 TYR    18      33.028  18.616  40.039  1.00  0.00           H
ATOM    258  CZ  TYR    18      34.662  19.914  40.797  1.00  0.00           C
ATOM    259  OH  TYR    18      35.522  19.604  39.819  1.00  0.00           O
ATOM    260  HH  TYR    18      35.438  18.694  39.527  1.00  0.00           H
ATOM    261  CE2 TYR    18      35.021  20.958  41.681  1.00  0.00           C
ATOM    262  HE2 TYR    18      36.012  21.388  41.693  1.00  0.00           H
ATOM    263  CD2 TYR    18      34.019  21.466  42.593  1.00  0.00           C
ATOM    264  HD2 TYR    18      34.284  22.268  43.265  1.00  0.00           H
ATOM    265  C   TYR    18      32.737  20.182  45.764  1.00  0.00           C
ATOM    266  O   TYR    18      33.115  18.997  45.708  1.00  0.00           O
ATOM    267  N   SER    19      33.348  21.140  46.501  1.00  0.00           N
ATOM    268  H   SER    19      32.923  22.045  46.648  1.00  0.00           H
ATOM    269  CA  SER    19      34.622  20.872  47.234  1.00  0.00           C
ATOM    270  HA  SER    19      34.503  19.846  47.585  1.00  0.00           H
ATOM    271  CB  SER    19      35.800  20.871  46.204  1.00  0.00           C
ATOM    272  HB2 SER    19      35.448  20.262  45.371  1.00  0.00           H
ATOM    273  HB3 SER    19      35.878  21.838  45.705  1.00  0.00           H
ATOM    274  OG  SER    19      37.055  20.428  46.772  1.00  0.00           O
ATOM    275  HG  SER    19      37.101  19.470  46.753  1.00  0.00           H
ATOM    276  C   SER    19      34.924  21.903  48.356  1.00  0.00           C
ATOM    277  O   SER    19      34.479  23.048  48.293  1.00  0.00           O
ATOM    278  N   LYS    20      35.876  21.598  49.292  1.00  0.00           N
ATOM    279  H   LYS    20      36.234  20.653  49.293  1.00  0.00           H
ATOM    280  CA  LYS    20      36.531  22.443  50.333  1.00  0.00           C
ATOM    281  HA  LYS    20      36.519  23.449  49.915  1.00  0.00           H
ATOM    282  CB  LYS    20      35.702  22.488  51.559  1.00  0.00           C
ATOM    283  HB2 LYS    20      36.007  23.268  52.258  1.00  0.00           H
ATOM    284  HB3 LYS    20      34.668  22.725  51.311  1.00  0.00           H
ATOM    285  CG  LYS    20      35.799  21.194  52.426  1.00  0.00           C
ATOM    286  HG2 LYS    20      35.370  20.412  51.799  1.00  0.00           H
ATOM    287  HG3 LYS    20      36.851  20.992  52.627  1.00  0.00           H
ATOM    288  CD  LYS    20      35.100  21.479  53.797  1.00  0.00           C
ATOM    289  HD2 LYS    20      35.878  21.945  54.402  1.00  0.00           H
ATOM    290  HD3 LYS    20      34.204  22.094  53.707  1.00  0.00           H
ATOM    291  CE  LYS    20      34.750  20.142  54.446  1.00  0.00           C
ATOM    292  HE2 LYS    20      34.210  19.534  53.721  1.00  0.00           H
ATOM    293  HE3 LYS    20      35.630  19.520  54.614  1.00  0.00           H
ATOM    294  NZ  LYS    20      33.895  20.280  55.727  1.00  0.00           N
ATOM    295  HZ1 LYS    20      33.474  19.406  56.005  1.00  0.00           H
ATOM    296  HZ2 LYS    20      34.462  20.585  56.506  1.00  0.00           H
ATOM    297  HZ3 LYS    20      33.208  20.986  55.501  1.00  0.00           H
ATOM    298  C   LYS    20      37.977  21.991  50.531  1.00  0.00           C
ATOM    299  O   LYS    20      38.282  20.861  50.139  1.00  0.00           O
ATOM    300  N   ASP    21      38.813  22.904  50.959  1.00  0.00           N
ATOM    301  H   ASP    21      38.388  23.787  51.203  1.00  0.00           H
ATOM    302  CA  ASP    21      40.278  22.736  51.156  1.00  0.00           C
ATOM    303  HA  ASP    21      40.622  22.156  50.299  1.00  0.00           H
ATOM    304  CB  ASP    21      40.952  24.138  51.118  1.00  0.00           C
ATOM    305  HB2 ASP    21      42.022  23.947  51.188  1.00  0.00           H
ATOM    306  HB3 ASP    21      40.749  24.655  50.181  1.00  0.00           H
ATOM    307  CG  ASP    21      40.602  24.975  52.254  1.00  0.00           C
ATOM    308  OD1 ASP    21      39.833  24.577  53.168  1.00  0.00           O
ATOM    309  OD2 ASP    21      41.278  26.005  52.425  1.00  0.00           O
ATOM    310  C   ASP    21      40.608  21.902  52.373  1.00  0.00           C
ATOM    311  O   ASP    21      41.583  21.115  52.326  1.00  0.00           O
ATOM    312  N   ASN    22      39.811  21.942  53.439  1.00  0.00           N
ATOM    313  H   ASN    22      39.191  22.732  53.553  1.00  0.00           H
ATOM    314  CA  ASN    22      40.194  21.408  54.755  1.00  0.00           C
ATOM    315  HA  ASN    22      39.377  21.725  55.403  1.00  0.00           H
ATOM    316  CB  ASN    22      40.176  19.912  54.706  1.00  0.00           C
ATOM    317  HB2 ASN    22      41.081  19.493  54.265  1.00  0.00           H
ATOM    318  HB3 ASN    22      40.155  19.618  55.755  1.00  0.00           H
ATOM    319  CG  ASN    22      38.997  19.304  53.970  1.00  0.00           C
ATOM    320  OD1 ASN    22      37.875  19.250  54.408  1.00  0.00           O
ATOM    321  ND2 ASN    22      39.177  18.912  52.764  1.00  0.00           N
ATOM    322 HD21 ASN    22      40.108  18.968  52.376  1.00  0.00           H
ATOM    323 HD22 ASN    22      38.376  18.892  52.149  1.00  0.00           H
ATOM    324  C   ASN    22      41.490  22.023  55.355  1.00  0.00           C
ATOM    325  O   ASN    22      42.153  21.423  56.167  1.00  0.00           O
ATOM    326  N   SER    23      41.770  23.275  54.953  1.00  0.00           N
ATOM    327  H   SER    23      41.147  23.612  54.233  1.00  0.00           H
ATOM    328  CA  SER    23      43.066  23.860  55.331  1.00  0.00           C
ATOM    329  HA  SER    23      43.874  23.202  55.009  1.00  0.00           H
ATOM    330  CB  SER    23      43.282  25.203  54.660  1.00  0.00           C
ATOM    331  HB2 SER    23      44.228  25.649  54.966  1.00  0.00           H
ATOM    332  HB3 SER    23      43.480  25.125  53.591  1.00  0.00           H
ATOM    333  OG  SER    23      42.168  26.068  54.925  1.00  0.00           O
ATOM    334  HG  SER    23      41.778  26.291  54.077  1.00  0.00           H
ATOM    335  C   SER    23      43.173  24.034  56.803  1.00  0.00           C
ATOM    336  O   SER    23      44.249  23.622  57.227  1.00  0.00           O
ATOM    337  N   ILE    24      42.153  24.426  57.534  1.00  0.00           N
ATOM    338  H   ILE    24      41.288  24.677  57.078  1.00  0.00           H
ATOM    339  CA  ILE    24      42.423  24.578  58.987  1.00  0.00           C
ATOM    340  HA  ILE    24      43.478  24.808  59.135  1.00  0.00           H
ATOM    341  CB  ILE    24      41.608  25.619  59.759  1.00  0.00           C
ATOM    342  HB  ILE    24      40.533  25.445  59.719  1.00  0.00           H
ATOM    343  CG2 ILE    24      41.983  25.696  61.274  1.00  0.00           C
ATOM    344 HG21 ILE    24      41.996  24.690  61.694  1.00  0.00           H
ATOM    345 HG22 ILE    24      42.975  26.130  61.405  1.00  0.00           H
ATOM    346 HG23 ILE    24      41.318  26.296  61.895  1.00  0.00           H
ATOM    347  CG1 ILE    24      41.741  27.047  59.217  1.00  0.00           C
ATOM    348 HG12 ILE    24      41.123  27.784  59.729  1.00  0.00           H
ATOM    349 HG13 ILE    24      42.762  27.420  59.294  1.00  0.00           H
ATOM    350  CD1 ILE    24      41.428  27.229  57.742  1.00  0.00           C
ATOM    351 HD11 ILE    24      42.317  26.872  57.221  1.00  0.00           H
ATOM    352 HD12 ILE    24      40.486  26.700  57.603  1.00  0.00           H
ATOM    353 HD13 ILE    24      41.227  28.285  57.553  1.00  0.00           H
ATOM    354  C   ILE    24      42.330  23.165  59.625  1.00  0.00           C
ATOM    355  O   ILE    24      43.213  22.766  60.409  1.00  0.00           O
ATOM    356  N   ARG    25      41.364  22.372  59.117  1.00  0.00           N
ATOM    357  H   ARG    25      40.818  22.714  58.339  1.00  0.00           H
ATOM    358  CA  ARG    25      41.100  21.026  59.666  1.00  0.00           C
ATOM    359  HA  ARG    25      40.755  21.130  60.695  1.00  0.00           H
ATOM    360  CB  ARG    25      39.913  20.376  58.833  1.00  0.00           C
ATOM    361  HB2 ARG    25      39.021  20.915  59.148  1.00  0.00           H
ATOM    362  HB3 ARG    25      40.064  20.427  57.754  1.00  0.00           H
ATOM    363  CG  ARG    25      39.652  18.967  59.231  1.00  0.00           C
ATOM    364  HG2 ARG    25      38.814  18.676  58.598  1.00  0.00           H
ATOM    365  HG3 ARG    25      40.551  18.469  58.867  1.00  0.00           H
ATOM    366  CD  ARG    25      39.504  18.404  60.642  1.00  0.00           C
ATOM    367  HD2 ARG    25      40.529  18.375  61.012  1.00  0.00           H
ATOM    368  HD3 ARG    25      38.991  19.164  61.232  1.00  0.00           H
ATOM    369  NE  ARG    25      38.911  17.112  60.587  1.00  0.00           N
ATOM    370  HE  ARG    25      38.652  16.775  59.671  1.00  0.00           H
ATOM    371  CZ  ARG    25      38.547  16.345  61.641  1.00  0.00           C
ATOM    372  NH1 ARG    25      38.053  15.132  61.546  1.00  0.00           N
ATOM    373 HH11 ARG    25      37.777  14.908  60.601  1.00  0.00           H
ATOM    374 HH12 ARG    25      37.995  14.590  62.396  1.00  0.00           H
ATOM    375  NH2 ARG    25      38.630  16.777  62.838  1.00  0.00           N
ATOM    376 HH21 ARG    25      39.246  17.555  63.023  1.00  0.00           H
ATOM    377 HH22 ARG    25      38.370  16.073  63.515  1.00  0.00           H
ATOM    378  C   ARG    25      42.406  20.186  59.697  1.00  0.00           C
ATOM    379  O   ARG    25      42.775  19.695  60.752  1.00  0.00           O
ATOM    380  N   ILE    26      43.109  20.121  58.575  1.00  0.00           N
ATOM    381  H   ILE    26      42.674  20.755  57.921  1.00  0.00           H
ATOM    382  CA  ILE    26      44.451  19.567  58.366  1.00  0.00           C
ATOM    383  HA  ILE    26      44.537  18.635  58.923  1.00  0.00           H
ATOM    384  CB  ILE    26      44.747  19.316  56.862  1.00  0.00           C
ATOM    385  HB  ILE    26      44.739  20.256  56.309  1.00  0.00           H
ATOM    386  CG2 ILE    26      46.100  18.728  56.776  1.00  0.00           C
ATOM    387 HG21 ILE    26      46.200  18.095  55.893  1.00  0.00           H
ATOM    388 HG22 ILE    26      46.819  19.546  56.761  1.00  0.00           H
ATOM    389 HG23 ILE    26      46.228  18.098  57.657  1.00  0.00           H
ATOM    390  CG1 ILE    26      43.750  18.256  56.163  1.00  0.00           C
ATOM    391 HG12 ILE    26      42.783  18.753  56.100  1.00  0.00           H
ATOM    392 HG13 ILE    26      44.106  18.100  55.144  1.00  0.00           H
ATOM    393  CD1 ILE    26      43.710  16.951  56.872  1.00  0.00           C
ATOM    394 HD11 ILE    26      43.221  17.066  57.840  1.00  0.00           H
ATOM    395 HD12 ILE    26      43.147  16.215  56.299  1.00  0.00           H
ATOM    396 HD13 ILE    26      44.722  16.551  56.940  1.00  0.00           H
ATOM    397  C   ILE    26      45.625  20.400  58.969  1.00  0.00           C
ATOM    398  O   ILE    26      46.515  19.834  59.631  1.00  0.00           O
ATOM    399  N   GLY    27      45.708  21.712  58.690  1.00  0.00           N
ATOM    400  H   GLY    27      45.056  22.127  58.039  1.00  0.00           H
ATOM    401  CA  GLY    27      46.639  22.722  59.240  1.00  0.00           C
ATOM    402  HA2 GLY    27      47.662  22.752  58.868  1.00  0.00           H
ATOM    403  HA3 GLY    27      46.283  23.655  58.802  1.00  0.00           H
ATOM    404  C   GLY    27      46.620  22.763  60.797  1.00  0.00           C
ATOM    405  O   GLY    27      47.630  23.271  61.347  1.00  0.00           O
ATOM    406  N   SER    28      45.672  22.183  61.509  1.00  0.00           N
ATOM    407  H   SER    28      44.879  21.702  61.109  1.00  0.00           H
ATOM    408  CA  SER    28      45.657  22.061  62.973  1.00  0.00           C
ATOM    409  HA  SER    28      45.876  22.972  63.528  1.00  0.00           H
ATOM    410  CB  SER    28      44.256  21.454  63.327  1.00  0.00           C
ATOM    411  HB2 SER    28      44.160  20.564  62.705  1.00  0.00           H
ATOM    412  HB3 SER    28      44.309  21.106  64.358  1.00  0.00           H
ATOM    413  OG  SER    28      43.375  22.511  63.100  1.00  0.00           O
ATOM    414  HG  SER    28      42.904  22.283  62.295  1.00  0.00           H
ATOM    415  C   SER    28      46.613  21.010  63.511  1.00  0.00           C
ATOM    416  O   SER    28      46.618  20.681  64.653  1.00  0.00           O
ATOM    417  N   LYS    29      47.329  20.245  62.618  1.00  0.00           N
ATOM    418  H   LYS    29      47.435  20.617  61.685  1.00  0.00           H
ATOM    419  CA  LYS    29      47.984  18.948  62.980  1.00  0.00           C
ATOM    420  HA  LYS    29      48.469  18.913  63.956  1.00  0.00           H
ATOM    421  CB  LYS    29      46.828  17.900  63.076  1.00  0.00           C
ATOM    422  HB2 LYS    29      47.286  16.912  63.117  1.00  0.00           H
ATOM    423  HB3 LYS    29      46.386  17.965  64.070  1.00  0.00           H
ATOM    424  CG  LYS    29      45.845  17.853  61.949  1.00  0.00           C
ATOM    425  HG2 LYS    29      45.313  18.788  61.775  1.00  0.00           H
ATOM    426  HG3 LYS    29      46.269  17.511  61.004  1.00  0.00           H
ATOM    427  CD  LYS    29      44.802  16.881  62.489  1.00  0.00           C
ATOM    428  HD2 LYS    29      45.324  15.950  62.705  1.00  0.00           H
ATOM    429  HD3 LYS    29      44.367  17.280  63.406  1.00  0.00           H
ATOM    430  CE  LYS    29      43.804  16.611  61.362  1.00  0.00           C
ATOM    431  HE2 LYS    29      43.388  17.589  61.124  1.00  0.00           H
ATOM    432  HE3 LYS    29      44.442  16.250  60.556  1.00  0.00           H
ATOM    433  NZ  LYS    29      42.841  15.542  61.705  1.00  0.00           N
ATOM    434  HZ1 LYS    29      43.313  14.649  61.726  1.00  0.00           H
ATOM    435  HZ2 LYS    29      42.448  15.700  62.622  1.00  0.00           H
ATOM    436  HZ3 LYS    29      42.140  15.481  60.979  1.00  0.00           H
ATOM    437  C   LYS    29      49.066  18.534  61.943  1.00  0.00           C
ATOM    438  O   LYS    29      50.176  18.228  62.337  1.00  0.00           O
ATOM    439  N   GLY    30      48.739  18.663  60.667  1.00  0.00           N
ATOM    440  H   GLY    30      47.782  18.885  60.434  1.00  0.00           H
ATOM    441  CA  GLY    30      49.635  18.729  59.503  1.00  0.00           C
ATOM    442  HA2 GLY    30      50.486  18.050  59.559  1.00  0.00           H
ATOM    443  HA3 GLY    30      49.090  18.485  58.591  1.00  0.00           H
ATOM    444  C   GLY    30      50.142  20.111  59.162  1.00  0.00           C
ATOM    445  O   GLY    30      49.691  21.195  59.651  1.00  0.00           O
ATOM    446  N   ASP    31      51.156  20.234  58.306  1.00  0.00           N
ATOM    447  H   ASP    31      51.453  19.381  57.856  1.00  0.00           H
ATOM    448  CA  ASP    31      51.641  21.505  57.785  1.00  0.00           C
ATOM    449  HA  ASP    31      51.448  22.216  58.586  1.00  0.00           H
ATOM    450  CB  ASP    31      53.156  21.492  57.523  1.00  0.00           C
ATOM    451  HB2 ASP    31      53.326  20.733  56.760  1.00  0.00           H
ATOM    452  HB3 ASP    31      53.677  22.432  57.342  1.00  0.00           H
ATOM    453  CG  ASP    31      53.811  20.969  58.735  1.00  0.00           C
ATOM    454  OD1 ASP    31      54.545  19.919  58.656  1.00  0.00           O
ATOM    455  OD2 ASP    31      53.602  21.402  59.888  1.00  0.00           O
ATOM    456  C   ASP    31      50.896  21.973  56.606  1.00  0.00           C
ATOM    457  O   ASP    31      50.814  21.324  55.572  1.00  0.00           O
ATOM    458  N   VAL    32      50.343  23.192  56.657  1.00  0.00           N
ATOM    459  H   VAL    32      50.439  23.725  57.510  1.00  0.00           H
ATOM    460  CA  VAL    32      49.444  23.894  55.645  1.00  0.00           C
ATOM    461  HA  VAL    32      49.842  23.532  54.697  1.00  0.00           H
ATOM    462  CB  VAL    32      47.960  23.622  55.907  1.00  0.00           C
ATOM    463  HB  VAL    32      47.691  23.806  56.948  1.00  0.00           H
ATOM    464  CG1 VAL    32      47.109  24.366  54.949  1.00  0.00           C
ATOM    465 HG11 VAL    32      47.239  25.412  55.225  1.00  0.00           H
ATOM    466 HG12 VAL    32      47.263  24.072  53.910  1.00  0.00           H
ATOM    467 HG13 VAL    32      46.077  24.079  55.148  1.00  0.00           H
ATOM    468  CG2 VAL    32      47.736  22.045  55.698  1.00  0.00           C
ATOM    469 HG21 VAL    32      48.204  21.812  54.742  1.00  0.00           H
ATOM    470 HG22 VAL    32      48.244  21.533  56.515  1.00  0.00           H
ATOM    471 HG23 VAL    32      46.657  21.895  55.642  1.00  0.00           H
ATOM    472  C   VAL    32      49.675  25.413  55.752  1.00  0.00           C
ATOM    473  O   VAL    32      49.828  25.859  56.889  1.00  0.00           O
ATOM    474  N   PHE    33      49.659  26.093  54.629  1.00  0.00           N
ATOM    475  H   PHE    33      49.583  25.620  53.740  1.00  0.00           H
ATOM    476  CA  PHE    33      49.977  27.536  54.679  1.00  0.00           C
ATOM    477  HA  PHE    33      50.807  27.737  55.355  1.00  0.00           H
ATOM    478  CB  PHE    33      50.214  28.069  53.215  1.00  0.00           C
ATOM    479  HB2 PHE    33      49.429  27.741  52.534  1.00  0.00           H
ATOM    480  HB3 PHE    33      50.177  29.157  53.179  1.00  0.00           H
ATOM    481  CG  PHE    33      51.604  27.639  52.673  1.00  0.00           C
ATOM    482  CD1 PHE    33      51.652  26.834  51.596  1.00  0.00           C
ATOM    483  HD1 PHE    33      50.773  26.472  51.083  1.00  0.00           H
ATOM    484  CE1 PHE    33      52.908  26.342  51.142  1.00  0.00           C
ATOM    485  HE1 PHE    33      53.051  25.757  50.247  1.00  0.00           H
ATOM    486  CZ  PHE    33      54.104  26.789  51.660  1.00  0.00           C
ATOM    487  HZ  PHE    33      55.027  26.383  51.273  1.00  0.00           H
ATOM    488  CE2 PHE    33      54.064  27.551  52.834  1.00  0.00           C
ATOM    489  HE2 PHE    33      54.964  27.962  53.267  1.00  0.00           H
ATOM    490  CD2 PHE    33      52.773  27.958  53.299  1.00  0.00           C
ATOM    491  HD2 PHE    33      52.694  28.605  54.160  1.00  0.00           H
ATOM    492  C   PHE    33      48.829  28.414  55.365  1.00  0.00           C
ATOM    493  O   PHE    33      47.683  28.027  55.635  1.00  0.00           O
ATOM    494  N   VAL    34      49.257  29.591  55.866  1.00  0.00           N
ATOM    495  H   VAL    34      50.225  29.808  55.677  1.00  0.00           H
ATOM    496  CA  VAL    34      48.377  30.696  56.161  1.00  0.00           C
ATOM    497  HA  VAL    34      47.389  30.322  56.427  1.00  0.00           H
ATOM    498  CB  VAL    34      48.824  31.522  57.329  1.00  0.00           C
ATOM    499  HB  VAL    34      49.736  32.089  57.138  1.00  0.00           H
ATOM    500  CG1 VAL    34      47.714  32.628  57.473  1.00  0.00           C
ATOM    501 HG11 VAL    34      47.933  33.223  58.360  1.00  0.00           H
ATOM    502 HG12 VAL    34      47.747  33.317  56.629  1.00  0.00           H
ATOM    503 HG13 VAL    34      46.746  32.181  57.700  1.00  0.00           H
ATOM    504  CG2 VAL    34      48.867  30.928  58.674  1.00  0.00           C
ATOM    505 HG21 VAL    34      49.633  30.171  58.502  1.00  0.00           H
ATOM    506 HG22 VAL    34      49.377  31.588  59.375  1.00  0.00           H
ATOM    507 HG23 VAL    34      47.888  30.483  58.846  1.00  0.00           H
ATOM    508  C   VAL    34      48.176  31.470  54.807  1.00  0.00           C
ATOM    509  O   VAL    34      49.106  31.888  54.105  1.00  0.00           O
ATOM    510  N   ILE    35      46.909  31.598  54.402  1.00  0.00           N
ATOM    511  H   ILE    35      46.145  31.372  55.023  1.00  0.00           H
ATOM    512  CA  ILE    35      46.542  31.750  52.954  1.00  0.00           C
ATOM    513  HA  ILE    35      47.445  31.921  52.368  1.00  0.00           H
ATOM    514  CB  ILE    35      45.942  30.456  52.420  1.00  0.00           C
ATOM    515  HB  ILE    35      45.371  30.746  51.538  1.00  0.00           H
ATOM    516  CG2 ILE    35      46.960  29.427  51.952  1.00  0.00           C
ATOM    517 HG21 ILE    35      46.470  28.583  51.466  1.00  0.00           H
ATOM    518 HG22 ILE    35      47.674  29.846  51.242  1.00  0.00           H
ATOM    519 HG23 ILE    35      47.568  29.193  52.826  1.00  0.00           H
ATOM    520  CG1 ILE    35      44.928  29.738  53.393  1.00  0.00           C
ATOM    521 HG12 ILE    35      45.398  28.884  53.882  1.00  0.00           H
ATOM    522 HG13 ILE    35      44.427  30.293  54.187  1.00  0.00           H
ATOM    523  CD1 ILE    35      43.778  29.147  52.715  1.00  0.00           C
ATOM    524 HD11 ILE    35      43.321  28.530  53.488  1.00  0.00           H
ATOM    525 HD12 ILE    35      43.125  29.865  52.220  1.00  0.00           H
ATOM    526 HD13 ILE    35      44.128  28.480  51.927  1.00  0.00           H
ATOM    527  C   ILE    35      45.549  32.893  52.776  1.00  0.00           C
ATOM    528  O   ILE    35      44.691  33.038  53.664  1.00  0.00           O
ATOM    529  N   ARG    36      45.429  33.512  51.588  1.00  0.00           N
ATOM    530  H   ARG    36      46.171  33.545  50.905  1.00  0.00           H
ATOM    531  CA  ARG    36      44.179  34.291  51.178  1.00  0.00           C
ATOM    532  HA  ARG    36      43.319  33.915  51.731  1.00  0.00           H
ATOM    533  CB  ARG    36      44.340  35.796  51.468  1.00  0.00           C
ATOM    534  HB2 ARG    36      45.154  36.241  50.896  1.00  0.00           H
ATOM    535  HB3 ARG    36      43.490  36.260  50.967  1.00  0.00           H
ATOM    536  CG  ARG    36      44.233  36.168  52.984  1.00  0.00           C
ATOM    537  HG2 ARG    36      45.138  35.774  53.445  1.00  0.00           H
ATOM    538  HG3 ARG    36      44.216  37.258  53.006  1.00  0.00           H
ATOM    539  CD  ARG    36      42.968  35.885  53.843  1.00  0.00           C
ATOM    540  HD2 ARG    36      43.135  34.897  54.272  1.00  0.00           H
ATOM    541  HD3 ARG    36      43.025  36.547  54.707  1.00  0.00           H
ATOM    542  NE  ARG    36      41.687  35.983  53.101  1.00  0.00           N
ATOM    543  HE  ARG    36      41.315  35.219  52.555  1.00  0.00           H
ATOM    544  CZ  ARG    36      41.065  37.154  52.938  1.00  0.00           C
ATOM    545  NH1 ARG    36      39.986  37.122  52.186  1.00  0.00           N
ATOM    546 HH11 ARG    36      39.679  36.269  51.743  1.00  0.00           H
ATOM    547 HH12 ARG    36      39.469  37.971  52.003  1.00  0.00           H
ATOM    548  NH2 ARG    36      41.251  38.333  53.502  1.00  0.00           N
ATOM    549 HH21 ARG    36      41.886  38.407  54.284  1.00  0.00           H
ATOM    550 HH22 ARG    36      40.503  38.996  53.357  1.00  0.00           H
ATOM    551  C   ARG    36      43.804  34.045  49.742  1.00  0.00           C
ATOM    552  O   ARG    36      44.659  33.623  48.948  1.00  0.00           O
ATOM    553  N   GLH    37      42.569  34.326  49.341  1.00  0.00           N
ATOM    554  H   GLH    37      41.987  34.798  50.018  1.00  0.00           H
ATOM    555  CA  GLH    37      41.941  34.019  48.048  1.00  0.00           C
ATOM    556  HA  GLH    37      40.864  33.999  48.214  1.00  0.00           H
ATOM    557  CB  GLH    37      42.162  35.189  46.959  1.00  0.00           C
ATOM    558  HB2 GLH    37      41.642  35.001  46.020  1.00  0.00           H
ATOM    559  HB3 GLH    37      41.741  36.097  47.390  1.00  0.00           H
ATOM    560  CG  GLH    37      43.631  35.514  46.645  1.00  0.00           C
ATOM    561  HG2 GLH    37      44.341  34.700  46.793  1.00  0.00           H
ATOM    562  HG3 GLH    37      43.706  35.764  45.587  1.00  0.00           H
ATOM    563  CD  GLH    37      44.241  36.677  47.438  1.00  0.00           C
ATOM    564  OE1 GLH    37      44.246  36.820  48.695  1.00  0.00           O
ATOM    565  OE2 GLH    37      44.670  37.698  46.693  1.00  0.00           O
ATOM    566  HE2 GLH    37      44.604  37.421  45.776  1.00  0.00           H
ATOM    567  C   GLH    37      42.328  32.587  47.478  1.00  0.00           C
ATOM    568  O   GLH    37      42.848  32.435  46.407  1.00  0.00           O
ATOM    569  N   PRO    38      42.086  31.494  48.200  1.00  0.00           N
ATOM    570  CD  PRO    38      41.524  31.287  49.539  1.00  0.00           C
ATOM    571  HD2 PRO    38      40.601  31.865  49.595  1.00  0.00           H
ATOM    572  HD3 PRO    38      42.244  31.576  50.304  1.00  0.00           H
ATOM    573  CG  PRO    38      41.101  29.852  49.724  1.00  0.00           C
ATOM    574  HG2 PRO    38      40.148  29.714  49.211  1.00  0.00           H
ATOM    575  HG3 PRO    38      41.067  29.519  50.762  1.00  0.00           H
ATOM    576  CB  PRO    38      42.113  29.163  48.741  1.00  0.00           C
ATOM    577  HB2 PRO    38      41.643  28.240  48.402  1.00  0.00           H
ATOM    578  HB3 PRO    38      43.121  29.072  49.147  1.00  0.00           H
ATOM    579  CA  PRO    38      42.199  30.153  47.603  1.00  0.00           C
ATOM    580  HA  PRO    38      43.109  30.113  47.004  1.00  0.00           H
ATOM    581  C   PRO    38      41.141  29.846  46.511  1.00  0.00           C
ATOM    582  O   PRO    38      40.028  29.318  46.765  1.00  0.00           O
ATOM    583  N   PHE    39      41.298  30.358  45.307  1.00  0.00           N
ATOM    584  H   PHE    39      42.178  30.785  45.053  1.00  0.00           H
ATOM    585  CA  PHE    39      40.360  30.177  44.172  1.00  0.00           C
ATOM    586  HA  PHE    39      39.369  30.322  44.601  1.00  0.00           H
ATOM    587  CB  PHE    39      40.464  31.320  43.130  1.00  0.00           C
ATOM    588  HB2 PHE    39      39.474  31.403  42.681  1.00  0.00           H
ATOM    589  HB3 PHE    39      40.455  32.235  43.721  1.00  0.00           H
ATOM    590  CG  PHE    39      41.558  31.556  42.117  1.00  0.00           C
ATOM    591  CD1 PHE    39      41.501  31.154  40.776  1.00  0.00           C
ATOM    592  HD1 PHE    39      40.594  30.689  40.417  1.00  0.00           H
ATOM    593  CE1 PHE    39      42.545  31.329  39.841  1.00  0.00           C
ATOM    594  HE1 PHE    39      42.499  31.057  38.797  1.00  0.00           H
ATOM    595  CZ  PHE    39      43.666  31.913  40.305  1.00  0.00           C
ATOM    596  HZ  PHE    39      44.478  32.188  39.647  1.00  0.00           H
ATOM    597  CE2 PHE    39      43.763  32.286  41.643  1.00  0.00           C
ATOM    598  HE2 PHE    39      44.685  32.765  41.937  1.00  0.00           H
ATOM    599  CD2 PHE    39      42.755  32.120  42.547  1.00  0.00           C
ATOM    600  HD2 PHE    39      42.884  32.485  43.555  1.00  0.00           H
ATOM    601  C   PHE    39      40.575  28.762  43.554  1.00  0.00           C
ATOM    602  O   PHE    39      41.670  28.313  43.287  1.00  0.00           O
ATOM    603  N   ILE    40      39.470  28.184  43.036  1.00  0.00           N
ATOM    604  H   ILE    40      38.618  28.681  43.256  1.00  0.00           H
ATOM    605  CA  ILE    40      39.527  27.025  42.110  1.00  0.00           C
ATOM    606  HA  ILE    40      40.466  26.543  42.383  1.00  0.00           H
ATOM    607  CB  ILE    40      38.273  26.094  42.236  1.00  0.00           C
ATOM    608  HB  ILE    40      37.378  26.523  41.789  1.00  0.00           H
ATOM    609  CG2 ILE    40      38.336  24.747  41.519  1.00  0.00           C
ATOM    610 HG21 ILE    40      37.749  23.955  41.985  1.00  0.00           H
ATOM    611 HG22 ILE    40      38.109  24.976  40.478  1.00  0.00           H
ATOM    612 HG23 ILE    40      39.393  24.480  41.507  1.00  0.00           H
ATOM    613  CG1 ILE    40      37.958  25.679  43.707  1.00  0.00           C
ATOM    614 HG12 ILE    40      37.707  26.617  44.203  1.00  0.00           H
ATOM    615 HG13 ILE    40      37.042  25.114  43.880  1.00  0.00           H
ATOM    616  CD1 ILE    40      39.091  24.961  44.394  1.00  0.00           C
ATOM    617 HD11 ILE    40      39.649  24.328  43.703  1.00  0.00           H
ATOM    618 HD12 ILE    40      39.678  25.667  44.980  1.00  0.00           H
ATOM    619 HD13 ILE    40      38.742  24.268  45.159  1.00  0.00           H
ATOM    620  C   ILE    40      39.724  27.518  40.672  1.00  0.00           C
ATOM    621  O   ILE    40      39.203  28.527  40.277  1.00  0.00           O
ATOM    622  N   SER    41      40.355  26.663  39.840  1.00  0.00           N
ATOM    623  H   SER    41      40.832  25.857  40.218  1.00  0.00           H
ATOM    624  CA  SER    41      40.337  26.862  38.348  1.00  0.00           C
ATOM    625  HA  SER    41      39.375  27.332  38.145  1.00  0.00           H
ATOM    626  CB  SER    41      41.460  27.870  37.983  1.00  0.00           C
ATOM    627  HB2 SER    41      41.361  28.746  38.622  1.00  0.00           H
ATOM    628  HB3 SER    41      42.397  27.330  38.119  1.00  0.00           H
ATOM    629  OG  SER    41      41.265  28.225  36.596  1.00  0.00           O
ATOM    630  HG  SER    41      41.935  28.874  36.366  1.00  0.00           H
ATOM    631  C   SER    41      40.460  25.500  37.640  1.00  0.00           C
ATOM    632  O   SER    41      41.013  24.580  38.277  1.00  0.00           O
ATOM    633  N   CYX    42      39.939  25.367  36.380  1.00  0.00           N
ATOM    634  H   CYX    42      39.481  26.180  35.996  1.00  0.00           H
ATOM    635  CA  CYX    42      39.917  24.031  35.650  1.00  0.00           C
ATOM    636  HA  CYX    42      40.568  23.340  36.185  1.00  0.00           H
ATOM    637  CB  CYX    42      38.520  23.360  35.683  1.00  0.00           C
ATOM    638  HB2 CYX    42      37.800  24.004  35.179  1.00  0.00           H
ATOM    639  HB3 CYX    42      38.711  22.373  35.262  1.00  0.00           H
ATOM    640  SG  CYX    42      37.813  22.992  37.264  1.00  0.00           S
ATOM    641  C   CYX    42      40.343  24.101  34.203  1.00  0.00           C
ATOM    642  O   CYX    42      39.876  24.987  33.441  1.00  0.00           O
ATOM    643  N   SER    43      41.139  23.137  33.780  1.00  0.00           N
ATOM    644  H   SER    43      41.605  22.585  34.486  1.00  0.00           H
ATOM    645  CA  SER    43      41.275  22.579  32.418  1.00  0.00           C
ATOM    646  HA  SER    43      41.143  23.415  31.731  1.00  0.00           H
ATOM    647  CB  SER    43      42.636  21.870  32.372  1.00  0.00           C
ATOM    648  HB2 SER    43      42.747  21.510  31.348  1.00  0.00           H
ATOM    649  HB3 SER    43      43.504  22.434  32.712  1.00  0.00           H
ATOM    650  OG  SER    43      42.665  20.673  33.071  1.00  0.00           O
ATOM    651  HG  SER    43      42.831  20.960  33.972  1.00  0.00           H
ATOM    652  C   SER    43      40.123  21.716  32.007  1.00  0.00           C
ATOM    653  O   SER    43      39.150  21.481  32.723  1.00  0.00           O
ATOM    654  N   HID    44      40.218  21.003  30.891  1.00  0.00           N
ATOM    655  H   HID    44      41.030  21.185  30.319  1.00  0.00           H
ATOM    656  CA  HID    44      39.321  19.891  30.516  1.00  0.00           C
ATOM    657  HA  HID    44      38.426  19.997  31.130  1.00  0.00           H
ATOM    658  CB  HID    44      38.973  19.947  29.004  1.00  0.00           C
ATOM    659  HB2 HID    44      38.103  19.313  28.836  1.00  0.00           H
ATOM    660  HB3 HID    44      38.582  20.895  28.632  1.00  0.00           H
ATOM    661  CG  HID    44      40.029  19.429  28.103  1.00  0.00           C
ATOM    662  ND1 HID    44      41.232  20.040  27.765  1.00  0.00           N
ATOM    663  HD1 HID    44      41.619  20.925  28.060  1.00  0.00           H
ATOM    664  CE1 HID    44      41.932  19.134  27.134  1.00  0.00           C
ATOM    665  HE1 HID    44      42.920  19.290  26.724  1.00  0.00           H
ATOM    666  NE2 HID    44      41.306  17.938  26.968  1.00  0.00           N
ATOM    667  CD2 HID    44      40.067  18.192  27.586  1.00  0.00           C
ATOM    668  HD2 HID    44      39.275  17.463  27.682  1.00  0.00           H
ATOM    669  C   HID    44      39.863  18.522  30.961  1.00  0.00           C
ATOM    670  O   HID    44      39.311  17.432  30.634  1.00  0.00           O
ATOM    671  N   LEU    45      40.970  18.606  31.729  1.00  0.00           N
ATOM    672  H   LEU    45      41.253  19.540  31.989  1.00  0.00           H
ATOM    673  CA  LEU    45      41.705  17.381  32.167  1.00  0.00           C
ATOM    674  HA  LEU    45      41.442  16.452  31.662  1.00  0.00           H
ATOM    675  CB  LEU    45      43.262  17.479  31.878  1.00  0.00           C
ATOM    676  HB2 LEU    45      43.588  18.358  32.434  1.00  0.00           H
ATOM    677  HB3 LEU    45      43.748  16.604  32.311  1.00  0.00           H
ATOM    678  CG  LEU    45      43.652  17.657  30.451  1.00  0.00           C
ATOM    679  HG  LEU    45      43.011  18.466  30.101  1.00  0.00           H
ATOM    680  CD1 LEU    45      45.133  18.070  30.319  1.00  0.00           C
ATOM    681 HD11 LEU    45      45.387  18.322  29.290  1.00  0.00           H
ATOM    682 HD12 LEU    45      45.251  18.934  30.973  1.00  0.00           H
ATOM    683 HD13 LEU    45      45.778  17.222  30.548  1.00  0.00           H
ATOM    684  CD2 LEU    45      43.436  16.502  29.600  1.00  0.00           C
ATOM    685 HD21 LEU    45      43.670  16.703  28.555  1.00  0.00           H
ATOM    686 HD22 LEU    45      44.197  15.753  29.823  1.00  0.00           H
ATOM    687 HD23 LEU    45      42.402  16.165  29.660  1.00  0.00           H
ATOM    688  C   LEU    45      41.525  17.183  33.691  1.00  0.00           C
ATOM    689  O   LEU    45      41.289  16.108  34.114  1.00  0.00           O
ATOM    690  N   GLU    46      41.890  18.217  34.465  1.00  0.00           N
ATOM    691  H   GLU    46      42.147  19.046  33.948  1.00  0.00           H
ATOM    692  CA  GLU    46      41.875  18.291  35.880  1.00  0.00           C
ATOM    693  HA  GLU    46      41.018  17.671  36.145  1.00  0.00           H
ATOM    694  CB  GLU    46      43.185  17.650  36.438  1.00  0.00           C
ATOM    695  HB2 GLU    46      43.154  17.646  37.528  1.00  0.00           H
ATOM    696  HB3 GLU    46      43.199  16.587  36.194  1.00  0.00           H
ATOM    697  CG  GLU    46      44.394  18.331  35.836  1.00  0.00           C
ATOM    698  HG2 GLU    46      44.448  18.062  34.780  1.00  0.00           H
ATOM    699  HG3 GLU    46      44.438  19.404  36.020  1.00  0.00           H
ATOM    700  CD  GLU    46      45.661  17.774  36.595  1.00  0.00           C
ATOM    701  OE1 GLU    46      45.676  16.640  37.162  1.00  0.00           O
ATOM    702  OE2 GLU    46      46.779  18.363  36.512  1.00  0.00           O
ATOM    703  C   GLU    46      41.610  19.664  36.362  1.00  0.00           C
ATOM    704  O   GLU    46      41.761  20.689  35.689  1.00  0.00           O
ATOM    705  N   CYX    47      41.112  19.777  37.572  1.00  0.00           N
ATOM    706  H   CYX    47      40.838  18.892  37.973  1.00  0.00           H
ATOM    707  CA  CYX    47      40.953  21.032  38.323  1.00  0.00           C
ATOM    708  HA  CYX    47      40.964  21.848  37.600  1.00  0.00           H
ATOM    709  CB  CYX    47      39.587  21.124  38.970  1.00  0.00           C
ATOM    710  HB2 CYX    47      39.456  20.261  39.624  1.00  0.00           H
ATOM    711  HB3 CYX    47      39.649  22.064  39.521  1.00  0.00           H
ATOM    712  SG  CYX    47      38.193  21.116  37.827  1.00  0.00           S
ATOM    713  C   CYX    47      42.134  21.329  39.221  1.00  0.00           C
ATOM    714  O   CYX    47      42.773  20.355  39.625  1.00  0.00           O
ATOM    715  N   ARG    48      42.435  22.570  39.640  1.00  0.00           N
ATOM    716  H   ARG    48      41.804  23.264  39.265  1.00  0.00           H
ATOM    717  CA  ARG    48      43.457  23.006  40.646  1.00  0.00           C
ATOM    718  HA  ARG    48      43.686  22.174  41.311  1.00  0.00           H
ATOM    719  CB  ARG    48      44.743  23.410  39.913  1.00  0.00           C
ATOM    720  HB2 ARG    48      44.526  23.929  38.979  1.00  0.00           H
ATOM    721  HB3 ARG    48      45.407  24.032  40.514  1.00  0.00           H
ATOM    722  CG  ARG    48      45.417  22.089  39.399  1.00  0.00           C
ATOM    723  HG2 ARG    48      45.358  21.214  40.048  1.00  0.00           H
ATOM    724  HG3 ARG    48      44.840  21.845  38.508  1.00  0.00           H
ATOM    725  CD  ARG    48      46.776  22.297  38.839  1.00  0.00           C
ATOM    726  HD2 ARG    48      47.064  21.378  38.328  1.00  0.00           H
ATOM    727  HD3 ARG    48      46.693  23.144  38.158  1.00  0.00           H
ATOM    728  NE  ARG    48      47.716  22.613  39.911  1.00  0.00           N
ATOM    729  HE  ARG    48      47.867  23.611  39.944  1.00  0.00           H
ATOM    730  CZ  ARG    48      48.316  21.784  40.741  1.00  0.00           C
ATOM    731  NH1 ARG    48      49.147  22.243  41.603  1.00  0.00           N
ATOM    732 HH11 ARG    48      49.250  23.238  41.736  1.00  0.00           H
ATOM    733 HH12 ARG    48      49.863  21.623  41.954  1.00  0.00           H
ATOM    734  NH2 ARG    48      48.214  20.508  40.684  1.00  0.00           N
ATOM    735 HH21 ARG    48      47.581  20.043  40.049  1.00  0.00           H
ATOM    736 HH22 ARG    48      48.586  19.921  41.418  1.00  0.00           H
ATOM    737  C   ARG    48      42.959  24.064  41.559  1.00  0.00           C
ATOM    738  O   ARG    48      41.916  24.735  41.336  1.00  0.00           O
ATOM    739  N   THR    49      43.659  24.216  42.719  1.00  0.00           N
ATOM    740  H   THR    49      44.365  23.504  42.846  1.00  0.00           H
ATOM    741  CA  THR    49      43.448  25.190  43.809  1.00  0.00           C
ATOM    742  HA  THR    49      42.551  25.782  43.632  1.00  0.00           H
ATOM    743  CB  THR    49      43.361  24.489  45.169  1.00  0.00           C
ATOM    744  HB  THR    49      44.229  23.831  45.218  1.00  0.00           H
ATOM    745  CG2 THR    49      43.315  25.384  46.387  1.00  0.00           C
ATOM    746 HG21 THR    49      43.097  24.789  47.273  1.00  0.00           H
ATOM    747 HG22 THR    49      44.288  25.843  46.569  1.00  0.00           H
ATOM    748 HG23 THR    49      42.537  26.138  46.264  1.00  0.00           H
ATOM    749  OG1 THR    49      42.213  23.704  45.297  1.00  0.00           O
ATOM    750  HG1 THR    49      42.417  22.903  45.787  1.00  0.00           H
ATOM    751  C   THR    49      44.635  26.089  43.740  1.00  0.00           C
ATOM    752  O   THR    49      45.737  25.666  44.039  1.00  0.00           O
ATOM    753  N   PHE    50      44.457  27.310  43.370  1.00  0.00           N
ATOM    754  H   PHE    50      43.463  27.465  43.275  1.00  0.00           H
ATOM    755  CA  PHE    50      45.445  28.495  43.325  1.00  0.00           C
ATOM    756  HA  PHE    50      46.450  28.088  43.429  1.00  0.00           H
ATOM    757  CB  PHE    50      45.415  29.248  42.029  1.00  0.00           C
ATOM    758  HB2 PHE    50      44.404  29.611  41.846  1.00  0.00           H
ATOM    759  HB3 PHE    50      46.183  30.022  42.037  1.00  0.00           H
ATOM    760  CG  PHE    50      45.807  28.406  40.806  1.00  0.00           C
ATOM    761  CD1 PHE    50      44.841  27.764  40.052  1.00  0.00           C
ATOM    762  HD1 PHE    50      43.828  27.896  40.405  1.00  0.00           H
ATOM    763  CE1 PHE    50      45.077  26.889  39.005  1.00  0.00           C
ATOM    764  HE1 PHE    50      44.271  26.279  38.624  1.00  0.00           H
ATOM    765  CZ  PHE    50      46.405  26.607  38.722  1.00  0.00           C
ATOM    766  HZ  PHE    50      46.660  25.873  37.972  1.00  0.00           H
ATOM    767  CE2 PHE    50      47.487  27.319  39.398  1.00  0.00           C
ATOM    768  HE2 PHE    50      48.499  27.080  39.104  1.00  0.00           H
ATOM    769  CD2 PHE    50      47.128  28.239  40.412  1.00  0.00           C
ATOM    770  HD2 PHE    50      47.942  28.638  40.999  1.00  0.00           H
ATOM    771  C   PHE    50      45.180  29.607  44.331  1.00  0.00           C
ATOM    772  O   PHE    50      44.044  30.107  44.457  1.00  0.00           O
ATOM    773  N   PHE    51      46.188  29.925  45.117  1.00  0.00           N
ATOM    774  H   PHE    51      47.002  29.352  44.942  1.00  0.00           H
ATOM    775  CA  PHE    51      46.042  30.619  46.387  1.00  0.00           C
ATOM    776  HA  PHE    51      45.124  31.198  46.287  1.00  0.00           H
ATOM    777  CB  PHE    51      46.044  29.678  47.587  1.00  0.00           C
ATOM    778  HB2 PHE    51      45.610  30.141  48.474  1.00  0.00           H
ATOM    779  HB3 PHE    51      45.282  28.970  47.260  1.00  0.00           H
ATOM    780  CG  PHE    51      47.265  28.812  47.862  1.00  0.00           C
ATOM    781  CD1 PHE    51      48.249  29.214  48.792  1.00  0.00           C
ATOM    782  HD1 PHE    51      48.326  30.253  49.080  1.00  0.00           H
ATOM    783  CE1 PHE    51      49.287  28.296  49.126  1.00  0.00           C
ATOM    784  HE1 PHE    51      50.081  28.800  49.654  1.00  0.00           H
ATOM    785  CZ  PHE    51      49.409  27.083  48.533  1.00  0.00           C
ATOM    786  HZ  PHE    51      50.207  26.392  48.762  1.00  0.00           H
ATOM    787  CE2 PHE    51      48.419  26.648  47.652  1.00  0.00           C
ATOM    788  HE2 PHE    51      48.427  25.631  47.286  1.00  0.00           H
ATOM    789  CD2 PHE    51      47.351  27.501  47.294  1.00  0.00           C
ATOM    790  HD2 PHE    51      46.551  27.266  46.608  1.00  0.00           H
ATOM    791  C   PHE    51      47.252  31.541  46.723  1.00  0.00           C
ATOM    792  O   PHE    51      48.374  31.301  46.255  1.00  0.00           O
ATOM    793  N   LEU    52      47.112  32.619  47.503  1.00  0.00           N
ATOM    794  H   LEU    52      46.183  32.944  47.729  1.00  0.00           H
ATOM    795  CA  LEU    52      48.305  33.387  47.925  1.00  0.00           C
ATOM    796  HA  LEU    52      49.147  33.067  47.311  1.00  0.00           H
ATOM    797  CB  LEU    52      48.135  34.915  47.788  1.00  0.00           C
ATOM    798  HB2 LEU    52      47.308  35.348  48.349  1.00  0.00           H
ATOM    799  HB3 LEU    52      49.045  35.418  48.115  1.00  0.00           H
ATOM    800  CG  LEU    52      47.639  35.313  46.337  1.00  0.00           C
ATOM    801  HG  LEU    52      46.611  35.037  46.101  1.00  0.00           H
ATOM    802  CD1 LEU    52      47.751  36.829  46.179  1.00  0.00           C
ATOM    803 HD11 LEU    52      48.773  37.074  46.469  1.00  0.00           H
ATOM    804 HD12 LEU    52      47.461  37.225  45.206  1.00  0.00           H
ATOM    805 HD13 LEU    52      47.076  37.277  46.908  1.00  0.00           H
ATOM    806  CD2 LEU    52      48.519  34.693  45.296  1.00  0.00           C
ATOM    807 HD21 LEU    52      49.550  35.031  45.402  1.00  0.00           H
ATOM    808 HD22 LEU    52      48.394  33.610  45.297  1.00  0.00           H
ATOM    809 HD23 LEU    52      48.185  35.139  44.359  1.00  0.00           H
ATOM    810  C   LEU    52      48.745  33.060  49.363  1.00  0.00           C
ATOM    811  O   LEU    52      47.873  32.841  50.198  1.00  0.00           O
ATOM    812  N   THR    53      50.097  33.114  49.643  1.00  0.00           N
ATOM    813  H   THR    53      50.707  33.088  48.839  1.00  0.00           H
ATOM    814  CA  THR    53      50.575  33.081  51.051  1.00  0.00           C
ATOM    815  HA  THR    53      49.830  33.415  51.774  1.00  0.00           H
ATOM    816  CB  THR    53      50.892  31.557  51.430  1.00  0.00           C
ATOM    817  HB  THR    53      49.990  30.948  51.381  1.00  0.00           H
ATOM    818  CG2 THR    53      51.992  30.901  50.583  1.00  0.00           C
ATOM    819 HG21 THR    53      51.641  30.880  49.552  1.00  0.00           H
ATOM    820 HG22 THR    53      52.972  31.345  50.762  1.00  0.00           H
ATOM    821 HG23 THR    53      51.988  29.819  50.718  1.00  0.00           H
ATOM    822  OG1 THR    53      51.457  31.442  52.687  1.00  0.00           O
ATOM    823  HG1 THR    53      50.698  31.473  53.274  1.00  0.00           H
ATOM    824  C   THR    53      51.809  34.007  51.181  1.00  0.00           C
ATOM    825  O   THR    53      52.487  34.308  50.224  1.00  0.00           O
ATOM    826  N   GLN    54      52.135  34.503  52.354  1.00  0.00           N
ATOM    827  H   GLN    54      51.558  34.132  53.096  1.00  0.00           H
ATOM    828  CA  GLN    54      53.434  35.016  52.763  1.00  0.00           C
ATOM    829  HA  GLN    54      53.924  35.639  52.014  1.00  0.00           H
ATOM    830  CB  GLN    54      53.171  35.917  54.016  1.00  0.00           C
ATOM    831  HB2 GLN    54      53.011  35.326  54.918  1.00  0.00           H
ATOM    832  HB3 GLN    54      54.079  36.493  54.193  1.00  0.00           H
ATOM    833  CG  GLN    54      51.964  36.884  53.863  1.00  0.00           C
ATOM    834  HG2 GLN    54      51.103  36.462  53.346  1.00  0.00           H
ATOM    835  HG3 GLN    54      51.597  37.206  54.837  1.00  0.00           H
ATOM    836  CD  GLN    54      52.251  38.217  53.222  1.00  0.00           C
ATOM    837  OE1 GLN    54      53.380  38.620  53.005  1.00  0.00           O
ATOM    838  NE2 GLN    54      51.165  38.922  52.938  1.00  0.00           N
ATOM    839 HE21 GLN    54      50.228  38.658  53.205  1.00  0.00           H
ATOM    840 HE22 GLN    54      51.425  39.820  52.556  1.00  0.00           H
ATOM    841  C   GLN    54      54.500  33.918  53.166  1.00  0.00           C
ATOM    842  O   GLN    54      55.633  34.260  53.671  1.00  0.00           O
ATOM    843  N   GLY    55      54.235  32.615  52.976  1.00  0.00           N
ATOM    844  H   GLY    55      53.375  32.315  52.539  1.00  0.00           H
ATOM    845  CA  GLY    55      55.068  31.553  53.422  1.00  0.00           C
ATOM    846  HA2 GLY    55      55.001  30.724  52.716  1.00  0.00           H
ATOM    847  HA3 GLY    55      56.117  31.850  53.397  1.00  0.00           H
ATOM    848  C   GLY    55      54.808  31.074  54.888  1.00  0.00           C
ATOM    849  O   GLY    55      55.493  30.208  55.391  1.00  0.00           O
ATOM    850  N   ALA    56      53.903  31.763  55.603  1.00  0.00           N
ATOM    851  H   ALA    56      53.360  32.496  55.170  1.00  0.00           H
ATOM    852  CA  ALA    56      53.656  31.357  56.952  1.00  0.00           C
ATOM    853  HA  ALA    56      54.536  31.187  57.572  1.00  0.00           H
ATOM    854  CB  ALA    56      52.777  32.454  57.466  1.00  0.00           C
ATOM    855  HB1 ALA    56      52.095  32.155  58.262  1.00  0.00           H
ATOM    856  HB2 ALA    56      53.411  33.294  57.753  1.00  0.00           H
ATOM    857  HB3 ALA    56      52.134  32.843  56.677  1.00  0.00           H
ATOM    858  C   ALA    56      52.894  29.981  57.078  1.00  0.00           C
ATOM    859  O   ALA    56      52.071  29.693  56.185  1.00  0.00           O
ATOM    860  N   LEU    57      53.207  29.264  58.183  1.00  0.00           N
ATOM    861  H   LEU    57      53.957  29.566  58.788  1.00  0.00           H
ATOM    862  CA  LEU    57      52.397  28.045  58.487  1.00  0.00           C
ATOM    863  HA  LEU    57      51.835  27.761  57.596  1.00  0.00           H
ATOM    864  CB  LEU    57      53.340  26.808  58.732  1.00  0.00           C
ATOM    865  HB2 LEU    57      53.945  27.034  59.610  1.00  0.00           H
ATOM    866  HB3 LEU    57      52.718  26.092  59.269  1.00  0.00           H
ATOM    867  CG  LEU    57      54.122  26.105  57.599  1.00  0.00           C
ATOM    868  HG  LEU    57      54.814  25.393  58.051  1.00  0.00           H
ATOM    869  CD1 LEU    57      53.252  25.449  56.527  1.00  0.00           C
ATOM    870 HD11 LEU    57      52.554  26.164  56.090  1.00  0.00           H
ATOM    871 HD12 LEU    57      53.895  25.117  55.712  1.00  0.00           H
ATOM    872 HD13 LEU    57      52.722  24.597  56.953  1.00  0.00           H
ATOM    873  CD2 LEU    57      54.984  27.106  56.893  1.00  0.00           C
ATOM    874 HD21 LEU    57      55.861  26.639  56.448  1.00  0.00           H
ATOM    875 HD22 LEU    57      54.366  27.691  56.212  1.00  0.00           H
ATOM    876 HD23 LEU    57      55.358  27.895  57.546  1.00  0.00           H
ATOM    877  C   LEU    57      51.400  28.322  59.686  1.00  0.00           C
ATOM    878  O   LEU    57      51.706  29.179  60.575  1.00  0.00           O
ATOM    879  N   LEU    58      50.268  27.649  59.556  1.00  0.00           N
ATOM    880  H   LEU    58      50.158  27.140  58.691  1.00  0.00           H
ATOM    881  CA  LEU    58      49.191  27.706  60.487  1.00  0.00           C
ATOM    882  HA  LEU    58      48.907  28.754  60.575  1.00  0.00           H
ATOM    883  CB  LEU    58      47.986  26.890  60.003  1.00  0.00           C
ATOM    884  HB2 LEU    58      48.318  26.131  59.294  1.00  0.00           H
ATOM    885  HB3 LEU    58      47.517  26.368  60.837  1.00  0.00           H
ATOM    886  CG  LEU    58      46.921  27.616  59.237  1.00  0.00           C
ATOM    887  HG  LEU    58      47.413  28.314  58.561  1.00  0.00           H
ATOM    888  CD1 LEU    58      46.039  26.568  58.462  1.00  0.00           C
ATOM    889 HD11 LEU    58      45.561  25.841  59.119  1.00  0.00           H
ATOM    890 HD12 LEU    58      45.340  27.146  57.857  1.00  0.00           H
ATOM    891 HD13 LEU    58      46.689  26.099  57.724  1.00  0.00           H
ATOM    892  CD2 LEU    58      46.019  28.461  60.128  1.00  0.00           C
ATOM    893 HD21 LEU    58      46.598  29.338  60.417  1.00  0.00           H
ATOM    894 HD22 LEU    58      45.181  28.815  59.530  1.00  0.00           H
ATOM    895 HD23 LEU    58      45.649  27.797  60.909  1.00  0.00           H
ATOM    896  C   LEU    58      49.624  27.283  61.915  1.00  0.00           C
ATOM    897  O   LEU    58      50.434  26.331  62.016  1.00  0.00           O
ATOM    898  N   ASN    59      49.314  28.051  62.953  1.00  0.00           N
ATOM    899  H   ASN    59      48.946  28.969  62.747  1.00  0.00           H
ATOM    900  CA  ASN    59      49.811  27.773  64.359  1.00  0.00           C
ATOM    901  HA  ASN    59      49.272  28.514  64.948  1.00  0.00           H
ATOM    902  CB  ASN    59      49.290  26.395  64.919  1.00  0.00           C
ATOM    903  HB2 ASN    59      49.971  25.628  64.549  1.00  0.00           H
ATOM    904  HB3 ASN    59      49.424  26.453  66.000  1.00  0.00           H
ATOM    905  CG  ASN    59      47.818  26.136  64.496  1.00  0.00           C
ATOM    906  OD1 ASN    59      47.025  27.031  64.636  1.00  0.00           O
ATOM    907  ND2 ASN    59      47.425  25.015  63.981  1.00  0.00           N
ATOM    908 HD21 ASN    59      46.440  24.876  63.801  1.00  0.00           H
ATOM    909 HD22 ASN    59      48.131  24.322  63.774  1.00  0.00           H
ATOM    910  C   ASN    59      51.312  28.057  64.652  1.00  0.00           C
ATOM    911  O   ASN    59      51.706  28.146  65.819  1.00  0.00           O
ATOM    912  N   ASP    60      52.262  28.152  63.685  1.00  0.00           N
ATOM    913  H   ASP    60      52.091  27.934  62.713  1.00  0.00           H
ATOM    914  CA  ASP    60      53.661  28.503  63.874  1.00  0.00           C
ATOM    915  HA  ASP    60      53.892  27.916  64.762  1.00  0.00           H
ATOM    916  CB  ASP    60      54.363  28.305  62.577  1.00  0.00           C
ATOM    917  HB2 ASP    60      54.037  27.353  62.159  1.00  0.00           H
ATOM    918  HB3 ASP    60      54.116  29.005  61.777  1.00  0.00           H
ATOM    919  CG  ASP    60      55.857  28.215  62.676  1.00  0.00           C
ATOM    920  OD1 ASP    60      56.644  28.512  61.745  1.00  0.00           O
ATOM    921  OD2 ASP    60      56.303  27.969  63.815  1.00  0.00           O
ATOM    922  C   ASP    60      53.894  29.941  64.450  1.00  0.00           C
ATOM    923  O   ASP    60      53.233  30.913  64.061  1.00  0.00           O
ATOM    924  N   LYS    61      54.700  30.012  65.539  1.00  0.00           N
ATOM    925  H   LYS    61      55.264  29.209  65.781  1.00  0.00           H
ATOM    926  CA  LYS    61      55.241  31.205  66.195  1.00  0.00           C
ATOM    927  HA  LYS    61      54.481  31.967  66.015  1.00  0.00           H
ATOM    928  CB  LYS    61      55.573  30.864  67.655  1.00  0.00           C
ATOM    929  HB2 LYS    61      54.775  30.273  68.105  1.00  0.00           H
ATOM    930  HB3 LYS    61      56.548  30.377  67.682  1.00  0.00           H
ATOM    931  CG  LYS    61      55.749  32.131  68.518  1.00  0.00           C
ATOM    932  HG2 LYS    61      56.634  32.746  68.358  1.00  0.00           H
ATOM    933  HG3 LYS    61      54.913  32.792  68.286  1.00  0.00           H
ATOM    934  CD  LYS    61      55.597  31.705  69.979  1.00  0.00           C
ATOM    935  HD2 LYS    61      54.577  31.359  70.146  1.00  0.00           H
ATOM    936  HD3 LYS    61      56.342  30.933  70.171  1.00  0.00           H
ATOM    937  CE  LYS    61      55.756  32.914  70.855  1.00  0.00           C
ATOM    938  HE2 LYS    61      56.751  33.340  70.732  1.00  0.00           H
ATOM    939  HE3 LYS    61      55.092  33.723  70.554  1.00  0.00           H
ATOM    940  NZ  LYS    61      55.576  32.593  72.277  1.00  0.00           N
ATOM    941  HZ1 LYS    61      55.612  33.255  73.039  1.00  0.00           H
ATOM    942  HZ2 LYS    61      54.686  32.128  72.379  1.00  0.00           H
ATOM    943  HZ3 LYS    61      56.296  31.948  72.570  1.00  0.00           H
ATOM    944  C   LYS    61      56.502  31.668  65.489  1.00  0.00           C
ATOM    945  O   LYS    61      57.069  32.657  65.951  1.00  0.00           O
ATOM    946  N   HIP    62      57.112  30.988  64.480  1.00  0.00           N
ATOM    947  H   HIP    62      56.741  30.056  64.366  1.00  0.00           H
ATOM    948  CA  HIP    62      58.480  31.128  63.868  1.00  0.00           C
ATOM    949  HA  HIP    62      58.941  32.037  64.251  1.00  0.00           H
ATOM    950  CB  HIP    62      59.385  29.915  64.350  1.00  0.00           C
ATOM    951  HB2 HIP    62      59.023  28.997  63.886  1.00  0.00           H
ATOM    952  HB3 HIP    62      60.334  30.050  63.831  1.00  0.00           H
ATOM    953  CG  HIP    62      59.651  29.748  65.810  1.00  0.00           C
ATOM    954  ND1 HIP    62      60.339  30.642  66.691  1.00  0.00           N
ATOM    955  HD1 HIP    62      60.752  31.499  66.356  1.00  0.00           H
ATOM    956  CE1 HIP    62      60.509  30.119  67.867  1.00  0.00           C
ATOM    957  HE1 HIP    62      60.988  30.642  68.682  1.00  0.00           H
ATOM    958  NE2 HIP    62      59.882  28.925  67.846  1.00  0.00           N
ATOM    959  HE2 HIP    62      59.728  28.267  68.597  1.00  0.00           H
ATOM    960  CD2 HIP    62      59.450  28.639  66.528  1.00  0.00           C
ATOM    961  HD2 HIP    62      59.023  27.702  66.204  1.00  0.00           H
ATOM    962  C   HIP    62      58.658  31.308  62.312  1.00  0.00           C
ATOM    963  O   HIP    62      59.746  31.360  61.797  1.00  0.00           O
ATOM    964  N   SER    63      57.499  31.554  61.683  1.00  0.00           N
ATOM    965  H   SER    63      56.744  31.766  62.318  1.00  0.00           H
ATOM    966  CA  SER    63      57.376  31.855  60.267  1.00  0.00           C
ATOM    967  HA  SER    63      57.856  31.133  59.607  1.00  0.00           H
ATOM    968  CB  SER    63      55.825  31.611  59.939  1.00  0.00           C
ATOM    969  HB2 SER    63      55.146  32.152  60.598  1.00  0.00           H
ATOM    970  HB3 SER    63      55.606  31.850  58.898  1.00  0.00           H
ATOM    971  OG  SER    63      55.558  30.295  60.006  1.00  0.00           O
ATOM    972  HG  SER    63      56.057  29.793  60.654  1.00  0.00           H
ATOM    973  C   SER    63      57.662  33.304  59.897  1.00  0.00           C
ATOM    974  O   SER    63      58.046  34.070  60.778  1.00  0.00           O
ATOM    975  N   ASN    64      57.446  33.675  58.611  1.00  0.00           N
ATOM    976  H   ASN    64      57.053  32.982  57.991  1.00  0.00           H
ATOM    977  CA  ASN    64      57.584  35.019  58.100  1.00  0.00           C
ATOM    978  HA  ASN    64      58.604  35.357  58.289  1.00  0.00           H
ATOM    979  CB  ASN    64      57.236  34.973  56.593  1.00  0.00           C
ATOM    980  HB2 ASN    64      57.676  34.070  56.169  1.00  0.00           H
ATOM    981  HB3 ASN    64      56.177  34.734  56.497  1.00  0.00           H
ATOM    982  CG  ASN    64      57.531  36.248  55.847  1.00  0.00           C
ATOM    983  OD1 ASN    64      58.331  37.100  56.275  1.00  0.00           O
ATOM    984  ND2 ASN    64      57.000  36.463  54.659  1.00  0.00           N
ATOM    985 HD21 ASN    64      56.981  37.367  54.210  1.00  0.00           H
ATOM    986 HD22 ASN    64      56.602  35.728  54.092  1.00  0.00           H
ATOM    987  C   ASN    64      56.702  36.062  58.836  1.00  0.00           C
ATOM    988  O   ASN    64      55.559  35.858  58.966  1.00  0.00           O
ATOM    989  N   GLY    65      57.349  37.168  59.171  1.00  0.00           N
ATOM    990  H   GLY    65      58.347  37.142  59.018  1.00  0.00           H
ATOM    991  CA  GLY    65      56.698  38.394  59.735  1.00  0.00           C
ATOM    992  HA2 GLY    65      56.092  38.054  60.575  1.00  0.00           H
ATOM    993  HA3 GLY    65      57.512  39.028  60.086  1.00  0.00           H
ATOM    994  C   GLY    65      55.854  39.296  58.895  1.00  0.00           C
ATOM    995  O   GLY    65      55.043  40.061  59.428  1.00  0.00           O
ATOM    996  N   THR    66      55.938  39.139  57.547  1.00  0.00           N
ATOM    997  H   THR    66      56.459  38.371  57.148  1.00  0.00           H
ATOM    998  CA  THR    66      55.216  40.004  56.589  1.00  0.00           C
ATOM    999  HA  THR    66      55.152  40.968  57.092  1.00  0.00           H
ATOM   1000  CB  THR    66      55.937  40.235  55.230  1.00  0.00           C
ATOM   1001  HB  THR    66      55.414  41.087  54.797  1.00  0.00           H
ATOM   1002  CG2 THR    66      57.376  40.602  55.321  1.00  0.00           C
ATOM   1003 HG21 THR    66      57.843  41.110  54.477  1.00  0.00           H
ATOM   1004 HG22 THR    66      57.627  41.127  56.243  1.00  0.00           H
ATOM   1005 HG23 THR    66      58.022  39.727  55.401  1.00  0.00           H
ATOM   1006  OG1 THR    66      55.887  39.132  54.368  1.00  0.00           O
ATOM   1007  HG1 THR    66      55.025  38.720  54.460  1.00  0.00           H
ATOM   1008  C   THR    66      53.796  39.595  56.411  1.00  0.00           C
ATOM   1009  O   THR    66      53.371  38.447  56.492  1.00  0.00           O
ATOM   1010  N   VAL    67      52.953  40.665  56.451  1.00  0.00           N
ATOM   1011  H   VAL    67      53.412  41.565  56.461  1.00  0.00           H
ATOM   1012  CA  VAL    67      51.490  40.652  56.471  1.00  0.00           C
ATOM   1013  HA  VAL    67      51.135  39.651  56.225  1.00  0.00           H
ATOM   1014  CB  VAL    67      50.876  40.865  57.892  1.00  0.00           C
ATOM   1015  HB  VAL    67      49.788  40.812  57.895  1.00  0.00           H
ATOM   1016  CG1 VAL    67      51.250  39.714  58.849  1.00  0.00           C
ATOM   1017 HG11 VAL    67      52.301  39.825  59.119  1.00  0.00           H
ATOM   1018 HG12 VAL    67      50.772  39.715  59.828  1.00  0.00           H
ATOM   1019 HG13 VAL    67      51.027  38.813  58.277  1.00  0.00           H
ATOM   1020  CG2 VAL    67      51.300  42.141  58.633  1.00  0.00           C
ATOM   1021 HG21 VAL    67      50.896  42.143  59.646  1.00  0.00           H
ATOM   1022 HG22 VAL    67      52.380  42.256  58.720  1.00  0.00           H
ATOM   1023 HG23 VAL    67      50.906  43.066  58.211  1.00  0.00           H
ATOM   1024  C   VAL    67      50.844  41.609  55.521  1.00  0.00           C
ATOM   1025  O   VAL    67      49.634  41.443  55.254  1.00  0.00           O
ATOM   1026  N   LYS    68      51.575  42.546  54.978  1.00  0.00           N
ATOM   1027  H   LYS    68      52.535  42.639  55.278  1.00  0.00           H
ATOM   1028  CA  LYS    68      51.150  43.529  53.900  1.00  0.00           C
ATOM   1029  HA  LYS    68      50.392  44.126  54.407  1.00  0.00           H
ATOM   1030  CB  LYS    68      52.395  44.412  53.637  1.00  0.00           C
ATOM   1031  HB2 LYS    68      52.662  44.783  54.627  1.00  0.00           H
ATOM   1032  HB3 LYS    68      53.243  43.869  53.219  1.00  0.00           H
ATOM   1033  CG  LYS    68      52.060  45.705  52.798  1.00  0.00           C
ATOM   1034  HG2 LYS    68      51.404  45.453  51.964  1.00  0.00           H
ATOM   1035  HG3 LYS    68      51.397  46.281  53.443  1.00  0.00           H
ATOM   1036  CD  LYS    68      53.188  46.630  52.353  1.00  0.00           C
ATOM   1037  HD2 LYS    68      53.915  46.049  51.784  1.00  0.00           H
ATOM   1038  HD3 LYS    68      52.658  47.317  51.693  1.00  0.00           H
ATOM   1039  CE  LYS    68      53.783  47.282  53.608  1.00  0.00           C
ATOM   1040  HE2 LYS    68      52.894  47.777  53.998  1.00  0.00           H
ATOM   1041  HE3 LYS    68      54.197  46.523  54.272  1.00  0.00           H
ATOM   1042  NZ  LYS    68      54.725  48.310  53.337  1.00  0.00           N
ATOM   1043  HZ1 LYS    68      54.941  48.801  54.192  1.00  0.00           H
ATOM   1044  HZ2 LYS    68      55.602  47.874  53.094  1.00  0.00           H
ATOM   1045  HZ3 LYS    68      54.477  48.987  52.629  1.00  0.00           H
ATOM   1046  C   LYS    68      50.479  42.801  52.773  1.00  0.00           C
ATOM   1047  O   LYS    68      51.028  41.796  52.290  1.00  0.00           O
ATOM   1048  N   ASP    69      49.363  43.366  52.274  1.00  0.00           N
ATOM   1049  H   ASP    69      48.993  44.200  52.708  1.00  0.00           H
ATOM   1050  CA  ASP    69      48.610  42.745  51.213  1.00  0.00           C
ATOM   1051  HA  ASP    69      48.475  41.736  51.603  1.00  0.00           H
ATOM   1052  CB  ASP    69      47.282  43.328  51.041  1.00  0.00           C
ATOM   1053  HB2 ASP    69      47.362  44.313  50.583  1.00  0.00           H
ATOM   1054  HB3 ASP    69      46.752  42.675  50.347  1.00  0.00           H
ATOM   1055  CG  ASP    69      46.366  43.260  52.263  1.00  0.00           C
ATOM   1056  OD1 ASP    69      45.385  42.443  52.171  1.00  0.00           O
ATOM   1057  OD2 ASP    69      46.502  43.888  53.305  1.00  0.00           O
ATOM   1058  C   ASP    69      49.474  42.719  49.933  1.00  0.00           C
ATOM   1059  O   ASP    69      49.791  41.667  49.459  1.00  0.00           O
ATOM   1060  N   ARG    70      50.071  43.913  49.633  1.00  0.00           N
ATOM   1061  H   ARG    70      49.665  44.683  50.146  1.00  0.00           H
ATOM   1062  CA  ARG    70      51.224  44.210  48.756  1.00  0.00           C
ATOM   1063  HA  ARG    70      51.004  43.570  47.900  1.00  0.00           H
ATOM   1064  CB  ARG    70      51.114  45.560  48.067  1.00  0.00           C
ATOM   1065  HB2 ARG    70      51.438  46.238  48.856  1.00  0.00           H
ATOM   1066  HB3 ARG    70      51.854  45.498  47.268  1.00  0.00           H
ATOM   1067  CG  ARG    70      49.685  45.836  47.497  1.00  0.00           C
ATOM   1068  HG2 ARG    70      49.488  44.899  46.976  1.00  0.00           H
ATOM   1069  HG3 ARG    70      48.933  45.839  48.286  1.00  0.00           H
ATOM   1070  CD  ARG    70      49.682  46.994  46.460  1.00  0.00           C
ATOM   1071  HD2 ARG    70      50.561  46.910  45.821  1.00  0.00           H
ATOM   1072  HD3 ARG    70      48.750  46.952  45.897  1.00  0.00           H
ATOM   1073  NE  ARG    70      49.643  48.251  47.131  1.00  0.00           N
ATOM   1074  HE  ARG    70      50.309  48.956  46.849  1.00  0.00           H
ATOM   1075  CZ  ARG    70      48.565  48.800  47.640  1.00  0.00           C
ATOM   1076  NH1 ARG    70      48.494  50.136  47.909  1.00  0.00           N
ATOM   1077 HH11 ARG    70      49.277  50.761  47.778  1.00  0.00           H
ATOM   1078 HH12 ARG    70      47.643  50.409  48.378  1.00  0.00           H
ATOM   1079  NH2 ARG    70      47.519  48.113  47.839  1.00  0.00           N
ATOM   1080 HH21 ARG    70      47.418  47.170  47.490  1.00  0.00           H
ATOM   1081 HH22 ARG    70      46.772  48.512  48.388  1.00  0.00           H
ATOM   1082  C   ARG    70      52.590  43.814  49.213  1.00  0.00           C
ATOM   1083  O   ARG    70      53.622  44.460  48.853  1.00  0.00           O
ATOM   1084  N   SER    71      52.721  42.709  50.000  1.00  0.00           N
ATOM   1085  H   SER    71      51.919  42.112  50.149  1.00  0.00           H
ATOM   1086  CA  SER    71      54.066  42.275  50.464  1.00  0.00           C
ATOM   1087  HA  SER    71      54.495  43.218  50.805  1.00  0.00           H
ATOM   1088  CB  SER    71      53.987  41.202  51.556  1.00  0.00           C
ATOM   1089  HB2 SER    71      53.887  41.683  52.528  1.00  0.00           H
ATOM   1090  HB3 SER    71      53.076  40.623  51.407  1.00  0.00           H
ATOM   1091  OG  SER    71      55.241  40.423  51.533  1.00  0.00           O
ATOM   1092  HG  SER    71      55.156  39.753  52.214  1.00  0.00           H
ATOM   1093  C   SER    71      54.861  41.745  49.285  1.00  0.00           C
ATOM   1094  O   SER    71      54.355  40.884  48.586  1.00  0.00           O
ATOM   1095  N   PRO    72      56.048  42.289  48.948  1.00  0.00           N
ATOM   1096  CD  PRO    72      56.793  43.316  49.688  1.00  0.00           C
ATOM   1097  HD2 PRO    72      56.843  43.137  50.761  1.00  0.00           H
ATOM   1098  HD3 PRO    72      56.381  44.306  49.492  1.00  0.00           H
ATOM   1099  CG  PRO    72      58.232  43.349  49.197  1.00  0.00           C
ATOM   1100  HG2 PRO    72      58.745  42.628  49.833  1.00  0.00           H
ATOM   1101  HG3 PRO    72      58.713  44.326  49.152  1.00  0.00           H
ATOM   1102  CB  PRO    72      58.091  42.675  47.772  1.00  0.00           C
ATOM   1103  HB2 PRO    72      58.957  42.111  47.424  1.00  0.00           H
ATOM   1104  HB3 PRO    72      57.862  43.501  47.098  1.00  0.00           H
ATOM   1105  CA  PRO    72      56.843  41.751  47.884  1.00  0.00           C
ATOM   1106  HA  PRO    72      56.333  41.866  46.928  1.00  0.00           H
ATOM   1107  C   PRO    72      57.336  40.291  48.123  1.00  0.00           C
ATOM   1108  O   PRO    72      57.712  39.618  47.151  1.00  0.00           O
ATOM   1109  N   HID    73      57.259  39.746  49.359  1.00  0.00           N
ATOM   1110  H   HID    73      56.923  40.343  50.102  1.00  0.00           H
ATOM   1111  CA  HID    73      57.387  38.352  49.711  1.00  0.00           C
ATOM   1112  HA  HID    73      58.009  37.832  48.983  1.00  0.00           H
ATOM   1113  CB  HID    73      58.101  38.230  51.105  1.00  0.00           C
ATOM   1114  HB2 HID    73      57.448  38.634  51.879  1.00  0.00           H
ATOM   1115  HB3 HID    73      58.260  37.177  51.338  1.00  0.00           H
ATOM   1116  CG  HID    73      59.415  38.912  51.180  1.00  0.00           C
ATOM   1117  ND1 HID    73      60.630  38.520  50.711  1.00  0.00           N
ATOM   1118  HD1 HID    73      60.659  37.555  50.410  1.00  0.00           H
ATOM   1119  CE1 HID    73      61.622  39.388  51.029  1.00  0.00           C
ATOM   1120  HE1 HID    73      62.679  39.359  50.807  1.00  0.00           H
ATOM   1121  NE2 HID    73      61.020  40.505  51.570  1.00  0.00           N
ATOM   1122  CD2 HID    73      59.659  40.234  51.621  1.00  0.00           C
ATOM   1123  HD2 HID    73      58.907  40.821  52.129  1.00  0.00           H
ATOM   1124  C   HID    73      56.106  37.435  49.720  1.00  0.00           C
ATOM   1125  O   HID    73      56.049  36.266  50.227  1.00  0.00           O
ATOM   1126  N   ARG    74      54.954  37.981  49.334  1.00  0.00           N
ATOM   1127  H   ARG    74      55.056  38.935  49.019  1.00  0.00           H
ATOM   1128  CA  ARG    74      53.706  37.231  49.132  1.00  0.00           C
ATOM   1129  HA  ARG    74      53.659  36.463  49.904  1.00  0.00           H
ATOM   1130  CB  ARG    74      52.511  38.178  49.252  1.00  0.00           C
ATOM   1131  HB2 ARG    74      52.661  38.925  50.032  1.00  0.00           H
ATOM   1132  HB3 ARG    74      52.507  38.795  48.354  1.00  0.00           H
ATOM   1133  CG  ARG    74      51.251  37.456  49.524  1.00  0.00           C
ATOM   1134  HG2 ARG    74      50.978  36.804  48.694  1.00  0.00           H
ATOM   1135  HG3 ARG    74      51.361  37.020  50.516  1.00  0.00           H
ATOM   1136  CD  ARG    74      50.231  38.629  49.620  1.00  0.00           C
ATOM   1137  HD2 ARG    74      50.607  39.330  50.364  1.00  0.00           H
ATOM   1138  HD3 ARG    74      50.189  39.143  48.661  1.00  0.00           H
ATOM   1139  NE  ARG    74      48.913  38.065  49.973  1.00  0.00           N
ATOM   1140  HE  ARG    74      48.858  37.175  50.448  1.00  0.00           H
ATOM   1141  CZ  ARG    74      47.759  38.525  49.618  1.00  0.00           C
ATOM   1142  NH1 ARG    74      46.710  37.780  49.820  1.00  0.00           N
ATOM   1143 HH11 ARG    74      46.879  37.023  50.467  1.00  0.00           H
ATOM   1144 HH12 ARG    74      45.760  38.021  49.577  1.00  0.00           H
ATOM   1145  NH2 ARG    74      47.583  39.666  49.078  1.00  0.00           N
ATOM   1146 HH21 ARG    74      48.371  40.278  48.923  1.00  0.00           H
ATOM   1147 HH22 ARG    74      46.670  39.990  48.790  1.00  0.00           H
ATOM   1148  C   ARG    74      53.657  36.505  47.781  1.00  0.00           C
ATOM   1149  O   ARG    74      54.084  37.145  46.791  1.00  0.00           O
ATOM   1150  N   THR    75      53.064  35.268  47.651  1.00  0.00           N
ATOM   1151  H   THR    75      52.520  34.919  48.427  1.00  0.00           H
ATOM   1152  CA  THR    75      53.367  34.393  46.544  1.00  0.00           C
ATOM   1153  HA  THR    75      53.752  34.915  45.667  1.00  0.00           H
ATOM   1154  CB  THR    75      54.491  33.379  46.831  1.00  0.00           C
ATOM   1155  HB  THR    75      54.536  32.824  45.894  1.00  0.00           H
ATOM   1156  CG2 THR    75      55.804  34.053  47.298  1.00  0.00           C
ATOM   1157 HG21 THR    75      55.658  34.292  48.351  1.00  0.00           H
ATOM   1158 HG22 THR    75      56.607  33.316  47.246  1.00  0.00           H
ATOM   1159 HG23 THR    75      55.992  35.015  46.822  1.00  0.00           H
ATOM   1160  OG1 THR    75      54.060  32.469  47.847  1.00  0.00           O
ATOM   1161  HG1 THR    75      53.105  32.505  47.935  1.00  0.00           H
ATOM   1162  C   THR    75      52.133  33.603  46.166  1.00  0.00           C
ATOM   1163  O   THR    75      51.406  33.134  47.044  1.00  0.00           O
ATOM   1164  N   LEU    76      51.958  33.396  44.905  1.00  0.00           N
ATOM   1165  H   LEU    76      52.682  33.684  44.264  1.00  0.00           H
ATOM   1166  CA  LEU    76      51.113  32.456  44.322  1.00  0.00           C
ATOM   1167  HA  LEU    76      50.262  32.503  45.003  1.00  0.00           H
ATOM   1168  CB  LEU    76      50.707  32.923  42.962  1.00  0.00           C
ATOM   1169  HB2 LEU    76      50.297  33.925  43.088  1.00  0.00           H
ATOM   1170  HB3 LEU    76      51.694  32.882  42.502  1.00  0.00           H
ATOM   1171  CG  LEU    76      49.720  32.112  42.117  1.00  0.00           C
ATOM   1172  HG  LEU    76      49.949  31.049  42.193  1.00  0.00           H
ATOM   1173  CD1 LEU    76      48.281  32.240  42.604  1.00  0.00           C
ATOM   1174 HD11 LEU    76      48.056  33.306  42.580  1.00  0.00           H
ATOM   1175 HD12 LEU    76      47.668  31.744  41.852  1.00  0.00           H
ATOM   1176 HD13 LEU    76      48.036  31.663  43.496  1.00  0.00           H
ATOM   1177  CD2 LEU    76      49.955  32.578  40.727  1.00  0.00           C
ATOM   1178 HD21 LEU    76      49.224  32.146  40.042  1.00  0.00           H
ATOM   1179 HD22 LEU    76      49.928  33.666  40.678  1.00  0.00           H
ATOM   1180 HD23 LEU    76      50.949  32.262  40.413  1.00  0.00           H
ATOM   1181  C   LEU    76      51.719  31.084  44.400  1.00  0.00           C
ATOM   1182  O   LEU    76      52.810  30.797  43.887  1.00  0.00           O
ATOM   1183  N   MET    77      50.889  30.151  44.969  1.00  0.00           N
ATOM   1184  H   MET    77      49.947  30.435  45.195  1.00  0.00           H
ATOM   1185  CA  MET    77      51.148  28.728  44.879  1.00  0.00           C
ATOM   1186  HA  MET    77      51.910  28.635  44.105  1.00  0.00           H
ATOM   1187  CB  MET    77      51.903  28.149  46.126  1.00  0.00           C
ATOM   1188  HB2 MET    77      51.272  27.799  46.943  1.00  0.00           H
ATOM   1189  HB3 MET    77      52.317  27.200  45.790  1.00  0.00           H
ATOM   1190  CG  MET    77      53.148  28.866  46.619  1.00  0.00           C
ATOM   1191  HG2 MET    77      53.983  28.756  45.928  1.00  0.00           H
ATOM   1192  HG3 MET    77      53.052  29.949  46.706  1.00  0.00           H
ATOM   1193  SD  MET    77      53.744  28.213  48.151  1.00  0.00           S
ATOM   1194  CE  MET    77      54.396  26.617  47.646  1.00  0.00           C
ATOM   1195  HE1 MET    77      54.814  26.165  48.546  1.00  0.00           H
ATOM   1196  HE2 MET    77      53.559  26.032  47.266  1.00  0.00           H
ATOM   1197  HE3 MET    77      55.170  26.600  46.878  1.00  0.00           H
ATOM   1198  C   MET    77      49.856  27.919  44.545  1.00  0.00           C
ATOM   1199  O   MET    77      48.756  28.553  44.436  1.00  0.00           O
ATOM   1200  N   SER    78      49.978  26.678  44.128  1.00  0.00           N
ATOM   1201  H   SER    78      50.871  26.220  44.235  1.00  0.00           H
ATOM   1202  CA  SER    78      48.893  25.948  43.642  1.00  0.00           C
ATOM   1203  HA  SER    78      47.960  26.296  44.084  1.00  0.00           H
ATOM   1204  CB  SER    78      48.723  26.021  42.140  1.00  0.00           C
ATOM   1205  HB2 SER    78      47.671  25.857  41.902  1.00  0.00           H
ATOM   1206  HB3 SER    78      49.031  27.034  41.878  1.00  0.00           H
ATOM   1207  OG  SER    78      49.380  25.004  41.380  1.00  0.00           O
ATOM   1208  HG  SER    78      50.170  25.362  40.968  1.00  0.00           H
ATOM   1209  C   SER    78      49.033  24.493  44.096  1.00  0.00           C
ATOM   1210  O   SER    78      50.138  23.915  44.042  1.00  0.00           O
ATOM   1211  N   CYS    79      47.913  23.886  44.453  1.00  0.00           N
ATOM   1212  H   CYS    79      47.092  24.473  44.409  1.00  0.00           H
ATOM   1213  CA  CYS    79      47.728  22.456  44.778  1.00  0.00           C
ATOM   1214  HA  CYS    79      48.683  21.958  44.607  1.00  0.00           H
ATOM   1215  CB  CYS    79      47.517  22.280  46.316  1.00  0.00           C
ATOM   1216  HB2 CYS    79      47.641  21.240  46.620  1.00  0.00           H
ATOM   1217  HB3 CYS    79      48.313  22.795  46.854  1.00  0.00           H
ATOM   1218  SG  CYS    79      46.053  22.943  47.165  1.00  0.00           S
ATOM   1219  HG  CYS    79      45.179  21.947  46.991  1.00  0.00           H
ATOM   1220  C   CYS    79      46.615  21.800  43.904  1.00  0.00           C
ATOM   1221  O   CYS    79      45.977  22.412  43.063  1.00  0.00           O
ATOM   1222  N   PRO    80      46.265  20.505  44.135  1.00  0.00           N
ATOM   1223  CD  PRO    80      47.067  19.425  44.788  1.00  0.00           C
ATOM   1224  HD2 PRO    80      46.927  19.484  45.867  1.00  0.00           H
ATOM   1225  HD3 PRO    80      48.121  19.587  44.568  1.00  0.00           H
ATOM   1226  CG  PRO    80      46.509  18.072  44.335  1.00  0.00           C
ATOM   1227  HG2 PRO    80      46.465  17.447  45.228  1.00  0.00           H
ATOM   1228  HG3 PRO    80      46.934  17.656  43.421  1.00  0.00           H
ATOM   1229  CB  PRO    80      45.123  18.524  44.002  1.00  0.00           C
ATOM   1230  HB2 PRO    80      44.568  18.346  44.922  1.00  0.00           H
ATOM   1231  HB3 PRO    80      44.645  17.876  43.267  1.00  0.00           H
ATOM   1232  CA  PRO    80      45.079  19.922  43.573  1.00  0.00           C
ATOM   1233  HA  PRO    80      45.117  19.995  42.485  1.00  0.00           H
ATOM   1234  C   PRO    80      43.718  20.509  44.077  1.00  0.00           C
ATOM   1235  O   PRO    80      43.561  21.265  45.047  1.00  0.00           O
ATOM   1236  N   VAL    81      42.682  20.257  43.309  1.00  0.00           N
ATOM   1237  H   VAL    81      42.779  19.622  42.530  1.00  0.00           H
ATOM   1238  CA  VAL    81      41.314  20.661  43.677  1.00  0.00           C
ATOM   1239  HA  VAL    81      41.309  21.674  44.080  1.00  0.00           H
ATOM   1240  CB  VAL    81      40.269  20.489  42.529  1.00  0.00           C
ATOM   1241  HB  VAL    81      40.672  20.959  41.633  1.00  0.00           H
ATOM   1242  CG1 VAL    81      39.939  19.043  42.176  1.00  0.00           C
ATOM   1243 HG11 VAL    81      40.701  18.543  41.579  1.00  0.00           H
ATOM   1244 HG12 VAL    81      39.762  18.458  43.078  1.00  0.00           H
ATOM   1245 HG13 VAL    81      39.014  18.940  41.606  1.00  0.00           H
ATOM   1246  CG2 VAL    81      38.949  21.227  42.855  1.00  0.00           C
ATOM   1247 HG21 VAL    81      38.307  21.109  41.982  1.00  0.00           H
ATOM   1248 HG22 VAL    81      38.504  20.860  43.779  1.00  0.00           H
ATOM   1249 HG23 VAL    81      39.196  22.284  42.971  1.00  0.00           H
ATOM   1250  C   VAL    81      41.032  19.918  44.989  1.00  0.00           C
ATOM   1251  O   VAL    81      41.272  18.689  45.051  1.00  0.00           O
ATOM   1252  N   GLY    82      40.523  20.587  46.056  1.00  0.00           N
ATOM   1253  H   GLY    82      40.089  21.420  45.684  1.00  0.00           H
ATOM   1254  CA  GLY    82      40.158  20.131  47.345  1.00  0.00           C
ATOM   1255  HA2 GLY    82      39.632  20.876  47.943  1.00  0.00           H
ATOM   1256  HA3 GLY    82      39.727  19.134  47.255  1.00  0.00           H
ATOM   1257  C   GLY    82      41.294  19.738  48.292  1.00  0.00           C
ATOM   1258  O   GLY    82      40.895  19.451  49.460  1.00  0.00           O
ATOM   1259  N   GLU    83      42.593  19.697  47.904  1.00  0.00           N
ATOM   1260  H   GLU    83      42.774  20.220  47.059  1.00  0.00           H
ATOM   1261  CA  GLU    83      43.684  19.475  48.835  1.00  0.00           C
ATOM   1262  HA  GLU    83      43.245  18.626  49.359  1.00  0.00           H
ATOM   1263  CB  GLU    83      44.914  19.092  47.946  1.00  0.00           C
ATOM   1264  HB2 GLU    83      44.603  18.347  47.215  1.00  0.00           H
ATOM   1265  HB3 GLU    83      45.132  20.000  47.382  1.00  0.00           H
ATOM   1266  CG  GLU    83      46.121  18.568  48.761  1.00  0.00           C
ATOM   1267  HG2 GLU    83      46.955  18.240  48.140  1.00  0.00           H
ATOM   1268  HG3 GLU    83      46.563  19.392  49.322  1.00  0.00           H
ATOM   1269  CD  GLU    83      45.826  17.371  49.678  1.00  0.00           C
ATOM   1270  OE1 GLU    83      46.517  16.326  49.593  1.00  0.00           O
ATOM   1271  OE2 GLU    83      44.985  17.472  50.610  1.00  0.00           O
ATOM   1272  C   GLU    83      43.962  20.582  49.821  1.00  0.00           C
ATOM   1273  O   GLU    83      43.788  21.798  49.506  1.00  0.00           O
ATOM   1274  N   ALA    84      44.457  20.289  51.039  1.00  0.00           N
ATOM   1275  H   ALA    84      44.691  19.381  51.413  1.00  0.00           H
ATOM   1276  CA  ALA    84      44.805  21.416  52.005  1.00  0.00           C
ATOM   1277  HA  ALA    84      44.010  22.160  51.951  1.00  0.00           H
ATOM   1278  CB  ALA    84      44.766  20.972  53.463  1.00  0.00           C
ATOM   1279  HB1 ALA    84      45.332  21.683  54.065  1.00  0.00           H
ATOM   1280  HB2 ALA    84      43.754  21.048  53.861  1.00  0.00           H
ATOM   1281  HB3 ALA    84      45.388  20.088  53.603  1.00  0.00           H
ATOM   1282  C   ALA    84      46.241  21.944  51.534  1.00  0.00           C
ATOM   1283  O   ALA    84      47.109  21.125  51.320  1.00  0.00           O
ATOM   1284  N   PRO    85      46.479  23.264  51.429  1.00  0.00           N
ATOM   1285  CD  PRO    85      45.448  24.252  51.695  1.00  0.00           C
ATOM   1286  HD2 PRO    85      44.870  24.289  52.618  1.00  0.00           H
ATOM   1287  HD3 PRO    85      44.681  24.259  50.920  1.00  0.00           H
ATOM   1288  CG  PRO    85      46.218  25.595  51.560  1.00  0.00           C
ATOM   1289  HG2 PRO    85      46.748  25.799  52.491  1.00  0.00           H
ATOM   1290  HG3 PRO    85      45.566  26.409  51.244  1.00  0.00           H
ATOM   1291  CB  PRO    85      47.328  25.376  50.549  1.00  0.00           C
ATOM   1292  HB2 PRO    85      48.160  26.069  50.667  1.00  0.00           H
ATOM   1293  HB3 PRO    85      46.837  25.551  49.592  1.00  0.00           H
ATOM   1294  CA  PRO    85      47.706  23.851  50.781  1.00  0.00           C
ATOM   1295  HA  PRO    85      47.918  23.295  49.868  1.00  0.00           H
ATOM   1296  C   PRO    85      48.996  23.680  51.646  1.00  0.00           C
ATOM   1297  O   PRO    85      49.507  24.603  52.286  1.00  0.00           O
ATOM   1298  N   SER    86      49.580  22.485  51.534  1.00  0.00           N
ATOM   1299  H   SER    86      49.101  21.839  50.924  1.00  0.00           H
ATOM   1300  CA  SER    86      50.830  22.086  52.272  1.00  0.00           C
ATOM   1301  HA  SER    86      50.917  22.658  53.196  1.00  0.00           H
ATOM   1302  CB  SER    86      50.735  20.568  52.778  1.00  0.00           C
ATOM   1303  HB2 SER    86      49.924  20.431  53.493  1.00  0.00           H
ATOM   1304  HB3 SER    86      50.582  19.937  51.902  1.00  0.00           H
ATOM   1305  OG  SER    86      51.951  20.146  53.386  1.00  0.00           O
ATOM   1306  HG  SER    86      51.972  20.552  54.256  1.00  0.00           H
ATOM   1307  C   SER    86      52.046  22.292  51.408  1.00  0.00           C
ATOM   1308  O   SER    86      52.039  21.959  50.202  1.00  0.00           O
ATOM   1309  N   PRO    87      53.211  22.759  52.010  1.00  0.00           N
ATOM   1310  CD  PRO    87      53.476  23.284  53.311  1.00  0.00           C
ATOM   1311  HD2 PRO    87      52.737  22.935  54.031  1.00  0.00           H
ATOM   1312  HD3 PRO    87      53.515  24.362  53.468  1.00  0.00           H
ATOM   1313  CG  PRO    87      54.856  22.787  53.711  1.00  0.00           C
ATOM   1314  HG2 PRO    87      54.853  21.776  54.121  1.00  0.00           H
ATOM   1315  HG3 PRO    87      55.376  23.280  54.531  1.00  0.00           H
ATOM   1316  CB  PRO    87      55.614  22.841  52.396  1.00  0.00           C
ATOM   1317  HB2 PRO    87      56.456  22.151  52.360  1.00  0.00           H
ATOM   1318  HB3 PRO    87      56.195  23.760  52.463  1.00  0.00           H
ATOM   1319  CA  PRO    87      54.519  22.658  51.275  1.00  0.00           C
ATOM   1320  HA  PRO    87      54.565  23.415  50.491  1.00  0.00           H
ATOM   1321  C   PRO    87      54.740  21.294  50.559  1.00  0.00           C
ATOM   1322  O   PRO    87      55.435  21.395  49.555  1.00  0.00           O
ATOM   1323  N   TYR    88      54.184  20.169  51.069  1.00  0.00           N
ATOM   1324  H   TYR    88      53.687  20.250  51.943  1.00  0.00           H
ATOM   1325  CA  TYR    88      54.245  18.807  50.562  1.00  0.00           C
ATOM   1326  HA  TYR    88      55.256  18.556  50.241  1.00  0.00           H
ATOM   1327  CB  TYR    88      54.028  17.904  51.697  1.00  0.00           C
ATOM   1328  HB2 TYR    88      52.951  17.917  51.861  1.00  0.00           H
ATOM   1329  HB3 TYR    88      54.188  16.854  51.452  1.00  0.00           H
ATOM   1330  CG  TYR    88      54.708  18.243  53.085  1.00  0.00           C
ATOM   1331  CD1 TYR    88      55.993  18.743  53.283  1.00  0.00           C
ATOM   1332  HD1 TYR    88      56.680  18.881  52.461  1.00  0.00           H
ATOM   1333  CE1 TYR    88      56.480  18.951  54.554  1.00  0.00           C
ATOM   1334  HE1 TYR    88      57.497  19.274  54.725  1.00  0.00           H
ATOM   1335  CZ  TYR    88      55.640  18.718  55.667  1.00  0.00           C
ATOM   1336  OH  TYR    88      56.069  18.798  56.994  1.00  0.00           O
ATOM   1337  HH  TYR    88      55.475  19.233  57.612  1.00  0.00           H
ATOM   1338  CE2 TYR    88      54.387  18.300  55.526  1.00  0.00           C
ATOM   1339  HE2 TYR    88      53.720  18.147  56.363  1.00  0.00           H
ATOM   1340  CD2 TYR    88      53.869  18.093  54.229  1.00  0.00           C
ATOM   1341  HD2 TYR    88      52.831  17.844  54.066  1.00  0.00           H
ATOM   1342  C   TYR    88      53.316  18.407  49.427  1.00  0.00           C
ATOM   1343  O   TYR    88      53.368  17.246  48.976  1.00  0.00           O
ATOM   1344  N   ASN    89      52.448  19.346  48.998  1.00  0.00           N
ATOM   1345  H   ASN    89      52.354  20.231  49.477  1.00  0.00           H
ATOM   1346  CA  ASN    89      51.467  19.053  47.897  1.00  0.00           C
ATOM   1347  HA  ASN    89      51.835  18.299  47.201  1.00  0.00           H
ATOM   1348  CB  ASN    89      50.173  18.520  48.499  1.00  0.00           C
ATOM   1349  HB2 ASN    89      49.507  18.121  47.735  1.00  0.00           H
ATOM   1350  HB3 ASN    89      50.502  17.656  49.077  1.00  0.00           H
ATOM   1351  CG  ASN    89      49.435  19.473  49.417  1.00  0.00           C
ATOM   1352  OD1 ASN    89      49.502  20.735  49.230  1.00  0.00           O
ATOM   1353  ND2 ASN    89      48.812  18.994  50.477  1.00  0.00           N
ATOM   1354 HD21 ASN    89      48.200  19.613  50.990  1.00  0.00           H
ATOM   1355 HD22 ASN    89      48.794  17.991  50.590  1.00  0.00           H
ATOM   1356  C   ASN    89      51.225  20.259  46.978  1.00  0.00           C
ATOM   1357  O   ASN    89      50.500  20.239  45.983  1.00  0.00           O
ATOM   1358  N   SER    90      51.870  21.390  47.350  1.00  0.00           N
ATOM   1359  H   SER    90      52.465  21.291  48.160  1.00  0.00           H
ATOM   1360  CA  SER    90      51.760  22.688  46.632  1.00  0.00           C
ATOM   1361  HA  SER    90      50.935  22.651  45.920  1.00  0.00           H
ATOM   1362  CB  SER    90      51.411  23.814  47.678  1.00  0.00           C
ATOM   1363  HB2 SER    90      52.200  23.889  48.426  1.00  0.00           H
ATOM   1364  HB3 SER    90      51.354  24.747  47.116  1.00  0.00           H
ATOM   1365  OG  SER    90      50.220  23.523  48.334  1.00  0.00           O
ATOM   1366  HG  SER    90      50.343  22.749  48.890  1.00  0.00           H
ATOM   1367  C   SER    90      53.004  23.105  45.932  1.00  0.00           C
ATOM   1368  O   SER    90      54.074  23.304  46.543  1.00  0.00           O
ATOM   1369  N   ARG    91      52.966  23.209  44.583  1.00  0.00           N
ATOM   1370  H   ARG    91      52.056  23.210  44.147  1.00  0.00           H
ATOM   1371  CA  ARG    91      54.069  23.816  43.862  1.00  0.00           C
ATOM   1372  HA  ARG    91      55.006  23.606  44.378  1.00  0.00           H
ATOM   1373  CB  ARG    91      54.220  23.169  42.413  1.00  0.00           C
ATOM   1374  HB2 ARG    91      55.103  23.518  41.878  1.00  0.00           H
ATOM   1375  HB3 ARG    91      54.180  22.085  42.512  1.00  0.00           H
ATOM   1376  CG  ARG    91      53.043  23.616  41.528  1.00  0.00           C
ATOM   1377  HG2 ARG    91      52.133  23.600  42.129  1.00  0.00           H
ATOM   1378  HG3 ARG    91      53.106  24.663  41.231  1.00  0.00           H
ATOM   1379  CD  ARG    91      52.862  22.626  40.347  1.00  0.00           C
ATOM   1380  HD2 ARG    91      53.769  22.622  39.744  1.00  0.00           H
ATOM   1381  HD3 ARG    91      52.580  21.663  40.775  1.00  0.00           H
ATOM   1382  NE  ARG    91      51.862  23.128  39.370  1.00  0.00           N
ATOM   1383  HE  ARG    91      51.575  24.089  39.484  1.00  0.00           H
ATOM   1384  CZ  ARG    91      51.243  22.421  38.525  1.00  0.00           C
ATOM   1385  NH1 ARG    91      50.488  22.929  37.639  1.00  0.00           N
ATOM   1386 HH11 ARG    91      50.670  23.902  37.440  1.00  0.00           H
ATOM   1387 HH12 ARG    91      50.096  22.207  37.052  1.00  0.00           H
ATOM   1388  NH2 ARG    91      51.322  21.100  38.552  1.00  0.00           N
ATOM   1389 HH21 ARG    91      51.975  20.640  39.171  1.00  0.00           H
ATOM   1390 HH22 ARG    91      50.500  20.652  38.174  1.00  0.00           H
ATOM   1391  C   ARG    91      53.966  25.370  43.757  1.00  0.00           C
ATOM   1392  O   ARG    91      52.899  25.945  43.859  1.00  0.00           O
ATOM   1393  N   PHE    92      55.154  26.037  43.572  1.00  0.00           N
ATOM   1394  H   PHE    92      55.983  25.462  43.530  1.00  0.00           H
ATOM   1395  CA  PHE    92      55.228  27.475  43.486  1.00  0.00           C
ATOM   1396  HA  PHE    92      54.562  28.025  44.152  1.00  0.00           H
ATOM   1397  CB  PHE    92      56.646  27.869  43.943  1.00  0.00           C
ATOM   1398  HB2 PHE    92      56.850  27.659  44.993  1.00  0.00           H
ATOM   1399  HB3 PHE    92      57.353  27.140  43.546  1.00  0.00           H
ATOM   1400  CG  PHE    92      57.050  29.308  43.574  1.00  0.00           C
ATOM   1401  CD1 PHE    92      56.650  30.326  44.417  1.00  0.00           C
ATOM   1402  HD1 PHE    92      56.058  30.175  45.307  1.00  0.00           H
ATOM   1403  CE1 PHE    92      56.956  31.662  44.146  1.00  0.00           C
ATOM   1404  HE1 PHE    92      56.653  32.388  44.885  1.00  0.00           H
ATOM   1405  CZ  PHE    92      57.800  31.920  43.050  1.00  0.00           C
ATOM   1406  HZ  PHE    92      58.045  32.945  42.815  1.00  0.00           H
ATOM   1407  CE2 PHE    92      58.197  30.911  42.165  1.00  0.00           C
ATOM   1408  HE2 PHE    92      58.771  31.245  41.314  1.00  0.00           H
ATOM   1409  CD2 PHE    92      57.827  29.570  42.456  1.00  0.00           C
ATOM   1410  HD2 PHE    92      58.066  28.722  41.831  1.00  0.00           H
ATOM   1411  C   PHE    92      54.896  27.878  42.057  1.00  0.00           C
ATOM   1412  O   PHE    92      55.415  27.278  41.132  1.00  0.00           O
ATOM   1413  N   GLU    93      54.089  28.912  41.786  1.00  0.00           N
ATOM   1414  H   GLU    93      53.734  29.382  42.608  1.00  0.00           H
ATOM   1415  CA  GLU    93      53.704  29.478  40.464  1.00  0.00           C
ATOM   1416  HA  GLU    93      54.088  28.856  39.656  1.00  0.00           H
ATOM   1417  CB  GLU    93      52.194  29.549  40.278  1.00  0.00           C
ATOM   1418  HB2 GLU    93      51.780  30.166  41.076  1.00  0.00           H
ATOM   1419  HB3 GLU    93      51.973  30.149  39.395  1.00  0.00           H
ATOM   1420  CG  GLU    93      51.355  28.182  40.500  1.00  0.00           C
ATOM   1421  HG2 GLU    93      51.586  27.855  41.514  1.00  0.00           H
ATOM   1422  HG3 GLU    93      50.283  28.358  40.433  1.00  0.00           H
ATOM   1423  CD  GLU    93      51.735  27.027  39.581  1.00  0.00           C
ATOM   1424  OE1 GLU    93      52.591  27.206  38.673  1.00  0.00           O
ATOM   1425  OE2 GLU    93      51.151  25.889  39.757  1.00  0.00           O
ATOM   1426  C   GLU    93      54.334  30.812  40.240  1.00  0.00           C
ATOM   1427  O   GLU    93      54.973  31.013  39.118  1.00  0.00           O
ATOM   1428  N   SER    94      54.410  31.733  41.285  1.00  0.00           N
ATOM   1429  H   SER    94      53.865  31.429  42.080  1.00  0.00           H
ATOM   1430  CA  SER    94      54.787  33.109  41.036  1.00  0.00           C
ATOM   1431  HA  SER    94      55.788  33.066  40.606  1.00  0.00           H
ATOM   1432  CB  SER    94      53.713  33.758  40.201  1.00  0.00           C
ATOM   1433  HB2 SER    94      53.298  33.082  39.454  1.00  0.00           H
ATOM   1434  HB3 SER    94      52.947  34.053  40.917  1.00  0.00           H
ATOM   1435  OG  SER    94      54.259  34.905  39.554  1.00  0.00           O
ATOM   1436  HG  SER    94      54.689  34.570  38.765  1.00  0.00           H
ATOM   1437  C   SER    94      54.982  33.934  42.287  1.00  0.00           C
ATOM   1438  O   SER    94      54.142  33.695  43.186  1.00  0.00           O
ATOM   1439  N   VAL    95      55.875  34.949  42.318  1.00  0.00           N
ATOM   1440  H   VAL    95      56.222  35.071  41.377  1.00  0.00           H
ATOM   1441  CA  VAL    95      55.767  36.010  43.322  1.00  0.00           C
ATOM   1442  HA  VAL    95      55.551  35.660  44.332  1.00  0.00           H
ATOM   1443  CB  VAL    95      57.109  36.877  43.281  1.00  0.00           C
ATOM   1444  HB  VAL    95      57.461  36.979  42.255  1.00  0.00           H
ATOM   1445  CG1 VAL    95      56.998  38.113  44.054  1.00  0.00           C
ATOM   1446 HG11 VAL    95      57.891  38.724  43.925  1.00  0.00           H
ATOM   1447 HG12 VAL    95      56.142  38.720  43.759  1.00  0.00           H
ATOM   1448 HG13 VAL    95      56.817  37.977  45.120  1.00  0.00           H
ATOM   1449  CG2 VAL    95      58.351  36.157  43.853  1.00  0.00           C
ATOM   1450 HG21 VAL    95      58.229  35.905  44.907  1.00  0.00           H
ATOM   1451 HG22 VAL    95      58.507  35.230  43.303  1.00  0.00           H
ATOM   1452 HG23 VAL    95      59.229  36.795  43.760  1.00  0.00           H
ATOM   1453  C   VAL    95      54.595  36.981  42.910  1.00  0.00           C
ATOM   1454  O   VAL    95      54.582  37.505  41.808  1.00  0.00           O
ATOM   1455  N   ALA    96      53.604  37.159  43.795  1.00  0.00           N
ATOM   1456  H   ALA    96      53.664  36.848  44.754  1.00  0.00           H
ATOM   1457  CA  ALA    96      52.360  37.845  43.501  1.00  0.00           C
ATOM   1458  HA  ALA    96      52.458  38.748  42.899  1.00  0.00           H
ATOM   1459  CB  ALA    96      51.572  36.983  42.570  1.00  0.00           C
ATOM   1460  HB1 ALA    96      52.048  36.556  41.688  1.00  0.00           H
ATOM   1461  HB2 ALA    96      51.329  36.100  43.162  1.00  0.00           H
ATOM   1462  HB3 ALA    96      50.697  37.549  42.247  1.00  0.00           H
ATOM   1463  C   ALA    96      51.515  38.217  44.708  1.00  0.00           C
ATOM   1464  O   ALA    96      51.260  37.465  45.613  1.00  0.00           O
ATOM   1465  N   TRP    97      51.016  39.481  44.628  1.00  0.00           N
ATOM   1466  H   TRP    97      51.441  39.982  43.860  1.00  0.00           H
ATOM   1467  CA  TRP    97      50.027  40.024  45.554  1.00  0.00           C
ATOM   1468  HA  TRP    97      49.759  39.316  46.338  1.00  0.00           H
ATOM   1469  CB  TRP    97      50.595  41.251  46.239  1.00  0.00           C
ATOM   1470  HB2 TRP    97      49.813  41.558  46.934  1.00  0.00           H
ATOM   1471  HB3 TRP    97      51.302  40.861  46.972  1.00  0.00           H
ATOM   1472  CG  TRP    97      51.172  42.460  45.597  1.00  0.00           C
ATOM   1473  CD1 TRP    97      52.432  42.981  45.710  1.00  0.00           C
ATOM   1474  HD1 TRP    97      53.238  42.583  46.308  1.00  0.00           H
ATOM   1475  NE1 TRP    97      52.528  44.198  45.106  1.00  0.00           N
ATOM   1476  HE1 TRP    97      53.319  44.825  45.067  1.00  0.00           H
ATOM   1477  CE2 TRP    97      51.471  44.431  44.285  1.00  0.00           C
ATOM   1478  CZ2 TRP    97      51.239  45.446  43.401  1.00  0.00           C
ATOM   1479  HZ2 TRP    97      51.983  46.155  43.068  1.00  0.00           H
ATOM   1480  CH2 TRP    97      50.031  45.394  42.698  1.00  0.00           C
ATOM   1481  HH2 TRP    97      49.775  46.134  41.953  1.00  0.00           H
ATOM   1482  CZ3 TRP    97      49.044  44.434  42.870  1.00  0.00           C
ATOM   1483  HZ3 TRP    97      48.159  44.502  42.255  1.00  0.00           H
ATOM   1484  CE3 TRP    97      49.312  43.444  43.923  1.00  0.00           C
ATOM   1485  HE3 TRP    97      48.624  42.637  44.126  1.00  0.00           H
ATOM   1486  CD2 TRP    97      50.562  43.429  44.567  1.00  0.00           C
ATOM   1487  C   TRP    97      48.613  40.173  44.839  1.00  0.00           C
ATOM   1488  O   TRP    97      47.604  40.533  45.472  1.00  0.00           O
ATOM   1489  N   SER    98      48.468  39.793  43.554  1.00  0.00           N
ATOM   1490  H   SER    98      49.326  39.661  43.037  1.00  0.00           H
ATOM   1491  CA  SER    98      47.170  39.695  42.828  1.00  0.00           C
ATOM   1492  HA  SER    98      46.377  39.348  43.490  1.00  0.00           H
ATOM   1493  CB  SER    98      46.758  41.123  42.308  1.00  0.00           C
ATOM   1494  HB2 SER    98      46.647  41.856  43.107  1.00  0.00           H
ATOM   1495  HB3 SER    98      47.563  41.364  41.613  1.00  0.00           H
ATOM   1496  OG  SER    98      45.534  41.041  41.578  1.00  0.00           O
ATOM   1497  HG  SER    98      45.064  40.253  41.861  1.00  0.00           H
ATOM   1498  C   SER    98      47.446  38.672  41.705  1.00  0.00           C
ATOM   1499  O   SER    98      48.563  38.519  41.214  1.00  0.00           O
ATOM   1500  N   ALA    99      46.412  38.014  41.159  1.00  0.00           N
ATOM   1501  H   ALA    99      45.446  38.190  41.394  1.00  0.00           H
ATOM   1502  CA  ALA    99      46.680  36.850  40.225  1.00  0.00           C
ATOM   1503  HA  ALA    99      47.591  37.053  39.660  1.00  0.00           H
ATOM   1504  CB  ALA    99      46.984  35.687  41.188  1.00  0.00           C
ATOM   1505  HB1 ALA    99      47.777  35.908  41.903  1.00  0.00           H
ATOM   1506  HB2 ALA    99      46.068  35.420  41.715  1.00  0.00           H
ATOM   1507  HB3 ALA    99      47.224  34.833  40.556  1.00  0.00           H
ATOM   1508  C   ALA    99      45.446  36.367  39.355  1.00  0.00           C
ATOM   1509  O   ALA    99      44.272  36.680  39.574  1.00  0.00           O
ATOM   1510  N   SER   100      45.773  35.544  38.346  1.00  0.00           N
ATOM   1511  H   SER   100      46.760  35.334  38.312  1.00  0.00           H
ATOM   1512  CA  SER   100      44.697  34.795  37.625  1.00  0.00           C
ATOM   1513  HA  SER   100      43.836  34.564  38.254  1.00  0.00           H
ATOM   1514  CB  SER   100      44.082  35.687  36.506  1.00  0.00           C
ATOM   1515  HB2 SER   100      43.701  36.516  37.103  1.00  0.00           H
ATOM   1516  HB3 SER   100      44.808  35.923  35.728  1.00  0.00           H
ATOM   1517  OG  SER   100      42.984  34.965  35.937  1.00  0.00           O
ATOM   1518  HG  SER   100      42.362  34.745  36.635  1.00  0.00           H
ATOM   1519  C   SER   100      45.344  33.488  37.100  1.00  0.00           C
ATOM   1520  O   SER   100      46.578  33.412  37.020  1.00  0.00           O
ATOM   1521  N   ALA   101      44.606  32.563  36.596  1.00  0.00           N
ATOM   1522  H   ALA   101      43.599  32.586  36.526  1.00  0.00           H
ATOM   1523  CA  ALA   101      45.155  31.325  36.004  1.00  0.00           C
ATOM   1524  HA  ALA   101      45.948  31.569  35.298  1.00  0.00           H
ATOM   1525  CB  ALA   101      45.619  30.420  37.106  1.00  0.00           C
ATOM   1526  HB1 ALA   101      44.870  29.997  37.774  1.00  0.00           H
ATOM   1527  HB2 ALA   101      45.920  29.518  36.572  1.00  0.00           H
ATOM   1528  HB3 ALA   101      46.426  30.804  37.730  1.00  0.00           H
ATOM   1529  C   ALA   101      44.032  30.516  35.299  1.00  0.00           C
ATOM   1530  O   ALA   101      42.890  30.473  35.745  1.00  0.00           O
ATOM   1531  N   CYX   102      44.404  29.771  34.277  1.00  0.00           N
ATOM   1532  H   CYX   102      45.367  29.943  34.023  1.00  0.00           H
ATOM   1533  CA  CYX   102      43.627  28.967  33.298  1.00  0.00           C
ATOM   1534  HA  CYX   102      42.851  28.528  33.926  1.00  0.00           H
ATOM   1535  CB  CYX   102      42.823  29.976  32.456  1.00  0.00           C
ATOM   1536  HB2 CYX   102      42.162  29.471  31.751  1.00  0.00           H
ATOM   1537  HB3 CYX   102      42.204  30.381  33.257  1.00  0.00           H
ATOM   1538  SG  CYX   102      43.714  31.290  31.581  1.00  0.00           S
ATOM   1539  C   CYX   102      44.464  27.985  32.481  1.00  0.00           C
ATOM   1540  O   CYX   102      45.617  27.769  32.838  1.00  0.00           O
ATOM   1541  N   HIE   103      43.965  27.335  31.459  1.00  0.00           N
ATOM   1542  H   HIE   103      43.059  27.624  31.117  1.00  0.00           H
ATOM   1543  CA  HIE   103      44.636  26.218  30.686  1.00  0.00           C
ATOM   1544  HA  HIE   103      45.684  26.516  30.659  1.00  0.00           H
ATOM   1545  CB  HIE   103      44.450  24.909  31.460  1.00  0.00           C
ATOM   1546  HB2 HIE   103      44.907  25.105  32.431  1.00  0.00           H
ATOM   1547  HB3 HIE   103      43.377  24.853  31.644  1.00  0.00           H
ATOM   1548  CG  HIE   103      44.935  23.571  30.894  1.00  0.00           C
ATOM   1549  ND1 HIE   103      44.718  23.044  29.633  1.00  0.00           N
ATOM   1550  CE1 HIE   103      45.380  21.878  29.538  1.00  0.00           C
ATOM   1551  HE1 HIE   103      45.484  21.181  28.719  1.00  0.00           H
ATOM   1552  NE2 HIE   103      46.080  21.708  30.645  1.00  0.00           N
ATOM   1553  HE2 HIE   103      46.643  20.902  30.874  1.00  0.00           H
ATOM   1554  CD2 HIE   103      45.900  22.807  31.408  1.00  0.00           C
ATOM   1555  HD2 HIE   103      46.383  22.929  32.367  1.00  0.00           H
ATOM   1556  C   HIE   103      43.917  26.126  29.338  1.00  0.00           C
ATOM   1557  O   HIE   103      42.704  26.401  29.234  1.00  0.00           O
ATOM   1558  N   ASP   104      44.753  25.951  28.391  1.00  0.00           N
ATOM   1559  H   ASP   104      45.748  25.847  28.529  1.00  0.00           H
ATOM   1560  CA  ASP   104      44.423  26.197  26.892  1.00  0.00           C
ATOM   1561  HA  ASP   104      43.614  26.918  27.002  1.00  0.00           H
ATOM   1562  CB  ASP   104      45.576  26.949  26.181  1.00  0.00           C
ATOM   1563  HB2 ASP   104      45.235  27.418  25.258  1.00  0.00           H
ATOM   1564  HB3 ASP   104      45.739  27.857  26.761  1.00  0.00           H
ATOM   1565  CG  ASP   104      46.910  26.269  26.151  1.00  0.00           C
ATOM   1566  OD1 ASP   104      47.831  26.885  25.567  1.00  0.00           O
ATOM   1567  OD2 ASP   104      47.026  25.147  26.650  1.00  0.00           O
ATOM   1568  C   ASP   104      44.048  24.990  26.043  1.00  0.00           C
ATOM   1569  O   ASP   104      44.154  24.994  24.765  1.00  0.00           O
ATOM   1570  N   GLY   105      43.678  23.921  26.772  1.00  0.00           N
ATOM   1571  H   GLY   105      43.554  24.024  27.769  1.00  0.00           H
ATOM   1572  CA  GLY   105      43.601  22.613  26.228  1.00  0.00           C
ATOM   1573  HA2 GLY   105      42.890  22.089  26.866  1.00  0.00           H
ATOM   1574  HA3 GLY   105      43.210  22.675  25.211  1.00  0.00           H
ATOM   1575  C   GLY   105      44.813  21.794  26.149  1.00  0.00           C
ATOM   1576  O   GLY   105      44.734  20.608  25.812  1.00  0.00           O
ATOM   1577  N   THR   106      45.988  22.370  26.387  1.00  0.00           N
ATOM   1578  H   THR   106      45.978  23.344  26.654  1.00  0.00           H
ATOM   1579  CA  THR   106      47.326  21.702  26.353  1.00  0.00           C
ATOM   1580  HA  THR   106      47.119  20.632  26.350  1.00  0.00           H
ATOM   1581  CB  THR   106      48.157  22.087  25.072  1.00  0.00           C
ATOM   1582  HB  THR   106      49.117  21.582  25.171  1.00  0.00           H
ATOM   1583  CG2 THR   106      47.476  21.555  23.815  1.00  0.00           C
ATOM   1584 HG21 THR   106      46.943  20.640  24.069  1.00  0.00           H
ATOM   1585 HG22 THR   106      46.694  22.253  23.518  1.00  0.00           H
ATOM   1586 HG23 THR   106      48.179  21.317  23.016  1.00  0.00           H
ATOM   1587  OG1 THR   106      48.432  23.476  25.032  1.00  0.00           O
ATOM   1588  HG1 THR   106      47.822  23.959  25.594  1.00  0.00           H
ATOM   1589  C   THR   106      48.156  21.937  27.593  1.00  0.00           C
ATOM   1590  O   THR   106      48.687  20.944  28.059  1.00  0.00           O
ATOM   1591  N   SER   107      48.026  23.116  28.261  1.00  0.00           N
ATOM   1592  H   SER   107      47.512  23.903  27.892  1.00  0.00           H
ATOM   1593  CA  SER   107      49.001  23.626  29.200  1.00  0.00           C
ATOM   1594  HA  SER   107      49.370  22.750  29.733  1.00  0.00           H
ATOM   1595  CB  SER   107      50.349  24.115  28.533  1.00  0.00           C
ATOM   1596  HB2 SER   107      50.256  24.943  27.832  1.00  0.00           H
ATOM   1597  HB3 SER   107      51.027  24.405  29.335  1.00  0.00           H
ATOM   1598  OG  SER   107      51.023  23.127  27.798  1.00  0.00           O
ATOM   1599  HG  SER   107      51.248  22.501  28.490  1.00  0.00           H
ATOM   1600  C   SER   107      48.456  24.662  30.181  1.00  0.00           C
ATOM   1601  O   SER   107      47.761  25.618  29.826  1.00  0.00           O
ATOM   1602  N   TRP   108      48.840  24.676  31.450  1.00  0.00           N
ATOM   1603  H   TRP   108      49.488  24.006  31.841  1.00  0.00           H
ATOM   1604  CA  TRP   108      48.427  25.657  32.466  1.00  0.00           C
ATOM   1605  HA  TRP   108      47.365  25.897  32.413  1.00  0.00           H
ATOM   1606  CB  TRP   108      48.763  25.193  33.939  1.00  0.00           C
ATOM   1607  HB2 TRP   108      49.792  24.836  33.901  1.00  0.00           H
ATOM   1608  HB3 TRP   108      48.753  26.069  34.587  1.00  0.00           H
ATOM   1609  CG  TRP   108      47.807  24.088  34.503  1.00  0.00           C
ATOM   1610  CD1 TRP   108      47.976  22.761  34.406  1.00  0.00           C
ATOM   1611  HD1 TRP   108      48.845  22.172  34.154  1.00  0.00           H
ATOM   1612  NE1 TRP   108      46.773  22.152  34.866  1.00  0.00           N
ATOM   1613  HE1 TRP   108      46.754  21.156  35.030  1.00  0.00           H
ATOM   1614  CE2 TRP   108      45.797  23.099  35.149  1.00  0.00           C
ATOM   1615  CZ2 TRP   108      44.516  23.033  35.680  1.00  0.00           C
ATOM   1616  HZ2 TRP   108      43.985  22.119  35.902  1.00  0.00           H
ATOM   1617  CH2 TRP   108      43.799  24.246  35.954  1.00  0.00           C
ATOM   1618  HH2 TRP   108      42.784  24.192  36.321  1.00  0.00           H
ATOM   1619  CZ3 TRP   108      44.407  25.505  35.731  1.00  0.00           C
ATOM   1620  HZ3 TRP   108      43.817  26.390  35.925  1.00  0.00           H
ATOM   1621  CE3 TRP   108      45.790  25.531  35.385  1.00  0.00           C
ATOM   1622  HE3 TRP   108      46.218  26.494  35.150  1.00  0.00           H
ATOM   1623  CD2 TRP   108      46.477  24.356  35.036  1.00  0.00           C
ATOM   1624  C   TRP   108      49.110  27.026  32.277  1.00  0.00           C
ATOM   1625  O   TRP   108      50.336  27.126  32.235  1.00  0.00           O
ATOM   1626  N   LEU   109      48.278  28.144  32.266  1.00  0.00           N
ATOM   1627  H   LEU   109      47.298  27.934  32.397  1.00  0.00           H
ATOM   1628  CA  LEU   109      48.750  29.464  32.060  1.00  0.00           C
ATOM   1629  HA  LEU   109      49.831  29.519  31.932  1.00  0.00           H
ATOM   1630  CB  LEU   109      47.918  30.051  30.913  1.00  0.00           C
ATOM   1631  HB2 LEU   109      48.244  29.553  30.000  1.00  0.00           H
ATOM   1632  HB3 LEU   109      46.895  29.776  31.173  1.00  0.00           H
ATOM   1633  CG  LEU   109      48.115  31.622  30.739  1.00  0.00           C
ATOM   1634  HG  LEU   109      47.706  32.171  31.587  1.00  0.00           H
ATOM   1635  CD1 LEU   109      49.575  31.972  30.347  1.00  0.00           C
ATOM   1636 HD11 LEU   109      49.932  31.352  29.525  1.00  0.00           H
ATOM   1637 HD12 LEU   109      49.640  33.021  30.056  1.00  0.00           H
ATOM   1638 HD13 LEU   109      50.247  31.949  31.205  1.00  0.00           H
ATOM   1639  CD2 LEU   109      47.333  32.068  29.517  1.00  0.00           C
ATOM   1640 HD21 LEU   109      47.136  33.140  29.510  1.00  0.00           H
ATOM   1641 HD22 LEU   109      47.783  31.652  28.616  1.00  0.00           H
ATOM   1642 HD23 LEU   109      46.415  31.489  29.611  1.00  0.00           H
ATOM   1643  C   LEU   109      48.388  30.250  33.396  1.00  0.00           C
ATOM   1644  O   LEU   109      47.185  30.479  33.664  1.00  0.00           O
ATOM   1645  N   THR   110      49.405  30.805  34.075  1.00  0.00           N
ATOM   1646  H   THR   110      50.320  30.597  33.699  1.00  0.00           H
ATOM   1647  CA  THR   110      49.177  31.623  35.352  1.00  0.00           C
ATOM   1648  HA  THR   110      48.103  31.664  35.531  1.00  0.00           H
ATOM   1649  CB  THR   110      49.643  30.955  36.606  1.00  0.00           C
ATOM   1650  HB  THR   110      49.319  31.391  37.551  1.00  0.00           H
ATOM   1651  CG2 THR   110      48.990  29.539  36.617  1.00  0.00           C
ATOM   1652 HG21 THR   110      49.458  28.942  35.833  1.00  0.00           H
ATOM   1653 HG22 THR   110      48.990  29.144  37.632  1.00  0.00           H
ATOM   1654 HG23 THR   110      47.957  29.615  36.280  1.00  0.00           H
ATOM   1655  OG1 THR   110      51.083  30.716  36.589  1.00  0.00           O
ATOM   1656  HG1 THR   110      51.547  31.529  36.804  1.00  0.00           H
ATOM   1657  C   THR   110      49.779  33.015  35.237  1.00  0.00           C
ATOM   1658  O   THR   110      50.775  33.135  34.615  1.00  0.00           O
ATOM   1659  N   ILE   111      49.166  33.909  35.962  1.00  0.00           N
ATOM   1660  H   ILE   111      48.308  33.651  36.431  1.00  0.00           H
ATOM   1661  CA  ILE   111      49.539  35.294  36.021  1.00  0.00           C
ATOM   1662  HA  ILE   111      50.544  35.336  35.601  1.00  0.00           H
ATOM   1663  CB  ILE   111      48.514  36.227  35.252  1.00  0.00           C
ATOM   1664  HB  ILE   111      47.536  36.201  35.734  1.00  0.00           H
ATOM   1665  CG2 ILE   111      49.085  37.675  35.158  1.00  0.00           C
ATOM   1666 HG21 ILE   111      49.921  37.606  34.461  1.00  0.00           H
ATOM   1667 HG22 ILE   111      48.284  38.307  34.775  1.00  0.00           H
ATOM   1668 HG23 ILE   111      49.270  38.078  36.153  1.00  0.00           H
ATOM   1669  CG1 ILE   111      48.297  35.778  33.738  1.00  0.00           C
ATOM   1670 HG12 ILE   111      48.143  36.719  33.212  1.00  0.00           H
ATOM   1671 HG13 ILE   111      49.181  35.275  33.346  1.00  0.00           H
ATOM   1672  CD1 ILE   111      46.995  34.983  33.553  1.00  0.00           C
ATOM   1673 HD11 ILE   111      46.709  35.223  32.529  1.00  0.00           H
ATOM   1674 HD12 ILE   111      47.124  33.933  33.816  1.00  0.00           H
ATOM   1675 HD13 ILE   111      46.211  35.316  34.234  1.00  0.00           H
ATOM   1676  C   ILE   111      49.722  35.768  37.433  1.00  0.00           C
ATOM   1677  O   ILE   111      48.876  35.454  38.242  1.00  0.00           O
ATOM   1678  N   GLY   112      50.728  36.585  37.724  1.00  0.00           N
ATOM   1679  H   GLY   112      51.358  36.800  36.965  1.00  0.00           H
ATOM   1680  CA  GLY   112      50.912  37.151  39.038  1.00  0.00           C
ATOM   1681  HA2 GLY   112      49.993  37.170  39.622  1.00  0.00           H
ATOM   1682  HA3 GLY   112      51.662  36.502  39.489  1.00  0.00           H
ATOM   1683  C   GLY   112      51.516  38.570  38.986  1.00  0.00           C
ATOM   1684  O   GLY   112      52.283  38.793  38.075  1.00  0.00           O
ATOM   1685  N   ILE   113      51.011  39.501  39.835  1.00  0.00           N
ATOM   1686  H   ILE   113      50.765  39.139  40.746  1.00  0.00           H
ATOM   1687  CA  ILE   113      51.370  40.924  39.916  1.00  0.00           C
ATOM   1688  HA  ILE   113      52.191  41.152  39.236  1.00  0.00           H
ATOM   1689  CB  ILE   113      50.203  41.896  39.653  1.00  0.00           C
ATOM   1690  HB  ILE   113      49.527  41.861  40.507  1.00  0.00           H
ATOM   1691  CG2 ILE   113      50.717  43.347  39.519  1.00  0.00           C
ATOM   1692 HG21 ILE   113      51.519  43.544  38.808  1.00  0.00           H
ATOM   1693 HG22 ILE   113      49.973  44.067  39.177  1.00  0.00           H
ATOM   1694 HG23 ILE   113      51.004  43.727  40.499  1.00  0.00           H
ATOM   1695  CG1 ILE   113      49.326  41.411  38.416  1.00  0.00           C
ATOM   1696 HG12 ILE   113      49.880  41.455  37.478  1.00  0.00           H
ATOM   1697 HG13 ILE   113      48.924  40.399  38.475  1.00  0.00           H
ATOM   1698  CD1 ILE   113      48.005  42.166  38.287  1.00  0.00           C
ATOM   1699 HD11 ILE   113      47.334  42.081  39.142  1.00  0.00           H
ATOM   1700 HD12 ILE   113      48.269  43.205  38.094  1.00  0.00           H
ATOM   1701 HD13 ILE   113      47.458  41.765  37.434  1.00  0.00           H
ATOM   1702  C   ILE   113      51.959  41.234  41.242  1.00  0.00           C
ATOM   1703  O   ILE   113      51.375  40.788  42.244  1.00  0.00           O
ATOM   1704  N   SER   114      53.175  41.846  41.207  1.00  0.00           N
ATOM   1705  H   SER   114      53.668  41.983  40.336  1.00  0.00           H
ATOM   1706  CA  SER   114      54.093  42.153  42.322  1.00  0.00           C
ATOM   1707  HA  SER   114      53.591  42.236  43.286  1.00  0.00           H
ATOM   1708  CB  SER   114      55.077  40.970  42.412  1.00  0.00           C
ATOM   1709  HB2 SER   114      54.596  39.995  42.493  1.00  0.00           H
ATOM   1710  HB3 SER   114      55.764  40.921  41.567  1.00  0.00           H
ATOM   1711  OG  SER   114      55.833  41.127  43.635  1.00  0.00           O
ATOM   1712  HG  SER   114      55.404  40.668  44.360  1.00  0.00           H
ATOM   1713  C   SER   114      54.651  43.522  41.951  1.00  0.00           C
ATOM   1714  O   SER   114      54.880  43.775  40.760  1.00  0.00           O
ATOM   1715  N   GLY   115      55.165  44.166  43.014  1.00  0.00           N
ATOM   1716  H   GLY   115      54.986  43.731  43.908  1.00  0.00           H
ATOM   1717  CA  GLY   115      55.934  45.437  42.955  1.00  0.00           C
ATOM   1718  HA2 GLY   115      56.867  45.399  43.517  1.00  0.00           H
ATOM   1719  HA3 GLY   115      56.383  45.517  41.964  1.00  0.00           H
ATOM   1720  C   GLY   115      55.230  46.727  43.428  1.00  0.00           C
ATOM   1721  O   GLY   115      54.217  46.614  43.995  1.00  0.00           O
ATOM   1722  N   PRO   116      55.852  47.885  43.213  1.00  0.00           N
ATOM   1723  CD  PRO   116      57.188  48.110  42.751  1.00  0.00           C
ATOM   1724  HD2 PRO   116      57.256  48.294  41.679  1.00  0.00           H
ATOM   1725  HD3 PRO   116      57.845  47.267  42.964  1.00  0.00           H
ATOM   1726  CG  PRO   116      57.706  49.373  43.366  1.00  0.00           C
ATOM   1727  HG2 PRO   116      58.547  49.861  42.873  1.00  0.00           H
ATOM   1728  HG3 PRO   116      57.882  49.178  44.424  1.00  0.00           H
ATOM   1729  CB  PRO   116      56.431  50.177  43.277  1.00  0.00           C
ATOM   1730  HB2 PRO   116      56.354  50.568  42.262  1.00  0.00           H
ATOM   1731  HB3 PRO   116      56.591  51.019  43.951  1.00  0.00           H
ATOM   1732  CA  PRO   116      55.367  49.200  43.760  1.00  0.00           C
ATOM   1733  HA  PRO   116      55.277  49.139  44.845  1.00  0.00           H
ATOM   1734  C   PRO   116      53.982  49.546  43.298  1.00  0.00           C
ATOM   1735  O   PRO   116      53.543  49.136  42.249  1.00  0.00           O
ATOM   1736  N   ASP   117      53.376  50.555  44.033  1.00  0.00           N
ATOM   1737  H   ASP   117      53.804  51.021  44.820  1.00  0.00           H
ATOM   1738  CA  ASP   117      52.081  51.071  43.769  1.00  0.00           C
ATOM   1739  HA  ASP   117      51.348  50.266  43.711  1.00  0.00           H
ATOM   1740  CB  ASP   117      51.640  52.004  44.936  1.00  0.00           C
ATOM   1741  HB2 ASP   117      52.368  52.804  45.060  1.00  0.00           H
ATOM   1742  HB3 ASP   117      50.734  52.450  44.526  1.00  0.00           H
ATOM   1743  CG  ASP   117      51.270  51.237  46.212  1.00  0.00           C
ATOM   1744  OD1 ASP   117      51.473  50.005  46.319  1.00  0.00           O
ATOM   1745  OD2 ASP   117      50.665  51.853  47.114  1.00  0.00           O
ATOM   1746  C   ASP   117      51.940  51.787  42.439  1.00  0.00           C
ATOM   1747  O   ASP   117      50.889  51.611  41.817  1.00  0.00           O
ATOM   1748  N   ASN   118      52.939  52.529  41.985  1.00  0.00           N
ATOM   1749  H   ASN   118      53.786  52.464  42.532  1.00  0.00           H
ATOM   1750  CA  ASN   118      53.016  53.302  40.717  1.00  0.00           C
ATOM   1751  HA  ASN   118      52.018  53.554  40.359  1.00  0.00           H
ATOM   1752  CB  ASN   118      53.899  54.530  40.963  1.00  0.00           C
ATOM   1753  HB2 ASN   118      54.918  54.210  41.179  1.00  0.00           H
ATOM   1754  HB3 ASN   118      53.940  55.158  40.074  1.00  0.00           H
ATOM   1755  CG  ASN   118      53.333  55.425  42.029  1.00  0.00           C
ATOM   1756  OD1 ASN   118      53.994  55.681  43.092  1.00  0.00           O
ATOM   1757  ND2 ASN   118      52.242  56.086  41.832  1.00  0.00           N
ATOM   1758 HD21 ASN   118      51.930  56.756  42.520  1.00  0.00           H
ATOM   1759 HD22 ASN   118      51.762  56.038  40.944  1.00  0.00           H
ATOM   1760  C   ASN   118      53.553  52.493  39.514  1.00  0.00           C
ATOM   1761  O   ASN   118      53.877  53.157  38.482  1.00  0.00           O
ATOM   1762  N   GLY   119      53.787  51.204  39.630  1.00  0.00           N
ATOM   1763  H   GLY   119      53.407  50.848  40.495  1.00  0.00           H
ATOM   1764  CA  GLY   119      54.771  50.441  38.811  1.00  0.00           C
ATOM   1765  HA2 GLY   119      54.567  50.674  37.766  1.00  0.00           H
ATOM   1766  HA3 GLY   119      55.742  50.923  38.923  1.00  0.00           H
ATOM   1767  C   GLY   119      54.800  48.896  38.807  1.00  0.00           C
ATOM   1768  O   GLY   119      55.745  48.392  38.356  1.00  0.00           O
ATOM   1769  N   ALA   120      53.882  48.273  39.562  1.00  0.00           N
ATOM   1770  H   ALA   120      53.197  48.752  40.128  1.00  0.00           H
ATOM   1771  CA  ALA   120      53.616  46.843  39.588  1.00  0.00           C
ATOM   1772  HA  ALA   120      54.447  46.343  40.086  1.00  0.00           H
ATOM   1773  CB  ALA   120      52.431  46.507  40.405  1.00  0.00           C
ATOM   1774  HB1 ALA   120      52.296  47.198  41.237  1.00  0.00           H
ATOM   1775  HB2 ALA   120      51.545  46.495  39.770  1.00  0.00           H
ATOM   1776  HB3 ALA   120      52.526  45.514  40.847  1.00  0.00           H
ATOM   1777  C   ALA   120      53.358  46.326  38.204  1.00  0.00           C
ATOM   1778  O   ALA   120      53.155  47.087  37.266  1.00  0.00           O
ATOM   1779  N   VAL   121      53.542  45.046  37.954  1.00  0.00           N
ATOM   1780  H   VAL   121      53.673  44.407  38.725  1.00  0.00           H
ATOM   1781  CA  VAL   121      53.815  44.417  36.607  1.00  0.00           C
ATOM   1782  HA  VAL   121      53.489  45.111  35.833  1.00  0.00           H
ATOM   1783  CB  VAL   121      55.269  44.374  36.325  1.00  0.00           C
ATOM   1784  HB  VAL   121      55.758  43.867  37.156  1.00  0.00           H
ATOM   1785  CG1 VAL   121      55.585  43.472  35.101  1.00  0.00           C
ATOM   1786 HG11 VAL   121      54.987  43.700  34.218  1.00  0.00           H
ATOM   1787 HG12 VAL   121      56.646  43.540  34.861  1.00  0.00           H
ATOM   1788 HG13 VAL   121      55.399  42.417  35.304  1.00  0.00           H
ATOM   1789  CG2 VAL   121      55.870  45.781  36.192  1.00  0.00           C
ATOM   1790 HG21 VAL   121      55.297  46.413  35.513  1.00  0.00           H
ATOM   1791 HG22 VAL   121      56.057  46.274  37.147  1.00  0.00           H
ATOM   1792 HG23 VAL   121      56.918  45.639  35.927  1.00  0.00           H
ATOM   1793  C   VAL   121      53.208  43.057  36.637  1.00  0.00           C
ATOM   1794  O   VAL   121      53.623  42.264  37.537  1.00  0.00           O
ATOM   1795  N   ALA   122      52.271  42.708  35.751  1.00  0.00           N
ATOM   1796  H   ALA   122      51.984  43.443  35.121  1.00  0.00           H
ATOM   1797  CA  ALA   122      51.904  41.314  35.567  1.00  0.00           C
ATOM   1798  HA  ALA   122      51.816  40.965  36.596  1.00  0.00           H
ATOM   1799  CB  ALA   122      50.546  41.242  34.822  1.00  0.00           C
ATOM   1800  HB1 ALA   122      50.718  41.547  33.790  1.00  0.00           H
ATOM   1801  HB2 ALA   122      50.255  40.192  34.836  1.00  0.00           H
ATOM   1802  HB3 ALA   122      49.830  41.862  35.363  1.00  0.00           H
ATOM   1803  C   ALA   122      52.999  40.489  34.859  1.00  0.00           C
ATOM   1804  O   ALA   122      53.553  40.893  33.845  1.00  0.00           O
ATOM   1805  N   VAL   123      53.274  39.279  35.404  1.00  0.00           N
ATOM   1806  H   VAL   123      52.845  38.983  36.269  1.00  0.00           H
ATOM   1807  CA  VAL   123      54.316  38.316  34.857  1.00  0.00           C
ATOM   1808  HA  VAL   123      54.756  38.566  33.892  1.00  0.00           H
ATOM   1809  CB  VAL   123      55.332  38.113  35.999  1.00  0.00           C
ATOM   1810  HB  VAL   123      54.767  38.140  36.930  1.00  0.00           H
ATOM   1811  CG1 VAL   123      56.205  36.868  35.842  1.00  0.00           C
ATOM   1812 HG11 VAL   123      56.914  36.851  36.669  1.00  0.00           H
ATOM   1813 HG12 VAL   123      55.619  35.949  35.848  1.00  0.00           H
ATOM   1814 HG13 VAL   123      56.792  36.878  34.923  1.00  0.00           H
ATOM   1815  CG2 VAL   123      56.295  39.362  36.060  1.00  0.00           C
ATOM   1816 HG21 VAL   123      56.646  39.647  35.068  1.00  0.00           H
ATOM   1817 HG22 VAL   123      55.725  40.188  36.486  1.00  0.00           H
ATOM   1818 HG23 VAL   123      57.077  39.152  36.789  1.00  0.00           H
ATOM   1819  C   VAL   123      53.607  37.042  34.610  1.00  0.00           C
ATOM   1820  O   VAL   123      52.885  36.472  35.447  1.00  0.00           O
ATOM   1821  N   LEU   124      53.876  36.472  33.406  1.00  0.00           N
ATOM   1822  H   LEU   124      54.494  36.906  32.735  1.00  0.00           H
ATOM   1823  CA  LEU   124      53.201  35.295  32.906  1.00  0.00           C
ATOM   1824  HA  LEU   124      52.358  35.121  33.573  1.00  0.00           H
ATOM   1825  CB  LEU   124      52.573  35.647  31.499  1.00  0.00           C
ATOM   1826  HB2 LEU   124      53.380  36.012  30.863  1.00  0.00           H
ATOM   1827  HB3 LEU   124      52.306  34.664  31.112  1.00  0.00           H
ATOM   1828  CG  LEU   124      51.457  36.640  31.682  1.00  0.00           C
ATOM   1829  HG  LEU   124      51.089  36.624  32.708  1.00  0.00           H
ATOM   1830  CD1 LEU   124      51.860  38.129  31.396  1.00  0.00           C
ATOM   1831 HD11 LEU   124      52.802  38.278  31.922  1.00  0.00           H
ATOM   1832 HD12 LEU   124      52.079  38.141  30.329  1.00  0.00           H
ATOM   1833 HD13 LEU   124      51.061  38.830  31.640  1.00  0.00           H
ATOM   1834  CD2 LEU   124      50.244  36.325  30.809  1.00  0.00           C
ATOM   1835 HD21 LEU   124      50.471  36.521  29.761  1.00  0.00           H
ATOM   1836 HD22 LEU   124      49.821  35.328  30.926  1.00  0.00           H
ATOM   1837 HD23 LEU   124      49.467  37.025  31.120  1.00  0.00           H
ATOM   1838  C   LEU   124      54.092  33.992  32.854  1.00  0.00           C
ATOM   1839  O   LEU   124      55.113  33.924  32.078  1.00  0.00           O
ATOM   1840  N   LYS   125      53.683  32.922  33.612  1.00  0.00           N
ATOM   1841  H   LYS   125      52.925  33.051  34.265  1.00  0.00           H
ATOM   1842  CA  LYS   125      54.225  31.476  33.602  1.00  0.00           C
ATOM   1843  HA  LYS   125      55.102  31.518  32.955  1.00  0.00           H
ATOM   1844  CB  LYS   125      54.593  31.047  35.046  1.00  0.00           C
ATOM   1845  HB2 LYS   125      55.078  31.895  35.530  1.00  0.00           H
ATOM   1846  HB3 LYS   125      53.709  30.763  35.617  1.00  0.00           H
ATOM   1847  CG  LYS   125      55.709  29.940  34.934  1.00  0.00           C
ATOM   1848  HG2 LYS   125      55.299  29.164  34.288  1.00  0.00           H
ATOM   1849  HG3 LYS   125      56.518  30.461  34.423  1.00  0.00           H
ATOM   1850  CD  LYS   125      56.168  29.260  36.201  1.00  0.00           C
ATOM   1851  HD2 LYS   125      57.038  28.618  36.068  1.00  0.00           H
ATOM   1852  HD3 LYS   125      56.411  30.031  36.932  1.00  0.00           H
ATOM   1853  CE  LYS   125      55.096  28.374  36.711  1.00  0.00           C
ATOM   1854  HE2 LYS   125      54.243  28.920  37.113  1.00  0.00           H
ATOM   1855  HE3 LYS   125      54.798  27.741  35.875  1.00  0.00           H
ATOM   1856  NZ  LYS   125      55.536  27.437  37.769  1.00  0.00           N
ATOM   1857  HZ1 LYS   125      54.753  27.204  38.363  1.00  0.00           H
ATOM   1858  HZ2 LYS   125      55.966  26.612  37.378  1.00  0.00           H
ATOM   1859  HZ3 LYS   125      56.250  27.839  38.360  1.00  0.00           H
ATOM   1860  C   LYS   125      53.281  30.501  32.863  1.00  0.00           C
ATOM   1861  O   LYS   125      52.056  30.443  33.134  1.00  0.00           O
ATOM   1862  N   TYR   126      53.838  29.816  31.898  1.00  0.00           N
ATOM   1863  H   TYR   126      54.769  30.034  31.574  1.00  0.00           H
ATOM   1864  CA  TYR   126      53.075  28.827  31.007  1.00  0.00           C
ATOM   1865  HA  TYR   126      52.150  28.588  31.533  1.00  0.00           H
ATOM   1866  CB  TYR   126      52.899  29.537  29.628  1.00  0.00           C
ATOM   1867  HB2 TYR   126      52.448  30.525  29.714  1.00  0.00           H
ATOM   1868  HB3 TYR   126      53.864  29.866  29.240  1.00  0.00           H
ATOM   1869  CG  TYR   126      52.287  28.641  28.565  1.00  0.00           C
ATOM   1870  CD1 TYR   126      53.069  28.331  27.423  1.00  0.00           C
ATOM   1871  HD1 TYR   126      54.091  28.678  27.378  1.00  0.00           H
ATOM   1872  CE1 TYR   126      52.456  27.498  26.434  1.00  0.00           C
ATOM   1873  HE1 TYR   126      53.016  27.130  25.586  1.00  0.00           H
ATOM   1874  CZ  TYR   126      51.055  27.225  26.531  1.00  0.00           C
ATOM   1875  OH  TYR   126      50.460  26.521  25.579  1.00  0.00           O
ATOM   1876  HH  TYR   126      49.537  26.758  25.697  1.00  0.00           H
ATOM   1877  CE2 TYR   126      50.268  27.748  27.574  1.00  0.00           C
ATOM   1878  HE2 TYR   126      49.214  27.545  27.683  1.00  0.00           H
ATOM   1879  CD2 TYR   126      50.885  28.474  28.598  1.00  0.00           C
ATOM   1880  HD2 TYR   126      50.281  29.010  29.315  1.00  0.00           H
ATOM   1881  C   TYR   126      53.914  27.517  30.845  1.00  0.00           C
ATOM   1882  O   TYR   126      55.120  27.655  30.521  1.00  0.00           O
ATOM   1883  N   ASN   127      53.382  26.371  31.173  1.00  0.00           N
ATOM   1884  H   ASN   127      52.498  26.398  31.661  1.00  0.00           H
ATOM   1885  CA  ASN   127      54.084  25.117  30.939  1.00  0.00           C
ATOM   1886  HA  ASN   127      53.507  24.330  31.426  1.00  0.00           H
ATOM   1887  CB  ASN   127      54.165  24.784  29.499  1.00  0.00           C
ATOM   1888  HB2 ASN   127      53.257  25.105  28.987  1.00  0.00           H
ATOM   1889  HB3 ASN   127      55.014  25.273  29.019  1.00  0.00           H
ATOM   1890  CG  ASN   127      54.353  23.229  29.326  1.00  0.00           C
ATOM   1891  OD1 ASN   127      54.144  22.386  30.226  1.00  0.00           O
ATOM   1892  ND2 ASN   127      54.818  22.725  28.181  1.00  0.00           N
ATOM   1893 HD21 ASN   127      54.796  21.717  28.127  1.00  0.00           H
ATOM   1894 HD22 ASN   127      54.868  23.353  27.392  1.00  0.00           H
ATOM   1895  C   ASN   127      55.360  25.019  31.837  1.00  0.00           C
ATOM   1896  O   ASN   127      56.173  24.146  31.512  1.00  0.00           O
ATOM   1897  N   GLY   128      55.485  25.874  32.820  1.00  0.00           N
ATOM   1898  H   GLY   128      54.684  26.483  32.911  1.00  0.00           H
ATOM   1899  CA  GLY   128      56.643  25.987  33.710  1.00  0.00           C
ATOM   1900  HA2 GLY   128      56.231  26.102  34.712  1.00  0.00           H
ATOM   1901  HA3 GLY   128      57.223  25.064  33.710  1.00  0.00           H
ATOM   1902  C   GLY   128      57.667  27.032  33.215  1.00  0.00           C
ATOM   1903  O   GLY   128      58.717  27.203  33.855  1.00  0.00           O
ATOM   1904  N   ILE   129      57.429  27.778  32.129  1.00  0.00           N
ATOM   1905  H   ILE   129      56.636  27.540  31.551  1.00  0.00           H
ATOM   1906  CA  ILE   129      58.309  28.786  31.606  1.00  0.00           C
ATOM   1907  HA  ILE   129      59.248  28.804  32.160  1.00  0.00           H
ATOM   1908  CB  ILE   129      58.648  28.566  30.094  1.00  0.00           C
ATOM   1909  HB  ILE   129      57.750  28.526  29.478  1.00  0.00           H
ATOM   1910  CG2 ILE   129      59.523  29.724  29.522  1.00  0.00           C
ATOM   1911 HG21 ILE   129      58.855  30.571  29.371  1.00  0.00           H
ATOM   1912 HG22 ILE   129      60.203  30.118  30.278  1.00  0.00           H
ATOM   1913 HG23 ILE   129      60.018  29.466  28.586  1.00  0.00           H
ATOM   1914  CG1 ILE   129      59.410  27.286  29.655  1.00  0.00           C
ATOM   1915 HG12 ILE   129      59.865  27.479  28.683  1.00  0.00           H
ATOM   1916 HG13 ILE   129      60.217  27.061  30.353  1.00  0.00           H
ATOM   1917  CD1 ILE   129      58.489  26.102  29.687  1.00  0.00           C
ATOM   1918 HD11 ILE   129      57.515  26.349  29.267  1.00  0.00           H
ATOM   1919 HD12 ILE   129      59.050  25.310  29.189  1.00  0.00           H
ATOM   1920 HD13 ILE   129      58.322  25.761  30.709  1.00  0.00           H
ATOM   1921  C   ILE   129      57.713  30.234  31.858  1.00  0.00           C
ATOM   1922  O   ILE   129      56.587  30.428  31.442  1.00  0.00           O
ATOM   1923  N   ILE   130      58.473  31.075  32.527  1.00  0.00           N
ATOM   1924  H   ILE   130      59.305  30.772  33.015  1.00  0.00           H
ATOM   1925  CA  ILE   130      58.134  32.486  32.570  1.00  0.00           C
ATOM   1926  HA  ILE   130      57.063  32.542  32.765  1.00  0.00           H
ATOM   1927  CB  ILE   130      58.805  33.299  33.726  1.00  0.00           C
ATOM   1928  HB  ILE   130      59.859  33.085  33.550  1.00  0.00           H
ATOM   1929  CG2 ILE   130      58.419  34.823  33.542  1.00  0.00           C
ATOM   1930 HG21 ILE   130      59.002  35.200  32.702  1.00  0.00           H
ATOM   1931 HG22 ILE   130      57.344  34.952  33.418  1.00  0.00           H
ATOM   1932 HG23 ILE   130      58.764  35.412  34.392  1.00  0.00           H
ATOM   1933  CG1 ILE   130      58.383  32.680  35.068  1.00  0.00           C
ATOM   1934 HG12 ILE   130      57.305  32.783  35.187  1.00  0.00           H
ATOM   1935 HG13 ILE   130      58.584  31.610  35.123  1.00  0.00           H
ATOM   1936  CD1 ILE   130      59.197  33.325  36.272  1.00  0.00           C
ATOM   1937 HD11 ILE   130      59.110  32.670  37.138  1.00  0.00           H
ATOM   1938 HD12 ILE   130      60.237  33.436  35.963  1.00  0.00           H
ATOM   1939 HD13 ILE   130      58.851  34.340  36.469  1.00  0.00           H
ATOM   1940  C   ILE   130      58.486  33.123  31.263  1.00  0.00           C
ATOM   1941  O   ILE   130      59.637  33.092  30.833  1.00  0.00           O
ATOM   1942  N   THR   131      57.454  33.576  30.520  1.00  0.00           N
ATOM   1943  H   THR   131      56.545  33.558  30.959  1.00  0.00           H
ATOM   1944  CA  THR   131      57.628  33.857  29.027  1.00  0.00           C
ATOM   1945  HA  THR   131      58.694  33.705  28.857  1.00  0.00           H
ATOM   1946  CB  THR   131      56.784  32.807  28.337  1.00  0.00           C
ATOM   1947  HB  THR   131      57.122  31.821  28.656  1.00  0.00           H
ATOM   1948  CG2 THR   131      55.270  32.952  28.525  1.00  0.00           C
ATOM   1949 HG21 THR   131      54.746  32.186  27.951  1.00  0.00           H
ATOM   1950 HG22 THR   131      55.054  32.768  29.577  1.00  0.00           H
ATOM   1951 HG23 THR   131      55.002  33.930  28.128  1.00  0.00           H
ATOM   1952  OG1 THR   131      57.096  32.760  26.968  1.00  0.00           O
ATOM   1953  HG1 THR   131      58.050  32.718  26.869  1.00  0.00           H
ATOM   1954  C   THR   131      57.404  35.312  28.628  1.00  0.00           C
ATOM   1955  O   THR   131      58.028  35.852  27.770  1.00  0.00           O
ATOM   1956  N   ASP   132      56.487  35.954  29.347  1.00  0.00           N
ATOM   1957  H   ASP   132      56.134  35.531  30.193  1.00  0.00           H
ATOM   1958  CA  ASP   132      56.087  37.318  28.970  1.00  0.00           C
ATOM   1959  HA  ASP   132      57.030  37.729  28.608  1.00  0.00           H
ATOM   1960  CB  ASP   132      54.948  37.180  27.944  1.00  0.00           C
ATOM   1961  HB2 ASP   132      54.957  36.241  27.391  1.00  0.00           H
ATOM   1962  HB3 ASP   132      53.943  37.175  28.367  1.00  0.00           H
ATOM   1963  CG  ASP   132      54.899  38.419  26.950  1.00  0.00           C
ATOM   1964  OD1 ASP   132      54.054  38.270  26.118  1.00  0.00           O
ATOM   1965  OD2 ASP   132      55.674  39.414  27.141  1.00  0.00           O
ATOM   1966  C   ASP   132      55.603  38.187  30.141  1.00  0.00           C
ATOM   1967  O   ASP   132      55.471  37.682  31.249  1.00  0.00           O
ATOM   1968  N   THR   133      55.371  39.471  29.878  1.00  0.00           N
ATOM   1969  H   THR   133      55.383  39.754  28.908  1.00  0.00           H
ATOM   1970  CA  THR   133      55.020  40.508  30.842  1.00  0.00           C
ATOM   1971  HA  THR   133      54.764  40.052  31.798  1.00  0.00           H
ATOM   1972  CB  THR   133      56.335  41.277  31.189  1.00  0.00           C
ATOM   1973  HB  THR   133      56.580  41.884  30.318  1.00  0.00           H
ATOM   1974  CG2 THR   133      56.233  42.235  32.391  1.00  0.00           C
ATOM   1975 HG21 THR   133      55.982  41.629  33.262  1.00  0.00           H
ATOM   1976 HG22 THR   133      57.213  42.711  32.434  1.00  0.00           H
ATOM   1977 HG23 THR   133      55.432  42.962  32.264  1.00  0.00           H
ATOM   1978  OG1 THR   133      57.566  40.585  31.354  1.00  0.00           O
ATOM   1979  HG1 THR   133      57.421  39.879  31.988  1.00  0.00           H
ATOM   1980  C   THR   133      53.898  41.444  30.376  1.00  0.00           C
ATOM   1981  O   THR   133      53.951  41.838  29.229  1.00  0.00           O
ATOM   1982  N   ILE   134      53.014  41.880  31.252  1.00  0.00           N
ATOM   1983  H   ILE   134      53.085  41.493  32.182  1.00  0.00           H
ATOM   1984  CA  ILE   134      52.302  43.213  31.024  1.00  0.00           C
ATOM   1985  HA  ILE   134      52.567  43.632  30.052  1.00  0.00           H
ATOM   1986  CB  ILE   134      50.801  43.013  30.989  1.00  0.00           C
ATOM   1987  HB  ILE   134      50.457  42.640  31.955  1.00  0.00           H
ATOM   1988  CG2 ILE   134      50.071  44.332  30.782  1.00  0.00           C
ATOM   1989 HG21 ILE   134      50.236  44.769  31.767  1.00  0.00           H
ATOM   1990 HG22 ILE   134      50.417  44.964  29.963  1.00  0.00           H
ATOM   1991 HG23 ILE   134      49.010  44.093  30.718  1.00  0.00           H
ATOM   1992  CG1 ILE   134      50.350  41.985  29.821  1.00  0.00           C
ATOM   1993 HG12 ILE   134      50.119  42.545  28.914  1.00  0.00           H
ATOM   1994 HG13 ILE   134      51.226  41.382  29.584  1.00  0.00           H
ATOM   1995  CD1 ILE   134      49.260  41.054  30.256  1.00  0.00           C
ATOM   1996 HD11 ILE   134      48.970  40.459  29.390  1.00  0.00           H
ATOM   1997 HD12 ILE   134      49.685  40.417  31.031  1.00  0.00           H
ATOM   1998 HD13 ILE   134      48.445  41.667  30.642  1.00  0.00           H
ATOM   1999  C   ILE   134      52.644  44.135  32.137  1.00  0.00           C
ATOM   2000  O   ILE   134      52.349  43.911  33.304  1.00  0.00           O
ATOM   2001  N   LYS   135      53.411  45.215  31.849  1.00  0.00           N
ATOM   2002  H   LYS   135      53.510  45.459  30.874  1.00  0.00           H
ATOM   2003  CA  LYS   135      53.812  46.250  32.808  1.00  0.00           C
ATOM   2004  HA  LYS   135      54.013  45.846  33.801  1.00  0.00           H
ATOM   2005  CB  LYS   135      54.993  46.995  32.160  1.00  0.00           C
ATOM   2006  HB2 LYS   135      54.737  47.408  31.184  1.00  0.00           H
ATOM   2007  HB3 LYS   135      55.330  47.789  32.827  1.00  0.00           H
ATOM   2008  CG  LYS   135      56.226  46.056  32.177  1.00  0.00           C
ATOM   2009  HG2 LYS   135      56.278  45.625  33.178  1.00  0.00           H
ATOM   2010  HG3 LYS   135      56.117  45.202  31.508  1.00  0.00           H
ATOM   2011  CD  LYS   135      57.565  46.868  31.855  1.00  0.00           C
ATOM   2012  HD2 LYS   135      57.504  47.263  30.841  1.00  0.00           H
ATOM   2013  HD3 LYS   135      57.622  47.770  32.463  1.00  0.00           H
ATOM   2014  CE  LYS   135      58.791  45.985  31.944  1.00  0.00           C
ATOM   2015  HE2 LYS   135      58.891  45.429  32.876  1.00  0.00           H
ATOM   2016  HE3 LYS   135      58.722  45.272  31.121  1.00  0.00           H
ATOM   2017  NZ  LYS   135      60.028  46.750  31.809  1.00  0.00           N
ATOM   2018  HZ1 LYS   135      60.020  47.358  31.002  1.00  0.00           H
ATOM   2019  HZ2 LYS   135      60.221  47.379  32.575  1.00  0.00           H
ATOM   2020  HZ3 LYS   135      60.822  46.125  31.819  1.00  0.00           H
ATOM   2021  C   LYS   135      52.610  47.203  33.030  1.00  0.00           C
ATOM   2022  O   LYS   135      51.590  47.142  32.353  1.00  0.00           O
ATOM   2023  N   SER   136      52.748  48.129  34.017  1.00  0.00           N
ATOM   2024  H   SER   136      53.663  48.204  34.437  1.00  0.00           H
ATOM   2025  CA  SER   136      51.771  49.201  34.231  1.00  0.00           C
ATOM   2026  HA  SER   136      50.774  48.762  34.176  1.00  0.00           H
ATOM   2027  CB  SER   136      52.019  49.721  35.631  1.00  0.00           C
ATOM   2028  HB2 SER   136      51.645  49.053  36.407  1.00  0.00           H
ATOM   2029  HB3 SER   136      53.083  49.706  35.863  1.00  0.00           H
ATOM   2030  OG  SER   136      51.474  50.988  35.859  1.00  0.00           O
ATOM   2031  HG  SER   136      50.527  51.034  35.708  1.00  0.00           H
ATOM   2032  C   SER   136      51.778  50.289  33.188  1.00  0.00           C
ATOM   2033  O   SER   136      52.659  50.419  32.387  1.00  0.00           O
ATOM   2034  N   TRP   137      50.661  51.029  33.052  1.00  0.00           N
ATOM   2035  H   TRP   137      49.873  50.852  33.658  1.00  0.00           H
ATOM   2036  CA  TRP   137      50.390  52.065  31.990  1.00  0.00           C
ATOM   2037  HA  TRP   137      51.263  52.487  31.493  1.00  0.00           H
ATOM   2038  CB  TRP   137      49.527  51.219  30.961  1.00  0.00           C
ATOM   2039  HB2 TRP   137      49.315  51.738  30.026  1.00  0.00           H
ATOM   2040  HB3 TRP   137      50.160  50.368  30.713  1.00  0.00           H
ATOM   2041  CG  TRP   137      48.162  50.696  31.382  1.00  0.00           C
ATOM   2042  CD1 TRP   137      47.072  51.477  31.318  1.00  0.00           C
ATOM   2043  HD1 TRP   137      46.964  52.468  30.900  1.00  0.00           H
ATOM   2044  NE1 TRP   137      45.972  50.686  31.627  1.00  0.00           N
ATOM   2045  HE1 TRP   137      45.007  50.984  31.577  1.00  0.00           H
ATOM   2046  CE2 TRP   137      46.298  49.379  31.837  1.00  0.00           C
ATOM   2047  CZ2 TRP   137      45.561  48.227  32.256  1.00  0.00           C
ATOM   2048  HZ2 TRP   137      44.506  48.269  32.482  1.00  0.00           H
ATOM   2049  CH2 TRP   137      46.302  47.025  32.457  1.00  0.00           C
ATOM   2050  HH2 TRP   137      45.763  46.163  32.820  1.00  0.00           H
ATOM   2051  CZ3 TRP   137      47.662  46.958  32.356  1.00  0.00           C
ATOM   2052  HZ3 TRP   137      48.134  46.000  32.522  1.00  0.00           H
ATOM   2053  CE3 TRP   137      48.385  48.104  32.014  1.00  0.00           C
ATOM   2054  HE3 TRP   137      49.465  48.077  32.035  1.00  0.00           H
ATOM   2055  CD2 TRP   137      47.746  49.370  31.749  1.00  0.00           C
ATOM   2056  C   TRP   137      49.517  53.259  32.454  1.00  0.00           C
ATOM   2057  O   TRP   137      49.385  54.258  31.748  1.00  0.00           O
ATOM   2058  N   ARG   138      48.960  53.202  33.679  1.00  0.00           N
ATOM   2059  H   ARG   138      49.091  52.344  34.194  1.00  0.00           H
ATOM   2060  CA  ARG   138      48.193  54.348  34.345  1.00  0.00           C
ATOM   2061  HA  ARG   138      48.581  55.201  33.790  1.00  0.00           H
ATOM   2062  CB  ARG   138      46.709  54.061  34.086  1.00  0.00           C
ATOM   2063  HB2 ARG   138      46.481  53.801  33.053  1.00  0.00           H
ATOM   2064  HB3 ARG   138      46.456  53.160  34.645  1.00  0.00           H
ATOM   2065  CG  ARG   138      45.746  55.151  34.519  1.00  0.00           C
ATOM   2066  HG2 ARG   138      44.744  54.777  34.311  1.00  0.00           H
ATOM   2067  HG3 ARG   138      45.772  55.266  35.603  1.00  0.00           H
ATOM   2068  CD  ARG   138      46.140  56.583  33.891  1.00  0.00           C
ATOM   2069  HD2 ARG   138      47.187  56.706  34.170  1.00  0.00           H
ATOM   2070  HD3 ARG   138      45.959  56.621  32.817  1.00  0.00           H
ATOM   2071  NE  ARG   138      45.218  57.533  34.491  1.00  0.00           N
ATOM   2072  HE  ARG   138      44.328  57.688  34.039  1.00  0.00           H
ATOM   2073  CZ  ARG   138      45.297  58.253  35.635  1.00  0.00           C
ATOM   2074  NH1 ARG   138      46.210  58.064  36.506  1.00  0.00           N
ATOM   2075 HH11 ARG   138      46.883  57.347  36.274  1.00  0.00           H
ATOM   2076 HH12 ARG   138      46.117  58.559  37.382  1.00  0.00           H
ATOM   2077  NH2 ARG   138      44.379  59.137  35.914  1.00  0.00           N
ATOM   2078 HH21 ARG   138      43.571  59.248  35.318  1.00  0.00           H
ATOM   2079 HH22 ARG   138      44.726  59.975  36.359  1.00  0.00           H
ATOM   2080  C   ARG   138      48.577  54.681  35.758  1.00  0.00           C
ATOM   2081  O   ARG   138      48.128  55.686  36.287  1.00  0.00           O
ATOM   2082  N   ASN   139      49.429  53.867  36.350  1.00  0.00           N
ATOM   2083  H   ASN   139      49.496  52.955  35.921  1.00  0.00           H
ATOM   2084  CA  ASN   139      50.456  54.232  37.367  1.00  0.00           C
ATOM   2085  HA  ASN   139      50.961  53.271  37.457  1.00  0.00           H
ATOM   2086  CB  ASN   139      51.391  55.294  36.860  1.00  0.00           C
ATOM   2087  HB2 ASN   139      50.760  56.165  36.686  1.00  0.00           H
ATOM   2088  HB3 ASN   139      52.209  55.594  37.514  1.00  0.00           H
ATOM   2089  CG  ASN   139      52.013  54.923  35.515  1.00  0.00           C
ATOM   2090  OD1 ASN   139      51.808  55.532  34.445  1.00  0.00           O
ATOM   2091  ND2 ASN   139      52.758  53.867  35.526  1.00  0.00           N
ATOM   2092 HD21 ASN   139      53.218  53.595  34.669  1.00  0.00           H
ATOM   2093 HD22 ASN   139      52.933  53.478  36.442  1.00  0.00           H
ATOM   2094  C   ASN   139      49.797  54.465  38.809  1.00  0.00           C
ATOM   2095  O   ASN   139      50.303  55.308  39.567  1.00  0.00           O
ATOM   2096  N   ASN   140      48.774  53.654  39.116  1.00  0.00           N
ATOM   2097  H   ASN   140      48.465  52.993  38.418  1.00  0.00           H
ATOM   2098  CA  ASN   140      48.208  53.525  40.465  1.00  0.00           C
ATOM   2099  HA  ASN   140      48.901  53.502  41.306  1.00  0.00           H
ATOM   2100  CB  ASN   140      47.218  54.655  40.680  1.00  0.00           C
ATOM   2101  HB2 ASN   140      47.908  55.498  40.636  1.00  0.00           H
ATOM   2102  HB3 ASN   140      46.623  54.530  39.776  1.00  0.00           H
ATOM   2103  CG  ASN   140      46.552  54.728  42.016  1.00  0.00           C
ATOM   2104  OD1 ASN   140      46.720  53.875  42.918  1.00  0.00           O
ATOM   2105  ND2 ASN   140      45.765  55.759  42.223  1.00  0.00           N
ATOM   2106 HD21 ASN   140      45.515  56.058  43.155  1.00  0.00           H
ATOM   2107 HD22 ASN   140      45.743  56.480  41.516  1.00  0.00           H
ATOM   2108  C   ASN   140      47.638  52.069  40.566  1.00  0.00           C
ATOM   2109  O   ASN   140      46.493  51.814  40.200  1.00  0.00           O
ATOM   2110  N   ILE   141      48.443  51.147  41.047  1.00  0.00           N
ATOM   2111  H   ILE   141      49.323  51.543  41.341  1.00  0.00           H
ATOM   2112  CA  ILE   141      48.335  49.744  41.306  1.00  0.00           C
ATOM   2113  HA  ILE   141      49.356  49.396  41.465  1.00  0.00           H
ATOM   2114  CB  ILE   141      47.549  49.382  42.570  1.00  0.00           C
ATOM   2115  HB  ILE   141      46.504  49.682  42.489  1.00  0.00           H
ATOM   2116  CG2 ILE   141      47.548  47.905  42.971  1.00  0.00           C
ATOM   2117 HG21 ILE   141      46.881  47.778  43.823  1.00  0.00           H
ATOM   2118 HG22 ILE   141      47.293  47.230  42.153  1.00  0.00           H
ATOM   2119 HG23 ILE   141      48.511  47.493  43.270  1.00  0.00           H
ATOM   2120  CG1 ILE   141      48.138  50.181  43.779  1.00  0.00           C
ATOM   2121 HG12 ILE   141      49.035  49.762  44.235  1.00  0.00           H
ATOM   2122 HG13 ILE   141      48.457  51.202  43.577  1.00  0.00           H
ATOM   2123  CD1 ILE   141      47.028  50.346  44.793  1.00  0.00           C
ATOM   2124 HD11 ILE   141      46.755  49.431  45.317  1.00  0.00           H
ATOM   2125 HD12 ILE   141      47.324  51.059  45.562  1.00  0.00           H
ATOM   2126 HD13 ILE   141      46.144  50.830  44.377  1.00  0.00           H
ATOM   2127  C   ILE   141      47.706  49.048  40.176  1.00  0.00           C
ATOM   2128  O   ILE   141      46.473  48.870  40.152  1.00  0.00           O
ATOM   2129  N   LEU   142      48.543  48.432  39.320  1.00  0.00           N
ATOM   2130  H   LEU   142      49.517  48.618  39.512  1.00  0.00           H
ATOM   2131  CA  LEU   142      48.098  47.483  38.258  1.00  0.00           C
ATOM   2132  HA  LEU   142      47.379  48.092  37.712  1.00  0.00           H
ATOM   2133  CB  LEU   142      49.283  47.167  37.351  1.00  0.00           C
ATOM   2134  HB2 LEU   142      49.436  47.965  36.623  1.00  0.00           H
ATOM   2135  HB3 LEU   142      50.230  47.102  37.887  1.00  0.00           H
ATOM   2136  CG  LEU   142      48.978  45.907  36.435  1.00  0.00           C
ATOM   2137  HG  LEU   142      48.707  45.027  37.018  1.00  0.00           H
ATOM   2138  CD1 LEU   142      47.869  46.218  35.428  1.00  0.00           C
ATOM   2139 HD11 LEU   142      47.708  45.346  34.795  1.00  0.00           H
ATOM   2140 HD12 LEU   142      46.942  46.403  35.972  1.00  0.00           H
ATOM   2141 HD13 LEU   142      48.136  47.111  34.864  1.00  0.00           H
ATOM   2142  CD2 LEU   142      50.182  45.548  35.610  1.00  0.00           C
ATOM   2143 HD21 LEU   142      50.923  45.066  36.249  1.00  0.00           H
ATOM   2144 HD22 LEU   142      49.978  44.736  34.913  1.00  0.00           H
ATOM   2145 HD23 LEU   142      50.553  46.373  35.001  1.00  0.00           H
ATOM   2146  C   LEU   142      47.472  46.215  38.973  1.00  0.00           C
ATOM   2147  O   LEU   142      48.100  45.673  39.858  1.00  0.00           O
ATOM   2148  N   ARG   143      46.336  45.695  38.513  1.00  0.00           N
ATOM   2149  H   ARG   143      45.869  46.230  37.797  1.00  0.00           H
ATOM   2150  CA  ARG   143      45.542  44.699  39.257  1.00  0.00           C
ATOM   2151  HA  ARG   143      46.278  44.018  39.683  1.00  0.00           H
ATOM   2152  CB  ARG   143      44.796  45.391  40.447  1.00  0.00           C
ATOM   2153  HB2 ARG   143      44.053  44.839  41.025  1.00  0.00           H
ATOM   2154  HB3 ARG   143      45.546  45.690  41.180  1.00  0.00           H
ATOM   2155  CG  ARG   143      43.946  46.629  40.147  1.00  0.00           C
ATOM   2156  HG2 ARG   143      44.388  47.341  39.449  1.00  0.00           H
ATOM   2157  HG3 ARG   143      42.966  46.375  39.742  1.00  0.00           H
ATOM   2158  CD  ARG   143      43.816  47.476  41.367  1.00  0.00           C
ATOM   2159  HD2 ARG   143      43.424  46.855  42.172  1.00  0.00           H
ATOM   2160  HD3 ARG   143      44.778  47.884  41.678  1.00  0.00           H
ATOM   2161  NE  ARG   143      42.810  48.473  41.111  1.00  0.00           N
ATOM   2162  HE  ARG   143      41.879  48.275  41.449  1.00  0.00           H
ATOM   2163  CZ  ARG   143      42.905  49.754  40.627  1.00  0.00           C
ATOM   2164  NH1 ARG   143      41.917  50.535  40.700  1.00  0.00           N
ATOM   2165 HH11 ARG   143      41.030  50.187  41.037  1.00  0.00           H
ATOM   2166 HH12 ARG   143      41.912  51.411  40.199  1.00  0.00           H
ATOM   2167  NH2 ARG   143      43.991  50.127  40.007  1.00  0.00           N
ATOM   2168 HH21 ARG   143      44.753  49.465  39.960  1.00  0.00           H
ATOM   2169 HH22 ARG   143      44.122  51.047  39.613  1.00  0.00           H
ATOM   2170  C   ARG   143      44.610  43.841  38.368  1.00  0.00           C
ATOM   2171  O   ARG   143      44.258  44.310  37.289  1.00  0.00           O
ATOM   2172  N   THR   144      44.360  42.601  38.759  1.00  0.00           N
ATOM   2173  H   THR   144      44.697  42.361  39.680  1.00  0.00           H
ATOM   2174  CA  THR   144      43.580  41.506  38.118  1.00  0.00           C
ATOM   2175  HA  THR   144      43.013  41.885  37.268  1.00  0.00           H
ATOM   2176  CB  THR   144      44.616  40.614  37.323  1.00  0.00           C
ATOM   2177  HB  THR   144      45.227  41.271  36.704  1.00  0.00           H
ATOM   2178  CG2 THR   144      45.383  39.738  38.337  1.00  0.00           C
ATOM   2179 HG21 THR   144      45.868  38.958  37.751  1.00  0.00           H
ATOM   2180 HG22 THR   144      46.129  40.219  38.971  1.00  0.00           H
ATOM   2181 HG23 THR   144      44.604  39.340  38.987  1.00  0.00           H
ATOM   2182  OG1 THR   144      43.898  39.793  36.337  1.00  0.00           O
ATOM   2183  HG1 THR   144      43.667  40.373  35.608  1.00  0.00           H
ATOM   2184  C   THR   144      42.440  40.750  38.906  1.00  0.00           C
ATOM   2185  O   THR   144      42.003  41.036  40.002  1.00  0.00           O
ATOM   2186  N   GLN   145      41.965  39.727  38.248  1.00  0.00           N
ATOM   2187  H   GLN   145      42.420  39.430  37.398  1.00  0.00           H
ATOM   2188  CA  GLN   145      40.783  38.920  38.558  1.00  0.00           C
ATOM   2189  HA  GLN   145      39.857  39.478  38.420  1.00  0.00           H
ATOM   2190  CB  GLN   145      40.808  37.796  37.540  1.00  0.00           C
ATOM   2191  HB2 GLN   145      41.764  37.285  37.661  1.00  0.00           H
ATOM   2192  HB3 GLN   145      40.008  37.107  37.810  1.00  0.00           H
ATOM   2193  CG  GLN   145      40.620  38.263  36.080  1.00  0.00           C
ATOM   2194  HG2 GLN   145      39.718  38.872  36.041  1.00  0.00           H
ATOM   2195  HG3 GLN   145      41.493  38.841  35.776  1.00  0.00           H
ATOM   2196  CD  GLN   145      40.348  37.157  35.054  1.00  0.00           C
ATOM   2197  OE1 GLN   145      41.125  36.910  34.172  1.00  0.00           O
ATOM   2198  NE2 GLN   145      39.226  36.437  35.178  1.00  0.00           N
ATOM   2199 HE21 GLN   145      38.583  36.797  35.869  1.00  0.00           H
ATOM   2200 HE22 GLN   145      39.078  35.554  34.711  1.00  0.00           H
ATOM   2201  C   GLN   145      40.720  38.252  39.986  1.00  0.00           C
ATOM   2202  O   GLN   145      39.679  38.165  40.549  1.00  0.00           O
ATOM   2203  N   GLU   146      41.805  37.624  40.545  1.00  0.00           N
ATOM   2204  H   GLU   146      42.731  37.895  40.245  1.00  0.00           H
ATOM   2205  CA  GLU   146      41.639  36.687  41.680  1.00  0.00           C
ATOM   2206  HA  GLU   146      42.637  36.251  41.731  1.00  0.00           H
ATOM   2207  CB  GLU   146      41.316  37.327  43.045  1.00  0.00           C
ATOM   2208  HB2 GLU   146      40.264  37.600  43.119  1.00  0.00           H
ATOM   2209  HB3 GLU   146      41.574  36.581  43.798  1.00  0.00           H
ATOM   2210  CG  GLU   146      42.086  38.583  43.537  1.00  0.00           C
ATOM   2211  HG2 GLU   146      41.774  39.396  42.881  1.00  0.00           H
ATOM   2212  HG3 GLU   146      41.909  38.808  44.588  1.00  0.00           H
ATOM   2213  CD  GLU   146      43.619  38.380  43.373  1.00  0.00           C
ATOM   2214  OE1 GLU   146      44.194  37.512  44.095  1.00  0.00           O
ATOM   2215  OE2 GLU   146      44.263  39.138  42.608  1.00  0.00           O
ATOM   2216  C   GLU   146      40.777  35.408  41.315  1.00  0.00           C
ATOM   2217  O   GLU   146      39.984  34.927  42.056  1.00  0.00           O
ATOM   2218  N   SER   147      40.807  35.032  40.074  1.00  0.00           N
ATOM   2219  H   SER   147      41.424  35.449  39.391  1.00  0.00           H
ATOM   2220  CA  SER   147      39.879  33.973  39.465  1.00  0.00           C
ATOM   2221  HA  SER   147      39.744  33.235  40.255  1.00  0.00           H
ATOM   2222  CB  SER   147      38.439  34.559  39.176  1.00  0.00           C
ATOM   2223  HB2 SER   147      38.514  35.147  38.262  1.00  0.00           H
ATOM   2224  HB3 SER   147      37.774  33.718  38.975  1.00  0.00           H
ATOM   2225  OG  SER   147      37.956  35.400  40.148  1.00  0.00           O
ATOM   2226  HG  SER   147      38.545  35.214  40.882  1.00  0.00           H
ATOM   2227  C   SER   147      40.456  33.253  38.277  1.00  0.00           C
ATOM   2228  O   SER   147      41.545  33.500  37.817  1.00  0.00           O
ATOM   2229  N   GLH   148      39.614  32.317  37.803  1.00  0.00           N
ATOM   2230  H   GLH   148      38.721  32.236  38.267  1.00  0.00           H
ATOM   2231  CA  GLH   148      39.884  31.608  36.553  1.00  0.00           C
ATOM   2232  HA  GLH   148      40.887  31.190  36.633  1.00  0.00           H
ATOM   2233  CB  GLH   148      38.721  30.449  36.366  1.00  0.00           C
ATOM   2234  HB2 GLH   148      38.866  29.604  37.038  1.00  0.00           H
ATOM   2235  HB3 GLH   148      37.683  30.771  36.440  1.00  0.00           H
ATOM   2236  CG  GLH   148      38.847  29.930  34.968  1.00  0.00           C
ATOM   2237  HG2 GLH   148      38.262  30.516  34.258  1.00  0.00           H
ATOM   2238  HG3 GLH   148      39.888  29.994  34.652  1.00  0.00           H
ATOM   2239  CD  GLH   148      38.489  28.499  34.696  1.00  0.00           C
ATOM   2240  OE1 GLH   148      37.905  27.784  35.522  1.00  0.00           O
ATOM   2241  OE2 GLH   148      38.707  28.100  33.421  1.00  0.00           O
ATOM   2242  HE2 GLH   148      38.622  27.149  33.315  1.00  0.00           H
ATOM   2243  C   GLH   148      39.933  32.692  35.460  1.00  0.00           C
ATOM   2244  O   GLH   148      38.983  33.450  35.274  1.00  0.00           O
ATOM   2245  N   CYX   149      41.023  32.794  34.688  1.00  0.00           N
ATOM   2246  H   CYX   149      41.744  32.097  34.810  1.00  0.00           H
ATOM   2247  CA  CYX   149      40.998  33.352  33.297  1.00  0.00           C
ATOM   2248  HA  CYX   149      40.493  34.316  33.341  1.00  0.00           H
ATOM   2249  CB  CYX   149      42.383  33.730  32.857  1.00  0.00           C
ATOM   2250  HB2 CYX   149      42.267  34.007  31.809  1.00  0.00           H
ATOM   2251  HB3 CYX   149      42.570  34.665  33.384  1.00  0.00           H
ATOM   2252  SG  CYX   149      43.881  32.688  33.008  1.00  0.00           S
ATOM   2253  C   CYX   149      40.231  32.478  32.275  1.00  0.00           C
ATOM   2254  O   CYX   149      40.165  31.242  32.489  1.00  0.00           O
ATOM   2255  N   ALA   150      39.712  33.066  31.269  1.00  0.00           N
ATOM   2256  H   ALA   150      39.786  34.068  31.162  1.00  0.00           H
ATOM   2257  CA  ALA   150      38.666  32.437  30.432  1.00  0.00           C
ATOM   2258  HA  ALA   150      38.123  31.615  30.900  1.00  0.00           H
ATOM   2259  CB  ALA   150      37.496  33.409  30.006  1.00  0.00           C
ATOM   2260  HB1 ALA   150      36.781  32.771  29.486  1.00  0.00           H
ATOM   2261  HB2 ALA   150      36.979  33.905  30.827  1.00  0.00           H
ATOM   2262  HB3 ALA   150      37.970  34.096  29.305  1.00  0.00           H
ATOM   2263  C   ALA   150      39.395  31.787  29.243  1.00  0.00           C
ATOM   2264  O   ALA   150      40.348  32.292  28.714  1.00  0.00           O
ATOM   2265  N   CYX   151      38.945  30.595  28.793  1.00  0.00           N
ATOM   2266  H   CYX   151      38.258  30.099  29.343  1.00  0.00           H
ATOM   2267  CA  CYX   151      39.606  30.019  27.562  1.00  0.00           C
ATOM   2268  HA  CYX   151      40.194  30.807  27.092  1.00  0.00           H
ATOM   2269  CB  CYX   151      40.565  28.882  27.955  1.00  0.00           C
ATOM   2270  HB2 CYX   151      40.035  27.996  28.308  1.00  0.00           H
ATOM   2271  HB3 CYX   151      41.080  28.570  27.047  1.00  0.00           H
ATOM   2272  SG  CYX   151      41.873  29.334  29.186  1.00  0.00           S
ATOM   2273  C   CYX   151      38.669  29.512  26.479  1.00  0.00           C
ATOM   2274  O   CYX   151      37.636  28.905  26.713  1.00  0.00           O
ATOM   2275  N   VAL   152      39.023  29.916  25.238  1.00  0.00           N
ATOM   2276  H   VAL   152      39.968  30.268  25.182  1.00  0.00           H
ATOM   2277  CA  VAL   152      38.455  29.612  23.921  1.00  0.00           C
ATOM   2278  HA  VAL   152      38.069  28.598  24.022  1.00  0.00           H
ATOM   2279  CB  VAL   152      37.294  30.506  23.483  1.00  0.00           C
ATOM   2280  HB  VAL   152      37.760  31.457  23.228  1.00  0.00           H
ATOM   2281  CG1 VAL   152      36.602  30.028  22.258  1.00  0.00           C
ATOM   2282 HG11 VAL   152      37.215  30.192  21.373  1.00  0.00           H
ATOM   2283 HG12 VAL   152      36.257  29.002  22.389  1.00  0.00           H
ATOM   2284 HG13 VAL   152      35.771  30.690  22.014  1.00  0.00           H
ATOM   2285  CG2 VAL   152      36.203  30.880  24.564  1.00  0.00           C
ATOM   2286 HG21 VAL   152      35.768  29.937  24.894  1.00  0.00           H
ATOM   2287 HG22 VAL   152      36.695  31.440  25.359  1.00  0.00           H
ATOM   2288 HG23 VAL   152      35.436  31.568  24.209  1.00  0.00           H
ATOM   2289  C   VAL   152      39.457  29.401  22.782  1.00  0.00           C
ATOM   2290  O   VAL   152      40.282  30.257  22.499  1.00  0.00           O
ATOM   2291  N   ASN   153      39.316  28.327  22.038  1.00  0.00           N
ATOM   2292  H   ASN   153      38.681  27.598  22.330  1.00  0.00           H
ATOM   2293  CA  ASN   153      40.039  28.009  20.772  1.00  0.00           C
ATOM   2294  HA  ASN   153      39.719  26.985  20.582  1.00  0.00           H
ATOM   2295  CB  ASN   153      39.479  28.780  19.551  1.00  0.00           C
ATOM   2296  HB2 ASN   153      38.405  28.942  19.639  1.00  0.00           H
ATOM   2297  HB3 ASN   153      39.912  29.778  19.608  1.00  0.00           H
ATOM   2298  CG  ASN   153      39.752  28.177  18.188  1.00  0.00           C
ATOM   2299  OD1 ASN   153      39.603  26.944  18.030  1.00  0.00           O
ATOM   2300  ND2 ASN   153      39.976  28.990  17.161  1.00  0.00           N
ATOM   2301 HD21 ASN   153      39.989  28.520  16.268  1.00  0.00           H
ATOM   2302 HD22 ASN   153      39.641  29.942  17.220  1.00  0.00           H
ATOM   2303  C   ASN   153      41.593  27.925  20.889  1.00  0.00           C
ATOM   2304  O   ASN   153      42.241  28.825  20.408  1.00  0.00           O
ATOM   2305  N   GLY   154      42.021  26.934  21.701  1.00  0.00           N
ATOM   2306  H   GLY   154      41.325  26.241  21.938  1.00  0.00           H
ATOM   2307  CA  GLY   154      43.488  26.729  21.904  1.00  0.00           C
ATOM   2308  HA2 GLY   154      43.671  25.781  22.409  1.00  0.00           H
ATOM   2309  HA3 GLY   154      43.952  26.491  20.946  1.00  0.00           H
ATOM   2310  C   GLY   154      44.294  27.968  22.485  1.00  0.00           C
ATOM   2311  O   GLY   154      45.463  28.077  22.316  1.00  0.00           O
ATOM   2312  N   SER   155      43.607  28.864  23.213  1.00  0.00           N
ATOM   2313  H   SER   155      42.622  28.738  23.396  1.00  0.00           H
ATOM   2314  CA  SER   155      44.057  30.181  23.757  1.00  0.00           C
ATOM   2315  HA  SER   155      45.005  30.131  24.292  1.00  0.00           H
ATOM   2316  CB  SER   155      44.079  31.153  22.620  1.00  0.00           C
ATOM   2317  HB2 SER   155      44.472  30.678  21.722  1.00  0.00           H
ATOM   2318  HB3 SER   155      43.082  31.444  22.288  1.00  0.00           H
ATOM   2319  OG  SER   155      44.801  32.352  22.763  1.00  0.00           O
ATOM   2320  HG  SER   155      45.589  32.241  23.300  1.00  0.00           H
ATOM   2321  C   SER   155      43.153  30.648  24.832  1.00  0.00           C
ATOM   2322  O   SER   155      42.059  30.132  25.045  1.00  0.00           O
ATOM   2323  N   CYX   156      43.632  31.654  25.622  1.00  0.00           N
ATOM   2324  H   CYX   156      44.490  32.084  25.307  1.00  0.00           H
ATOM   2325  CA  CYX   156      43.035  32.094  26.922  1.00  0.00           C
ATOM   2326  HA  CYX   156      41.982  31.889  26.724  1.00  0.00           H
ATOM   2327  CB  CYX   156      43.567  31.417  28.151  1.00  0.00           C
ATOM   2328  HB2 CYX   156      44.516  31.942  28.257  1.00  0.00           H
ATOM   2329  HB3 CYX   156      42.891  31.753  28.936  1.00  0.00           H
ATOM   2330  SG  CYX   156      43.573  29.613  28.135  1.00  0.00           S
ATOM   2331  C   CYX   156      43.042  33.715  27.127  1.00  0.00           C
ATOM   2332  O   CYX   156      43.912  34.378  26.529  1.00  0.00           O
ATOM   2333  N   PHE   157      42.159  34.215  27.949  1.00  0.00           N
ATOM   2334  H   PHE   157      41.734  33.509  28.533  1.00  0.00           H
ATOM   2335  CA  PHE   157      41.805  35.593  27.999  1.00  0.00           C
ATOM   2336  HA  PHE   157      42.539  36.252  27.538  1.00  0.00           H
ATOM   2337  CB  PHE   157      40.569  35.961  27.275  1.00  0.00           C
ATOM   2338  HB2 PHE   157      39.679  35.605  27.793  1.00  0.00           H
ATOM   2339  HB3 PHE   157      40.515  37.040  27.127  1.00  0.00           H
ATOM   2340  CG  PHE   157      40.493  35.394  25.843  1.00  0.00           C
ATOM   2341  CD1 PHE   157      40.064  34.017  25.671  1.00  0.00           C
ATOM   2342  HD1 PHE   157      39.974  33.392  26.548  1.00  0.00           H
ATOM   2343  CE1 PHE   157      39.835  33.548  24.371  1.00  0.00           C
ATOM   2344  HE1 PHE   157      39.561  32.504  24.342  1.00  0.00           H
ATOM   2345  CZ  PHE   157      40.248  34.307  23.245  1.00  0.00           C
ATOM   2346  HZ  PHE   157      40.329  33.793  22.299  1.00  0.00           H
ATOM   2347  CE2 PHE   157      40.864  35.562  23.466  1.00  0.00           C
ATOM   2348  HE2 PHE   157      41.375  36.116  22.693  1.00  0.00           H
ATOM   2349  CD2 PHE   157      40.935  36.177  24.744  1.00  0.00           C
ATOM   2350  HD2 PHE   157      41.460  37.105  24.909  1.00  0.00           H
ATOM   2351  C   PHE   157      41.605  36.166  29.420  1.00  0.00           C
ATOM   2352  O   PHE   157      41.102  35.477  30.268  1.00  0.00           O
ATOM   2353  N   THR   158      42.124  37.356  29.629  1.00  0.00           N
ATOM   2354  H   THR   158      42.582  37.844  28.872  1.00  0.00           H
ATOM   2355  CA  THR   158      42.114  37.984  31.024  1.00  0.00           C
ATOM   2356  HA  THR   158      41.376  37.449  31.623  1.00  0.00           H
ATOM   2357  CB  THR   158      43.503  37.707  31.690  1.00  0.00           C
ATOM   2358  HB  THR   158      43.710  36.639  31.647  1.00  0.00           H
ATOM   2359  CG2 THR   158      44.653  38.635  31.260  1.00  0.00           C
ATOM   2360 HG21 THR   158      45.608  38.289  31.655  1.00  0.00           H
ATOM   2361 HG22 THR   158      44.629  38.607  30.170  1.00  0.00           H
ATOM   2362 HG23 THR   158      44.497  39.659  31.602  1.00  0.00           H
ATOM   2363  OG1 THR   158      43.398  37.874  33.130  1.00  0.00           O
ATOM   2364  HG1 THR   158      42.827  37.295  33.642  1.00  0.00           H
ATOM   2365  C   THR   158      41.771  39.456  30.902  1.00  0.00           C
ATOM   2366  O   THR   158      41.430  39.996  29.886  1.00  0.00           O
ATOM   2367  N   VAL   159      41.686  40.085  32.079  1.00  0.00           N
ATOM   2368  H   VAL   159      41.975  39.602  32.918  1.00  0.00           H
ATOM   2369  CA  VAL   159      41.187  41.457  32.248  1.00  0.00           C
ATOM   2370  HA  VAL   159      41.625  42.113  31.496  1.00  0.00           H
ATOM   2371  CB  VAL   159      39.629  41.583  32.280  1.00  0.00           C
ATOM   2372  HB  VAL   159      39.292  41.326  31.276  1.00  0.00           H
ATOM   2373  CG1 VAL   159      38.986  40.593  33.203  1.00  0.00           C
ATOM   2374 HG11 VAL   159      39.385  40.782  34.199  1.00  0.00           H
ATOM   2375 HG12 VAL   159      37.906  40.623  33.055  1.00  0.00           H
ATOM   2376 HG13 VAL   159      39.277  39.598  32.866  1.00  0.00           H
ATOM   2377  CG2 VAL   159      39.241  42.998  32.634  1.00  0.00           C
ATOM   2378 HG21 VAL   159      39.602  43.708  31.888  1.00  0.00           H
ATOM   2379 HG22 VAL   159      38.155  43.063  32.701  1.00  0.00           H
ATOM   2380 HG23 VAL   159      39.628  43.225  33.628  1.00  0.00           H
ATOM   2381  C   VAL   159      41.897  42.049  33.471  1.00  0.00           C
ATOM   2382  O   VAL   159      42.199  41.400  34.444  1.00  0.00           O
ATOM   2383  N   MET   160      42.219  43.344  33.317  1.00  0.00           N
ATOM   2384  H   MET   160      41.977  43.776  32.436  1.00  0.00           H
ATOM   2385  CA  MET   160      43.049  44.117  34.280  1.00  0.00           C
ATOM   2386  HA  MET   160      42.808  43.809  35.296  1.00  0.00           H
ATOM   2387  CB  MET   160      44.574  44.036  33.999  1.00  0.00           C
ATOM   2388  HB2 MET   160      44.724  44.496  33.023  1.00  0.00           H
ATOM   2389  HB3 MET   160      45.026  44.613  34.807  1.00  0.00           H
ATOM   2390  CG  MET   160      45.173  42.657  33.978  1.00  0.00           C
ATOM   2391  HG2 MET   160      44.835  42.358  34.970  1.00  0.00           H
ATOM   2392  HG3 MET   160      44.556  42.065  33.301  1.00  0.00           H
ATOM   2393  SD  MET   160      46.915  42.378  33.714  1.00  0.00           S
ATOM   2394  CE  MET   160      47.071  40.535  33.706  1.00  0.00           C
ATOM   2395  HE1 MET   160      47.935  40.210  33.125  1.00  0.00           H
ATOM   2396  HE2 MET   160      47.235  40.183  34.724  1.00  0.00           H
ATOM   2397  HE3 MET   160      46.133  40.190  33.272  1.00  0.00           H
ATOM   2398  C   MET   160      42.636  45.654  34.277  1.00  0.00           C
ATOM   2399  O   MET   160      41.807  46.169  33.472  1.00  0.00           O
ATOM   2400  N   THR   161      43.360  46.380  35.121  1.00  0.00           N
ATOM   2401  H   THR   161      43.969  45.804  35.685  1.00  0.00           H
ATOM   2402  CA  THR   161      42.948  47.629  35.660  1.00  0.00           C
ATOM   2403  HA  THR   161      42.571  48.280  34.871  1.00  0.00           H
ATOM   2404  CB  THR   161      41.786  47.448  36.681  1.00  0.00           C
ATOM   2405  HB  THR   161      42.130  46.796  37.485  1.00  0.00           H
ATOM   2406  CG2 THR   161      41.434  48.756  37.356  1.00  0.00           C
ATOM   2407 HG21 THR   161      42.284  49.093  37.949  1.00  0.00           H
ATOM   2408 HG22 THR   161      41.033  49.451  36.619  1.00  0.00           H
ATOM   2409 HG23 THR   161      40.640  48.564  38.078  1.00  0.00           H
ATOM   2410  OG1 THR   161      40.587  46.884  36.203  1.00  0.00           O
ATOM   2411  HG1 THR   161      39.791  47.284  36.564  1.00  0.00           H
ATOM   2412  C   THR   161      44.147  48.385  36.241  1.00  0.00           C
ATOM   2413  O   THR   161      44.897  47.776  37.047  1.00  0.00           O
ATOM   2414  N   ASP   162      44.288  49.708  36.032  1.00  0.00           N
ATOM   2415  H   ASP   162      43.634  50.083  35.360  1.00  0.00           H
ATOM   2416  CA  ASP   162      45.386  50.494  36.575  1.00  0.00           C
ATOM   2417  HA  ASP   162      45.504  50.292  37.640  1.00  0.00           H
ATOM   2418  CB  ASP   162      46.704  50.206  35.804  1.00  0.00           C
ATOM   2419  HB2 ASP   162      46.983  49.189  36.083  1.00  0.00           H
ATOM   2420  HB3 ASP   162      46.584  50.200  34.721  1.00  0.00           H
ATOM   2421  CG  ASP   162      47.923  51.075  36.168  1.00  0.00           C
ATOM   2422  OD1 ASP   162      48.939  51.164  35.392  1.00  0.00           O
ATOM   2423  OD2 ASP   162      47.970  51.596  37.327  1.00  0.00           O
ATOM   2424  C   ASP   162      44.997  51.981  36.534  1.00  0.00           C
ATOM   2425  O   ASP   162      44.269  52.430  35.681  1.00  0.00           O
ATOM   2426  N   GLY   163      45.560  52.860  37.427  1.00  0.00           N
ATOM   2427  H   GLY   163      46.182  52.530  38.152  1.00  0.00           H
ATOM   2428  CA  GLY   163      44.832  54.092  37.789  1.00  0.00           C
ATOM   2429  HA2 GLY   163      45.595  54.843  37.997  1.00  0.00           H
ATOM   2430  HA3 GLY   163      44.164  54.429  36.998  1.00  0.00           H
ATOM   2431  C   GLY   163      44.018  53.992  39.109  1.00  0.00           C
ATOM   2432  O   GLY   163      43.996  52.912  39.669  1.00  0.00           O
ATOM   2433  N   PRO   164      43.408  55.030  39.622  1.00  0.00           N
ATOM   2434  CD  PRO   164      43.508  56.283  39.017  1.00  0.00           C
ATOM   2435  HD2 PRO   164      42.851  56.184  38.153  1.00  0.00           H
ATOM   2436  HD3 PRO   164      44.548  56.576  38.875  1.00  0.00           H
ATOM   2437  CG  PRO   164      42.773  57.230  39.985  1.00  0.00           C
ATOM   2438  HG2 PRO   164      42.296  58.086  39.506  1.00  0.00           H
ATOM   2439  HG3 PRO   164      43.373  57.681  40.775  1.00  0.00           H
ATOM   2440  CB  PRO   164      41.762  56.291  40.693  1.00  0.00           C
ATOM   2441  HB2 PRO   164      40.967  56.031  39.995  1.00  0.00           H
ATOM   2442  HB3 PRO   164      41.440  56.652  41.670  1.00  0.00           H
ATOM   2443  CA  PRO   164      42.628  55.092  40.842  1.00  0.00           C
ATOM   2444  HA  PRO   164      43.163  55.326  41.762  1.00  0.00           H
ATOM   2445  C   PRO   164      41.787  53.831  41.144  1.00  0.00           C
ATOM   2446  O   PRO   164      41.219  53.191  40.294  1.00  0.00           O
ATOM   2447  N   SER   165      41.626  53.382  42.379  1.00  0.00           N
ATOM   2448  H   SER   165      42.055  53.957  43.089  1.00  0.00           H
ATOM   2449  CA  SER   165      40.656  52.307  42.922  1.00  0.00           C
ATOM   2450  HA  SER   165      40.146  51.735  42.148  1.00  0.00           H
ATOM   2451  CB  SER   165      41.287  51.294  43.895  1.00  0.00           C
ATOM   2452  HB2 SER   165      42.104  50.797  43.371  1.00  0.00           H
ATOM   2453  HB3 SER   165      41.666  51.836  44.761  1.00  0.00           H
ATOM   2454  OG  SER   165      40.290  50.339  44.249  1.00  0.00           O
ATOM   2455  HG  SER   165      40.094  49.889  43.424  1.00  0.00           H
ATOM   2456  C   SER   165      39.383  52.958  43.561  1.00  0.00           C
ATOM   2457  O   SER   165      38.341  52.900  42.967  1.00  0.00           O
ATOM   2458  N   ASN   166      39.643  53.823  44.529  1.00  0.00           N
ATOM   2459  H   ASN   166      40.556  53.968  44.935  1.00  0.00           H
ATOM   2460  CA  ASN   166      38.647  54.779  45.015  1.00  0.00           C
ATOM   2461  HA  ASN   166      37.685  54.267  45.009  1.00  0.00           H
ATOM   2462  CB  ASN   166      39.059  55.239  46.433  1.00  0.00           C
ATOM   2463  HB2 ASN   166      40.131  55.425  46.489  1.00  0.00           H
ATOM   2464  HB3 ASN   166      38.704  56.251  46.633  1.00  0.00           H
ATOM   2465  CG  ASN   166      38.736  54.229  47.530  1.00  0.00           C
ATOM   2466  OD1 ASN   166      38.103  53.175  47.321  1.00  0.00           O
ATOM   2467  ND2 ASN   166      39.211  54.482  48.734  1.00  0.00           N
ATOM   2468 HD21 ASN   166      39.011  53.824  49.473  1.00  0.00           H
ATOM   2469 HD22 ASN   166      39.664  55.381  48.811  1.00  0.00           H
ATOM   2470  C   ASN   166      38.427  55.979  44.054  1.00  0.00           C
ATOM   2471  O   ASN   166      38.570  57.175  44.366  1.00  0.00           O
ATOM   2472  N   GLY   167      38.153  55.701  42.790  1.00  0.00           N
ATOM   2473  H   GLY   167      38.004  54.762  42.447  1.00  0.00           H
ATOM   2474  CA  GLY   167      38.100  56.700  41.668  1.00  0.00           C
ATOM   2475  HA2 GLY   167      37.161  57.246  41.768  1.00  0.00           H
ATOM   2476  HA3 GLY   167      38.962  57.332  41.888  1.00  0.00           H
ATOM   2477  C   GLY   167      38.241  55.964  40.303  1.00  0.00           C
ATOM   2478  O   GLY   167      38.656  54.822  40.231  1.00  0.00           O
ATOM   2479  N   GLN   168      37.979  56.717  39.286  1.00  0.00           N
ATOM   2480  H   GLN   168      37.670  57.658  39.483  1.00  0.00           H
ATOM   2481  CA  GLN   168      37.938  56.199  37.868  1.00  0.00           C
ATOM   2482  HA  GLN   168      37.489  55.209  37.942  1.00  0.00           H
ATOM   2483  CB  GLN   168      37.029  57.199  37.064  1.00  0.00           C
ATOM   2484  HB2 GLN   168      36.174  57.596  37.612  1.00  0.00           H
ATOM   2485  HB3 GLN   168      37.679  58.052  36.865  1.00  0.00           H
ATOM   2486  CG  GLN   168      36.661  56.675  35.701  1.00  0.00           C
ATOM   2487  HG2 GLN   168      36.335  57.590  35.205  1.00  0.00           H
ATOM   2488  HG3 GLN   168      37.442  56.191  35.114  1.00  0.00           H
ATOM   2489  CD  GLN   168      35.439  55.741  35.673  1.00  0.00           C
ATOM   2490  OE1 GLN   168      34.603  55.746  36.514  1.00  0.00           O
ATOM   2491  NE2 GLN   168      35.336  54.970  34.637  1.00  0.00           N
ATOM   2492 HE21 GLN   168      36.017  54.867  33.898  1.00  0.00           H
ATOM   2493 HE22 GLN   168      34.547  54.355  34.766  1.00  0.00           H
ATOM   2494  C   GLN   168      39.313  55.916  37.223  1.00  0.00           C
ATOM   2495  O   GLN   168      40.279  56.718  37.400  1.00  0.00           O
ATOM   2496  N   ALA   169      39.383  54.820  36.484  1.00  0.00           N
ATOM   2497  H   ALA   169      38.607  54.198  36.313  1.00  0.00           H
ATOM   2498  CA  ALA   169      40.656  54.205  36.058  1.00  0.00           C
ATOM   2499  HA  ALA   169      41.430  54.907  36.366  1.00  0.00           H
ATOM   2500  CB  ALA   169      40.920  52.903  36.883  1.00  0.00           C
ATOM   2501  HB1 ALA   169      40.518  53.050  37.886  1.00  0.00           H
ATOM   2502  HB2 ALA   169      40.593  51.983  36.397  1.00  0.00           H
ATOM   2503  HB3 ALA   169      41.992  52.856  37.072  1.00  0.00           H
ATOM   2504  C   ALA   169      40.772  54.019  34.510  1.00  0.00           C
ATOM   2505  O   ALA   169      39.807  54.377  33.769  1.00  0.00           O
ATOM   2506  N   SER   170      41.802  53.252  34.048  1.00  0.00           N
ATOM   2507  H   SER   170      42.547  52.909  34.638  1.00  0.00           H
ATOM   2508  CA  SER   170      41.872  52.686  32.720  1.00  0.00           C
ATOM   2509  HA  SER   170      41.147  53.156  32.056  1.00  0.00           H
ATOM   2510  CB  SER   170      43.255  52.949  32.077  1.00  0.00           C
ATOM   2511  HB2 SER   170      43.238  53.980  31.724  1.00  0.00           H
ATOM   2512  HB3 SER   170      44.031  52.790  32.827  1.00  0.00           H
ATOM   2513  OG  SER   170      43.376  51.880  31.030  1.00  0.00           O
ATOM   2514  HG  SER   170      43.381  52.312  30.173  1.00  0.00           H
ATOM   2515  C   SER   170      41.681  51.122  32.887  1.00  0.00           C
ATOM   2516  O   SER   170      42.346  50.430  33.710  1.00  0.00           O
ATOM   2517  N   TYR   171      40.771  50.526  32.165  1.00  0.00           N
ATOM   2518  H   TYR   171      40.167  51.058  31.554  1.00  0.00           H
ATOM   2519  CA  TYR   171      40.428  49.065  32.069  1.00  0.00           C
ATOM   2520  HA  TYR   171      41.012  48.658  32.894  1.00  0.00           H
ATOM   2521  CB  TYR   171      38.902  48.940  32.343  1.00  0.00           C
ATOM   2522  HB2 TYR   171      38.492  49.178  31.361  1.00  0.00           H
ATOM   2523  HB3 TYR   171      38.591  47.904  32.481  1.00  0.00           H
ATOM   2524  CG  TYR   171      38.408  49.842  33.491  1.00  0.00           C
ATOM   2525  CD1 TYR   171      37.774  51.033  33.224  1.00  0.00           C
ATOM   2526  HD1 TYR   171      37.633  51.352  32.202  1.00  0.00           H
ATOM   2527  CE1 TYR   171      37.450  51.916  34.255  1.00  0.00           C
ATOM   2528  HE1 TYR   171      36.952  52.848  34.034  1.00  0.00           H
ATOM   2529  CZ  TYR   171      37.644  51.561  35.587  1.00  0.00           C
ATOM   2530  OH  TYR   171      37.381  52.406  36.621  1.00  0.00           O
ATOM   2531  HH  TYR   171      37.324  51.886  37.426  1.00  0.00           H
ATOM   2532  CE2 TYR   171      38.249  50.319  35.863  1.00  0.00           C
ATOM   2533  HE2 TYR   171      38.381  49.972  36.876  1.00  0.00           H
ATOM   2534  CD2 TYR   171      38.661  49.522  34.751  1.00  0.00           C
ATOM   2535  HD2 TYR   171      39.266  48.641  34.907  1.00  0.00           H
ATOM   2536  C   TYR   171      40.911  48.427  30.695  1.00  0.00           C
ATOM   2537  O   TYR   171      40.491  48.915  29.681  1.00  0.00           O
ATOM   2538  N   LYS   172      41.685  47.277  30.693  1.00  0.00           N
ATOM   2539  H   LYS   172      41.818  46.788  31.566  1.00  0.00           H
ATOM   2540  CA  LYS   172      42.272  46.563  29.543  1.00  0.00           C
ATOM   2541  HA  LYS   172      41.670  46.887  28.694  1.00  0.00           H
ATOM   2542  CB  LYS   172      43.716  46.928  29.206  1.00  0.00           C
ATOM   2543  HB2 LYS   172      44.390  46.487  29.942  1.00  0.00           H
ATOM   2544  HB3 LYS   172      44.053  46.407  28.309  1.00  0.00           H
ATOM   2545  CG  LYS   172      43.969  48.412  29.013  1.00  0.00           C
ATOM   2546  HG2 LYS   172      43.214  48.756  28.305  1.00  0.00           H
ATOM   2547  HG3 LYS   172      43.855  48.954  29.952  1.00  0.00           H
ATOM   2548  CD  LYS   172      45.388  48.629  28.472  1.00  0.00           C
ATOM   2549  HD2 LYS   172      46.132  48.231  29.162  1.00  0.00           H
ATOM   2550  HD3 LYS   172      45.504  48.147  27.501  1.00  0.00           H
ATOM   2551  CE  LYS   172      45.628  50.157  28.248  1.00  0.00           C
ATOM   2552  HE2 LYS   172      44.912  50.530  27.515  1.00  0.00           H
ATOM   2553  HE3 LYS   172      45.360  50.789  29.094  1.00  0.00           H
ATOM   2554  NZ  LYS   172      47.099  50.400  28.043  1.00  0.00           N
ATOM   2555  HZ1 LYS   172      47.382  50.308  27.078  1.00  0.00           H
ATOM   2556  HZ2 LYS   172      47.363  51.370  28.141  1.00  0.00           H
ATOM   2557  HZ3 LYS   172      47.726  49.821  28.585  1.00  0.00           H
ATOM   2558  C   LYS   172      42.146  45.028  29.725  1.00  0.00           C
ATOM   2559  O   LYS   172      42.212  44.498  30.805  1.00  0.00           O
ATOM   2560  N   ILE   173      41.866  44.383  28.579  1.00  0.00           N
ATOM   2561  H   ILE   173      42.102  44.876  27.730  1.00  0.00           H
ATOM   2562  CA  ILE   173      41.656  42.949  28.373  1.00  0.00           C
ATOM   2563  HA  ILE   173      41.923  42.428  29.292  1.00  0.00           H
ATOM   2564  CB  ILE   173      40.208  42.593  27.916  1.00  0.00           C
ATOM   2565  HB  ILE   173      40.062  41.513  27.901  1.00  0.00           H
ATOM   2566  CG2 ILE   173      39.133  43.300  28.811  1.00  0.00           C
ATOM   2567 HG21 ILE   173      39.057  44.376  28.649  1.00  0.00           H
ATOM   2568 HG22 ILE   173      38.114  42.924  28.723  1.00  0.00           H
ATOM   2569 HG23 ILE   173      39.546  43.017  29.778  1.00  0.00           H
ATOM   2570  CG1 ILE   173      39.964  43.009  26.439  1.00  0.00           C
ATOM   2571 HG12 ILE   173      40.027  44.096  26.398  1.00  0.00           H
ATOM   2572 HG13 ILE   173      40.693  42.508  25.802  1.00  0.00           H
ATOM   2573  CD1 ILE   173      38.610  42.517  25.866  1.00  0.00           C
ATOM   2574 HD11 ILE   173      37.831  43.086  26.375  1.00  0.00           H
ATOM   2575 HD12 ILE   173      38.588  42.791  24.811  1.00  0.00           H
ATOM   2576 HD13 ILE   173      38.492  41.438  25.970  1.00  0.00           H
ATOM   2577  C   ILE   173      42.742  42.408  27.418  1.00  0.00           C
ATOM   2578  O   ILE   173      43.171  43.162  26.488  1.00  0.00           O
ATOM   2579  N   PHE   174      43.200  41.201  27.637  1.00  0.00           N
ATOM   2580  H   PHE   174      42.836  40.665  28.412  1.00  0.00           H
ATOM   2581  CA  PHE   174      44.335  40.600  26.934  1.00  0.00           C
ATOM   2582  HA  PHE   174      44.420  41.085  25.961  1.00  0.00           H
ATOM   2583  CB  PHE   174      45.540  40.652  27.803  1.00  0.00           C
ATOM   2584  HB2 PHE   174      45.232  40.036  28.647  1.00  0.00           H
ATOM   2585  HB3 PHE   174      46.414  40.237  27.300  1.00  0.00           H
ATOM   2586  CG  PHE   174      46.071  42.004  28.458  1.00  0.00           C
ATOM   2587  CD1 PHE   174      45.430  42.666  29.487  1.00  0.00           C
ATOM   2588  HD1 PHE   174      44.604  42.095  29.884  1.00  0.00           H
ATOM   2589  CE1 PHE   174      45.702  44.010  29.821  1.00  0.00           C
ATOM   2590  HE1 PHE   174      45.131  44.574  30.543  1.00  0.00           H
ATOM   2591  CZ  PHE   174      46.671  44.703  29.081  1.00  0.00           C
ATOM   2592  HZ  PHE   174      46.872  45.758  29.195  1.00  0.00           H
ATOM   2593  CE2 PHE   174      47.545  43.955  28.250  1.00  0.00           C
ATOM   2594  HE2 PHE   174      48.404  44.421  27.790  1.00  0.00           H
ATOM   2595  CD2 PHE   174      47.171  42.696  27.884  1.00  0.00           C
ATOM   2596  HD2 PHE   174      47.826  42.259  27.144  1.00  0.00           H
ATOM   2597  C   PHE   174      44.178  39.162  26.532  1.00  0.00           C
ATOM   2598  O   PHE   174      43.561  38.338  27.270  1.00  0.00           O
ATOM   2599  N   LYS   175      44.696  38.840  25.333  1.00  0.00           N
ATOM   2600  H   LYS   175      45.014  39.579  24.723  1.00  0.00           H
ATOM   2601  CA  LYS   175      44.785  37.437  24.774  1.00  0.00           C
ATOM   2602  HA  LYS   175      44.121  36.842  25.402  1.00  0.00           H
ATOM   2603  CB  LYS   175      44.342  37.546  23.342  1.00  0.00           C
ATOM   2604  HB2 LYS   175      43.340  37.977  23.368  1.00  0.00           H
ATOM   2605  HB3 LYS   175      45.051  38.113  22.739  1.00  0.00           H
ATOM   2606  CG  LYS   175      44.176  36.228  22.617  1.00  0.00           C
ATOM   2607  HG2 LYS   175      45.141  35.727  22.545  1.00  0.00           H
ATOM   2608  HG3 LYS   175      43.520  35.524  23.129  1.00  0.00           H
ATOM   2609  CD  LYS   175      43.857  36.358  21.084  1.00  0.00           C
ATOM   2610  HD2 LYS   175      42.828  36.685  20.927  1.00  0.00           H
ATOM   2611  HD3 LYS   175      44.564  37.027  20.593  1.00  0.00           H
ATOM   2612  CE  LYS   175      43.896  34.949  20.368  1.00  0.00           C
ATOM   2613  HE2 LYS   175      44.744  34.369  20.730  1.00  0.00           H
ATOM   2614  HE3 LYS   175      42.982  34.414  20.626  1.00  0.00           H
ATOM   2615  NZ  LYS   175      44.024  35.220  18.924  1.00  0.00           N
ATOM   2616  HZ1 LYS   175      43.305  35.838  18.578  1.00  0.00           H
ATOM   2617  HZ2 LYS   175      44.945  35.628  18.858  1.00  0.00           H
ATOM   2618  HZ3 LYS   175      44.124  34.370  18.387  1.00  0.00           H
ATOM   2619  C   LYS   175      46.213  36.755  24.864  1.00  0.00           C
ATOM   2620  O   LYS   175      47.245  37.417  24.578  1.00  0.00           O
ATOM   2621  N   MET   176      46.295  35.439  25.126  1.00  0.00           N
ATOM   2622  H   MET   176      45.408  35.013  25.355  1.00  0.00           H
ATOM   2623  CA  MET   176      47.461  34.596  25.328  1.00  0.00           C
ATOM   2624  HA  MET   176      48.323  35.120  24.914  1.00  0.00           H
ATOM   2625  CB  MET   176      47.796  34.371  26.826  1.00  0.00           C
ATOM   2626  HB2 MET   176      46.994  33.879  27.375  1.00  0.00           H
ATOM   2627  HB3 MET   176      48.683  33.737  26.803  1.00  0.00           H
ATOM   2628  CG  MET   176      48.170  35.609  27.669  1.00  0.00           C
ATOM   2629  HG2 MET   176      48.665  35.303  28.591  1.00  0.00           H
ATOM   2630  HG3 MET   176      48.995  36.089  27.142  1.00  0.00           H
ATOM   2631  SD  MET   176      46.870  36.825  28.085  1.00  0.00           S
ATOM   2632  CE  MET   176      45.847  35.916  29.314  1.00  0.00           C
ATOM   2633  HE1 MET   176      46.386  35.887  30.262  1.00  0.00           H
ATOM   2634  HE2 MET   176      44.838  36.318  29.407  1.00  0.00           H
ATOM   2635  HE3 MET   176      45.804  34.893  28.941  1.00  0.00           H
ATOM   2636  C   MET   176      47.532  33.340  24.572  1.00  0.00           C
ATOM   2637  O   MET   176      46.570  32.597  24.665  1.00  0.00           O
ATOM   2638  N   GLU   177      48.584  33.070  23.869  1.00  0.00           N
ATOM   2639  H   GLU   177      49.357  33.708  23.991  1.00  0.00           H
ATOM   2640  CA  GLU   177      48.708  32.056  22.823  1.00  0.00           C
ATOM   2641  HA  GLU   177      47.959  31.271  22.935  1.00  0.00           H
ATOM   2642  CB  GLU   177      48.420  32.800  21.498  1.00  0.00           C
ATOM   2643  HB2 GLU   177      47.674  33.541  21.784  1.00  0.00           H
ATOM   2644  HB3 GLU   177      49.367  33.280  21.247  1.00  0.00           H
ATOM   2645  CG  GLU   177      47.956  31.920  20.314  1.00  0.00           C
ATOM   2646  HG2 GLU   177      48.819  31.315  20.041  1.00  0.00           H
ATOM   2647  HG3 GLU   177      47.081  31.336  20.603  1.00  0.00           H
ATOM   2648  CD  GLU   177      47.546  32.753  19.117  1.00  0.00           C
ATOM   2649  OE1 GLU   177      48.352  32.844  18.249  1.00  0.00           O
ATOM   2650  OE2 GLU   177      46.482  33.412  19.060  1.00  0.00           O
ATOM   2651  C   GLU   177      50.077  31.551  22.949  1.00  0.00           C
ATOM   2652  O   GLU   177      51.010  32.322  22.742  1.00  0.00           O
ATOM   2653  N   LYS   178      50.271  30.279  23.311  1.00  0.00           N
ATOM   2654  H   LYS   178      49.390  29.792  23.399  1.00  0.00           H
ATOM   2655  CA  LYS   178      51.496  29.612  23.831  1.00  0.00           C
ATOM   2656  HA  LYS   178      51.252  28.677  24.336  1.00  0.00           H
ATOM   2657  CB  LYS   178      52.612  29.283  22.885  1.00  0.00           C
ATOM   2658  HB2 LYS   178      52.989  30.234  22.509  1.00  0.00           H
ATOM   2659  HB3 LYS   178      53.470  28.757  23.306  1.00  0.00           H
ATOM   2660  CG  LYS   178      52.110  28.300  21.808  1.00  0.00           C
ATOM   2661  HG2 LYS   178      51.327  28.861  21.295  1.00  0.00           H
ATOM   2662  HG3 LYS   178      52.985  28.035  21.216  1.00  0.00           H
ATOM   2663  CD  LYS   178      51.474  27.013  22.325  1.00  0.00           C
ATOM   2664  HD2 LYS   178      52.149  26.443  22.964  1.00  0.00           H
ATOM   2665  HD3 LYS   178      50.563  27.115  22.916  1.00  0.00           H
ATOM   2666  CE  LYS   178      50.984  26.130  21.185  1.00  0.00           C
ATOM   2667  HE2 LYS   178      51.804  26.019  20.475  1.00  0.00           H
ATOM   2668  HE3 LYS   178      50.971  25.131  21.623  1.00  0.00           H
ATOM   2669  NZ  LYS   178      49.628  26.561  20.695  1.00  0.00           N
ATOM   2670  HZ1 LYS   178      49.312  25.914  19.986  1.00  0.00           H
ATOM   2671  HZ2 LYS   178      48.952  26.549  21.445  1.00  0.00           H
ATOM   2672  HZ3 LYS   178      49.675  27.532  20.421  1.00  0.00           H
ATOM   2673  C   LYS   178      52.086  30.421  25.030  1.00  0.00           C
ATOM   2674  O   LYS   178      53.320  30.677  25.263  1.00  0.00           O
ATOM   2675  N   GLY   179      51.136  30.953  25.763  1.00  0.00           N
ATOM   2676  H   GLY   179      50.153  30.765  25.624  1.00  0.00           H
ATOM   2677  CA  GLY   179      51.415  31.762  26.982  1.00  0.00           C
ATOM   2678  HA2 GLY   179      50.457  31.847  27.495  1.00  0.00           H
ATOM   2679  HA3 GLY   179      52.148  31.297  27.640  1.00  0.00           H
ATOM   2680  C   GLY   179      51.757  33.183  26.731  1.00  0.00           C
ATOM   2681  O   GLY   179      51.587  34.033  27.584  1.00  0.00           O
ATOM   2682  N   LYS   180      52.245  33.491  25.504  1.00  0.00           N
ATOM   2683  H   LYS   180      52.654  32.716  25.003  1.00  0.00           H
ATOM   2684  CA  LYS   180      52.674  34.806  25.117  1.00  0.00           C
ATOM   2685  HA  LYS   180      53.080  35.333  25.980  1.00  0.00           H
ATOM   2686  CB  LYS   180      53.782  34.718  24.095  1.00  0.00           C
ATOM   2687  HB2 LYS   180      53.364  34.297  23.180  1.00  0.00           H
ATOM   2688  HB3 LYS   180      54.103  35.739  23.893  1.00  0.00           H
ATOM   2689  CG  LYS   180      54.934  33.855  24.568  1.00  0.00           C
ATOM   2690  HG2 LYS   180      55.690  34.526  24.978  1.00  0.00           H
ATOM   2691  HG3 LYS   180      54.586  33.163  25.335  1.00  0.00           H
ATOM   2692  CD  LYS   180      55.677  33.099  23.450  1.00  0.00           C
ATOM   2693  HD2 LYS   180      56.304  32.314  23.873  1.00  0.00           H
ATOM   2694  HD3 LYS   180      54.952  32.554  22.845  1.00  0.00           H
ATOM   2695  CE  LYS   180      56.477  33.965  22.477  1.00  0.00           C
ATOM   2696  HE2 LYS   180      56.208  35.018  22.551  1.00  0.00           H
ATOM   2697  HE3 LYS   180      57.476  34.025  22.910  1.00  0.00           H
ATOM   2698  NZ  LYS   180      56.387  33.502  21.043  1.00  0.00           N
ATOM   2699  HZ1 LYS   180      55.407  33.449  20.808  1.00  0.00           H
ATOM   2700  HZ2 LYS   180      56.913  34.173  20.501  1.00  0.00           H
ATOM   2701  HZ3 LYS   180      56.799  32.581  21.005  1.00  0.00           H
ATOM   2702  C   LYS   180      51.475  35.683  24.649  1.00  0.00           C
ATOM   2703  O   LYS   180      50.463  35.176  24.144  1.00  0.00           O
ATOM   2704  N   VAL   181      51.585  36.983  25.001  1.00  0.00           N
ATOM   2705  H   VAL   181      52.459  37.298  25.399  1.00  0.00           H
ATOM   2706  CA  VAL   181      50.492  37.951  24.729  1.00  0.00           C
ATOM   2707  HA  VAL   181      49.544  37.499  25.020  1.00  0.00           H
ATOM   2708  CB  VAL   181      50.618  39.242  25.623  1.00  0.00           C
ATOM   2709  HB  VAL   181      51.552  39.737  25.357  1.00  0.00           H
ATOM   2710  CG1 VAL   181      49.525  40.284  25.271  1.00  0.00           C
ATOM   2711 HG11 VAL   181      49.464  41.064  26.031  1.00  0.00           H
ATOM   2712 HG12 VAL   181      49.558  40.613  24.232  1.00  0.00           H
ATOM   2713 HG13 VAL   181      48.573  39.756  25.326  1.00  0.00           H
ATOM   2714  CG2 VAL   181      50.492  38.935  27.099  1.00  0.00           C
ATOM   2715 HG21 VAL   181      50.600  39.823  27.721  1.00  0.00           H
ATOM   2716 HG22 VAL   181      49.515  38.562  27.406  1.00  0.00           H
ATOM   2717 HG23 VAL   181      51.179  38.218  27.550  1.00  0.00           H
ATOM   2718  C   VAL   181      50.449  38.325  23.248  1.00  0.00           C
ATOM   2719  O   VAL   181      51.451  38.400  22.641  1.00  0.00           O
ATOM   2720  N   VAL   182      49.338  38.529  22.569  1.00  0.00           N
ATOM   2721  H   VAL   182      48.511  38.519  23.148  1.00  0.00           H
ATOM   2722  CA  VAL   182      49.187  38.573  21.114  1.00  0.00           C
ATOM   2723  HA  VAL   182      50.091  38.830  20.563  1.00  0.00           H
ATOM   2724  CB  VAL   182      48.881  37.232  20.426  1.00  0.00           C
ATOM   2725  HB  VAL   182      48.706  37.481  19.379  1.00  0.00           H
ATOM   2726  CG1 VAL   182      50.010  36.223  20.550  1.00  0.00           C
ATOM   2727 HG11 VAL   182      50.963  36.614  20.195  1.00  0.00           H
ATOM   2728 HG12 VAL   182      50.191  35.974  21.596  1.00  0.00           H
ATOM   2729 HG13 VAL   182      49.769  35.308  20.008  1.00  0.00           H
ATOM   2730  CG2 VAL   182      47.560  36.712  20.985  1.00  0.00           C
ATOM   2731 HG21 VAL   182      47.141  35.918  20.365  1.00  0.00           H
ATOM   2732 HG22 VAL   182      47.713  36.336  21.996  1.00  0.00           H
ATOM   2733 HG23 VAL   182      46.724  37.405  21.062  1.00  0.00           H
ATOM   2734  C   VAL   182      48.402  39.722  20.657  1.00  0.00           C
ATOM   2735  O   VAL   182      48.696  40.377  19.648  1.00  0.00           O
ATOM   2736  N   LYS   183      47.286  40.043  21.287  1.00  0.00           N
ATOM   2737  H   LYS   183      46.972  39.387  21.988  1.00  0.00           H
ATOM   2738  CA  LYS   183      46.533  41.275  21.119  1.00  0.00           C
ATOM   2739  HA  LYS   183      47.206  42.007  20.672  1.00  0.00           H
ATOM   2740  CB  LYS   183      45.372  40.889  20.096  1.00  0.00           C
ATOM   2741  HB2 LYS   183      45.781  40.513  19.158  1.00  0.00           H
ATOM   2742  HB3 LYS   183      44.757  40.144  20.600  1.00  0.00           H
ATOM   2743  CG  LYS   183      44.667  42.207  19.813  1.00  0.00           C
ATOM   2744  HG2 LYS   183      44.501  42.619  20.808  1.00  0.00           H
ATOM   2745  HG3 LYS   183      45.430  42.857  19.384  1.00  0.00           H
ATOM   2746  CD  LYS   183      43.470  42.059  18.900  1.00  0.00           C
ATOM   2747  HD2 LYS   183      43.851  41.710  17.939  1.00  0.00           H
ATOM   2748  HD3 LYS   183      42.772  41.388  19.401  1.00  0.00           H
ATOM   2749  CE  LYS   183      42.736  43.366  18.466  1.00  0.00           C
ATOM   2750  HE2 LYS   183      42.405  43.844  19.388  1.00  0.00           H
ATOM   2751  HE3 LYS   183      43.401  43.970  17.850  1.00  0.00           H
ATOM   2752  NZ  LYS   183      41.635  43.031  17.546  1.00  0.00           N
ATOM   2753  HZ1 LYS   183      40.955  42.479  18.049  1.00  0.00           H
ATOM   2754  HZ2 LYS   183      41.193  43.878  17.219  1.00  0.00           H
ATOM   2755  HZ3 LYS   183      41.987  42.560  16.725  1.00  0.00           H
ATOM   2756  C   LYS   183      46.114  41.741  22.524  1.00  0.00           C
ATOM   2757  O   LYS   183      45.728  40.946  23.367  1.00  0.00           O
ATOM   2758  N   SER   184      46.147  43.033  22.698  1.00  0.00           N
ATOM   2759  H   SER   184      46.631  43.589  22.009  1.00  0.00           H
ATOM   2760  CA  SER   184      45.650  43.749  23.864  1.00  0.00           C
ATOM   2761  HA  SER   184      45.090  43.141  24.575  1.00  0.00           H
ATOM   2762  CB  SER   184      46.765  44.324  24.730  1.00  0.00           C
ATOM   2763  HB2 SER   184      46.311  44.922  25.520  1.00  0.00           H
ATOM   2764  HB3 SER   184      47.352  43.529  25.191  1.00  0.00           H
ATOM   2765  OG  SER   184      47.634  45.005  23.874  1.00  0.00           O
ATOM   2766  HG  SER   184      48.544  44.791  24.087  1.00  0.00           H
ATOM   2767  C   SER   184      44.744  44.917  23.325  1.00  0.00           C
ATOM   2768  O   SER   184      44.980  45.598  22.360  1.00  0.00           O
ATOM   2769  N   VAL   185      43.635  45.178  24.099  1.00  0.00           N
ATOM   2770  H   VAL   185      43.616  44.805  25.038  1.00  0.00           H
ATOM   2771  CA  VAL   185      42.516  46.142  23.838  1.00  0.00           C
ATOM   2772  HA  VAL   185      42.805  46.807  23.023  1.00  0.00           H
ATOM   2773  CB  VAL   185      41.317  45.378  23.336  1.00  0.00           C
ATOM   2774  HB  VAL   185      41.076  44.564  24.019  1.00  0.00           H
ATOM   2775  CG1 VAL   185      39.968  46.128  23.353  1.00  0.00           C
ATOM   2776 HG11 VAL   185      40.147  47.110  22.915  1.00  0.00           H
ATOM   2777 HG12 VAL   185      39.262  45.546  22.760  1.00  0.00           H
ATOM   2778 HG13 VAL   185      39.544  46.213  24.354  1.00  0.00           H
ATOM   2779  CG2 VAL   185      41.467  44.762  21.898  1.00  0.00           C
ATOM   2780 HG21 VAL   185      41.718  45.523  21.160  1.00  0.00           H
ATOM   2781 HG22 VAL   185      42.296  44.055  21.939  1.00  0.00           H
ATOM   2782 HG23 VAL   185      40.557  44.194  21.701  1.00  0.00           H
ATOM   2783  C   VAL   185      42.197  46.935  25.099  1.00  0.00           C
ATOM   2784  O   VAL   185      42.298  46.441  26.200  1.00  0.00           O
ATOM   2785  N   GLU   186      41.953  48.195  24.923  1.00  0.00           N
ATOM   2786  H   GLU   186      42.024  48.543  23.977  1.00  0.00           H
ATOM   2787  CA  GLU   186      41.533  49.102  26.005  1.00  0.00           C
ATOM   2788  HA  GLU   186      41.755  48.683  26.987  1.00  0.00           H
ATOM   2789  CB  GLU   186      42.351  50.447  25.950  1.00  0.00           C
ATOM   2790  HB2 GLU   186      43.423  50.267  26.024  1.00  0.00           H
ATOM   2791  HB3 GLU   186      42.181  50.912  24.978  1.00  0.00           H
ATOM   2792  CG  GLU   186      41.924  51.410  27.115  1.00  0.00           C
ATOM   2793  HG2 GLU   186      40.994  51.885  26.801  1.00  0.00           H
ATOM   2794  HG3 GLU   186      41.705  50.964  28.085  1.00  0.00           H
ATOM   2795  CD  GLU   186      42.938  52.513  27.299  1.00  0.00           C
ATOM   2796  OE1 GLU   186      43.310  52.875  28.439  1.00  0.00           O
ATOM   2797  OE2 GLU   186      43.539  52.959  26.298  1.00  0.00           O
ATOM   2798  C   GLU   186      39.983  49.228  25.930  1.00  0.00           C
ATOM   2799  O   GLU   186      39.527  49.779  24.944  1.00  0.00           O
ATOM   2800  N   LEU   187      39.255  49.037  27.024  1.00  0.00           N
ATOM   2801  H   LEU   187      39.719  48.858  27.904  1.00  0.00           H
ATOM   2802  CA  LEU   187      37.821  49.404  27.165  1.00  0.00           C
ATOM   2803  HA  LEU   187      37.319  49.117  26.242  1.00  0.00           H
ATOM   2804  CB  LEU   187      37.337  48.607  28.456  1.00  0.00           C
ATOM   2805  HB2 LEU   187      37.993  48.915  29.270  1.00  0.00           H
ATOM   2806  HB3 LEU   187      36.356  48.984  28.746  1.00  0.00           H
ATOM   2807  CG  LEU   187      37.374  47.073  28.329  1.00  0.00           C
ATOM   2808  HG  LEU   187      38.384  46.676  28.228  1.00  0.00           H
ATOM   2809  CD1 LEU   187      36.838  46.423  29.552  1.00  0.00           C
ATOM   2810 HD11 LEU   187      36.975  45.347  29.449  1.00  0.00           H
ATOM   2811 HD12 LEU   187      37.433  46.655  30.436  1.00  0.00           H
ATOM   2812 HD13 LEU   187      35.785  46.615  29.756  1.00  0.00           H
ATOM   2813  CD2 LEU   187      36.602  46.567  27.137  1.00  0.00           C
ATOM   2814 HD21 LEU   187      37.163  46.963  26.290  1.00  0.00           H
ATOM   2815 HD22 LEU   187      36.605  45.486  27.006  1.00  0.00           H
ATOM   2816 HD23 LEU   187      35.592  46.974  27.181  1.00  0.00           H
ATOM   2817  C   LEU   187      37.520  50.881  27.175  1.00  0.00           C
ATOM   2818  O   LEU   187      37.795  51.640  28.085  1.00  0.00           O
ATOM   2819  N   ASP   188      36.782  51.334  26.134  1.00  0.00           N
ATOM   2820  H   ASP   188      36.653  50.747  25.322  1.00  0.00           H
ATOM   2821  CA  ASP   188      35.880  52.464  26.309  1.00  0.00           C
ATOM   2822  HA  ASP   188      36.471  53.300  26.683  1.00  0.00           H
ATOM   2823  CB  ASP   188      35.476  53.011  24.922  1.00  0.00           C
ATOM   2824  HB2 ASP   188      34.903  52.237  24.414  1.00  0.00           H
ATOM   2825  HB3 ASP   188      34.801  53.861  25.016  1.00  0.00           H
ATOM   2826  CG  ASP   188      36.618  53.571  24.078  1.00  0.00           C
ATOM   2827  OD1 ASP   188      37.644  53.949  24.649  1.00  0.00           O
ATOM   2828  OD2 ASP   188      36.526  53.710  22.847  1.00  0.00           O
ATOM   2829  C   ASP   188      34.696  52.123  27.264  1.00  0.00           C
ATOM   2830  O   ASP   188      33.743  51.391  26.870  1.00  0.00           O
ATOM   2831  N   ALA   189      34.836  52.542  28.523  1.00  0.00           N
ATOM   2832  H   ALA   189      35.750  52.919  28.736  1.00  0.00           H
ATOM   2833  CA  ALA   189      33.880  52.331  29.572  1.00  0.00           C
ATOM   2834  HA  ALA   189      33.213  51.556  29.196  1.00  0.00           H
ATOM   2835  CB  ALA   189      34.663  51.756  30.719  1.00  0.00           C
ATOM   2836  HB1 ALA   189      34.075  51.499  31.599  1.00  0.00           H
ATOM   2837  HB2 ALA   189      35.064  50.791  30.407  1.00  0.00           H
ATOM   2838  HB3 ALA   189      35.396  52.491  31.049  1.00  0.00           H
ATOM   2839  C   ALA   189      33.103  53.626  29.940  1.00  0.00           C
ATOM   2840  O   ALA   189      33.740  54.676  30.075  1.00  0.00           O
ATOM   2841  N   PRO   190      31.796  53.545  30.218  1.00  0.00           N
ATOM   2842  CD  PRO   190      31.081  52.301  30.407  1.00  0.00           C
ATOM   2843  HD2 PRO   190      31.435  51.782  31.298  1.00  0.00           H
ATOM   2844  HD3 PRO   190      31.104  51.648  29.534  1.00  0.00           H
ATOM   2845  CG  PRO   190      29.605  52.682  30.560  1.00  0.00           C
ATOM   2846  HG2 PRO   190      29.477  52.727  31.641  1.00  0.00           H
ATOM   2847  HG3 PRO   190      28.879  51.946  30.213  1.00  0.00           H
ATOM   2848  CB  PRO   190      29.555  54.052  29.847  1.00  0.00           C
ATOM   2849  HB2 PRO   190      28.717  54.645  30.216  1.00  0.00           H
ATOM   2850  HB3 PRO   190      29.612  53.841  28.779  1.00  0.00           H
ATOM   2851  CA  PRO   190      30.867  54.655  30.327  1.00  0.00           C
ATOM   2852  HA  PRO   190      31.093  55.403  29.568  1.00  0.00           H
ATOM   2853  C   PRO   190      30.930  55.383  31.703  1.00  0.00           C
ATOM   2854  O   PRO   190      29.862  55.627  32.337  1.00  0.00           O
ATOM   2855  N   ASN   191      32.112  55.640  32.284  1.00  0.00           N
ATOM   2856  H   ASN   191      32.931  55.620  31.694  1.00  0.00           H
ATOM   2857  CA  ASN   191      32.343  56.318  33.620  1.00  0.00           C
ATOM   2858  HA  ASN   191      33.421  56.476  33.641  1.00  0.00           H
ATOM   2859  CB  ASN   191      31.899  57.778  33.528  1.00  0.00           C
ATOM   2860  HB2 ASN   191      30.809  57.757  33.496  1.00  0.00           H
ATOM   2861  HB3 ASN   191      32.181  58.197  34.493  1.00  0.00           H
ATOM   2862  CG  ASN   191      32.433  58.603  32.383  1.00  0.00           C
ATOM   2863  OD1 ASN   191      33.017  58.126  31.432  1.00  0.00           O
ATOM   2864  ND2 ASN   191      32.402  59.928  32.525  1.00  0.00           N
ATOM   2865 HD21 ASN   191      32.917  60.487  31.860  1.00  0.00           H
ATOM   2866 HD22 ASN   191      32.023  60.365  33.353  1.00  0.00           H
ATOM   2867  C   ASN   191      31.803  55.557  34.796  1.00  0.00           C
ATOM   2868  O   ASN   191      31.522  56.135  35.843  1.00  0.00           O
ATOM   2869  N   TYR   192      31.680  54.241  34.752  1.00  0.00           N
ATOM   2870  H   TYR   192      31.922  53.808  33.873  1.00  0.00           H
ATOM   2871  CA  TYR   192      31.424  53.288  35.818  1.00  0.00           C
ATOM   2872  HA  TYR   192      31.191  53.785  36.760  1.00  0.00           H
ATOM   2873  CB  TYR   192      30.199  52.386  35.429  1.00  0.00           C
ATOM   2874  HB2 TYR   192      30.503  51.736  34.608  1.00  0.00           H
ATOM   2875  HB3 TYR   192      30.017  51.796  36.328  1.00  0.00           H
ATOM   2876  CG  TYR   192      28.908  53.149  35.080  1.00  0.00           C
ATOM   2877  CD1 TYR   192      28.589  54.434  35.591  1.00  0.00           C
ATOM   2878  HD1 TYR   192      29.219  54.807  36.386  1.00  0.00           H
ATOM   2879  CE1 TYR   192      27.434  55.069  35.169  1.00  0.00           C
ATOM   2880  HE1 TYR   192      27.174  56.037  35.574  1.00  0.00           H
ATOM   2881  CZ  TYR   192      26.606  54.528  34.126  1.00  0.00           C
ATOM   2882  OH  TYR   192      25.537  55.301  33.705  1.00  0.00           O
ATOM   2883  HH  TYR   192      24.838  54.877  33.203  1.00  0.00           H
ATOM   2884  CE2 TYR   192      27.030  53.342  33.501  1.00  0.00           C
ATOM   2885  HE2 TYR   192      26.557  52.926  32.623  1.00  0.00           H
ATOM   2886  CD2 TYR   192      28.189  52.687  33.984  1.00  0.00           C
ATOM   2887  HD2 TYR   192      28.484  51.794  33.452  1.00  0.00           H
ATOM   2888  C   TYR   192      32.698  52.393  35.931  1.00  0.00           C
ATOM   2889  O   TYR   192      33.452  52.227  35.025  1.00  0.00           O
ATOM   2890  N   HIE   193      33.042  51.969  37.140  1.00  0.00           N
ATOM   2891  H   HIE   193      32.448  52.252  37.907  1.00  0.00           H
ATOM   2892  CA  HIE   193      34.291  51.291  37.562  1.00  0.00           C
ATOM   2893  HA  HIE   193      35.092  51.717  36.956  1.00  0.00           H
ATOM   2894  CB  HIE   193      34.606  51.559  39.066  1.00  0.00           C
ATOM   2895  HB2 HIE   193      34.284  52.571  39.309  1.00  0.00           H
ATOM   2896  HB3 HIE   193      34.061  50.819  39.651  1.00  0.00           H
ATOM   2897  CG  HIE   193      36.097  51.484  39.377  1.00  0.00           C
ATOM   2898  ND1 HIE   193      36.979  50.464  39.210  1.00  0.00           N
ATOM   2899  CE1 HIE   193      38.203  50.924  39.556  1.00  0.00           C
ATOM   2900  HE1 HIE   193      39.112  50.340  39.533  1.00  0.00           H
ATOM   2901  NE2 HIE   193      38.085  52.255  39.689  1.00  0.00           N
ATOM   2902  HE2 HIE   193      38.827  52.929  39.816  1.00  0.00           H
ATOM   2903  CD2 HIE   193      36.739  52.612  39.705  1.00  0.00           C
ATOM   2904  HD2 HIE   193      36.295  53.596  39.737  1.00  0.00           H
ATOM   2905  C   HIE   193      34.212  49.779  37.383  1.00  0.00           C
ATOM   2906  O   HIE   193      33.171  49.172  37.443  1.00  0.00           O
ATOM   2907  N   TYR   194      35.323  49.101  37.229  1.00  0.00           N
ATOM   2908  H   TYR   194      36.135  49.701  37.253  1.00  0.00           H
ATOM   2909  CA  TYR   194      35.542  47.690  36.979  1.00  0.00           C
ATOM   2910  HA  TYR   194      34.754  47.171  37.523  1.00  0.00           H
ATOM   2911  CB  TYR   194      35.428  47.488  35.484  1.00  0.00           C
ATOM   2912  HB2 TYR   194      36.160  48.065  34.920  1.00  0.00           H
ATOM   2913  HB3 TYR   194      35.525  46.416  35.307  1.00  0.00           H
ATOM   2914  CG  TYR   194      34.031  47.831  34.799  1.00  0.00           C
ATOM   2915  CD1 TYR   194      33.640  49.108  34.464  1.00  0.00           C
ATOM   2916  HD1 TYR   194      34.269  49.958  34.681  1.00  0.00           H
ATOM   2917  CE1 TYR   194      32.398  49.316  33.778  1.00  0.00           C
ATOM   2918  HE1 TYR   194      32.258  50.319  33.403  1.00  0.00           H
ATOM   2919  CZ  TYR   194      31.563  48.208  33.480  1.00  0.00           C
ATOM   2920  OH  TYR   194      30.361  48.459  32.928  1.00  0.00           O
ATOM   2921  HH  TYR   194      29.855  47.651  32.807  1.00  0.00           H
ATOM   2922  CE2 TYR   194      32.006  46.925  33.824  1.00  0.00           C
ATOM   2923  HE2 TYR   194      31.387  46.090  33.533  1.00  0.00           H
ATOM   2924  CD2 TYR   194      33.203  46.745  34.505  1.00  0.00           C
ATOM   2925  HD2 TYR   194      33.493  45.738  34.770  1.00  0.00           H
ATOM   2926  C   TYR   194      36.835  47.065  37.578  1.00  0.00           C
ATOM   2927  O   TYR   194      37.948  47.373  37.166  1.00  0.00           O
ATOM   2928  N   GLU   195      36.650  46.333  38.743  1.00  0.00           N
ATOM   2929  H   GLU   195      35.709  46.090  39.011  1.00  0.00           H
ATOM   2930  CA  GLU   195      37.718  45.571  39.378  1.00  0.00           C
ATOM   2931  HA  GLU   195      38.606  45.479  38.752  1.00  0.00           H
ATOM   2932  CB  GLU   195      38.133  46.167  40.755  1.00  0.00           C
ATOM   2933  HB2 GLU   195      37.248  46.389  41.352  1.00  0.00           H
ATOM   2934  HB3 GLU   195      38.724  45.357  41.182  1.00  0.00           H
ATOM   2935  CG  GLU   195      38.823  47.560  40.626  1.00  0.00           C
ATOM   2936  HG2 GLU   195      39.455  47.679  39.747  1.00  0.00           H
ATOM   2937  HG3 GLU   195      37.998  48.242  40.425  1.00  0.00           H
ATOM   2938  CD  GLU   195      39.680  47.901  41.802  1.00  0.00           C
ATOM   2939  OE1 GLU   195      40.154  49.070  41.944  1.00  0.00           O
ATOM   2940  OE2 GLU   195      40.127  47.041  42.516  1.00  0.00           O
ATOM   2941  C   GLU   195      37.356  44.078  39.749  1.00  0.00           C
ATOM   2942  O   GLU   195      36.223  43.727  40.154  1.00  0.00           O
ATOM   2943  N   GLU   196      38.301  43.137  39.751  1.00  0.00           N
ATOM   2944  H   GLU   196      39.155  43.434  39.301  1.00  0.00           H
ATOM   2945  CA  GLU   196      38.217  41.740  40.259  1.00  0.00           C
ATOM   2946  HA  GLU   196      39.074  41.219  39.834  1.00  0.00           H
ATOM   2947  CB  GLU   196      38.192  41.653  41.810  1.00  0.00           C
ATOM   2948  HB2 GLU   196      37.315  42.185  42.178  1.00  0.00           H
ATOM   2949  HB3 GLU   196      38.053  40.605  42.075  1.00  0.00           H
ATOM   2950  CG  GLU   196      39.401  42.297  42.511  1.00  0.00           C
ATOM   2951  HG2 GLU   196      40.295  41.815  42.116  1.00  0.00           H
ATOM   2952  HG3 GLU   196      39.584  43.311  42.155  1.00  0.00           H
ATOM   2953  CD  GLU   196      39.259  42.359  44.016  1.00  0.00           C
ATOM   2954  OE1 GLU   196      40.017  43.188  44.605  1.00  0.00           O
ATOM   2955  OE2 GLU   196      38.387  41.609  44.545  1.00  0.00           O
ATOM   2956  C   GLU   196      37.130  40.833  39.554  1.00  0.00           C
ATOM   2957  O   GLU   196      36.202  40.318  40.133  1.00  0.00           O
ATOM   2958  N   CYX   197      37.338  40.657  38.256  1.00  0.00           N
ATOM   2959  H   CYX   197      38.073  41.214  37.845  1.00  0.00           H
ATOM   2960  CA  CYX   197      36.333  39.993  37.329  1.00  0.00           C
ATOM   2961  HA  CYX   197      35.367  40.369  37.668  1.00  0.00           H
ATOM   2962  CB  CYX   197      36.576  40.562  35.965  1.00  0.00           C
ATOM   2963  HB2 CYX   197      37.541  40.203  35.606  1.00  0.00           H
ATOM   2964  HB3 CYX   197      35.886  40.063  35.285  1.00  0.00           H
ATOM   2965  SG  CYX   197      36.333  42.296  35.785  1.00  0.00           S
ATOM   2966  C   CYX   197      36.336  38.443  37.347  1.00  0.00           C
ATOM   2967  O   CYX   197      37.289  37.752  37.054  1.00  0.00           O
ATOM   2968  N   SER   198      35.200  37.927  37.668  1.00  0.00           N
ATOM   2969  H   SER   198      34.478  38.549  38.002  1.00  0.00           H
ATOM   2970  CA  SER   198      34.829  36.492  37.573  1.00  0.00           C
ATOM   2971  HA  SER   198      35.717  35.906  37.805  1.00  0.00           H
ATOM   2972  CB  SER   198      33.787  36.221  38.705  1.00  0.00           C
ATOM   2973  HB2 SER   198      32.816  36.656  38.465  1.00  0.00           H
ATOM   2974  HB3 SER   198      33.647  35.147  38.828  1.00  0.00           H
ATOM   2975  OG  SER   198      34.482  36.701  39.929  1.00  0.00           O
ATOM   2976  HG  SER   198      33.863  37.274  40.387  1.00  0.00           H
ATOM   2977  C   SER   198      34.243  36.192  36.207  1.00  0.00           C
ATOM   2978  O   SER   198      33.161  36.592  35.881  1.00  0.00           O
ATOM   2979  N   CYX   199      35.052  35.488  35.349  1.00  0.00           N
ATOM   2980  H   CYX   199      35.994  35.304  35.660  1.00  0.00           H
ATOM   2981  CA  CYX   199      34.862  35.309  33.905  1.00  0.00           C
ATOM   2982  HA  CYX   199      34.034  35.967  33.640  1.00  0.00           H
ATOM   2983  CB  CYX   199      36.114  35.823  33.076  1.00  0.00           C
ATOM   2984  HB2 CYX   199      36.930  35.185  33.412  1.00  0.00           H
ATOM   2985  HB3 CYX   199      35.934  35.539  32.040  1.00  0.00           H
ATOM   2986  SG  CYX   199      36.608  37.558  33.282  1.00  0.00           S
ATOM   2987  C   CYX   199      34.539  33.790  33.622  1.00  0.00           C
ATOM   2988  O   CYX   199      34.922  32.887  34.403  1.00  0.00           O
ATOM   2989  N   TYR   200      33.880  33.624  32.551  1.00  0.00           N
ATOM   2990  H   TYR   200      33.557  34.363  31.943  1.00  0.00           H
ATOM   2991  CA  TYR   200      33.579  32.269  31.908  1.00  0.00           C
ATOM   2992  HA  TYR   200      34.368  31.580  32.206  1.00  0.00           H
ATOM   2993  CB  TYR   200      32.314  31.617  32.440  1.00  0.00           C
ATOM   2994  HB2 TYR   200      31.919  30.906  31.716  1.00  0.00           H
ATOM   2995  HB3 TYR   200      32.553  31.135  33.387  1.00  0.00           H
ATOM   2996  CG  TYR   200      31.181  32.568  32.825  1.00  0.00           C
ATOM   2997  CD1 TYR   200      31.043  33.096  34.167  1.00  0.00           C
ATOM   2998  HD1 TYR   200      31.746  32.839  34.947  1.00  0.00           H
ATOM   2999  CE1 TYR   200      30.004  33.929  34.494  1.00  0.00           C
ATOM   3000  HE1 TYR   200      29.978  34.390  35.470  1.00  0.00           H
ATOM   3001  CZ  TYR   200      29.027  34.214  33.482  1.00  0.00           C
ATOM   3002  OH  TYR   200      28.034  35.166  33.721  1.00  0.00           O
ATOM   3003  HH  TYR   200      28.151  35.331  34.659  1.00  0.00           H
ATOM   3004  CE2 TYR   200      29.190  33.675  32.161  1.00  0.00           C
ATOM   3005  HE2 TYR   200      28.589  34.129  31.387  1.00  0.00           H
ATOM   3006  CD2 TYR   200      30.239  32.822  31.823  1.00  0.00           C
ATOM   3007  HD2 TYR   200      30.336  32.415  30.827  1.00  0.00           H
ATOM   3008  C   TYR   200      33.622  32.322  30.375  1.00  0.00           C
ATOM   3009  O   TYR   200      33.057  33.328  29.839  1.00  0.00           O
ATOM   3010  N   PRO   201      34.179  31.330  29.630  1.00  0.00           N
ATOM   3011  CD  PRO   201      34.901  30.171  30.130  1.00  0.00           C
ATOM   3012  HD2 PRO   201      34.478  29.735  31.034  1.00  0.00           H
ATOM   3013  HD3 PRO   201      35.940  30.498  30.153  1.00  0.00           H
ATOM   3014  CG  PRO   201      35.023  29.169  28.893  1.00  0.00           C
ATOM   3015  HG2 PRO   201      34.405  28.337  29.230  1.00  0.00           H
ATOM   3016  HG3 PRO   201      36.029  28.752  28.881  1.00  0.00           H
ATOM   3017  CB  PRO   201      34.626  29.961  27.662  1.00  0.00           C
ATOM   3018  HB2 PRO   201      34.206  29.346  26.867  1.00  0.00           H
ATOM   3019  HB3 PRO   201      35.528  30.502  27.379  1.00  0.00           H
ATOM   3020  CA  PRO   201      33.700  31.071  28.240  1.00  0.00           C
ATOM   3021  HA  PRO   201      33.695  31.922  27.560  1.00  0.00           H
ATOM   3022  C   PRO   201      32.233  30.530  28.261  1.00  0.00           C
ATOM   3023  O   PRO   201      31.905  29.606  28.980  1.00  0.00           O
ATOM   3024  N   ASN   202      31.431  31.042  27.326  1.00  0.00           N
ATOM   3025  H   ASN   202      31.776  31.877  26.875  1.00  0.00           H
ATOM   3026  CA  ASN   202      30.122  30.476  27.089  1.00  0.00           C
ATOM   3027  HA  ASN   202      30.097  29.386  27.120  1.00  0.00           H
ATOM   3028  CB  ASN   202      29.100  31.156  28.078  1.00  0.00           C
ATOM   3029  HB2 ASN   202      29.416  30.863  29.080  1.00  0.00           H
ATOM   3030  HB3 ASN   202      29.095  32.219  27.840  1.00  0.00           H
ATOM   3031  CG  ASN   202      27.659  30.662  27.754  1.00  0.00           C
ATOM   3032  OD1 ASN   202      27.301  29.531  27.570  1.00  0.00           O
ATOM   3033  ND2 ASN   202      26.752  31.578  27.873  1.00  0.00           N
ATOM   3034 HD21 ASN   202      25.843  31.144  27.934  1.00  0.00           H
ATOM   3035 HD22 ASN   202      26.941  32.461  28.327  1.00  0.00           H
ATOM   3036  C   ASN   202      29.688  30.813  25.643  1.00  0.00           C
ATOM   3037  O   ASN   202      29.944  31.907  25.114  1.00  0.00           O
ATOM   3038  N   ALA   203      28.984  29.934  24.936  1.00  0.00           N
ATOM   3039  H   ALA   203      28.709  29.095  25.427  1.00  0.00           H
ATOM   3040  CA  ALA   203      28.786  29.862  23.444  1.00  0.00           C
ATOM   3041  HA  ALA   203      28.587  28.816  23.210  1.00  0.00           H
ATOM   3042  CB  ALA   203      27.534  30.595  23.061  1.00  0.00           C
ATOM   3043  HB1 ALA   203      27.638  31.680  23.077  1.00  0.00           H
ATOM   3044  HB2 ALA   203      27.306  30.348  22.024  1.00  0.00           H
ATOM   3045  HB3 ALA   203      26.702  30.260  23.681  1.00  0.00           H
ATOM   3046  C   ALA   203      29.984  30.206  22.503  1.00  0.00           C
ATOM   3047  O   ALA   203      29.844  30.709  21.369  1.00  0.00           O
ATOM   3048  N   GLY   204      31.259  30.119  23.051  1.00  0.00           N
ATOM   3049  H   GLY   204      31.487  29.668  23.925  1.00  0.00           H
ATOM   3050  CA  GLY   204      32.368  30.723  22.378  1.00  0.00           C
ATOM   3051  HA2 GLY   204      33.281  30.267  22.759  1.00  0.00           H
ATOM   3052  HA3 GLY   204      32.270  30.524  21.311  1.00  0.00           H
ATOM   3053  C   GLY   204      32.660  32.154  22.512  1.00  0.00           C
ATOM   3054  O   GLY   204      33.456  32.652  21.649  1.00  0.00           O
ATOM   3055  N   GLU   205      32.067  32.910  23.420  1.00  0.00           N
ATOM   3056  H   GLU   205      31.315  32.466  23.927  1.00  0.00           H
ATOM   3057  CA  GLU   205      32.425  34.219  23.867  1.00  0.00           C
ATOM   3058  HA  GLU   205      33.354  34.539  23.396  1.00  0.00           H
ATOM   3059  CB  GLU   205      31.317  35.117  23.414  1.00  0.00           C
ATOM   3060  HB2 GLU   205      30.365  34.740  23.787  1.00  0.00           H
ATOM   3061  HB3 GLU   205      31.517  36.118  23.795  1.00  0.00           H
ATOM   3062  CG  GLU   205      31.257  35.299  21.863  1.00  0.00           C
ATOM   3063  HG2 GLU   205      32.267  35.537  21.533  1.00  0.00           H
ATOM   3064  HG3 GLU   205      30.952  34.375  21.372  1.00  0.00           H
ATOM   3065  CD  GLU   205      30.303  36.555  21.508  1.00  0.00           C
ATOM   3066  OE1 GLU   205      29.395  36.940  22.291  1.00  0.00           O
ATOM   3067  OE2 GLU   205      30.332  36.956  20.343  1.00  0.00           O
ATOM   3068  C   GLU   205      32.630  34.245  25.402  1.00  0.00           C
ATOM   3069  O   GLU   205      31.935  33.544  26.110  1.00  0.00           O
ATOM   3070  N   ILE   206      33.537  35.123  25.833  1.00  0.00           N
ATOM   3071  H   ILE   206      34.101  35.605  25.148  1.00  0.00           H
ATOM   3072  CA  ILE   206      33.745  35.375  27.237  1.00  0.00           C
ATOM   3073  HA  ILE   206      33.786  34.403  27.729  1.00  0.00           H
ATOM   3074  CB  ILE   206      35.092  36.166  27.478  1.00  0.00           C
ATOM   3075  HB  ILE   206      35.005  37.034  26.824  1.00  0.00           H
ATOM   3076  CG2 ILE   206      35.272  36.712  28.949  1.00  0.00           C
ATOM   3077 HG21 ILE   206      35.480  35.917  29.665  1.00  0.00           H
ATOM   3078 HG22 ILE   206      36.127  37.380  28.845  1.00  0.00           H
ATOM   3079 HG23 ILE   206      34.408  37.260  29.325  1.00  0.00           H
ATOM   3080  CG1 ILE   206      36.410  35.414  27.165  1.00  0.00           C
ATOM   3081 HG12 ILE   206      37.230  36.019  27.553  1.00  0.00           H
ATOM   3082 HG13 ILE   206      36.398  34.422  27.617  1.00  0.00           H
ATOM   3083  CD1 ILE   206      36.542  35.139  25.672  1.00  0.00           C
ATOM   3084 HD11 ILE   206      37.569  34.936  25.372  1.00  0.00           H
ATOM   3085 HD12 ILE   206      35.940  34.304  25.313  1.00  0.00           H
ATOM   3086 HD13 ILE   206      36.284  35.944  24.982  1.00  0.00           H
ATOM   3087  C   ILE   206      32.539  36.207  27.658  1.00  0.00           C
ATOM   3088  O   ILE   206      32.004  37.036  26.922  1.00  0.00           O
ATOM   3089  N   THR   207      32.148  35.939  28.896  1.00  0.00           N
ATOM   3090  H   THR   207      32.586  35.112  29.275  1.00  0.00           H
ATOM   3091  CA  THR   207      31.534  36.807  29.890  1.00  0.00           C
ATOM   3092  HA  THR   207      31.398  37.800  29.460  1.00  0.00           H
ATOM   3093  CB  THR   207      30.034  36.350  29.964  1.00  0.00           C
ATOM   3094  HB  THR   207      30.065  35.262  30.013  1.00  0.00           H
ATOM   3095  CG2 THR   207      29.280  36.924  31.147  1.00  0.00           C
ATOM   3096 HG21 THR   207      29.208  38.002  31.005  1.00  0.00           H
ATOM   3097 HG22 THR   207      28.269  36.530  31.044  1.00  0.00           H
ATOM   3098 HG23 THR   207      29.695  36.511  32.066  1.00  0.00           H
ATOM   3099  OG1 THR   207      29.296  36.705  28.790  1.00  0.00           O
ATOM   3100  HG1 THR   207      29.760  36.195  28.122  1.00  0.00           H
ATOM   3101  C   THR   207      32.331  37.011  31.196  1.00  0.00           C
ATOM   3102  O   THR   207      32.858  36.005  31.660  1.00  0.00           O
ATOM   3103  N   CYX   208      32.312  38.186  31.778  1.00  0.00           N
ATOM   3104  H   CYX   208      31.927  38.943  31.231  1.00  0.00           H
ATOM   3105  CA  CYX   208      32.891  38.492  33.092  1.00  0.00           C
ATOM   3106  HA  CYX   208      33.041  37.622  33.731  1.00  0.00           H
ATOM   3107  CB  CYX   208      34.139  39.257  32.867  1.00  0.00           C
ATOM   3108  HB2 CYX   208      33.918  40.175  32.324  1.00  0.00           H
ATOM   3109  HB3 CYX   208      34.494  39.501  33.868  1.00  0.00           H
ATOM   3110  SG  CYX   208      35.425  38.512  31.906  1.00  0.00           S
ATOM   3111  C   CYX   208      31.916  39.340  33.946  1.00  0.00           C
ATOM   3112  O   CYX   208      31.579  40.457  33.479  1.00  0.00           O
ATOM   3113  N   VAL   209      31.536  38.923  35.161  1.00  0.00           N
ATOM   3114  H   VAL   209      31.880  38.024  35.468  1.00  0.00           H
ATOM   3115  CA  VAL   209      30.833  39.739  36.199  1.00  0.00           C
ATOM   3116  HA  VAL   209      30.537  40.608  35.609  1.00  0.00           H
ATOM   3117  CB  VAL   209      29.516  39.101  36.677  1.00  0.00           C
ATOM   3118  HB  VAL   209      29.635  38.138  37.173  1.00  0.00           H
ATOM   3119  CG1 VAL   209      28.976  39.978  37.802  1.00  0.00           C
ATOM   3120 HG11 VAL   209      28.863  40.989  37.412  1.00  0.00           H
ATOM   3121 HG12 VAL   209      28.024  39.532  38.093  1.00  0.00           H
ATOM   3122 HG13 VAL   209      29.764  39.843  38.543  1.00  0.00           H
ATOM   3123  CG2 VAL   209      28.472  39.046  35.553  1.00  0.00           C
ATOM   3124 HG21 VAL   209      28.841  38.275  34.878  1.00  0.00           H
ATOM   3125 HG22 VAL   209      27.479  38.752  35.894  1.00  0.00           H
ATOM   3126 HG23 VAL   209      28.420  40.030  35.087  1.00  0.00           H
ATOM   3127  C   VAL   209      31.852  40.092  37.335  1.00  0.00           C
ATOM   3128  O   VAL   209      32.517  39.103  37.745  1.00  0.00           O
ATOM   3129  N   CYX   210      31.954  41.328  37.785  1.00  0.00           N
ATOM   3130  H   CYX   210      31.439  42.076  37.343  1.00  0.00           H
ATOM   3131  CA  CYX   210      33.108  41.699  38.643  1.00  0.00           C
ATOM   3132  HA  CYX   210      33.641  40.808  38.975  1.00  0.00           H
ATOM   3133  CB  CYX   210      34.101  42.640  37.846  1.00  0.00           C
ATOM   3134  HB2 CYX   210      33.739  43.662  37.951  1.00  0.00           H
ATOM   3135  HB3 CYX   210      35.083  42.732  38.311  1.00  0.00           H
ATOM   3136  SG  CYX   210      34.289  42.414  36.055  1.00  0.00           S
ATOM   3137  C   CYX   210      32.612  42.373  39.951  1.00  0.00           C
ATOM   3138  O   CYX   210      31.443  42.449  40.298  1.00  0.00           O
ATOM   3139  N   ARG   211      33.512  42.972  40.720  1.00  0.00           N
ATOM   3140  H   ARG   211      34.470  43.064  40.414  1.00  0.00           H
ATOM   3141  CA  ARG   211      33.259  43.675  41.981  1.00  0.00           C
ATOM   3142  HA  ARG   211      32.406  43.302  42.548  1.00  0.00           H
ATOM   3143  CB  ARG   211      34.434  43.465  42.821  1.00  0.00           C
ATOM   3144  HB2 ARG   211      34.682  42.404  42.847  1.00  0.00           H
ATOM   3145  HB3 ARG   211      35.329  44.014  42.531  1.00  0.00           H
ATOM   3146  CG  ARG   211      34.278  43.900  44.250  1.00  0.00           C
ATOM   3147  HG2 ARG   211      34.178  44.980  44.354  1.00  0.00           H
ATOM   3148  HG3 ARG   211      33.497  43.294  44.710  1.00  0.00           H
ATOM   3149  CD  ARG   211      35.632  43.610  44.935  1.00  0.00           C
ATOM   3150  HD2 ARG   211      36.030  42.623  44.699  1.00  0.00           H
ATOM   3151  HD3 ARG   211      36.452  44.301  44.739  1.00  0.00           H
ATOM   3152  NE  ARG   211      35.558  43.547  46.400  1.00  0.00           N
ATOM   3153  HE  ARG   211      34.651  43.789  46.774  1.00  0.00           H
ATOM   3154  CZ  ARG   211      36.517  43.359  47.272  1.00  0.00           C
ATOM   3155  NH1 ARG   211      36.412  43.544  48.523  1.00  0.00           N
ATOM   3156 HH11 ARG   211      35.541  43.937  48.848  1.00  0.00           H
ATOM   3157 HH12 ARG   211      37.127  43.269  49.180  1.00  0.00           H
ATOM   3158  NH2 ARG   211      37.704  42.933  46.883  1.00  0.00           N
ATOM   3159 HH21 ARG   211      38.009  42.797  45.930  1.00  0.00           H
ATOM   3160 HH22 ARG   211      38.326  42.507  47.556  1.00  0.00           H
ATOM   3161  C   ARG   211      32.925  45.114  41.730  1.00  0.00           C
ATOM   3162  O   ARG   211      33.722  45.832  41.200  1.00  0.00           O
ATOM   3163  N   ASP   212      31.713  45.607  42.212  1.00  0.00           N
ATOM   3164  H   ASP   212      31.189  44.949  42.770  1.00  0.00           H
ATOM   3165  CA  ASP   212      31.160  46.959  42.134  1.00  0.00           C
ATOM   3166  HA  ASP   212      31.196  47.392  41.135  1.00  0.00           H
ATOM   3167  CB  ASP   212      29.706  46.834  42.547  1.00  0.00           C
ATOM   3168  HB2 ASP   212      29.282  47.777  42.894  1.00  0.00           H
ATOM   3169  HB3 ASP   212      29.134  46.289  41.796  1.00  0.00           H
ATOM   3170  CG  ASP   212      29.526  46.041  43.787  1.00  0.00           C
ATOM   3171  OD1 ASP   212      29.231  46.657  44.833  1.00  0.00           O
ATOM   3172  OD2 ASP   212      29.644  44.811  43.773  1.00  0.00           O
ATOM   3173  C   ASP   212      31.996  47.855  43.091  1.00  0.00           C
ATOM   3174  O   ASP   212      31.504  48.240  44.123  1.00  0.00           O
ATOM   3175  N   ASN   213      33.301  48.003  42.799  1.00  0.00           N
ATOM   3176  H   ASN   213      33.591  47.695  41.882  1.00  0.00           H
ATOM   3177  CA  ASN   213      34.338  48.794  43.521  1.00  0.00           C
ATOM   3178  HA  ASN   213      34.476  48.455  44.547  1.00  0.00           H
ATOM   3179  CB  ASN   213      35.644  48.593  42.685  1.00  0.00           C
ATOM   3180  HB2 ASN   213      36.092  47.605  42.775  1.00  0.00           H
ATOM   3181  HB3 ASN   213      35.517  48.823  41.627  1.00  0.00           H
ATOM   3182  CG  ASN   213      36.709  49.586  43.096  1.00  0.00           C
ATOM   3183  OD1 ASN   213      37.386  49.454  44.055  1.00  0.00           O
ATOM   3184  ND2 ASN   213      36.858  50.631  42.405  1.00  0.00           N
ATOM   3185 HD21 ASN   213      37.398  51.409  42.753  1.00  0.00           H
ATOM   3186 HD22 ASN   213      36.310  50.817  41.577  1.00  0.00           H
ATOM   3187  C   ASN   213      33.928  50.321  43.410  1.00  0.00           C
ATOM   3188  O   ASN   213      33.372  50.749  42.375  1.00  0.00           O
ATOM   3189  N   TRP   214      34.169  51.080  44.488  1.00  0.00           N
ATOM   3190  H   TRP   214      34.614  50.648  45.284  1.00  0.00           H
ATOM   3191  CA  TRP   214      34.065  52.536  44.630  1.00  0.00           C
ATOM   3192  HA  TRP   214      34.404  52.754  45.644  1.00  0.00           H
ATOM   3193  CB  TRP   214      34.959  53.351  43.610  1.00  0.00           C
ATOM   3194  HB2 TRP   214      35.974  53.001  43.796  1.00  0.00           H
ATOM   3195  HB3 TRP   214      34.754  53.073  42.576  1.00  0.00           H
ATOM   3196  CG  TRP   214      34.969  54.891  43.750  1.00  0.00           C
ATOM   3197  CD1 TRP   214      35.080  55.667  44.866  1.00  0.00           C
ATOM   3198  HD1 TRP   214      35.175  55.323  45.885  1.00  0.00           H
ATOM   3199  NE1 TRP   214      35.135  57.016  44.480  1.00  0.00           N
ATOM   3200  HE1 TRP   214      35.094  57.830  45.076  1.00  0.00           H
ATOM   3201  CE2 TRP   214      34.977  57.180  43.106  1.00  0.00           C
ATOM   3202  CZ2 TRP   214      34.740  58.267  42.254  1.00  0.00           C
ATOM   3203  HZ2 TRP   214      34.786  59.307  42.544  1.00  0.00           H
ATOM   3204  CH2 TRP   214      34.471  58.051  40.891  1.00  0.00           C
ATOM   3205  HH2 TRP   214      34.211  58.882  40.253  1.00  0.00           H
ATOM   3206  CZ3 TRP   214      34.425  56.742  40.413  1.00  0.00           C
ATOM   3207  HZ3 TRP   214      34.331  56.628  39.343  1.00  0.00           H
ATOM   3208  CE3 TRP   214      34.636  55.583  41.226  1.00  0.00           C
ATOM   3209  HE3 TRP   214      34.587  54.610  40.759  1.00  0.00           H
ATOM   3210  CD2 TRP   214      34.827  55.827  42.619  1.00  0.00           C
ATOM   3211  C   TRP   214      32.600  53.070  44.734  1.00  0.00           C
ATOM   3212  O   TRP   214      32.315  54.109  45.330  1.00  0.00           O
ATOM   3213  N   HID   215      31.584  52.412  44.141  1.00  0.00           N
ATOM   3214  H   HID   215      31.921  51.666  43.549  1.00  0.00           H
ATOM   3215  CA  HID   215      30.184  52.702  44.102  1.00  0.00           C
ATOM   3216  HA  HID   215      29.887  53.248  44.996  1.00  0.00           H
ATOM   3217  CB  HID   215      29.910  53.845  43.052  1.00  0.00           C
ATOM   3218  HB2 HID   215      28.890  54.028  42.716  1.00  0.00           H
ATOM   3219  HB3 HID   215      30.246  54.832  43.368  1.00  0.00           H
ATOM   3220  CG  HID   215      30.670  53.690  41.704  1.00  0.00           C
ATOM   3221  ND1 HID   215      31.220  54.770  41.124  1.00  0.00           N
ATOM   3222  HD1 HID   215      31.258  55.686  41.546  1.00  0.00           H
ATOM   3223  CE1 HID   215      31.612  54.454  39.883  1.00  0.00           C
ATOM   3224  HE1 HID   215      32.096  55.124  39.189  1.00  0.00           H
ATOM   3225  NE2 HID   215      31.313  53.140  39.619  1.00  0.00           N
ATOM   3226  CD2 HID   215      30.830  52.615  40.879  1.00  0.00           C
ATOM   3227  HD2 HID   215      30.674  51.564  41.076  1.00  0.00           H
ATOM   3228  C   HID   215      29.331  51.486  43.850  1.00  0.00           C
ATOM   3229  O   HID   215      29.808  50.376  43.738  1.00  0.00           O
ATOM   3230  N   GLY   216      28.000  51.609  43.763  1.00  0.00           N
ATOM   3231  H   GLY   216      27.536  52.487  43.947  1.00  0.00           H
ATOM   3232  CA  GLY   216      27.070  50.578  43.394  1.00  0.00           C
ATOM   3233  HA2 GLY   216      26.057  50.968  43.299  1.00  0.00           H
ATOM   3234  HA3 GLY   216      27.400  50.252  42.407  1.00  0.00           H
ATOM   3235  C   GLY   216      27.019  49.445  44.329  1.00  0.00           C
ATOM   3236  O   GLY   216      27.773  49.281  45.267  1.00  0.00           O
ATOM   3237  N   SER   217      26.117  48.481  44.077  1.00  0.00           N
ATOM   3238  H   SER   217      25.651  48.633  43.194  1.00  0.00           H
ATOM   3239  CA  SER   217      25.794  47.200  44.839  1.00  0.00           C
ATOM   3240  HA  SER   217      26.753  46.798  45.164  1.00  0.00           H
ATOM   3241  CB  SER   217      24.902  47.541  46.027  1.00  0.00           C
ATOM   3242  HB2 SER   217      24.757  46.691  46.694  1.00  0.00           H
ATOM   3243  HB3 SER   217      25.312  48.334  46.651  1.00  0.00           H
ATOM   3244  OG  SER   217      23.557  47.854  45.649  1.00  0.00           O
ATOM   3245  HG  SER   217      23.571  48.808  45.542  1.00  0.00           H
ATOM   3246  C   SER   217      25.309  46.103  43.847  1.00  0.00           C
ATOM   3247  O   SER   217      25.435  44.896  43.992  1.00  0.00           O
ATOM   3248  N   ASN   218      24.624  46.577  42.755  1.00  0.00           N
ATOM   3249  H   ASN   218      24.200  47.493  42.801  1.00  0.00           H
ATOM   3250  CA  ASN   218      24.553  45.791  41.507  1.00  0.00           C
ATOM   3251  HA  ASN   218      24.040  44.889  41.843  1.00  0.00           H
ATOM   3252  CB  ASN   218      23.554  46.527  40.566  1.00  0.00           C
ATOM   3253  HB2 ASN   218      23.503  45.962  39.635  1.00  0.00           H
ATOM   3254  HB3 ASN   218      22.549  46.534  40.988  1.00  0.00           H
ATOM   3255  CG  ASN   218      23.995  47.934  40.191  1.00  0.00           C
ATOM   3256  OD1 ASN   218      24.456  48.771  40.933  1.00  0.00           O
ATOM   3257  ND2 ASN   218      23.754  48.294  39.047  1.00  0.00           N
ATOM   3258 HD21 ASN   218      23.782  49.295  38.914  1.00  0.00           H
ATOM   3259 HD22 ASN   218      23.160  47.795  38.400  1.00  0.00           H
ATOM   3260  C   ASN   218      25.942  45.547  40.912  1.00  0.00           C
ATOM   3261  O   ASN   218      26.857  46.360  40.911  1.00  0.00           O
ATOM   3262  N   ARG   219      26.221  44.334  40.424  1.00  0.00           N
ATOM   3263  H   ARG   219      25.470  43.659  40.436  1.00  0.00           H
ATOM   3264  CA  ARG   219      27.540  43.960  39.883  1.00  0.00           C
ATOM   3265  HA  ARG   219      28.201  44.438  40.606  1.00  0.00           H
ATOM   3266  CB  ARG   219      27.867  42.487  39.892  1.00  0.00           C
ATOM   3267  HB2 ARG   219      27.263  42.130  39.057  1.00  0.00           H
ATOM   3268  HB3 ARG   219      28.944  42.428  39.743  1.00  0.00           H
ATOM   3269  CG  ARG   219      27.772  41.788  41.262  1.00  0.00           C
ATOM   3270  HG2 ARG   219      26.704  41.803  41.478  1.00  0.00           H
ATOM   3271  HG3 ARG   219      28.081  40.750  41.129  1.00  0.00           H
ATOM   3272  CD  ARG   219      28.477  42.426  42.415  1.00  0.00           C
ATOM   3273  HD2 ARG   219      29.506  42.698  42.180  1.00  0.00           H
ATOM   3274  HD3 ARG   219      27.944  43.304  42.777  1.00  0.00           H
ATOM   3275  NE  ARG   219      28.483  41.507  43.543  1.00  0.00           N
ATOM   3276  HE  ARG   219      27.900  40.693  43.417  1.00  0.00           H
ATOM   3277  CZ  ARG   219      29.460  41.441  44.412  1.00  0.00           C
ATOM   3278  NH1 ARG   219      29.471  40.468  45.223  1.00  0.00           N
ATOM   3279 HH11 ARG   219      28.761  39.775  45.036  1.00  0.00           H
ATOM   3280 HH12 ARG   219      30.041  40.545  46.053  1.00  0.00           H
ATOM   3281  NH2 ARG   219      30.421  42.320  44.537  1.00  0.00           N
ATOM   3282 HH21 ARG   219      30.298  43.199  44.055  1.00  0.00           H
ATOM   3283 HH22 ARG   219      30.968  42.316  45.386  1.00  0.00           H
ATOM   3284  C   ARG   219      27.916  44.633  38.518  1.00  0.00           C
ATOM   3285  O   ARG   219      27.049  44.627  37.660  1.00  0.00           O
ATOM   3286  N   PRO   220      29.141  45.020  38.285  1.00  0.00           N
ATOM   3287  CD  PRO   220      30.106  45.327  39.338  1.00  0.00           C
ATOM   3288  HD2 PRO   220      30.332  44.546  40.063  1.00  0.00           H
ATOM   3289  HD3 PRO   220      29.849  46.144  40.013  1.00  0.00           H
ATOM   3290  CG  PRO   220      31.458  45.681  38.603  1.00  0.00           C
ATOM   3291  HG2 PRO   220      32.092  44.797  38.659  1.00  0.00           H
ATOM   3292  HG3 PRO   220      32.139  46.425  39.015  1.00  0.00           H
ATOM   3293  CB  PRO   220      31.141  45.961  37.152  1.00  0.00           C
ATOM   3294  HB2 PRO   220      31.783  45.310  36.558  1.00  0.00           H
ATOM   3295  HB3 PRO   220      31.267  47.007  36.871  1.00  0.00           H
ATOM   3296  CA  PRO   220      29.671  45.409  36.961  1.00  0.00           C
ATOM   3297  HA  PRO   220      29.107  46.192  36.457  1.00  0.00           H
ATOM   3298  C   PRO   220      29.792  44.212  36.027  1.00  0.00           C
ATOM   3299  O   PRO   220      30.185  43.145  36.557  1.00  0.00           O
ATOM   3300  N   TRP   221      29.480  44.278  34.723  1.00  0.00           N
ATOM   3301  H   TRP   221      29.351  45.192  34.313  1.00  0.00           H
ATOM   3302  CA  TRP   221      29.526  43.198  33.771  1.00  0.00           C
ATOM   3303  HA  TRP   221      30.087  42.439  34.314  1.00  0.00           H
ATOM   3304  CB  TRP   221      28.137  42.540  33.464  1.00  0.00           C
ATOM   3305  HB2 TRP   221      28.413  41.659  32.882  1.00  0.00           H
ATOM   3306  HB3 TRP   221      27.638  42.186  34.366  1.00  0.00           H
ATOM   3307  CG  TRP   221      27.134  43.210  32.626  1.00  0.00           C
ATOM   3308  CD1 TRP   221      25.894  43.545  33.091  1.00  0.00           C
ATOM   3309  HD1 TRP   221      25.507  43.284  34.066  1.00  0.00           H
ATOM   3310  NE1 TRP   221      25.278  44.379  32.149  1.00  0.00           N
ATOM   3311  HE1 TRP   221      24.280  44.532  32.180  1.00  0.00           H
ATOM   3312  CE2 TRP   221      25.975  44.326  30.910  1.00  0.00           C
ATOM   3313  CZ2 TRP   221      25.751  44.848  29.600  1.00  0.00           C
ATOM   3314  HZ2 TRP   221      24.858  45.421  29.400  1.00  0.00           H
ATOM   3315  CH2 TRP   221      26.712  44.615  28.559  1.00  0.00           C
ATOM   3316  HH2 TRP   221      26.629  45.109  27.602  1.00  0.00           H
ATOM   3317  CZ3 TRP   221      27.782  43.721  28.848  1.00  0.00           C
ATOM   3318  HZ3 TRP   221      28.527  43.477  28.105  1.00  0.00           H
ATOM   3319  CE3 TRP   221      28.034  43.326  30.149  1.00  0.00           C
ATOM   3320  HE3 TRP   221      28.949  42.818  30.413  1.00  0.00           H
ATOM   3321  CD2 TRP   221      27.191  43.585  31.203  1.00  0.00           C
ATOM   3322  C   TRP   221      30.294  43.669  32.530  1.00  0.00           C
ATOM   3323  O   TRP   221      30.153  44.812  32.064  1.00  0.00           O
ATOM   3324  N   VAL   222      31.046  42.760  31.900  1.00  0.00           N
ATOM   3325  H   VAL   222      31.384  41.941  32.386  1.00  0.00           H
ATOM   3326  CA  VAL   222      31.610  42.963  30.593  1.00  0.00           C
ATOM   3327  HA  VAL   222      30.991  43.733  30.132  1.00  0.00           H
ATOM   3328  CB  VAL   222      33.066  43.519  30.673  1.00  0.00           C
ATOM   3329  HB  VAL   222      33.064  44.316  31.416  1.00  0.00           H
ATOM   3330  CG1 VAL   222      34.227  42.593  31.136  1.00  0.00           C
ATOM   3331 HG11 VAL   222      35.210  43.051  31.029  1.00  0.00           H
ATOM   3332 HG12 VAL   222      34.110  42.244  32.162  1.00  0.00           H
ATOM   3333 HG13 VAL   222      34.170  41.756  30.440  1.00  0.00           H
ATOM   3334  CG2 VAL   222      33.521  44.152  29.387  1.00  0.00           C
ATOM   3335 HG21 VAL   222      34.535  44.476  29.623  1.00  0.00           H
ATOM   3336 HG22 VAL   222      33.587  43.457  28.549  1.00  0.00           H
ATOM   3337 HG23 VAL   222      32.855  44.963  29.095  1.00  0.00           H
ATOM   3338  C   VAL   222      31.586  41.626  29.849  1.00  0.00           C
ATOM   3339  O   VAL   222      31.572  40.569  30.486  1.00  0.00           O
ATOM   3340  N   SER   223      31.636  41.623  28.541  1.00  0.00           N
ATOM   3341  H   SER   223      31.754  42.468  28.000  1.00  0.00           H
ATOM   3342  CA  SER   223      31.687  40.448  27.607  1.00  0.00           C
ATOM   3343  HA  SER   223      32.049  39.592  28.175  1.00  0.00           H
ATOM   3344  CB  SER   223      30.314  39.935  27.334  1.00  0.00           C
ATOM   3345  HB2 SER   223      29.925  39.535  28.272  1.00  0.00           H
ATOM   3346  HB3 SER   223      29.725  40.816  27.078  1.00  0.00           H
ATOM   3347  OG  SER   223      30.257  39.026  26.291  1.00  0.00           O
ATOM   3348  HG  SER   223      30.544  38.148  26.552  1.00  0.00           H
ATOM   3349  C   SER   223      32.574  40.733  26.348  1.00  0.00           C
ATOM   3350  O   SER   223      32.800  41.882  26.043  1.00  0.00           O
ATOM   3351  N   PHE   224      33.194  39.740  25.755  1.00  0.00           N
ATOM   3352  H   PHE   224      33.069  38.792  26.079  1.00  0.00           H
ATOM   3353  CA  PHE   224      33.943  39.967  24.493  1.00  0.00           C
ATOM   3354  HA  PHE   224      33.377  40.725  23.952  1.00  0.00           H
ATOM   3355  CB  PHE   224      35.237  40.590  24.736  1.00  0.00           C
ATOM   3356  HB2 PHE   224      35.777  40.502  23.794  1.00  0.00           H
ATOM   3357  HB3 PHE   224      35.073  41.657  24.886  1.00  0.00           H
ATOM   3358  CG  PHE   224      36.167  40.131  25.876  1.00  0.00           C
ATOM   3359  CD1 PHE   224      37.208  39.257  25.617  1.00  0.00           C
ATOM   3360  HD1 PHE   224      37.449  38.950  24.610  1.00  0.00           H
ATOM   3361  CE1 PHE   224      38.138  38.808  26.570  1.00  0.00           C
ATOM   3362  HE1 PHE   224      39.066  38.295  26.363  1.00  0.00           H
ATOM   3363  CZ  PHE   224      37.945  39.311  27.883  1.00  0.00           C
ATOM   3364  HZ  PHE   224      38.748  39.170  28.591  1.00  0.00           H
ATOM   3365  CE2 PHE   224      36.818  40.149  28.184  1.00  0.00           C
ATOM   3366  HE2 PHE   224      36.764  40.535  29.191  1.00  0.00           H
ATOM   3367  CD2 PHE   224      35.980  40.599  27.205  1.00  0.00           C
ATOM   3368  HD2 PHE   224      35.137  41.240  27.421  1.00  0.00           H
ATOM   3369  C   PHE   224      34.120  38.697  23.657  1.00  0.00           C
ATOM   3370  O   PHE   224      33.965  37.592  24.226  1.00  0.00           O
ATOM   3371  N   ASN   225      34.377  38.719  22.383  1.00  0.00           N
ATOM   3372  H   ASN   225      34.498  39.604  21.911  1.00  0.00           H
ATOM   3373  CA  ASN   225      34.706  37.620  21.554  1.00  0.00           C
ATOM   3374  HA  ASN   225      34.308  36.717  22.018  1.00  0.00           H
ATOM   3375  CB  ASN   225      34.032  37.879  20.220  1.00  0.00           C
ATOM   3376  HB2 ASN   225      33.954  36.888  19.774  1.00  0.00           H
ATOM   3377  HB3 ASN   225      32.961  38.062  20.314  1.00  0.00           H
ATOM   3378  CG  ASN   225      34.698  38.891  19.315  1.00  0.00           C
ATOM   3379  OD1 ASN   225      35.798  39.440  19.569  1.00  0.00           O
ATOM   3380  ND2 ASN   225      34.050  39.153  18.201  1.00  0.00           N
ATOM   3381 HD21 ASN   225      34.539  39.794  17.591  1.00  0.00           H
ATOM   3382 HD22 ASN   225      33.158  38.738  17.977  1.00  0.00           H
ATOM   3383  C   ASN   225      36.229  37.462  21.358  1.00  0.00           C
ATOM   3384  O   ASN   225      37.125  38.129  21.943  1.00  0.00           O
ATOM   3385  N   GLN   226      36.569  36.482  20.538  1.00  0.00           N
ATOM   3386  H   GLN   226      35.792  35.928  20.205  1.00  0.00           H
ATOM   3387  CA  GLN   226      37.885  36.043  20.277  1.00  0.00           C
ATOM   3388  HA  GLN   226      38.188  35.870  21.309  1.00  0.00           H
ATOM   3389  CB  GLN   226      37.638  34.751  19.612  1.00  0.00           C
ATOM   3390  HB2 GLN   226      37.063  34.141  20.310  1.00  0.00           H
ATOM   3391  HB3 GLN   226      37.118  34.888  18.664  1.00  0.00           H
ATOM   3392  CG  GLN   226      38.975  33.881  19.469  1.00  0.00           C
ATOM   3393  HG2 GLN   226      39.730  34.101  20.224  1.00  0.00           H
ATOM   3394  HG3 GLN   226      38.676  32.832  19.460  1.00  0.00           H
ATOM   3395  CD  GLN   226      39.697  34.102  18.072  1.00  0.00           C
ATOM   3396  OE1 GLN   226      39.346  34.685  17.060  1.00  0.00           O
ATOM   3397  NE2 GLN   226      40.963  33.685  18.204  1.00  0.00           N
ATOM   3398 HE21 GLN   226      41.171  33.072  18.979  1.00  0.00           H
ATOM   3399 HE22 GLN   226      41.568  33.452  17.429  1.00  0.00           H
ATOM   3400  C   GLN   226      38.839  37.062  19.563  1.00  0.00           C
ATOM   3401  O   GLN   226      40.035  37.041  19.791  1.00  0.00           O
ATOM   3402  N   ASN   227      38.335  37.976  18.717  1.00  0.00           N
ATOM   3403  H   ASN   227      37.336  37.937  18.575  1.00  0.00           H
ATOM   3404  CA  ASN   227      39.039  39.155  18.176  1.00  0.00           C
ATOM   3405  HA  ASN   227      40.081  38.874  18.023  1.00  0.00           H
ATOM   3406  CB  ASN   227      38.337  39.312  16.790  1.00  0.00           C
ATOM   3407  HB2 ASN   227      38.341  38.371  16.241  1.00  0.00           H
ATOM   3408  HB3 ASN   227      37.312  39.670  16.899  1.00  0.00           H
ATOM   3409  CG  ASN   227      39.095  40.251  15.859  1.00  0.00           C
ATOM   3410  OD1 ASN   227      40.169  39.950  15.351  1.00  0.00           O
ATOM   3411  ND2 ASN   227      38.439  41.325  15.462  1.00  0.00           N
ATOM   3412 HD21 ASN   227      38.932  41.757  14.693  1.00  0.00           H
ATOM   3413 HD22 ASN   227      37.469  41.518  15.665  1.00  0.00           H
ATOM   3414  C   ASN   227      39.120  40.335  19.097  1.00  0.00           C
ATOM   3415  O   ASN   227      39.680  41.403  18.743  1.00  0.00           O
ATOM   3416  N   LEU   228      38.558  40.180  20.319  1.00  0.00           N
ATOM   3417  H   LEU   228      38.122  39.281  20.472  1.00  0.00           H
ATOM   3418  CA  LEU   228      38.477  41.135  21.377  1.00  0.00           C
ATOM   3419  HA  LEU   228      37.953  40.681  22.216  1.00  0.00           H
ATOM   3420  CB  LEU   228      39.822  41.611  21.952  1.00  0.00           C
ATOM   3421  HB2 LEU   228      40.447  42.110  21.210  1.00  0.00           H
ATOM   3422  HB3 LEU   228      39.600  42.181  22.854  1.00  0.00           H
ATOM   3423  CG  LEU   228      40.723  40.488  22.401  1.00  0.00           C
ATOM   3424  HG  LEU   228      41.029  39.833  21.586  1.00  0.00           H
ATOM   3425  CD1 LEU   228      41.955  41.139  22.999  1.00  0.00           C
ATOM   3426 HD11 LEU   228      41.578  41.742  23.825  1.00  0.00           H
ATOM   3427 HD12 LEU   228      42.586  40.385  23.469  1.00  0.00           H
ATOM   3428 HD13 LEU   228      42.465  41.807  22.305  1.00  0.00           H
ATOM   3429  CD2 LEU   228      40.126  39.588  23.467  1.00  0.00           C
ATOM   3430 HD21 LEU   228      40.897  39.060  24.028  1.00  0.00           H
ATOM   3431 HD22 LEU   228      39.605  40.304  24.101  1.00  0.00           H
ATOM   3432 HD23 LEU   228      39.394  38.890  23.059  1.00  0.00           H
ATOM   3433  C   LEU   228      37.617  42.414  21.102  1.00  0.00           C
ATOM   3434  O   LEU   228      37.811  43.503  21.700  1.00  0.00           O
ATOM   3435  N   GLU   229      36.587  42.223  20.244  1.00  0.00           N
ATOM   3436  H   GLU   229      36.611  41.305  19.823  1.00  0.00           H
ATOM   3437  CA  GLU   229      35.369  43.029  20.310  1.00  0.00           C
ATOM   3438  HA  GLU   229      35.615  44.090  20.255  1.00  0.00           H
ATOM   3439  CB  GLU   229      34.667  42.753  19.008  1.00  0.00           C
ATOM   3440  HB2 GLU   229      35.314  43.058  18.187  1.00  0.00           H
ATOM   3441  HB3 GLU   229      34.442  41.695  18.870  1.00  0.00           H
ATOM   3442  CG  GLU   229      33.312  43.474  18.993  1.00  0.00           C
ATOM   3443  HG2 GLU   229      32.546  42.920  19.533  1.00  0.00           H
ATOM   3444  HG3 GLU   229      33.478  44.448  19.453  1.00  0.00           H
ATOM   3445  CD  GLU   229      32.807  43.667  17.565  1.00  0.00           C
ATOM   3446  OE1 GLU   229      32.890  42.726  16.744  1.00  0.00           O
ATOM   3447  OE2 GLU   229      32.267  44.786  17.367  1.00  0.00           O
ATOM   3448  C   GLU   229      34.522  42.867  21.588  1.00  0.00           C
ATOM   3449  O   GLU   229      34.239  41.746  21.940  1.00  0.00           O
ATOM   3450  N   TYR   230      34.150  43.986  22.279  1.00  0.00           N
ATOM   3451  H   TYR   230      34.352  44.929  21.976  1.00  0.00           H
ATOM   3452  CA  TYR   230      33.570  43.945  23.599  1.00  0.00           C
ATOM   3453  HA  TYR   230      33.504  42.883  23.829  1.00  0.00           H
ATOM   3454  CB  TYR   230      34.573  44.502  24.679  1.00  0.00           C
ATOM   3455  HB2 TYR   230      34.116  44.439  25.667  1.00  0.00           H
ATOM   3456  HB3 TYR   230      35.499  43.926  24.669  1.00  0.00           H
ATOM   3457  CG  TYR   230      34.873  46.005  24.336  1.00  0.00           C
ATOM   3458  CD1 TYR   230      34.221  47.078  24.965  1.00  0.00           C
ATOM   3459  HD1 TYR   230      33.349  46.801  25.537  1.00  0.00           H
ATOM   3460  CE1 TYR   230      34.582  48.436  24.701  1.00  0.00           C
ATOM   3461  HE1 TYR   230      34.122  49.293  25.172  1.00  0.00           H
ATOM   3462  CZ  TYR   230      35.647  48.723  23.823  1.00  0.00           C
ATOM   3463  OH  TYR   230      35.901  49.981  23.497  1.00  0.00           O
ATOM   3464  HH  TYR   230      36.414  50.088  22.693  1.00  0.00           H
ATOM   3465  CE2 TYR   230      36.419  47.660  23.342  1.00  0.00           C
ATOM   3466  HE2 TYR   230      37.317  47.793  22.759  1.00  0.00           H
ATOM   3467  CD2 TYR   230      35.980  46.295  23.597  1.00  0.00           C
ATOM   3468  HD2 TYR   230      36.654  45.553  23.193  1.00  0.00           H
ATOM   3469  C   TYR   230      32.207  44.645  23.720  1.00  0.00           C
ATOM   3470  O   TYR   230      31.923  45.589  22.948  1.00  0.00           O
ATOM   3471  N   GLN   231      31.535  44.372  24.789  1.00  0.00           N
ATOM   3472  H   GLN   231      31.869  43.653  25.414  1.00  0.00           H
ATOM   3473  CA  GLN   231      30.212  45.000  25.155  1.00  0.00           C
ATOM   3474  HA  GLN   231      30.171  45.962  24.646  1.00  0.00           H
ATOM   3475  CB  GLN   231      29.001  44.216  24.686  1.00  0.00           C
ATOM   3476  HB2 GLN   231      28.078  44.710  24.987  1.00  0.00           H
ATOM   3477  HB3 GLN   231      28.948  44.149  23.599  1.00  0.00           H
ATOM   3478  CG  GLN   231      28.963  42.839  25.260  1.00  0.00           C
ATOM   3479  HG2 GLN   231      29.730  42.232  24.778  1.00  0.00           H
ATOM   3480  HG3 GLN   231      29.271  42.934  26.302  1.00  0.00           H
ATOM   3481  CD  GLN   231      27.609  42.136  25.206  1.00  0.00           C
ATOM   3482  OE1 GLN   231      26.806  42.301  24.281  1.00  0.00           O
ATOM   3483  NE2 GLN   231      27.291  41.223  26.085  1.00  0.00           N
ATOM   3484 HE21 GLN   231      27.960  41.164  26.840  1.00  0.00           H
ATOM   3485 HE22 GLN   231      26.457  40.659  25.998  1.00  0.00           H
ATOM   3486  C   GLN   231      30.273  45.187  26.621  1.00  0.00           C
ATOM   3487  O   GLN   231      30.908  44.436  27.402  1.00  0.00           O
ATOM   3488  N   ILE   232      29.629  46.236  27.170  1.00  0.00           N
ATOM   3489  H   ILE   232      29.053  46.782  26.545  1.00  0.00           H
ATOM   3490  CA  ILE   232      29.934  46.717  28.507  1.00  0.00           C
ATOM   3491  HA  ILE   232      30.270  45.811  29.012  1.00  0.00           H
ATOM   3492  CB  ILE   232      31.139  47.722  28.534  1.00  0.00           C
ATOM   3493  HB  ILE   232      31.961  47.315  27.944  1.00  0.00           H
ATOM   3494  CG2 ILE   232      30.625  49.051  27.913  1.00  0.00           C
ATOM   3495 HG21 ILE   232      30.214  48.924  26.912  1.00  0.00           H
ATOM   3496 HG22 ILE   232      29.905  49.552  28.560  1.00  0.00           H
ATOM   3497 HG23 ILE   232      31.432  49.783  27.949  1.00  0.00           H
ATOM   3498  CG1 ILE   232      31.727  48.124  29.941  1.00  0.00           C
ATOM   3499 HG12 ILE   232      31.289  49.078  30.237  1.00  0.00           H
ATOM   3500 HG13 ILE   232      31.315  47.466  30.705  1.00  0.00           H
ATOM   3501  CD1 ILE   232      33.193  48.151  29.970  1.00  0.00           C
ATOM   3502 HD11 ILE   232      33.601  48.250  30.976  1.00  0.00           H
ATOM   3503 HD12 ILE   232      33.546  47.198  29.578  1.00  0.00           H
ATOM   3504 HD13 ILE   232      33.642  48.887  29.304  1.00  0.00           H
ATOM   3505  C   ILE   232      28.676  47.213  29.316  1.00  0.00           C
ATOM   3506  O   ILE   232      27.723  47.737  28.595  1.00  0.00           O
ATOM   3507  N   GLY   233      28.633  47.079  30.624  1.00  0.00           N
ATOM   3508  H   GLY   233      29.304  46.498  31.107  1.00  0.00           H
ATOM   3509  CA  GLY   233      27.591  47.727  31.449  1.00  0.00           C
ATOM   3510  HA2 GLY   233      27.958  48.751  31.405  1.00  0.00           H
ATOM   3511  HA3 GLY   233      26.609  47.793  30.980  1.00  0.00           H
ATOM   3512  C   GLY   233      27.556  47.218  32.937  1.00  0.00           C
ATOM   3513  O   GLY   233      28.507  46.620  33.433  1.00  0.00           O
ATOM   3514  N   TYR   234      26.468  47.501  33.596  1.00  0.00           N
ATOM   3515  H   TYR   234      25.767  47.855  32.961  1.00  0.00           H
ATOM   3516  CA  TYR   234      26.177  46.899  34.886  1.00  0.00           C
ATOM   3517  HA  TYR   234      26.918  46.131  35.109  1.00  0.00           H
ATOM   3518  CB  TYR   234      26.255  47.988  35.977  1.00  0.00           C
ATOM   3519  HB2 TYR   234      25.859  48.894  35.519  1.00  0.00           H
ATOM   3520  HB3 TYR   234      25.509  47.814  36.751  1.00  0.00           H
ATOM   3521  CG  TYR   234      27.544  48.293  36.696  1.00  0.00           C
ATOM   3522  CD1 TYR   234      28.617  48.796  36.031  1.00  0.00           C
ATOM   3523  HD1 TYR   234      28.722  48.890  34.960  1.00  0.00           H
ATOM   3524  CE1 TYR   234      29.775  49.105  36.741  1.00  0.00           C
ATOM   3525  HE1 TYR   234      30.724  49.328  36.278  1.00  0.00           H
ATOM   3526  CZ  TYR   234      29.882  49.017  38.172  1.00  0.00           C
ATOM   3527  OH  TYR   234      30.971  49.398  38.895  1.00  0.00           O
ATOM   3528  HH  TYR   234      31.771  49.277  38.379  1.00  0.00           H
ATOM   3529  CE2 TYR   234      28.778  48.621  38.813  1.00  0.00           C
ATOM   3530  HE2 TYR   234      28.697  48.756  39.881  1.00  0.00           H
ATOM   3531  CD2 TYR   234      27.608  48.240  38.056  1.00  0.00           C
ATOM   3532  HD2 TYR   234      26.703  47.979  38.583  1.00  0.00           H
ATOM   3533  C   TYR   234      24.755  46.212  34.873  1.00  0.00           C
ATOM   3534  O   TYR   234      23.807  46.576  34.234  1.00  0.00           O
ATOM   3535  N   ILE   235      24.609  45.259  35.692  1.00  0.00           N
ATOM   3536  H   ILE   235      25.454  45.051  36.207  1.00  0.00           H
ATOM   3537  CA  ILE   235      23.478  44.425  35.949  1.00  0.00           C
ATOM   3538  HA  ILE   235      23.192  43.823  35.087  1.00  0.00           H
ATOM   3539  CB  ILE   235      23.748  43.434  37.184  1.00  0.00           C
ATOM   3540  HB  ILE   235      24.422  43.921  37.889  1.00  0.00           H
ATOM   3541  CG2 ILE   235      22.449  42.955  37.916  1.00  0.00           C
ATOM   3542 HG21 ILE   235      22.596  42.044  38.495  1.00  0.00           H
ATOM   3543 HG22 ILE   235      21.883  43.716  38.454  1.00  0.00           H
ATOM   3544 HG23 ILE   235      21.904  42.499  37.089  1.00  0.00           H
ATOM   3545  CG1 ILE   235      24.596  42.230  36.677  1.00  0.00           C
ATOM   3546 HG12 ILE   235      25.439  42.631  36.114  1.00  0.00           H
ATOM   3547 HG13 ILE   235      25.063  41.742  37.532  1.00  0.00           H
ATOM   3548  CD1 ILE   235      23.797  41.286  35.738  1.00  0.00           C
ATOM   3549 HD11 ILE   235      24.415  40.489  35.323  1.00  0.00           H
ATOM   3550 HD12 ILE   235      23.061  40.805  36.382  1.00  0.00           H
ATOM   3551 HD13 ILE   235      23.234  41.777  34.945  1.00  0.00           H
ATOM   3552  C   ILE   235      22.268  45.372  36.305  1.00  0.00           C
ATOM   3553  O   ILE   235      22.209  46.063  37.337  1.00  0.00           O
ATOM   3554  N   CYX   236      21.299  45.293  35.342  1.00  0.00           N
ATOM   3555  H   CYX   236      21.434  44.701  34.535  1.00  0.00           H
ATOM   3556  CA  CYX   236      20.164  46.223  35.369  1.00  0.00           C
ATOM   3557  HA  CYX   236      20.577  47.229  35.438  1.00  0.00           H
ATOM   3558  CB  CYX   236      19.473  46.138  34.000  1.00  0.00           C
ATOM   3559  HB2 CYX   236      19.228  45.091  33.828  1.00  0.00           H
ATOM   3560  HB3 CYX   236      18.446  46.502  34.021  1.00  0.00           H
ATOM   3561  SG  CYX   236      20.267  46.953  32.590  1.00  0.00           S
ATOM   3562  C   CYX   236      19.209  46.028  36.554  1.00  0.00           C
ATOM   3563  O   CYX   236      18.511  46.985  36.905  1.00  0.00           O
ATOM   3564  N   SER   237      19.198  44.836  37.239  1.00  0.00           N
ATOM   3565  H   SER   237      19.609  44.001  36.847  1.00  0.00           H
ATOM   3566  CA  SER   237      18.182  44.526  38.290  1.00  0.00           C
ATOM   3567  HA  SER   237      17.248  44.943  37.914  1.00  0.00           H
ATOM   3568  CB  SER   237      18.131  42.972  38.418  1.00  0.00           C
ATOM   3569  HB2 SER   237      17.854  42.490  37.480  1.00  0.00           H
ATOM   3570  HB3 SER   237      19.140  42.624  38.642  1.00  0.00           H
ATOM   3571  OG  SER   237      17.070  42.631  39.288  1.00  0.00           O
ATOM   3572  HG  SER   237      17.046  41.672  39.302  1.00  0.00           H
ATOM   3573  C   SER   237      18.504  45.208  39.647  1.00  0.00           C
ATOM   3574  O   SER   237      19.691  45.167  40.045  1.00  0.00           O
ATOM   3575  N   GLY   238      17.548  45.481  40.520  1.00  0.00           N
ATOM   3576  H   GLY   238      16.593  45.431  40.195  1.00  0.00           H
ATOM   3577  CA  GLY   238      17.742  45.795  41.891  1.00  0.00           C
ATOM   3578  HA2 GLY   238      18.721  46.245  42.057  1.00  0.00           H
ATOM   3579  HA3 GLY   238      16.998  46.491  42.279  1.00  0.00           H
ATOM   3580  C   GLY   238      17.619  44.612  42.813  1.00  0.00           C
ATOM   3581  O   GLY   238      17.474  44.701  43.987  1.00  0.00           O
ATOM   3582  N   VAL   239      17.769  43.433  42.210  1.00  0.00           N
ATOM   3583  H   VAL   239      17.728  43.378  41.202  1.00  0.00           H
ATOM   3584  CA  VAL   239      18.291  42.240  42.824  1.00  0.00           C
ATOM   3585  HA  VAL   239      17.811  42.269  43.802  1.00  0.00           H
ATOM   3586  CB  VAL   239      17.976  40.894  42.254  1.00  0.00           C
ATOM   3587  HB  VAL   239      18.495  40.800  41.300  1.00  0.00           H
ATOM   3588  CG1 VAL   239      18.306  39.740  43.177  1.00  0.00           C
ATOM   3589 HG11 VAL   239      19.395  39.712  43.143  1.00  0.00           H
ATOM   3590 HG12 VAL   239      17.967  39.816  44.211  1.00  0.00           H
ATOM   3591 HG13 VAL   239      17.835  38.808  42.867  1.00  0.00           H
ATOM   3592  CG2 VAL   239      16.490  40.887  42.011  1.00  0.00           C
ATOM   3593 HG21 VAL   239      16.004  40.953  42.984  1.00  0.00           H
ATOM   3594 HG22 VAL   239      16.062  41.729  41.469  1.00  0.00           H
ATOM   3595 HG23 VAL   239      16.252  40.001  41.422  1.00  0.00           H
ATOM   3596  C   VAL   239      19.808  42.423  43.096  1.00  0.00           C
ATOM   3597  O   VAL   239      20.619  41.903  42.304  1.00  0.00           O
ATOM   3598  N   PHE   240      20.218  43.158  44.165  1.00  0.00           N
ATOM   3599  H   PHE   240      19.438  43.643  44.584  1.00  0.00           H
ATOM   3600  CA  PHE   240      21.539  43.854  44.330  1.00  0.00           C
ATOM   3601  HA  PHE   240      21.954  44.294  43.423  1.00  0.00           H
ATOM   3602  CB  PHE   240      21.434  45.006  45.341  1.00  0.00           C
ATOM   3603  HB2 PHE   240      21.177  44.564  46.303  1.00  0.00           H
ATOM   3604  HB3 PHE   240      22.413  45.477  45.440  1.00  0.00           H
ATOM   3605  CG  PHE   240      20.472  46.130  45.066  1.00  0.00           C
ATOM   3606  CD1 PHE   240      19.425  46.453  45.955  1.00  0.00           C
ATOM   3607  HD1 PHE   240      19.228  45.931  46.881  1.00  0.00           H
ATOM   3608  CE1 PHE   240      18.489  47.437  45.586  1.00  0.00           C
ATOM   3609  HE1 PHE   240      17.789  47.877  46.282  1.00  0.00           H
ATOM   3610  CZ  PHE   240      18.766  48.219  44.430  1.00  0.00           C
ATOM   3611  HZ  PHE   240      18.032  48.935  44.092  1.00  0.00           H
ATOM   3612  CE2 PHE   240      19.840  47.860  43.539  1.00  0.00           C
ATOM   3613  HE2 PHE   240      20.036  48.353  42.598  1.00  0.00           H
ATOM   3614  CD2 PHE   240      20.798  46.853  43.896  1.00  0.00           C
ATOM   3615  HD2 PHE   240      21.565  46.517  43.214  1.00  0.00           H
ATOM   3616  C   PHE   240      22.512  42.785  44.779  1.00  0.00           C
ATOM   3617  O   PHE   240      22.259  42.139  45.814  1.00  0.00           O
ATOM   3618  N   GLY   241      23.646  42.662  44.112  1.00  0.00           N
ATOM   3619  H   GLY   241      24.003  43.484  43.647  1.00  0.00           H
ATOM   3620  CA  GLY   241      24.539  41.547  44.195  1.00  0.00           C
ATOM   3621  HA2 GLY   241      23.926  40.646  44.213  1.00  0.00           H
ATOM   3622  HA3 GLY   241      25.081  41.522  43.249  1.00  0.00           H
ATOM   3623  C   GLY   241      25.452  41.580  45.383  1.00  0.00           C
ATOM   3624  O   GLY   241      26.247  40.664  45.519  1.00  0.00           O
ATOM   3625  N   ASH   242      25.475  42.678  46.187  1.00  0.00           N
ATOM   3626  H   ASH   242      24.810  43.416  46.005  1.00  0.00           H
ATOM   3627  CA  ASH   242      26.622  42.890  47.105  1.00  0.00           C
ATOM   3628  HA  ASH   242      27.198  41.989  47.316  1.00  0.00           H
ATOM   3629  CB  ASH   242      27.548  43.853  46.337  1.00  0.00           C
ATOM   3630  HB2 ASH   242      27.760  43.606  45.297  1.00  0.00           H
ATOM   3631  HB3 ASH   242      27.150  44.863  46.421  1.00  0.00           H
ATOM   3632  CG  ASH   242      28.925  43.836  46.970  1.00  0.00           C
ATOM   3633  OD1 ASH   242      29.277  42.805  47.551  1.00  0.00           O
ATOM   3634  OD2 ASH   242      29.715  44.877  46.691  1.00  0.00           O
ATOM   3635  HD2 ASH   242      29.408  45.441  45.978  1.00  0.00           H
ATOM   3636  C   ASH   242      26.155  43.423  48.419  1.00  0.00           C
ATOM   3637  O   ASH   242      25.028  43.917  48.509  1.00  0.00           O
ATOM   3638  N   ASN   243      27.038  43.399  49.406  1.00  0.00           N
ATOM   3639  H   ASN   243      27.989  43.067  49.342  1.00  0.00           H
ATOM   3640  CA  ASN   243      26.835  44.157  50.647  1.00  0.00           C
ATOM   3641  HA  ASN   243      25.763  44.336  50.732  1.00  0.00           H
ATOM   3642  CB  ASN   243      27.386  43.397  51.866  1.00  0.00           C
ATOM   3643  HB2 ASN   243      27.015  43.843  52.789  1.00  0.00           H
ATOM   3644  HB3 ASN   243      26.991  42.382  51.828  1.00  0.00           H
ATOM   3645  CG  ASN   243      28.894  43.345  52.007  1.00  0.00           C
ATOM   3646  OD1 ASN   243      29.629  42.849  51.173  1.00  0.00           O
ATOM   3647  ND2 ASN   243      29.426  43.736  53.136  1.00  0.00           N
ATOM   3648 HD21 ASN   243      30.430  43.696  53.232  1.00  0.00           H
ATOM   3649 HD22 ASN   243      28.796  44.216  53.764  1.00  0.00           H
ATOM   3650  C   ASN   243      27.579  45.491  50.393  1.00  0.00           C
ATOM   3651  O   ASN   243      28.536  45.436  49.613  1.00  0.00           O
ATOM   3652  N   PRO   244      27.173  46.619  51.009  1.00  0.00           N
ATOM   3653  CD  PRO   244      27.962  47.810  51.203  1.00  0.00           C
ATOM   3654  HD2 PRO   244      27.754  48.363  50.288  1.00  0.00           H
ATOM   3655  HD3 PRO   244      29.042  47.728  51.321  1.00  0.00           H
ATOM   3656  CG  PRO   244      27.315  48.579  52.362  1.00  0.00           C
ATOM   3657  HG2 PRO   244      27.172  49.584  51.967  1.00  0.00           H
ATOM   3658  HG3 PRO   244      27.910  48.379  53.254  1.00  0.00           H
ATOM   3659  CB  PRO   244      25.931  47.951  52.624  1.00  0.00           C
ATOM   3660  HB2 PRO   244      25.052  48.596  52.642  1.00  0.00           H
ATOM   3661  HB3 PRO   244      25.954  47.441  53.587  1.00  0.00           H
ATOM   3662  CA  PRO   244      25.823  46.817  51.540  1.00  0.00           C
ATOM   3663  HA  PRO   244      25.536  45.909  52.072  1.00  0.00           H
ATOM   3664  C   PRO   244      24.900  47.170  50.326  1.00  0.00           C
ATOM   3665  O   PRO   244      25.411  47.374  49.245  1.00  0.00           O
ATOM   3666  N   ARG   245      23.575  47.072  50.529  1.00  0.00           N
ATOM   3667  H   ARG   245      23.147  46.944  51.435  1.00  0.00           H
ATOM   3668  CA  ARG   245      22.530  47.297  49.469  1.00  0.00           C
ATOM   3669  HA  ARG   245      23.000  47.963  48.744  1.00  0.00           H
ATOM   3670  CB  ARG   245      22.229  45.997  48.716  1.00  0.00           C
ATOM   3671  HB2 ARG   245      21.352  46.240  48.115  1.00  0.00           H
ATOM   3672  HB3 ARG   245      23.006  45.645  48.037  1.00  0.00           H
ATOM   3673  CG  ARG   245      21.906  44.767  49.555  1.00  0.00           C
ATOM   3674  HG2 ARG   245      22.759  44.477  50.171  1.00  0.00           H
ATOM   3675  HG3 ARG   245      21.060  45.042  50.186  1.00  0.00           H
ATOM   3676  CD  ARG   245      21.488  43.498  48.740  1.00  0.00           C
ATOM   3677  HD2 ARG   245      20.596  43.848  48.221  1.00  0.00           H
ATOM   3678  HD3 ARG   245      22.365  43.220  48.155  1.00  0.00           H
ATOM   3679  NE  ARG   245      21.253  42.360  49.539  1.00  0.00           N
ATOM   3680  HE  ARG   245      20.264  42.219  49.693  1.00  0.00           H
ATOM   3681  CZ  ARG   245      22.115  41.494  50.107  1.00  0.00           C
ATOM   3682  NH1 ARG   245      21.667  40.496  50.641  1.00  0.00           N
ATOM   3683 HH11 ARG   245      20.678  40.319  50.737  1.00  0.00           H
ATOM   3684 HH12 ARG   245      22.223  39.696  50.910  1.00  0.00           H
ATOM   3685  NH2 ARG   245      23.405  41.735  50.161  1.00  0.00           N
ATOM   3686 HH21 ARG   245      23.872  42.417  49.581  1.00  0.00           H
ATOM   3687 HH22 ARG   245      24.000  40.974  50.459  1.00  0.00           H
ATOM   3688  C   ARG   245      21.232  47.976  49.965  1.00  0.00           C
ATOM   3689  O   ARG   245      20.861  47.736  51.167  1.00  0.00           O
ATOM   3690  N   PRO   246      20.574  48.807  49.147  1.00  0.00           N
ATOM   3691  CD  PRO   246      20.991  49.153  47.794  1.00  0.00           C
ATOM   3692  HD2 PRO   246      21.027  48.374  47.031  1.00  0.00           H
ATOM   3693  HD3 PRO   246      21.925  49.700  47.913  1.00  0.00           H
ATOM   3694  CG  PRO   246      19.946  50.209  47.387  1.00  0.00           C
ATOM   3695  HG2 PRO   246      19.049  49.632  47.161  1.00  0.00           H
ATOM   3696  HG3 PRO   246      20.459  50.731  46.579  1.00  0.00           H
ATOM   3697  CB  PRO   246      19.782  50.940  48.694  1.00  0.00           C
ATOM   3698  HB2 PRO   246      18.897  51.573  48.766  1.00  0.00           H
ATOM   3699  HB3 PRO   246      20.720  51.472  48.847  1.00  0.00           H
ATOM   3700  CA  PRO   246      19.657  49.822  49.720  1.00  0.00           C
ATOM   3701  HA  PRO   246      19.964  50.103  50.729  1.00  0.00           H
ATOM   3702  C   PRO   246      18.194  49.298  49.839  1.00  0.00           C
ATOM   3703  O   PRO   246      17.866  48.208  49.322  1.00  0.00           O
ATOM   3704  N   ASN   247      17.365  50.060  50.574  1.00  0.00           N
ATOM   3705  H   ASN   247      17.649  50.990  50.847  1.00  0.00           H
ATOM   3706  CA  ASN   247      15.908  49.855  50.661  1.00  0.00           C
ATOM   3707  HA  ASN   247      15.573  48.896  50.267  1.00  0.00           H
ATOM   3708  CB  ASN   247      15.637  49.840  52.218  1.00  0.00           C
ATOM   3709  HB2 ASN   247      15.916  50.845  52.534  1.00  0.00           H
ATOM   3710  HB3 ASN   247      14.614  49.714  52.572  1.00  0.00           H
ATOM   3711  CG  ASN   247      16.419  48.748  52.883  1.00  0.00           C
ATOM   3712  OD1 ASN   247      16.517  47.682  52.319  1.00  0.00           O
ATOM   3713  ND2 ASN   247      17.247  49.062  53.814  1.00  0.00           N
ATOM   3714 HD21 ASN   247      17.894  48.317  54.027  1.00  0.00           H
ATOM   3715 HD22 ASN   247      17.077  49.894  54.361  1.00  0.00           H
ATOM   3716  C   ASN   247      15.165  51.020  49.971  1.00  0.00           C
ATOM   3717  O   ASN   247      14.099  50.930  49.417  1.00  0.00           O
ATOM   3718  N   ASP   248      15.718  52.272  50.087  1.00  0.00           N
ATOM   3719  H   ASP   248      16.606  52.377  50.555  1.00  0.00           H
ATOM   3720  CA  ASP   248      15.168  53.460  49.394  1.00  0.00           C
ATOM   3721  HA  ASP   248      14.084  53.439  49.503  1.00  0.00           H
ATOM   3722  CB  ASP   248      15.691  54.742  50.035  1.00  0.00           C
ATOM   3723  HB2 ASP   248      15.188  55.535  49.481  1.00  0.00           H
ATOM   3724  HB3 ASP   248      15.242  54.762  51.027  1.00  0.00           H
ATOM   3725  CG  ASP   248      17.193  54.981  49.804  1.00  0.00           C
ATOM   3726  OD1 ASP   248      17.958  53.970  49.569  1.00  0.00           O
ATOM   3727  OD2 ASP   248      17.607  56.136  50.153  1.00  0.00           O
ATOM   3728  C   ASP   248      15.426  53.317  47.892  1.00  0.00           C
ATOM   3729  O   ASP   248      14.682  53.722  47.060  1.00  0.00           O
ATOM   3730  N   GLY   249      16.618  52.819  47.522  1.00  0.00           N
ATOM   3731  H   GLY   249      17.203  52.543  48.298  1.00  0.00           H
ATOM   3732  CA  GLY   249      17.126  52.712  46.170  1.00  0.00           C
ATOM   3733  HA2 GLY   249      17.396  53.690  45.771  1.00  0.00           H
ATOM   3734  HA3 GLY   249      18.085  52.196  46.128  1.00  0.00           H
ATOM   3735  C   GLY   249      16.381  51.796  45.216  1.00  0.00           C
ATOM   3736  O   GLY   249      16.009  50.694  45.593  1.00  0.00           O
ATOM   3737  N   THR   250      16.225  52.174  43.948  1.00  0.00           N
ATOM   3738  H   THR   250      16.590  53.066  43.642  1.00  0.00           H
ATOM   3739  CA  THR   250      15.531  51.465  42.806  1.00  0.00           C
ATOM   3740  HA  THR   250      15.261  50.494  43.222  1.00  0.00           H
ATOM   3741  CB  THR   250      14.374  52.223  42.121  1.00  0.00           C
ATOM   3742  HB  THR   250      14.076  51.605  41.275  1.00  0.00           H
ATOM   3743  CG2 THR   250      13.195  52.564  43.013  1.00  0.00           C
ATOM   3744 HG21 THR   250      13.428  53.371  43.706  1.00  0.00           H
ATOM   3745 HG22 THR   250      12.451  53.029  42.366  1.00  0.00           H
ATOM   3746 HG23 THR   250      12.849  51.638  43.472  1.00  0.00           H
ATOM   3747  OG1 THR   250      14.894  53.477  41.618  1.00  0.00           O
ATOM   3748  HG1 THR   250      15.100  53.338  40.691  1.00  0.00           H
ATOM   3749  C   THR   250      16.670  51.094  41.791  1.00  0.00           C
ATOM   3750  O   THR   250      17.744  51.551  41.836  1.00  0.00           O
ATOM   3751  N   GLY   251      16.398  50.030  40.990  1.00  0.00           N
ATOM   3752  H   GLY   251      15.453  49.680  41.047  1.00  0.00           H
ATOM   3753  CA  GLY   251      17.306  49.245  40.081  1.00  0.00           C
ATOM   3754  HA2 GLY   251      18.098  48.902  40.748  1.00  0.00           H
ATOM   3755  HA3 GLY   251      16.900  48.368  39.576  1.00  0.00           H
ATOM   3756  C   GLY   251      17.815  50.193  38.962  1.00  0.00           C
ATOM   3757  O   GLY   251      17.074  51.083  38.500  1.00  0.00           O
ATOM   3758  N   SER   252      19.055  49.977  38.470  1.00  0.00           N
ATOM   3759  H   SER   252      19.514  49.137  38.792  1.00  0.00           H
ATOM   3760  CA  SER   252      19.589  50.733  37.330  1.00  0.00           C
ATOM   3761  HA  SER   252      18.749  51.146  36.772  1.00  0.00           H
ATOM   3762  CB  SER   252      20.222  51.989  37.950  1.00  0.00           C
ATOM   3763  HB2 SER   252      19.382  52.529  38.389  1.00  0.00           H
ATOM   3764  HB3 SER   252      20.941  51.657  38.700  1.00  0.00           H
ATOM   3765  OG  SER   252      20.765  52.804  37.003  1.00  0.00           O
ATOM   3766  HG  SER   252      21.254  53.387  37.589  1.00  0.00           H
ATOM   3767  C   SER   252      20.723  50.065  36.568  1.00  0.00           C
ATOM   3768  O   SER   252      21.499  49.316  37.125  1.00  0.00           O
ATOM   3769  N   CYX   253      20.844  50.265  35.251  1.00  0.00           N
ATOM   3770  H   CYX   253      20.186  50.889  34.806  1.00  0.00           H
ATOM   3771  CA  CYX   253      21.908  49.873  34.316  1.00  0.00           C
ATOM   3772  HA  CYX   253      22.016  48.829  34.611  1.00  0.00           H
ATOM   3773  CB  CYX   253      21.328  49.755  32.904  1.00  0.00           C
ATOM   3774  HB2 CYX   253      21.107  50.735  32.480  1.00  0.00           H
ATOM   3775  HB3 CYX   253      21.972  49.259  32.178  1.00  0.00           H
ATOM   3776  SG  CYX   253      19.735  48.914  32.772  1.00  0.00           S
ATOM   3777  C   CYX   253      23.273  50.627  34.413  1.00  0.00           C
ATOM   3778  O   CYX   253      24.044  50.652  33.387  1.00  0.00           O
ATOM   3779  N   GLY   254      23.460  51.153  35.599  1.00  0.00           N
ATOM   3780  H   GLY   254      22.753  51.100  36.319  1.00  0.00           H
ATOM   3781  CA  GLY   254      24.665  51.820  36.084  1.00  0.00           C
ATOM   3782  HA2 GLY   254      25.534  51.375  35.601  1.00  0.00           H
ATOM   3783  HA3 GLY   254      24.637  52.855  35.741  1.00  0.00           H
ATOM   3784  C   GLY   254      24.780  51.724  37.622  1.00  0.00           C
ATOM   3785  O   GLY   254      23.969  51.058  38.242  1.00  0.00           O
ATOM   3786  N   PRO   255      25.933  52.109  38.255  1.00  0.00           N
ATOM   3787  CD  PRO   255      27.025  52.847  37.721  1.00  0.00           C
ATOM   3788  HD2 PRO   255      26.667  53.735  37.197  1.00  0.00           H
ATOM   3789  HD3 PRO   255      27.684  52.213  37.128  1.00  0.00           H
ATOM   3790  CG  PRO   255      27.864  53.218  38.967  1.00  0.00           C
ATOM   3791  HG2 PRO   255      27.530  54.173  39.375  1.00  0.00           H
ATOM   3792  HG3 PRO   255      28.913  53.334  38.698  1.00  0.00           H
ATOM   3793  CB  PRO   255      27.580  52.054  39.957  1.00  0.00           C
ATOM   3794  HB2 PRO   255      27.708  52.446  40.965  1.00  0.00           H
ATOM   3795  HB3 PRO   255      28.296  51.240  39.844  1.00  0.00           H
ATOM   3796  CA  PRO   255      26.063  51.783  39.702  1.00  0.00           C
ATOM   3797  HA  PRO   255      25.992  50.708  39.868  1.00  0.00           H
ATOM   3798  C   PRO   255      25.069  52.561  40.635  1.00  0.00           C
ATOM   3799  O   PRO   255      25.095  53.850  40.620  1.00  0.00           O
ATOM   3800  N   VAL   256      24.209  51.880  41.425  1.00  0.00           N
ATOM   3801  H   VAL   256      24.277  50.882  41.284  1.00  0.00           H
ATOM   3802  CA  VAL   256      23.221  52.604  42.229  1.00  0.00           C
ATOM   3803  HA  VAL   256      22.714  53.363  41.633  1.00  0.00           H
ATOM   3804  CB  VAL   256      22.043  51.610  42.621  1.00  0.00           C
ATOM   3805  HB  VAL   256      22.460  50.775  43.183  1.00  0.00           H
ATOM   3806  CG1 VAL   256      21.089  52.409  43.568  1.00  0.00           C
ATOM   3807 HG11 VAL   256      20.226  51.793  43.822  1.00  0.00           H
ATOM   3808 HG12 VAL   256      21.555  52.620  44.530  1.00  0.00           H
ATOM   3809 HG13 VAL   256      20.743  53.266  42.989  1.00  0.00           H
ATOM   3810  CG2 VAL   256      21.354  51.168  41.350  1.00  0.00           C
ATOM   3811 HG21 VAL   256      22.060  50.599  40.745  1.00  0.00           H
ATOM   3812 HG22 VAL   256      20.557  50.486  41.645  1.00  0.00           H
ATOM   3813 HG23 VAL   256      21.051  52.093  40.859  1.00  0.00           H
ATOM   3814  C   VAL   256      23.846  53.377  43.428  1.00  0.00           C
ATOM   3815  O   VAL   256      24.569  52.750  44.209  1.00  0.00           O
ATOM   3816  N   SER   257      23.401  54.605  43.671  1.00  0.00           N
ATOM   3817  H   SER   257      22.656  55.029  43.138  1.00  0.00           H
ATOM   3818  CA  SER   257      24.014  55.511  44.668  1.00  0.00           C
ATOM   3819  HA  SER   257      25.056  55.478  44.349  1.00  0.00           H
ATOM   3820  CB  SER   257      23.511  56.917  44.441  1.00  0.00           C
ATOM   3821  HB2 SER   257      23.781  57.254  43.440  1.00  0.00           H
ATOM   3822  HB3 SER   257      22.429  56.960  44.568  1.00  0.00           H
ATOM   3823  OG  SER   257      24.182  57.748  45.330  1.00  0.00           O
ATOM   3824  HG  SER   257      25.091  57.665  45.030  1.00  0.00           H
ATOM   3825  C   SER   257      23.976  54.996  46.058  1.00  0.00           C
ATOM   3826  O   SER   257      25.050  54.668  46.554  1.00  0.00           O
ATOM   3827  N   SER   258      22.793  54.811  46.632  1.00  0.00           N
ATOM   3828  H   SER   258      21.985  55.039  46.072  1.00  0.00           H
ATOM   3829  CA  SER   258      22.529  54.368  48.015  1.00  0.00           C
ATOM   3830  HA  SER   258      22.882  55.189  48.641  1.00  0.00           H
ATOM   3831  CB  SER   258      21.059  54.271  48.285  1.00  0.00           C
ATOM   3832  HB2 SER   258      20.636  55.233  47.993  1.00  0.00           H
ATOM   3833  HB3 SER   258      20.589  53.583  47.583  1.00  0.00           H
ATOM   3834  OG  SER   258      20.700  54.104  49.658  1.00  0.00           O
ATOM   3835  HG  SER   258      19.742  54.051  49.606  1.00  0.00           H
ATOM   3836  C   SER   258      23.157  53.036  48.414  1.00  0.00           C
ATOM   3837  O   SER   258      23.046  52.066  47.689  1.00  0.00           O
ATOM   3838  N   ASN   259      23.786  53.040  49.553  1.00  0.00           N
ATOM   3839  H   ASN   259      23.618  53.893  50.068  1.00  0.00           H
ATOM   3840  CA  ASN   259      24.435  51.864  50.185  1.00  0.00           C
ATOM   3841  HA  ASN   259      24.869  52.270  51.099  1.00  0.00           H
ATOM   3842  CB  ASN   259      23.359  50.791  50.587  1.00  0.00           C
ATOM   3843  HB2 ASN   259      22.714  50.464  49.772  1.00  0.00           H
ATOM   3844  HB3 ASN   259      23.894  49.880  50.856  1.00  0.00           H
ATOM   3845  CG  ASN   259      22.510  51.250  51.805  1.00  0.00           C
ATOM   3846  OD1 ASN   259      22.615  50.724  52.907  1.00  0.00           O
ATOM   3847  ND2 ASN   259      21.627  52.253  51.632  1.00  0.00           N
ATOM   3848 HD21 ASN   259      21.125  52.605  52.435  1.00  0.00           H
ATOM   3849 HD22 ASN   259      21.540  52.737  50.750  1.00  0.00           H
ATOM   3850  C   ASN   259      25.600  51.334  49.346  1.00  0.00           C
ATOM   3851  O   ASN   259      26.181  50.342  49.809  1.00  0.00           O
ATOM   3852  N   GLY   260      26.053  52.001  48.295  1.00  0.00           N
ATOM   3853  H   GLY   260      25.744  52.953  48.157  1.00  0.00           H
ATOM   3854  CA  GLY   260      27.026  51.619  47.308  1.00  0.00           C
ATOM   3855  HA2 GLY   260      26.707  50.654  46.914  1.00  0.00           H
ATOM   3856  HA3 GLY   260      26.982  52.352  46.503  1.00  0.00           H
ATOM   3857  C   GLY   260      28.485  51.453  47.833  1.00  0.00           C
ATOM   3858  O   GLY   260      29.356  51.249  46.995  1.00  0.00           O
ATOM   3859  N   ALA   261      28.717  51.441  49.076  1.00  0.00           N
ATOM   3860  H   ALA   261      27.917  51.690  49.641  1.00  0.00           H
ATOM   3861  CA  ALA   261      29.997  51.329  49.717  1.00  0.00           C
ATOM   3862  HA  ALA   261      30.563  52.168  49.311  1.00  0.00           H
ATOM   3863  CB  ALA   261      29.841  51.485  51.220  1.00  0.00           C
ATOM   3864  HB1 ALA   261      29.379  52.443  51.460  1.00  0.00           H
ATOM   3865  HB2 ALA   261      29.311  50.607  51.590  1.00  0.00           H
ATOM   3866  HB3 ALA   261      30.787  51.620  51.745  1.00  0.00           H
ATOM   3867  C   ALA   261      30.793  50.015  49.363  1.00  0.00           C
ATOM   3868  O   ALA   261      30.302  49.118  48.625  1.00  0.00           O
ATOM   3869  N   TYR   262      31.992  49.968  49.877  1.00  0.00           N
ATOM   3870  H   TYR   262      32.273  50.796  50.384  1.00  0.00           H
ATOM   3871  CA  TYR   262      32.799  48.779  49.864  1.00  0.00           C
ATOM   3872  HA  TYR   262      33.213  48.521  48.889  1.00  0.00           H
ATOM   3873  CB  TYR   262      34.114  49.061  50.709  1.00  0.00           C
ATOM   3874  HB2 TYR   262      34.609  49.907  50.232  1.00  0.00           H
ATOM   3875  HB3 TYR   262      33.802  49.344  51.715  1.00  0.00           H
ATOM   3876  CG  TYR   262      35.232  47.985  50.814  1.00  0.00           C
ATOM   3877  CD1 TYR   262      35.454  47.382  52.085  1.00  0.00           C
ATOM   3878  HD1 TYR   262      34.798  47.637  52.904  1.00  0.00           H
ATOM   3879  CE1 TYR   262      36.433  46.328  52.159  1.00  0.00           C
ATOM   3880  HE1 TYR   262      36.715  45.860  53.091  1.00  0.00           H
ATOM   3881  CZ  TYR   262      37.161  45.968  50.989  1.00  0.00           C
ATOM   3882  OH  TYR   262      37.895  44.879  50.990  1.00  0.00           O
ATOM   3883  HH  TYR   262      37.727  44.398  51.803  1.00  0.00           H
ATOM   3884  CE2 TYR   262      36.836  46.570  49.750  1.00  0.00           C
ATOM   3885  HE2 TYR   262      37.358  46.176  48.890  1.00  0.00           H
ATOM   3886  CD2 TYR   262      35.873  47.566  49.625  1.00  0.00           C
ATOM   3887  HD2 TYR   262      35.690  47.989  48.649  1.00  0.00           H
ATOM   3888  C   TYR   262      32.103  47.536  50.517  1.00  0.00           C
ATOM   3889  O   TYR   262      31.561  47.609  51.598  1.00  0.00           O
ATOM   3890  N   GLY   263      32.045  46.393  49.774  1.00  0.00           N
ATOM   3891  H   GLY   263      32.535  46.379  48.892  1.00  0.00           H
ATOM   3892  CA  GLY   263      31.608  45.086  50.190  1.00  0.00           C
ATOM   3893  HA2 GLY   263      31.591  44.989  51.276  1.00  0.00           H
ATOM   3894  HA3 GLY   263      30.639  44.757  49.814  1.00  0.00           H
ATOM   3895  C   GLY   263      32.576  44.023  49.592  1.00  0.00           C
ATOM   3896  O   GLY   263      33.656  44.425  49.132  1.00  0.00           O
ATOM   3897  N   VAL   264      32.162  42.690  49.525  1.00  0.00           N
ATOM   3898  H   VAL   264      31.363  42.418  50.080  1.00  0.00           H
ATOM   3899  CA  VAL   264      33.061  41.559  49.050  1.00  0.00           C
ATOM   3900  HA  VAL   264      34.071  41.754  49.412  1.00  0.00           H
ATOM   3901  CB  VAL   264      32.507  40.230  49.706  1.00  0.00           C
ATOM   3902  HB  VAL   264      33.097  39.428  49.263  1.00  0.00           H
ATOM   3903  CG1 VAL   264      32.678  40.294  51.198  1.00  0.00           C
ATOM   3904 HG11 VAL   264      31.960  41.012  51.597  1.00  0.00           H
ATOM   3905 HG12 VAL   264      32.379  39.341  51.637  1.00  0.00           H
ATOM   3906 HG13 VAL   264      33.724  40.380  51.490  1.00  0.00           H
ATOM   3907  CG2 VAL   264      31.090  39.790  49.401  1.00  0.00           C
ATOM   3908 HG21 VAL   264      30.281  40.430  49.756  1.00  0.00           H
ATOM   3909 HG22 VAL   264      31.059  39.741  48.312  1.00  0.00           H
ATOM   3910 HG23 VAL   264      31.018  38.795  49.840  1.00  0.00           H
ATOM   3911  C   VAL   264      33.014  41.370  47.526  1.00  0.00           C
ATOM   3912  O   VAL   264      32.077  41.796  46.830  1.00  0.00           O
ATOM   3913  N   LYS   265      34.084  40.673  46.961  1.00  0.00           N
ATOM   3914  H   LYS   265      34.913  40.526  47.521  1.00  0.00           H
ATOM   3915  CA  LYS   265      34.180  40.240  45.506  1.00  0.00           C
ATOM   3916  HA  LYS   265      33.961  41.109  44.886  1.00  0.00           H
ATOM   3917  CB  LYS   265      35.566  39.540  45.275  1.00  0.00           C
ATOM   3918  HB2 LYS   265      36.291  40.265  45.646  1.00  0.00           H
ATOM   3919  HB3 LYS   265      35.542  38.590  45.810  1.00  0.00           H
ATOM   3920  CG  LYS   265      35.920  39.232  43.829  1.00  0.00           C
ATOM   3921  HG2 LYS   265      35.061  38.659  43.480  1.00  0.00           H
ATOM   3922  HG3 LYS   265      35.907  40.136  43.221  1.00  0.00           H
ATOM   3923  CD  LYS   265      37.262  38.487  43.657  1.00  0.00           C
ATOM   3924  HD2 LYS   265      38.226  38.992  43.610  1.00  0.00           H
ATOM   3925  HD3 LYS   265      37.486  37.853  44.515  1.00  0.00           H
ATOM   3926  CE  LYS   265      37.130  37.375  42.621  1.00  0.00           C
ATOM   3927  HE2 LYS   265      38.021  36.761  42.749  1.00  0.00           H
ATOM   3928  HE3 LYS   265      36.194  36.845  42.798  1.00  0.00           H
ATOM   3929  NZ  LYS   265      37.063  37.937  41.237  1.00  0.00           N
ATOM   3930  HZ1 LYS   265      36.829  37.198  40.587  1.00  0.00           H
ATOM   3931  HZ2 LYS   265      36.340  38.638  41.164  1.00  0.00           H
ATOM   3932  HZ3 LYS   265      37.969  38.335  41.038  1.00  0.00           H
ATOM   3933  C   LYS   265      33.107  39.193  45.186  1.00  0.00           C
ATOM   3934  O   LYS   265      32.786  38.374  46.053  1.00  0.00           O
ATOM   3935  N   GLY   266      32.570  39.194  43.946  1.00  0.00           N
ATOM   3936  H   GLY   266      33.079  39.583  43.165  1.00  0.00           H
ATOM   3937  CA  GLY   266      31.486  38.322  43.486  1.00  0.00           C
ATOM   3938  HA2 GLY   266      31.224  37.460  44.100  1.00  0.00           H
ATOM   3939  HA3 GLY   266      30.583  38.905  43.662  1.00  0.00           H
ATOM   3940  C   GLY   266      31.520  37.845  41.988  1.00  0.00           C
ATOM   3941  O   GLY   266      32.475  38.159  41.235  1.00  0.00           O
ATOM   3942  N   PHE   267      30.400  37.354  41.569  1.00  0.00           N
ATOM   3943  H   PHE   267      29.691  37.422  42.287  1.00  0.00           H
ATOM   3944  CA  PHE   267      30.062  36.795  40.329  1.00  0.00           C
ATOM   3945  HA  PHE   267      30.640  37.339  39.582  1.00  0.00           H
ATOM   3946  CB  PHE   267      30.552  35.316  40.313  1.00  0.00           C
ATOM   3947  HB2 PHE   267      30.284  34.904  39.341  1.00  0.00           H
ATOM   3948  HB3 PHE   267      31.634  35.388  40.430  1.00  0.00           H
ATOM   3949  CG  PHE   267      29.804  34.482  41.301  1.00  0.00           C
ATOM   3950  CD1 PHE   267      30.254  34.320  42.611  1.00  0.00           C
ATOM   3951  HD1 PHE   267      31.233  34.690  42.880  1.00  0.00           H
ATOM   3952  CE1 PHE   267      29.500  33.609  43.534  1.00  0.00           C
ATOM   3953  HE1 PHE   267      29.943  33.395  44.495  1.00  0.00           H
ATOM   3954  CZ  PHE   267      28.240  33.053  43.158  1.00  0.00           C
ATOM   3955  HZ  PHE   267      27.674  32.476  43.875  1.00  0.00           H
ATOM   3956  CE2 PHE   267      27.791  33.188  41.840  1.00  0.00           C
ATOM   3957  HE2 PHE   267      26.876  32.749  41.469  1.00  0.00           H
ATOM   3958  CD2 PHE   267      28.581  33.854  40.835  1.00  0.00           C
ATOM   3959  HD2 PHE   267      28.296  33.990  39.802  1.00  0.00           H
ATOM   3960  C   PHE   267      28.514  36.908  40.084  1.00  0.00           C
ATOM   3961  O   PHE   267      27.745  37.346  40.919  1.00  0.00           O
ATOM   3962  N   SER   268      28.099  36.520  38.854  1.00  0.00           N
ATOM   3963  H   SER   268      28.794  36.327  38.148  1.00  0.00           H
ATOM   3964  CA  SER   268      26.707  36.204  38.346  1.00  0.00           C
ATOM   3965  HA  SER   268      26.268  35.696  39.205  1.00  0.00           H
ATOM   3966  CB  SER   268      25.838  37.415  38.095  1.00  0.00           C
ATOM   3967  HB2 SER   268      26.159  38.095  37.307  1.00  0.00           H
ATOM   3968  HB3 SER   268      24.792  37.155  37.938  1.00  0.00           H
ATOM   3969  OG  SER   268      25.908  38.281  39.256  1.00  0.00           O
ATOM   3970  HG  SER   268      26.464  37.976  39.976  1.00  0.00           H
ATOM   3971  C   SER   268      26.882  35.373  37.028  1.00  0.00           C
ATOM   3972  O   SER   268      27.930  35.469  36.392  1.00  0.00           O
ATOM   3973  N   PHE   269      25.916  34.506  36.747  1.00  0.00           N
ATOM   3974  H   PHE   269      25.031  34.701  37.191  1.00  0.00           H
ATOM   3975  CA  PHE   269      25.915  33.526  35.664  1.00  0.00           C
ATOM   3976  HA  PHE   269      26.853  33.546  35.108  1.00  0.00           H
ATOM   3977  CB  PHE   269      25.917  32.189  36.468  1.00  0.00           C
ATOM   3978  HB2 PHE   269      25.346  32.297  37.391  1.00  0.00           H
ATOM   3979  HB3 PHE   269      25.335  31.484  35.873  1.00  0.00           H
ATOM   3980  CG  PHE   269      27.214  31.584  36.758  1.00  0.00           C
ATOM   3981  CD1 PHE   269      27.772  31.573  38.048  1.00  0.00           C
ATOM   3982  HD1 PHE   269      27.221  31.866  38.929  1.00  0.00           H
ATOM   3983  CE1 PHE   269      29.046  30.953  38.298  1.00  0.00           C
ATOM   3984  HE1 PHE   269      29.435  31.008  39.304  1.00  0.00           H
ATOM   3985  CZ  PHE   269      29.739  30.432  37.239  1.00  0.00           C
ATOM   3986  HZ  PHE   269      30.701  29.960  37.366  1.00  0.00           H
ATOM   3987  CE2 PHE   269      29.195  30.434  35.953  1.00  0.00           C
ATOM   3988  HE2 PHE   269      29.671  29.906  35.141  1.00  0.00           H
ATOM   3989  CD2 PHE   269      27.973  31.065  35.688  1.00  0.00           C
ATOM   3990  HD2 PHE   269      27.573  31.162  34.689  1.00  0.00           H
ATOM   3991  C   PHE   269      24.813  33.717  34.695  1.00  0.00           C
ATOM   3992  O   PHE   269      23.682  33.655  35.057  1.00  0.00           O
ATOM   3993  N   LYS   270      25.169  34.005  33.459  1.00  0.00           N
ATOM   3994  H   LYS   270      26.158  34.070  33.264  1.00  0.00           H
ATOM   3995  CA  LYS   270      24.185  34.558  32.476  1.00  0.00           C
ATOM   3996  HA  LYS   270      23.386  35.018  33.057  1.00  0.00           H
ATOM   3997  CB  LYS   270      24.837  35.641  31.555  1.00  0.00           C
ATOM   3998  HB2 LYS   270      24.967  36.517  32.189  1.00  0.00           H
ATOM   3999  HB3 LYS   270      25.794  35.248  31.211  1.00  0.00           H
ATOM   4000  CG  LYS   270      23.926  36.198  30.373  1.00  0.00           C
ATOM   4001  HG2 LYS   270      23.876  35.379  29.655  1.00  0.00           H
ATOM   4002  HG3 LYS   270      22.973  36.526  30.788  1.00  0.00           H
ATOM   4003  CD  LYS   270      24.832  37.299  29.766  1.00  0.00           C
ATOM   4004  HD2 LYS   270      25.122  38.047  30.505  1.00  0.00           H
ATOM   4005  HD3 LYS   270      25.725  36.823  29.361  1.00  0.00           H
ATOM   4006  CE  LYS   270      24.110  38.168  28.672  1.00  0.00           C
ATOM   4007  HE2 LYS   270      23.329  38.739  29.173  1.00  0.00           H
ATOM   4008  HE3 LYS   270      24.795  38.924  28.289  1.00  0.00           H
ATOM   4009  NZ  LYS   270      23.592  37.389  27.575  1.00  0.00           N
ATOM   4010  HZ1 LYS   270      24.320  36.739  27.315  1.00  0.00           H
ATOM   4011  HZ2 LYS   270      22.749  36.882  27.802  1.00  0.00           H
ATOM   4012  HZ3 LYS   270      23.284  38.039  26.867  1.00  0.00           H
ATOM   4013  C   LYS   270      23.555  33.433  31.594  1.00  0.00           C
ATOM   4014  O   LYS   270      24.334  32.589  31.045  1.00  0.00           O
ATOM   4015  N   TYR   271      22.301  33.610  31.326  1.00  0.00           N
ATOM   4016  H   TYR   271      21.911  34.490  31.632  1.00  0.00           H
ATOM   4017  CA  TYR   271      21.389  32.754  30.540  1.00  0.00           C
ATOM   4018  HA  TYR   271      21.879  32.129  29.794  1.00  0.00           H
ATOM   4019  CB  TYR   271      20.653  31.892  31.646  1.00  0.00           C
ATOM   4020  HB2 TYR   271      20.291  32.633  32.357  1.00  0.00           H
ATOM   4021  HB3 TYR   271      19.690  31.527  31.289  1.00  0.00           H
ATOM   4022  CG  TYR   271      21.451  30.770  32.251  1.00  0.00           C
ATOM   4023  CD1 TYR   271      22.354  30.909  33.298  1.00  0.00           C
ATOM   4024  HD1 TYR   271      22.410  31.841  33.842  1.00  0.00           H
ATOM   4025  CE1 TYR   271      23.034  29.763  33.838  1.00  0.00           C
ATOM   4026  HE1 TYR   271      23.797  29.883  34.593  1.00  0.00           H
ATOM   4027  CZ  TYR   271      22.966  28.509  33.267  1.00  0.00           C
ATOM   4028  OH  TYR   271      23.724  27.441  33.681  1.00  0.00           O
ATOM   4029  HH  TYR   271      23.524  26.652  33.170  1.00  0.00           H
ATOM   4030  CE2 TYR   271      22.083  28.355  32.176  1.00  0.00           C
ATOM   4031  HE2 TYR   271      22.156  27.362  31.757  1.00  0.00           H
ATOM   4032  CD2 TYR   271      21.328  29.472  31.702  1.00  0.00           C
ATOM   4033  HD2 TYR   271      20.547  29.354  30.967  1.00  0.00           H
ATOM   4034  C   TYR   271      20.398  33.658  29.739  1.00  0.00           C
ATOM   4035  O   TYR   271      19.336  33.901  30.219  1.00  0.00           O
ATOM   4036  N   GLY   272      20.745  34.047  28.496  1.00  0.00           N
ATOM   4037  H   GLY   272      21.613  33.739  28.083  1.00  0.00           H
ATOM   4038  CA  GLY   272      19.954  34.973  27.738  1.00  0.00           C
ATOM   4039  HA2 GLY   272      20.382  34.945  26.736  1.00  0.00           H
ATOM   4040  HA3 GLY   272      18.913  34.654  27.689  1.00  0.00           H
ATOM   4041  C   GLY   272      19.969  36.357  28.414  1.00  0.00           C
ATOM   4042  O   GLY   272      20.974  36.843  28.733  1.00  0.00           O
ATOM   4043  N   ASN   273      18.816  36.897  28.644  1.00  0.00           N
ATOM   4044  H   ASN   273      17.952  36.450  28.370  1.00  0.00           H
ATOM   4045  CA  ASN   273      18.557  38.079  29.479  1.00  0.00           C
ATOM   4046  HA  ASN   273      19.490  38.642  29.486  1.00  0.00           H
ATOM   4047  CB  ASN   273      17.542  39.090  28.933  1.00  0.00           C
ATOM   4048  HB2 ASN   273      16.543  38.656  28.942  1.00  0.00           H
ATOM   4049  HB3 ASN   273      17.693  39.923  29.620  1.00  0.00           H
ATOM   4050  CG  ASN   273      17.791  39.611  27.520  1.00  0.00           C
ATOM   4051  OD1 ASN   273      18.559  39.080  26.782  1.00  0.00           O
ATOM   4052  ND2 ASN   273      17.398  40.782  27.161  1.00  0.00           N
ATOM   4053 HD21 ASN   273      17.623  41.143  26.244  1.00  0.00           H
ATOM   4054 HD22 ASN   273      16.879  41.290  27.862  1.00  0.00           H
ATOM   4055  C   ASN   273      18.374  37.666  30.936  1.00  0.00           C
ATOM   4056  O   ASN   273      18.370  38.531  31.835  1.00  0.00           O
ATOM   4057  N   GLY   274      18.227  36.392  31.180  1.00  0.00           N
ATOM   4058  H   GLY   274      18.351  35.683  30.471  1.00  0.00           H
ATOM   4059  CA  GLY   274      18.079  35.806  32.510  1.00  0.00           C
ATOM   4060  HA2 GLY   274      17.340  36.413  33.035  1.00  0.00           H
ATOM   4061  HA3 GLY   274      17.762  34.789  32.283  1.00  0.00           H
ATOM   4062  C   GLY   274      19.448  35.694  33.290  1.00  0.00           C
ATOM   4063  O   GLY   274      20.470  35.415  32.652  1.00  0.00           O
ATOM   4064  N   VAL   275      19.505  35.937  34.559  1.00  0.00           N
ATOM   4065  H   VAL   275      18.699  36.338  35.017  1.00  0.00           H
ATOM   4066  CA  VAL   275      20.753  35.887  35.309  1.00  0.00           C
ATOM   4067  HA  VAL   275      21.430  35.248  34.741  1.00  0.00           H
ATOM   4068  CB  VAL   275      21.399  37.259  35.485  1.00  0.00           C
ATOM   4069  HB  VAL   275      21.443  37.685  34.483  1.00  0.00           H
ATOM   4070  CG1 VAL   275      20.475  38.312  36.244  1.00  0.00           C
ATOM   4071 HG11 VAL   275      19.469  38.305  35.824  1.00  0.00           H
ATOM   4072 HG12 VAL   275      20.355  37.886  37.240  1.00  0.00           H
ATOM   4073 HG13 VAL   275      20.872  39.326  36.220  1.00  0.00           H
ATOM   4074  CG2 VAL   275      22.769  37.213  36.197  1.00  0.00           C
ATOM   4075 HG21 VAL   275      22.739  37.011  37.268  1.00  0.00           H
ATOM   4076 HG22 VAL   275      23.193  36.300  35.779  1.00  0.00           H
ATOM   4077 HG23 VAL   275      23.399  38.075  35.974  1.00  0.00           H
ATOM   4078  C   VAL   275      20.512  35.113  36.592  1.00  0.00           C
ATOM   4079  O   VAL   275      19.475  35.250  37.197  1.00  0.00           O
ATOM   4080  N   TRP   276      21.544  34.368  37.007  1.00  0.00           N
ATOM   4081  H   TRP   276      22.347  34.411  36.396  1.00  0.00           H
ATOM   4082  CA  TRP   276      21.684  33.797  38.314  1.00  0.00           C
ATOM   4083  HA  TRP   276      20.749  33.763  38.873  1.00  0.00           H
ATOM   4084  CB  TRP   276      22.230  32.352  38.144  1.00  0.00           C
ATOM   4085  HB2 TRP   276      22.861  32.105  37.291  1.00  0.00           H
ATOM   4086  HB3 TRP   276      22.857  32.176  39.018  1.00  0.00           H
ATOM   4087  CG  TRP   276      21.182  31.282  38.233  1.00  0.00           C
ATOM   4088  CD1 TRP   276      20.481  30.765  37.214  1.00  0.00           C
ATOM   4089  HD1 TRP   276      20.445  31.254  36.252  1.00  0.00           H
ATOM   4090  NE1 TRP   276      19.631  29.768  37.689  1.00  0.00           N
ATOM   4091  HE1 TRP   276      19.064  29.182  37.091  1.00  0.00           H
ATOM   4092  CE2 TRP   276      19.628  29.732  39.066  1.00  0.00           C
ATOM   4093  CZ2 TRP   276      18.903  28.959  39.995  1.00  0.00           C
ATOM   4094  HZ2 TRP   276      18.212  28.166  39.748  1.00  0.00           H
ATOM   4095  CH2 TRP   276      19.005  29.277  41.368  1.00  0.00           C
ATOM   4096  HH2 TRP   276      18.446  28.631  42.030  1.00  0.00           H
ATOM   4097  CZ3 TRP   276      19.901  30.307  41.771  1.00  0.00           C
ATOM   4098  HZ3 TRP   276      20.010  30.405  42.841  1.00  0.00           H
ATOM   4099  CE3 TRP   276      20.716  30.983  40.844  1.00  0.00           C
ATOM   4100  HE3 TRP   276      21.289  31.853  41.127  1.00  0.00           H
ATOM   4101  CD2 TRP   276      20.619  30.732  39.433  1.00  0.00           C
ATOM   4102  C   TRP   276      22.689  34.663  39.149  1.00  0.00           C
ATOM   4103  O   TRP   276      23.773  34.856  38.649  1.00  0.00           O
ATOM   4104  N   ILE   277      22.299  35.208  40.272  1.00  0.00           N
ATOM   4105  H   ILE   277      21.355  35.036  40.588  1.00  0.00           H
ATOM   4106  CA  ILE   277      23.101  36.152  41.095  1.00  0.00           C
ATOM   4107  HA  ILE   277      23.975  36.539  40.571  1.00  0.00           H
ATOM   4108  CB  ILE   277      22.222  37.415  41.373  1.00  0.00           C
ATOM   4109  HB  ILE   277      21.270  37.144  41.829  1.00  0.00           H
ATOM   4110  CG2 ILE   277      23.098  38.442  42.190  1.00  0.00           C
ATOM   4111 HG21 ILE   277      23.349  38.029  43.167  1.00  0.00           H
ATOM   4112 HG22 ILE   277      23.960  38.793  41.622  1.00  0.00           H
ATOM   4113 HG23 ILE   277      22.501  39.326  42.414  1.00  0.00           H
ATOM   4114  CG1 ILE   277      21.810  38.099  39.959  1.00  0.00           C
ATOM   4115 HG12 ILE   277      22.731  38.568  39.612  1.00  0.00           H
ATOM   4116 HG13 ILE   277      21.515  37.304  39.275  1.00  0.00           H
ATOM   4117  CD1 ILE   277      20.732  39.134  40.000  1.00  0.00           C
ATOM   4118 HD11 ILE   277      19.777  38.704  40.303  1.00  0.00           H
ATOM   4119 HD12 ILE   277      21.059  39.959  40.633  1.00  0.00           H
ATOM   4120 HD13 ILE   277      20.649  39.441  38.959  1.00  0.00           H
ATOM   4121  C   ILE   277      23.458  35.544  42.445  1.00  0.00           C
ATOM   4122  O   ILE   277      22.486  35.123  43.106  1.00  0.00           O
ATOM   4123  N   GLY   278      24.759  35.497  42.805  1.00  0.00           N
ATOM   4124  H   GLY   278      25.474  35.881  42.204  1.00  0.00           H
ATOM   4125  CA  GLY   278      25.152  35.175  44.166  1.00  0.00           C
ATOM   4126  HA2 GLY   278      24.428  34.475  44.582  1.00  0.00           H
ATOM   4127  HA3 GLY   278      26.117  34.669  44.169  1.00  0.00           H
ATOM   4128  C   GLY   278      25.468  36.387  44.983  1.00  0.00           C
ATOM   4129  O   GLY   278      25.897  37.364  44.366  1.00  0.00           O
ATOM   4130  N   ARG   279      25.203  36.345  46.334  1.00  0.00           N
ATOM   4131  H   ARG   279      24.778  35.525  46.742  1.00  0.00           H
ATOM   4132  CA  ARG   279      25.413  37.534  47.176  1.00  0.00           C
ATOM   4133  HA  ARG   279      26.267  38.103  46.806  1.00  0.00           H
ATOM   4134  CB  ARG   279      24.201  38.460  46.909  1.00  0.00           C
ATOM   4135  HB2 ARG   279      24.496  39.398  47.381  1.00  0.00           H
ATOM   4136  HB3 ARG   279      24.141  38.670  45.842  1.00  0.00           H
ATOM   4137  CG  ARG   279      22.817  38.018  47.406  1.00  0.00           C
ATOM   4138  HG2 ARG   279      22.515  36.992  47.196  1.00  0.00           H
ATOM   4139  HG3 ARG   279      22.770  38.080  48.494  1.00  0.00           H
ATOM   4140  CD  ARG   279      21.781  38.956  46.855  1.00  0.00           C
ATOM   4141  HD2 ARG   279      22.193  39.966  46.853  1.00  0.00           H
ATOM   4142  HD3 ARG   279      21.607  38.753  45.799  1.00  0.00           H
ATOM   4143  NE  ARG   279      20.471  38.906  47.507  1.00  0.00           N
ATOM   4144  HE  ARG   279      20.270  38.130  48.122  1.00  0.00           H
ATOM   4145  CZ  ARG   279      19.566  39.861  47.519  1.00  0.00           C
ATOM   4146  NH1 ARG   279      18.539  39.710  48.242  1.00  0.00           N
ATOM   4147 HH11 ARG   279      18.489  38.786  48.647  1.00  0.00           H
ATOM   4148 HH12 ARG   279      17.771  40.365  48.259  1.00  0.00           H
ATOM   4149  NH2 ARG   279      19.737  40.909  46.755  1.00  0.00           N
ATOM   4150 HH21 ARG   279      20.630  41.243  46.424  1.00  0.00           H
ATOM   4151 HH22 ARG   279      19.081  41.668  46.869  1.00  0.00           H
ATOM   4152  C   ARG   279      25.436  37.102  48.645  1.00  0.00           C
ATOM   4153  O   ARG   279      25.048  35.993  48.987  1.00  0.00           O
ATOM   4154  N   THR   280      25.759  38.065  49.453  1.00  0.00           N
ATOM   4155  H   THR   280      25.973  39.015  49.182  1.00  0.00           H
ATOM   4156  CA  THR   280      25.686  37.932  50.906  1.00  0.00           C
ATOM   4157  HA  THR   280      26.394  37.187  51.268  1.00  0.00           H
ATOM   4158  CB  THR   280      26.301  39.150  51.622  1.00  0.00           C
ATOM   4159  HB  THR   280      26.021  39.235  52.671  1.00  0.00           H
ATOM   4160  CG2 THR   280      27.836  39.246  51.479  1.00  0.00           C
ATOM   4161 HG21 THR   280      28.015  39.225  50.405  1.00  0.00           H
ATOM   4162 HG22 THR   280      28.215  40.224  51.776  1.00  0.00           H
ATOM   4163 HG23 THR   280      28.382  38.453  51.992  1.00  0.00           H
ATOM   4164  OG1 THR   280      25.772  40.300  50.964  1.00  0.00           O
ATOM   4165  HG1 THR   280      25.616  40.942  51.661  1.00  0.00           H
ATOM   4166  C   THR   280      24.279  37.582  51.403  1.00  0.00           C
ATOM   4167  O   THR   280      23.330  38.172  50.850  1.00  0.00           O
ATOM   4168  N   LYS   281      24.150  36.691  52.364  1.00  0.00           N
ATOM   4169  H   LYS   281      25.008  36.383  52.797  1.00  0.00           H
ATOM   4170  CA  LYS   281      22.935  36.680  53.188  1.00  0.00           C
ATOM   4171  HA  LYS   281      22.149  36.778  52.439  1.00  0.00           H
ATOM   4172  CB  LYS   281      22.897  35.371  54.017  1.00  0.00           C
ATOM   4173  HB2 LYS   281      23.110  34.555  53.327  1.00  0.00           H
ATOM   4174  HB3 LYS   281      23.544  35.460  54.890  1.00  0.00           H
ATOM   4175  CG  LYS   281      21.528  35.133  54.535  1.00  0.00           C
ATOM   4176  HG2 LYS   281      21.465  34.201  55.098  1.00  0.00           H
ATOM   4177  HG3 LYS   281      21.161  35.947  55.160  1.00  0.00           H
ATOM   4178  CD  LYS   281      20.498  34.831  53.427  1.00  0.00           C
ATOM   4179  HD2 LYS   281      20.309  35.704  52.801  1.00  0.00           H
ATOM   4180  HD3 LYS   281      20.720  33.937  52.844  1.00  0.00           H
ATOM   4181  CE  LYS   281      19.174  34.629  54.111  1.00  0.00           C
ATOM   4182  HE2 LYS   281      19.142  33.856  54.879  1.00  0.00           H
ATOM   4183  HE3 LYS   281      18.931  35.626  54.478  1.00  0.00           H
ATOM   4184  NZ  LYS   281      18.193  34.184  53.231  1.00  0.00           N
ATOM   4185  HZ1 LYS   281      17.300  34.105  53.698  1.00  0.00           H
ATOM   4186  HZ2 LYS   281      18.231  34.751  52.396  1.00  0.00           H
ATOM   4187  HZ3 LYS   281      18.334  33.231  52.927  1.00  0.00           H
ATOM   4188  C   LYS   281      22.587  37.890  54.056  1.00  0.00           C
ATOM   4189  O   LYS   281      21.415  38.276  54.118  1.00  0.00           O
ATOM   4190  N   SER   282      23.531  38.539  54.723  1.00  0.00           N
ATOM   4191  H   SER   282      24.505  38.288  54.815  1.00  0.00           H
ATOM   4192  CA  SER   282      23.265  39.818  55.319  1.00  0.00           C
ATOM   4193  HA  SER   282      22.336  39.721  55.881  1.00  0.00           H
ATOM   4194  CB  SER   282      24.423  40.324  56.221  1.00  0.00           C
ATOM   4195  HB2 SER   282      24.586  39.605  57.025  1.00  0.00           H
ATOM   4196  HB3 SER   282      25.319  40.351  55.603  1.00  0.00           H
ATOM   4197  OG  SER   282      24.132  41.653  56.740  1.00  0.00           O
ATOM   4198  HG  SER   282      23.606  41.640  57.543  1.00  0.00           H
ATOM   4199  C   SER   282      22.999  40.919  54.232  1.00  0.00           C
ATOM   4200  O   SER   282      23.493  40.782  53.167  1.00  0.00           O
ATOM   4201  N   THR   283      22.143  41.893  54.513  1.00  0.00           N
ATOM   4202  H   THR   283      21.585  41.914  55.354  1.00  0.00           H
ATOM   4203  CA  THR   283      21.982  43.190  53.657  1.00  0.00           C
ATOM   4204  HA  THR   283      21.850  42.936  52.606  1.00  0.00           H
ATOM   4205  CB  THR   283      20.784  44.050  54.183  1.00  0.00           C
ATOM   4206  HB  THR   283      20.756  45.025  53.696  1.00  0.00           H
ATOM   4207  CG2 THR   283      19.409  43.377  53.968  1.00  0.00           C
ATOM   4208 HG21 THR   283      19.446  42.431  54.506  1.00  0.00           H
ATOM   4209 HG22 THR   283      18.614  43.924  54.476  1.00  0.00           H
ATOM   4210 HG23 THR   283      19.230  43.275  52.897  1.00  0.00           H
ATOM   4211  OG1 THR   283      20.828  44.195  55.620  1.00  0.00           O
ATOM   4212  HG1 THR   283      20.433  43.469  56.108  1.00  0.00           H
ATOM   4213  C   THR   283      23.276  44.150  53.738  1.00  0.00           C
ATOM   4214  O   THR   283      23.453  44.996  52.880  1.00  0.00           O
ATOM   4215  N   ASN   284      24.059  43.998  54.839  1.00  0.00           N
ATOM   4216  H   ASN   284      23.877  43.200  55.431  1.00  0.00           H
ATOM   4217  CA  ASN   284      25.038  45.005  55.243  1.00  0.00           C
ATOM   4218  HA  ASN   284      25.050  45.765  54.463  1.00  0.00           H
ATOM   4219  CB  ASN   284      24.526  45.635  56.513  1.00  0.00           C
ATOM   4220  HB2 ASN   284      25.196  46.428  56.845  1.00  0.00           H
ATOM   4221  HB3 ASN   284      23.633  46.207  56.261  1.00  0.00           H
ATOM   4222  CG  ASN   284      24.281  44.699  57.722  1.00  0.00           C
ATOM   4223  OD1 ASN   284      25.229  44.447  58.423  1.00  0.00           O
ATOM   4224  ND2 ASN   284      23.103  44.166  57.964  1.00  0.00           N
ATOM   4225 HD21 ASN   284      23.074  43.608  58.806  1.00  0.00           H
ATOM   4226 HD22 ASN   284      22.262  44.322  57.426  1.00  0.00           H
ATOM   4227  C   ASN   284      26.508  44.428  55.289  1.00  0.00           C
ATOM   4228  O   ASN   284      27.509  45.099  54.928  1.00  0.00           O
ATOM   4229  N   SER   285      26.605  43.208  55.841  1.00  0.00           N
ATOM   4230  H   SER   285      25.774  42.761  56.201  1.00  0.00           H
ATOM   4231  CA  SER   285      27.922  42.496  56.040  1.00  0.00           C
ATOM   4232  HA  SER   285      28.701  43.257  55.970  1.00  0.00           H
ATOM   4233  CB  SER   285      27.834  41.846  57.428  1.00  0.00           C
ATOM   4234  HB2 SER   285      27.748  42.694  58.106  1.00  0.00           H
ATOM   4235  HB3 SER   285      26.937  41.229  57.501  1.00  0.00           H
ATOM   4236  OG  SER   285      28.974  41.170  57.896  1.00  0.00           O
ATOM   4237  HG  SER   285      28.891  40.843  58.795  1.00  0.00           H
ATOM   4238  C   SER   285      28.267  41.364  55.055  1.00  0.00           C
ATOM   4239  O   SER   285      27.396  41.038  54.270  1.00  0.00           O
ATOM   4240  N   ARG   286      29.525  40.900  55.096  1.00  0.00           N
ATOM   4241  H   ARG   286      30.188  41.425  55.648  1.00  0.00           H
ATOM   4242  CA  ARG   286      30.127  39.713  54.385  1.00  0.00           C
ATOM   4243  HA  ARG   286      30.032  39.794  53.302  1.00  0.00           H
ATOM   4244  CB  ARG   286      31.611  39.734  54.562  1.00  0.00           C
ATOM   4245  HB2 ARG   286      32.012  38.799  54.171  1.00  0.00           H
ATOM   4246  HB3 ARG   286      32.043  40.556  53.992  1.00  0.00           H
ATOM   4247  CG  ARG   286      32.058  39.763  56.039  1.00  0.00           C
ATOM   4248  HG2 ARG   286      31.670  40.652  56.536  1.00  0.00           H
ATOM   4249  HG3 ARG   286      31.730  38.827  56.491  1.00  0.00           H
ATOM   4250  CD  ARG   286      33.587  39.677  56.063  1.00  0.00           C
ATOM   4251  HD2 ARG   286      33.939  38.739  55.633  1.00  0.00           H
ATOM   4252  HD3 ARG   286      33.895  40.470  55.380  1.00  0.00           H
ATOM   4253  NE  ARG   286      34.105  39.899  57.449  1.00  0.00           N
ATOM   4254  HE  ARG   286      33.487  40.083  58.226  1.00  0.00           H
ATOM   4255  CZ  ARG   286      35.344  40.209  57.658  1.00  0.00           C
ATOM   4256  NH1 ARG   286      35.775  40.283  58.864  1.00  0.00           N
ATOM   4257 HH11 ARG   286      35.044  40.189  59.555  1.00  0.00           H
ATOM   4258 HH12 ARG   286      36.710  40.364  59.238  1.00  0.00           H
ATOM   4259  NH2 ARG   286      36.221  40.147  56.695  1.00  0.00           N
ATOM   4260 HH21 ARG   286      35.981  40.060  55.718  1.00  0.00           H
ATOM   4261 HH22 ARG   286      37.152  40.202  57.081  1.00  0.00           H
ATOM   4262  C   ARG   286      29.455  38.412  54.926  1.00  0.00           C
ATOM   4263  O   ARG   286      29.927  37.388  54.472  1.00  0.00           O
ATOM   4264  N   SER   287      28.734  38.441  56.048  1.00  0.00           N
ATOM   4265  H   SER   287      28.561  39.401  56.312  1.00  0.00           H
ATOM   4266  CA  SER   287      27.980  37.407  56.699  1.00  0.00           C
ATOM   4267  HA  SER   287      28.675  36.691  57.138  1.00  0.00           H
ATOM   4268  CB  SER   287      27.222  37.971  57.866  1.00  0.00           C
ATOM   4269  HB2 SER   287      26.517  38.733  57.534  1.00  0.00           H
ATOM   4270  HB3 SER   287      26.711  37.225  58.475  1.00  0.00           H
ATOM   4271  OG  SER   287      28.185  38.561  58.767  1.00  0.00           O
ATOM   4272  HG  SER   287      28.210  38.101  59.610  1.00  0.00           H
ATOM   4273  C   SER   287      27.045  36.688  55.728  1.00  0.00           C
ATOM   4274  O   SER   287      26.259  37.262  54.959  1.00  0.00           O
ATOM   4275  N   GLY   288      27.113  35.359  55.817  1.00  0.00           N
ATOM   4276  H   GLY   288      27.924  34.997  56.297  1.00  0.00           H
ATOM   4277  CA  GLY   288      26.434  34.314  55.090  1.00  0.00           C
ATOM   4278  HA2 GLY   288      27.086  33.441  55.116  1.00  0.00           H
ATOM   4279  HA3 GLY   288      25.507  34.083  55.613  1.00  0.00           H
ATOM   4280  C   GLY   288      26.264  34.610  53.617  1.00  0.00           C
ATOM   4281  O   GLY   288      26.853  35.507  53.025  1.00  0.00           O
ATOM   4282  N   PHE   289      25.645  33.634  52.881  1.00  0.00           N
ATOM   4283  H   PHE   289      25.127  32.920  53.374  1.00  0.00           H
ATOM   4284  CA  PHE   289      25.553  33.573  51.423  1.00  0.00           C
ATOM   4285  HA  PHE   289      25.716  34.571  51.016  1.00  0.00           H
ATOM   4286  CB  PHE   289      26.730  32.745  50.862  1.00  0.00           C
ATOM   4287  HB2 PHE   289      27.557  32.889  51.555  1.00  0.00           H
ATOM   4288  HB3 PHE   289      26.557  31.669  50.878  1.00  0.00           H
ATOM   4289  CG  PHE   289      27.249  33.187  49.521  1.00  0.00           C
ATOM   4290  CD1 PHE   289      28.263  34.212  49.554  1.00  0.00           C
ATOM   4291  HD1 PHE   289      28.561  34.697  50.471  1.00  0.00           H
ATOM   4292  CE1 PHE   289      28.763  34.755  48.318  1.00  0.00           C
ATOM   4293  HE1 PHE   289      29.656  35.363  48.339  1.00  0.00           H
ATOM   4294  CZ  PHE   289      28.175  34.320  47.070  1.00  0.00           C
ATOM   4295  HZ  PHE   289      28.674  34.719  46.200  1.00  0.00           H
ATOM   4296  CE2 PHE   289      27.141  33.417  47.049  1.00  0.00           C
ATOM   4297  HE2 PHE   289      26.617  33.200  46.131  1.00  0.00           H
ATOM   4298  CD2 PHE   289      26.702  32.840  48.295  1.00  0.00           C
ATOM   4299  HD2 PHE   289      25.927  32.093  48.205  1.00  0.00           H
ATOM   4300  C   PHE   289      24.148  33.040  50.961  1.00  0.00           C
ATOM   4301  O   PHE   289      23.806  31.927  51.451  1.00  0.00           O
ATOM   4302  N   GLU   290      23.614  33.685  49.918  1.00  0.00           N
ATOM   4303  H   GLU   290      24.222  34.427  49.604  1.00  0.00           H
ATOM   4304  CA  GLU   290      22.482  33.228  49.157  1.00  0.00           C
ATOM   4305  HA  GLU   290      22.373  32.196  49.494  1.00  0.00           H
ATOM   4306  CB  GLU   290      21.210  33.949  49.671  1.00  0.00           C
ATOM   4307  HB2 GLU   290      20.289  33.576  49.220  1.00  0.00           H
ATOM   4308  HB3 GLU   290      21.334  33.789  50.742  1.00  0.00           H
ATOM   4309  CG  GLU   290      21.132  35.513  49.447  1.00  0.00           C
ATOM   4310  HG2 GLU   290      21.932  35.882  50.089  1.00  0.00           H
ATOM   4311  HG3 GLU   290      21.423  35.776  48.429  1.00  0.00           H
ATOM   4312  CD  GLU   290      19.778  36.119  49.951  1.00  0.00           C
ATOM   4313  OE1 GLU   290      19.061  35.497  50.833  1.00  0.00           O
ATOM   4314  OE2 GLU   290      19.430  37.252  49.568  1.00  0.00           O
ATOM   4315  C   GLU   290      22.637  33.302  47.596  1.00  0.00           C
ATOM   4316  O   GLU   290      23.552  34.023  47.139  1.00  0.00           O
ATOM   4317  N   MET   291      21.772  32.620  46.848  1.00  0.00           N
ATOM   4318  H   MET   291      21.111  32.072  47.378  1.00  0.00           H
ATOM   4319  CA  MET   291      21.858  32.544  45.388  1.00  0.00           C
ATOM   4320  HA  MET   291      22.423  33.373  44.964  1.00  0.00           H
ATOM   4321  CB  MET   291      22.382  31.220  44.910  1.00  0.00           C
ATOM   4322  HB2 MET   291      21.926  30.430  45.506  1.00  0.00           H
ATOM   4323  HB3 MET   291      22.085  31.050  43.875  1.00  0.00           H
ATOM   4324  CG  MET   291      23.911  31.186  45.023  1.00  0.00           C
ATOM   4325  HG2 MET   291      24.183  31.618  45.986  1.00  0.00           H
ATOM   4326  HG3 MET   291      24.159  30.127  45.093  1.00  0.00           H
ATOM   4327  SD  MET   291      24.870  31.935  43.648  1.00  0.00           S
ATOM   4328  CE  MET   291      24.447  30.891  42.170  1.00  0.00           C
ATOM   4329  HE1 MET   291      25.097  31.235  41.365  1.00  0.00           H
ATOM   4330  HE2 MET   291      24.676  29.865  42.457  1.00  0.00           H
ATOM   4331  HE3 MET   291      23.384  30.981  41.949  1.00  0.00           H
ATOM   4332  C   MET   291      20.451  32.734  44.818  1.00  0.00           C
ATOM   4333  O   MET   291      19.553  32.102  45.417  1.00  0.00           O
ATOM   4334  N   ILE   292      20.310  33.417  43.687  1.00  0.00           N
ATOM   4335  H   ILE   292      21.095  33.991  43.412  1.00  0.00           H
ATOM   4336  CA  ILE   292      18.963  33.848  43.210  1.00  0.00           C
ATOM   4337  HA  ILE   292      18.195  33.233  43.678  1.00  0.00           H
ATOM   4338  CB  ILE   292      18.765  35.342  43.525  1.00  0.00           C
ATOM   4339  HB  ILE   292      19.477  36.051  43.101  1.00  0.00           H
ATOM   4340  CG2 ILE   292      17.444  35.792  42.922  1.00  0.00           C
ATOM   4341 HG21 ILE   292      16.638  35.080  43.093  1.00  0.00           H
ATOM   4342 HG22 ILE   292      17.123  36.750  43.331  1.00  0.00           H
ATOM   4343 HG23 ILE   292      17.519  35.998  41.853  1.00  0.00           H
ATOM   4344  CG1 ILE   292      18.788  35.643  45.090  1.00  0.00           C
ATOM   4345 HG12 ILE   292      18.006  36.365  45.325  1.00  0.00           H
ATOM   4346 HG13 ILE   292      18.476  34.789  45.691  1.00  0.00           H
ATOM   4347  CD1 ILE   292      20.157  36.268  45.573  1.00  0.00           C
ATOM   4348 HD11 ILE   292      20.951  35.529  45.674  1.00  0.00           H
ATOM   4349 HD12 ILE   292      20.501  37.062  44.910  1.00  0.00           H
ATOM   4350 HD13 ILE   292      19.847  36.588  46.568  1.00  0.00           H
ATOM   4351  C   ILE   292      18.836  33.728  41.679  1.00  0.00           C
ATOM   4352  O   ILE   292      19.794  34.125  40.980  1.00  0.00           O
ATOM   4353  N   TRP   293      17.733  33.307  41.197  1.00  0.00           N
ATOM   4354  H   TRP   293      17.028  33.089  41.886  1.00  0.00           H
ATOM   4355  CA  TRP   293      17.286  33.325  39.832  1.00  0.00           C
ATOM   4356  HA  TRP   293      18.179  33.531  39.242  1.00  0.00           H
ATOM   4357  CB  TRP   293      16.767  31.937  39.433  1.00  0.00           C
ATOM   4358  HB2 TRP   293      17.626  31.268  39.472  1.00  0.00           H
ATOM   4359  HB3 TRP   293      15.991  31.615  40.127  1.00  0.00           H
ATOM   4360  CG  TRP   293      16.131  31.936  38.088  1.00  0.00           C
ATOM   4361  CD1 TRP   293      14.847  31.581  37.777  1.00  0.00           C
ATOM   4362  HD1 TRP   293      14.089  31.171  38.430  1.00  0.00           H
ATOM   4363  NE1 TRP   293      14.667  31.680  36.410  1.00  0.00           N
ATOM   4364  HE1 TRP   293      13.822  31.327  35.985  1.00  0.00           H
ATOM   4365  CE2 TRP   293      15.816  31.977  35.744  1.00  0.00           C
ATOM   4366  CZ2 TRP   293      16.062  31.980  34.409  1.00  0.00           C
ATOM   4367  HZ2 TRP   293      15.336  31.785  33.634  1.00  0.00           H
ATOM   4368  CH2 TRP   293      17.313  32.543  34.007  1.00  0.00           C
ATOM   4369  HH2 TRP   293      17.513  32.635  32.951  1.00  0.00           H
ATOM   4370  CZ3 TRP   293      18.304  32.901  34.944  1.00  0.00           C
ATOM   4371  HZ3 TRP   293      19.288  33.175  34.593  1.00  0.00           H
ATOM   4372  CE3 TRP   293      18.073  32.645  36.281  1.00  0.00           C
ATOM   4373  HE3 TRP   293      18.846  32.783  37.022  1.00  0.00           H
ATOM   4374  CD2 TRP   293      16.787  32.237  36.771  1.00  0.00           C
ATOM   4375  C   TRP   293      16.290  34.443  39.551  1.00  0.00           C
ATOM   4376  O   TRP   293      15.308  34.589  40.299  1.00  0.00           O
ATOM   4377  N   ASP   294      16.626  35.275  38.581  1.00  0.00           N
ATOM   4378  H   ASP   294      17.508  35.112  38.117  1.00  0.00           H
ATOM   4379  CA  ASP   294      15.960  36.519  38.251  1.00  0.00           C
ATOM   4380  HA  ASP   294      14.923  36.467  38.583  1.00  0.00           H
ATOM   4381  CB  ASP   294      16.540  37.742  38.968  1.00  0.00           C
ATOM   4382  HB2 ASP   294      16.647  37.583  40.042  1.00  0.00           H
ATOM   4383  HB3 ASP   294      17.563  37.830  38.604  1.00  0.00           H
ATOM   4384  CG  ASP   294      15.869  39.035  38.737  1.00  0.00           C
ATOM   4385  OD1 ASP   294      14.658  39.075  38.378  1.00  0.00           O
ATOM   4386  OD2 ASP   294      16.554  40.081  38.840  1.00  0.00           O
ATOM   4387  C   ASP   294      15.738  36.696  36.704  1.00  0.00           C
ATOM   4388  O   ASP   294      16.496  37.310  35.975  1.00  0.00           O
ATOM   4389  N   PRO   295      14.603  36.160  36.081  1.00  0.00           N
ATOM   4390  CD  PRO   295      13.706  35.257  36.739  1.00  0.00           C
ATOM   4391  HD2 PRO   295      13.052  35.781  37.435  1.00  0.00           H
ATOM   4392  HD3 PRO   295      14.188  34.553  37.418  1.00  0.00           H
ATOM   4393  CG  PRO   295      12.859  34.635  35.701  1.00  0.00           C
ATOM   4394  HG2 PRO   295      11.847  34.412  36.041  1.00  0.00           H
ATOM   4395  HG3 PRO   295      13.344  33.710  35.386  1.00  0.00           H
ATOM   4396  CB  PRO   295      12.840  35.627  34.596  1.00  0.00           C
ATOM   4397  HB2 PRO   295      12.064  36.324  34.911  1.00  0.00           H
ATOM   4398  HB3 PRO   295      12.560  35.200  33.633  1.00  0.00           H
ATOM   4399  CA  PRO   295      14.292  36.331  34.695  1.00  0.00           C
ATOM   4400  HA  PRO   295      15.006  35.742  34.119  1.00  0.00           H
ATOM   4401  C   PRO   295      14.274  37.792  34.196  1.00  0.00           C
ATOM   4402  O   PRO   295      13.801  38.651  34.937  1.00  0.00           O
ATOM   4403  N   ASN   296      14.875  38.026  33.055  1.00  0.00           N
ATOM   4404  H   ASN   296      15.140  37.225  32.500  1.00  0.00           H
ATOM   4405  CA  ASN   296      15.354  39.317  32.495  1.00  0.00           C
ATOM   4406  HA  ASN   296      16.013  39.039  31.673  1.00  0.00           H
ATOM   4407  CB  ASN   296      14.155  40.206  31.826  1.00  0.00           C
ATOM   4408  HB2 ASN   296      13.624  40.775  32.589  1.00  0.00           H
ATOM   4409  HB3 ASN   296      14.700  40.883  31.168  1.00  0.00           H
ATOM   4410  CG  ASN   296      13.156  39.312  31.061  1.00  0.00           C
ATOM   4411  OD1 ASN   296      13.333  39.094  29.866  1.00  0.00           O
ATOM   4412  ND2 ASN   296      12.155  38.784  31.739  1.00  0.00           N
ATOM   4413 HD21 ASN   296      11.592  38.092  31.266  1.00  0.00           H
ATOM   4414 HD22 ASN   296      12.031  39.180  32.660  1.00  0.00           H
ATOM   4415  C   ASN   296      16.250  40.148  33.388  1.00  0.00           C
ATOM   4416  O   ASN   296      16.529  41.269  33.022  1.00  0.00           O
ATOM   4417  N   GLY   297      16.772  39.648  34.513  1.00  0.00           N
ATOM   4418  H   GLY   297      16.544  38.687  34.723  1.00  0.00           H
ATOM   4419  CA  GLY   297      17.542  40.430  35.505  1.00  0.00           C
ATOM   4420  HA2 GLY   297      16.893  41.210  35.901  1.00  0.00           H
ATOM   4421  HA3 GLY   297      17.794  39.739  36.310  1.00  0.00           H
ATOM   4422  C   GLY   297      18.874  41.126  35.119  1.00  0.00           C
ATOM   4423  O   GLY   297      19.318  42.047  35.783  1.00  0.00           O
ATOM   4424  N   TRP   298      19.334  40.691  33.993  1.00  0.00           N
ATOM   4425  H   TRP   298      18.860  39.975  33.463  1.00  0.00           H
ATOM   4426  CA  TRP   298      20.498  41.267  33.277  1.00  0.00           C
ATOM   4427  HA  TRP   298      21.215  41.643  34.006  1.00  0.00           H
ATOM   4428  CB  TRP   298      21.092  40.243  32.335  1.00  0.00           C
ATOM   4429  HB2 TRP   298      21.251  39.279  32.818  1.00  0.00           H
ATOM   4430  HB3 TRP   298      20.325  40.122  31.570  1.00  0.00           H
ATOM   4431  CG  TRP   298      22.394  40.545  31.812  1.00  0.00           C
ATOM   4432  CD1 TRP   298      22.677  41.299  30.732  1.00  0.00           C
ATOM   4433  HD1 TRP   298      21.905  41.827  30.192  1.00  0.00           H
ATOM   4434  NE1 TRP   298      23.969  41.430  30.498  1.00  0.00           N
ATOM   4435  HE1 TRP   298      24.287  41.869  29.646  1.00  0.00           H
ATOM   4436  CE2 TRP   298      24.720  40.605  31.350  1.00  0.00           C
ATOM   4437  CZ2 TRP   298      26.043  40.312  31.438  1.00  0.00           C
ATOM   4438  HZ2 TRP   298      26.737  40.687  30.701  1.00  0.00           H
ATOM   4439  CH2 TRP   298      26.469  39.292  32.321  1.00  0.00           C
ATOM   4440  HH2 TRP   298      27.542  39.174  32.353  1.00  0.00           H
ATOM   4441  CZ3 TRP   298      25.593  38.720  33.236  1.00  0.00           C
ATOM   4442  HZ3 TRP   298      25.956  38.037  33.990  1.00  0.00           H
ATOM   4443  CE3 TRP   298      24.188  39.119  33.142  1.00  0.00           C
ATOM   4444  HE3 TRP   298      23.458  38.630  33.771  1.00  0.00           H
ATOM   4445  CD2 TRP   298      23.757  40.017  32.173  1.00  0.00           C
ATOM   4446  C   TRP   298      20.067  42.569  32.615  1.00  0.00           C
ATOM   4447  O   TRP   298      20.931  43.420  32.477  1.00  0.00           O
ATOM   4448  N   THR   299      18.800  42.705  32.282  1.00  0.00           N
ATOM   4449  H   THR   299      18.146  41.986  32.555  1.00  0.00           H
ATOM   4450  CA  THR   299      18.239  43.810  31.461  1.00  0.00           C
ATOM   4451  HA  THR   299      18.991  44.598  31.526  1.00  0.00           H
ATOM   4452  CB  THR   299      18.070  43.371  30.013  1.00  0.00           C
ATOM   4453  HB  THR   299      17.803  44.235  29.406  1.00  0.00           H
ATOM   4454  CG2 THR   299      19.376  42.853  29.437  1.00  0.00           C
ATOM   4455 HG21 THR   299      19.313  43.154  28.391  1.00  0.00           H
ATOM   4456 HG22 THR   299      20.257  43.331  29.865  1.00  0.00           H
ATOM   4457 HG23 THR   299      19.481  41.780  29.600  1.00  0.00           H
ATOM   4458  OG1 THR   299      16.960  42.429  29.935  1.00  0.00           O
ATOM   4459  HG1 THR   299      16.232  42.894  29.517  1.00  0.00           H
ATOM   4460  C   THR   299      16.941  44.487  31.931  1.00  0.00           C
ATOM   4461  O   THR   299      16.692  45.606  31.420  1.00  0.00           O
ATOM   4462  N   GLU   300      16.173  43.892  32.856  1.00  0.00           N
ATOM   4463  H   GLU   300      16.585  43.020  33.154  1.00  0.00           H
ATOM   4464  CA  GLU   300      15.084  44.477  33.608  1.00  0.00           C
ATOM   4465  HA  GLU   300      14.624  45.392  33.234  1.00  0.00           H
ATOM   4466  CB  GLU   300      13.912  43.388  33.591  1.00  0.00           C
ATOM   4467  HB2 GLU   300      13.479  43.421  32.590  1.00  0.00           H
ATOM   4468  HB3 GLU   300      14.327  42.397  33.768  1.00  0.00           H
ATOM   4469  CG  GLU   300      12.723  43.574  34.588  1.00  0.00           C
ATOM   4470  HG2 GLU   300      12.146  42.651  34.534  1.00  0.00           H
ATOM   4471  HG3 GLU   300      13.133  43.746  35.584  1.00  0.00           H
ATOM   4472  CD  GLU   300      11.823  44.851  34.269  1.00  0.00           C
ATOM   4473  OE1 GLU   300      10.694  44.777  33.756  1.00  0.00           O
ATOM   4474  OE2 GLU   300      12.311  45.985  34.560  1.00  0.00           O
ATOM   4475  C   GLU   300      15.532  44.939  34.998  1.00  0.00           C
ATOM   4476  O   GLU   300      16.380  44.298  35.587  1.00  0.00           O
ATOM   4477  N   THR   301      15.071  46.131  35.425  1.00  0.00           N
ATOM   4478  H   THR   301      14.380  46.531  34.806  1.00  0.00           H
ATOM   4479  CA  THR   301      15.435  46.842  36.684  1.00  0.00           C
ATOM   4480  HA  THR   301      16.433  46.451  36.883  1.00  0.00           H
ATOM   4481  CB  THR   301      15.496  48.398  36.529  1.00  0.00           C
ATOM   4482  HB  THR   301      16.012  48.769  37.415  1.00  0.00           H
ATOM   4483  CG2 THR   301      16.327  48.706  35.199  1.00  0.00           C
ATOM   4484 HG21 THR   301      16.667  49.739  35.279  1.00  0.00           H
ATOM   4485 HG22 THR   301      17.167  48.040  35.000  1.00  0.00           H
ATOM   4486 HG23 THR   301      15.639  48.648  34.355  1.00  0.00           H
ATOM   4487  OG1 THR   301      14.170  48.944  36.459  1.00  0.00           O
ATOM   4488  HG1 THR   301      14.019  49.240  37.359  1.00  0.00           H
ATOM   4489  C   THR   301      14.625  46.352  37.926  1.00  0.00           C
ATOM   4490  O   THR   301      14.935  46.779  39.070  1.00  0.00           O
ATOM   4491  N   ASP   302      13.482  45.709  37.773  1.00  0.00           N
ATOM   4492  H   ASP   302      13.124  45.730  36.829  1.00  0.00           H
ATOM   4493  CA  ASP   302      12.653  45.352  38.902  1.00  0.00           C
ATOM   4494  HA  ASP   302      12.352  46.315  39.319  1.00  0.00           H
ATOM   4495  CB  ASP   302      11.340  44.783  38.307  1.00  0.00           C
ATOM   4496  HB2 ASP   302      10.711  45.582  37.914  1.00  0.00           H
ATOM   4497  HB3 ASP   302      11.518  44.232  37.382  1.00  0.00           H
ATOM   4498  CG  ASP   302      10.481  43.889  39.210  1.00  0.00           C
ATOM   4499  OD1 ASP   302      10.442  44.045  40.429  1.00  0.00           O
ATOM   4500  OD2 ASP   302       9.706  43.092  38.625  1.00  0.00           O
ATOM   4501  C   ASP   302      13.289  44.402  39.970  1.00  0.00           C
ATOM   4502  O   ASP   302      14.094  43.540  39.693  1.00  0.00           O
ATOM   4503  N   SER   303      13.044  44.694  41.272  1.00  0.00           N
ATOM   4504  H   SER   303      12.374  45.407  41.520  1.00  0.00           H
ATOM   4505  CA  SER   303      13.829  44.141  42.347  1.00  0.00           C
ATOM   4506  HA  SER   303      14.862  43.927  42.076  1.00  0.00           H
ATOM   4507  CB  SER   303      13.811  45.079  43.563  1.00  0.00           C
ATOM   4508  HB2 SER   303      14.248  44.683  44.480  1.00  0.00           H
ATOM   4509  HB3 SER   303      14.369  45.987  43.338  1.00  0.00           H
ATOM   4510  OG  SER   303      12.520  45.507  43.736  1.00  0.00           O
ATOM   4511  HG  SER   303      12.187  45.402  44.630  1.00  0.00           H
ATOM   4512  C   SER   303      13.215  42.809  42.817  1.00  0.00           C
ATOM   4513  O   SER   303      13.768  42.140  43.766  1.00  0.00           O
ATOM   4514  N   SER   304      12.155  42.359  42.203  1.00  0.00           N
ATOM   4515  H   SER   304      11.720  42.939  41.501  1.00  0.00           H
ATOM   4516  CA  SER   304      11.645  41.007  42.284  1.00  0.00           C
ATOM   4517  HA  SER   304      11.753  40.727  43.331  1.00  0.00           H
ATOM   4518  CB  SER   304      10.124  40.976  42.077  1.00  0.00           C
ATOM   4519  HB2 SER   304       9.714  41.752  42.723  1.00  0.00           H
ATOM   4520  HB3 SER   304       9.951  41.239  41.033  1.00  0.00           H
ATOM   4521  OG  SER   304       9.676  39.738  42.484  1.00  0.00           O
ATOM   4522  HG  SER   304       9.032  39.843  43.188  1.00  0.00           H
ATOM   4523  C   SER   304      12.495  40.096  41.387  1.00  0.00           C
ATOM   4524  O   SER   304      13.364  40.511  40.706  1.00  0.00           O
ATOM   4525  N   PHE   305      12.298  38.784  41.653  1.00  0.00           N
ATOM   4526  H   PHE   305      11.655  38.616  42.414  1.00  0.00           H
ATOM   4527  CA  PHE   305      13.103  37.688  41.134  1.00  0.00           C
ATOM   4528  HA  PHE   305      13.444  38.045  40.163  1.00  0.00           H
ATOM   4529  CB  PHE   305      14.347  37.479  42.022  1.00  0.00           C
ATOM   4530  HB2 PHE   305      14.990  36.740  41.543  1.00  0.00           H
ATOM   4531  HB3 PHE   305      14.918  38.408  42.048  1.00  0.00           H
ATOM   4532  CG  PHE   305      14.075  37.056  43.421  1.00  0.00           C
ATOM   4533  CD1 PHE   305      13.861  35.687  43.661  1.00  0.00           C
ATOM   4534  HD1 PHE   305      13.736  34.957  42.875  1.00  0.00           H
ATOM   4535  CE1 PHE   305      13.421  35.309  44.902  1.00  0.00           C
ATOM   4536  HE1 PHE   305      13.069  34.300  45.066  1.00  0.00           H
ATOM   4537  CZ  PHE   305      13.391  36.273  45.965  1.00  0.00           C
ATOM   4538  HZ  PHE   305      13.200  36.006  46.994  1.00  0.00           H
ATOM   4539  CE2 PHE   305      13.664  37.627  45.742  1.00  0.00           C
ATOM   4540  HE2 PHE   305      13.611  38.413  46.481  1.00  0.00           H
ATOM   4541  CD2 PHE   305      14.005  37.984  44.415  1.00  0.00           C
ATOM   4542  HD2 PHE   305      14.171  39.039  44.259  1.00  0.00           H
ATOM   4543  C   PHE   305      12.153  36.458  41.063  1.00  0.00           C
ATOM   4544  O   PHE   305      10.983  36.585  41.442  1.00  0.00           O
ATOM   4545  N   SER   306      12.560  35.309  40.485  1.00  0.00           N
ATOM   4546  H   SER   306      13.559  35.327  40.336  1.00  0.00           H
ATOM   4547  CA  SER   306      11.785  34.054  40.423  1.00  0.00           C
ATOM   4548  HA  SER   306      10.728  34.284  40.285  1.00  0.00           H
ATOM   4549  CB  SER   306      12.155  33.346  39.182  1.00  0.00           C
ATOM   4550  HB2 SER   306      11.847  33.986  38.357  1.00  0.00           H
ATOM   4551  HB3 SER   306      13.239  33.321  39.068  1.00  0.00           H
ATOM   4552  OG  SER   306      11.493  32.160  39.150  1.00  0.00           O
ATOM   4553  HG  SER   306      11.409  31.846  38.247  1.00  0.00           H
ATOM   4554  C   SER   306      11.821  33.125  41.617  1.00  0.00           C
ATOM   4555  O   SER   306      10.798  33.002  42.285  1.00  0.00           O
ATOM   4556  N   VAL   307      13.025  32.678  41.946  1.00  0.00           N
ATOM   4557  H   VAL   307      13.805  32.965  41.372  1.00  0.00           H
ATOM   4558  CA  VAL   307      13.321  31.725  42.999  1.00  0.00           C
ATOM   4559  HA  VAL   307      12.661  31.961  43.834  1.00  0.00           H
ATOM   4560  CB  VAL   307      13.194  30.184  42.564  1.00  0.00           C
ATOM   4561  HB  VAL   307      13.626  29.469  43.263  1.00  0.00           H
ATOM   4562  CG1 VAL   307      11.649  29.849  42.320  1.00  0.00           C
ATOM   4563 HG11 VAL   307      11.501  30.081  41.266  1.00  0.00           H
ATOM   4564 HG12 VAL   307      11.520  28.767  42.295  1.00  0.00           H
ATOM   4565 HG13 VAL   307      10.959  30.299  43.032  1.00  0.00           H
ATOM   4566  CG2 VAL   307      13.946  29.958  41.277  1.00  0.00           C
ATOM   4567 HG21 VAL   307      13.664  30.654  40.487  1.00  0.00           H
ATOM   4568 HG22 VAL   307      15.003  29.981  41.541  1.00  0.00           H
ATOM   4569 HG23 VAL   307      13.690  28.946  40.965  1.00  0.00           H
ATOM   4570  C   VAL   307      14.721  32.059  43.581  1.00  0.00           C
ATOM   4571  O   VAL   307      15.530  32.704  42.888  1.00  0.00           O
ATOM   4572  N   LYS   308      15.057  31.459  44.711  1.00  0.00           N
ATOM   4573  H   LYS   308      14.301  30.966  45.164  1.00  0.00           H
ATOM   4574  CA  LYS   308      16.386  31.598  45.449  1.00  0.00           C
ATOM   4575  HA  LYS   308      17.185  31.673  44.711  1.00  0.00           H
ATOM   4576  CB  LYS   308      16.333  32.955  46.203  1.00  0.00           C
ATOM   4577  HB2 LYS   308      17.303  33.078  46.683  1.00  0.00           H
ATOM   4578  HB3 LYS   308      16.254  33.790  45.506  1.00  0.00           H
ATOM   4579  CG  LYS   308      15.278  32.968  47.400  1.00  0.00           C
ATOM   4580  HG2 LYS   308      14.394  33.033  46.765  1.00  0.00           H
ATOM   4581  HG3 LYS   308      15.324  32.095  48.050  1.00  0.00           H
ATOM   4582  CD  LYS   308      15.540  34.251  48.199  1.00  0.00           C
ATOM   4583  HD2 LYS   308      16.592  34.215  48.478  1.00  0.00           H
ATOM   4584  HD3 LYS   308      15.412  35.079  47.503  1.00  0.00           H
ATOM   4585  CE  LYS   308      14.575  34.538  49.390  1.00  0.00           C
ATOM   4586  HE2 LYS   308      14.714  35.580  49.680  1.00  0.00           H
ATOM   4587  HE3 LYS   308      13.520  34.494  49.123  1.00  0.00           H
ATOM   4588  NZ  LYS   308      14.856  33.646  50.575  1.00  0.00           N
ATOM   4589  HZ1 LYS   308      15.826  33.499  50.819  1.00  0.00           H
ATOM   4590  HZ2 LYS   308      14.483  34.011  51.440  1.00  0.00           H
ATOM   4591  HZ3 LYS   308      14.435  32.730  50.514  1.00  0.00           H
ATOM   4592  C   LYS   308      16.756  30.418  46.352  1.00  0.00           C
ATOM   4593  O   LYS   308      15.942  29.534  46.657  1.00  0.00           O
ATOM   4594  N   GLN   309      17.953  30.411  46.913  1.00  0.00           N
ATOM   4595  H   GLN   309      18.506  31.247  46.786  1.00  0.00           H
ATOM   4596  CA  GLN   309      18.531  29.310  47.762  1.00  0.00           C
ATOM   4597  HA  GLN   309      17.718  28.756  48.232  1.00  0.00           H
ATOM   4598  CB  GLN   309      19.317  28.349  46.834  1.00  0.00           C
ATOM   4599  HB2 GLN   309      18.733  27.988  45.988  1.00  0.00           H
ATOM   4600  HB3 GLN   309      20.186  28.874  46.435  1.00  0.00           H
ATOM   4601  CG  GLN   309      19.891  27.129  47.482  1.00  0.00           C
ATOM   4602  HG2 GLN   309      20.574  27.519  48.238  1.00  0.00           H
ATOM   4603  HG3 GLN   309      19.105  26.490  47.883  1.00  0.00           H
ATOM   4604  CD  GLN   309      20.667  26.312  46.461  1.00  0.00           C
ATOM   4605  OE1 GLN   309      20.684  26.448  45.228  1.00  0.00           O
ATOM   4606  NE2 GLN   309      21.281  25.232  46.835  1.00  0.00           N
ATOM   4607 HE21 GLN   309      21.212  24.963  47.806  1.00  0.00           H
ATOM   4608 HE22 GLN   309      21.894  24.798  46.159  1.00  0.00           H
ATOM   4609  C   GLN   309      19.472  29.955  48.808  1.00  0.00           C
ATOM   4610  O   GLN   309      20.110  31.013  48.555  1.00  0.00           O
ATOM   4611  N   ASP   310      19.578  29.294  49.960  1.00  0.00           N
ATOM   4612  H   ASP   310      18.795  28.730  50.260  1.00  0.00           H
ATOM   4613  CA  ASP   310      20.685  29.520  50.902  1.00  0.00           C
ATOM   4614  HA  ASP   310      21.046  30.519  50.658  1.00  0.00           H
ATOM   4615  CB  ASP   310      20.062  29.444  52.349  1.00  0.00           C
ATOM   4616  HB2 ASP   310      19.650  28.445  52.489  1.00  0.00           H
ATOM   4617  HB3 ASP   310      20.783  29.691  53.130  1.00  0.00           H
ATOM   4618  CG  ASP   310      18.963  30.533  52.582  1.00  0.00           C
ATOM   4619  OD1 ASP   310      18.004  30.286  53.364  1.00  0.00           O
ATOM   4620  OD2 ASP   310      19.130  31.683  52.126  1.00  0.00           O
ATOM   4621  C   ASP   310      21.896  28.668  50.710  1.00  0.00           C
ATOM   4622  O   ASP   310      21.866  27.471  50.416  1.00  0.00           O
ATOM   4623  N   ILE   311      23.082  29.268  50.821  1.00  0.00           N
ATOM   4624  H   ILE   311      23.038  30.262  50.997  1.00  0.00           H
ATOM   4625  CA  ILE   311      24.374  28.537  50.534  1.00  0.00           C
ATOM   4626  HA  ILE   311      24.107  27.516  50.258  1.00  0.00           H
ATOM   4627  CB  ILE   311      25.149  29.172  49.321  1.00  0.00           C
ATOM   4628  HB  ILE   311      25.309  30.220  49.574  1.00  0.00           H
ATOM   4629  CG2 ILE   311      26.566  28.448  48.904  1.00  0.00           C
ATOM   4630 HG21 ILE   311      26.446  27.450  49.324  1.00  0.00           H
ATOM   4631 HG22 ILE   311      26.681  28.425  47.819  1.00  0.00           H
ATOM   4632 HG23 ILE   311      27.424  28.901  49.403  1.00  0.00           H
ATOM   4633  CG1 ILE   311      24.271  29.325  48.061  1.00  0.00           C
ATOM   4634 HG12 ILE   311      23.431  30.001  48.217  1.00  0.00           H
ATOM   4635 HG13 ILE   311      24.972  29.698  47.313  1.00  0.00           H
ATOM   4636  CD1 ILE   311      23.891  27.905  47.611  1.00  0.00           C
ATOM   4637 HD11 ILE   311      24.839  27.375  47.516  1.00  0.00           H
ATOM   4638 HD12 ILE   311      23.173  27.385  48.246  1.00  0.00           H
ATOM   4639 HD13 ILE   311      23.514  28.149  46.618  1.00  0.00           H
ATOM   4640  C   ILE   311      25.224  28.385  51.801  1.00  0.00           C
ATOM   4641  O   ILE   311      25.851  27.322  51.879  1.00  0.00           O
ATOM   4642  N   VAL   312      25.332  29.391  52.630  1.00  0.00           N
ATOM   4643  H   VAL   312      24.811  30.212  52.357  1.00  0.00           H
ATOM   4644  CA  VAL   312      26.219  29.480  53.847  1.00  0.00           C
ATOM   4645  HA  VAL   312      26.352  28.457  54.197  1.00  0.00           H
ATOM   4646  CB  VAL   312      27.628  30.148  53.565  1.00  0.00           C
ATOM   4647  HB  VAL   312      27.611  31.182  53.222  1.00  0.00           H
ATOM   4648  CG1 VAL   312      28.534  30.374  54.709  1.00  0.00           C
ATOM   4649 HG11 VAL   312      28.062  31.034  55.436  1.00  0.00           H
ATOM   4650 HG12 VAL   312      28.815  29.457  55.227  1.00  0.00           H
ATOM   4651 HG13 VAL   312      29.447  30.826  54.321  1.00  0.00           H
ATOM   4652  CG2 VAL   312      28.500  29.293  52.604  1.00  0.00           C
ATOM   4653 HG21 VAL   312      28.000  28.875  51.731  1.00  0.00           H
ATOM   4654 HG22 VAL   312      29.216  30.032  52.245  1.00  0.00           H
ATOM   4655 HG23 VAL   312      29.085  28.548  53.142  1.00  0.00           H
ATOM   4656  C   VAL   312      25.515  30.372  54.909  1.00  0.00           C
ATOM   4657  O   VAL   312      24.888  31.382  54.491  1.00  0.00           O
ATOM   4658  N   ALA   313      25.470  29.962  56.157  1.00  0.00           N
ATOM   4659  H   ALA   313      26.134  29.249  56.424  1.00  0.00           H
ATOM   4660  CA  ALA   313      24.698  30.690  57.157  1.00  0.00           C
ATOM   4661  HA  ALA   313      23.685  30.921  56.829  1.00  0.00           H
ATOM   4662  CB  ALA   313      24.576  29.808  58.436  1.00  0.00           C
ATOM   4663  HB1 ALA   313      24.116  28.872  58.120  1.00  0.00           H
ATOM   4664  HB2 ALA   313      25.559  29.838  58.908  1.00  0.00           H
ATOM   4665  HB3 ALA   313      23.983  30.319  59.195  1.00  0.00           H
ATOM   4666  C   ALA   313      25.412  32.059  57.635  1.00  0.00           C
ATOM   4667  O   ALA   313      26.595  32.231  57.453  1.00  0.00           O
ATOM   4668  N   ILE   314      24.669  32.962  58.380  1.00  0.00           N
ATOM   4669  H   ILE   314      23.664  32.878  58.438  1.00  0.00           H
ATOM   4670  CA  ILE   314      25.098  34.302  58.794  1.00  0.00           C
ATOM   4671  HA  ILE   314      25.534  34.905  57.998  1.00  0.00           H
ATOM   4672  CB  ILE   314      23.851  35.120  59.294  1.00  0.00           C
ATOM   4673  HB  ILE   314      23.021  34.468  59.567  1.00  0.00           H
ATOM   4674  CG2 ILE   314      24.032  36.202  60.350  1.00  0.00           C
ATOM   4675 HG21 ILE   314      24.765  36.853  59.875  1.00  0.00           H
ATOM   4676 HG22 ILE   314      23.125  36.774  60.547  1.00  0.00           H
ATOM   4677 HG23 ILE   314      24.354  35.773  61.298  1.00  0.00           H
ATOM   4678  CG1 ILE   314      23.290  35.780  58.029  1.00  0.00           C
ATOM   4679 HG12 ILE   314      23.865  36.656  57.728  1.00  0.00           H
ATOM   4680 HG13 ILE   314      23.233  35.120  57.163  1.00  0.00           H
ATOM   4681  CD1 ILE   314      21.819  36.269  58.234  1.00  0.00           C
ATOM   4682 HD11 ILE   314      21.631  36.939  59.073  1.00  0.00           H
ATOM   4683 HD12 ILE   314      21.433  36.766  57.345  1.00  0.00           H
ATOM   4684 HD13 ILE   314      21.098  35.476  58.440  1.00  0.00           H
ATOM   4685  C   ILE   314      26.272  34.166  59.891  1.00  0.00           C
ATOM   4686  O   ILE   314      27.009  35.128  60.206  1.00  0.00           O
ATOM   4687  N   THR   315      26.495  33.000  60.447  1.00  0.00           N
ATOM   4688  H   THR   315      26.084  32.208  59.976  1.00  0.00           H
ATOM   4689  CA  THR   315      27.571  32.653  61.440  1.00  0.00           C
ATOM   4690  HA  THR   315      27.526  33.496  62.129  1.00  0.00           H
ATOM   4691  CB  THR   315      27.313  31.279  62.195  1.00  0.00           C
ATOM   4692  HB  THR   315      28.018  31.183  63.021  1.00  0.00           H
ATOM   4693  CG2 THR   315      26.027  31.018  62.833  1.00  0.00           C
ATOM   4694 HG21 THR   315      25.720  31.930  63.344  1.00  0.00           H
ATOM   4695 HG22 THR   315      25.263  30.882  62.067  1.00  0.00           H
ATOM   4696 HG23 THR   315      25.935  30.154  63.491  1.00  0.00           H
ATOM   4697  OG1 THR   315      27.339  30.178  61.249  1.00  0.00           O
ATOM   4698  HG1 THR   315      28.183  30.071  60.802  1.00  0.00           H
ATOM   4699  C   THR   315      28.928  32.618  60.757  1.00  0.00           C
ATOM   4700  O   THR   315      29.893  32.448  61.461  1.00  0.00           O
ATOM   4701  N   ASP   316      29.067  32.693  59.421  1.00  0.00           N
ATOM   4702  H   ASP   316      28.280  32.946  58.841  1.00  0.00           H
ATOM   4703  CA  ASP   316      30.219  32.426  58.579  1.00  0.00           C
ATOM   4704  HA  ASP   316      31.117  32.383  59.196  1.00  0.00           H
ATOM   4705  CB  ASP   316      30.076  31.152  57.820  1.00  0.00           C
ATOM   4706  HB2 ASP   316      29.201  31.152  57.168  1.00  0.00           H
ATOM   4707  HB3 ASP   316      31.021  31.048  57.287  1.00  0.00           H
ATOM   4708  CG  ASP   316      29.899  29.829  58.700  1.00  0.00           C
ATOM   4709  OD1 ASP   316      29.851  28.720  58.114  1.00  0.00           O
ATOM   4710  OD2 ASP   316      29.618  29.775  59.937  1.00  0.00           O
ATOM   4711  C   ASP   316      30.388  33.663  57.645  1.00  0.00           C
ATOM   4712  O   ASP   316      29.406  34.348  57.351  1.00  0.00           O
ATOM   4713  N   TRP   317      31.620  33.825  57.209  1.00  0.00           N
ATOM   4714  H   TRP   317      32.437  33.291  57.469  1.00  0.00           H
ATOM   4715  CA  TRP   317      32.006  35.143  56.686  1.00  0.00           C
ATOM   4716  HA  TRP   317      31.173  35.843  56.646  1.00  0.00           H
ATOM   4717  CB  TRP   317      33.054  35.929  57.558  1.00  0.00           C
ATOM   4718  HB2 TRP   317      33.742  35.135  57.849  1.00  0.00           H
ATOM   4719  HB3 TRP   317      33.598  36.589  56.882  1.00  0.00           H
ATOM   4720  CG  TRP   317      32.558  36.729  58.693  1.00  0.00           C
ATOM   4721  CD1 TRP   317      31.304  37.006  59.015  1.00  0.00           C
ATOM   4722  HD1 TRP   317      30.497  36.635  58.401  1.00  0.00           H
ATOM   4723  NE1 TRP   317      31.227  37.674  60.196  1.00  0.00           N
ATOM   4724  HE1 TRP   317      30.385  38.156  60.477  1.00  0.00           H
ATOM   4725  CE2 TRP   317      32.507  37.858  60.735  1.00  0.00           C
ATOM   4726  CZ2 TRP   317      32.894  38.465  61.887  1.00  0.00           C
ATOM   4727  HZ2 TRP   317      32.114  38.840  62.533  1.00  0.00           H
ATOM   4728  CH2 TRP   317      34.219  38.481  62.239  1.00  0.00           C
ATOM   4729  HH2 TRP   317      34.473  38.904  63.201  1.00  0.00           H
ATOM   4730  CZ3 TRP   317      35.175  37.988  61.319  1.00  0.00           C
ATOM   4731  HZ3 TRP   317      36.215  37.962  61.610  1.00  0.00           H
ATOM   4732  CE3 TRP   317      34.761  37.386  60.121  1.00  0.00           C
ATOM   4733  HE3 TRP   317      35.462  36.998  59.398  1.00  0.00           H
ATOM   4734  CD2 TRP   317      33.348  37.328  59.767  1.00  0.00           C
ATOM   4735  C   TRP   317      32.721  35.006  55.344  1.00  0.00           C
ATOM   4736  O   TRP   317      33.697  34.252  55.284  1.00  0.00           O
ATOM   4737  N   SER   318      32.169  35.661  54.272  1.00  0.00           N
ATOM   4738  H   SER   318      31.337  36.211  54.434  1.00  0.00           H
ATOM   4739  CA  SER   318      32.757  35.700  52.931  1.00  0.00           C
ATOM   4740  HA  SER   318      33.038  34.686  52.648  1.00  0.00           H
ATOM   4741  CB  SER   318      31.734  36.212  51.921  1.00  0.00           C
ATOM   4742  HB2 SER   318      30.911  35.504  51.822  1.00  0.00           H
ATOM   4743  HB3 SER   318      31.254  37.137  52.239  1.00  0.00           H
ATOM   4744  OG  SER   318      32.322  36.205  50.713  1.00  0.00           O
ATOM   4745  HG  SER   318      32.940  36.924  50.564  1.00  0.00           H
ATOM   4746  C   SER   318      34.004  36.509  52.980  1.00  0.00           C
ATOM   4747  O   SER   318      34.016  37.682  53.336  1.00  0.00           O
ATOM   4748  N   GLY   319      35.105  35.899  52.443  1.00  0.00           N
ATOM   4749  H   GLY   319      34.966  35.003  51.997  1.00  0.00           H
ATOM   4750  CA  GLY   319      36.272  36.528  51.873  1.00  0.00           C
ATOM   4751  HA2 GLY   319      36.609  37.317  52.546  1.00  0.00           H
ATOM   4752  HA3 GLY   319      36.972  35.696  51.794  1.00  0.00           H
ATOM   4753  C   GLY   319      35.936  36.953  50.471  1.00  0.00           C
ATOM   4754  O   GLY   319      35.059  37.753  50.182  1.00  0.00           O
ATOM   4755  N   TYR   320      36.745  36.409  49.571  1.00  0.00           N
ATOM   4756  H   TYR   320      37.428  35.821  50.028  1.00  0.00           H
ATOM   4757  CA  TYR   320      36.673  36.622  48.199  1.00  0.00           C
ATOM   4758  HA  TYR   320      36.248  37.620  48.089  1.00  0.00           H
ATOM   4759  CB  TYR   320      37.906  36.547  47.454  1.00  0.00           C
ATOM   4760  HB2 TYR   320      38.333  35.558  47.617  1.00  0.00           H
ATOM   4761  HB3 TYR   320      37.595  36.652  46.414  1.00  0.00           H
ATOM   4762  CG  TYR   320      38.970  37.704  47.829  1.00  0.00           C
ATOM   4763  CD1 TYR   320      39.925  37.470  48.758  1.00  0.00           C
ATOM   4764  HD1 TYR   320      40.008  36.495  49.215  1.00  0.00           H
ATOM   4765  CE1 TYR   320      40.939  38.350  49.017  1.00  0.00           C
ATOM   4766  HE1 TYR   320      41.718  38.074  49.713  1.00  0.00           H
ATOM   4767  CZ  TYR   320      41.024  39.560  48.262  1.00  0.00           C
ATOM   4768  OH  TYR   320      41.900  40.511  48.548  1.00  0.00           O
ATOM   4769  HH  TYR   320      41.677  41.302  48.052  1.00  0.00           H
ATOM   4770  CE2 TYR   320      40.065  39.785  47.279  1.00  0.00           C
ATOM   4771  HE2 TYR   320      40.169  40.702  46.719  1.00  0.00           H
ATOM   4772  CD2 TYR   320      38.969  38.896  47.078  1.00  0.00           C
ATOM   4773  HD2 TYR   320      38.159  39.038  46.378  1.00  0.00           H
ATOM   4774  C   TYR   320      35.671  35.569  47.679  1.00  0.00           C
ATOM   4775  O   TYR   320      35.624  34.512  48.284  1.00  0.00           O
ATOM   4776  N   SER   321      34.814  35.901  46.679  1.00  0.00           N
ATOM   4777  H   SER   321      34.851  36.857  46.356  1.00  0.00           H
ATOM   4778  CA  SER   321      33.968  34.943  45.933  1.00  0.00           C
ATOM   4779  HA  SER   321      34.430  33.971  46.100  1.00  0.00           H
ATOM   4780  CB  SER   321      32.561  34.855  46.494  1.00  0.00           C
ATOM   4781  HB2 SER   321      32.108  33.914  46.180  1.00  0.00           H
ATOM   4782  HB3 SER   321      32.582  34.970  47.578  1.00  0.00           H
ATOM   4783  OG  SER   321      31.804  35.913  45.940  1.00  0.00           O
ATOM   4784  HG  SER   321      32.222  36.765  46.077  1.00  0.00           H
ATOM   4785  C   SER   321      34.008  35.194  44.398  1.00  0.00           C
ATOM   4786  O   SER   321      34.350  36.243  43.892  1.00  0.00           O
ATOM   4787  N   GLY   322      33.857  34.169  43.631  1.00  0.00           N
ATOM   4788  H   GLY   322      33.635  33.277  44.049  1.00  0.00           H
ATOM   4789  CA  GLY   322      34.318  34.165  42.251  1.00  0.00           C
ATOM   4790  HA2 GLY   322      33.713  34.893  41.709  1.00  0.00           H
ATOM   4791  HA3 GLY   322      35.353  34.453  42.068  1.00  0.00           H
ATOM   4792  C   GLY   322      34.013  32.831  41.510  1.00  0.00           C
ATOM   4793  O   GLY   322      33.623  31.802  42.027  1.00  0.00           O
ATOM   4794  N   SER   323      34.214  32.914  40.201  1.00  0.00           N
ATOM   4795  H   SER   323      34.592  33.749  39.775  1.00  0.00           H
ATOM   4796  CA  SER   323      33.819  31.946  39.249  1.00  0.00           C
ATOM   4797  HA  SER   323      33.094  31.216  39.611  1.00  0.00           H
ATOM   4798  CB  SER   323      33.064  32.540  38.120  1.00  0.00           C
ATOM   4799  HB2 SER   323      32.697  31.716  37.508  1.00  0.00           H
ATOM   4800  HB3 SER   323      32.258  33.063  38.636  1.00  0.00           H
ATOM   4801  OG  SER   323      33.798  33.491  37.335  1.00  0.00           O
ATOM   4802  HG  SER   323      33.943  33.068  36.486  1.00  0.00           H
ATOM   4803  C   SER   323      34.945  31.049  38.745  1.00  0.00           C
ATOM   4804  O   SER   323      36.126  31.526  38.536  1.00  0.00           O
ATOM   4805  N   PHE   324      34.544  29.836  38.384  1.00  0.00           N
ATOM   4806  H   PHE   324      33.559  29.625  38.457  1.00  0.00           H
ATOM   4807  CA  PHE   324      35.270  28.893  37.591  1.00  0.00           C
ATOM   4808  HA  PHE   324      35.941  29.445  36.934  1.00  0.00           H
ATOM   4809  CB  PHE   324      36.240  27.996  38.459  1.00  0.00           C
ATOM   4810  HB2 PHE   324      36.986  27.535  37.809  1.00  0.00           H
ATOM   4811  HB3 PHE   324      36.783  28.691  39.099  1.00  0.00           H
ATOM   4812  CG  PHE   324      35.638  26.966  39.343  1.00  0.00           C
ATOM   4813  CD1 PHE   324      34.933  27.275  40.524  1.00  0.00           C
ATOM   4814  HD1 PHE   324      34.807  28.291  40.872  1.00  0.00           H
ATOM   4815  CE1 PHE   324      34.447  26.273  41.441  1.00  0.00           C
ATOM   4816  HE1 PHE   324      33.776  26.445  42.270  1.00  0.00           H
ATOM   4817  CZ  PHE   324      34.564  24.921  41.036  1.00  0.00           C
ATOM   4818  HZ  PHE   324      34.039  24.101  41.504  1.00  0.00           H
ATOM   4819  CE2 PHE   324      35.317  24.599  39.925  1.00  0.00           C
ATOM   4820  HE2 PHE   324      35.494  23.589  39.585  1.00  0.00           H
ATOM   4821  CD2 PHE   324      35.845  25.608  39.089  1.00  0.00           C
ATOM   4822  HD2 PHE   324      36.496  25.350  38.267  1.00  0.00           H
ATOM   4823  C   PHE   324      34.247  28.102  36.720  1.00  0.00           C
ATOM   4824  O   PHE   324      33.078  28.248  36.891  1.00  0.00           O
ATOM   4825  N   VAL   325      34.714  27.287  35.816  1.00  0.00           N
ATOM   4826  H   VAL   325      35.671  27.401  35.513  1.00  0.00           H
ATOM   4827  CA  VAL   325      33.891  26.473  34.913  1.00  0.00           C
ATOM   4828  HA  VAL   325      32.870  26.422  35.291  1.00  0.00           H
ATOM   4829  CB  VAL   325      33.661  27.060  33.487  1.00  0.00           C
ATOM   4830  HB  VAL   325      33.200  26.241  32.936  1.00  0.00           H
ATOM   4831  CG1 VAL   325      32.694  28.185  33.444  1.00  0.00           C
ATOM   4832 HG11 VAL   325      31.687  27.809  33.624  1.00  0.00           H
ATOM   4833 HG12 VAL   325      32.927  28.938  34.197  1.00  0.00           H
ATOM   4834 HG13 VAL   325      32.750  28.734  32.503  1.00  0.00           H
ATOM   4835  CG2 VAL   325      34.977  27.571  32.746  1.00  0.00           C
ATOM   4836 HG21 VAL   325      34.905  27.321  31.688  1.00  0.00           H
ATOM   4837 HG22 VAL   325      35.197  28.627  32.908  1.00  0.00           H
ATOM   4838 HG23 VAL   325      35.765  26.927  33.135  1.00  0.00           H
ATOM   4839  C   VAL   325      34.471  25.055  34.711  1.00  0.00           C
ATOM   4840  O   VAL   325      35.678  24.800  34.708  1.00  0.00           O
ATOM   4841  N   GLN   326      33.597  24.083  34.475  1.00  0.00           N
ATOM   4842  H   GLN   326      32.634  24.343  34.631  1.00  0.00           H
ATOM   4843  CA  GLN   326      33.997  22.710  34.041  1.00  0.00           C
ATOM   4844  HA  GLN   326      35.006  22.547  34.419  1.00  0.00           H
ATOM   4845  CB  GLN   326      33.089  21.636  34.597  1.00  0.00           C
ATOM   4846  HB2 GLN   326      32.010  21.775  34.533  1.00  0.00           H
ATOM   4847  HB3 GLN   326      33.482  20.798  34.021  1.00  0.00           H
ATOM   4848  CG  GLN   326      33.382  21.313  36.059  1.00  0.00           C
ATOM   4849  HG2 GLN   326      34.406  20.969  36.200  1.00  0.00           H
ATOM   4850  HG3 GLN   326      33.179  22.265  36.550  1.00  0.00           H
ATOM   4851  CD  GLN   326      32.387  20.296  36.607  1.00  0.00           C
ATOM   4852  OE1 GLN   326      31.722  19.538  35.883  1.00  0.00           O
ATOM   4853  NE2 GLN   326      32.244  20.314  37.868  1.00  0.00           N
ATOM   4854 HE21 GLN   326      32.710  20.943  38.506  1.00  0.00           H
ATOM   4855 HE22 GLN   326      31.797  19.534  38.327  1.00  0.00           H
ATOM   4856  C   GLN   326      34.039  22.580  32.489  1.00  0.00           C
ATOM   4857  O   GLN   326      32.948  22.665  31.909  1.00  0.00           O
ATOM   4858  N   HID   327      35.204  22.526  31.839  1.00  0.00           N
ATOM   4859  H   HID   327      36.076  22.644  32.336  1.00  0.00           H
ATOM   4860  CA  HID   327      35.176  22.250  30.442  1.00  0.00           C
ATOM   4861  HA  HID   327      34.529  22.967  29.939  1.00  0.00           H
ATOM   4862  CB  HID   327      36.613  22.456  29.873  1.00  0.00           C
ATOM   4863  HB2 HID   327      37.265  22.043  30.644  1.00  0.00           H
ATOM   4864  HB3 HID   327      36.794  21.877  28.967  1.00  0.00           H
ATOM   4865  CG  HID   327      36.991  23.917  29.778  1.00  0.00           C
ATOM   4866  ND1 HID   327      36.595  24.698  28.736  1.00  0.00           N
ATOM   4867  HD1 HID   327      36.549  24.395  27.774  1.00  0.00           H
ATOM   4868  CE1 HID   327      36.899  25.935  29.109  1.00  0.00           C
ATOM   4869  HE1 HID   327      36.704  26.842  28.557  1.00  0.00           H
ATOM   4870  NE2 HID   327      37.569  26.035  30.277  1.00  0.00           N
ATOM   4871  CD2 HID   327      37.617  24.750  30.754  1.00  0.00           C
ATOM   4872  HD2 HID   327      37.797  24.475  31.783  1.00  0.00           H
ATOM   4873  C   HID   327      34.478  20.907  30.136  1.00  0.00           C
ATOM   4874  O   HID   327      34.569  19.968  30.944  1.00  0.00           O
ATOM   4875  N   PRO   328      33.706  20.745  29.008  1.00  0.00           N
ATOM   4876  CD  PRO   328      33.566  21.808  27.952  1.00  0.00           C
ATOM   4877  HD2 PRO   328      34.208  21.522  27.118  1.00  0.00           H
ATOM   4878  HD3 PRO   328      33.682  22.830  28.313  1.00  0.00           H
ATOM   4879  CG  PRO   328      32.123  21.610  27.346  1.00  0.00           C
ATOM   4880  HG2 PRO   328      31.991  21.929  26.311  1.00  0.00           H
ATOM   4881  HG3 PRO   328      31.417  22.130  27.993  1.00  0.00           H
ATOM   4882  CB  PRO   328      31.939  20.109  27.492  1.00  0.00           C
ATOM   4883  HB2 PRO   328      32.407  19.683  26.605  1.00  0.00           H
ATOM   4884  HB3 PRO   328      30.910  19.748  27.537  1.00  0.00           H
ATOM   4885  CA  PRO   328      32.718  19.738  28.771  1.00  0.00           C
ATOM   4886  HA  PRO   328      32.058  19.799  29.637  1.00  0.00           H
ATOM   4887  C   PRO   328      33.170  18.258  28.675  1.00  0.00           C
ATOM   4888  O   PRO   328      32.342  17.276  28.801  1.00  0.00           O
ATOM   4889  N   GLU   329      34.487  17.981  28.657  1.00  0.00           N
ATOM   4890  H   GLU   329      35.149  18.561  28.163  1.00  0.00           H
ATOM   4891  CA  GLU   329      34.921  16.622  28.994  1.00  0.00           C
ATOM   4892  HA  GLU   329      34.213  15.916  28.560  1.00  0.00           H
ATOM   4893  CB  GLU   329      36.304  16.263  28.522  1.00  0.00           C
ATOM   4894  HB2 GLU   329      36.991  16.996  28.946  1.00  0.00           H
ATOM   4895  HB3 GLU   329      36.490  15.260  28.905  1.00  0.00           H
ATOM   4896  CG  GLU   329      36.277  16.137  26.960  1.00  0.00           C
ATOM   4897  HG2 GLU   329      35.469  15.484  26.633  1.00  0.00           H
ATOM   4898  HG3 GLU   329      35.978  17.105  26.556  1.00  0.00           H
ATOM   4899  CD  GLU   329      37.616  15.671  26.277  1.00  0.00           C
ATOM   4900  OE1 GLU   329      38.315  14.865  26.899  1.00  0.00           O
ATOM   4901  OE2 GLU   329      38.048  16.189  25.182  1.00  0.00           O
ATOM   4902  C   GLU   329      34.859  16.262  30.524  1.00  0.00           C
ATOM   4903  O   GLU   329      34.357  15.164  30.804  1.00  0.00           O
ATOM   4904  N   LEU   330      35.003  17.181  31.462  1.00  0.00           N
ATOM   4905  H   LEU   330      35.106  18.120  31.106  1.00  0.00           H
ATOM   4906  CA  LEU   330      34.757  16.975  32.898  1.00  0.00           C
ATOM   4907  HA  LEU   330      35.310  16.059  33.102  1.00  0.00           H
ATOM   4908  CB  LEU   330      35.280  18.135  33.826  1.00  0.00           C
ATOM   4909  HB2 LEU   330      34.628  18.961  33.542  1.00  0.00           H
ATOM   4910  HB3 LEU   330      35.124  17.735  34.829  1.00  0.00           H
ATOM   4911  CG  LEU   330      36.768  18.562  33.712  1.00  0.00           C
ATOM   4912  HG  LEU   330      36.824  18.880  32.671  1.00  0.00           H
ATOM   4913  CD1 LEU   330      37.188  19.613  34.705  1.00  0.00           C
ATOM   4914 HD11 LEU   330      36.544  19.679  35.581  1.00  0.00           H
ATOM   4915 HD12 LEU   330      38.211  19.487  35.062  1.00  0.00           H
ATOM   4916 HD13 LEU   330      37.151  20.616  34.282  1.00  0.00           H
ATOM   4917  CD2 LEU   330      37.701  17.395  33.898  1.00  0.00           C
ATOM   4918 HD21 LEU   330      37.315  16.573  33.294  1.00  0.00           H
ATOM   4919 HD22 LEU   330      38.767  17.542  33.723  1.00  0.00           H
ATOM   4920 HD23 LEU   330      37.678  17.115  34.951  1.00  0.00           H
ATOM   4921  C   LEU   330      33.284  16.732  33.170  1.00  0.00           C
ATOM   4922  O   LEU   330      32.957  15.975  34.060  1.00  0.00           O
ATOM   4923  N   THR   331      32.429  17.530  32.548  1.00  0.00           N
ATOM   4924  H   THR   331      32.791  18.284  31.981  1.00  0.00           H
ATOM   4925  CA  THR   331      31.032  17.273  32.741  1.00  0.00           C
ATOM   4926  HA  THR   331      30.710  17.419  33.773  1.00  0.00           H
ATOM   4927  CB  THR   331      30.195  18.406  32.067  1.00  0.00           C
ATOM   4928  HB  THR   331      29.128  18.259  32.229  1.00  0.00           H
ATOM   4929  CG2 THR   331      30.536  19.822  32.377  1.00  0.00           C
ATOM   4930 HG21 THR   331      31.502  20.085  31.945  1.00  0.00           H
ATOM   4931 HG22 THR   331      29.770  20.478  31.963  1.00  0.00           H
ATOM   4932 HG23 THR   331      30.588  19.869  33.464  1.00  0.00           H
ATOM   4933  OG1 THR   331      30.209  18.349  30.679  1.00  0.00           O
ATOM   4934  HG1 THR   331      29.817  19.150  30.323  1.00  0.00           H
ATOM   4935  C   THR   331      30.513  15.936  32.221  1.00  0.00           C
ATOM   4936  O   THR   331      29.529  15.389  32.788  1.00  0.00           O
ATOM   4937  N   GLY   332      30.998  15.428  31.084  1.00  0.00           N
ATOM   4938  H   GLY   332      31.799  15.856  30.640  1.00  0.00           H
ATOM   4939  CA  GLY   332      30.509  14.205  30.439  1.00  0.00           C
ATOM   4940  HA2 GLY   332      31.265  13.816  29.757  1.00  0.00           H
ATOM   4941  HA3 GLY   332      30.205  13.470  31.185  1.00  0.00           H
ATOM   4942  C   GLY   332      29.284  14.447  29.563  1.00  0.00           C
ATOM   4943  O   GLY   332      28.553  13.517  29.199  1.00  0.00           O
ATOM   4944  N   LEU   333      29.013  15.677  29.122  1.00  0.00           N
ATOM   4945  H   LEU   333      29.610  16.451  29.380  1.00  0.00           H
ATOM   4946  CA  LEU   333      27.941  16.221  28.254  1.00  0.00           C
ATOM   4947  HA  LEU   333      27.449  15.359  27.804  1.00  0.00           H
ATOM   4948  CB  LEU   333      26.868  16.891  29.168  1.00  0.00           C
ATOM   4949  HB2 LEU   333      27.470  17.591  29.747  1.00  0.00           H
ATOM   4950  HB3 LEU   333      26.242  17.587  28.608  1.00  0.00           H
ATOM   4951  CG  LEU   333      26.100  16.059  30.190  1.00  0.00           C
ATOM   4952  HG  LEU   333      26.791  15.379  30.687  1.00  0.00           H
ATOM   4953  CD1 LEU   333      25.481  16.960  31.257  1.00  0.00           C
ATOM   4954 HD11 LEU   333      25.150  16.264  32.027  1.00  0.00           H
ATOM   4955 HD12 LEU   333      26.085  17.788  31.629  1.00  0.00           H
ATOM   4956 HD13 LEU   333      24.553  17.346  30.836  1.00  0.00           H
ATOM   4957  CD2 LEU   333      24.945  15.304  29.631  1.00  0.00           C
ATOM   4958 HD21 LEU   333      24.355  15.953  28.985  1.00  0.00           H
ATOM   4959 HD22 LEU   333      25.403  14.466  29.106  1.00  0.00           H
ATOM   4960 HD23 LEU   333      24.289  14.957  30.429  1.00  0.00           H
ATOM   4961  C   LEU   333      28.621  17.099  27.196  1.00  0.00           C
ATOM   4962  O   LEU   333      29.847  17.195  27.060  1.00  0.00           O
ATOM   4963  N   ASP   334      27.720  17.669  26.413  1.00  0.00           N
ATOM   4964  H   ASP   334      26.737  17.494  26.570  1.00  0.00           H
ATOM   4965  CA  ASP   334      28.053  18.619  25.385  1.00  0.00           C
ATOM   4966  HA  ASP   334      28.876  18.141  24.854  1.00  0.00           H
ATOM   4967  CB  ASP   334      26.848  18.725  24.448  1.00  0.00           C
ATOM   4968  HB2 ASP   334      27.011  19.372  23.586  1.00  0.00           H
ATOM   4969  HB3 ASP   334      26.435  17.803  24.039  1.00  0.00           H
ATOM   4970  CG  ASP   334      25.624  19.320  25.182  1.00  0.00           C
ATOM   4971  OD1 ASP   334      25.326  18.830  26.294  1.00  0.00           O
ATOM   4972  OD2 ASP   334      25.087  20.309  24.601  1.00  0.00           O
ATOM   4973  C   ASP   334      28.419  19.956  25.952  1.00  0.00           C
ATOM   4974  O   ASP   334      28.836  20.840  25.164  1.00  0.00           O
ATOM   4975  N   CYX   335      27.986  20.221  27.183  1.00  0.00           N
ATOM   4976  H   CYX   335      27.508  19.505  27.711  1.00  0.00           H
ATOM   4977  CA  CYX   335      27.912  21.640  27.677  1.00  0.00           C
ATOM   4978  HA  CYX   335      28.162  22.279  26.830  1.00  0.00           H
ATOM   4979  CB  CYX   335      26.467  21.808  28.005  1.00  0.00           C
ATOM   4980  HB2 CYX   335      26.250  22.839  28.288  1.00  0.00           H
ATOM   4981  HB3 CYX   335      25.912  21.726  27.070  1.00  0.00           H
ATOM   4982  SG  CYX   335      25.704  20.690  29.202  1.00  0.00           S
ATOM   4983  C   CYX   335      28.752  21.967  28.903  1.00  0.00           C
ATOM   4984  O   CYX   335      29.238  21.116  29.630  1.00  0.00           O
ATOM   4985  N   ILE   336      28.945  23.275  29.209  1.00  0.00           N
ATOM   4986  H   ILE   336      28.619  23.892  28.478  1.00  0.00           H
ATOM   4987  CA  ILE   336      29.918  23.842  30.211  1.00  0.00           C
ATOM   4988  HA  ILE   336      30.690  23.101  30.415  1.00  0.00           H
ATOM   4989  CB  ILE   336      30.559  25.161  29.788  1.00  0.00           C
ATOM   4990  HB  ILE   336      29.715  25.851  29.752  1.00  0.00           H
ATOM   4991  CG2 ILE   336      31.472  25.819  30.821  1.00  0.00           C
ATOM   4992 HG21 ILE   336      30.939  25.880  31.769  1.00  0.00           H
ATOM   4993 HG22 ILE   336      32.347  25.189  30.975  1.00  0.00           H
ATOM   4994 HG23 ILE   336      31.782  26.795  30.445  1.00  0.00           H
ATOM   4995  CG1 ILE   336      31.310  25.006  28.445  1.00  0.00           C
ATOM   4996 HG12 ILE   336      32.095  24.261  28.574  1.00  0.00           H
ATOM   4997 HG13 ILE   336      30.564  24.647  27.736  1.00  0.00           H
ATOM   4998  CD1 ILE   336      31.924  26.228  27.755  1.00  0.00           C
ATOM   4999 HD11 ILE   336      31.197  27.040  27.774  1.00  0.00           H
ATOM   5000 HD12 ILE   336      32.791  26.475  28.368  1.00  0.00           H
ATOM   5001 HD13 ILE   336      32.135  26.053  26.700  1.00  0.00           H
ATOM   5002  C   ILE   336      29.109  24.028  31.580  1.00  0.00           C
ATOM   5003  O   ILE   336      28.036  24.665  31.616  1.00  0.00           O
ATOM   5004  N   ARG   337      29.546  23.355  32.608  1.00  0.00           N
ATOM   5005  H   ARG   337      30.368  22.791  32.449  1.00  0.00           H
ATOM   5006  CA  ARG   337      28.836  23.443  33.939  1.00  0.00           C
ATOM   5007  HA  ARG   337      27.773  23.647  33.811  1.00  0.00           H
ATOM   5008  CB  ARG   337      28.946  22.035  34.629  1.00  0.00           C
ATOM   5009  HB2 ARG   337      28.586  21.236  33.981  1.00  0.00           H
ATOM   5010  HB3 ARG   337      29.965  21.788  34.929  1.00  0.00           H
ATOM   5011  CG  ARG   337      28.154  22.032  35.922  1.00  0.00           C
ATOM   5012  HG2 ARG   337      28.538  22.686  36.705  1.00  0.00           H
ATOM   5013  HG3 ARG   337      27.136  22.394  35.779  1.00  0.00           H
ATOM   5014  CD  ARG   337      27.960  20.706  36.625  1.00  0.00           C
ATOM   5015  HD2 ARG   337      28.957  20.315  36.831  1.00  0.00           H
ATOM   5016  HD3 ARG   337      27.647  20.835  37.662  1.00  0.00           H
ATOM   5017  NE  ARG   337      27.196  19.683  35.862  1.00  0.00           N
ATOM   5018  HE  ARG   337      27.685  18.831  35.626  1.00  0.00           H
ATOM   5019  CZ  ARG   337      25.917  19.796  35.412  1.00  0.00           C
ATOM   5020  NH1 ARG   337      25.007  20.728  35.658  1.00  0.00           N
ATOM   5021 HH11 ARG   337      25.262  21.356  36.407  1.00  0.00           H
ATOM   5022 HH12 ARG   337      24.142  20.737  35.136  1.00  0.00           H
ATOM   5023  NH2 ARG   337      25.499  18.837  34.615  1.00  0.00           N
ATOM   5024 HH21 ARG   337      26.122  18.070  34.404  1.00  0.00           H
ATOM   5025 HH22 ARG   337      24.554  18.796  34.262  1.00  0.00           H
ATOM   5026  C   ARG   337      29.383  24.649  34.735  1.00  0.00           C
ATOM   5027  O   ARG   337      30.617  24.737  34.931  1.00  0.00           O
ATOM   5028  N   PRO   338      28.482  25.576  35.186  1.00  0.00           N
ATOM   5029  CD  PRO   338      27.089  25.651  34.890  1.00  0.00           C
ATOM   5030  HD2 PRO   338      26.504  24.773  35.164  1.00  0.00           H
ATOM   5031  HD3 PRO   338      27.023  25.893  33.829  1.00  0.00           H
ATOM   5032  CG  PRO   338      26.531  26.872  35.575  1.00  0.00           C
ATOM   5033  HG2 PRO   338      26.037  26.579  36.502  1.00  0.00           H
ATOM   5034  HG3 PRO   338      25.799  27.352  34.926  1.00  0.00           H
ATOM   5035  CB  PRO   338      27.765  27.762  35.772  1.00  0.00           C
ATOM   5036  HB2 PRO   338      27.657  28.333  36.694  1.00  0.00           H
ATOM   5037  HB3 PRO   338      27.951  28.397  34.906  1.00  0.00           H
ATOM   5038  CA  PRO   338      28.905  26.706  35.886  1.00  0.00           C
ATOM   5039  HA  PRO   338      29.738  27.228  35.414  1.00  0.00           H
ATOM   5040  C   PRO   338      29.279  26.358  37.354  1.00  0.00           C
ATOM   5041  O   PRO   338      28.474  25.625  37.967  1.00  0.00           O
ATOM   5042  N   CYX   339      30.419  26.931  37.915  1.00  0.00           N
ATOM   5043  H   CYX   339      31.023  27.455  37.298  1.00  0.00           H
ATOM   5044  CA  CYX   339      30.900  26.675  39.309  1.00  0.00           C
ATOM   5045  HA  CYX   339      29.969  26.565  39.864  1.00  0.00           H
ATOM   5046  CB  CYX   339      31.829  25.469  39.303  1.00  0.00           C
ATOM   5047  HB2 CYX   339      32.694  25.796  38.726  1.00  0.00           H
ATOM   5048  HB3 CYX   339      32.136  25.378  40.346  1.00  0.00           H
[truncated: 55,727 more chars]
