# Supplementary material for: Worth the Weight: Sub-Pocket EXplorer (SubPEx), a Weighted Ensemble Method to Enhance Binding-Pocket Conformational Sampling
Source: J Chem Theory Comput. 2023 Aug 16;19(17):5677–89. doi: 10.1021/acs.jctc.3c00478 (PMC10500992; doi:10.1021/acs.jctc.3c00478)
Supplement: Supplementary file 2 — ct3c00478_si_002.zip [file ct3c00478_si_002.zip › clustered_structures/NA/brute-force/rep.c17.aligned.pdb]

HELIX    1   1 SER     23  GLY     27  1                                   5
HELIX    2   2 PRO    328  THR    331  1                                   4
SHEET    1   1 1 GLY    14  LYS    20  0
SHEET    2   2 1 PHE    39  CYX    42  0
SHEET    3   3 1 CYX    47  THR    53  0
SHEET    4   4 1 THR    75  PRO    80  0
SHEET    5   5 1 ARG    91  VAL    95  0
SHEET    6   6 1 SER    98  HIE   103  0
SHEET    7   7 1 TRP   108  SER   114  0
SHEET    8   8 1 VAL   121  TYR   126  0
SHEET    9   9 1 ILE   129  LYS   135  0
SHEET   10  10 1 ALA   150  VAL   152  0
SHEET   11  11 1 SER   155  ASP   162  0
SHEET   12  12 1 SER   170  GLU   177  0
SHEET   13  13 1 LYS   180  GLU   186  0
SHEET   14  14 1 SER   198  ASN   202  0
SHEET   15  15 1 GLU   205  VAL   209  0
SHEET   16  16 1 PRO   220  PHE   224  0
SHEET   17  17 1 TYR   230  TYR   234  0
SHEET   18  18 1 SER   268  TYR   271  0
SHEET   19  19 1 GLY   274  ARG   279  0
SHEET   20  20 1 PHE   289  ASP   294  0
SHEET   21  21 1 VAL   307  VAL   312  0
SHEET   22  22 1 SER   321  GLN   326  0
SHEET   23  23 1 ARG   337  GLY   347  0
SHEET   24  24 1 THR   356  VAL   366  0
CRYST1  151.976  145.828  152.499   7.15   3.45   7.36               1
ATOM      1  N   VAL     1      46.609  18.578  22.601  1.00  0.00           N
ATOM      2  H1  VAL     1      46.316  18.267  23.517  1.00  0.00           H
ATOM      3  H2  VAL     1      47.151  17.831  22.190  1.00  0.00           H
ATOM      4  H3  VAL     1      47.302  19.278  22.824  1.00  0.00           H
ATOM      5  CA  VAL     1      45.537  19.064  21.675  1.00  0.00           C
ATOM      6  HA  VAL     1      45.961  19.377  20.721  1.00  0.00           H
ATOM      7  CB  VAL     1      44.518  17.919  21.510  1.00  0.00           C
ATOM      8  HB  VAL     1      44.200  17.580  22.497  1.00  0.00           H
ATOM      9  CG1 VAL     1      43.276  18.254  20.615  1.00  0.00           C
ATOM     10 HG11 VAL     1      42.604  17.407  20.476  1.00  0.00           H
ATOM     11 HG12 VAL     1      42.706  19.084  21.030  1.00  0.00           H
ATOM     12 HG13 VAL     1      43.642  18.539  19.628  1.00  0.00           H
ATOM     13  CG2 VAL     1      45.084  16.736  20.753  1.00  0.00           C
ATOM     14 HG21 VAL     1      46.009  16.429  21.244  1.00  0.00           H
ATOM     15 HG22 VAL     1      44.430  15.866  20.688  1.00  0.00           H
ATOM     16 HG23 VAL     1      45.162  16.995  19.697  1.00  0.00           H
ATOM     17  C   VAL     1      44.905  20.329  22.285  1.00  0.00           C
ATOM     18  O   VAL     1      44.737  20.363  23.506  1.00  0.00           O
ATOM     19  N   LYS     2      44.579  21.301  21.445  1.00  0.00           N
ATOM     20  H   LYS     2      44.715  21.028  20.482  1.00  0.00           H
ATOM     21  CA  LYS     2      43.847  22.570  21.802  1.00  0.00           C
ATOM     22  HA  LYS     2      44.419  23.134  22.539  1.00  0.00           H
ATOM     23  CB  LYS     2      43.776  23.503  20.544  1.00  0.00           C
ATOM     24  HB2 LYS     2      43.418  23.004  19.641  1.00  0.00           H
ATOM     25  HB3 LYS     2      43.123  24.359  20.710  1.00  0.00           H
ATOM     26  CG  LYS     2      45.041  24.204  20.141  1.00  0.00           C
ATOM     27  HG2 LYS     2      45.270  24.939  20.913  1.00  0.00           H
ATOM     28  HG3 LYS     2      45.849  23.474  20.144  1.00  0.00           H
ATOM     29  CD  LYS     2      44.963  24.967  18.781  1.00  0.00           C
ATOM     30  HD2 LYS     2      44.642  24.275  18.004  1.00  0.00           H
ATOM     31  HD3 LYS     2      44.196  25.734  18.885  1.00  0.00           H
ATOM     32  CE  LYS     2      46.349  25.568  18.436  1.00  0.00           C
ATOM     33  HE2 LYS     2      46.578  26.186  19.305  1.00  0.00           H
ATOM     34  HE3 LYS     2      47.035  24.724  18.365  1.00  0.00           H
ATOM     35  NZ  LYS     2      46.278  26.497  17.237  1.00  0.00           N
ATOM     36  HZ1 LYS     2      45.512  27.135  17.404  1.00  0.00           H
ATOM     37  HZ2 LYS     2      47.154  26.957  17.035  1.00  0.00           H
ATOM     38  HZ3 LYS     2      46.100  26.030  16.360  1.00  0.00           H
ATOM     39  C   LYS     2      42.542  22.276  22.451  1.00  0.00           C
ATOM     40  O   LYS     2      41.825  21.309  22.138  1.00  0.00           O
ATOM     41  N   LEU     3      42.087  23.033  23.442  1.00  0.00           N
ATOM     42  H   LEU     3      42.756  23.755  23.667  1.00  0.00           H
ATOM     43  CA  LEU     3      40.656  23.005  23.855  1.00  0.00           C
ATOM     44  HA  LEU     3      40.179  22.038  24.015  1.00  0.00           H
ATOM     45  CB  LEU     3      40.705  23.763  25.182  1.00  0.00           C
ATOM     46  HB2 LEU     3      41.002  23.025  25.926  1.00  0.00           H
ATOM     47  HB3 LEU     3      41.460  24.548  25.159  1.00  0.00           H
ATOM     48  CG  LEU     3      39.346  24.406  25.600  1.00  0.00           C
ATOM     49  HG  LEU     3      38.939  25.049  24.819  1.00  0.00           H
ATOM     50  CD1 LEU     3      38.226  23.502  26.042  1.00  0.00           C
ATOM     51 HD11 LEU     3      38.615  22.688  26.653  1.00  0.00           H
ATOM     52 HD12 LEU     3      37.405  23.963  26.591  1.00  0.00           H
ATOM     53 HD13 LEU     3      37.771  23.113  25.131  1.00  0.00           H
ATOM     54  CD2 LEU     3      39.623  25.412  26.735  1.00  0.00           C
ATOM     55 HD21 LEU     3      38.720  25.975  26.968  1.00  0.00           H
ATOM     56 HD22 LEU     3      40.042  24.971  27.640  1.00  0.00           H
ATOM     57 HD23 LEU     3      40.456  26.067  26.481  1.00  0.00           H
ATOM     58  C   LEU     3      39.755  23.701  22.774  1.00  0.00           C
ATOM     59  O   LEU     3      39.956  24.842  22.413  1.00  0.00           O
ATOM     60  N   ALA     4      38.874  22.913  22.171  1.00  0.00           N
ATOM     61  H   ALA     4      38.598  22.005  22.515  1.00  0.00           H
ATOM     62  CA  ALA     4      37.840  23.433  21.288  1.00  0.00           C
ATOM     63  HA  ALA     4      38.322  24.025  20.510  1.00  0.00           H
ATOM     64  CB  ALA     4      37.180  22.260  20.591  1.00  0.00           C
ATOM     65  HB1 ALA     4      36.317  22.665  20.061  1.00  0.00           H
ATOM     66  HB2 ALA     4      37.950  21.813  19.962  1.00  0.00           H
ATOM     67  HB3 ALA     4      36.817  21.524  21.309  1.00  0.00           H
ATOM     68  C   ALA     4      36.933  24.409  22.058  1.00  0.00           C
ATOM     69  O   ALA     4      36.912  25.591  21.778  1.00  0.00           O
ATOM     70  N   GLY     5      36.192  23.933  23.073  1.00  0.00           N
ATOM     71  H   GLY     5      36.394  22.951  23.206  1.00  0.00           H
ATOM     72  CA  GLY     5      35.415  24.655  24.104  1.00  0.00           C
ATOM     73  HA2 GLY     5      34.976  23.931  24.791  1.00  0.00           H
ATOM     74  HA3 GLY     5      36.055  25.287  24.718  1.00  0.00           H
ATOM     75  C   GLY     5      34.235  25.584  23.596  1.00  0.00           C
ATOM     76  O   GLY     5      33.794  26.415  24.384  1.00  0.00           O
ATOM     77  N   ASN     6      33.694  25.442  22.350  1.00  0.00           N
ATOM     78  H   ASN     6      34.007  24.593  21.899  1.00  0.00           H
ATOM     79  CA  ASN     6      32.653  26.327  21.717  1.00  0.00           C
ATOM     80  HA  ASN     6      32.981  27.334  21.971  1.00  0.00           H
ATOM     81  CB  ASN     6      32.664  26.224  20.161  1.00  0.00           C
ATOM     82  HB2 ASN     6      32.527  25.202  19.807  1.00  0.00           H
ATOM     83  HB3 ASN     6      31.798  26.784  19.809  1.00  0.00           H
ATOM     84  CG  ASN     6      33.856  26.921  19.547  1.00  0.00           C
ATOM     85  OD1 ASN     6      34.040  28.089  19.777  1.00  0.00           O
ATOM     86  ND2 ASN     6      34.708  26.165  18.872  1.00  0.00           N
ATOM     87 HD21 ASN     6      34.566  25.167  18.943  1.00  0.00           H
ATOM     88 HD22 ASN     6      35.632  26.529  18.690  1.00  0.00           H
ATOM     89  C   ASN     6      31.217  26.197  22.245  1.00  0.00           C
ATOM     90  O   ASN     6      30.310  26.936  21.812  1.00  0.00           O
ATOM     91  N   SER     7      30.991  25.211  23.125  1.00  0.00           N
ATOM     92  H   SER     7      31.691  24.588  23.499  1.00  0.00           H
ATOM     93  CA  SER     7      29.648  24.839  23.594  1.00  0.00           C
ATOM     94  HA  SER     7      28.957  24.697  22.764  1.00  0.00           H
ATOM     95  CB  SER     7      29.753  23.498  24.381  1.00  0.00           C
ATOM     96  HB2 SER     7      30.671  23.573  24.965  1.00  0.00           H
ATOM     97  HB3 SER     7      28.934  23.323  25.079  1.00  0.00           H
ATOM     98  OG  SER     7      29.873  22.418  23.421  1.00  0.00           O
ATOM     99  HG  SER     7      30.784  22.342  23.124  1.00  0.00           H
ATOM    100  C   SER     7      29.022  25.850  24.507  1.00  0.00           C
ATOM    101  O   SER     7      29.683  26.790  24.927  1.00  0.00           O
ATOM    102  N   SER     8      27.680  25.777  24.819  1.00  0.00           N
ATOM    103  H   SER     8      27.163  24.943  24.579  1.00  0.00           H
ATOM    104  CA  SER     8      27.103  26.768  25.752  1.00  0.00           C
ATOM    105  HA  SER     8      27.540  27.754  25.590  1.00  0.00           H
ATOM    106  CB  SER     8      25.639  26.946  25.352  1.00  0.00           C
ATOM    107  HB2 SER     8      25.137  27.682  25.981  1.00  0.00           H
ATOM    108  HB3 SER     8      25.633  27.248  24.305  1.00  0.00           H
ATOM    109  OG  SER     8      24.932  25.758  25.366  1.00  0.00           O
ATOM    110  HG  SER     8      25.201  25.321  24.554  1.00  0.00           H
ATOM    111  C   SER     8      27.114  26.338  27.218  1.00  0.00           C
ATOM    112  O   SER     8      27.722  25.355  27.578  1.00  0.00           O
ATOM    113  N   LEU     9      26.405  27.182  28.150  1.00  0.00           N
ATOM    114  H   LEU     9      25.948  28.000  27.774  1.00  0.00           H
ATOM    115  CA  LEU     9      26.262  26.772  29.581  1.00  0.00           C
ATOM    116  HA  LEU     9      27.162  26.305  29.982  1.00  0.00           H
ATOM    117  CB  LEU     9      26.053  27.995  30.503  1.00  0.00           C
ATOM    118  HB2 LEU     9      25.079  28.405  30.235  1.00  0.00           H
ATOM    119  HB3 LEU     9      26.047  27.616  31.526  1.00  0.00           H
ATOM    120  CG  LEU     9      27.035  29.150  30.466  1.00  0.00           C
ATOM    121  HG  LEU     9      26.887  29.621  29.494  1.00  0.00           H
ATOM    122  CD1 LEU     9      26.633  30.171  31.514  1.00  0.00           C
ATOM    123 HD11 LEU     9      27.086  31.132  31.268  1.00  0.00           H
ATOM    124 HD12 LEU     9      25.566  30.378  31.428  1.00  0.00           H
ATOM    125 HD13 LEU     9      26.769  29.840  32.543  1.00  0.00           H
ATOM    126  CD2 LEU     9      28.506  28.684  30.662  1.00  0.00           C
ATOM    127 HD21 LEU     9      28.543  28.020  31.525  1.00  0.00           H
ATOM    128 HD22 LEU     9      28.904  28.190  29.776  1.00  0.00           H
ATOM    129 HD23 LEU     9      29.163  29.550  30.749  1.00  0.00           H
ATOM    130  C   LEU     9      25.160  25.700  29.835  1.00  0.00           C
ATOM    131  O   LEU     9      24.049  25.870  29.331  1.00  0.00           O
ATOM    132  N   CYX    10      25.442  24.612  30.609  1.00  0.00           N
ATOM    133  H   CYX    10      26.400  24.625  30.929  1.00  0.00           H
ATOM    134  CA  CYX    10      24.533  23.573  31.055  1.00  0.00           C
ATOM    135  HA  CYX    10      24.232  22.963  30.203  1.00  0.00           H
ATOM    136  CB  CYX    10      25.221  22.636  32.083  1.00  0.00           C
ATOM    137  HB2 CYX    10      25.368  23.264  32.962  1.00  0.00           H
ATOM    138  HB3 CYX    10      24.468  21.900  32.364  1.00  0.00           H
ATOM    139  SG  CYX    10      26.768  21.896  31.322  1.00  0.00           S
ATOM    140  C   CYX    10      23.291  24.215  31.706  1.00  0.00           C
ATOM    141  O   CYX    10      23.412  25.254  32.457  1.00  0.00           O
ATOM    142  N   PRO    11      22.080  23.617  31.503  1.00  0.00           N
ATOM    143  CD  PRO    11      21.828  22.410  30.747  1.00  0.00           C
ATOM    144  HD2 PRO    11      22.555  21.620  30.934  1.00  0.00           H
ATOM    145  HD3 PRO    11      21.907  22.691  29.697  1.00  0.00           H
ATOM    146  CG  PRO    11      20.346  21.959  31.130  1.00  0.00           C
ATOM    147  HG2 PRO    11      20.361  21.331  32.021  1.00  0.00           H
ATOM    148  HG3 PRO    11      19.876  21.501  30.259  1.00  0.00           H
ATOM    149  CB  PRO    11      19.670  23.312  31.454  1.00  0.00           C
ATOM    150  HB2 PRO    11      18.909  23.184  32.224  1.00  0.00           H
ATOM    151  HB3 PRO    11      19.410  23.793  30.512  1.00  0.00           H
ATOM    152  CA  PRO    11      20.783  24.034  32.111  1.00  0.00           C
ATOM    153  HA  PRO    11      20.728  25.122  32.125  1.00  0.00           H
ATOM    154  C   PRO    11      20.881  23.722  33.533  1.00  0.00           C
ATOM    155  O   PRO    11      21.415  22.653  33.930  1.00  0.00           O
ATOM    156  N   ILE    12      20.448  24.659  34.425  1.00  0.00           N
ATOM    157  H   ILE    12      20.327  25.617  34.131  1.00  0.00           H
ATOM    158  CA  ILE    12      20.393  24.479  35.950  1.00  0.00           C
ATOM    159  HA  ILE    12      20.491  23.417  36.169  1.00  0.00           H
ATOM    160  CB  ILE    12      21.644  25.095  36.701  1.00  0.00           C
ATOM    161  HB  ILE    12      21.582  24.705  37.717  1.00  0.00           H
ATOM    162  CG2 ILE    12      22.914  24.466  36.093  1.00  0.00           C
ATOM    163 HG21 ILE    12      22.954  24.622  35.015  1.00  0.00           H
ATOM    164 HG22 ILE    12      23.846  24.683  36.615  1.00  0.00           H
ATOM    165 HG23 ILE    12      22.696  23.398  36.069  1.00  0.00           H
ATOM    166  CG1 ILE    12      21.603  26.644  36.659  1.00  0.00           C
ATOM    167 HG12 ILE    12      21.415  26.964  35.634  1.00  0.00           H
ATOM    168 HG13 ILE    12      20.744  26.948  37.257  1.00  0.00           H
ATOM    169  CD1 ILE    12      22.782  27.446  37.200  1.00  0.00           C
ATOM    170 HD11 ILE    12      23.641  27.375  36.533  1.00  0.00           H
ATOM    171 HD12 ILE    12      22.513  28.498  37.111  1.00  0.00           H
ATOM    172 HD13 ILE    12      22.881  27.090  38.226  1.00  0.00           H
ATOM    173  C   ILE    12      19.036  24.981  36.479  1.00  0.00           C
ATOM    174  O   ILE    12      18.462  25.986  35.989  1.00  0.00           O
ATOM    175  N   ASN    13      18.553  24.436  37.596  1.00  0.00           N
ATOM    176  H   ASN    13      18.913  23.514  37.795  1.00  0.00           H
ATOM    177  CA  ASN    13      17.643  25.011  38.576  1.00  0.00           C
ATOM    178  HA  ASN    13      17.350  25.990  38.198  1.00  0.00           H
ATOM    179  CB  ASN    13      16.343  24.262  38.486  1.00  0.00           C
ATOM    180  HB2 ASN    13      16.602  23.212  38.343  1.00  0.00           H
ATOM    181  HB3 ASN    13      15.738  24.498  39.361  1.00  0.00           H
ATOM    182  CG  ASN    13      15.592  24.702  37.249  1.00  0.00           C
ATOM    183  OD1 ASN    13      15.594  24.076  36.215  1.00  0.00           O
ATOM    184  ND2 ASN    13      14.932  25.803  37.349  1.00  0.00           N
ATOM    185 HD21 ASN    13      14.322  26.175  36.635  1.00  0.00           H
ATOM    186 HD22 ASN    13      14.917  26.307  38.225  1.00  0.00           H
ATOM    187  C   ASN    13      18.223  25.218  40.003  1.00  0.00           C
ATOM    188  O   ASN    13      17.585  25.722  40.939  1.00  0.00           O
ATOM    189  N   GLY    14      19.498  24.849  40.234  1.00  0.00           N
ATOM    190  H   GLY    14      20.123  24.614  39.477  1.00  0.00           H
ATOM    191  CA  GLY    14      20.039  24.762  41.574  1.00  0.00           C
ATOM    192  HA2 GLY    14      19.670  25.635  42.112  1.00  0.00           H
ATOM    193  HA3 GLY    14      19.514  23.920  42.024  1.00  0.00           H
ATOM    194  C   GLY    14      21.540  24.629  41.623  1.00  0.00           C
ATOM    195  O   GLY    14      22.185  24.631  40.575  1.00  0.00           O
ATOM    196  N   TRP    15      22.094  24.535  42.861  1.00  0.00           N
ATOM    197  H   TRP    15      21.474  24.505  43.658  1.00  0.00           H
ATOM    198  CA  TRP    15      23.568  24.614  43.197  1.00  0.00           C
ATOM    199  HA  TRP    15      24.165  24.384  42.315  1.00  0.00           H
ATOM    200  CB  TRP    15      23.946  26.069  43.767  1.00  0.00           C
ATOM    201  HB2 TRP    15      23.406  26.186  44.706  1.00  0.00           H
ATOM    202  HB3 TRP    15      25.019  25.978  43.934  1.00  0.00           H
ATOM    203  CG  TRP    15      23.665  27.179  42.767  1.00  0.00           C
ATOM    204  CD1 TRP    15      22.516  27.829  42.651  1.00  0.00           C
ATOM    205  HD1 TRP    15      21.607  27.677  43.215  1.00  0.00           H
ATOM    206  NE1 TRP    15      22.584  28.708  41.604  1.00  0.00           N
ATOM    207  HE1 TRP    15      21.860  29.373  41.372  1.00  0.00           H
ATOM    208  CE2 TRP    15      23.645  28.496  40.779  1.00  0.00           C
ATOM    209  CZ2 TRP    15      24.041  29.043  39.572  1.00  0.00           C
ATOM    210  HZ2 TRP    15      23.450  29.860  39.187  1.00  0.00           H
ATOM    211  CH2 TRP    15      25.259  28.627  39.056  1.00  0.00           C
ATOM    212  HH2 TRP    15      25.683  29.067  38.166  1.00  0.00           H
ATOM    213  CZ3 TRP    15      25.975  27.570  39.680  1.00  0.00           C
ATOM    214  HZ3 TRP    15      26.960  27.346  39.298  1.00  0.00           H
ATOM    215  CE3 TRP    15      25.567  26.988  40.935  1.00  0.00           C
ATOM    216  HE3 TRP    15      26.197  26.299  41.478  1.00  0.00           H
ATOM    217  CD2 TRP    15      24.399  27.496  41.534  1.00  0.00           C
ATOM    218  C   TRP    15      23.796  23.603  44.377  1.00  0.00           C
ATOM    219  O   TRP    15      23.230  23.618  45.501  1.00  0.00           O
ATOM    220  N   ALA    16      24.790  22.784  44.129  1.00  0.00           N
ATOM    221  H   ALA    16      25.256  22.870  43.237  1.00  0.00           H
ATOM    222  CA  ALA    16      25.292  21.843  45.057  1.00  0.00           C
ATOM    223  HA  ALA    16      24.929  21.952  46.080  1.00  0.00           H
ATOM    224  CB  ALA    16      25.051  20.453  44.434  1.00  0.00           C
ATOM    225  HB1 ALA    16      25.446  19.588  44.965  1.00  0.00           H
ATOM    226  HB2 ALA    16      23.988  20.213  44.425  1.00  0.00           H
ATOM    227  HB3 ALA    16      25.409  20.485  43.405  1.00  0.00           H
ATOM    228  C   ALA    16      26.845  21.937  45.318  1.00  0.00           C
ATOM    229  O   ALA    16      27.585  22.250  44.321  1.00  0.00           O
ATOM    230  N   VAL    17      27.406  21.781  46.513  1.00  0.00           N
ATOM    231  H   VAL    17      26.868  21.315  47.231  1.00  0.00           H
ATOM    232  CA  VAL    17      28.884  21.816  46.831  1.00  0.00           C
ATOM    233  HA  VAL    17      29.288  22.783  46.530  1.00  0.00           H
ATOM    234  CB  VAL    17      29.150  21.685  48.306  1.00  0.00           C
ATOM    235  HB  VAL    17      28.403  22.338  48.754  1.00  0.00           H
ATOM    236  CG1 VAL    17      28.801  20.288  48.852  1.00  0.00           C
ATOM    237 HG11 VAL    17      28.963  20.291  49.930  1.00  0.00           H
ATOM    238 HG12 VAL    17      27.783  19.977  48.615  1.00  0.00           H
ATOM    239 HG13 VAL    17      29.511  19.545  48.489  1.00  0.00           H
ATOM    240  CG2 VAL    17      30.564  21.950  48.859  1.00  0.00           C
ATOM    241 HG21 VAL    17      30.830  22.983  48.637  1.00  0.00           H
ATOM    242 HG22 VAL    17      30.536  21.699  49.920  1.00  0.00           H
ATOM    243 HG23 VAL    17      31.251  21.317  48.297  1.00  0.00           H
ATOM    244  C   VAL    17      29.658  20.757  45.985  1.00  0.00           C
ATOM    245  O   VAL    17      29.159  19.667  45.662  1.00  0.00           O
ATOM    246  N   TYR    18      30.809  21.147  45.519  1.00  0.00           N
ATOM    247  H   TYR    18      31.076  22.120  45.566  1.00  0.00           H
ATOM    248  CA  TYR    18      31.624  20.354  44.649  1.00  0.00           C
ATOM    249  HA  TYR    18      31.009  19.543  44.258  1.00  0.00           H
ATOM    250  CB  TYR    18      32.012  21.181  43.419  1.00  0.00           C
ATOM    251  HB2 TYR    18      31.150  21.500  42.834  1.00  0.00           H
ATOM    252  HB3 TYR    18      32.334  22.095  43.916  1.00  0.00           H
ATOM    253  CG  TYR    18      33.152  20.629  42.518  1.00  0.00           C
ATOM    254  CD1 TYR    18      32.957  19.416  41.887  1.00  0.00           C
ATOM    255  HD1 TYR    18      32.033  18.858  41.916  1.00  0.00           H
ATOM    256  CE1 TYR    18      34.067  18.844  41.254  1.00  0.00           C
ATOM    257  HE1 TYR    18      33.835  17.998  40.623  1.00  0.00           H
ATOM    258  CZ  TYR    18      35.280  19.482  41.182  1.00  0.00           C
ATOM    259  OH  TYR    18      36.303  18.916  40.472  1.00  0.00           O
ATOM    260  HH  TYR    18      36.164  18.023  40.149  1.00  0.00           H
ATOM    261  CE2 TYR    18      35.457  20.707  41.794  1.00  0.00           C
ATOM    262  HE2 TYR    18      36.428  21.179  41.818  1.00  0.00           H
ATOM    263  CD2 TYR    18      34.352  21.316  42.478  1.00  0.00           C
ATOM    264  HD2 TYR    18      34.463  22.234  43.035  1.00  0.00           H
ATOM    265  C   TYR    18      32.837  19.927  45.271  1.00  0.00           C
ATOM    266  O   TYR    18      33.151  18.692  45.226  1.00  0.00           O
ATOM    267  N   SER    19      33.550  20.824  46.006  1.00  0.00           N
ATOM    268  H   SER    19      33.147  21.751  45.996  1.00  0.00           H
ATOM    269  CA  SER    19      34.728  20.541  46.761  1.00  0.00           C
ATOM    270  HA  SER    19      34.633  19.608  47.319  1.00  0.00           H
ATOM    271  CB  SER    19      35.937  20.313  45.736  1.00  0.00           C
ATOM    272  HB2 SER    19      35.723  19.477  45.070  1.00  0.00           H
ATOM    273  HB3 SER    19      36.270  21.218  45.229  1.00  0.00           H
ATOM    274  OG  SER    19      37.072  19.915  46.493  1.00  0.00           O
ATOM    275  HG  SER    19      37.422  19.173  45.995  1.00  0.00           H
ATOM    276  C   SER    19      35.143  21.595  47.808  1.00  0.00           C
ATOM    277  O   SER    19      34.689  22.753  47.610  1.00  0.00           O
ATOM    278  N   LYS    20      36.024  21.245  48.750  1.00  0.00           N
ATOM    279  H   LYS    20      36.548  20.402  48.565  1.00  0.00           H
ATOM    280  CA  LYS    20      36.466  22.138  49.807  1.00  0.00           C
ATOM    281  HA  LYS    20      36.390  23.111  49.321  1.00  0.00           H
ATOM    282  CB  LYS    20      35.454  22.193  51.033  1.00  0.00           C
ATOM    283  HB2 LYS    20      35.700  22.973  51.753  1.00  0.00           H
ATOM    284  HB3 LYS    20      34.495  22.366  50.543  1.00  0.00           H
ATOM    285  CG  LYS    20      35.221  20.807  51.788  1.00  0.00           C
ATOM    286  HG2 LYS    20      34.857  20.041  51.104  1.00  0.00           H
ATOM    287  HG3 LYS    20      36.123  20.415  52.258  1.00  0.00           H
ATOM    288  CD  LYS    20      34.216  21.149  52.872  1.00  0.00           C
ATOM    289  HD2 LYS    20      34.651  22.050  53.305  1.00  0.00           H
ATOM    290  HD3 LYS    20      33.276  21.483  52.430  1.00  0.00           H
ATOM    291  CE  LYS    20      33.996  20.108  53.948  1.00  0.00           C
ATOM    292  HE2 LYS    20      33.932  19.133  53.464  1.00  0.00           H
ATOM    293  HE3 LYS    20      34.824  20.219  54.646  1.00  0.00           H
ATOM    294  NZ  LYS    20      32.806  20.329  54.713  1.00  0.00           N
ATOM    295  HZ1 LYS    20      32.546  19.554  55.305  1.00  0.00           H
ATOM    296  HZ2 LYS    20      32.933  21.156  55.280  1.00  0.00           H
ATOM    297  HZ3 LYS    20      31.991  20.525  54.148  1.00  0.00           H
ATOM    298  C   LYS    20      37.905  21.804  50.288  1.00  0.00           C
ATOM    299  O   LYS    20      38.279  20.703  50.114  1.00  0.00           O
ATOM    300  N   ASP    21      38.685  22.752  50.827  1.00  0.00           N
ATOM    301  H   ASP    21      38.314  23.673  51.005  1.00  0.00           H
ATOM    302  CA  ASP    21      40.100  22.380  51.199  1.00  0.00           C
ATOM    303  HA  ASP    21      40.487  21.579  50.570  1.00  0.00           H
ATOM    304  CB  ASP    21      40.913  23.663  51.030  1.00  0.00           C
ATOM    305  HB2 ASP    21      41.979  23.464  51.143  1.00  0.00           H
ATOM    306  HB3 ASP    21      40.725  24.187  50.093  1.00  0.00           H
ATOM    307  CG  ASP    21      40.697  24.746  52.148  1.00  0.00           C
ATOM    308  OD1 ASP    21      41.267  25.831  51.967  1.00  0.00           O
ATOM    309  OD2 ASP    21      39.831  24.654  53.070  1.00  0.00           O
ATOM    310  C   ASP    21      40.251  21.767  52.641  1.00  0.00           C
ATOM    311  O   ASP    21      41.374  21.260  52.891  1.00  0.00           O
ATOM    312  N   ASN    22      39.211  21.866  53.464  1.00  0.00           N
ATOM    313  H   ASN    22      38.393  22.323  53.086  1.00  0.00           H
ATOM    314  CA  ASN    22      39.267  21.429  54.871  1.00  0.00           C
ATOM    315  HA  ASN    22      38.416  21.851  55.404  1.00  0.00           H
ATOM    316  CB  ASN    22      39.113  19.875  55.047  1.00  0.00           C
ATOM    317  HB2 ASN    22      40.078  19.522  54.687  1.00  0.00           H
ATOM    318  HB3 ASN    22      39.014  19.571  56.089  1.00  0.00           H
ATOM    319  CG  ASN    22      38.006  19.231  54.280  1.00  0.00           C
ATOM    320  OD1 ASN    22      36.832  19.401  54.643  1.00  0.00           O
ATOM    321  ND2 ASN    22      38.258  18.516  53.210  1.00  0.00           N
ATOM    322 HD21 ASN    22      39.203  18.386  52.879  1.00  0.00           H
ATOM    323 HD22 ASN    22      37.593  17.837  52.868  1.00  0.00           H
ATOM    324  C   ASN    22      40.596  21.935  55.609  1.00  0.00           C
ATOM    325  O   ASN    22      41.168  21.241  56.523  1.00  0.00           O
ATOM    326  N   SER    23      41.150  23.086  55.212  1.00  0.00           N
ATOM    327  H   SER    23      40.649  23.595  54.498  1.00  0.00           H
ATOM    328  CA  SER    23      42.453  23.608  55.615  1.00  0.00           C
ATOM    329  HA  SER    23      43.304  22.996  55.317  1.00  0.00           H
ATOM    330  CB  SER    23      42.725  25.054  54.987  1.00  0.00           C
ATOM    331  HB2 SER    23      43.543  25.555  55.504  1.00  0.00           H
ATOM    332  HB3 SER    23      43.014  24.999  53.938  1.00  0.00           H
ATOM    333  OG  SER    23      41.573  25.789  54.947  1.00  0.00           O
ATOM    334  HG  SER    23      41.017  25.506  54.218  1.00  0.00           H
ATOM    335  C   SER    23      42.499  23.735  57.138  1.00  0.00           C
ATOM    336  O   SER    23      43.485  23.433  57.826  1.00  0.00           O
ATOM    337  N   ILE    24      41.417  24.329  57.763  1.00  0.00           N
ATOM    338  H   ILE    24      40.656  24.692  57.207  1.00  0.00           H
ATOM    339  CA  ILE    24      41.623  24.843  59.197  1.00  0.00           C
ATOM    340  HA  ILE    24      42.618  25.280  59.280  1.00  0.00           H
ATOM    341  CB  ILE    24      40.592  25.979  59.484  1.00  0.00           C
ATOM    342  HB  ILE    24      39.572  25.600  59.403  1.00  0.00           H
ATOM    343  CG2 ILE    24      40.599  26.688  60.851  1.00  0.00           C
ATOM    344 HG21 ILE    24      40.330  25.894  61.548  1.00  0.00           H
ATOM    345 HG22 ILE    24      41.666  26.903  60.883  1.00  0.00           H
ATOM    346 HG23 ILE    24      39.954  27.560  60.948  1.00  0.00           H
ATOM    347  CG1 ILE    24      40.852  27.056  58.287  1.00  0.00           C
ATOM    348 HG12 ILE    24      40.685  26.550  57.336  1.00  0.00           H
ATOM    349 HG13 ILE    24      40.043  27.777  58.161  1.00  0.00           H
ATOM    350  CD1 ILE    24      42.162  27.724  57.928  1.00  0.00           C
ATOM    351 HD11 ILE    24      42.850  26.985  57.518  1.00  0.00           H
ATOM    352 HD12 ILE    24      41.969  28.626  57.348  1.00  0.00           H
ATOM    353 HD13 ILE    24      42.588  28.032  58.883  1.00  0.00           H
ATOM    354  C   ILE    24      41.540  23.730  60.290  1.00  0.00           C
ATOM    355  O   ILE    24      42.217  23.770  61.291  1.00  0.00           O
ATOM    356  N   ARG    25      40.757  22.620  59.982  1.00  0.00           N
ATOM    357  H   ARG    25      40.227  22.573  59.124  1.00  0.00           H
ATOM    358  CA  ARG    25      40.798  21.369  60.710  1.00  0.00           C
ATOM    359  HA  ARG    25      40.746  21.523  61.787  1.00  0.00           H
ATOM    360  CB  ARG    25      39.521  20.520  60.317  1.00  0.00           C
ATOM    361  HB2 ARG    25      39.528  19.604  60.908  1.00  0.00           H
ATOM    362  HB3 ARG    25      38.741  21.208  60.643  1.00  0.00           H
ATOM    363  CG  ARG    25      39.222  20.233  58.854  1.00  0.00           C
ATOM    364  HG2 ARG    25      39.345  21.060  58.156  1.00  0.00           H
ATOM    365  HG3 ARG    25      39.872  19.448  58.470  1.00  0.00           H
ATOM    366  CD  ARG    25      37.724  19.881  58.596  1.00  0.00           C
ATOM    367  HD2 ARG    25      37.028  20.492  59.171  1.00  0.00           H
ATOM    368  HD3 ARG    25      37.519  20.238  57.588  1.00  0.00           H
ATOM    369  NE  ARG    25      37.452  18.396  58.777  1.00  0.00           N
ATOM    370  HE  ARG    25      38.064  17.772  59.281  1.00  0.00           H
ATOM    371  CZ  ARG    25      36.259  17.951  58.673  1.00  0.00           C
ATOM    372  NH1 ARG    25      36.021  16.767  59.166  1.00  0.00           N
ATOM    373 HH11 ARG    25      36.686  16.130  59.583  1.00  0.00           H
ATOM    374 HH12 ARG    25      35.078  16.430  59.283  1.00  0.00           H
ATOM    375  NH2 ARG    25      35.318  18.548  58.029  1.00  0.00           N
ATOM    376 HH21 ARG    25      35.416  19.501  57.709  1.00  0.00           H
ATOM    377 HH22 ARG    25      34.511  17.960  57.876  1.00  0.00           H
ATOM    378  C   ARG    25      42.126  20.541  60.474  1.00  0.00           C
ATOM    379  O   ARG    25      42.439  19.887  61.466  1.00  0.00           O
ATOM    380  N   ILE    26      42.869  20.566  59.357  1.00  0.00           N
ATOM    381  H   ILE    26      42.577  21.069  58.532  1.00  0.00           H
ATOM    382  CA  ILE    26      44.082  19.722  59.110  1.00  0.00           C
ATOM    383  HA  ILE    26      43.994  18.768  59.630  1.00  0.00           H
ATOM    384  CB  ILE    26      44.220  19.445  57.652  1.00  0.00           C
ATOM    385  HB  ILE    26      43.822  20.313  57.126  1.00  0.00           H
ATOM    386  CG2 ILE    26      45.597  18.986  57.199  1.00  0.00           C
ATOM    387 HG21 ILE    26      45.573  18.612  56.175  1.00  0.00           H
ATOM    388 HG22 ILE    26      46.453  19.638  57.375  1.00  0.00           H
ATOM    389 HG23 ILE    26      45.818  18.137  57.845  1.00  0.00           H
ATOM    390  CG1 ILE    26      43.207  18.329  57.399  1.00  0.00           C
ATOM    391 HG12 ILE    26      43.539  17.467  57.977  1.00  0.00           H
ATOM    392 HG13 ILE    26      42.266  18.459  57.935  1.00  0.00           H
ATOM    393  CD1 ILE    26      42.918  17.970  55.976  1.00  0.00           C
ATOM    394 HD11 ILE    26      43.696  17.298  55.613  1.00  0.00           H
ATOM    395 HD12 ILE    26      41.928  17.516  55.987  1.00  0.00           H
ATOM    396 HD13 ILE    26      42.816  18.919  55.451  1.00  0.00           H
ATOM    397  C   ILE    26      45.294  20.465  59.693  1.00  0.00           C
ATOM    398  O   ILE    26      46.083  19.815  60.391  1.00  0.00           O
ATOM    399  N   GLY    27      45.382  21.789  59.551  1.00  0.00           N
ATOM    400  H   GLY    27      44.737  22.245  58.921  1.00  0.00           H
ATOM    401  CA  GLY    27      46.454  22.736  60.061  1.00  0.00           C
ATOM    402  HA2 GLY    27      47.386  22.463  59.565  1.00  0.00           H
ATOM    403  HA3 GLY    27      46.119  23.763  59.917  1.00  0.00           H
ATOM    404  C   GLY    27      46.594  22.617  61.621  1.00  0.00           C
ATOM    405  O   GLY    27      47.670  22.928  62.163  1.00  0.00           O
ATOM    406  N   SER    28      45.600  22.149  62.344  1.00  0.00           N
ATOM    407  H   SER    28      44.707  22.022  61.887  1.00  0.00           H
ATOM    408  CA  SER    28      45.641  21.715  63.836  1.00  0.00           C
ATOM    409  HA  SER    28      46.014  22.521  64.467  1.00  0.00           H
ATOM    410  CB  SER    28      44.222  21.478  64.399  1.00  0.00           C
ATOM    411  HB2 SER    28      44.287  21.345  65.478  1.00  0.00           H
ATOM    412  HB3 SER    28      43.528  22.303  64.241  1.00  0.00           H
ATOM    413  OG  SER    28      43.668  20.230  64.074  1.00  0.00           O
ATOM    414  HG  SER    28      43.065  20.446  63.359  1.00  0.00           H
ATOM    415  C   SER    28      46.562  20.506  64.147  1.00  0.00           C
ATOM    416  O   SER    28      46.956  20.394  65.329  1.00  0.00           O
ATOM    417  N   LYS    29      46.938  19.693  63.170  1.00  0.00           N
ATOM    418  H   LYS    29      46.529  19.917  62.274  1.00  0.00           H
ATOM    419  CA  LYS    29      47.911  18.562  63.373  1.00  0.00           C
ATOM    420  HA  LYS    29      48.366  18.706  64.352  1.00  0.00           H
ATOM    421  CB  LYS    29      47.060  17.313  63.408  1.00  0.00           C
ATOM    422  HB2 LYS    29      46.316  17.538  64.171  1.00  0.00           H
ATOM    423  HB3 LYS    29      46.627  17.237  62.411  1.00  0.00           H
ATOM    424  CG  LYS    29      47.717  15.984  63.713  1.00  0.00           C
ATOM    425  HG2 LYS    29      48.479  15.826  62.950  1.00  0.00           H
ATOM    426  HG3 LYS    29      48.196  16.090  64.685  1.00  0.00           H
ATOM    427  CD  LYS    29      46.640  14.880  63.793  1.00  0.00           C
ATOM    428  HD2 LYS    29      45.828  15.101  64.487  1.00  0.00           H
ATOM    429  HD3 LYS    29      46.197  14.790  62.802  1.00  0.00           H
ATOM    430  CE  LYS    29      47.224  13.442  64.047  1.00  0.00           C
ATOM    431  HE2 LYS    29      47.816  13.403  64.962  1.00  0.00           H
ATOM    432  HE3 LYS    29      46.388  12.754  64.168  1.00  0.00           H
ATOM    433  NZ  LYS    29      48.082  13.050  62.917  1.00  0.00           N
ATOM    434  HZ1 LYS    29      48.379  12.114  63.157  1.00  0.00           H
ATOM    435  HZ2 LYS    29      47.602  12.995  62.030  1.00  0.00           H
ATOM    436  HZ3 LYS    29      48.957  13.535  62.786  1.00  0.00           H
ATOM    437  C   LYS    29      49.037  18.553  62.316  1.00  0.00           C
ATOM    438  O   LYS    29      50.125  18.030  62.583  1.00  0.00           O
ATOM    439  N   GLY    30      48.694  18.996  61.093  1.00  0.00           N
ATOM    440  H   GLY    30      47.750  19.354  61.102  1.00  0.00           H
ATOM    441  CA  GLY    30      49.583  19.098  59.944  1.00  0.00           C
ATOM    442  HA2 GLY    30      50.431  18.429  60.096  1.00  0.00           H
ATOM    443  HA3 GLY    30      48.969  18.977  59.052  1.00  0.00           H
ATOM    444  C   GLY    30      50.180  20.442  59.767  1.00  0.00           C
ATOM    445  O   GLY    30      49.923  21.303  60.613  1.00  0.00           O
ATOM    446  N   ASP    31      50.924  20.558  58.683  1.00  0.00           N
ATOM    447  H   ASP    31      51.001  19.711  58.138  1.00  0.00           H
ATOM    448  CA  ASP    31      51.507  21.846  58.168  1.00  0.00           C
ATOM    449  HA  ASP    31      51.497  22.653  58.900  1.00  0.00           H
ATOM    450  CB  ASP    31      53.049  21.609  57.898  1.00  0.00           C
ATOM    451  HB2 ASP    31      53.086  20.913  57.059  1.00  0.00           H
ATOM    452  HB3 ASP    31      53.523  22.470  57.425  1.00  0.00           H
ATOM    453  CG  ASP    31      53.811  20.851  59.043  1.00  0.00           C
ATOM    454  OD1 ASP    31      53.754  21.189  60.223  1.00  0.00           O
ATOM    455  OD2 ASP    31      54.515  19.906  58.665  1.00  0.00           O
ATOM    456  C   ASP    31      50.806  22.354  56.916  1.00  0.00           C
ATOM    457  O   ASP    31      50.951  21.657  55.873  1.00  0.00           O
ATOM    458  N   VAL    32      49.892  23.342  57.119  1.00  0.00           N
ATOM    459  H   VAL    32      49.779  23.758  58.032  1.00  0.00           H
ATOM    460  CA  VAL    32      48.992  23.899  56.140  1.00  0.00           C
ATOM    461  HA  VAL    32      49.347  23.663  55.136  1.00  0.00           H
ATOM    462  CB  VAL    32      47.561  23.547  56.370  1.00  0.00           C
ATOM    463  HB  VAL    32      47.381  23.903  57.384  1.00  0.00           H
ATOM    464  CG1 VAL    32      46.377  23.955  55.501  1.00  0.00           C
ATOM    465 HG11 VAL    32      46.481  25.037  55.416  1.00  0.00           H
ATOM    466 HG12 VAL    32      46.357  23.504  54.509  1.00  0.00           H
ATOM    467 HG13 VAL    32      45.507  23.635  56.074  1.00  0.00           H
ATOM    468  CG2 VAL    32      47.433  22.052  56.361  1.00  0.00           C
ATOM    469 HG21 VAL    32      48.095  21.526  57.049  1.00  0.00           H
ATOM    470 HG22 VAL    32      46.434  21.654  56.536  1.00  0.00           H
ATOM    471 HG23 VAL    32      47.650  21.710  55.349  1.00  0.00           H
ATOM    472  C   VAL    32      49.182  25.414  56.197  1.00  0.00           C
ATOM    473  O   VAL    32      49.273  26.009  57.254  1.00  0.00           O
ATOM    474  N   PHE    33      49.303  26.052  55.056  1.00  0.00           N
ATOM    475  H   PHE    33      49.182  25.624  54.150  1.00  0.00           H
ATOM    476  CA  PHE    33      49.614  27.448  54.888  1.00  0.00           C
ATOM    477  HA  PHE    33      50.516  27.658  55.462  1.00  0.00           H
ATOM    478  CB  PHE    33      49.760  27.693  53.329  1.00  0.00           C
ATOM    479  HB2 PHE    33      48.857  27.389  52.801  1.00  0.00           H
ATOM    480  HB3 PHE    33      49.829  28.762  53.125  1.00  0.00           H
ATOM    481  CG  PHE    33      51.100  27.105  52.735  1.00  0.00           C
ATOM    482  CD1 PHE    33      51.052  26.206  51.655  1.00  0.00           C
ATOM    483  HD1 PHE    33      50.087  25.874  51.298  1.00  0.00           H
ATOM    484  CE1 PHE    33      52.245  25.798  51.042  1.00  0.00           C
ATOM    485  HE1 PHE    33      52.293  25.148  50.181  1.00  0.00           H
ATOM    486  CZ  PHE    33      53.437  26.255  51.479  1.00  0.00           C
ATOM    487  HZ  PHE    33      54.354  25.888  51.040  1.00  0.00           H
ATOM    488  CE2 PHE    33      53.532  27.061  52.637  1.00  0.00           C
ATOM    489  HE2 PHE    33      54.505  27.330  53.019  1.00  0.00           H
ATOM    490  CD2 PHE    33      52.323  27.513  53.298  1.00  0.00           C
ATOM    491  HD2 PHE    33      52.319  28.247  54.090  1.00  0.00           H
ATOM    492  C   PHE    33      48.606  28.470  55.488  1.00  0.00           C
ATOM    493  O   PHE    33      47.381  28.240  55.551  1.00  0.00           O
ATOM    494  N   VAL    34      48.982  29.646  55.946  1.00  0.00           N
ATOM    495  H   VAL    34      49.982  29.773  56.010  1.00  0.00           H
ATOM    496  CA  VAL    34      48.093  30.783  56.023  1.00  0.00           C
ATOM    497  HA  VAL    34      47.074  30.493  56.277  1.00  0.00           H
ATOM    498  CB  VAL    34      48.584  31.852  57.119  1.00  0.00           C
ATOM    499  HB  VAL    34      49.653  32.055  57.062  1.00  0.00           H
ATOM    500  CG1 VAL    34      47.823  33.226  56.917  1.00  0.00           C
ATOM    501 HG11 VAL    34      47.816  33.841  57.816  1.00  0.00           H
ATOM    502 HG12 VAL    34      48.319  33.785  56.123  1.00  0.00           H
ATOM    503 HG13 VAL    34      46.848  32.881  56.575  1.00  0.00           H
ATOM    504  CG2 VAL    34      48.355  31.412  58.573  1.00  0.00           C
ATOM    505 HG21 VAL    34      48.940  32.040  59.245  1.00  0.00           H
ATOM    506 HG22 VAL    34      47.275  31.509  58.686  1.00  0.00           H
ATOM    507 HG23 VAL    34      48.744  30.402  58.704  1.00  0.00           H
ATOM    508  C   VAL    34      47.890  31.450  54.680  1.00  0.00           C
ATOM    509  O   VAL    34      48.809  31.997  54.068  1.00  0.00           O
ATOM    510  N   ILE    35      46.655  31.520  54.208  1.00  0.00           N
ATOM    511  H   ILE    35      45.890  31.151  54.756  1.00  0.00           H
ATOM    512  CA  ILE    35      46.218  31.786  52.852  1.00  0.00           C
ATOM    513  HA  ILE    35      47.105  32.021  52.263  1.00  0.00           H
ATOM    514  CB  ILE    35      45.721  30.537  52.094  1.00  0.00           C
ATOM    515  HB  ILE    35      45.330  30.934  51.157  1.00  0.00           H
ATOM    516  CG2 ILE    35      46.854  29.545  51.895  1.00  0.00           C
ATOM    517 HG21 ILE    35      47.429  29.410  52.811  1.00  0.00           H
ATOM    518 HG22 ILE    35      46.433  28.658  51.421  1.00  0.00           H
ATOM    519 HG23 ILE    35      47.542  29.840  51.104  1.00  0.00           H
ATOM    520  CG1 ILE    35      44.646  29.830  52.966  1.00  0.00           C
ATOM    521 HG12 ILE    35      45.049  29.612  53.954  1.00  0.00           H
ATOM    522 HG13 ILE    35      43.816  30.519  53.131  1.00  0.00           H
ATOM    523  CD1 ILE    35      44.065  28.558  52.369  1.00  0.00           C
ATOM    524 HD11 ILE    35      44.588  27.672  52.728  1.00  0.00           H
ATOM    525 HD12 ILE    35      43.047  28.394  52.725  1.00  0.00           H
ATOM    526 HD13 ILE    35      43.984  28.650  51.286  1.00  0.00           H
ATOM    527  C   ILE    35      45.094  32.921  52.671  1.00  0.00           C
ATOM    528  O   ILE    35      44.414  33.206  53.637  1.00  0.00           O
ATOM    529  N   ARG    36      44.939  33.503  51.513  1.00  0.00           N
ATOM    530  H   ARG    36      45.526  33.075  50.811  1.00  0.00           H
ATOM    531  CA  ARG    36      43.816  34.290  51.035  1.00  0.00           C
ATOM    532  HA  ARG    36      42.921  33.989  51.578  1.00  0.00           H
ATOM    533  CB  ARG    36      44.143  35.759  51.268  1.00  0.00           C
ATOM    534  HB2 ARG    36      45.140  36.006  50.900  1.00  0.00           H
ATOM    535  HB3 ARG    36      43.372  36.374  50.803  1.00  0.00           H
ATOM    536  CG  ARG    36      44.167  36.322  52.764  1.00  0.00           C
ATOM    537  HG2 ARG    36      45.003  35.898  53.320  1.00  0.00           H
ATOM    538  HG3 ARG    36      44.290  37.402  52.693  1.00  0.00           H
ATOM    539  CD  ARG    36      42.899  36.099  53.669  1.00  0.00           C
ATOM    540  HD2 ARG    36      42.760  35.030  53.827  1.00  0.00           H
ATOM    541  HD3 ARG    36      43.143  36.535  54.637  1.00  0.00           H
ATOM    542  NE  ARG    36      41.717  36.602  52.875  1.00  0.00           N
ATOM    543  HE  ARG    36      41.201  35.973  52.277  1.00  0.00           H
ATOM    544  CZ  ARG    36      41.104  37.765  53.151  1.00  0.00           C
ATOM    545  NH1 ARG    36      39.854  37.905  52.763  1.00  0.00           N
ATOM    546 HH11 ARG    36      39.487  37.112  52.256  1.00  0.00           H
ATOM    547 HH12 ARG    36      39.210  38.618  53.074  1.00  0.00           H
ATOM    548  NH2 ARG    36      41.662  38.679  53.920  1.00  0.00           N
ATOM    549 HH21 ARG    36      42.557  38.449  54.326  1.00  0.00           H
ATOM    550 HH22 ARG    36      41.087  39.340  54.424  1.00  0.00           H
ATOM    551  C   ARG    36      43.531  34.132  49.501  1.00  0.00           C
ATOM    552  O   ARG    36      44.434  33.911  48.750  1.00  0.00           O
ATOM    553  N   GLH    37      42.251  34.271  49.247  1.00  0.00           N
ATOM    554  H   GLH    37      41.605  34.628  49.936  1.00  0.00           H
ATOM    555  CA  GLH    37      41.611  33.912  47.913  1.00  0.00           C
ATOM    556  HA  GLH    37      40.554  33.778  48.149  1.00  0.00           H
ATOM    557  CB  GLH    37      41.523  35.123  46.934  1.00  0.00           C
ATOM    558  HB2 GLH    37      40.874  34.794  46.121  1.00  0.00           H
ATOM    559  HB3 GLH    37      40.923  35.972  47.262  1.00  0.00           H
ATOM    560  CG  GLH    37      42.863  35.714  46.385  1.00  0.00           C
ATOM    561  HG2 GLH    37      43.574  34.895  46.285  1.00  0.00           H
ATOM    562  HG3 GLH    37      42.614  36.142  45.414  1.00  0.00           H
ATOM    563  CD  GLH    37      43.381  36.874  47.330  1.00  0.00           C
ATOM    564  OE1 GLH    37      43.116  37.054  48.473  1.00  0.00           O
ATOM    565  OE2 GLH    37      44.214  37.683  46.742  1.00  0.00           O
ATOM    566  HE2 GLH    37      44.217  37.558  45.790  1.00  0.00           H
ATOM    567  C   GLH    37      42.068  32.562  47.281  1.00  0.00           C
ATOM    568  O   GLH    37      42.638  32.530  46.232  1.00  0.00           O
ATOM    569  N   PRO    38      41.950  31.448  48.053  1.00  0.00           N
ATOM    570  CD  PRO    38      41.421  31.292  49.333  1.00  0.00           C
ATOM    571  HD2 PRO    38      40.645  32.020  49.566  1.00  0.00           H
ATOM    572  HD3 PRO    38      42.207  31.380  50.083  1.00  0.00           H
ATOM    573  CG  PRO    38      40.917  29.833  49.514  1.00  0.00           C
ATOM    574  HG2 PRO    38      39.921  29.716  49.086  1.00  0.00           H
ATOM    575  HG3 PRO    38      40.924  29.453  50.536  1.00  0.00           H
ATOM    576  CB  PRO    38      42.038  29.136  48.683  1.00  0.00           C
ATOM    577  HB2 PRO    38      41.812  28.141  48.299  1.00  0.00           H
ATOM    578  HB3 PRO    38      43.018  29.106  49.159  1.00  0.00           H
ATOM    579  CA  PRO    38      42.155  30.084  47.490  1.00  0.00           C
ATOM    580  HA  PRO    38      43.179  29.988  47.131  1.00  0.00           H
ATOM    581  C   PRO    38      41.148  29.602  46.365  1.00  0.00           C
ATOM    582  O   PRO    38      40.132  28.869  46.501  1.00  0.00           O
ATOM    583  N   PHE    39      41.424  30.181  45.219  1.00  0.00           N
ATOM    584  H   PHE    39      42.308  30.647  45.075  1.00  0.00           H
ATOM    585  CA  PHE    39      40.411  30.130  44.143  1.00  0.00           C
ATOM    586  HA  PHE    39      39.443  30.285  44.621  1.00  0.00           H
ATOM    587  CB  PHE    39      40.531  31.345  43.257  1.00  0.00           C
ATOM    588  HB2 PHE    39      39.709  31.402  42.543  1.00  0.00           H
ATOM    589  HB3 PHE    39      40.546  32.291  43.797  1.00  0.00           H
ATOM    590  CG  PHE    39      41.706  31.477  42.343  1.00  0.00           C
ATOM    591  CD1 PHE    39      41.617  30.917  41.075  1.00  0.00           C
ATOM    592  HD1 PHE    39      40.767  30.320  40.779  1.00  0.00           H
ATOM    593  CE1 PHE    39      42.677  31.013  40.129  1.00  0.00           C
ATOM    594  HE1 PHE    39      42.759  30.428  39.225  1.00  0.00           H
ATOM    595  CZ  PHE    39      43.718  31.840  40.446  1.00  0.00           C
ATOM    596  HZ  PHE    39      44.580  31.990  39.813  1.00  0.00           H
ATOM    597  CE2 PHE    39      43.764  32.564  41.685  1.00  0.00           C
ATOM    598  HE2 PHE    39      44.548  33.287  41.857  1.00  0.00           H
ATOM    599  CD2 PHE    39      42.817  32.297  42.718  1.00  0.00           C
ATOM    600  HD2 PHE    39      42.833  32.678  43.728  1.00  0.00           H
ATOM    601  C   PHE    39      40.568  28.872  43.332  1.00  0.00           C
ATOM    602  O   PHE    39      41.632  28.343  43.164  1.00  0.00           O
ATOM    603  N   ILE    40      39.482  28.227  42.968  1.00  0.00           N
ATOM    604  H   ILE    40      38.571  28.594  43.200  1.00  0.00           H
ATOM    605  CA  ILE    40      39.513  27.003  42.131  1.00  0.00           C
ATOM    606  HA  ILE    40      40.408  26.476  42.460  1.00  0.00           H
ATOM    607  CB  ILE    40      38.330  26.000  42.377  1.00  0.00           C
ATOM    608  HB  ILE    40      37.438  26.351  41.860  1.00  0.00           H
ATOM    609  CG2 ILE    40      38.583  24.591  41.840  1.00  0.00           C
ATOM    610 HG21 ILE    40      39.104  24.721  40.891  1.00  0.00           H
ATOM    611 HG22 ILE    40      39.221  24.022  42.516  1.00  0.00           H
ATOM    612 HG23 ILE    40      37.630  24.116  41.602  1.00  0.00           H
ATOM    613  CG1 ILE    40      37.991  25.799  43.883  1.00  0.00           C
ATOM    614 HG12 ILE    40      37.508  26.732  44.172  1.00  0.00           H
ATOM    615 HG13 ILE    40      37.215  25.035  43.924  1.00  0.00           H
ATOM    616  CD1 ILE    40      39.204  25.436  44.839  1.00  0.00           C
ATOM    617 HD11 ILE    40      38.866  25.298  45.866  1.00  0.00           H
ATOM    618 HD12 ILE    40      39.831  24.606  44.513  1.00  0.00           H
ATOM    619 HD13 ILE    40      39.827  26.325  44.946  1.00  0.00           H
ATOM    620  C   ILE    40      39.469  27.456  40.683  1.00  0.00           C
ATOM    621  O   ILE    40      38.974  28.515  40.402  1.00  0.00           O
ATOM    622  N   SER    41      40.057  26.685  39.819  1.00  0.00           N
ATOM    623  H   SER    41      40.633  25.948  40.199  1.00  0.00           H
ATOM    624  CA  SER    41      40.053  26.764  38.365  1.00  0.00           C
ATOM    625  HA  SER    41      39.147  27.249  38.002  1.00  0.00           H
ATOM    626  CB  SER    41      41.294  27.665  37.962  1.00  0.00           C
ATOM    627  HB2 SER    41      41.248  28.641  38.445  1.00  0.00           H
ATOM    628  HB3 SER    41      42.220  27.200  38.299  1.00  0.00           H
ATOM    629  OG  SER    41      41.338  27.671  36.527  1.00  0.00           O
ATOM    630  HG  SER    41      41.896  28.419  36.300  1.00  0.00           H
ATOM    631  C   SER    41      40.043  25.322  37.746  1.00  0.00           C
ATOM    632  O   SER    41      40.692  24.516  38.424  1.00  0.00           O
ATOM    633  N   CYX    42      39.523  25.186  36.518  1.00  0.00           N
ATOM    634  H   CYX    42      39.369  26.024  35.976  1.00  0.00           H
ATOM    635  CA  CYX    42      39.534  23.923  35.854  1.00  0.00           C
ATOM    636  HA  CYX    42      40.231  23.243  36.344  1.00  0.00           H
ATOM    637  CB  CYX    42      38.243  23.077  35.859  1.00  0.00           C
ATOM    638  HB2 CYX    42      37.540  23.277  35.049  1.00  0.00           H
ATOM    639  HB3 CYX    42      38.575  22.057  35.670  1.00  0.00           H
ATOM    640  SG  CYX    42      37.237  22.968  37.353  1.00  0.00           S
ATOM    641  C   CYX    42      39.914  24.121  34.386  1.00  0.00           C
ATOM    642  O   CYX    42      39.536  25.132  33.734  1.00  0.00           O
ATOM    643  N   SER    43      40.640  23.110  33.799  1.00  0.00           N
ATOM    644  H   SER    43      40.873  22.368  34.443  1.00  0.00           H
ATOM    645  CA  SER    43      40.773  22.829  32.407  1.00  0.00           C
ATOM    646  HA  SER    43      40.861  23.787  31.894  1.00  0.00           H
ATOM    647  CB  SER    43      42.104  22.044  32.241  1.00  0.00           C
ATOM    648  HB2 SER    43      42.326  21.892  31.184  1.00  0.00           H
ATOM    649  HB3 SER    43      42.803  22.698  32.762  1.00  0.00           H
ATOM    650  OG  SER    43      42.012  20.875  32.987  1.00  0.00           O
ATOM    651  HG  SER    43      42.872  20.487  33.166  1.00  0.00           H
ATOM    652  C   SER    43      39.688  21.950  31.856  1.00  0.00           C
ATOM    653  O   SER    43      38.826  21.484  32.555  1.00  0.00           O
ATOM    654  N   HID    44      39.896  21.427  30.653  1.00  0.00           N
ATOM    655  H   HID    44      40.695  21.728  30.112  1.00  0.00           H
ATOM    656  CA  HID    44      39.087  20.395  30.116  1.00  0.00           C
ATOM    657  HA  HID    44      38.033  20.580  30.328  1.00  0.00           H
ATOM    658  CB  HID    44      39.136  20.420  28.598  1.00  0.00           C
ATOM    659  HB2 HID    44      38.282  19.871  28.200  1.00  0.00           H
ATOM    660  HB3 HID    44      39.105  21.457  28.264  1.00  0.00           H
ATOM    661  CG  HID    44      40.457  19.736  28.145  1.00  0.00           C
ATOM    662  ND1 HID    44      41.705  20.277  28.132  1.00  0.00           N
ATOM    663  HD1 HID    44      41.927  21.180  28.526  1.00  0.00           H
ATOM    664  CE1 HID    44      42.525  19.272  27.794  1.00  0.00           C
ATOM    665  HE1 HID    44      43.602  19.301  27.874  1.00  0.00           H
ATOM    666  NE2 HID    44      41.902  18.178  27.395  1.00  0.00           N
ATOM    667  CD2 HID    44      40.580  18.461  27.663  1.00  0.00           C
ATOM    668  HD2 HID    44      39.823  17.701  27.542  1.00  0.00           H
ATOM    669  C   HID    44      39.405  19.011  30.718  1.00  0.00           C
ATOM    670  O   HID    44      38.788  17.994  30.308  1.00  0.00           O
ATOM    671  N   LEU    45      40.363  18.911  31.675  1.00  0.00           N
ATOM    672  H   LEU    45      40.958  19.705  31.866  1.00  0.00           H
ATOM    673  CA  LEU    45      40.981  17.644  32.207  1.00  0.00           C
ATOM    674  HA  LEU    45      40.584  16.794  31.653  1.00  0.00           H
ATOM    675  CB  LEU    45      42.449  17.595  31.785  1.00  0.00           C
ATOM    676  HB2 LEU    45      42.411  17.565  30.696  1.00  0.00           H
ATOM    677  HB3 LEU    45      42.801  18.600  32.019  1.00  0.00           H
ATOM    678  CG  LEU    45      43.348  16.486  32.301  1.00  0.00           C
ATOM    679  HG  LEU    45      43.420  16.617  33.381  1.00  0.00           H
ATOM    680  CD1 LEU    45      42.912  15.045  31.979  1.00  0.00           C
ATOM    681 HD11 LEU    45      41.841  14.868  32.070  1.00  0.00           H
ATOM    682 HD12 LEU    45      43.151  14.895  30.925  1.00  0.00           H
ATOM    683 HD13 LEU    45      43.422  14.353  32.649  1.00  0.00           H
ATOM    684  CD2 LEU    45      44.723  16.687  31.726  1.00  0.00           C
ATOM    685 HD21 LEU    45      44.593  16.873  30.660  1.00  0.00           H
ATOM    686 HD22 LEU    45      45.128  17.617  32.124  1.00  0.00           H
ATOM    687 HD23 LEU    45      45.362  15.839  31.968  1.00  0.00           H
ATOM    688  C   LEU    45      40.939  17.454  33.786  1.00  0.00           C
ATOM    689  O   LEU    45      40.670  16.290  34.153  1.00  0.00           O
ATOM    690  N   GLU    46      40.993  18.509  34.591  1.00  0.00           N
ATOM    691  H   GLU    46      41.122  19.398  34.131  1.00  0.00           H
ATOM    692  CA  GLU    46      40.914  18.589  36.032  1.00  0.00           C
ATOM    693  HA  GLU    46      39.945  18.140  36.250  1.00  0.00           H
ATOM    694  CB  GLU    46      42.033  17.735  36.724  1.00  0.00           C
ATOM    695  HB2 GLU    46      41.909  17.788  37.807  1.00  0.00           H
ATOM    696  HB3 GLU    46      41.968  16.680  36.459  1.00  0.00           H
ATOM    697  CG  GLU    46      43.331  18.282  36.239  1.00  0.00           C
ATOM    698  HG2 GLU    46      43.452  18.146  35.163  1.00  0.00           H
ATOM    699  HG3 GLU    46      43.431  19.339  36.486  1.00  0.00           H
ATOM    700  CD  GLU    46      44.471  17.566  36.920  1.00  0.00           C
ATOM    701  OE1 GLU    46      44.264  16.689  37.799  1.00  0.00           O
ATOM    702  OE2 GLU    46      45.709  17.695  36.717  1.00  0.00           O
ATOM    703  C   GLU    46      40.706  19.946  36.592  1.00  0.00           C
ATOM    704  O   GLU    46      41.064  20.999  35.995  1.00  0.00           O
ATOM    705  N   CYX    47      40.297  19.983  37.879  1.00  0.00           N
ATOM    706  H   CYX    47      39.877  19.163  38.294  1.00  0.00           H
ATOM    707  CA  CYX    47      40.372  21.239  38.619  1.00  0.00           C
ATOM    708  HA  CYX    47      40.453  22.132  38.000  1.00  0.00           H
ATOM    709  CB  CYX    47      39.088  21.430  39.300  1.00  0.00           C
ATOM    710  HB2 CYX    47      38.943  20.683  40.082  1.00  0.00           H
ATOM    711  HB3 CYX    47      38.983  22.426  39.730  1.00  0.00           H
ATOM    712  SG  CYX    47      37.591  21.237  38.273  1.00  0.00           S
ATOM    713  C   CYX    47      41.650  21.255  39.472  1.00  0.00           C
ATOM    714  O   CYX    47      42.181  20.218  39.881  1.00  0.00           O
ATOM    715  N   ARG    48      42.118  22.444  39.817  1.00  0.00           N
ATOM    716  H   ARG    48      41.546  23.173  39.415  1.00  0.00           H
ATOM    717  CA  ARG    48      43.279  22.755  40.739  1.00  0.00           C
ATOM    718  HA  ARG    48      43.439  21.872  41.356  1.00  0.00           H
ATOM    719  CB  ARG    48      44.442  22.775  39.765  1.00  0.00           C
ATOM    720  HB2 ARG    48      44.382  21.866  39.167  1.00  0.00           H
ATOM    721  HB3 ARG    48      44.334  23.633  39.101  1.00  0.00           H
ATOM    722  CG  ARG    48      45.759  22.887  40.507  1.00  0.00           C
ATOM    723  HG2 ARG    48      45.918  23.872  40.945  1.00  0.00           H
ATOM    724  HG3 ARG    48      45.808  22.136  41.296  1.00  0.00           H
ATOM    725  CD  ARG    48      47.025  22.702  39.612  1.00  0.00           C
ATOM    726  HD2 ARG    48      46.937  21.750  39.088  1.00  0.00           H
ATOM    727  HD3 ARG    48      47.032  23.444  38.813  1.00  0.00           H
ATOM    728  NE  ARG    48      48.312  22.954  40.429  1.00  0.00           N
ATOM    729  HE  ARG    48      48.945  23.734  40.324  1.00  0.00           H
ATOM    730  CZ  ARG    48      48.795  22.133  41.328  1.00  0.00           C
ATOM    731  NH1 ARG    48      49.863  22.426  41.978  1.00  0.00           N
ATOM    732 HH11 ARG    48      50.305  23.285  41.683  1.00  0.00           H
ATOM    733 HH12 ARG    48      50.278  21.730  42.582  1.00  0.00           H
ATOM    734  NH2 ARG    48      48.295  20.979  41.660  1.00  0.00           N
ATOM    735 HH21 ARG    48      47.436  20.675  41.226  1.00  0.00           H
ATOM    736 HH22 ARG    48      48.948  20.381  42.146  1.00  0.00           H
ATOM    737  C   ARG    48      43.057  24.030  41.575  1.00  0.00           C
ATOM    738  O   ARG    48      42.628  25.030  41.131  1.00  0.00           O
ATOM    739  N   THR    49      43.507  23.958  42.818  1.00  0.00           N
ATOM    740  H   THR    49      44.004  23.115  43.069  1.00  0.00           H
ATOM    741  CA  THR    49      43.492  25.070  43.780  1.00  0.00           C
ATOM    742  HA  THR    49      42.538  25.570  43.613  1.00  0.00           H
ATOM    743  CB  THR    49      43.706  24.581  45.262  1.00  0.00           C
ATOM    744  HB  THR    49      44.688  24.165  45.488  1.00  0.00           H
ATOM    745  CG2 THR    49      43.699  25.811  46.095  1.00  0.00           C
ATOM    746 HG21 THR    49      43.390  25.581  47.114  1.00  0.00           H
ATOM    747 HG22 THR    49      44.666  26.315  46.087  1.00  0.00           H
ATOM    748 HG23 THR    49      42.926  26.450  45.668  1.00  0.00           H
ATOM    749  OG1 THR    49      42.730  23.707  45.745  1.00  0.00           O
ATOM    750  HG1 THR    49      42.961  23.473  46.647  1.00  0.00           H
ATOM    751  C   THR    49      44.678  25.987  43.442  1.00  0.00           C
ATOM    752  O   THR    49      45.796  25.536  43.562  1.00  0.00           O
ATOM    753  N   PHE    50      44.425  27.261  43.081  1.00  0.00           N
ATOM    754  H   PHE    50      43.441  27.470  42.985  1.00  0.00           H
ATOM    755  CA  PHE    50      45.426  28.326  42.987  1.00  0.00           C
ATOM    756  HA  PHE    50      46.405  27.850  43.033  1.00  0.00           H
ATOM    757  CB  PHE    50      45.574  28.988  41.618  1.00  0.00           C
ATOM    758  HB2 PHE    50      44.649  29.518  41.389  1.00  0.00           H
ATOM    759  HB3 PHE    50      46.330  29.769  41.689  1.00  0.00           H
ATOM    760  CG  PHE    50      45.991  28.121  40.448  1.00  0.00           C
ATOM    761  CD1 PHE    50      44.889  27.386  39.918  1.00  0.00           C
ATOM    762  HD1 PHE    50      43.959  27.590  40.426  1.00  0.00           H
ATOM    763  CE1 PHE    50      45.076  26.477  38.872  1.00  0.00           C
ATOM    764  HE1 PHE    50      44.312  25.783  38.557  1.00  0.00           H
ATOM    765  CZ  PHE    50      46.348  26.414  38.281  1.00  0.00           C
ATOM    766  HZ  PHE    50      46.441  25.653  37.521  1.00  0.00           H
ATOM    767  CE2 PHE    50      47.421  27.169  38.762  1.00  0.00           C
ATOM    768  HE2 PHE    50      48.411  26.967  38.379  1.00  0.00           H
ATOM    769  CD2 PHE    50      47.279  27.984  39.897  1.00  0.00           C
ATOM    770  HD2 PHE    50      48.126  28.564  40.231  1.00  0.00           H
ATOM    771  C   PHE    50      45.220  29.354  44.109  1.00  0.00           C
ATOM    772  O   PHE    50      44.114  29.851  44.354  1.00  0.00           O
ATOM    773  N   PHE    51      46.289  29.739  44.854  1.00  0.00           N
ATOM    774  H   PHE    51      47.194  29.337  44.656  1.00  0.00           H
ATOM    775  CA  PHE    51      46.118  30.513  46.073  1.00  0.00           C
ATOM    776  HA  PHE    51      45.177  31.060  46.012  1.00  0.00           H
ATOM    777  CB  PHE    51      46.016  29.477  47.167  1.00  0.00           C
ATOM    778  HB2 PHE    51      45.690  30.033  48.046  1.00  0.00           H
ATOM    779  HB3 PHE    51      45.149  28.856  46.938  1.00  0.00           H
ATOM    780  CG  PHE    51      47.171  28.579  47.618  1.00  0.00           C
ATOM    781  CD1 PHE    51      48.016  29.015  48.669  1.00  0.00           C
ATOM    782  HD1 PHE    51      47.996  29.987  49.139  1.00  0.00           H
ATOM    783  CE1 PHE    51      48.987  28.159  49.159  1.00  0.00           C
ATOM    784  HE1 PHE    51      49.554  28.435  50.036  1.00  0.00           H
ATOM    785  CZ  PHE    51      49.226  26.932  48.492  1.00  0.00           C
ATOM    786  HZ  PHE    51      50.071  26.322  48.771  1.00  0.00           H
ATOM    787  CE2 PHE    51      48.465  26.519  47.406  1.00  0.00           C
ATOM    788  HE2 PHE    51      48.757  25.585  46.949  1.00  0.00           H
ATOM    789  CD2 PHE    51      47.442  27.352  46.955  1.00  0.00           C
ATOM    790  HD2 PHE    51      46.843  27.027  46.118  1.00  0.00           H
ATOM    791  C   PHE    51      47.268  31.533  46.264  1.00  0.00           C
ATOM    792  O   PHE    51      48.375  31.353  45.759  1.00  0.00           O
ATOM    793  N   LEU    52      46.967  32.524  47.101  1.00  0.00           N
ATOM    794  H   LEU    52      46.037  32.521  47.496  1.00  0.00           H
ATOM    795  CA  LEU    52      48.060  33.393  47.667  1.00  0.00           C
ATOM    796  HA  LEU    52      49.017  33.160  47.197  1.00  0.00           H
ATOM    797  CB  LEU    52      47.876  34.909  47.339  1.00  0.00           C
ATOM    798  HB2 LEU    52      47.042  35.317  47.912  1.00  0.00           H
ATOM    799  HB3 LEU    52      48.698  35.509  47.727  1.00  0.00           H
ATOM    800  CG  LEU    52      47.707  35.154  45.925  1.00  0.00           C
ATOM    801  HG  LEU    52      47.522  34.250  45.344  1.00  0.00           H
ATOM    802  CD1 LEU    52      46.639  36.162  45.590  1.00  0.00           C
ATOM    803 HD11 LEU    52      46.808  37.051  46.198  1.00  0.00           H
ATOM    804 HD12 LEU    52      46.559  36.452  44.542  1.00  0.00           H
ATOM    805 HD13 LEU    52      45.666  35.796  45.922  1.00  0.00           H
ATOM    806  CD2 LEU    52      48.891  35.864  45.293  1.00  0.00           C
ATOM    807 HD21 LEU    52      49.790  35.293  45.524  1.00  0.00           H
ATOM    808 HD22 LEU    52      48.821  35.953  44.210  1.00  0.00           H
ATOM    809 HD23 LEU    52      49.083  36.873  45.660  1.00  0.00           H
ATOM    810  C   LEU    52      48.403  33.129  49.162  1.00  0.00           C
ATOM    811  O   LEU    52      47.491  32.960  50.002  1.00  0.00           O
ATOM    812  N   THR    53      49.667  33.026  49.575  1.00  0.00           N
ATOM    813  H   THR    53      50.383  33.330  48.932  1.00  0.00           H
ATOM    814  CA  THR    53      50.220  32.893  50.963  1.00  0.00           C
ATOM    815  HA  THR    53      49.518  33.321  51.679  1.00  0.00           H
ATOM    816  CB  THR    53      50.381  31.394  51.254  1.00  0.00           C
ATOM    817  HB  THR    53      49.416  30.905  51.386  1.00  0.00           H
ATOM    818  CG2 THR    53      51.233  30.594  50.254  1.00  0.00           C
ATOM    819 HG21 THR    53      51.420  29.614  50.695  1.00  0.00           H
ATOM    820 HG22 THR    53      50.693  30.515  49.312  1.00  0.00           H
ATOM    821 HG23 THR    53      52.203  31.065  50.095  1.00  0.00           H
ATOM    822  OG1 THR    53      50.892  31.232  52.568  1.00  0.00           O
ATOM    823  HG1 THR    53      50.326  31.699  53.187  1.00  0.00           H
ATOM    824  C   THR    53      51.564  33.629  51.088  1.00  0.00           C
ATOM    825  O   THR    53      52.263  33.829  50.074  1.00  0.00           O
ATOM    826  N   GLN    54      51.932  34.090  52.348  1.00  0.00           N
ATOM    827  H   GLN    54      51.236  34.220  53.068  1.00  0.00           H
ATOM    828  CA  GLN    54      53.351  34.345  52.799  1.00  0.00           C
ATOM    829  HA  GLN    54      53.888  34.684  51.914  1.00  0.00           H
ATOM    830  CB  GLN    54      53.276  35.502  53.779  1.00  0.00           C
ATOM    831  HB2 GLN    54      54.275  35.888  53.980  1.00  0.00           H
ATOM    832  HB3 GLN    54      52.760  36.327  53.287  1.00  0.00           H
ATOM    833  CG  GLN    54      52.638  35.202  55.188  1.00  0.00           C
ATOM    834  HG2 GLN    54      53.257  34.418  55.622  1.00  0.00           H
ATOM    835  HG3 GLN    54      52.661  36.020  55.910  1.00  0.00           H
ATOM    836  CD  GLN    54      51.159  34.727  55.106  1.00  0.00           C
ATOM    837  OE1 GLN    54      50.829  33.672  55.585  1.00  0.00           O
ATOM    838  NE2 GLN    54      50.293  35.409  54.411  1.00  0.00           N
ATOM    839 HE21 GLN    54      50.490  36.353  54.110  1.00  0.00           H
ATOM    840 HE22 GLN    54      49.359  35.025  54.383  1.00  0.00           H
ATOM    841  C   GLN    54      54.137  33.141  53.348  1.00  0.00           C
ATOM    842  O   GLN    54      55.246  33.379  53.838  1.00  0.00           O
ATOM    843  N   GLY    55      53.632  31.913  53.180  1.00  0.00           N
ATOM    844  H   GLY    55      52.823  31.632  52.645  1.00  0.00           H
ATOM    845  CA  GLY    55      54.405  30.779  53.602  1.00  0.00           C
ATOM    846  HA2 GLY    55      53.942  29.913  53.128  1.00  0.00           H
ATOM    847  HA3 GLY    55      55.436  30.845  53.253  1.00  0.00           H
ATOM    848  C   GLY    55      54.419  30.561  55.118  1.00  0.00           C
ATOM    849  O   GLY    55      55.308  29.898  55.651  1.00  0.00           O
ATOM    850  N   ALA    56      53.457  31.074  55.883  1.00  0.00           N
ATOM    851  H   ALA    56      52.781  31.745  55.551  1.00  0.00           H
ATOM    852  CA  ALA    56      53.352  30.867  57.357  1.00  0.00           C
ATOM    853  HA  ALA    56      54.247  30.726  57.966  1.00  0.00           H
ATOM    854  CB  ALA    56      52.755  32.111  57.936  1.00  0.00           C
ATOM    855  HB1 ALA    56      53.387  32.974  57.727  1.00  0.00           H
ATOM    856  HB2 ALA    56      51.773  32.457  57.614  1.00  0.00           H
ATOM    857  HB3 ALA    56      52.701  31.923  59.008  1.00  0.00           H
ATOM    858  C   ALA    56      52.451  29.571  57.507  1.00  0.00           C
ATOM    859  O   ALA    56      51.568  29.368  56.686  1.00  0.00           O
ATOM    860  N   LEU    57      52.737  28.779  58.539  1.00  0.00           N
ATOM    861  H   LEU    57      53.494  29.035  59.157  1.00  0.00           H
ATOM    862  CA  LEU    57      51.948  27.599  58.806  1.00  0.00           C
ATOM    863  HA  LEU    57      51.459  27.274  57.887  1.00  0.00           H
ATOM    864  CB  LEU    57      52.783  26.417  59.280  1.00  0.00           C
ATOM    865  HB2 LEU    57      53.075  26.416  60.331  1.00  0.00           H
ATOM    866  HB3 LEU    57      52.164  25.523  59.201  1.00  0.00           H
ATOM    867  CG  LEU    57      53.998  26.170  58.274  1.00  0.00           C
ATOM    868  HG  LEU    57      54.733  26.973  58.230  1.00  0.00           H
ATOM    869  CD1 LEU    57      54.746  24.946  58.872  1.00  0.00           C
ATOM    870 HD11 LEU    57      54.030  24.127  58.942  1.00  0.00           H
ATOM    871 HD12 LEU    57      55.617  24.629  58.298  1.00  0.00           H
ATOM    872 HD13 LEU    57      55.289  25.208  59.781  1.00  0.00           H
ATOM    873  CD2 LEU    57      53.463  25.859  56.892  1.00  0.00           C
ATOM    874 HD21 LEU    57      54.314  25.610  56.258  1.00  0.00           H
ATOM    875 HD22 LEU    57      52.626  25.165  56.970  1.00  0.00           H
ATOM    876 HD23 LEU    57      53.053  26.771  56.458  1.00  0.00           H
ATOM    877  C   LEU    57      50.827  27.897  59.778  1.00  0.00           C
ATOM    878  O   LEU    57      51.025  28.700  60.702  1.00  0.00           O
ATOM    879  N   LEU    58      49.675  27.156  59.773  1.00  0.00           N
ATOM    880  H   LEU    58      49.507  26.510  59.015  1.00  0.00           H
ATOM    881  CA  LEU    58      48.587  27.392  60.747  1.00  0.00           C
ATOM    882  HA  LEU    58      48.476  28.475  60.787  1.00  0.00           H
ATOM    883  CB  LEU    58      47.174  26.836  60.332  1.00  0.00           C
ATOM    884  HB2 LEU    58      47.188  25.750  60.235  1.00  0.00           H
ATOM    885  HB3 LEU    58      46.494  27.037  61.160  1.00  0.00           H
ATOM    886  CG  LEU    58      46.586  27.471  59.054  1.00  0.00           C
ATOM    887  HG  LEU    58      47.445  27.640  58.404  1.00  0.00           H
ATOM    888  CD1 LEU    58      45.659  26.412  58.390  1.00  0.00           C
ATOM    889 HD11 LEU    58      45.194  26.884  57.525  1.00  0.00           H
ATOM    890 HD12 LEU    58      46.130  25.456  58.162  1.00  0.00           H
ATOM    891 HD13 LEU    58      44.908  26.109  59.119  1.00  0.00           H
ATOM    892  CD2 LEU    58      45.917  28.804  59.325  1.00  0.00           C
ATOM    893 HD21 LEU    58      45.585  29.119  58.336  1.00  0.00           H
ATOM    894 HD22 LEU    58      44.991  28.683  59.885  1.00  0.00           H
ATOM    895 HD23 LEU    58      46.663  29.458  59.777  1.00  0.00           H
ATOM    896  C   LEU    58      49.115  26.899  62.147  1.00  0.00           C
ATOM    897  O   LEU    58      49.661  25.778  62.290  1.00  0.00           O
ATOM    898  N   ASN    59      48.850  27.685  63.197  1.00  0.00           N
ATOM    899  H   ASN    59      48.310  28.524  63.028  1.00  0.00           H
ATOM    900  CA  ASN    59      49.264  27.369  64.551  1.00  0.00           C
ATOM    901  HA  ASN    59      48.823  28.124  65.203  1.00  0.00           H
ATOM    902  CB  ASN    59      48.636  26.072  65.106  1.00  0.00           C
ATOM    903  HB2 ASN    59      49.047  25.123  64.763  1.00  0.00           H
ATOM    904  HB3 ASN    59      48.803  26.150  66.180  1.00  0.00           H
ATOM    905  CG  ASN    59      47.090  26.028  64.824  1.00  0.00           C
ATOM    906  OD1 ASN    59      46.336  26.771  65.507  1.00  0.00           O
ATOM    907  ND2 ASN    59      46.654  25.259  63.844  1.00  0.00           N
ATOM    908 HD21 ASN    59      45.669  25.180  63.636  1.00  0.00           H
ATOM    909 HD22 ASN    59      47.371  24.723  63.376  1.00  0.00           H
ATOM    910  C   ASN    59      50.820  27.373  64.922  1.00  0.00           C
ATOM    911  O   ASN    59      51.245  27.164  66.055  1.00  0.00           O
ATOM    912  N   ASP    60      51.644  27.821  63.989  1.00  0.00           N
ATOM    913  H   ASP    60      51.255  28.006  63.076  1.00  0.00           H
ATOM    914  CA  ASP    60      53.030  28.228  64.218  1.00  0.00           C
ATOM    915  HA  ASP    60      53.499  27.439  64.806  1.00  0.00           H
ATOM    916  CB  ASP    60      53.847  28.382  62.902  1.00  0.00           C
ATOM    917  HB2 ASP    60      53.566  27.690  62.108  1.00  0.00           H
ATOM    918  HB3 ASP    60      53.577  29.360  62.504  1.00  0.00           H
ATOM    919  CG  ASP    60      55.398  28.457  63.131  1.00  0.00           C
ATOM    920  OD1 ASP    60      56.139  28.436  62.157  1.00  0.00           O
ATOM    921  OD2 ASP    60      55.835  28.904  64.224  1.00  0.00           O
ATOM    922  C   ASP    60      53.231  29.530  65.052  1.00  0.00           C
ATOM    923  O   ASP    60      52.675  30.599  64.735  1.00  0.00           O
ATOM    924  N   LYS    61      53.888  29.439  66.191  1.00  0.00           N
ATOM    925  H   LYS    61      54.234  28.520  66.427  1.00  0.00           H
ATOM    926  CA  LYS    61      54.064  30.517  67.183  1.00  0.00           C
ATOM    927  HA  LYS    61      53.103  30.910  67.516  1.00  0.00           H
ATOM    928  CB  LYS    61      54.744  29.891  68.376  1.00  0.00           C
ATOM    929  HB2 LYS    61      55.650  29.383  68.043  1.00  0.00           H
ATOM    930  HB3 LYS    61      55.052  30.681  69.060  1.00  0.00           H
ATOM    931  CG  LYS    61      53.774  28.894  69.071  1.00  0.00           C
ATOM    932  HG2 LYS    61      52.858  29.368  69.421  1.00  0.00           H
ATOM    933  HG3 LYS    61      53.397  28.192  68.328  1.00  0.00           H
ATOM    934  CD  LYS    61      54.445  28.217  70.289  1.00  0.00           C
ATOM    935  HD2 LYS    61      55.114  27.416  69.975  1.00  0.00           H
ATOM    936  HD3 LYS    61      55.109  28.890  70.832  1.00  0.00           H
ATOM    937  CE  LYS    61      53.434  27.532  71.183  1.00  0.00           C
ATOM    938  HE2 LYS    61      52.719  28.336  71.366  1.00  0.00           H
ATOM    939  HE3 LYS    61      53.035  26.716  70.579  1.00  0.00           H
ATOM    940  NZ  LYS    61      54.012  27.174  72.483  1.00  0.00           N
ATOM    941  HZ1 LYS    61      54.127  27.969  73.096  1.00  0.00           H
ATOM    942  HZ2 LYS    61      53.481  26.459  72.960  1.00  0.00           H
ATOM    943  HZ3 LYS    61      54.955  26.887  72.262  1.00  0.00           H
ATOM    944  C   LYS    61      54.917  31.685  66.639  1.00  0.00           C
ATOM    945  O   LYS    61      54.994  32.762  67.243  1.00  0.00           O
ATOM    946  N   HIP    62      55.502  31.569  65.441  1.00  0.00           N
ATOM    947  H   HIP    62      55.459  30.664  64.994  1.00  0.00           H
ATOM    948  CA  HIP    62      56.139  32.699  64.796  1.00  0.00           C
ATOM    949  HA  HIP    62      56.917  33.110  65.440  1.00  0.00           H
ATOM    950  CB  HIP    62      57.012  32.164  63.613  1.00  0.00           C
ATOM    951  HB2 HIP    62      56.416  31.634  62.869  1.00  0.00           H
ATOM    952  HB3 HIP    62      57.267  32.987  62.944  1.00  0.00           H
ATOM    953  CG  HIP    62      58.254  31.422  63.994  1.00  0.00           C
ATOM    954  ND1 HIP    62      58.258  30.027  64.174  1.00  0.00           N
ATOM    955  HD1 HIP    62      57.508  29.352  64.139  1.00  0.00           H
ATOM    956  CE1 HIP    62      59.551  29.634  64.154  1.00  0.00           C
ATOM    957  HE1 HIP    62      59.943  28.629  64.187  1.00  0.00           H
ATOM    958  NE2 HIP    62      60.347  30.683  64.018  1.00  0.00           N
ATOM    959  HE2 HIP    62      61.352  30.769  63.976  1.00  0.00           H
ATOM    960  CD2 HIP    62      59.547  31.809  63.848  1.00  0.00           C
ATOM    961  HD2 HIP    62      59.873  32.814  63.625  1.00  0.00           H
ATOM    962  C   HIP    62      55.199  33.726  64.213  1.00  0.00           C
ATOM    963  O   HIP    62      53.968  33.529  64.002  1.00  0.00           O
ATOM    964  N   SER    63      55.730  34.943  63.846  1.00  0.00           N
ATOM    965  H   SER    63      56.728  35.017  63.976  1.00  0.00           H
ATOM    966  CA  SER    63      55.000  36.075  63.300  1.00  0.00           C
ATOM    967  HA  SER    63      54.255  35.772  62.562  1.00  0.00           H
ATOM    968  CB  SER    63      54.254  36.896  64.383  1.00  0.00           C
ATOM    969  HB2 SER    63      53.697  36.252  65.062  1.00  0.00           H
ATOM    970  HB3 SER    63      54.990  37.475  64.941  1.00  0.00           H
ATOM    971  OG  SER    63      53.274  37.715  63.800  1.00  0.00           O
ATOM    972  HG  SER    63      52.428  37.307  64.002  1.00  0.00           H
ATOM    973  C   SER    63      55.952  36.906  62.394  1.00  0.00           C
ATOM    974  O   SER    63      57.193  37.032  62.609  1.00  0.00           O
ATOM    975  N   ASN    64      55.407  37.419  61.317  1.00  0.00           N
ATOM    976  H   ASN    64      54.430  37.280  61.099  1.00  0.00           H
ATOM    977  CA  ASN    64      56.060  38.370  60.444  1.00  0.00           C
ATOM    978  HA  ASN    64      57.135  38.350  60.622  1.00  0.00           H
ATOM    979  CB  ASN    64      55.862  37.911  58.942  1.00  0.00           C
ATOM    980  HB2 ASN    64      54.795  37.910  58.719  1.00  0.00           H
ATOM    981  HB3 ASN    64      56.494  38.496  58.273  1.00  0.00           H
ATOM    982  CG  ASN    64      56.410  36.543  58.672  1.00  0.00           C
ATOM    983  OD1 ASN    64      57.473  36.148  59.108  1.00  0.00           O
ATOM    984  ND2 ASN    64      55.638  35.742  57.927  1.00  0.00           N
ATOM    985 HD21 ASN    64      56.075  34.856  57.717  1.00  0.00           H
ATOM    986 HD22 ASN    64      54.915  36.143  57.346  1.00  0.00           H
ATOM    987  C   ASN    64      55.747  39.832  60.695  1.00  0.00           C
ATOM    988  O   ASN    64      55.803  40.589  59.734  1.00  0.00           O
ATOM    989  N   GLY    65      55.350  40.313  61.910  1.00  0.00           N
ATOM    990  H   GLY    65      55.287  39.760  62.754  1.00  0.00           H
ATOM    991  CA  GLY    65      54.615  41.575  62.029  1.00  0.00           C
ATOM    992  HA2 GLY    65      54.633  41.864  63.080  1.00  0.00           H
ATOM    993  HA3 GLY    65      55.170  42.326  61.466  1.00  0.00           H
ATOM    994  C   GLY    65      53.214  41.475  61.505  1.00  0.00           C
ATOM    995  O   GLY    65      52.529  40.438  61.702  1.00  0.00           O
ATOM    996  N   THR    66      52.691  42.538  60.933  1.00  0.00           N
ATOM    997  H   THR    66      53.323  43.317  60.817  1.00  0.00           H
ATOM    998  CA  THR    66      51.450  42.494  60.088  1.00  0.00           C
ATOM    999  HA  THR    66      50.918  41.625  60.475  1.00  0.00           H
ATOM   1000  CB  THR    66      50.603  43.739  60.330  1.00  0.00           C
ATOM   1001  HB  THR    66      51.064  44.698  60.095  1.00  0.00           H
ATOM   1002  CG2 THR    66      49.351  43.643  59.486  1.00  0.00           C
ATOM   1003 HG21 THR    66      49.545  43.712  58.416  1.00  0.00           H
ATOM   1004 HG22 THR    66      48.901  42.677  59.710  1.00  0.00           H
ATOM   1005 HG23 THR    66      48.603  44.374  59.793  1.00  0.00           H
ATOM   1006  OG1 THR    66      50.070  43.812  61.593  1.00  0.00           O
ATOM   1007  HG1 THR    66      50.711  43.611  62.280  1.00  0.00           H
ATOM   1008  C   THR    66      51.799  42.378  58.622  1.00  0.00           C
ATOM   1009  O   THR    66      52.243  43.318  57.989  1.00  0.00           O
ATOM   1010  N   VAL    67      51.531  41.187  57.996  1.00  0.00           N
ATOM   1011  H   VAL    67      51.069  40.418  58.460  1.00  0.00           H
ATOM   1012  CA  VAL    67      52.046  40.924  56.593  1.00  0.00           C
ATOM   1013  HA  VAL    67      53.021  41.404  56.523  1.00  0.00           H
ATOM   1014  CB  VAL    67      52.283  39.358  56.290  1.00  0.00           C
ATOM   1015  HB  VAL    67      52.924  38.943  57.068  1.00  0.00           H
ATOM   1016  CG1 VAL    67      50.988  38.624  56.290  1.00  0.00           C
ATOM   1017 HG11 VAL    67      50.461  38.750  57.236  1.00  0.00           H
ATOM   1018 HG12 VAL    67      50.226  38.908  55.565  1.00  0.00           H
ATOM   1019 HG13 VAL    67      51.127  37.549  56.176  1.00  0.00           H
ATOM   1020  CG2 VAL    67      52.991  39.175  54.969  1.00  0.00           C
ATOM   1021 HG21 VAL    67      53.879  39.804  55.021  1.00  0.00           H
ATOM   1022 HG22 VAL    67      53.319  38.139  54.890  1.00  0.00           H
ATOM   1023 HG23 VAL    67      52.331  39.488  54.160  1.00  0.00           H
ATOM   1024  C   VAL    67      51.090  41.635  55.641  1.00  0.00           C
ATOM   1025  O   VAL    67      49.873  41.503  55.724  1.00  0.00           O
ATOM   1026  N   LYS    68      51.633  42.473  54.777  1.00  0.00           N
ATOM   1027  H   LYS    68      52.639  42.551  54.744  1.00  0.00           H
ATOM   1028  CA  LYS    68      50.863  43.405  53.842  1.00  0.00           C
ATOM   1029  HA  LYS    68      50.069  43.920  54.384  1.00  0.00           H
ATOM   1030  CB  LYS    68      51.815  44.538  53.249  1.00  0.00           C
ATOM   1031  HB2 LYS    68      52.591  44.129  52.602  1.00  0.00           H
ATOM   1032  HB3 LYS    68      51.123  45.206  52.735  1.00  0.00           H
ATOM   1033  CG  LYS    68      52.700  45.349  54.144  1.00  0.00           C
ATOM   1034  HG2 LYS    68      53.359  44.707  54.729  1.00  0.00           H
ATOM   1035  HG3 LYS    68      53.339  45.951  53.497  1.00  0.00           H
ATOM   1036  CD  LYS    68      52.016  46.180  55.180  1.00  0.00           C
ATOM   1037  HD2 LYS    68      51.191  46.783  54.801  1.00  0.00           H
ATOM   1038  HD3 LYS    68      51.571  45.580  55.974  1.00  0.00           H
ATOM   1039  CE  LYS    68      53.058  47.157  55.799  1.00  0.00           C
ATOM   1040  HE2 LYS    68      53.497  46.575  56.609  1.00  0.00           H
ATOM   1041  HE3 LYS    68      53.759  47.471  55.026  1.00  0.00           H
ATOM   1042  NZ  LYS    68      52.482  48.384  56.384  1.00  0.00           N
ATOM   1043  HZ1 LYS    68      52.036  49.019  55.737  1.00  0.00           H
ATOM   1044  HZ2 LYS    68      51.691  48.268  57.002  1.00  0.00           H
ATOM   1045  HZ3 LYS    68      53.216  48.845  56.905  1.00  0.00           H
ATOM   1046  C   LYS    68      50.217  42.577  52.761  1.00  0.00           C
ATOM   1047  O   LYS    68      50.617  41.411  52.434  1.00  0.00           O
ATOM   1048  N   ASP    69      49.159  43.070  52.073  1.00  0.00           N
ATOM   1049  H   ASP    69      48.669  43.897  52.384  1.00  0.00           H
ATOM   1050  CA  ASP    69      48.534  42.292  50.978  1.00  0.00           C
ATOM   1051  HA  ASP    69      48.406  41.281  51.366  1.00  0.00           H
ATOM   1052  CB  ASP    69      47.272  43.027  50.680  1.00  0.00           C
ATOM   1053  HB2 ASP    69      47.421  44.036  50.295  1.00  0.00           H
ATOM   1054  HB3 ASP    69      46.734  42.448  49.930  1.00  0.00           H
ATOM   1055  CG  ASP    69      46.249  43.050  51.870  1.00  0.00           C
ATOM   1056  OD1 ASP    69      46.221  42.063  52.649  1.00  0.00           O
ATOM   1057  OD2 ASP    69      45.506  44.071  52.032  1.00  0.00           O
ATOM   1058  C   ASP    69      49.390  42.266  49.714  1.00  0.00           C
ATOM   1059  O   ASP    69      49.587  41.241  49.068  1.00  0.00           O
ATOM   1060  N   ARG    70      50.051  43.424  49.504  1.00  0.00           N
ATOM   1061  H   ARG    70      49.855  44.221  50.094  1.00  0.00           H
ATOM   1062  CA  ARG    70      50.958  43.629  48.344  1.00  0.00           C
ATOM   1063  HA  ARG    70      50.896  42.875  47.559  1.00  0.00           H
ATOM   1064  CB  ARG    70      50.725  45.022  47.645  1.00  0.00           C
ATOM   1065  HB2 ARG    70      50.885  45.793  48.397  1.00  0.00           H
ATOM   1066  HB3 ARG    70      51.453  45.085  46.837  1.00  0.00           H
ATOM   1067  CG  ARG    70      49.350  44.994  47.077  1.00  0.00           C
ATOM   1068  HG2 ARG    70      49.204  44.137  46.419  1.00  0.00           H
ATOM   1069  HG3 ARG    70      48.645  44.873  47.899  1.00  0.00           H
ATOM   1070  CD  ARG    70      48.805  46.198  46.301  1.00  0.00           C
ATOM   1071  HD2 ARG    70      49.306  46.265  45.335  1.00  0.00           H
ATOM   1072  HD3 ARG    70      47.730  46.020  46.257  1.00  0.00           H
ATOM   1073  NE  ARG    70      48.986  47.441  47.088  1.00  0.00           N
ATOM   1074  HE  ARG    70      49.762  48.004  46.770  1.00  0.00           H
ATOM   1075  CZ  ARG    70      48.184  47.944  48.050  1.00  0.00           C
ATOM   1076  NH1 ARG    70      48.288  49.150  48.485  1.00  0.00           N
ATOM   1077 HH11 ARG    70      48.984  49.745  48.060  1.00  0.00           H
ATOM   1078 HH12 ARG    70      47.616  49.576  49.108  1.00  0.00           H
ATOM   1079  NH2 ARG    70      47.238  47.278  48.665  1.00  0.00           N
ATOM   1080 HH21 ARG    70      47.158  46.289  48.480  1.00  0.00           H
ATOM   1081 HH22 ARG    70      46.550  47.715  49.261  1.00  0.00           H
ATOM   1082  C   ARG    70      52.417  43.421  48.684  1.00  0.00           C
ATOM   1083  O   ARG    70      53.312  44.007  48.123  1.00  0.00           O
ATOM   1084  N   SER    71      52.652  42.563  49.717  1.00  0.00           N
ATOM   1085  H   SER    71      51.775  42.225  50.085  1.00  0.00           H
ATOM   1086  CA  SER    71      53.883  42.253  50.412  1.00  0.00           C
ATOM   1087  HA  SER    71      54.200  43.265  50.662  1.00  0.00           H
ATOM   1088  CB  SER    71      53.706  41.440  51.652  1.00  0.00           C
ATOM   1089  HB2 SER    71      52.926  41.929  52.235  1.00  0.00           H
ATOM   1090  HB3 SER    71      53.396  40.434  51.370  1.00  0.00           H
ATOM   1091  OG  SER    71      54.833  41.416  52.397  1.00  0.00           O
ATOM   1092  HG  SER    71      54.732  42.125  53.036  1.00  0.00           H
ATOM   1093  C   SER    71      54.899  41.631  49.406  1.00  0.00           C
ATOM   1094  O   SER    71      54.474  40.741  48.737  1.00  0.00           O
ATOM   1095  N   PRO    72      56.199  42.043  49.361  1.00  0.00           N
ATOM   1096  CD  PRO    72      56.915  43.013  50.181  1.00  0.00           C
ATOM   1097  HD2 PRO    72      56.674  42.928  51.240  1.00  0.00           H
ATOM   1098  HD3 PRO    72      56.624  44.022  49.889  1.00  0.00           H
ATOM   1099  CG  PRO    72      58.382  42.656  50.000  1.00  0.00           C
ATOM   1100  HG2 PRO    72      58.589  41.962  50.813  1.00  0.00           H
ATOM   1101  HG3 PRO    72      59.076  43.491  50.096  1.00  0.00           H
ATOM   1102  CB  PRO    72      58.471  41.826  48.742  1.00  0.00           C
ATOM   1103  HB2 PRO    72      59.237  41.060  48.856  1.00  0.00           H
ATOM   1104  HB3 PRO    72      58.557  42.461  47.859  1.00  0.00           H
ATOM   1105  CA  PRO    72      57.163  41.133  48.716  1.00  0.00           C
ATOM   1106  HA  PRO    72      56.922  40.963  47.667  1.00  0.00           H
ATOM   1107  C   PRO    72      57.341  39.730  49.410  1.00  0.00           C
ATOM   1108  O   PRO    72      58.052  38.874  48.894  1.00  0.00           O
ATOM   1109  N   HID    73      56.813  39.529  50.623  1.00  0.00           N
ATOM   1110  H   HID    73      56.366  40.334  51.035  1.00  0.00           H
ATOM   1111  CA  HID    73      56.923  38.288  51.355  1.00  0.00           C
ATOM   1112  HA  HID    73      57.772  37.700  51.008  1.00  0.00           H
ATOM   1113  CB  HID    73      57.160  38.467  52.843  1.00  0.00           C
ATOM   1114  HB2 HID    73      56.233  38.798  53.312  1.00  0.00           H
ATOM   1115  HB3 HID    73      57.301  37.529  53.380  1.00  0.00           H
ATOM   1116  CG  HID    73      58.341  39.376  53.160  1.00  0.00           C
ATOM   1117  ND1 HID    73      59.684  39.235  52.644  1.00  0.00           N
ATOM   1118  HD1 HID    73      60.142  38.500  52.123  1.00  0.00           H
ATOM   1119  CE1 HID    73      60.352  40.334  53.010  1.00  0.00           C
ATOM   1120  HE1 HID    73      61.422  40.375  52.874  1.00  0.00           H
ATOM   1121  NE2 HID    73      59.596  41.271  53.596  1.00  0.00           N
ATOM   1122  CD2 HID    73      58.326  40.620  53.685  1.00  0.00           C
ATOM   1123  HD2 HID    73      57.452  40.999  54.197  1.00  0.00           H
ATOM   1124  C   HID    73      55.773  37.314  51.011  1.00  0.00           C
ATOM   1125  O   HID    73      55.567  36.364  51.772  1.00  0.00           O
ATOM   1126  N   ARG    74      54.987  37.702  50.048  1.00  0.00           N
ATOM   1127  H   ARG    74      55.151  38.620  49.660  1.00  0.00           H
ATOM   1128  CA  ARG    74      53.837  36.993  49.532  1.00  0.00           C
ATOM   1129  HA  ARG    74      53.506  36.193  50.196  1.00  0.00           H
ATOM   1130  CB  ARG    74      52.743  37.980  49.296  1.00  0.00           C
ATOM   1131  HB2 ARG    74      52.825  38.856  49.940  1.00  0.00           H
ATOM   1132  HB3 ARG    74      52.877  38.393  48.297  1.00  0.00           H
ATOM   1133  CG  ARG    74      51.439  37.260  49.410  1.00  0.00           C
ATOM   1134  HG2 ARG    74      51.330  36.500  48.637  1.00  0.00           H
ATOM   1135  HG3 ARG    74      51.285  36.974  50.451  1.00  0.00           H
ATOM   1136  CD  ARG    74      50.365  38.323  49.191  1.00  0.00           C
ATOM   1137  HD2 ARG    74      50.505  39.171  49.862  1.00  0.00           H
ATOM   1138  HD3 ARG    74      50.448  38.711  48.176  1.00  0.00           H
ATOM   1139  NE  ARG    74      49.067  37.723  49.520  1.00  0.00           N
ATOM   1140  HE  ARG    74      49.133  36.829  49.985  1.00  0.00           H
ATOM   1141  CZ  ARG    74      47.900  38.220  49.223  1.00  0.00           C
ATOM   1142  NH1 ARG    74      46.797  37.596  49.459  1.00  0.00           N
ATOM   1143 HH11 ARG    74      46.839  36.679  49.882  1.00  0.00           H
ATOM   1144 HH12 ARG    74      45.933  38.071  49.244  1.00  0.00           H
ATOM   1145  NH2 ARG    74      47.694  39.363  48.593  1.00  0.00           N
ATOM   1146 HH21 ARG    74      48.375  40.106  48.661  1.00  0.00           H
ATOM   1147 HH22 ARG    74      46.783  39.674  48.290  1.00  0.00           H
ATOM   1148  C   ARG    74      54.312  36.199  48.233  1.00  0.00           C
ATOM   1149  O   ARG    74      55.150  36.706  47.449  1.00  0.00           O
ATOM   1150  N   THR    75      53.721  35.062  48.028  1.00  0.00           N
ATOM   1151  H   THR    75      52.975  34.790  48.652  1.00  0.00           H
ATOM   1152  CA  THR    75      53.927  34.055  46.934  1.00  0.00           C
ATOM   1153  HA  THR    75      54.475  34.586  46.156  1.00  0.00           H
ATOM   1154  CB  THR    75      54.758  32.848  47.335  1.00  0.00           C
ATOM   1155  HB  THR    75      54.823  32.168  46.486  1.00  0.00           H
ATOM   1156  CG2 THR    75      56.096  33.312  47.868  1.00  0.00           C
ATOM   1157 HG21 THR    75      56.635  33.970  47.187  1.00  0.00           H
ATOM   1158 HG22 THR    75      55.920  33.984  48.707  1.00  0.00           H
ATOM   1159 HG23 THR    75      56.708  32.535  48.327  1.00  0.00           H
ATOM   1160  OG1 THR    75      54.258  32.202  48.454  1.00  0.00           O
ATOM   1161  HG1 THR    75      53.311  32.345  48.516  1.00  0.00           H
ATOM   1162  C   THR    75      52.651  33.559  46.317  1.00  0.00           C
ATOM   1163  O   THR    75      51.693  33.341  47.042  1.00  0.00           O
ATOM   1164  N   LEU    76      52.614  33.410  45.001  1.00  0.00           N
ATOM   1165  H   LEU    76      53.515  33.504  44.554  1.00  0.00           H
ATOM   1166  CA  LEU    76      51.533  32.659  44.312  1.00  0.00           C
ATOM   1167  HA  LEU    76      50.583  32.792  44.830  1.00  0.00           H
ATOM   1168  CB  LEU    76      51.305  33.258  42.856  1.00  0.00           C
ATOM   1169  HB2 LEU    76      50.748  34.181  43.015  1.00  0.00           H
ATOM   1170  HB3 LEU    76      52.275  33.525  42.434  1.00  0.00           H
ATOM   1171  CG  LEU    76      50.513  32.498  41.818  1.00  0.00           C
ATOM   1172  HG  LEU    76      50.905  31.493  41.671  1.00  0.00           H
ATOM   1173  CD1 LEU    76      49.113  32.303  42.346  1.00  0.00           C
ATOM   1174 HD11 LEU    76      48.717  33.315  42.263  1.00  0.00           H
ATOM   1175 HD12 LEU    76      48.584  31.682  41.624  1.00  0.00           H
ATOM   1176 HD13 LEU    76      48.921  31.904  43.343  1.00  0.00           H
ATOM   1177  CD2 LEU    76      50.402  33.299  40.521  1.00  0.00           C
ATOM   1178 HD21 LEU    76      49.877  32.719  39.761  1.00  0.00           H
ATOM   1179 HD22 LEU    76      49.884  34.215  40.806  1.00  0.00           H
ATOM   1180 HD23 LEU    76      51.406  33.426  40.114  1.00  0.00           H
ATOM   1181  C   LEU    76      51.781  31.181  44.395  1.00  0.00           C
ATOM   1182  O   LEU    76      52.840  30.747  43.962  1.00  0.00           O
ATOM   1183  N   MET    77      50.995  30.393  45.041  1.00  0.00           N
ATOM   1184  H   MET    77      50.076  30.696  45.333  1.00  0.00           H
ATOM   1185  CA  MET    77      51.189  28.865  45.100  1.00  0.00           C
ATOM   1186  HA  MET    77      52.010  28.493  44.484  1.00  0.00           H
ATOM   1187  CB  MET    77      51.376  28.563  46.538  1.00  0.00           C
ATOM   1188  HB2 MET    77      50.692  29.176  47.126  1.00  0.00           H
ATOM   1189  HB3 MET    77      51.165  27.510  46.718  1.00  0.00           H
ATOM   1190  CG  MET    77      52.648  28.917  47.190  1.00  0.00           C
ATOM   1191  HG2 MET    77      53.304  29.502  46.545  1.00  0.00           H
ATOM   1192  HG3 MET    77      52.534  29.408  48.156  1.00  0.00           H
ATOM   1193  SD  MET    77      53.535  27.374  47.616  1.00  0.00           S
ATOM   1194  CE  MET    77      54.846  28.179  48.589  1.00  0.00           C
ATOM   1195  HE1 MET    77      54.400  28.664  49.458  1.00  0.00           H
ATOM   1196  HE2 MET    77      55.628  27.489  48.906  1.00  0.00           H
ATOM   1197  HE3 MET    77      55.222  28.965  47.933  1.00  0.00           H
ATOM   1198  C   MET    77      49.996  28.195  44.487  1.00  0.00           C
ATOM   1199  O   MET    77      48.976  28.892  44.416  1.00  0.00           O
ATOM   1200  N   SER    78      50.015  26.898  44.097  1.00  0.00           N
ATOM   1201  H   SER    78      50.920  26.448  44.121  1.00  0.00           H
ATOM   1202  CA  SER    78      48.920  26.039  43.712  1.00  0.00           C
ATOM   1203  HA  SER    78      47.932  26.404  43.993  1.00  0.00           H
ATOM   1204  CB  SER    78      48.890  26.042  42.178  1.00  0.00           C
ATOM   1205  HB2 SER    78      48.026  25.566  41.713  1.00  0.00           H
ATOM   1206  HB3 SER    78      48.845  27.096  41.904  1.00  0.00           H
ATOM   1207  OG  SER    78      50.110  25.532  41.697  1.00  0.00           O
ATOM   1208  HG  SER    78      50.463  26.202  41.107  1.00  0.00           H
ATOM   1209  C   SER    78      49.048  24.622  44.253  1.00  0.00           C
ATOM   1210  O   SER    78      50.160  24.160  44.529  1.00  0.00           O
ATOM   1211  N   CYS    79      47.886  24.022  44.587  1.00  0.00           N
ATOM   1212  H   CYS    79      46.989  24.442  44.394  1.00  0.00           H
ATOM   1213  CA  CYS    79      47.808  22.546  44.921  1.00  0.00           C
ATOM   1214  HA  CYS    79      48.715  22.082  44.533  1.00  0.00           H
ATOM   1215  CB  CYS    79      47.891  22.415  46.407  1.00  0.00           C
ATOM   1216  HB2 CYS    79      48.178  21.415  46.731  1.00  0.00           H
ATOM   1217  HB3 CYS    79      48.563  23.192  46.772  1.00  0.00           H
ATOM   1218  SG  CYS    79      46.294  22.844  47.272  1.00  0.00           S
ATOM   1219  HG  CYS    79      45.690  21.675  47.037  1.00  0.00           H
ATOM   1220  C   CYS    79      46.597  21.751  44.380  1.00  0.00           C
ATOM   1221  O   CYS    79      45.686  22.424  43.812  1.00  0.00           O
ATOM   1222  N   PRO    80      46.552  20.425  44.524  1.00  0.00           N
ATOM   1223  CD  PRO    80      47.437  19.520  45.194  1.00  0.00           C
ATOM   1224  HD2 PRO    80      47.201  19.399  46.251  1.00  0.00           H
ATOM   1225  HD3 PRO    80      48.455  19.866  45.016  1.00  0.00           H
ATOM   1226  CG  PRO    80      47.188  18.140  44.510  1.00  0.00           C
ATOM   1227  HG2 PRO    80      47.281  17.462  45.359  1.00  0.00           H
ATOM   1228  HG3 PRO    80      47.913  17.970  43.715  1.00  0.00           H
ATOM   1229  CB  PRO    80      45.790  18.197  43.879  1.00  0.00           C
ATOM   1230  HB2 PRO    80      45.124  17.571  44.473  1.00  0.00           H
ATOM   1231  HB3 PRO    80      45.831  17.879  42.837  1.00  0.00           H
ATOM   1232  CA  PRO    80      45.445  19.722  43.924  1.00  0.00           C
ATOM   1233  HA  PRO    80      45.438  20.025  42.877  1.00  0.00           H
ATOM   1234  C   PRO    80      44.116  20.050  44.565  1.00  0.00           C
ATOM   1235  O   PRO    80      44.049  20.351  45.751  1.00  0.00           O
ATOM   1236  N   VAL    81      43.033  20.106  43.751  1.00  0.00           N
ATOM   1237  H   VAL    81      43.007  19.536  42.917  1.00  0.00           H
ATOM   1238  CA  VAL    81      41.736  20.572  44.244  1.00  0.00           C
ATOM   1239  HA  VAL    81      41.899  21.618  44.502  1.00  0.00           H
ATOM   1240  CB  VAL    81      40.646  20.470  43.067  1.00  0.00           C
ATOM   1241  HB  VAL    81      41.122  21.022  42.256  1.00  0.00           H
ATOM   1242  CG1 VAL    81      40.191  18.973  42.661  1.00  0.00           C
ATOM   1243 HG11 VAL    81      39.525  19.172  41.822  1.00  0.00           H
ATOM   1244 HG12 VAL    81      41.094  18.407  42.431  1.00  0.00           H
ATOM   1245 HG13 VAL    81      39.641  18.491  43.470  1.00  0.00           H
ATOM   1246  CG2 VAL    81      39.318  21.238  43.359  1.00  0.00           C
ATOM   1247 HG21 VAL    81      39.670  22.207  43.712  1.00  0.00           H
ATOM   1248 HG22 VAL    81      38.842  21.368  42.387  1.00  0.00           H
ATOM   1249 HG23 VAL    81      38.596  20.749  44.014  1.00  0.00           H
ATOM   1250  C   VAL    81      41.327  19.895  45.594  1.00  0.00           C
ATOM   1251  O   VAL    81      41.438  18.685  45.782  1.00  0.00           O
ATOM   1252  N   GLY    82      40.754  20.702  46.503  1.00  0.00           N
ATOM   1253  H   GLY    82      40.887  21.677  46.275  1.00  0.00           H
ATOM   1254  CA  GLY    82      40.144  20.243  47.778  1.00  0.00           C
ATOM   1255  HA2 GLY    82      39.831  21.124  48.338  1.00  0.00           H
ATOM   1256  HA3 GLY    82      39.277  19.636  47.518  1.00  0.00           H
ATOM   1257  C   GLY    82      41.062  19.419  48.699  1.00  0.00           C
ATOM   1258  O   GLY    82      40.584  18.809  49.681  1.00  0.00           O
ATOM   1259  N   GLU    83      42.318  19.306  48.395  1.00  0.00           N
ATOM   1260  H   GLU    83      42.734  19.638  47.536  1.00  0.00           H
ATOM   1261  CA  GLU    83      43.388  19.085  49.434  1.00  0.00           C
ATOM   1262  HA  GLU    83      43.137  18.341  50.191  1.00  0.00           H
ATOM   1263  CB  GLU    83      44.727  18.741  48.642  1.00  0.00           C
ATOM   1264  HB2 GLU    83      45.023  19.542  47.962  1.00  0.00           H
ATOM   1265  HB3 GLU    83      45.559  18.709  49.345  1.00  0.00           H
ATOM   1266  CG  GLU    83      44.647  17.370  47.863  1.00  0.00           C
ATOM   1267  HG2 GLU    83      43.938  17.354  47.035  1.00  0.00           H
ATOM   1268  HG3 GLU    83      45.678  17.301  47.518  1.00  0.00           H
ATOM   1269  CD  GLU    83      44.290  16.195  48.823  1.00  0.00           C
ATOM   1270  OE1 GLU    83      44.871  16.144  49.963  1.00  0.00           O
ATOM   1271  OE2 GLU    83      43.533  15.260  48.538  1.00  0.00           O
ATOM   1272  C   GLU    83      43.481  20.269  50.297  1.00  0.00           C
ATOM   1273  O   GLU    83      43.066  21.401  49.873  1.00  0.00           O
ATOM   1274  N   ALA    84      44.255  20.192  51.366  1.00  0.00           N
ATOM   1275  H   ALA    84      44.647  19.293  51.611  1.00  0.00           H
ATOM   1276  CA  ALA    84      44.658  21.211  52.288  1.00  0.00           C
ATOM   1277  HA  ALA    84      43.863  21.956  52.336  1.00  0.00           H
ATOM   1278  CB  ALA    84      44.717  20.654  53.705  1.00  0.00           C
ATOM   1279  HB1 ALA    84      44.838  21.508  54.372  1.00  0.00           H
ATOM   1280  HB2 ALA    84      43.759  20.201  53.962  1.00  0.00           H
ATOM   1281  HB3 ALA    84      45.574  19.994  53.837  1.00  0.00           H
ATOM   1282  C   ALA    84      46.064  21.757  51.862  1.00  0.00           C
ATOM   1283  O   ALA    84      47.079  21.033  51.867  1.00  0.00           O
ATOM   1284  N   PRO    85      46.205  23.068  51.483  1.00  0.00           N
ATOM   1285  CD  PRO    85      45.044  23.985  51.375  1.00  0.00           C
ATOM   1286  HD2 PRO    85      44.439  24.135  52.270  1.00  0.00           H
ATOM   1287  HD3 PRO    85      44.413  23.706  50.531  1.00  0.00           H
ATOM   1288  CG  PRO    85      45.676  25.413  51.227  1.00  0.00           C
ATOM   1289  HG2 PRO    85      45.841  25.814  52.226  1.00  0.00           H
ATOM   1290  HG3 PRO    85      45.026  25.988  50.567  1.00  0.00           H
ATOM   1291  CB  PRO    85      47.045  25.147  50.571  1.00  0.00           C
ATOM   1292  HB2 PRO    85      47.713  25.929  50.937  1.00  0.00           H
ATOM   1293  HB3 PRO    85      46.899  25.229  49.494  1.00  0.00           H
ATOM   1294  CA  PRO    85      47.393  23.635  50.913  1.00  0.00           C
ATOM   1295  HA  PRO    85      47.724  23.203  49.969  1.00  0.00           H
ATOM   1296  C   PRO    85      48.597  23.560  51.896  1.00  0.00           C
ATOM   1297  O   PRO    85      48.526  24.119  52.963  1.00  0.00           O
ATOM   1298  N   SER    86      49.621  22.848  51.460  1.00  0.00           N
ATOM   1299  H   SER    86      49.519  22.468  50.530  1.00  0.00           H
ATOM   1300  CA  SER    86      50.817  22.473  52.218  1.00  0.00           C
ATOM   1301  HA  SER    86      50.853  23.075  53.126  1.00  0.00           H
ATOM   1302  CB  SER    86      50.559  21.084  52.793  1.00  0.00           C
ATOM   1303  HB2 SER    86      49.735  21.145  53.504  1.00  0.00           H
ATOM   1304  HB3 SER    86      50.307  20.332  52.045  1.00  0.00           H
ATOM   1305  OG  SER    86      51.733  20.587  53.464  1.00  0.00           O
ATOM   1306  HG  SER    86      51.497  20.722  54.385  1.00  0.00           H
ATOM   1307  C   SER    86      52.094  22.479  51.306  1.00  0.00           C
ATOM   1308  O   SER    86      52.038  22.099  50.149  1.00  0.00           O
ATOM   1309  N   PRO    87      53.308  22.864  51.878  1.00  0.00           N
ATOM   1310  CD  PRO    87      53.737  23.145  53.272  1.00  0.00           C
ATOM   1311  HD2 PRO    87      53.168  22.625  54.043  1.00  0.00           H
ATOM   1312  HD3 PRO    87      53.702  24.225  53.414  1.00  0.00           H
ATOM   1313  CG  PRO    87      55.285  22.744  53.382  1.00  0.00           C
ATOM   1314  HG2 PRO    87      55.281  21.668  53.563  1.00  0.00           H
ATOM   1315  HG3 PRO    87      55.782  23.313  54.169  1.00  0.00           H
ATOM   1316  CB  PRO    87      55.659  23.019  51.916  1.00  0.00           C
ATOM   1317  HB2 PRO    87      56.588  22.496  51.691  1.00  0.00           H
ATOM   1318  HB3 PRO    87      55.877  24.071  51.733  1.00  0.00           H
ATOM   1319  CA  PRO    87      54.484  22.567  51.038  1.00  0.00           C
ATOM   1320  HA  PRO    87      54.404  23.122  50.103  1.00  0.00           H
ATOM   1321  C   PRO    87      54.656  21.142  50.518  1.00  0.00           C
ATOM   1322  O   PRO    87      55.224  21.018  49.417  1.00  0.00           O
ATOM   1323  N   TYR    88      54.341  20.042  51.269  1.00  0.00           N
ATOM   1324  H   TYR    88      53.886  20.236  52.150  1.00  0.00           H
ATOM   1325  CA  TYR    88      54.275  18.653  50.859  1.00  0.00           C
ATOM   1326  HA  TYR    88      55.254  18.372  50.470  1.00  0.00           H
ATOM   1327  CB  TYR    88      53.870  17.824  52.143  1.00  0.00           C
ATOM   1328  HB2 TYR    88      52.821  17.940  52.416  1.00  0.00           H
ATOM   1329  HB3 TYR    88      53.872  16.769  51.872  1.00  0.00           H
ATOM   1330  CG  TYR    88      54.555  18.172  53.467  1.00  0.00           C
ATOM   1331  CD1 TYR    88      53.883  17.971  54.700  1.00  0.00           C
ATOM   1332  HD1 TYR    88      52.884  17.580  54.571  1.00  0.00           H
ATOM   1333  CE1 TYR    88      54.564  18.112  55.891  1.00  0.00           C
ATOM   1334  HE1 TYR    88      54.123  17.914  56.857  1.00  0.00           H
ATOM   1335  CZ  TYR    88      55.846  18.661  55.918  1.00  0.00           C
ATOM   1336  OH  TYR    88      56.466  19.010  57.076  1.00  0.00           O
ATOM   1337  HH  TYR    88      55.829  19.366  57.699  1.00  0.00           H
ATOM   1338  CE2 TYR    88      56.402  18.986  54.689  1.00  0.00           C
ATOM   1339  HE2 TYR    88      57.429  19.313  54.746  1.00  0.00           H
ATOM   1340  CD2 TYR    88      55.861  18.737  53.444  1.00  0.00           C
ATOM   1341  HD2 TYR    88      56.446  19.015  52.580  1.00  0.00           H
ATOM   1342  C   TYR    88      53.221  18.301  49.755  1.00  0.00           C
ATOM   1343  O   TYR    88      53.138  17.160  49.274  1.00  0.00           O
ATOM   1344  N   ASN    89      52.479  19.317  49.174  1.00  0.00           N
ATOM   1345  H   ASN    89      52.658  20.259  49.492  1.00  0.00           H
ATOM   1346  CA  ASN    89      51.531  19.086  48.020  1.00  0.00           C
ATOM   1347  HA  ASN    89      51.900  18.212  47.483  1.00  0.00           H
ATOM   1348  CB  ASN    89      50.169  18.643  48.569  1.00  0.00           C
ATOM   1349  HB2 ASN    89      49.524  18.495  47.702  1.00  0.00           H
ATOM   1350  HB3 ASN    89      50.273  17.715  49.131  1.00  0.00           H
ATOM   1351  CG  ASN    89      49.429  19.705  49.399  1.00  0.00           C
ATOM   1352  OD1 ASN    89      49.727  20.879  49.235  1.00  0.00           O
ATOM   1353  ND2 ASN    89      48.572  19.364  50.291  1.00  0.00           N
ATOM   1354 HD21 ASN    89      48.119  20.120  50.783  1.00  0.00           H
ATOM   1355 HD22 ASN    89      48.424  18.397  50.544  1.00  0.00           H
ATOM   1356  C   ASN    89      51.419  20.248  46.973  1.00  0.00           C
ATOM   1357  O   ASN    89      50.968  19.918  45.839  1.00  0.00           O
ATOM   1358  N   SER    90      51.778  21.537  47.402  1.00  0.00           N
ATOM   1359  H   SER    90      51.983  21.555  48.391  1.00  0.00           H
ATOM   1360  CA  SER    90      51.798  22.778  46.630  1.00  0.00           C
ATOM   1361  HA  SER    90      50.836  22.773  46.117  1.00  0.00           H
ATOM   1362  CB  SER    90      51.646  23.916  47.606  1.00  0.00           C
ATOM   1363  HB2 SER    90      52.578  23.924  48.171  1.00  0.00           H
ATOM   1364  HB3 SER    90      51.488  24.796  46.982  1.00  0.00           H
ATOM   1365  OG  SER    90      50.556  23.711  48.535  1.00  0.00           O
ATOM   1366  HG  SER    90      50.831  22.851  48.861  1.00  0.00           H
ATOM   1367  C   SER    90      53.038  22.967  45.714  1.00  0.00           C
ATOM   1368  O   SER    90      54.178  22.735  46.075  1.00  0.00           O
ATOM   1369  N   ARG    91      52.835  23.591  44.533  1.00  0.00           N
ATOM   1370  H   ARG    91      51.911  23.903  44.271  1.00  0.00           H
ATOM   1371  CA  ARG    91      53.893  24.171  43.664  1.00  0.00           C
ATOM   1372  HA  ARG    91      54.879  23.863  44.011  1.00  0.00           H
ATOM   1373  CB  ARG    91      53.675  23.614  42.260  1.00  0.00           C
ATOM   1374  HB2 ARG    91      52.692  23.865  41.858  1.00  0.00           H
ATOM   1375  HB3 ARG    91      54.418  24.070  41.606  1.00  0.00           H
ATOM   1376  CG  ARG    91      53.752  22.051  42.296  1.00  0.00           C
ATOM   1377  HG2 ARG    91      54.561  21.814  42.987  1.00  0.00           H
ATOM   1378  HG3 ARG    91      52.824  21.623  42.679  1.00  0.00           H
ATOM   1379  CD  ARG    91      53.970  21.413  40.916  1.00  0.00           C
ATOM   1380  HD2 ARG    91      54.951  21.675  40.520  1.00  0.00           H
ATOM   1381  HD3 ARG    91      53.896  20.327  40.981  1.00  0.00           H
ATOM   1382  NE  ARG    91      53.040  21.947  39.871  1.00  0.00           N
ATOM   1383  HE  ARG    91      52.827  22.930  39.790  1.00  0.00           H
ATOM   1384  CZ  ARG    91      52.132  21.127  39.310  1.00  0.00           C
ATOM   1385  NH1 ARG    91      51.080  21.645  38.708  1.00  0.00           N
ATOM   1386 HH11 ARG    91      50.938  22.644  38.668  1.00  0.00           H
ATOM   1387 HH12 ARG    91      50.594  21.142  37.981  1.00  0.00           H
ATOM   1388  NH2 ARG    91      52.340  19.871  39.090  1.00  0.00           N
ATOM   1389 HH21 ARG    91      53.265  19.535  39.313  1.00  0.00           H
ATOM   1390 HH22 ARG    91      51.588  19.217  38.924  1.00  0.00           H
ATOM   1391  C   ARG    91      53.822  25.661  43.707  1.00  0.00           C
ATOM   1392  O   ARG    91      52.766  26.197  43.427  1.00  0.00           O
ATOM   1393  N   PHE    92      54.913  26.365  43.818  1.00  0.00           N
ATOM   1394  H   PHE    92      55.766  25.827  43.873  1.00  0.00           H
ATOM   1395  CA  PHE    92      55.047  27.837  43.700  1.00  0.00           C
ATOM   1396  HA  PHE    92      54.315  28.392  44.287  1.00  0.00           H
ATOM   1397  CB  PHE    92      56.394  28.021  44.302  1.00  0.00           C
ATOM   1398  HB2 PHE    92      56.269  27.715  45.341  1.00  0.00           H
ATOM   1399  HB3 PHE    92      57.101  27.350  43.816  1.00  0.00           H
ATOM   1400  CG  PHE    92      57.016  29.430  44.145  1.00  0.00           C
ATOM   1401  CD1 PHE    92      56.759  30.421  45.167  1.00  0.00           C
ATOM   1402  HD1 PHE    92      56.051  30.273  45.969  1.00  0.00           H
ATOM   1403  CE1 PHE    92      57.417  31.678  45.064  1.00  0.00           C
ATOM   1404  HE1 PHE    92      57.370  32.417  45.850  1.00  0.00           H
ATOM   1405  CZ  PHE    92      58.309  31.913  44.012  1.00  0.00           C
ATOM   1406  HZ  PHE    92      58.877  32.831  43.985  1.00  0.00           H
ATOM   1407  CE2 PHE    92      58.637  30.913  43.022  1.00  0.00           C
ATOM   1408  HE2 PHE    92      59.253  31.029  42.142  1.00  0.00           H
ATOM   1409  CD2 PHE    92      58.064  29.626  43.172  1.00  0.00           C
ATOM   1410  HD2 PHE    92      58.134  28.836  42.438  1.00  0.00           H
ATOM   1411  C   PHE    92      55.140  28.281  42.229  1.00  0.00           C
ATOM   1412  O   PHE    92      55.932  27.672  41.500  1.00  0.00           O
ATOM   1413  N   GLU    93      54.295  29.184  41.792  1.00  0.00           N
ATOM   1414  H   GLU    93      53.739  29.655  42.491  1.00  0.00           H
ATOM   1415  CA  GLU    93      54.284  29.787  40.458  1.00  0.00           C
ATOM   1416  HA  GLU    93      54.616  29.093  39.684  1.00  0.00           H
ATOM   1417  CB  GLU    93      52.894  30.235  40.092  1.00  0.00           C
ATOM   1418  HB2 GLU    93      52.533  31.047  40.723  1.00  0.00           H
ATOM   1419  HB3 GLU    93      53.009  30.578  39.063  1.00  0.00           H
ATOM   1420  CG  GLU    93      51.766  29.113  40.136  1.00  0.00           C
ATOM   1421  HG2 GLU    93      51.629  28.888  41.194  1.00  0.00           H
ATOM   1422  HG3 GLU    93      50.824  29.490  39.737  1.00  0.00           H
ATOM   1423  CD  GLU    93      52.078  27.806  39.432  1.00  0.00           C
ATOM   1424  OE1 GLU    93      51.362  26.853  39.735  1.00  0.00           O
ATOM   1425  OE2 GLU    93      52.961  27.823  38.556  1.00  0.00           O
ATOM   1426  C   GLU    93      55.360  30.878  40.345  1.00  0.00           C
ATOM   1427  O   GLU    93      56.103  30.972  39.319  1.00  0.00           O
ATOM   1428  N   SER    94      55.333  31.787  41.345  1.00  0.00           N
ATOM   1429  H   SER    94      54.610  31.602  42.025  1.00  0.00           H
ATOM   1430  CA  SER    94      56.064  33.040  41.311  1.00  0.00           C
ATOM   1431  HA  SER    94      57.131  32.819  41.282  1.00  0.00           H
ATOM   1432  CB  SER    94      55.469  33.865  40.146  1.00  0.00           C
ATOM   1433  HB2 SER    94      56.124  34.735  40.117  1.00  0.00           H
ATOM   1434  HB3 SER    94      55.418  33.242  39.252  1.00  0.00           H
ATOM   1435  OG  SER    94      54.141  34.164  40.396  1.00  0.00           O
ATOM   1436  HG  SER    94      53.573  33.397  40.292  1.00  0.00           H
ATOM   1437  C   SER    94      55.803  33.776  42.609  1.00  0.00           C
ATOM   1438  O   SER    94      54.755  33.640  43.221  1.00  0.00           O
ATOM   1439  N   VAL    95      56.731  34.659  42.984  1.00  0.00           N
ATOM   1440  H   VAL    95      57.691  34.613  42.672  1.00  0.00           H
ATOM   1441  CA  VAL    95      56.509  35.836  43.945  1.00  0.00           C
ATOM   1442  HA  VAL    95      56.126  35.299  44.813  1.00  0.00           H
ATOM   1443  CB  VAL    95      57.874  36.595  44.301  1.00  0.00           C
ATOM   1444  HB  VAL    95      58.418  36.824  43.385  1.00  0.00           H
ATOM   1445  CG1 VAL    95      57.647  37.856  45.114  1.00  0.00           C
ATOM   1446 HG11 VAL    95      57.015  38.579  44.598  1.00  0.00           H
ATOM   1447 HG12 VAL    95      57.039  37.580  45.975  1.00  0.00           H
ATOM   1448 HG13 VAL    95      58.622  38.206  45.453  1.00  0.00           H
ATOM   1449  CG2 VAL    95      58.714  35.485  44.992  1.00  0.00           C
ATOM   1450 HG21 VAL    95      58.076  34.791  45.540  1.00  0.00           H
ATOM   1451 HG22 VAL    95      59.281  34.976  44.211  1.00  0.00           H
ATOM   1452 HG23 VAL    95      59.412  35.943  45.693  1.00  0.00           H
ATOM   1453  C   VAL    95      55.466  36.878  43.494  1.00  0.00           C
ATOM   1454  O   VAL    95      55.725  37.509  42.466  1.00  0.00           O
ATOM   1455  N   ALA    96      54.383  36.964  44.221  1.00  0.00           N
ATOM   1456  H   ALA    96      54.284  36.420  45.067  1.00  0.00           H
ATOM   1457  CA  ALA    96      53.221  37.720  43.694  1.00  0.00           C
ATOM   1458  HA  ALA    96      53.543  38.606  43.146  1.00  0.00           H
ATOM   1459  CB  ALA    96      52.537  36.846  42.602  1.00  0.00           C
ATOM   1460  HB1 ALA    96      53.094  36.578  41.704  1.00  0.00           H
ATOM   1461  HB2 ALA    96      52.194  35.966  43.146  1.00  0.00           H
ATOM   1462  HB3 ALA    96      51.624  37.269  42.181  1.00  0.00           H
ATOM   1463  C   ALA    96      52.214  38.130  44.757  1.00  0.00           C
ATOM   1464  O   ALA    96      52.304  37.541  45.792  1.00  0.00           O
ATOM   1465  N   TRP    97      51.315  38.999  44.414  1.00  0.00           N
ATOM   1466  H   TRP    97      51.511  39.532  43.579  1.00  0.00           H
ATOM   1467  CA  TRP    97      50.297  39.537  45.325  1.00  0.00           C
ATOM   1468  HA  TRP    97      50.181  38.935  46.226  1.00  0.00           H
ATOM   1469  CB  TRP    97      50.724  40.898  46.057  1.00  0.00           C
ATOM   1470  HB2 TRP    97      49.810  41.279  46.513  1.00  0.00           H
ATOM   1471  HB3 TRP    97      51.519  40.516  46.696  1.00  0.00           H
ATOM   1472  CG  TRP    97      51.347  41.896  45.175  1.00  0.00           C
ATOM   1473  CD1 TRP    97      52.654  42.204  45.113  1.00  0.00           C
ATOM   1474  HD1 TRP    97      53.399  41.683  45.695  1.00  0.00           H
ATOM   1475  NE1 TRP    97      52.810  43.361  44.397  1.00  0.00           N
ATOM   1476  HE1 TRP    97      53.671  43.890  44.410  1.00  0.00           H
ATOM   1477  CE2 TRP    97      51.654  43.812  43.770  1.00  0.00           C
ATOM   1478  CZ2 TRP    97      51.336  44.931  43.040  1.00  0.00           C
ATOM   1479  HZ2 TRP    97      52.037  45.684  42.709  1.00  0.00           H
ATOM   1480  CH2 TRP    97      49.991  45.091  42.643  1.00  0.00           C
ATOM   1481  HH2 TRP    97      49.617  45.904  42.038  1.00  0.00           H
ATOM   1482  CZ3 TRP    97      48.953  44.176  43.098  1.00  0.00           C
ATOM   1483  HZ3 TRP    97      47.940  44.201  42.727  1.00  0.00           H
ATOM   1484  CE3 TRP    97      49.343  43.163  43.979  1.00  0.00           C
ATOM   1485  HE3 TRP    97      48.639  42.489  44.445  1.00  0.00           H
ATOM   1486  CD2 TRP    97      50.672  42.954  44.360  1.00  0.00           C
ATOM   1487  C   TRP    97      48.880  39.561  44.661  1.00  0.00           C
ATOM   1488  O   TRP    97      47.885  39.904  45.357  1.00  0.00           O
ATOM   1489  N   SER    98      48.750  39.473  43.340  1.00  0.00           N
ATOM   1490  H   SER    98      49.549  39.198  42.788  1.00  0.00           H
ATOM   1491  CA  SER    98      47.457  39.353  42.683  1.00  0.00           C
ATOM   1492  HA  SER    98      46.687  38.939  43.336  1.00  0.00           H
ATOM   1493  CB  SER    98      46.952  40.747  42.109  1.00  0.00           C
ATOM   1494  HB2 SER    98      46.619  41.488  42.836  1.00  0.00           H
ATOM   1495  HB3 SER    98      47.817  41.184  41.608  1.00  0.00           H
ATOM   1496  OG  SER    98      45.838  40.712  41.208  1.00  0.00           O
ATOM   1497  HG  SER    98      45.179  40.282  41.759  1.00  0.00           H
ATOM   1498  C   SER    98      47.576  38.428  41.457  1.00  0.00           C
ATOM   1499  O   SER    98      48.631  38.438  40.801  1.00  0.00           O
ATOM   1500  N   ALA    99      46.604  37.537  41.136  1.00  0.00           N
ATOM   1501  H   ALA    99      45.687  37.577  41.557  1.00  0.00           H
ATOM   1502  CA  ALA    99      46.786  36.325  40.323  1.00  0.00           C
ATOM   1503  HA  ALA    99      47.717  36.335  39.755  1.00  0.00           H
ATOM   1504  CB  ALA    99      46.897  35.209  41.296  1.00  0.00           C
ATOM   1505  HB1 ALA    99      47.069  34.266  40.779  1.00  0.00           H
ATOM   1506  HB2 ALA    99      47.807  35.352  41.879  1.00  0.00           H
ATOM   1507  HB3 ALA    99      46.111  35.218  42.051  1.00  0.00           H
ATOM   1508  C   ALA    99      45.596  35.901  39.368  1.00  0.00           C
ATOM   1509  O   ALA    99      44.400  36.165  39.669  1.00  0.00           O
ATOM   1510  N   SER   100      45.863  35.069  38.369  1.00  0.00           N
ATOM   1511  H   SER   100      46.832  34.788  38.313  1.00  0.00           H
ATOM   1512  CA  SER   100      44.794  34.320  37.660  1.00  0.00           C
ATOM   1513  HA  SER   100      44.047  33.897  38.332  1.00  0.00           H
ATOM   1514  CB  SER   100      44.125  35.131  36.469  1.00  0.00           C
ATOM   1515  HB2 SER   100      43.647  36.045  36.820  1.00  0.00           H
ATOM   1516  HB3 SER   100      44.847  35.467  35.724  1.00  0.00           H
ATOM   1517  OG  SER   100      43.141  34.336  35.821  1.00  0.00           O
ATOM   1518  HG  SER   100      42.439  34.349  36.474  1.00  0.00           H
ATOM   1519  C   SER   100      45.356  33.023  37.105  1.00  0.00           C
ATOM   1520  O   SER   100      46.585  32.880  36.990  1.00  0.00           O
ATOM   1521  N   ALA   101      44.552  32.044  36.819  1.00  0.00           N
ATOM   1522  H   ALA   101      43.563  32.135  37.007  1.00  0.00           H
ATOM   1523  CA  ALA   101      45.028  30.719  36.242  1.00  0.00           C
ATOM   1524  HA  ALA   101      45.946  30.915  35.688  1.00  0.00           H
ATOM   1525  CB  ALA   101      45.221  29.723  37.421  1.00  0.00           C
ATOM   1526  HB1 ALA   101      45.968  30.188  38.064  1.00  0.00           H
ATOM   1527  HB2 ALA   101      44.323  29.482  37.991  1.00  0.00           H
ATOM   1528  HB3 ALA   101      45.746  28.806  37.155  1.00  0.00           H
ATOM   1529  C   ALA   101      43.979  30.162  35.234  1.00  0.00           C
ATOM   1530  O   ALA   101      42.736  30.281  35.502  1.00  0.00           O
ATOM   1531  N   CYX   102      44.440  29.556  34.167  1.00  0.00           N
ATOM   1532  H   CYX   102      45.416  29.495  33.916  1.00  0.00           H
ATOM   1533  CA  CYX   102      43.601  28.850  33.152  1.00  0.00           C
ATOM   1534  HA  CYX   102      42.963  28.184  33.732  1.00  0.00           H
ATOM   1535  CB  CYX   102      42.689  29.825  32.355  1.00  0.00           C
ATOM   1536  HB2 CYX   102      42.118  29.180  31.687  1.00  0.00           H
ATOM   1537  HB3 CYX   102      41.914  30.202  33.022  1.00  0.00           H
ATOM   1538  SG  CYX   102      43.599  31.103  31.389  1.00  0.00           S
ATOM   1539  C   CYX   102      44.426  28.003  32.197  1.00  0.00           C
ATOM   1540  O   CYX   102      45.659  27.913  32.341  1.00  0.00           O
ATOM   1541  N   HIE   103      43.737  27.241  31.362  1.00  0.00           N
ATOM   1542  H   HIE   103      42.728  27.193  31.370  1.00  0.00           H
ATOM   1543  CA  HIE   103      44.366  26.158  30.581  1.00  0.00           C
ATOM   1544  HA  HIE   103      45.430  26.384  30.514  1.00  0.00           H
ATOM   1545  CB  HIE   103      44.141  24.841  31.361  1.00  0.00           C
ATOM   1546  HB2 HIE   103      44.295  25.033  32.424  1.00  0.00           H
ATOM   1547  HB3 HIE   103      43.074  24.637  31.277  1.00  0.00           H
ATOM   1548  CG  HIE   103      44.858  23.588  30.964  1.00  0.00           C
ATOM   1549  ND1 HIE   103      44.605  22.804  29.835  1.00  0.00           N
ATOM   1550  CE1 HIE   103      45.401  21.767  29.974  1.00  0.00           C
ATOM   1551  HE1 HIE   103      45.593  20.991  29.248  1.00  0.00           H
ATOM   1552  NE2 HIE   103      46.163  21.888  31.055  1.00  0.00           N
ATOM   1553  HE2 HIE   103      46.977  21.352  31.322  1.00  0.00           H
ATOM   1554  CD2 HIE   103      45.804  22.991  31.689  1.00  0.00           C
ATOM   1555  HD2 HIE   103      46.152  23.405  32.625  1.00  0.00           H
ATOM   1556  C   HIE   103      43.822  26.146  29.154  1.00  0.00           C
ATOM   1557  O   HIE   103      42.625  25.950  28.939  1.00  0.00           O
ATOM   1558  N   ASP   104      44.832  26.158  28.258  1.00  0.00           N
ATOM   1559  H   ASP   104      45.769  26.160  28.632  1.00  0.00           H
ATOM   1560  CA  ASP   104      44.603  26.214  26.832  1.00  0.00           C
ATOM   1561  HA  ASP   104      43.744  26.835  26.580  1.00  0.00           H
ATOM   1562  CB  ASP   104      45.669  27.079  26.161  1.00  0.00           C
ATOM   1563  HB2 ASP   104      45.352  27.551  25.231  1.00  0.00           H
ATOM   1564  HB3 ASP   104      45.840  27.985  26.742  1.00  0.00           H
ATOM   1565  CG  ASP   104      46.929  26.314  25.892  1.00  0.00           C
ATOM   1566  OD1 ASP   104      47.322  25.320  26.518  1.00  0.00           O
ATOM   1567  OD2 ASP   104      47.693  26.789  24.993  1.00  0.00           O
ATOM   1568  C   ASP   104      44.457  24.833  26.172  1.00  0.00           C
ATOM   1569  O   ASP   104      44.145  24.894  24.975  1.00  0.00           O
ATOM   1570  N   GLY   105      44.536  23.691  26.810  1.00  0.00           N
ATOM   1571  H   GLY   105      44.617  23.672  27.817  1.00  0.00           H
ATOM   1572  CA  GLY   105      44.641  22.386  26.069  1.00  0.00           C
ATOM   1573  HA2 GLY   105      43.968  21.609  26.432  1.00  0.00           H
ATOM   1574  HA3 GLY   105      44.595  22.511  24.986  1.00  0.00           H
ATOM   1575  C   GLY   105      45.944  21.757  26.421  1.00  0.00           C
ATOM   1576  O   GLY   105      46.046  20.621  26.910  1.00  0.00           O
ATOM   1577  N   THR   106      47.051  22.416  26.152  1.00  0.00           N
ATOM   1578  H   THR   106      47.025  23.376  25.839  1.00  0.00           H
ATOM   1579  CA  THR   106      48.388  21.895  26.441  1.00  0.00           C
ATOM   1580  HA  THR   106      48.483  20.821  26.282  1.00  0.00           H
ATOM   1581  CB  THR   106      49.332  22.578  25.485  1.00  0.00           C
ATOM   1582  HB  THR   106      49.476  23.649  25.628  1.00  0.00           H
ATOM   1583  CG2 THR   106      50.775  21.970  25.443  1.00  0.00           C
ATOM   1584 HG21 THR   106      50.756  20.881  25.476  1.00  0.00           H
ATOM   1585 HG22 THR   106      51.283  22.362  24.562  1.00  0.00           H
ATOM   1586 HG23 THR   106      51.391  22.407  26.229  1.00  0.00           H
ATOM   1587  OG1 THR   106      49.007  22.268  24.193  1.00  0.00           O
ATOM   1588  HG1 THR   106      48.383  22.888  23.809  1.00  0.00           H
ATOM   1589  C   THR   106      48.694  22.088  27.906  1.00  0.00           C
ATOM   1590  O   THR   106      48.926  21.087  28.597  1.00  0.00           O
ATOM   1591  N   SER   107      48.547  23.325  28.484  1.00  0.00           N
ATOM   1592  H   SER   107      48.288  24.098  27.889  1.00  0.00           H
ATOM   1593  CA  SER   107      49.008  23.636  29.828  1.00  0.00           C
ATOM   1594  HA  SER   107      48.873  22.717  30.398  1.00  0.00           H
ATOM   1595  CB  SER   107      50.513  24.023  29.713  1.00  0.00           C
ATOM   1596  HB2 SER   107      51.035  23.146  29.331  1.00  0.00           H
ATOM   1597  HB3 SER   107      50.575  24.672  28.839  1.00  0.00           H
ATOM   1598  OG  SER   107      51.238  24.623  30.773  1.00  0.00           O
ATOM   1599  HG  SER   107      51.133  24.022  31.516  1.00  0.00           H
ATOM   1600  C   SER   107      48.322  24.735  30.532  1.00  0.00           C
ATOM   1601  O   SER   107      47.778  25.611  29.910  1.00  0.00           O
ATOM   1602  N   TRP   108      48.492  24.790  31.863  1.00  0.00           N
ATOM   1603  H   TRP   108      49.036  24.104  32.365  1.00  0.00           H
ATOM   1604  CA  TRP   108      48.194  25.977  32.664  1.00  0.00           C
ATOM   1605  HA  TRP   108      47.110  26.081  32.598  1.00  0.00           H
ATOM   1606  CB  TRP   108      48.480  25.603  34.154  1.00  0.00           C
ATOM   1607  HB2 TRP   108      49.509  25.325  34.380  1.00  0.00           H
ATOM   1608  HB3 TRP   108      48.194  26.509  34.689  1.00  0.00           H
ATOM   1609  CG  TRP   108      47.614  24.402  34.655  1.00  0.00           C
ATOM   1610  CD1 TRP   108      48.030  23.130  34.634  1.00  0.00           C
ATOM   1611  HD1 TRP   108      49.022  22.756  34.424  1.00  0.00           H
ATOM   1612  NE1 TRP   108      47.087  22.303  35.256  1.00  0.00           N
ATOM   1613  HE1 TRP   108      47.050  21.294  35.247  1.00  0.00           H
ATOM   1614  CE2 TRP   108      45.924  23.031  35.399  1.00  0.00           C
ATOM   1615  CZ2 TRP   108      44.640  22.735  35.901  1.00  0.00           C
ATOM   1616  HZ2 TRP   108      44.455  21.705  36.170  1.00  0.00           H
ATOM   1617  CH2 TRP   108      43.583  23.710  36.039  1.00  0.00           C
ATOM   1618  HH2 TRP   108      42.596  23.359  36.298  1.00  0.00           H
ATOM   1619  CZ3 TRP   108      43.841  25.047  35.653  1.00  0.00           C
ATOM   1620  HZ3 TRP   108      43.066  25.796  35.725  1.00  0.00           H
ATOM   1621  CE3 TRP   108      45.133  25.363  35.194  1.00  0.00           C
ATOM   1622  HE3 TRP   108      45.306  26.393  34.921  1.00  0.00           H
ATOM   1623  CD2 TRP   108      46.195  24.418  35.018  1.00  0.00           C
ATOM   1624  C   TRP   108      48.976  27.182  32.202  1.00  0.00           C
ATOM   1625  O   TRP   108      50.199  27.178  32.088  1.00  0.00           O
ATOM   1626  N   LEU   109      48.253  28.263  31.786  1.00  0.00           N
ATOM   1627  H   LEU   109      47.260  28.118  31.678  1.00  0.00           H
ATOM   1628  CA  LEU   109      48.654  29.676  31.683  1.00  0.00           C
ATOM   1629  HA  LEU   109      49.732  29.720  31.529  1.00  0.00           H
ATOM   1630  CB  LEU   109      47.917  30.483  30.498  1.00  0.00           C
ATOM   1631  HB2 LEU   109      48.332  30.139  29.551  1.00  0.00           H
ATOM   1632  HB3 LEU   109      46.872  30.182  30.424  1.00  0.00           H
ATOM   1633  CG  LEU   109      48.110  31.973  30.566  1.00  0.00           C
ATOM   1634  HG  LEU   109      47.609  32.377  31.446  1.00  0.00           H
ATOM   1635  CD1 LEU   109      49.557  32.385  30.524  1.00  0.00           C
ATOM   1636 HD11 LEU   109      50.104  31.896  31.330  1.00  0.00           H
ATOM   1637 HD12 LEU   109      50.028  32.109  29.581  1.00  0.00           H
ATOM   1638 HD13 LEU   109      49.550  33.463  30.688  1.00  0.00           H
ATOM   1639  CD2 LEU   109      47.427  32.472  29.255  1.00  0.00           C
ATOM   1640 HD21 LEU   109      46.357  32.370  29.071  1.00  0.00           H
ATOM   1641 HD22 LEU   109      47.548  33.553  29.325  1.00  0.00           H
ATOM   1642 HD23 LEU   109      48.021  31.990  28.478  1.00  0.00           H
ATOM   1643  C   LEU   109      48.296  30.332  33.012  1.00  0.00           C
ATOM   1644  O   LEU   109      47.127  30.444  33.418  1.00  0.00           O
ATOM   1645  N   THR   110      49.361  30.770  33.725  1.00  0.00           N
ATOM   1646  H   THR   110      50.282  30.556  33.368  1.00  0.00           H
ATOM   1647  CA  THR   110      49.213  31.547  34.968  1.00  0.00           C
ATOM   1648  HA  THR   110      48.155  31.668  35.199  1.00  0.00           H
ATOM   1649  CB  THR   110      49.952  30.852  36.140  1.00  0.00           C
ATOM   1650  HB  THR   110      49.544  31.303  37.045  1.00  0.00           H
ATOM   1651  CG2 THR   110      49.680  29.357  36.380  1.00  0.00           C
ATOM   1652 HG21 THR   110      48.614  29.164  36.497  1.00  0.00           H
ATOM   1653 HG22 THR   110      50.117  28.790  35.558  1.00  0.00           H
ATOM   1654 HG23 THR   110      50.191  28.924  37.240  1.00  0.00           H
ATOM   1655  OG1 THR   110      51.333  30.976  36.009  1.00  0.00           O
ATOM   1656  HG1 THR   110      51.688  31.838  36.238  1.00  0.00           H
ATOM   1657  C   THR   110      49.712  32.972  34.797  1.00  0.00           C
ATOM   1658  O   THR   110      50.494  33.318  33.897  1.00  0.00           O
ATOM   1659  N   ILE   111      49.159  33.843  35.654  1.00  0.00           N
ATOM   1660  H   ILE   111      48.458  33.487  36.289  1.00  0.00           H
ATOM   1661  CA  ILE   111      49.434  35.304  35.720  1.00  0.00           C
ATOM   1662  HA  ILE   111      50.278  35.516  35.062  1.00  0.00           H
ATOM   1663  CB  ILE   111      48.181  36.087  35.114  1.00  0.00           C
ATOM   1664  HB  ILE   111      47.287  35.854  35.691  1.00  0.00           H
ATOM   1665  CG2 ILE   111      48.507  37.611  35.200  1.00  0.00           C
ATOM   1666 HG21 ILE   111      49.480  37.864  34.779  1.00  0.00           H
ATOM   1667 HG22 ILE   111      47.858  38.236  34.587  1.00  0.00           H
ATOM   1668 HG23 ILE   111      48.539  37.927  36.242  1.00  0.00           H
ATOM   1669  CG1 ILE   111      47.886  35.716  33.661  1.00  0.00           C
ATOM   1670 HG12 ILE   111      47.645  36.665  33.182  1.00  0.00           H
ATOM   1671 HG13 ILE   111      48.755  35.302  33.149  1.00  0.00           H
ATOM   1672  CD1 ILE   111      46.726  34.792  33.431  1.00  0.00           C
ATOM   1673 HD11 ILE   111      46.607  34.656  32.356  1.00  0.00           H
ATOM   1674 HD12 ILE   111      46.838  33.892  34.035  1.00  0.00           H
ATOM   1675 HD13 ILE   111      45.832  35.310  33.775  1.00  0.00           H
ATOM   1676  C   ILE   111      49.744  35.521  37.235  1.00  0.00           C
ATOM   1677  O   ILE   111      48.904  35.125  38.044  1.00  0.00           O
ATOM   1678  N   GLY   112      50.915  36.235  37.498  1.00  0.00           N
ATOM   1679  H   GLY   112      51.364  36.487  36.629  1.00  0.00           H
ATOM   1680  CA  GLY   112      51.330  36.837  38.847  1.00  0.00           C
ATOM   1681  HA2 GLY   112      50.461  36.749  39.499  1.00  0.00           H
ATOM   1682  HA3 GLY   112      52.106  36.291  39.384  1.00  0.00           H
ATOM   1683  C   GLY   112      51.736  38.244  38.642  1.00  0.00           C
ATOM   1684  O   GLY   112      52.525  38.563  37.769  1.00  0.00           O
ATOM   1685  N   ILE   113      51.071  39.076  39.472  1.00  0.00           N
ATOM   1686  H   ILE   113      50.307  38.706  40.019  1.00  0.00           H
ATOM   1687  CA  ILE   113      51.462  40.531  39.652  1.00  0.00           C
ATOM   1688  HA  ILE   113      52.158  40.693  38.830  1.00  0.00           H
ATOM   1689  CB  ILE   113      50.230  41.379  39.642  1.00  0.00           C
ATOM   1690  HB  ILE   113      49.536  41.005  40.396  1.00  0.00           H
ATOM   1691  CG2 ILE   113      50.412  42.856  40.094  1.00  0.00           C
ATOM   1692 HG21 ILE   113      49.475  43.398  40.220  1.00  0.00           H
ATOM   1693 HG22 ILE   113      50.900  42.999  41.058  1.00  0.00           H
ATOM   1694 HG23 ILE   113      50.972  43.375  39.316  1.00  0.00           H
ATOM   1695  CG1 ILE   113      49.477  41.370  38.285  1.00  0.00           C
ATOM   1696 HG12 ILE   113      50.174  41.792  37.561  1.00  0.00           H
ATOM   1697 HG13 ILE   113      49.314  40.371  37.881  1.00  0.00           H
ATOM   1698  CD1 ILE   113      48.088  42.137  38.381  1.00  0.00           C
ATOM   1699 HD11 ILE   113      47.571  42.279  37.433  1.00  0.00           H
ATOM   1700 HD12 ILE   113      47.407  41.787  39.157  1.00  0.00           H
ATOM   1701 HD13 ILE   113      48.324  43.176  38.612  1.00  0.00           H
ATOM   1702  C   ILE   113      52.290  40.676  40.895  1.00  0.00           C
ATOM   1703  O   ILE   113      52.100  40.116  41.974  1.00  0.00           O
ATOM   1704  N   SER   114      53.261  41.617  40.727  1.00  0.00           N
ATOM   1705  H   SER   114      53.219  42.065  39.822  1.00  0.00           H
ATOM   1706  CA  SER   114      54.340  41.738  41.638  1.00  0.00           C
ATOM   1707  HA  SER   114      53.961  41.425  42.611  1.00  0.00           H
ATOM   1708  CB  SER   114      55.351  40.665  41.346  1.00  0.00           C
ATOM   1709  HB2 SER   114      56.192  40.636  42.038  1.00  0.00           H
ATOM   1710  HB3 SER   114      54.836  39.715  41.492  1.00  0.00           H
ATOM   1711  OG  SER   114      55.765  40.824  39.992  1.00  0.00           O
ATOM   1712  HG  SER   114      55.077  40.651  39.344  1.00  0.00           H
ATOM   1713  C   SER   114      54.951  43.139  41.658  1.00  0.00           C
ATOM   1714  O   SER   114      54.844  43.933  40.722  1.00  0.00           O
ATOM   1715  N   GLY   115      55.714  43.479  42.653  1.00  0.00           N
ATOM   1716  H   GLY   115      55.945  42.762  43.325  1.00  0.00           H
ATOM   1717  CA  GLY   115      56.504  44.744  42.875  1.00  0.00           C
ATOM   1718  HA2 GLY   115      57.333  44.491  43.537  1.00  0.00           H
ATOM   1719  HA3 GLY   115      56.988  45.120  41.973  1.00  0.00           H
ATOM   1720  C   GLY   115      55.722  45.900  43.573  1.00  0.00           C
ATOM   1721  O   GLY   115      54.626  45.625  44.071  1.00  0.00           O
ATOM   1722  N   PRO   116      56.284  47.140  43.639  1.00  0.00           N
ATOM   1723  CD  PRO   116      57.699  47.309  43.353  1.00  0.00           C
ATOM   1724  HD2 PRO   116      57.841  47.450  42.283  1.00  0.00           H
ATOM   1725  HD3 PRO   116      58.310  46.464  43.673  1.00  0.00           H
ATOM   1726  CG  PRO   116      58.098  48.621  43.989  1.00  0.00           C
ATOM   1727  HG2 PRO   116      58.778  49.128  43.305  1.00  0.00           H
ATOM   1728  HG3 PRO   116      58.541  48.407  44.963  1.00  0.00           H
ATOM   1729  CB  PRO   116      56.808  49.388  44.231  1.00  0.00           C
ATOM   1730  HB2 PRO   116      56.641  49.956  43.316  1.00  0.00           H
ATOM   1731  HB3 PRO   116      56.849  49.960  45.158  1.00  0.00           H
ATOM   1732  CA  PRO   116      55.660  48.353  44.303  1.00  0.00           C
ATOM   1733  HA  PRO   116      55.517  48.173  45.368  1.00  0.00           H
ATOM   1734  C   PRO   116      54.476  48.900  43.571  1.00  0.00           C
ATOM   1735  O   PRO   116      54.457  48.890  42.349  1.00  0.00           O
ATOM   1736  N   ASP   117      53.560  49.434  44.383  1.00  0.00           N
ATOM   1737  H   ASP   117      53.804  49.622  45.345  1.00  0.00           H
ATOM   1738  CA  ASP   117      52.264  50.012  43.984  1.00  0.00           C
ATOM   1739  HA  ASP   117      51.605  49.181  43.733  1.00  0.00           H
ATOM   1740  CB  ASP   117      51.657  50.763  45.180  1.00  0.00           C
ATOM   1741  HB2 ASP   117      52.425  51.353  45.681  1.00  0.00           H
ATOM   1742  HB3 ASP   117      50.926  51.530  44.921  1.00  0.00           H
ATOM   1743  CG  ASP   117      51.052  49.958  46.302  1.00  0.00           C
ATOM   1744  OD1 ASP   117      50.307  50.519  47.185  1.00  0.00           O
ATOM   1745  OD2 ASP   117      51.227  48.706  46.356  1.00  0.00           O
ATOM   1746  C   ASP   117      52.306  50.933  42.739  1.00  0.00           C
ATOM   1747  O   ASP   117      51.418  50.886  41.894  1.00  0.00           O
ATOM   1748  N   ASN   118      53.231  51.858  42.690  1.00  0.00           N
ATOM   1749  H   ASN   118      53.865  51.873  43.476  1.00  0.00           H
ATOM   1750  CA  ASN   118      53.453  52.716  41.583  1.00  0.00           C
ATOM   1751  HA  ASN   118      52.576  52.672  40.939  1.00  0.00           H
ATOM   1752  CB  ASN   118      53.567  54.103  42.173  1.00  0.00           C
ATOM   1753  HB2 ASN   118      54.584  54.280  42.525  1.00  0.00           H
ATOM   1754  HB3 ASN   118      53.338  54.786  41.355  1.00  0.00           H
ATOM   1755  CG  ASN   118      52.593  54.420  43.335  1.00  0.00           C
ATOM   1756  OD1 ASN   118      52.908  54.185  44.529  1.00  0.00           O
ATOM   1757  ND2 ASN   118      51.459  54.902  42.989  1.00  0.00           N
ATOM   1758 HD21 ASN   118      50.818  55.004  43.763  1.00  0.00           H
ATOM   1759 HD22 ASN   118      51.147  54.831  42.030  1.00  0.00           H
ATOM   1760  C   ASN   118      54.612  52.285  40.523  1.00  0.00           C
ATOM   1761  O   ASN   118      55.215  53.114  39.915  1.00  0.00           O
ATOM   1762  N   GLY   119      54.798  50.924  40.370  1.00  0.00           N
ATOM   1763  H   GLY   119      54.389  50.374  41.112  1.00  0.00           H
ATOM   1764  CA  GLY   119      55.563  50.291  39.392  1.00  0.00           C
ATOM   1765  HA2 GLY   119      55.165  50.801  38.515  1.00  0.00           H
ATOM   1766  HA3 GLY   119      56.625  50.527  39.460  1.00  0.00           H
ATOM   1767  C   GLY   119      55.278  48.833  39.181  1.00  0.00           C
ATOM   1768  O   GLY   119      56.112  48.042  38.728  1.00  0.00           O
ATOM   1769  N   ALA   120      53.952  48.419  39.465  1.00  0.00           N
ATOM   1770  H   ALA   120      53.313  49.082  39.878  1.00  0.00           H
ATOM   1771  CA  ALA   120      53.530  47.008  39.563  1.00  0.00           C
ATOM   1772  HA  ALA   120      54.101  46.448  40.304  1.00  0.00           H
ATOM   1773  CB  ALA   120      52.072  46.837  40.071  1.00  0.00           C
ATOM   1774  HB1 ALA   120      51.432  47.304  39.322  1.00  0.00           H
ATOM   1775  HB2 ALA   120      51.782  45.792  40.179  1.00  0.00           H
ATOM   1776  HB3 ALA   120      52.018  47.424  40.987  1.00  0.00           H
ATOM   1777  C   ALA   120      53.831  46.373  38.197  1.00  0.00           C
ATOM   1778  O   ALA   120      53.872  47.016  37.138  1.00  0.00           O
ATOM   1779  N   VAL   121      53.911  45.027  38.264  1.00  0.00           N
ATOM   1780  H   VAL   121      53.996  44.550  39.150  1.00  0.00           H
ATOM   1781  CA  VAL   121      54.149  44.264  37.019  1.00  0.00           C
ATOM   1782  HA  VAL   121      53.682  44.870  36.242  1.00  0.00           H
ATOM   1783  CB  VAL   121      55.615  44.250  36.691  1.00  0.00           C
ATOM   1784  HB  VAL   121      56.028  45.247  36.535  1.00  0.00           H
ATOM   1785  CG1 VAL   121      56.505  43.466  37.663  1.00  0.00           C
ATOM   1786 HG11 VAL   121      56.280  42.401  37.683  1.00  0.00           H
ATOM   1787 HG12 VAL   121      57.556  43.446  37.371  1.00  0.00           H
ATOM   1788 HG13 VAL   121      56.328  43.844  38.670  1.00  0.00           H
ATOM   1789  CG2 VAL   121      55.858  43.579  35.294  1.00  0.00           C
ATOM   1790 HG21 VAL   121      56.925  43.641  35.083  1.00  0.00           H
ATOM   1791 HG22 VAL   121      55.500  42.550  35.269  1.00  0.00           H
ATOM   1792 HG23 VAL   121      55.276  44.124  34.549  1.00  0.00           H
ATOM   1793  C   VAL   121      53.483  42.866  36.982  1.00  0.00           C
ATOM   1794  O   VAL   121      53.618  42.031  37.892  1.00  0.00           O
ATOM   1795  N   ALA   122      52.618  42.706  35.957  1.00  0.00           N
ATOM   1796  H   ALA   122      52.577  43.537  35.386  1.00  0.00           H
ATOM   1797  CA  ALA   122      52.071  41.398  35.543  1.00  0.00           C
ATOM   1798  HA  ALA   122      51.823  40.762  36.393  1.00  0.00           H
ATOM   1799  CB  ALA   122      50.801  41.495  34.761  1.00  0.00           C
ATOM   1800  HB1 ALA   122      50.003  41.859  35.408  1.00  0.00           H
ATOM   1801  HB2 ALA   122      50.880  42.170  33.907  1.00  0.00           H
ATOM   1802  HB3 ALA   122      50.428  40.533  34.409  1.00  0.00           H
ATOM   1803  C   ALA   122      53.129  40.532  34.816  1.00  0.00           C
ATOM   1804  O   ALA   122      53.920  41.037  33.966  1.00  0.00           O
ATOM   1805  N   VAL   123      53.194  39.199  35.108  1.00  0.00           N
ATOM   1806  H   VAL   123      52.791  38.907  35.986  1.00  0.00           H
ATOM   1807  CA  VAL   123      54.070  38.254  34.507  1.00  0.00           C
ATOM   1808  HA  VAL   123      54.410  38.737  33.592  1.00  0.00           H
ATOM   1809  CB  VAL   123      55.225  37.863  35.445  1.00  0.00           C
ATOM   1810  HB  VAL   123      54.833  37.335  36.314  1.00  0.00           H
ATOM   1811  CG1 VAL   123      56.158  36.900  34.680  1.00  0.00           C
ATOM   1812 HG11 VAL   123      56.738  37.393  33.900  1.00  0.00           H
ATOM   1813 HG12 VAL   123      56.823  36.424  35.401  1.00  0.00           H
ATOM   1814 HG13 VAL   123      55.647  36.072  34.190  1.00  0.00           H
ATOM   1815  CG2 VAL   123      56.093  39.028  35.957  1.00  0.00           C
ATOM   1816 HG21 VAL   123      56.866  38.512  36.525  1.00  0.00           H
ATOM   1817 HG22 VAL   123      56.381  39.621  35.088  1.00  0.00           H
ATOM   1818 HG23 VAL   123      55.565  39.667  36.665  1.00  0.00           H
ATOM   1819  C   VAL   123      53.235  37.051  34.146  1.00  0.00           C
ATOM   1820  O   VAL   123      52.546  36.468  35.014  1.00  0.00           O
ATOM   1821  N   LEU   124      53.418  36.589  32.947  1.00  0.00           N
ATOM   1822  H   LEU   124      54.210  36.942  32.430  1.00  0.00           H
ATOM   1823  CA  LEU   124      52.600  35.574  32.333  1.00  0.00           C
ATOM   1824  HA  LEU   124      51.746  35.263  32.933  1.00  0.00           H
ATOM   1825  CB  LEU   124      52.019  35.983  30.926  1.00  0.00           C
ATOM   1826  HB2 LEU   124      52.834  36.537  30.463  1.00  0.00           H
ATOM   1827  HB3 LEU   124      51.802  35.061  30.389  1.00  0.00           H
ATOM   1828  CG  LEU   124      50.729  36.904  30.874  1.00  0.00           C
ATOM   1829  HG  LEU   124      50.045  36.668  31.690  1.00  0.00           H
ATOM   1830  CD1 LEU   124      51.102  38.380  31.023  1.00  0.00           C
ATOM   1831 HD11 LEU   124      51.835  38.595  30.245  1.00  0.00           H
ATOM   1832 HD12 LEU   124      50.197  38.985  30.965  1.00  0.00           H
ATOM   1833 HD13 LEU   124      51.636  38.603  31.947  1.00  0.00           H
ATOM   1834  CD2 LEU   124      50.004  36.777  29.530  1.00  0.00           C
ATOM   1835 HD21 LEU   124      50.717  37.105  28.776  1.00  0.00           H
ATOM   1836 HD22 LEU   124      49.751  35.722  29.419  1.00  0.00           H
ATOM   1837 HD23 LEU   124      49.123  37.417  29.573  1.00  0.00           H
ATOM   1838  C   LEU   124      53.508  34.353  32.154  1.00  0.00           C
ATOM   1839  O   LEU   124      54.662  34.453  31.727  1.00  0.00           O
ATOM   1840  N   LYS   125      52.945  33.199  32.611  1.00  0.00           N
ATOM   1841  H   LYS   125      51.981  33.146  32.904  1.00  0.00           H
ATOM   1842  CA  LYS   125      53.787  31.946  32.776  1.00  0.00           C
ATOM   1843  HA  LYS   125      54.652  31.972  32.112  1.00  0.00           H
ATOM   1844  CB  LYS   125      54.271  31.815  34.211  1.00  0.00           C
ATOM   1845  HB2 LYS   125      53.437  31.812  34.912  1.00  0.00           H
ATOM   1846  HB3 LYS   125      54.695  30.813  34.282  1.00  0.00           H
ATOM   1847  CG  LYS   125      55.332  32.839  34.730  1.00  0.00           C
ATOM   1848  HG2 LYS   125      56.142  33.058  34.035  1.00  0.00           H
ATOM   1849  HG3 LYS   125      54.936  33.819  34.995  1.00  0.00           H
ATOM   1850  CD  LYS   125      55.960  32.193  35.972  1.00  0.00           C
ATOM   1851  HD2 LYS   125      56.639  32.864  36.497  1.00  0.00           H
ATOM   1852  HD3 LYS   125      55.188  31.817  36.643  1.00  0.00           H
ATOM   1853  CE  LYS   125      56.831  30.930  35.660  1.00  0.00           C
ATOM   1854  HE2 LYS   125      56.307  30.110  35.169  1.00  0.00           H
ATOM   1855  HE3 LYS   125      57.535  31.235  34.885  1.00  0.00           H
ATOM   1856  NZ  LYS   125      57.438  30.379  36.895  1.00  0.00           N
ATOM   1857  HZ1 LYS   125      56.728  30.294  37.609  1.00  0.00           H
ATOM   1858  HZ2 LYS   125      57.778  29.450  36.691  1.00  0.00           H
ATOM   1859  HZ3 LYS   125      58.203  30.851  37.355  1.00  0.00           H
ATOM   1860  C   LYS   125      53.038  30.719  32.202  1.00  0.00           C
ATOM   1861  O   LYS   125      51.874  30.496  32.518  1.00  0.00           O
ATOM   1862  N   TYR   126      53.699  29.930  31.324  1.00  0.00           N
ATOM   1863  H   TYR   126      54.694  30.080  31.238  1.00  0.00           H
ATOM   1864  CA  TYR   126      53.047  28.917  30.572  1.00  0.00           C
ATOM   1865  HA  TYR   126      52.312  28.412  31.200  1.00  0.00           H
ATOM   1866  CB  TYR   126      52.557  29.585  29.282  1.00  0.00           C
ATOM   1867  HB2 TYR   126      51.793  30.314  29.552  1.00  0.00           H
ATOM   1868  HB3 TYR   126      53.447  30.013  28.818  1.00  0.00           H
ATOM   1869  CG  TYR   126      51.868  28.631  28.332  1.00  0.00           C
ATOM   1870  CD1 TYR   126      52.554  28.251  27.219  1.00  0.00           C
ATOM   1871  HD1 TYR   126      53.594  28.526  27.123  1.00  0.00           H
ATOM   1872  CE1 TYR   126      51.985  27.329  26.299  1.00  0.00           C
ATOM   1873  HE1 TYR   126      52.580  27.033  25.449  1.00  0.00           H
ATOM   1874  CZ  TYR   126      50.718  26.770  26.541  1.00  0.00           C
ATOM   1875  OH  TYR   126      50.178  25.882  25.666  1.00  0.00           O
ATOM   1876  HH  TYR   126      49.248  26.075  25.532  1.00  0.00           H
ATOM   1877  CE2 TYR   126      50.023  27.155  27.716  1.00  0.00           C
ATOM   1878  HE2 TYR   126      49.090  26.642  27.892  1.00  0.00           H
ATOM   1879  CD2 TYR   126      50.586  28.088  28.621  1.00  0.00           C
ATOM   1880  HD2 TYR   126      50.089  28.520  29.477  1.00  0.00           H
ATOM   1881  C   TYR   126      54.093  27.901  30.230  1.00  0.00           C
ATOM   1882  O   TYR   126      55.203  28.283  29.959  1.00  0.00           O
ATOM   1883  N   ASN   127      53.733  26.599  30.363  1.00  0.00           N
ATOM   1884  H   ASN   127      52.783  26.336  30.583  1.00  0.00           H
ATOM   1885  CA  ASN   127      54.713  25.441  30.364  1.00  0.00           C
ATOM   1886  HA  ASN   127      54.101  24.634  30.765  1.00  0.00           H
ATOM   1887  CB  ASN   127      55.152  25.070  28.912  1.00  0.00           C
ATOM   1888  HB2 ASN   127      54.373  25.185  28.158  1.00  0.00           H
ATOM   1889  HB3 ASN   127      55.988  25.722  28.659  1.00  0.00           H
ATOM   1890  CG  ASN   127      55.690  23.703  28.779  1.00  0.00           C
ATOM   1891  OD1 ASN   127      55.313  22.844  29.530  1.00  0.00           O
ATOM   1892  ND2 ASN   127      56.436  23.337  27.750  1.00  0.00           N
ATOM   1893 HD21 ASN   127      56.752  22.383  27.649  1.00  0.00           H
ATOM   1894 HD22 ASN   127      56.780  23.981  27.051  1.00  0.00           H
ATOM   1895  C   ASN   127      55.822  25.712  31.445  1.00  0.00           C
ATOM   1896  O   ASN   127      57.013  25.461  31.202  1.00  0.00           O
ATOM   1897  N   GLY   128      55.466  26.373  32.543  1.00  0.00           N
ATOM   1898  H   GLY   128      54.481  26.579  32.618  1.00  0.00           H
ATOM   1899  CA  GLY   128      56.355  26.865  33.588  1.00  0.00           C
ATOM   1900  HA2 GLY   128      55.946  27.001  34.589  1.00  0.00           H
ATOM   1901  HA3 GLY   128      57.052  26.027  33.598  1.00  0.00           H
ATOM   1902  C   GLY   128      57.289  28.108  33.266  1.00  0.00           C
ATOM   1903  O   GLY   128      57.904  28.738  34.105  1.00  0.00           O
ATOM   1904  N   ILE   129      57.413  28.390  31.957  1.00  0.00           N
ATOM   1905  H   ILE   129      56.935  27.840  31.257  1.00  0.00           H
ATOM   1906  CA  ILE   129      58.256  29.417  31.332  1.00  0.00           C
ATOM   1907  HA  ILE   129      59.171  29.259  31.902  1.00  0.00           H
ATOM   1908  CB  ILE   129      58.532  29.085  29.855  1.00  0.00           C
ATOM   1909  HB  ILE   129      57.599  29.127  29.292  1.00  0.00           H
ATOM   1910  CG2 ILE   129      59.290  30.202  29.153  1.00  0.00           C
ATOM   1911 HG21 ILE   129      58.693  31.110  29.066  1.00  0.00           H
ATOM   1912 HG22 ILE   129      60.239  30.345  29.670  1.00  0.00           H
ATOM   1913 HG23 ILE   129      59.502  29.921  28.122  1.00  0.00           H
ATOM   1914  CG1 ILE   129      59.403  27.794  29.745  1.00  0.00           C
ATOM   1915 HG12 ILE   129      60.424  28.088  29.989  1.00  0.00           H
ATOM   1916 HG13 ILE   129      59.094  26.975  30.395  1.00  0.00           H
ATOM   1917  CD1 ILE   129      59.457  27.180  28.347  1.00  0.00           C
ATOM   1918 HD11 ILE   129      58.469  26.789  28.106  1.00  0.00           H
ATOM   1919 HD12 ILE   129      59.714  27.954  27.623  1.00  0.00           H
ATOM   1920 HD13 ILE   129      60.185  26.368  28.337  1.00  0.00           H
ATOM   1921  C   ILE   129      57.862  30.856  31.687  1.00  0.00           C
ATOM   1922  O   ILE   129      56.744  31.196  31.471  1.00  0.00           O
ATOM   1923  N   ILE   130      58.790  31.629  32.064  1.00  0.00           N
ATOM   1924  H   ILE   130      59.705  31.213  32.174  1.00  0.00           H
ATOM   1925  CA  ILE   130      58.652  33.102  32.190  1.00  0.00           C
ATOM   1926  HA  ILE   130      57.725  33.422  32.666  1.00  0.00           H
ATOM   1927  CB  ILE   130      59.770  33.781  33.101  1.00  0.00           C
ATOM   1928  HB  ILE   130      60.814  33.521  32.933  1.00  0.00           H
ATOM   1929  CG2 ILE   130      59.610  35.344  32.934  1.00  0.00           C
ATOM   1930 HG21 ILE   130      60.030  35.696  31.991  1.00  0.00           H
ATOM   1931 HG22 ILE   130      58.555  35.525  33.134  1.00  0.00           H
ATOM   1932 HG23 ILE   130      60.189  35.799  33.738  1.00  0.00           H
ATOM   1933  CG1 ILE   130      59.405  33.412  34.581  1.00  0.00           C
ATOM   1934 HG12 ILE   130      59.698  34.143  35.334  1.00  0.00           H
ATOM   1935 HG13 ILE   130      58.348  33.165  34.681  1.00  0.00           H
ATOM   1936  CD1 ILE   130      60.181  32.153  34.909  1.00  0.00           C
ATOM   1937 HD11 ILE   130      59.735  31.351  34.322  1.00  0.00           H
ATOM   1938 HD12 ILE   130      61.243  32.298  34.712  1.00  0.00           H
ATOM   1939 HD13 ILE   130      60.101  31.847  35.953  1.00  0.00           H
ATOM   1940  C   ILE   130      58.494  33.661  30.794  1.00  0.00           C
ATOM   1941  O   ILE   130      59.450  33.671  30.046  1.00  0.00           O
ATOM   1942  N   THR   131      57.276  34.165  30.473  1.00  0.00           N
ATOM   1943  H   THR   131      56.534  34.015  31.140  1.00  0.00           H
ATOM   1944  CA  THR   131      56.992  34.060  29.021  1.00  0.00           C
ATOM   1945  HA  THR   131      57.777  33.505  28.508  1.00  0.00           H
ATOM   1946  CB  THR   131      55.704  33.293  28.662  1.00  0.00           C
ATOM   1947  HB  THR   131      54.810  33.707  29.125  1.00  0.00           H
ATOM   1948  CG2 THR   131      55.528  33.246  27.194  1.00  0.00           C
ATOM   1949 HG21 THR   131      56.456  33.213  26.621  1.00  0.00           H
ATOM   1950 HG22 THR   131      54.910  32.372  26.990  1.00  0.00           H
ATOM   1951 HG23 THR   131      55.039  34.138  26.803  1.00  0.00           H
ATOM   1952  OG1 THR   131      55.806  31.953  29.130  1.00  0.00           O
ATOM   1953  HG1 THR   131      56.118  31.858  30.034  1.00  0.00           H
ATOM   1954  C   THR   131      56.826  35.490  28.447  1.00  0.00           C
ATOM   1955  O   THR   131      57.380  35.801  27.423  1.00  0.00           O
ATOM   1956  N   ASP   132      55.904  36.173  29.139  1.00  0.00           N
ATOM   1957  H   ASP   132      55.563  35.843  30.031  1.00  0.00           H
ATOM   1958  CA  ASP   132      55.567  37.491  28.725  1.00  0.00           C
ATOM   1959  HA  ASP   132      56.383  37.922  28.147  1.00  0.00           H
ATOM   1960  CB  ASP   132      54.328  37.438  27.710  1.00  0.00           C
ATOM   1961  HB2 ASP   132      54.471  36.501  27.170  1.00  0.00           H
ATOM   1962  HB3 ASP   132      53.451  37.407  28.356  1.00  0.00           H
ATOM   1963  CG  ASP   132      54.197  38.635  26.777  1.00  0.00           C
ATOM   1964  OD1 ASP   132      54.891  39.618  27.000  1.00  0.00           O
ATOM   1965  OD2 ASP   132      53.291  38.549  25.866  1.00  0.00           O
ATOM   1966  C   ASP   132      55.305  38.464  29.964  1.00  0.00           C
ATOM   1967  O   ASP   132      55.167  38.042  31.109  1.00  0.00           O
ATOM   1968  N   THR   133      54.999  39.732  29.665  1.00  0.00           N
ATOM   1969  H   THR   133      55.057  40.046  28.707  1.00  0.00           H
ATOM   1970  CA  THR   133      54.729  40.768  30.626  1.00  0.00           C
ATOM   1971  HA  THR   133      54.248  40.181  31.409  1.00  0.00           H
ATOM   1972  CB  THR   133      56.003  41.313  31.166  1.00  0.00           C
ATOM   1973  HB  THR   133      56.623  40.442  31.377  1.00  0.00           H
ATOM   1974  CG2 THR   133      56.755  42.108  30.097  1.00  0.00           C
ATOM   1975 HG21 THR   133      57.809  41.856  30.218  1.00  0.00           H
ATOM   1976 HG22 THR   133      56.507  41.871  29.063  1.00  0.00           H
ATOM   1977 HG23 THR   133      56.536  43.150  30.333  1.00  0.00           H
ATOM   1978  OG1 THR   133      55.719  42.135  32.269  1.00  0.00           O
ATOM   1979  HG1 THR   133      55.265  41.600  32.924  1.00  0.00           H
ATOM   1980  C   THR   133      53.737  41.837  30.169  1.00  0.00           C
ATOM   1981  O   THR   133      53.661  42.142  28.991  1.00  0.00           O
ATOM   1982  N   ILE   134      53.077  42.483  31.165  1.00  0.00           N
ATOM   1983  H   ILE   134      53.324  42.288  32.125  1.00  0.00           H
ATOM   1984  CA  ILE   134      52.479  43.860  31.050  1.00  0.00           C
ATOM   1985  HA  ILE   134      52.850  44.293  30.121  1.00  0.00           H
ATOM   1986  CB  ILE   134      50.964  43.902  30.995  1.00  0.00           C
ATOM   1987  HB  ILE   134      50.610  43.291  31.825  1.00  0.00           H
ATOM   1988  CG2 ILE   134      50.492  45.379  31.145  1.00  0.00           C
ATOM   1989 HG21 ILE   134      51.082  46.125  30.611  1.00  0.00           H
ATOM   1990 HG22 ILE   134      49.428  45.541  30.974  1.00  0.00           H
ATOM   1991 HG23 ILE   134      50.554  45.644  32.200  1.00  0.00           H
ATOM   1992  CG1 ILE   134      50.417  43.438  29.583  1.00  0.00           C
ATOM   1993 HG12 ILE   134      49.497  43.998  29.420  1.00  0.00           H
ATOM   1994 HG13 ILE   134      51.104  43.713  28.782  1.00  0.00           H
ATOM   1995  CD1 ILE   134      49.944  41.973  29.611  1.00  0.00           C
ATOM   1996 HD11 ILE   134      49.557  41.815  28.604  1.00  0.00           H
ATOM   1997 HD12 ILE   134      50.777  41.322  29.870  1.00  0.00           H
ATOM   1998 HD13 ILE   134      49.085  41.813  30.262  1.00  0.00           H
ATOM   1999  C   ILE   134      52.973  44.655  32.237  1.00  0.00           C
ATOM   2000  O   ILE   134      52.633  44.310  33.419  1.00  0.00           O
ATOM   2001  N   LYS   135      53.691  45.726  31.982  1.00  0.00           N
ATOM   2002  H   LYS   135      53.719  46.114  31.050  1.00  0.00           H
ATOM   2003  CA  LYS   135      54.235  46.702  33.010  1.00  0.00           C
ATOM   2004  HA  LYS   135      54.484  46.232  33.961  1.00  0.00           H
ATOM   2005  CB  LYS   135      55.549  47.389  32.608  1.00  0.00           C
ATOM   2006  HB2 LYS   135      55.319  47.772  31.615  1.00  0.00           H
ATOM   2007  HB3 LYS   135      55.726  48.159  33.359  1.00  0.00           H
ATOM   2008  CG  LYS   135      56.670  46.422  32.674  1.00  0.00           C
ATOM   2009  HG2 LYS   135      56.738  45.994  33.674  1.00  0.00           H
ATOM   2010  HG3 LYS   135      56.524  45.664  31.905  1.00  0.00           H
ATOM   2011  CD  LYS   135      58.032  47.065  32.402  1.00  0.00           C
ATOM   2012  HD2 LYS   135      58.039  47.539  31.421  1.00  0.00           H
ATOM   2013  HD3 LYS   135      58.290  47.807  33.158  1.00  0.00           H
ATOM   2014  CE  LYS   135      59.182  46.047  32.521  1.00  0.00           C
ATOM   2015  HE2 LYS   135      59.086  45.573  33.499  1.00  0.00           H
ATOM   2016  HE3 LYS   135      59.187  45.245  31.783  1.00  0.00           H
ATOM   2017  NZ  LYS   135      60.403  46.687  32.274  1.00  0.00           N
ATOM   2018  HZ1 LYS   135      60.530  46.860  31.287  1.00  0.00           H
ATOM   2019  HZ2 LYS   135      60.418  47.526  32.837  1.00  0.00           H
ATOM   2020  HZ3 LYS   135      61.119  46.067  32.623  1.00  0.00           H
ATOM   2021  C   LYS   135      53.135  47.667  33.371  1.00  0.00           C
ATOM   2022  O   LYS   135      52.479  48.220  32.502  1.00  0.00           O
ATOM   2023  N   SER   136      52.824  47.992  34.608  1.00  0.00           N
ATOM   2024  H   SER   136      53.295  47.394  35.273  1.00  0.00           H
ATOM   2025  CA  SER   136      52.020  49.132  35.092  1.00  0.00           C
ATOM   2026  HA  SER   136      50.958  48.907  34.995  1.00  0.00           H
ATOM   2027  CB  SER   136      52.248  49.348  36.584  1.00  0.00           C
ATOM   2028  HB2 SER   136      51.879  48.433  37.049  1.00  0.00           H
ATOM   2029  HB3 SER   136      53.307  49.555  36.742  1.00  0.00           H
ATOM   2030  OG  SER   136      51.645  50.537  37.090  1.00  0.00           O
ATOM   2031  HG  SER   136      50.708  50.575  36.885  1.00  0.00           H
ATOM   2032  C   SER   136      52.169  50.441  34.210  1.00  0.00           C
ATOM   2033  O   SER   136      53.341  50.784  33.911  1.00  0.00           O
ATOM   2034  N   TRP   137      51.045  51.113  33.809  1.00  0.00           N
ATOM   2035  H   TRP   137      50.139  50.738  34.050  1.00  0.00           H
ATOM   2036  CA  TRP   137      50.937  52.266  32.994  1.00  0.00           C
ATOM   2037  HA  TRP   137      51.988  52.457  32.782  1.00  0.00           H
ATOM   2038  CB  TRP   137      50.294  51.897  31.707  1.00  0.00           C
ATOM   2039  HB2 TRP   137      50.390  52.713  30.991  1.00  0.00           H
ATOM   2040  HB3 TRP   137      50.765  50.992  31.323  1.00  0.00           H
ATOM   2041  CG  TRP   137      48.837  51.491  31.811  1.00  0.00           C
ATOM   2042  CD1 TRP   137      47.729  52.225  31.592  1.00  0.00           C
ATOM   2043  HD1 TRP   137      47.880  53.237  31.246  1.00  0.00           H
ATOM   2044  NE1 TRP   137      46.586  51.470  31.740  1.00  0.00           N
ATOM   2045  HE1 TRP   137      45.600  51.671  31.662  1.00  0.00           H
ATOM   2046  CE2 TRP   137      46.870  50.205  32.084  1.00  0.00           C
ATOM   2047  CZ2 TRP   137      46.033  49.076  32.194  1.00  0.00           C
ATOM   2048  HZ2 TRP   137      44.976  49.277  32.114  1.00  0.00           H
ATOM   2049  CH2 TRP   137      46.599  47.812  32.501  1.00  0.00           C
ATOM   2050  HH2 TRP   137      45.906  46.993  32.631  1.00  0.00           H
ATOM   2051  CZ3 TRP   137      48.014  47.736  32.666  1.00  0.00           C
ATOM   2052  HZ3 TRP   137      48.508  46.804  32.895  1.00  0.00           H
ATOM   2053  CE3 TRP   137      48.848  48.924  32.529  1.00  0.00           C
ATOM   2054  HE3 TRP   137      49.917  48.901  32.681  1.00  0.00           H
ATOM   2055  CD2 TRP   137      48.306  50.196  32.154  1.00  0.00           C
ATOM   2056  C   TRP   137      50.447  53.547  33.688  1.00  0.00           C
ATOM   2057  O   TRP   137      51.143  54.533  33.701  1.00  0.00           O
ATOM   2058  N   ARG   138      49.278  53.499  34.300  1.00  0.00           N
ATOM   2059  H   ARG   138      48.693  52.675  34.305  1.00  0.00           H
ATOM   2060  CA  ARG   138      48.748  54.647  35.184  1.00  0.00           C
ATOM   2061  HA  ARG   138      48.900  55.622  34.725  1.00  0.00           H
ATOM   2062  CB  ARG   138      47.165  54.403  35.341  1.00  0.00           C
ATOM   2063  HB2 ARG   138      47.031  53.326  35.443  1.00  0.00           H
ATOM   2064  HB3 ARG   138      46.833  54.921  36.241  1.00  0.00           H
ATOM   2065  CG  ARG   138      46.305  54.820  34.105  1.00  0.00           C
ATOM   2066  HG2 ARG   138      46.798  54.387  33.235  1.00  0.00           H
ATOM   2067  HG3 ARG   138      45.335  54.345  34.255  1.00  0.00           H
ATOM   2068  CD  ARG   138      46.007  56.292  33.895  1.00  0.00           C
ATOM   2069  HD2 ARG   138      46.935  56.840  33.729  1.00  0.00           H
ATOM   2070  HD3 ARG   138      45.427  56.276  32.972  1.00  0.00           H
ATOM   2071  NE  ARG   138      45.335  56.918  35.059  1.00  0.00           N
ATOM   2072  HE  ARG   138      45.864  57.326  35.817  1.00  0.00           H
ATOM   2073  CZ  ARG   138      44.010  57.019  35.268  1.00  0.00           C
ATOM   2074  NH1 ARG   138      43.182  56.773  34.286  1.00  0.00           N
ATOM   2075 HH11 ARG   138      43.433  56.628  33.319  1.00  0.00           H
ATOM   2076 HH12 ARG   138      42.228  56.988  34.541  1.00  0.00           H
ATOM   2077  NH2 ARG   138      43.572  57.531  36.403  1.00  0.00           N
ATOM   2078 HH21 ARG   138      44.248  57.706  37.132  1.00  0.00           H
ATOM   2079 HH22 ARG   138      42.586  57.525  36.620  1.00  0.00           H
ATOM   2080  C   ARG   138      49.415  54.672  36.602  1.00  0.00           C
ATOM   2081  O   ARG   138      49.231  55.675  37.335  1.00  0.00           O
ATOM   2082  N   ASN   139      50.182  53.619  36.980  1.00  0.00           N
ATOM   2083  H   ASN   139      50.123  52.825  36.359  1.00  0.00           H
ATOM   2084  CA  ASN   139      50.894  53.587  38.235  1.00  0.00           C
ATOM   2085  HA  ASN   139      51.148  52.564  38.514  1.00  0.00           H
ATOM   2086  CB  ASN   139      52.140  54.495  38.052  1.00  0.00           C
ATOM   2087  HB2 ASN   139      51.868  55.550  38.036  1.00  0.00           H
ATOM   2088  HB3 ASN   139      52.787  54.433  38.927  1.00  0.00           H
ATOM   2089  CG  ASN   139      53.173  54.101  36.947  1.00  0.00           C
ATOM   2090  OD1 ASN   139      54.005  54.789  36.354  1.00  0.00           O
ATOM   2091  ND2 ASN   139      53.101  52.870  36.568  1.00  0.00           N
ATOM   2092 HD21 ASN   139      53.619  52.465  35.800  1.00  0.00           H
ATOM   2093 HD22 ASN   139      52.353  52.281  36.904  1.00  0.00           H
ATOM   2094  C   ASN   139      49.999  53.940  39.436  1.00  0.00           C
ATOM   2095  O   ASN   139      50.394  54.748  40.281  1.00  0.00           O
ATOM   2096  N   ASN   140      48.853  53.276  39.598  1.00  0.00           N
ATOM   2097  H   ASN   140      48.458  52.827  38.784  1.00  0.00           H
ATOM   2098  CA  ASN   140      48.238  53.116  40.870  1.00  0.00           C
ATOM   2099  HA  ASN   140      49.012  53.163  41.636  1.00  0.00           H
ATOM   2100  CB  ASN   140      47.302  54.318  41.000  1.00  0.00           C
ATOM   2101  HB2 ASN   140      47.794  55.279  40.859  1.00  0.00           H
ATOM   2102  HB3 ASN   140      46.563  54.339  40.199  1.00  0.00           H
ATOM   2103  CG  ASN   140      46.608  54.487  42.382  1.00  0.00           C
ATOM   2104  OD1 ASN   140      46.440  53.632  43.222  1.00  0.00           O
ATOM   2105  ND2 ASN   140      46.109  55.692  42.555  1.00  0.00           N
ATOM   2106 HD21 ASN   140      45.617  55.827  43.427  1.00  0.00           H
ATOM   2107 HD22 ASN   140      46.258  56.382  41.832  1.00  0.00           H
ATOM   2108  C   ASN   140      47.638  51.713  40.862  1.00  0.00           C
ATOM   2109  O   ASN   140      46.520  51.465  40.606  1.00  0.00           O
ATOM   2110  N   ILE   141      48.481  50.754  41.186  1.00  0.00           N
ATOM   2111  H   ILE   141      49.426  51.045  41.390  1.00  0.00           H
ATOM   2112  CA  ILE   141      48.154  49.340  41.523  1.00  0.00           C
ATOM   2113  HA  ILE   141      49.090  48.813  41.707  1.00  0.00           H
ATOM   2114  CB  ILE   141      47.402  49.150  42.878  1.00  0.00           C
ATOM   2115  HB  ILE   141      46.343  49.339  42.702  1.00  0.00           H
ATOM   2116  CG2 ILE   141      47.523  47.706  43.322  1.00  0.00           C
ATOM   2117 HG21 ILE   141      47.019  47.431  44.249  1.00  0.00           H
ATOM   2118 HG22 ILE   141      46.953  47.112  42.607  1.00  0.00           H
ATOM   2119 HG23 ILE   141      48.547  47.335  43.331  1.00  0.00           H
ATOM   2120  CG1 ILE   141      47.838  50.136  44.031  1.00  0.00           C
ATOM   2121 HG12 ILE   141      48.890  49.964  44.260  1.00  0.00           H
ATOM   2122 HG13 ILE   141      47.574  51.115  43.633  1.00  0.00           H
ATOM   2123  CD1 ILE   141      47.152  49.929  45.354  1.00  0.00           C
ATOM   2124 HD11 ILE   141      46.078  50.100  45.287  1.00  0.00           H
ATOM   2125 HD12 ILE   141      47.440  48.942  45.715  1.00  0.00           H
ATOM   2126 HD13 ILE   141      47.636  50.604  46.059  1.00  0.00           H
ATOM   2127  C   ILE   141      47.545  48.577  40.312  1.00  0.00           C
ATOM   2128  O   ILE   141      46.379  48.258  40.270  1.00  0.00           O
ATOM   2129  N   LEU   142      48.338  48.388  39.220  1.00  0.00           N
ATOM   2130  H   LEU   142      49.223  48.871  39.271  1.00  0.00           H
ATOM   2131  CA  LEU   142      47.936  47.410  38.201  1.00  0.00           C
ATOM   2132  HA  LEU   142      47.104  47.688  37.553  1.00  0.00           H
ATOM   2133  CB  LEU   142      49.109  47.109  37.270  1.00  0.00           C
ATOM   2134  HB2 LEU   142      49.213  48.009  36.665  1.00  0.00           H
ATOM   2135  HB3 LEU   142      49.996  46.932  37.877  1.00  0.00           H
ATOM   2136  CG  LEU   142      49.028  46.015  36.290  1.00  0.00           C
ATOM   2137  HG  LEU   142      49.103  45.083  36.850  1.00  0.00           H
ATOM   2138  CD1 LEU   142      47.724  45.881  35.515  1.00  0.00           C
ATOM   2139 HD11 LEU   142      46.943  45.465  36.152  1.00  0.00           H
ATOM   2140 HD12 LEU   142      47.420  46.876  35.189  1.00  0.00           H
ATOM   2141 HD13 LEU   142      47.882  45.086  34.787  1.00  0.00           H
ATOM   2142  CD2 LEU   142      50.220  46.034  35.327  1.00  0.00           C
ATOM   2143 HD21 LEU   142      50.194  45.176  34.656  1.00  0.00           H
ATOM   2144 HD22 LEU   142      50.084  46.968  34.780  1.00  0.00           H
ATOM   2145 HD23 LEU   142      51.202  45.918  35.783  1.00  0.00           H
ATOM   2146  C   LEU   142      47.524  46.072  38.883  1.00  0.00           C
ATOM   2147  O   LEU   142      48.446  45.491  39.557  1.00  0.00           O
ATOM   2148  N   ARG   143      46.331  45.566  38.740  1.00  0.00           N
ATOM   2149  H   ARG   143      45.674  46.214  38.330  1.00  0.00           H
ATOM   2150  CA  ARG   143      45.644  44.464  39.376  1.00  0.00           C
ATOM   2151  HA  ARG   143      46.419  43.816  39.785  1.00  0.00           H
ATOM   2152  CB  ARG   143      44.931  45.126  40.602  1.00  0.00           C
ATOM   2153  HB2 ARG   143      44.371  44.387  41.173  1.00  0.00           H
ATOM   2154  HB3 ARG   143      45.634  45.425  41.381  1.00  0.00           H
ATOM   2155  CG  ARG   143      43.951  46.266  40.286  1.00  0.00           C
ATOM   2156  HG2 ARG   143      44.346  46.911  39.501  1.00  0.00           H
ATOM   2157  HG3 ARG   143      42.984  45.802  40.096  1.00  0.00           H
ATOM   2158  CD  ARG   143      43.782  47.019  41.602  1.00  0.00           C
ATOM   2159  HD2 ARG   143      43.416  46.277  42.313  1.00  0.00           H
ATOM   2160  HD3 ARG   143      44.708  47.427  42.006  1.00  0.00           H
ATOM   2161  NE  ARG   143      42.733  48.118  41.494  1.00  0.00           N
ATOM   2162  HE  ARG   143      41.777  47.949  41.777  1.00  0.00           H
ATOM   2163  CZ  ARG   143      42.994  49.371  41.183  1.00  0.00           C
ATOM   2164  NH1 ARG   143      41.971  50.197  41.174  1.00  0.00           N
ATOM   2165 HH11 ARG   143      41.044  49.922  41.461  1.00  0.00           H
ATOM   2166 HH12 ARG   143      42.224  51.168  41.052  1.00  0.00           H
ATOM   2167  NH2 ARG   143      44.205  49.772  40.840  1.00  0.00           N
ATOM   2168 HH21 ARG   143      44.949  49.099  40.733  1.00  0.00           H
ATOM   2169 HH22 ARG   143      44.563  50.713  40.765  1.00  0.00           H
ATOM   2170  C   ARG   143      44.770  43.579  38.451  1.00  0.00           C
ATOM   2171  O   ARG   143      44.389  44.089  37.362  1.00  0.00           O
ATOM   2172  N   THR   144      44.598  42.323  38.732  1.00  0.00           N
ATOM   2173  H   THR   144      45.150  41.925  39.478  1.00  0.00           H
ATOM   2174  CA  THR   144      43.817  41.395  37.919  1.00  0.00           C
ATOM   2175  HA  THR   144      43.196  41.908  37.185  1.00  0.00           H
ATOM   2176  CB  THR   144      44.815  40.603  36.999  1.00  0.00           C
ATOM   2177  HB  THR   144      45.571  41.267  36.581  1.00  0.00           H
ATOM   2178  CG2 THR   144      45.592  39.573  37.826  1.00  0.00           C
ATOM   2179 HG21 THR   144      46.082  40.024  38.689  1.00  0.00           H
ATOM   2180 HG22 THR   144      44.983  38.706  38.081  1.00  0.00           H
ATOM   2181 HG23 THR   144      46.352  39.139  37.176  1.00  0.00           H
ATOM   2182  OG1 THR   144      44.152  39.955  35.907  1.00  0.00           O
ATOM   2183  HG1 THR   144      43.685  40.512  35.280  1.00  0.00           H
ATOM   2184  C   THR   144      42.950  40.501  38.814  1.00  0.00           C
ATOM   2185  O   THR   144      42.614  40.935  39.892  1.00  0.00           O
ATOM   2186  N   GLN   145      42.487  39.456  38.189  1.00  0.00           N
ATOM   2187  H   GLN   145      42.896  39.186  37.306  1.00  0.00           H
ATOM   2188  CA  GLN   145      41.147  38.887  38.527  1.00  0.00           C
ATOM   2189  HA  GLN   145      40.311  39.566  38.361  1.00  0.00           H
ATOM   2190  CB  GLN   145      40.805  37.687  37.581  1.00  0.00           C
ATOM   2191  HB2 GLN   145      41.544  36.906  37.755  1.00  0.00           H
ATOM   2192  HB3 GLN   145      39.792  37.368  37.831  1.00  0.00           H
ATOM   2193  CG  GLN   145      40.733  38.107  36.102  1.00  0.00           C
ATOM   2194  HG2 GLN   145      40.018  38.917  35.955  1.00  0.00           H
ATOM   2195  HG3 GLN   145      41.720  38.418  35.759  1.00  0.00           H
ATOM   2196  CD  GLN   145      40.324  36.853  35.312  1.00  0.00           C
ATOM   2197  OE1 GLN   145      40.988  36.324  34.464  1.00  0.00           O
ATOM   2198  NE2 GLN   145      39.278  36.181  35.653  1.00  0.00           N
ATOM   2199 HE21 GLN   145      38.511  36.671  36.092  1.00  0.00           H
ATOM   2200 HE22 GLN   145      39.083  35.287  35.225  1.00  0.00           H
ATOM   2201  C   GLN   145      40.956  38.239  39.883  1.00  0.00           C
ATOM   2202  O   GLN   145      39.848  38.129  40.331  1.00  0.00           O
ATOM   2203  N   GLU   146      41.966  37.697  40.572  1.00  0.00           N
ATOM   2204  H   GLU   146      42.921  37.865  40.291  1.00  0.00           H
ATOM   2205  CA  GLU   146      41.843  36.774  41.686  1.00  0.00           C
ATOM   2206  HA  GLU   146      42.771  36.295  42.001  1.00  0.00           H
ATOM   2207  CB  GLU   146      41.284  37.482  42.999  1.00  0.00           C
ATOM   2208  HB2 GLU   146      40.260  37.766  42.755  1.00  0.00           H
ATOM   2209  HB3 GLU   146      41.416  36.871  43.892  1.00  0.00           H
ATOM   2210  CG  GLU   146      42.123  38.717  43.440  1.00  0.00           C
ATOM   2211  HG2 GLU   146      41.833  39.575  42.835  1.00  0.00           H
ATOM   2212  HG3 GLU   146      41.903  38.908  44.491  1.00  0.00           H
ATOM   2213  CD  GLU   146      43.652  38.491  43.376  1.00  0.00           C
ATOM   2214  OE1 GLU   146      44.268  37.840  44.254  1.00  0.00           O
ATOM   2215  OE2 GLU   146      44.238  39.109  42.453  1.00  0.00           O
ATOM   2216  C   GLU   146      40.906  35.534  41.340  1.00  0.00           C
ATOM   2217  O   GLU   146      40.040  35.125  42.151  1.00  0.00           O
ATOM   2218  N   SER   147      40.935  35.008  40.109  1.00  0.00           N
ATOM   2219  H   SER   147      41.584  35.330  39.406  1.00  0.00           H
ATOM   2220  CA  SER   147      40.042  33.942  39.608  1.00  0.00           C
ATOM   2221  HA  SER   147      40.036  33.122  40.327  1.00  0.00           H
ATOM   2222  CB  SER   147      38.591  34.537  39.447  1.00  0.00           C
ATOM   2223  HB2 SER   147      38.771  35.496  38.959  1.00  0.00           H
ATOM   2224  HB3 SER   147      38.025  33.885  38.782  1.00  0.00           H
ATOM   2225  OG  SER   147      37.903  34.729  40.618  1.00  0.00           O
ATOM   2226  HG  SER   147      38.582  34.819  41.290  1.00  0.00           H
ATOM   2227  C   SER   147      40.523  33.291  38.333  1.00  0.00           C
ATOM   2228  O   SER   147      41.517  33.748  37.794  1.00  0.00           O
ATOM   2229  N   GLH   148      39.725  32.359  37.759  1.00  0.00           N
ATOM   2230  H   GLH   148      38.911  32.032  38.261  1.00  0.00           H
ATOM   2231  CA  GLH   148      39.919  31.706  36.505  1.00  0.00           C
ATOM   2232  HA  GLH   148      40.868  31.179  36.414  1.00  0.00           H
ATOM   2233  CB  GLH   148      38.888  30.627  36.354  1.00  0.00           C
ATOM   2234  HB2 GLH   148      38.961  29.890  37.154  1.00  0.00           H
ATOM   2235  HB3 GLH   148      37.862  30.893  36.609  1.00  0.00           H
ATOM   2236  CG  GLH   148      38.946  29.891  34.994  1.00  0.00           C
ATOM   2237  HG2 GLH   148      38.235  30.425  34.363  1.00  0.00           H
ATOM   2238  HG3 GLH   148      39.892  29.939  34.454  1.00  0.00           H
ATOM   2239  CD  GLH   148      38.381  28.479  34.923  1.00  0.00           C
ATOM   2240  OE1 GLH   148      37.912  27.880  35.868  1.00  0.00           O
ATOM   2241  OE2 GLH   148      38.473  27.867  33.686  1.00  0.00           O
ATOM   2242  HE2 GLH   148      38.507  26.911  33.770  1.00  0.00           H
ATOM   2243  C   GLH   148      39.832  32.748  35.314  1.00  0.00           C
ATOM   2244  O   GLH   148      38.765  33.463  35.183  1.00  0.00           O
ATOM   2245  N   CYX   149      40.898  32.765  34.428  1.00  0.00           N
ATOM   2246  H   CYX   149      41.654  32.133  34.648  1.00  0.00           H
ATOM   2247  CA  CYX   149      40.827  33.314  33.050  1.00  0.00           C
ATOM   2248  HA  CYX   149      40.280  34.247  33.188  1.00  0.00           H
ATOM   2249  CB  CYX   149      42.236  33.659  32.523  1.00  0.00           C
ATOM   2250  HB2 CYX   149      42.281  34.075  31.516  1.00  0.00           H
ATOM   2251  HB3 CYX   149      42.414  34.556  33.115  1.00  0.00           H
ATOM   2252  SG  CYX   149      43.676  32.621  32.752  1.00  0.00           S
ATOM   2253  C   CYX   149      40.072  32.429  32.100  1.00  0.00           C
ATOM   2254  O   CYX   149      39.962  31.238  32.363  1.00  0.00           O
ATOM   2255  N   ALA   150      39.503  33.004  31.044  1.00  0.00           N
ATOM   2256  H   ALA   150      39.914  33.869  30.723  1.00  0.00           H
ATOM   2257  CA  ALA   150      38.472  32.418  30.153  1.00  0.00           C
ATOM   2258  HA  ALA   150      38.040  31.645  30.788  1.00  0.00           H
ATOM   2259  CB  ALA   150      37.419  33.426  29.884  1.00  0.00           C
ATOM   2260  HB1 ALA   150      36.593  32.882  29.426  1.00  0.00           H
ATOM   2261  HB2 ALA   150      37.147  33.829  30.859  1.00  0.00           H
ATOM   2262  HB3 ALA   150      37.787  34.256  29.280  1.00  0.00           H
ATOM   2263  C   ALA   150      39.100  31.757  28.868  1.00  0.00           C
ATOM   2264  O   ALA   150      39.972  32.387  28.336  1.00  0.00           O
ATOM   2265  N   CYX   151      38.790  30.584  28.314  1.00  0.00           N
ATOM   2266  H   CYX   151      38.179  29.894  28.727  1.00  0.00           H
ATOM   2267  CA  CYX   151      39.428  29.939  27.131  1.00  0.00           C
ATOM   2268  HA  CYX   151      40.001  30.722  26.635  1.00  0.00           H
ATOM   2269  CB  CYX   151      40.534  28.897  27.615  1.00  0.00           C
ATOM   2270  HB2 CYX   151      40.033  28.085  28.140  1.00  0.00           H
ATOM   2271  HB3 CYX   151      41.062  28.514  26.741  1.00  0.00           H
ATOM   2272  SG  CYX   151      41.815  29.308  28.858  1.00  0.00           S
ATOM   2273  C   CYX   151      38.460  29.292  26.123  1.00  0.00           C
ATOM   2274  O   CYX   151      37.379  28.834  26.499  1.00  0.00           O
ATOM   2275  N   VAL   152      38.855  29.214  24.865  1.00  0.00           N
ATOM   2276  H   VAL   152      39.664  29.782  24.658  1.00  0.00           H
ATOM   2277  CA  VAL   152      38.180  28.630  23.645  1.00  0.00           C
ATOM   2278  HA  VAL   152      37.757  27.635  23.781  1.00  0.00           H
ATOM   2279  CB  VAL   152      36.981  29.529  23.310  1.00  0.00           C
ATOM   2280  HB  VAL   152      36.310  29.446  24.164  1.00  0.00           H
ATOM   2281  CG1 VAL   152      37.231  31.007  23.156  1.00  0.00           C
ATOM   2282 HG11 VAL   152      37.849  31.315  23.999  1.00  0.00           H
ATOM   2283 HG12 VAL   152      37.938  31.018  22.326  1.00  0.00           H
ATOM   2284 HG13 VAL   152      36.389  31.698  23.131  1.00  0.00           H
ATOM   2285  CG2 VAL   152      36.162  28.969  22.152  1.00  0.00           C
ATOM   2286 HG21 VAL   152      35.289  29.613  22.048  1.00  0.00           H
ATOM   2287 HG22 VAL   152      36.649  29.113  21.188  1.00  0.00           H
ATOM   2288 HG23 VAL   152      35.940  27.915  22.316  1.00  0.00           H
ATOM   2289  C   VAL   152      39.091  28.650  22.388  1.00  0.00           C
ATOM   2290  O   VAL   152      40.034  29.453  22.307  1.00  0.00           O
ATOM   2291  N   ASN   153      38.900  27.706  21.439  1.00  0.00           N
ATOM   2292  H   ASN   153      38.055  27.156  21.488  1.00  0.00           H
ATOM   2293  CA  ASN   153      39.704  27.554  20.240  1.00  0.00           C
ATOM   2294  HA  ASN   153      39.381  26.571  19.901  1.00  0.00           H
ATOM   2295  CB  ASN   153      39.259  28.465  19.038  1.00  0.00           C
ATOM   2296  HB2 ASN   153      39.379  29.516  19.298  1.00  0.00           H
ATOM   2297  HB3 ASN   153      39.939  28.301  18.201  1.00  0.00           H
ATOM   2298  CG  ASN   153      37.902  28.270  18.530  1.00  0.00           C
ATOM   2299  OD1 ASN   153      37.337  27.151  18.471  1.00  0.00           O
ATOM   2300  ND2 ASN   153      37.240  29.339  18.113  1.00  0.00           N
ATOM   2301 HD21 ASN   153      36.370  29.207  17.617  1.00  0.00           H
ATOM   2302 HD22 ASN   153      37.583  30.289  18.130  1.00  0.00           H
ATOM   2303  C   ASN   153      41.258  27.433  20.423  1.00  0.00           C
ATOM   2304  O   ASN   153      42.081  27.698  19.504  1.00  0.00           O
ATOM   2305  N   GLY   154      41.791  27.137  21.616  1.00  0.00           N
ATOM   2306  H   GLY   154      41.101  26.798  22.270  1.00  0.00           H
ATOM   2307  CA  GLY   154      43.160  27.032  22.055  1.00  0.00           C
ATOM   2308  HA2 GLY   154      43.218  26.479  22.992  1.00  0.00           H
ATOM   2309  HA3 GLY   154      43.850  26.547  21.365  1.00  0.00           H
ATOM   2310  C   GLY   154      43.810  28.360  22.476  1.00  0.00           C
ATOM   2311  O   GLY   154      45.024  28.380  22.670  1.00  0.00           O
ATOM   2312  N   SER   155      43.046  29.434  22.566  1.00  0.00           N
ATOM   2313  H   SER   155      42.055  29.294  22.434  1.00  0.00           H
ATOM   2314  CA  SER   155      43.450  30.788  23.051  1.00  0.00           C
ATOM   2315  HA  SER   155      44.523  30.734  23.230  1.00  0.00           H
ATOM   2316  CB  SER   155      43.130  31.822  21.944  1.00  0.00           C
ATOM   2317  HB2 SER   155      43.504  31.578  20.950  1.00  0.00           H
ATOM   2318  HB3 SER   155      42.045  31.911  21.885  1.00  0.00           H
ATOM   2319  OG  SER   155      43.571  33.154  22.371  1.00  0.00           O
ATOM   2320  HG  SER   155      44.478  33.047  22.664  1.00  0.00           H
ATOM   2321  C   SER   155      42.691  31.168  24.326  1.00  0.00           C
ATOM   2322  O   SER   155      41.736  30.521  24.746  1.00  0.00           O
ATOM   2323  N   CYX   156      43.114  32.133  25.157  1.00  0.00           N
ATOM   2324  H   CYX   156      43.779  32.813  24.819  1.00  0.00           H
ATOM   2325  CA  CYX   156      42.564  32.478  26.494  1.00  0.00           C
ATOM   2326  HA  CYX   156      41.510  32.198  26.505  1.00  0.00           H
ATOM   2327  CB  CYX   156      43.372  31.765  27.556  1.00  0.00           C
ATOM   2328  HB2 CYX   156      44.416  32.023  27.382  1.00  0.00           H
ATOM   2329  HB3 CYX   156      43.105  32.149  28.540  1.00  0.00           H
ATOM   2330  SG  CYX   156      43.308  29.965  27.629  1.00  0.00           S
ATOM   2331  C   CYX   156      42.513  34.004  26.749  1.00  0.00           C
ATOM   2332  O   CYX   156      43.209  34.800  26.072  1.00  0.00           O
ATOM   2333  N   PHE   157      41.859  34.465  27.856  1.00  0.00           N
ATOM   2334  H   PHE   157      41.286  33.807  28.364  1.00  0.00           H
ATOM   2335  CA  PHE   157      41.441  35.863  27.983  1.00  0.00           C
ATOM   2336  HA  PHE   157      42.261  36.444  27.560  1.00  0.00           H
ATOM   2337  CB  PHE   157      40.068  36.075  27.194  1.00  0.00           C
ATOM   2338  HB2 PHE   157      39.248  35.598  27.732  1.00  0.00           H
ATOM   2339  HB3 PHE   157      39.807  37.134  27.217  1.00  0.00           H
ATOM   2340  CG  PHE   157      39.940  35.640  25.726  1.00  0.00           C
ATOM   2341  CD1 PHE   157      39.606  34.351  25.407  1.00  0.00           C
ATOM   2342  HD1 PHE   157      39.229  33.670  26.155  1.00  0.00           H
ATOM   2343  CE1 PHE   157      39.607  33.862  24.081  1.00  0.00           C
ATOM   2344  HE1 PHE   157      39.359  32.845  23.814  1.00  0.00           H
ATOM   2345  CZ  PHE   157      39.926  34.808  23.060  1.00  0.00           C
ATOM   2346  HZ  PHE   157      39.982  34.503  22.025  1.00  0.00           H
ATOM   2347  CE2 PHE   157      40.223  36.193  23.386  1.00  0.00           C
ATOM   2348  HE2 PHE   157      40.483  36.844  22.565  1.00  0.00           H
ATOM   2349  CD2 PHE   157      40.163  36.598  24.709  1.00  0.00           C
ATOM   2350  HD2 PHE   157      40.454  37.618  24.917  1.00  0.00           H
ATOM   2351  C   PHE   157      41.254  36.293  29.480  1.00  0.00           C
ATOM   2352  O   PHE   157      40.650  35.532  30.219  1.00  0.00           O
ATOM   2353  N   THR   158      41.843  37.365  29.926  1.00  0.00           N
ATOM   2354  H   THR   158      42.448  37.781  29.232  1.00  0.00           H
ATOM   2355  CA  THR   158      41.816  37.951  31.303  1.00  0.00           C
ATOM   2356  HA  THR   158      41.046  37.498  31.927  1.00  0.00           H
ATOM   2357  CB  THR   158      43.184  37.491  31.960  1.00  0.00           C
ATOM   2358  HB  THR   158      43.501  36.477  31.718  1.00  0.00           H
ATOM   2359  CG2 THR   158      44.424  38.362  31.608  1.00  0.00           C
ATOM   2360 HG21 THR   158      44.397  39.376  32.007  1.00  0.00           H
ATOM   2361 HG22 THR   158      45.343  37.872  31.928  1.00  0.00           H
ATOM   2362 HG23 THR   158      44.358  38.532  30.534  1.00  0.00           H
ATOM   2363  OG1 THR   158      43.177  37.602  33.400  1.00  0.00           O
ATOM   2364  HG1 THR   158      42.602  36.955  33.815  1.00  0.00           H
ATOM   2365  C   THR   158      41.613  39.419  31.345  1.00  0.00           C
ATOM   2366  O   THR   158      41.582  40.101  30.336  1.00  0.00           O
ATOM   2367  N   VAL   159      41.402  40.008  32.555  1.00  0.00           N
ATOM   2368  H   VAL   159      41.241  39.433  33.370  1.00  0.00           H
ATOM   2369  CA  VAL   159      41.074  41.476  32.616  1.00  0.00           C
ATOM   2370  HA  VAL   159      41.265  41.974  31.666  1.00  0.00           H
ATOM   2371  CB  VAL   159      39.586  41.687  32.941  1.00  0.00           C
ATOM   2372  HB  VAL   159      39.420  41.456  33.993  1.00  0.00           H
ATOM   2373  CG1 VAL   159      39.098  43.094  32.672  1.00  0.00           C
ATOM   2374 HG11 VAL   159      39.437  43.799  33.431  1.00  0.00           H
ATOM   2375 HG12 VAL   159      39.445  43.435  31.696  1.00  0.00           H
ATOM   2376 HG13 VAL   159      38.012  43.118  32.579  1.00  0.00           H
ATOM   2377  CG2 VAL   159      38.571  40.730  32.293  1.00  0.00           C
ATOM   2378 HG21 VAL   159      38.811  39.693  32.528  1.00  0.00           H
ATOM   2379 HG22 VAL   159      37.637  40.878  32.834  1.00  0.00           H
ATOM   2380 HG23 VAL   159      38.545  40.814  31.206  1.00  0.00           H
ATOM   2381  C   VAL   159      41.939  42.111  33.727  1.00  0.00           C
ATOM   2382  O   VAL   159      42.075  41.465  34.789  1.00  0.00           O
ATOM   2383  N   MET   160      42.548  43.330  33.495  1.00  0.00           N
ATOM   2384  H   MET   160      42.404  43.678  32.558  1.00  0.00           H
ATOM   2385  CA  MET   160      43.448  44.041  34.376  1.00  0.00           C
ATOM   2386  HA  MET   160      43.277  43.766  35.417  1.00  0.00           H
ATOM   2387  CB  MET   160      44.938  43.886  34.081  1.00  0.00           C
ATOM   2388  HB2 MET   160      45.274  44.645  33.376  1.00  0.00           H
ATOM   2389  HB3 MET   160      45.421  44.077  35.039  1.00  0.00           H
ATOM   2390  CG  MET   160      45.287  42.506  33.653  1.00  0.00           C
ATOM   2391  HG2 MET   160      44.831  41.714  34.247  1.00  0.00           H
ATOM   2392  HG3 MET   160      45.044  42.407  32.595  1.00  0.00           H
ATOM   2393  SD  MET   160      47.061  42.253  34.037  1.00  0.00           S
ATOM   2394  CE  MET   160      47.748  43.222  32.648  1.00  0.00           C
ATOM   2395  HE1 MET   160      47.293  44.208  32.739  1.00  0.00           H
ATOM   2396  HE2 MET   160      48.805  43.359  32.881  1.00  0.00           H
ATOM   2397  HE3 MET   160      47.713  42.610  31.748  1.00  0.00           H
ATOM   2398  C   MET   160      43.080  45.533  34.395  1.00  0.00           C
ATOM   2399  O   MET   160      42.398  45.997  33.432  1.00  0.00           O
ATOM   2400  N   THR   161      43.523  46.197  35.462  1.00  0.00           N
ATOM   2401  H   THR   161      44.105  45.711  36.129  1.00  0.00           H
ATOM   2402  CA  THR   161      43.048  47.487  35.843  1.00  0.00           C
ATOM   2403  HA  THR   161      42.634  47.951  34.948  1.00  0.00           H
ATOM   2404  CB  THR   161      42.039  47.407  37.012  1.00  0.00           C
ATOM   2405  HB  THR   161      42.459  47.037  37.948  1.00  0.00           H
ATOM   2406  CG2 THR   161      41.474  48.804  37.366  1.00  0.00           C
ATOM   2407 HG21 THR   161      40.984  49.278  36.515  1.00  0.00           H
ATOM   2408 HG22 THR   161      40.775  48.808  38.203  1.00  0.00           H
ATOM   2409 HG23 THR   161      42.245  49.426  37.820  1.00  0.00           H
ATOM   2410  OG1 THR   161      40.927  46.667  36.673  1.00  0.00           O
ATOM   2411  HG1 THR   161      40.158  47.202  36.885  1.00  0.00           H
ATOM   2412  C   THR   161      44.261  48.303  36.453  1.00  0.00           C
ATOM   2413  O   THR   161      44.841  47.730  37.302  1.00  0.00           O
ATOM   2414  N   ASP   162      44.536  49.594  36.011  1.00  0.00           N
ATOM   2415  H   ASP   162      43.927  50.103  35.387  1.00  0.00           H
ATOM   2416  CA  ASP   162      45.586  50.449  36.602  1.00  0.00           C
ATOM   2417  HA  ASP   162      45.895  50.041  37.564  1.00  0.00           H
ATOM   2418  CB  ASP   162      46.838  50.468  35.659  1.00  0.00           C
ATOM   2419  HB2 ASP   162      47.043  49.414  35.473  1.00  0.00           H
ATOM   2420  HB3 ASP   162      46.614  51.054  34.768  1.00  0.00           H
ATOM   2421  CG  ASP   162      48.141  50.987  36.327  1.00  0.00           C
ATOM   2422  OD1 ASP   162      49.245  50.835  35.693  1.00  0.00           O
ATOM   2423  OD2 ASP   162      48.042  51.618  37.411  1.00  0.00           O
ATOM   2424  C   ASP   162      45.010  51.883  36.738  1.00  0.00           C
ATOM   2425  O   ASP   162      44.520  52.475  35.778  1.00  0.00           O
ATOM   2426  N   GLY   163      45.208  52.452  37.878  1.00  0.00           N
ATOM   2427  H   GLY   163      45.677  51.834  38.526  1.00  0.00           H
ATOM   2428  CA  GLY   163      44.580  53.714  38.378  1.00  0.00           C
ATOM   2429  HA2 GLY   163      45.342  54.483  38.502  1.00  0.00           H
ATOM   2430  HA3 GLY   163      43.841  54.190  37.733  1.00  0.00           H
ATOM   2431  C   GLY   163      43.845  53.565  39.754  1.00  0.00           C
ATOM   2432  O   GLY   163      43.726  52.519  40.217  1.00  0.00           O
ATOM   2433  N   PRO   164      43.361  54.672  40.354  1.00  0.00           N
ATOM   2434  CD  PRO   164      43.311  56.053  39.735  1.00  0.00           C
ATOM   2435  HD2 PRO   164      43.121  55.984  38.664  1.00  0.00           H
ATOM   2436  HD3 PRO   164      44.280  56.523  39.900  1.00  0.00           H
ATOM   2437  CG  PRO   164      42.243  56.827  40.524  1.00  0.00           C
ATOM   2438  HG2 PRO   164      41.260  56.661  40.085  1.00  0.00           H
ATOM   2439  HG3 PRO   164      42.539  57.873  40.441  1.00  0.00           H
ATOM   2440  CB  PRO   164      42.335  56.131  41.905  1.00  0.00           C
ATOM   2441  HB2 PRO   164      41.364  56.150  42.401  1.00  0.00           H
ATOM   2442  HB3 PRO   164      43.160  56.519  42.502  1.00  0.00           H
ATOM   2443  CA  PRO   164      42.640  54.620  41.671  1.00  0.00           C
ATOM   2444  HA  PRO   164      43.343  54.374  42.468  1.00  0.00           H
ATOM   2445  C   PRO   164      41.374  53.689  41.780  1.00  0.00           C
ATOM   2446  O   PRO   164      40.621  53.503  40.785  1.00  0.00           O
ATOM   2447  N   SER   165      41.045  53.147  42.943  1.00  0.00           N
ATOM   2448  H   SER   165      41.690  53.230  43.716  1.00  0.00           H
ATOM   2449  CA  SER   165      39.725  52.466  43.124  1.00  0.00           C
ATOM   2450  HA  SER   165      39.283  52.016  42.234  1.00  0.00           H
ATOM   2451  CB  SER   165      39.859  51.358  44.175  1.00  0.00           C
ATOM   2452  HB2 SER   165      40.748  50.830  43.831  1.00  0.00           H
ATOM   2453  HB3 SER   165      40.132  51.715  45.169  1.00  0.00           H
ATOM   2454  OG  SER   165      38.700  50.504  44.102  1.00  0.00           O
ATOM   2455  HG  SER   165      38.631  50.113  43.229  1.00  0.00           H
ATOM   2456  C   SER   165      38.686  53.489  43.566  1.00  0.00           C
ATOM   2457  O   SER   165      37.486  53.215  43.389  1.00  0.00           O
ATOM   2458  N   ASN   166      39.082  54.675  44.161  1.00  0.00           N
ATOM   2459  H   ASN   166      40.046  54.912  44.349  1.00  0.00           H
ATOM   2460  CA  ASN   166      38.187  55.774  44.439  1.00  0.00           C
ATOM   2461  HA  ASN   166      37.156  55.435  44.534  1.00  0.00           H
ATOM   2462  CB  ASN   166      38.780  56.244  45.784  1.00  0.00           C
ATOM   2463  HB2 ASN   166      39.202  55.461  46.415  1.00  0.00           H
ATOM   2464  HB3 ASN   166      39.695  56.762  45.493  1.00  0.00           H
ATOM   2465  CG  ASN   166      37.841  57.176  46.455  1.00  0.00           C
ATOM   2466  OD1 ASN   166      36.613  57.135  46.276  1.00  0.00           O
ATOM   2467  ND2 ASN   166      38.414  58.150  47.111  1.00  0.00           N
ATOM   2468 HD21 ASN   166      37.830  58.884  47.484  1.00  0.00           H
ATOM   2469 HD22 ASN   166      39.416  58.201  47.227  1.00  0.00           H
ATOM   2470  C   ASN   166      38.220  56.945  43.374  1.00  0.00           C
ATOM   2471  O   ASN   166      38.212  58.194  43.715  1.00  0.00           O
ATOM   2472  N   GLY   167      38.272  56.589  42.084  1.00  0.00           N
ATOM   2473  H   GLY   167      38.187  55.610  41.852  1.00  0.00           H
ATOM   2474  CA  GLY   167      38.341  57.503  40.971  1.00  0.00           C
ATOM   2475  HA2 GLY   167      37.574  58.277  40.982  1.00  0.00           H
ATOM   2476  HA3 GLY   167      39.247  58.075  41.168  1.00  0.00           H
ATOM   2477  C   GLY   167      38.354  56.727  39.576  1.00  0.00           C
ATOM   2478  O   GLY   167      38.325  55.506  39.545  1.00  0.00           O
ATOM   2479  N   GLN   168      38.363  57.499  38.560  1.00  0.00           N
ATOM   2480  H   GLN   168      38.353  58.510  38.559  1.00  0.00           H
ATOM   2481  CA  GLN   168      38.571  56.921  37.154  1.00  0.00           C
ATOM   2482  HA  GLN   168      37.816  56.140  37.068  1.00  0.00           H
ATOM   2483  CB  GLN   168      38.338  57.997  36.054  1.00  0.00           C
ATOM   2484  HB2 GLN   168      37.424  58.542  36.286  1.00  0.00           H
ATOM   2485  HB3 GLN   168      39.219  58.638  36.073  1.00  0.00           H
ATOM   2486  CG  GLN   168      38.327  57.447  34.662  1.00  0.00           C
ATOM   2487  HG2 GLN   168      38.489  56.370  34.705  1.00  0.00           H
ATOM   2488  HG3 GLN   168      37.302  57.547  34.306  1.00  0.00           H
ATOM   2489  CD  GLN   168      39.437  58.099  33.857  1.00  0.00           C
ATOM   2490  OE1 GLN   168      40.569  57.850  34.119  1.00  0.00           O
ATOM   2491  NE2 GLN   168      39.143  58.887  32.843  1.00  0.00           N
ATOM   2492 HE21 GLN   168      38.163  59.093  32.724  1.00  0.00           H
ATOM   2493 HE22 GLN   168      39.936  59.428  32.528  1.00  0.00           H
ATOM   2494  C   GLN   168      39.948  56.255  36.986  1.00  0.00           C
ATOM   2495  O   GLN   168      40.987  56.836  37.215  1.00  0.00           O
ATOM   2496  N   ALA   169      39.870  55.060  36.411  1.00  0.00           N
ATOM   2497  H   ALA   169      39.017  54.607  36.116  1.00  0.00           H
ATOM   2498  CA  ALA   169      41.094  54.262  36.205  1.00  0.00           C
ATOM   2499  HA  ALA   169      41.955  54.928  36.268  1.00  0.00           H
ATOM   2500  CB  ALA   169      41.039  53.114  37.244  1.00  0.00           C
ATOM   2501  HB1 ALA   169      40.036  52.705  37.373  1.00  0.00           H
ATOM   2502  HB2 ALA   169      41.788  52.366  36.984  1.00  0.00           H
ATOM   2503  HB3 ALA   169      41.432  53.473  38.195  1.00  0.00           H
ATOM   2504  C   ALA   169      41.080  53.774  34.758  1.00  0.00           C
ATOM   2505  O   ALA   169      40.126  53.981  34.032  1.00  0.00           O
ATOM   2506  N   SER   170      42.151  53.043  34.330  1.00  0.00           N
ATOM   2507  H   SER   170      42.904  52.766  34.945  1.00  0.00           H
ATOM   2508  CA  SER   170      42.153  52.373  32.964  1.00  0.00           C
ATOM   2509  HA  SER   170      41.417  52.917  32.374  1.00  0.00           H
ATOM   2510  CB  SER   170      43.528  52.538  32.331  1.00  0.00           C
ATOM   2511  HB2 SER   170      43.860  53.570  32.221  1.00  0.00           H
ATOM   2512  HB3 SER   170      44.286  52.209  33.044  1.00  0.00           H
ATOM   2513  OG  SER   170      43.638  51.834  31.073  1.00  0.00           O
ATOM   2514  HG  SER   170      43.032  52.203  30.426  1.00  0.00           H
ATOM   2515  C   SER   170      41.779  50.910  33.043  1.00  0.00           C
ATOM   2516  O   SER   170      42.332  50.252  33.882  1.00  0.00           O
ATOM   2517  N   TYR   171      40.850  50.461  32.132  1.00  0.00           N
ATOM   2518  H   TYR   171      40.579  51.063  31.366  1.00  0.00           H
ATOM   2519  CA  TYR   171      40.295  49.089  32.131  1.00  0.00           C
ATOM   2520  HA  TYR   171      40.620  48.462  32.962  1.00  0.00           H
ATOM   2521  CB  TYR   171      38.775  49.236  32.352  1.00  0.00           C
ATOM   2522  HB2 TYR   171      38.403  49.438  31.348  1.00  0.00           H
ATOM   2523  HB3 TYR   171      38.387  48.336  32.831  1.00  0.00           H
ATOM   2524  CG  TYR   171      38.409  50.346  33.260  1.00  0.00           C
ATOM   2525  CD1 TYR   171      37.638  51.468  32.810  1.00  0.00           C
ATOM   2526  HD1 TYR   171      37.342  51.535  31.773  1.00  0.00           H
ATOM   2527  CE1 TYR   171      37.282  52.475  33.708  1.00  0.00           C
ATOM   2528  HE1 TYR   171      36.790  53.378  33.378  1.00  0.00           H
ATOM   2529  CZ  TYR   171      37.677  52.456  35.046  1.00  0.00           C
ATOM   2530  OH  TYR   171      37.435  53.509  35.869  1.00  0.00           O
ATOM   2531  HH  TYR   171      36.577  53.830  35.584  1.00  0.00           H
ATOM   2532  CE2 TYR   171      38.343  51.299  35.541  1.00  0.00           C
ATOM   2533  HE2 TYR   171      38.463  51.201  36.611  1.00  0.00           H
ATOM   2534  CD2 TYR   171      38.681  50.287  34.664  1.00  0.00           C
ATOM   2535  HD2 TYR   171      39.165  49.457  35.154  1.00  0.00           H
ATOM   2536  C   TYR   171      40.681  48.250  30.837  1.00  0.00           C
ATOM   2537  O   TYR   171      40.233  48.595  29.717  1.00  0.00           O
ATOM   2538  N   LYS   172      41.489  47.219  30.969  1.00  0.00           N
ATOM   2539  H   LYS   172      41.847  46.964  31.879  1.00  0.00           H
ATOM   2540  CA  LYS   172      42.121  46.490  29.834  1.00  0.00           C
ATOM   2541  HA  LYS   172      41.642  46.852  28.925  1.00  0.00           H
ATOM   2542  CB  LYS   172      43.655  46.734  29.625  1.00  0.00           C
ATOM   2543  HB2 LYS   172      44.297  46.550  30.486  1.00  0.00           H
ATOM   2544  HB3 LYS   172      43.890  46.178  28.717  1.00  0.00           H
ATOM   2545  CG  LYS   172      43.815  48.223  29.365  1.00  0.00           C
ATOM   2546  HG2 LYS   172      43.101  48.540  28.604  1.00  0.00           H
ATOM   2547  HG3 LYS   172      43.601  48.805  30.262  1.00  0.00           H
ATOM   2548  CD  LYS   172      45.271  48.360  28.824  1.00  0.00           C
ATOM   2549  HD2 LYS   172      46.124  48.080  29.443  1.00  0.00           H
ATOM   2550  HD3 LYS   172      45.418  48.024  27.798  1.00  0.00           H
ATOM   2551  CE  LYS   172      45.315  49.896  28.841  1.00  0.00           C
ATOM   2552  HE2 LYS   172      44.454  50.307  28.315  1.00  0.00           H
ATOM   2553  HE3 LYS   172      45.391  50.241  29.872  1.00  0.00           H
ATOM   2554  NZ  LYS   172      46.421  50.390  27.988  1.00  0.00           N
ATOM   2555  HZ1 LYS   172      46.146  50.279  27.023  1.00  0.00           H
ATOM   2556  HZ2 LYS   172      46.599  51.379  28.080  1.00  0.00           H
ATOM   2557  HZ3 LYS   172      47.296  49.962  28.256  1.00  0.00           H
ATOM   2558  C   LYS   172      41.908  44.962  29.791  1.00  0.00           C
ATOM   2559  O   LYS   172      41.969  44.389  30.890  1.00  0.00           O
ATOM   2560  N   ILE   173      41.629  44.460  28.573  1.00  0.00           N
ATOM   2561  H   ILE   173      41.834  45.003  27.746  1.00  0.00           H
ATOM   2562  CA  ILE   173      41.234  43.064  28.332  1.00  0.00           C
ATOM   2563  HA  ILE   173      41.279  42.580  29.307  1.00  0.00           H
ATOM   2564  CB  ILE   173      39.825  42.883  27.714  1.00  0.00           C
ATOM   2565  HB  ILE   173      39.755  41.882  27.289  1.00  0.00           H
ATOM   2566  CG2 ILE   173      38.866  43.021  28.880  1.00  0.00           C
ATOM   2567 HG21 ILE   173      38.933  44.021  29.309  1.00  0.00           H
ATOM   2568 HG22 ILE   173      37.850  43.018  28.486  1.00  0.00           H
ATOM   2569 HG23 ILE   173      38.981  42.289  29.681  1.00  0.00           H
ATOM   2570  CG1 ILE   173      39.372  43.770  26.535  1.00  0.00           C
ATOM   2571 HG12 ILE   173      39.234  44.818  26.800  1.00  0.00           H
ATOM   2572 HG13 ILE   173      40.151  43.654  25.781  1.00  0.00           H
ATOM   2573  CD1 ILE   173      38.182  43.297  25.804  1.00  0.00           C
ATOM   2574 HD11 ILE   173      38.239  43.502  24.734  1.00  0.00           H
ATOM   2575 HD12 ILE   173      38.045  42.216  25.842  1.00  0.00           H
ATOM   2576 HD13 ILE   173      37.329  43.851  26.196  1.00  0.00           H
ATOM   2577  C   ILE   173      42.284  42.608  27.350  1.00  0.00           C
ATOM   2578  O   ILE   173      42.614  43.327  26.389  1.00  0.00           O
ATOM   2579  N   PHE   174      42.843  41.424  27.649  1.00  0.00           N
ATOM   2580  H   PHE   174      42.540  41.013  28.520  1.00  0.00           H
ATOM   2581  CA  PHE   174      43.953  40.885  26.897  1.00  0.00           C
ATOM   2582  HA  PHE   174      44.208  41.510  26.042  1.00  0.00           H
ATOM   2583  CB  PHE   174      45.188  40.771  27.855  1.00  0.00           C
ATOM   2584  HB2 PHE   174      44.984  40.088  28.678  1.00  0.00           H
ATOM   2585  HB3 PHE   174      46.029  40.363  27.295  1.00  0.00           H
ATOM   2586  CG  PHE   174      45.521  42.089  28.548  1.00  0.00           C
ATOM   2587  CD1 PHE   174      44.821  42.456  29.712  1.00  0.00           C
ATOM   2588  HD1 PHE   174      44.034  41.840  30.122  1.00  0.00           H
ATOM   2589  CE1 PHE   174      45.151  43.700  30.184  1.00  0.00           C
ATOM   2590  HE1 PHE   174      44.559  44.118  30.985  1.00  0.00           H
ATOM   2591  CZ  PHE   174      46.148  44.511  29.601  1.00  0.00           C
ATOM   2592  HZ  PHE   174      46.316  45.462  30.083  1.00  0.00           H
ATOM   2593  CE2 PHE   174      46.846  44.103  28.506  1.00  0.00           C
ATOM   2594  HE2 PHE   174      47.690  44.725  28.251  1.00  0.00           H
ATOM   2595  CD2 PHE   174      46.581  42.864  27.984  1.00  0.00           C
ATOM   2596  HD2 PHE   174      47.135  42.470  27.145  1.00  0.00           H
ATOM   2597  C   PHE   174      43.653  39.487  26.355  1.00  0.00           C
ATOM   2598  O   PHE   174      43.122  38.639  27.081  1.00  0.00           O
ATOM   2599  N   LYS   175      44.201  39.195  25.120  1.00  0.00           N
ATOM   2600  H   LYS   175      44.706  39.919  24.629  1.00  0.00           H
ATOM   2601  CA  LYS   175      44.180  37.832  24.472  1.00  0.00           C
ATOM   2602  HA  LYS   175      43.448  37.187  24.958  1.00  0.00           H
ATOM   2603  CB  LYS   175      43.722  37.887  23.042  1.00  0.00           C
ATOM   2604  HB2 LYS   175      42.733  38.344  23.076  1.00  0.00           H
ATOM   2605  HB3 LYS   175      44.445  38.495  22.497  1.00  0.00           H
ATOM   2606  CG  LYS   175      43.551  36.511  22.362  1.00  0.00           C
ATOM   2607  HG2 LYS   175      44.471  35.926  22.382  1.00  0.00           H
ATOM   2608  HG3 LYS   175      42.787  35.930  22.879  1.00  0.00           H
ATOM   2609  CD  LYS   175      43.076  36.777  20.905  1.00  0.00           C
ATOM   2610  HD2 LYS   175      42.225  37.455  20.950  1.00  0.00           H
ATOM   2611  HD3 LYS   175      43.905  37.280  20.406  1.00  0.00           H
ATOM   2612  CE  LYS   175      42.878  35.444  20.111  1.00  0.00           C
ATOM   2613  HE2 LYS   175      43.723  34.847  20.455  1.00  0.00           H
ATOM   2614  HE3 LYS   175      41.938  35.032  20.478  1.00  0.00           H
ATOM   2615  NZ  LYS   175      42.649  35.604  18.580  1.00  0.00           N
ATOM   2616  HZ1 LYS   175      42.007  36.361  18.399  1.00  0.00           H
ATOM   2617  HZ2 LYS   175      43.501  35.886  18.116  1.00  0.00           H
ATOM   2618  HZ3 LYS   175      42.234  34.755  18.224  1.00  0.00           H
ATOM   2619  C   LYS   175      45.587  37.186  24.555  1.00  0.00           C
ATOM   2620  O   LYS   175      46.618  37.790  24.201  1.00  0.00           O
ATOM   2621  N   MET   176      45.717  35.900  24.792  1.00  0.00           N
ATOM   2622  H   MET   176      44.876  35.443  25.117  1.00  0.00           H
ATOM   2623  CA  MET   176      46.981  35.148  24.912  1.00  0.00           C
ATOM   2624  HA  MET   176      47.857  35.755  24.686  1.00  0.00           H
ATOM   2625  CB  MET   176      47.182  34.662  26.324  1.00  0.00           C
ATOM   2626  HB2 MET   176      46.223  34.323  26.714  1.00  0.00           H
ATOM   2627  HB3 MET   176      47.931  33.871  26.327  1.00  0.00           H
ATOM   2628  CG  MET   176      47.658  35.819  27.192  1.00  0.00           C
ATOM   2629  HG2 MET   176      48.201  35.365  28.021  1.00  0.00           H
ATOM   2630  HG3 MET   176      48.345  36.311  26.504  1.00  0.00           H
ATOM   2631  SD  MET   176      46.517  37.043  27.880  1.00  0.00           S
ATOM   2632  CE  MET   176      45.496  35.920  28.908  1.00  0.00           C
ATOM   2633  HE1 MET   176      46.187  35.246  29.415  1.00  0.00           H
ATOM   2634  HE2 MET   176      44.863  36.527  29.556  1.00  0.00           H
ATOM   2635  HE3 MET   176      44.808  35.492  28.180  1.00  0.00           H
ATOM   2636  C   MET   176      46.796  33.885  23.994  1.00  0.00           C
ATOM   2637  O   MET   176      45.724  33.284  23.851  1.00  0.00           O
ATOM   2638  N   GLU   177      47.951  33.411  23.546  1.00  0.00           N
ATOM   2639  H   GLU   177      48.752  34.018  23.638  1.00  0.00           H
ATOM   2640  CA  GLU   177      48.296  32.209  22.753  1.00  0.00           C
ATOM   2641  HA  GLU   177      47.696  31.352  23.060  1.00  0.00           H
ATOM   2642  CB  GLU   177      48.266  32.336  21.236  1.00  0.00           C
ATOM   2643  HB2 GLU   177      48.866  33.213  20.991  1.00  0.00           H
ATOM   2644  HB3 GLU   177      48.705  31.444  20.789  1.00  0.00           H
ATOM   2645  CG  GLU   177      46.924  32.653  20.642  1.00  0.00           C
ATOM   2646  HG2 GLU   177      46.220  31.882  20.959  1.00  0.00           H
ATOM   2647  HG3 GLU   177      46.492  33.544  21.100  1.00  0.00           H
ATOM   2648  CD  GLU   177      47.005  32.794  19.120  1.00  0.00           C
ATOM   2649  OE1 GLU   177      46.193  33.538  18.504  1.00  0.00           O
ATOM   2650  OE2 GLU   177      47.906  32.230  18.492  1.00  0.00           O
ATOM   2651  C   GLU   177      49.802  31.939  23.155  1.00  0.00           C
ATOM   2652  O   GLU   177      50.566  32.879  23.245  1.00  0.00           O
ATOM   2653  N   LYS   178      50.011  30.643  23.473  1.00  0.00           N
ATOM   2654  H   LYS   178      49.224  30.017  23.374  1.00  0.00           H
ATOM   2655  CA  LYS   178      51.268  30.083  23.764  1.00  0.00           C
ATOM   2656  HA  LYS   178      50.964  29.098  24.120  1.00  0.00           H
ATOM   2657  CB  LYS   178      51.939  29.663  22.489  1.00  0.00           C
ATOM   2658  HB2 LYS   178      52.746  29.014  22.831  1.00  0.00           H
ATOM   2659  HB3 LYS   178      51.247  29.114  21.849  1.00  0.00           H
ATOM   2660  CG  LYS   178      52.501  30.735  21.540  1.00  0.00           C
ATOM   2661  HG2 LYS   178      51.602  31.190  21.122  1.00  0.00           H
ATOM   2662  HG3 LYS   178      53.170  31.331  22.160  1.00  0.00           H
ATOM   2663  CD  LYS   178      53.423  30.139  20.418  1.00  0.00           C
ATOM   2664  HD2 LYS   178      54.263  29.679  20.938  1.00  0.00           H
ATOM   2665  HD3 LYS   178      52.856  29.367  19.898  1.00  0.00           H
ATOM   2666  CE  LYS   178      54.074  31.281  19.502  1.00  0.00           C
ATOM   2667  HE2 LYS   178      54.626  31.964  20.148  1.00  0.00           H
ATOM   2668  HE3 LYS   178      54.807  30.704  18.938  1.00  0.00           H
ATOM   2669  NZ  LYS   178      53.134  31.946  18.641  1.00  0.00           N
ATOM   2670  HZ1 LYS   178      52.571  31.387  18.018  1.00  0.00           H
ATOM   2671  HZ2 LYS   178      52.341  32.364  19.104  1.00  0.00           H
ATOM   2672  HZ3 LYS   178      53.552  32.621  18.018  1.00  0.00           H
ATOM   2673  C   LYS   178      52.080  30.858  24.871  1.00  0.00           C
ATOM   2674  O   LYS   178      53.297  31.150  24.720  1.00  0.00           O
ATOM   2675  N   GLY   179      51.392  31.402  25.858  1.00  0.00           N
ATOM   2676  H   GLY   179      50.402  31.212  25.805  1.00  0.00           H
ATOM   2677  CA  GLY   179      51.927  32.105  27.046  1.00  0.00           C
ATOM   2678  HA2 GLY   179      51.284  32.049  27.925  1.00  0.00           H
ATOM   2679  HA3 GLY   179      52.842  31.587  27.331  1.00  0.00           H
ATOM   2680  C   GLY   179      52.157  33.570  26.796  1.00  0.00           C
ATOM   2681  O   GLY   179      52.191  34.290  27.812  1.00  0.00           O
ATOM   2682  N   LYS   180      52.186  34.055  25.544  1.00  0.00           N
ATOM   2683  H   LYS   180      51.982  33.334  24.865  1.00  0.00           H
ATOM   2684  CA  LYS   180      52.376  35.440  25.110  1.00  0.00           C
ATOM   2685  HA  LYS   180      52.937  35.878  25.937  1.00  0.00           H
ATOM   2686  CB  LYS   180      53.267  35.408  23.787  1.00  0.00           C
ATOM   2687  HB2 LYS   180      52.742  34.996  22.924  1.00  0.00           H
ATOM   2688  HB3 LYS   180      53.381  36.441  23.458  1.00  0.00           H
ATOM   2689  CG  LYS   180      54.673  34.806  23.868  1.00  0.00           C
ATOM   2690  HG2 LYS   180      54.739  33.802  24.285  1.00  0.00           H
ATOM   2691  HG3 LYS   180      54.890  34.663  22.809  1.00  0.00           H
ATOM   2692  CD  LYS   180      55.686  35.832  24.386  1.00  0.00           C
ATOM   2693  HD2 LYS   180      55.557  36.787  23.874  1.00  0.00           H
ATOM   2694  HD3 LYS   180      55.458  36.099  25.418  1.00  0.00           H
ATOM   2695  CE  LYS   180      57.088  35.458  24.165  1.00  0.00           C
ATOM   2696  HE2 LYS   180      57.211  34.555  24.764  1.00  0.00           H
ATOM   2697  HE3 LYS   180      57.285  35.446  23.093  1.00  0.00           H
ATOM   2698  NZ  LYS   180      58.039  36.451  24.734  1.00  0.00           N
ATOM   2699  HZ1 LYS   180      57.921  37.343  24.276  1.00  0.00           H
ATOM   2700  HZ2 LYS   180      57.879  36.589  25.721  1.00  0.00           H
ATOM   2701  HZ3 LYS   180      59.009  36.177  24.682  1.00  0.00           H
ATOM   2702  C   LYS   180      51.020  36.058  24.794  1.00  0.00           C
ATOM   2703  O   LYS   180      50.077  35.388  24.265  1.00  0.00           O
ATOM   2704  N   VAL   181      51.026  37.377  24.839  1.00  0.00           N
ATOM   2705  H   VAL   181      51.912  37.778  25.110  1.00  0.00           H
ATOM   2706  CA  VAL   181      49.944  38.272  24.492  1.00  0.00           C
ATOM   2707  HA  VAL   181      49.027  37.779  24.813  1.00  0.00           H
ATOM   2708  CB  VAL   181      50.170  39.624  25.175  1.00  0.00           C
ATOM   2709  HB  VAL   181      51.118  40.065  24.865  1.00  0.00           H
ATOM   2710  CG1 VAL   181      48.970  40.613  25.030  1.00  0.00           C
ATOM   2711 HG11 VAL   181      49.066  41.089  24.055  1.00  0.00           H
ATOM   2712 HG12 VAL   181      48.029  40.065  25.057  1.00  0.00           H
ATOM   2713 HG13 VAL   181      49.042  41.488  25.678  1.00  0.00           H
ATOM   2714  CG2 VAL   181      50.302  39.567  26.741  1.00  0.00           C
ATOM   2715 HG21 VAL   181      50.921  38.765  27.144  1.00  0.00           H
ATOM   2716 HG22 VAL   181      50.942  40.387  27.063  1.00  0.00           H
ATOM   2717 HG23 VAL   181      49.355  39.586  27.280  1.00  0.00           H
ATOM   2718  C   VAL   181      49.891  38.532  22.986  1.00  0.00           C
ATOM   2719  O   VAL   181      50.926  38.720  22.338  1.00  0.00           O
ATOM   2720  N   VAL   182      48.650  38.523  22.481  1.00  0.00           N
ATOM   2721  H   VAL   182      47.890  38.322  23.114  1.00  0.00           H
ATOM   2722  CA  VAL   182      48.428  38.674  21.049  1.00  0.00           C
ATOM   2723  HA  VAL   182      49.387  38.848  20.560  1.00  0.00           H
ATOM   2724  CB  VAL   182      48.069  37.314  20.377  1.00  0.00           C
ATOM   2725  HB  VAL   182      48.149  37.563  19.320  1.00  0.00           H
ATOM   2726  CG1 VAL   182      49.046  36.181  20.676  1.00  0.00           C
ATOM   2727 HG11 VAL   182      50.047  36.501  20.384  1.00  0.00           H
ATOM   2728 HG12 VAL   182      49.149  35.969  21.741  1.00  0.00           H
ATOM   2729 HG13 VAL   182      48.775  35.235  20.206  1.00  0.00           H
ATOM   2730  CG2 VAL   182      46.654  36.827  20.726  1.00  0.00           C
ATOM   2731 HG21 VAL   182      46.659  36.418  21.736  1.00  0.00           H
ATOM   2732 HG22 VAL   182      45.967  37.671  20.793  1.00  0.00           H
ATOM   2733 HG23 VAL   182      46.299  36.035  20.067  1.00  0.00           H
ATOM   2734  C   VAL   182      47.472  39.829  20.647  1.00  0.00           C
ATOM   2735  O   VAL   182      47.579  40.211  19.472  1.00  0.00           O
ATOM   2736  N   LYS   183      46.676  40.367  21.582  1.00  0.00           N
ATOM   2737  H   LYS   183      46.534  39.842  22.433  1.00  0.00           H
ATOM   2738  CA  LYS   183      46.034  41.641  21.364  1.00  0.00           C
ATOM   2739  HA  LYS   183      46.717  42.364  20.917  1.00  0.00           H
ATOM   2740  CB  LYS   183      44.818  41.555  20.443  1.00  0.00           C
ATOM   2741  HB2 LYS   183      45.166  41.075  19.529  1.00  0.00           H
ATOM   2742  HB3 LYS   183      44.107  40.933  20.987  1.00  0.00           H
ATOM   2743  CG  LYS   183      44.019  42.841  19.995  1.00  0.00           C
ATOM   2744  HG2 LYS   183      43.726  43.351  20.913  1.00  0.00           H
ATOM   2745  HG3 LYS   183      44.797  43.433  19.514  1.00  0.00           H
ATOM   2746  CD  LYS   183      42.856  42.491  19.043  1.00  0.00           C
ATOM   2747  HD2 LYS   183      43.219  42.141  18.077  1.00  0.00           H
ATOM   2748  HD3 LYS   183      42.199  41.716  19.438  1.00  0.00           H
ATOM   2749  CE  LYS   183      42.030  43.788  19.033  1.00  0.00           C
ATOM   2750  HE2 LYS   183      41.862  44.223  20.017  1.00  0.00           H
ATOM   2751  HE3 LYS   183      42.582  44.544  18.475  1.00  0.00           H
ATOM   2752  NZ  LYS   183      40.689  43.592  18.405  1.00  0.00           N
ATOM   2753  HZ1 LYS   183      40.837  43.438  17.417  1.00  0.00           H
ATOM   2754  HZ2 LYS   183      40.170  42.823  18.804  1.00  0.00           H
ATOM   2755  HZ3 LYS   183      40.173  44.458  18.473  1.00  0.00           H
ATOM   2756  C   LYS   183      45.585  42.148  22.686  1.00  0.00           C
ATOM   2757  O   LYS   183      45.253  41.365  23.647  1.00  0.00           O
ATOM   2758  N   SER   184      45.780  43.437  22.821  1.00  0.00           N
ATOM   2759  H   SER   184      46.233  43.984  22.103  1.00  0.00           H
ATOM   2760  CA  SER   184      45.296  44.244  23.964  1.00  0.00           C
ATOM   2761  HA  SER   184      44.782  43.580  24.659  1.00  0.00           H
ATOM   2762  CB  SER   184      46.403  44.877  24.746  1.00  0.00           C
ATOM   2763  HB2 SER   184      46.040  45.492  25.570  1.00  0.00           H
ATOM   2764  HB3 SER   184      47.070  44.116  25.151  1.00  0.00           H
ATOM   2765  OG  SER   184      47.313  45.683  23.971  1.00  0.00           O
ATOM   2766  HG  SER   184      48.003  45.066  23.716  1.00  0.00           H
ATOM   2767  C   SER   184      44.320  45.275  23.480  1.00  0.00           C
ATOM   2768  O   SER   184      44.572  45.807  22.464  1.00  0.00           O
ATOM   2769  N   VAL   185      43.332  45.568  24.302  1.00  0.00           N
ATOM   2770  H   VAL   185      43.206  44.886  25.037  1.00  0.00           H
ATOM   2771  CA  VAL   185      42.253  46.563  24.031  1.00  0.00           C
ATOM   2772  HA  VAL   185      42.617  47.232  23.251  1.00  0.00           H
ATOM   2773  CB  VAL   185      40.942  45.849  23.560  1.00  0.00           C
ATOM   2774  HB  VAL   185      40.912  44.807  23.879  1.00  0.00           H
ATOM   2775  CG1 VAL   185      39.556  46.364  23.937  1.00  0.00           C
ATOM   2776 HG11 VAL   185      39.336  47.380  23.608  1.00  0.00           H
ATOM   2777 HG12 VAL   185      38.770  45.678  23.622  1.00  0.00           H
ATOM   2778 HG13 VAL   185      39.649  46.325  25.022  1.00  0.00           H
ATOM   2779  CG2 VAL   185      41.108  45.671  22.046  1.00  0.00           C
ATOM   2780 HG21 VAL   185      40.853  46.609  21.554  1.00  0.00           H
ATOM   2781 HG22 VAL   185      42.028  45.173  21.737  1.00  0.00           H
ATOM   2782 HG23 VAL   185      40.284  45.003  21.795  1.00  0.00           H
ATOM   2783  C   VAL   185      41.963  47.291  25.346  1.00  0.00           C
ATOM   2784  O   VAL   185      42.114  46.732  26.437  1.00  0.00           O
ATOM   2785  N   GLU   186      41.504  48.575  25.321  1.00  0.00           N
ATOM   2786  H   GLU   186      41.360  48.985  24.409  1.00  0.00           H
ATOM   2787  CA  GLU   186      41.103  49.334  26.477  1.00  0.00           C
ATOM   2788  HA  GLU   186      41.090  48.588  27.271  1.00  0.00           H
ATOM   2789  CB  GLU   186      42.090  50.404  26.825  1.00  0.00           C
ATOM   2790  HB2 GLU   186      41.871  50.427  27.892  1.00  0.00           H
ATOM   2791  HB3 GLU   186      43.091  50.005  26.658  1.00  0.00           H
ATOM   2792  CG  GLU   186      41.928  51.798  26.293  1.00  0.00           C
ATOM   2793  HG2 GLU   186      40.943  52.128  26.624  1.00  0.00           H
ATOM   2794  HG3 GLU   186      42.594  52.444  26.864  1.00  0.00           H
ATOM   2795  CD  GLU   186      42.245  52.051  24.879  1.00  0.00           C
ATOM   2796  OE1 GLU   186      41.844  53.143  24.383  1.00  0.00           O
ATOM   2797  OE2 GLU   186      43.204  51.393  24.425  1.00  0.00           O
ATOM   2798  C   GLU   186      39.616  49.764  26.312  1.00  0.00           C
ATOM   2799  O   GLU   186      39.127  50.402  25.362  1.00  0.00           O
ATOM   2800  N   LEU   187      38.814  49.480  27.338  1.00  0.00           N
ATOM   2801  H   LEU   187      39.162  49.059  28.188  1.00  0.00           H
ATOM   2802  CA  LEU   187      37.356  49.652  27.442  1.00  0.00           C
ATOM   2803  HA  LEU   187      36.969  49.239  26.510  1.00  0.00           H
ATOM   2804  CB  LEU   187      36.785  48.707  28.589  1.00  0.00           C
ATOM   2805  HB2 LEU   187      37.279  49.024  29.507  1.00  0.00           H
ATOM   2806  HB3 LEU   187      35.715  48.888  28.679  1.00  0.00           H
ATOM   2807  CG  LEU   187      36.942  47.187  28.316  1.00  0.00           C
ATOM   2808  HG  LEU   187      37.946  46.886  28.013  1.00  0.00           H
ATOM   2809  CD1 LEU   187      36.577  46.540  29.648  1.00  0.00           C
ATOM   2810 HD11 LEU   187      35.511  46.683  29.823  1.00  0.00           H
ATOM   2811 HD12 LEU   187      36.796  45.472  29.641  1.00  0.00           H
ATOM   2812 HD13 LEU   187      37.175  46.943  30.465  1.00  0.00           H
ATOM   2813  CD2 LEU   187      36.140  46.635  27.097  1.00  0.00           C
ATOM   2814 HD21 LEU   187      36.607  46.920  26.154  1.00  0.00           H
ATOM   2815 HD22 LEU   187      35.909  45.579  27.234  1.00  0.00           H
ATOM   2816 HD23 LEU   187      35.185  47.162  27.097  1.00  0.00           H
ATOM   2817  C   LEU   187      36.845  51.105  27.565  1.00  0.00           C
ATOM   2818  O   LEU   187      36.684  51.631  28.708  1.00  0.00           O
ATOM   2819  N   ASP   188      36.663  51.826  26.480  1.00  0.00           N
ATOM   2820  H   ASP   188      37.062  51.464  25.626  1.00  0.00           H
ATOM   2821  CA  ASP   188      36.254  53.205  26.468  1.00  0.00           C
ATOM   2822  HA  ASP   188      36.716  53.667  27.340  1.00  0.00           H
ATOM   2823  CB  ASP   188      36.896  53.815  25.202  1.00  0.00           C
ATOM   2824  HB2 ASP   188      37.982  53.735  25.235  1.00  0.00           H
ATOM   2825  HB3 ASP   188      36.474  53.244  24.376  1.00  0.00           H
ATOM   2826  CG  ASP   188      36.432  55.306  24.943  1.00  0.00           C
ATOM   2827  OD1 ASP   188      36.571  55.732  23.747  1.00  0.00           O
ATOM   2828  OD2 ASP   188      36.003  56.092  25.805  1.00  0.00           O
ATOM   2829  C   ASP   188      34.721  53.306  26.484  1.00  0.00           C
ATOM   2830  O   ASP   188      33.990  53.251  25.505  1.00  0.00           O
ATOM   2831  N   ALA   189      34.233  53.576  27.745  1.00  0.00           N
ATOM   2832  H   ALA   189      34.896  53.471  28.499  1.00  0.00           H
ATOM   2833  CA  ALA   189      32.864  54.000  27.983  1.00  0.00           C
ATOM   2834  HA  ALA   189      32.580  54.693  27.190  1.00  0.00           H
ATOM   2835  CB  ALA   189      31.915  52.824  28.029  1.00  0.00           C
ATOM   2836  HB1 ALA   189      32.115  52.017  28.734  1.00  0.00           H
ATOM   2837  HB2 ALA   189      30.889  53.165  28.170  1.00  0.00           H
ATOM   2838  HB3 ALA   189      31.779  52.411  27.029  1.00  0.00           H
ATOM   2839  C   ALA   189      32.825  54.847  29.229  1.00  0.00           C
ATOM   2840  O   ALA   189      33.518  54.562  30.233  1.00  0.00           O
ATOM   2841  N   PRO   190      32.009  55.964  29.260  1.00  0.00           N
ATOM   2842  CD  PRO   190      31.208  56.576  28.214  1.00  0.00           C
ATOM   2843  HD2 PRO   190      30.584  55.815  27.744  1.00  0.00           H
ATOM   2844  HD3 PRO   190      31.731  57.145  27.443  1.00  0.00           H
ATOM   2845  CG  PRO   190      30.427  57.632  28.994  1.00  0.00           C
ATOM   2846  HG2 PRO   190      29.673  57.108  29.581  1.00  0.00           H
ATOM   2847  HG3 PRO   190      29.986  58.404  28.364  1.00  0.00           H
ATOM   2848  CB  PRO   190      31.502  58.215  29.975  1.00  0.00           C
ATOM   2849  HB2 PRO   190      31.100  58.773  30.820  1.00  0.00           H
ATOM   2850  HB3 PRO   190      32.267  58.801  29.465  1.00  0.00           H
ATOM   2851  CA  PRO   190      32.132  56.879  30.380  1.00  0.00           C
ATOM   2852  HA  PRO   190      33.200  57.018  30.546  1.00  0.00           H
ATOM   2853  C   PRO   190      31.413  56.395  31.570  1.00  0.00           C
ATOM   2854  O   PRO   190      30.383  55.664  31.540  1.00  0.00           O
ATOM   2855  N   ASN   191      31.934  56.735  32.768  1.00  0.00           N
ATOM   2856  H   ASN   191      32.748  57.334  32.760  1.00  0.00           H
ATOM   2857  CA  ASN   191      31.349  56.414  34.077  1.00  0.00           C
ATOM   2858  HA  ASN   191      32.053  56.758  34.833  1.00  0.00           H
ATOM   2859  CB  ASN   191      29.993  57.100  34.224  1.00  0.00           C
ATOM   2860  HB2 ASN   191      29.187  56.676  33.626  1.00  0.00           H
ATOM   2861  HB3 ASN   191      29.671  57.080  35.266  1.00  0.00           H
ATOM   2862  CG  ASN   191      30.124  58.573  33.945  1.00  0.00           C
ATOM   2863  OD1 ASN   191      30.840  59.263  34.649  1.00  0.00           O
ATOM   2864  ND2 ASN   191      29.530  59.103  32.910  1.00  0.00           N
ATOM   2865 HD21 ASN   191      29.573  60.111  32.973  1.00  0.00           H
ATOM   2866 HD22 ASN   191      28.906  58.550  32.339  1.00  0.00           H
ATOM   2867  C   ASN   191      31.352  54.910  34.264  1.00  0.00           C
ATOM   2868  O   ASN   191      30.290  54.430  34.594  1.00  0.00           O
ATOM   2869  N   TYR   192      32.468  54.188  34.106  1.00  0.00           N
ATOM   2870  H   TYR   192      33.320  54.628  33.788  1.00  0.00           H
ATOM   2871  CA  TYR   192      32.666  52.782  34.364  1.00  0.00           C
ATOM   2872  HA  TYR   192      31.715  52.408  34.742  1.00  0.00           H
ATOM   2873  CB  TYR   192      32.963  52.094  33.005  1.00  0.00           C
ATOM   2874  HB2 TYR   192      33.644  52.745  32.455  1.00  0.00           H
ATOM   2875  HB3 TYR   192      33.617  51.255  33.243  1.00  0.00           H
ATOM   2876  CG  TYR   192      31.776  51.641  32.193  1.00  0.00           C
ATOM   2877  CD1 TYR   192      31.079  52.547  31.274  1.00  0.00           C
ATOM   2878  HD1 TYR   192      31.397  53.579  31.221  1.00  0.00           H
ATOM   2879  CE1 TYR   192      30.027  52.012  30.462  1.00  0.00           C
ATOM   2880  HE1 TYR   192      29.588  52.649  29.709  1.00  0.00           H
ATOM   2881  CZ  TYR   192      29.520  50.692  30.683  1.00  0.00           C
ATOM   2882  OH  TYR   192      28.516  50.256  29.903  1.00  0.00           O
ATOM   2883  HH  TYR   192      28.459  50.833  29.138  1.00  0.00           H
ATOM   2884  CE2 TYR   192      30.080  49.844  31.665  1.00  0.00           C
ATOM   2885  HE2 TYR   192      29.693  48.840  31.760  1.00  0.00           H
ATOM   2886  CD2 TYR   192      31.187  50.385  32.402  1.00  0.00           C
ATOM   2887  HD2 TYR   192      31.770  49.747  33.048  1.00  0.00           H
ATOM   2888  C   TYR   192      33.803  52.562  35.379  1.00  0.00           C
ATOM   2889  O   TYR   192      34.850  53.226  35.357  1.00  0.00           O
ATOM   2890  N   HIE   193      33.748  51.473  36.159  1.00  0.00           N
ATOM   2891  H   HIE   193      32.875  50.979  36.046  1.00  0.00           H
ATOM   2892  CA  HIE   193      34.904  50.865  36.838  1.00  0.00           C
ATOM   2893  HA  HIE   193      35.844  51.093  36.334  1.00  0.00           H
ATOM   2894  CB  HIE   193      35.031  51.429  38.208  1.00  0.00           C
ATOM   2895  HB2 HIE   193      34.645  52.440  38.345  1.00  0.00           H
ATOM   2896  HB3 HIE   193      34.509  50.859  38.976  1.00  0.00           H
ATOM   2897  CG  HIE   193      36.432  51.506  38.676  1.00  0.00           C
ATOM   2898  ND1 HIE   193      37.275  50.417  38.972  1.00  0.00           N
ATOM   2899  CE1 HIE   193      38.432  51.001  39.376  1.00  0.00           C
ATOM   2900  HE1 HIE   193      39.248  50.428  39.790  1.00  0.00           H
ATOM   2901  NE2 HIE   193      38.436  52.337  39.285  1.00  0.00           N
ATOM   2902  HE2 HIE   193      39.207  52.970  39.443  1.00  0.00           H
ATOM   2903  CD2 HIE   193      37.148  52.650  38.894  1.00  0.00           C
ATOM   2904  HD2 HIE   193      36.762  53.643  38.721  1.00  0.00           H
ATOM   2905  C   HIE   193      34.886  49.358  36.785  1.00  0.00           C
ATOM   2906  O   HIE   193      33.785  48.756  36.783  1.00  0.00           O
ATOM   2907  N   TYR   194      36.047  48.718  36.828  1.00  0.00           N
ATOM   2908  H   TYR   194      36.852  49.328  36.823  1.00  0.00           H
ATOM   2909  CA  TYR   194      36.325  47.317  36.719  1.00  0.00           C
ATOM   2910  HA  TYR   194      35.521  46.658  37.048  1.00  0.00           H
ATOM   2911  CB  TYR   194      36.631  46.988  35.268  1.00  0.00           C
ATOM   2912  HB2 TYR   194      37.441  47.587  34.851  1.00  0.00           H
ATOM   2913  HB3 TYR   194      36.965  45.951  35.230  1.00  0.00           H
ATOM   2914  CG  TYR   194      35.429  47.145  34.303  1.00  0.00           C
ATOM   2915  CD1 TYR   194      35.260  48.337  33.566  1.00  0.00           C
ATOM   2916  HD1 TYR   194      35.867  49.229  33.599  1.00  0.00           H
ATOM   2917  CE1 TYR   194      34.146  48.381  32.710  1.00  0.00           C
ATOM   2918  HE1 TYR   194      33.871  49.240  32.116  1.00  0.00           H
ATOM   2919  CZ  TYR   194      33.310  47.275  32.537  1.00  0.00           C
ATOM   2920  OH  TYR   194      32.319  47.387  31.630  1.00  0.00           O
ATOM   2921  HH  TYR   194      31.706  46.657  31.514  1.00  0.00           H
ATOM   2922  CE2 TYR   194      33.586  46.002  33.146  1.00  0.00           C
ATOM   2923  HE2 TYR   194      32.986  45.140  32.895  1.00  0.00           H
ATOM   2924  CD2 TYR   194      34.557  46.072  34.132  1.00  0.00           C
ATOM   2925  HD2 TYR   194      34.724  45.185  34.727  1.00  0.00           H
ATOM   2926  C   TYR   194      37.452  46.971  37.698  1.00  0.00           C
ATOM   2927  O   TYR   194      38.518  47.518  37.650  1.00  0.00           O
ATOM   2928  N   GLU   195      37.244  46.004  38.589  1.00  0.00           N
ATOM   2929  H   GLU   195      36.308  45.626  38.605  1.00  0.00           H
ATOM   2930  CA  GLU   195      38.323  45.275  39.302  1.00  0.00           C
ATOM   2931  HA  GLU   195      39.225  45.186  38.695  1.00  0.00           H
ATOM   2932  CB  GLU   195      38.699  45.859  40.643  1.00  0.00           C
ATOM   2933  HB2 GLU   195      37.931  45.891  41.416  1.00  0.00           H
ATOM   2934  HB3 GLU   195      39.358  45.112  41.085  1.00  0.00           H
ATOM   2935  CG  GLU   195      39.391  47.278  40.590  1.00  0.00           C
ATOM   2936  HG2 GLU   195      40.358  47.105  40.116  1.00  0.00           H
ATOM   2937  HG3 GLU   195      38.739  47.914  39.991  1.00  0.00           H
ATOM   2938  CD  GLU   195      39.601  48.027  41.906  1.00  0.00           C
ATOM   2939  OE1 GLU   195      39.412  49.276  41.856  1.00  0.00           O
ATOM   2940  OE2 GLU   195      40.083  47.455  42.930  1.00  0.00           O
ATOM   2941  C   GLU   195      37.925  43.788  39.500  1.00  0.00           C
ATOM   2942  O   GLU   195      36.785  43.468  39.449  1.00  0.00           O
ATOM   2943  N   GLU   196      38.825  42.833  39.724  1.00  0.00           N
ATOM   2944  H   GLU   196      39.812  43.023  39.819  1.00  0.00           H
ATOM   2945  CA  GLU   196      38.583  41.410  40.059  1.00  0.00           C
ATOM   2946  HA  GLU   196      39.527  40.888  39.907  1.00  0.00           H
ATOM   2947  CB  GLU   196      38.348  41.248  41.524  1.00  0.00           C
ATOM   2948  HB2 GLU   196      37.409  41.692  41.858  1.00  0.00           H
ATOM   2949  HB3 GLU   196      38.179  40.185  41.697  1.00  0.00           H
ATOM   2950  CG  GLU   196      39.545  41.474  42.477  1.00  0.00           C
ATOM   2951  HG2 GLU   196      39.425  41.070  43.482  1.00  0.00           H
ATOM   2952  HG3 GLU   196      40.446  41.100  41.991  1.00  0.00           H
ATOM   2953  CD  GLU   196      39.734  42.987  42.791  1.00  0.00           C
ATOM   2954  OE1 GLU   196      39.017  43.577  43.612  1.00  0.00           O
ATOM   2955  OE2 GLU   196      40.731  43.639  42.421  1.00  0.00           O
ATOM   2956  C   GLU   196      37.564  40.683  39.207  1.00  0.00           C
ATOM   2957  O   GLU   196      36.638  40.004  39.681  1.00  0.00           O
ATOM   2958  N   CYX   197      37.568  40.834  37.868  1.00  0.00           N
ATOM   2959  H   CYX   197      38.350  41.351  37.492  1.00  0.00           H
ATOM   2960  CA  CYX   197      36.588  40.262  36.974  1.00  0.00           C
ATOM   2961  HA  CYX   197      35.580  40.545  37.278  1.00  0.00           H
ATOM   2962  CB  CYX   197      36.746  40.870  35.553  1.00  0.00           C
ATOM   2963  HB2 CYX   197      37.778  40.617  35.308  1.00  0.00           H
ATOM   2964  HB3 CYX   197      36.148  40.502  34.720  1.00  0.00           H
ATOM   2965  SG  CYX   197      36.519  42.699  35.510  1.00  0.00           S
ATOM   2966  C   CYX   197      36.561  38.761  36.935  1.00  0.00           C
ATOM   2967  O   CYX   197      37.514  38.142  36.400  1.00  0.00           O
ATOM   2968  N   SER   198      35.478  38.116  37.445  1.00  0.00           N
ATOM   2969  H   SER   198      34.735  38.627  37.899  1.00  0.00           H
ATOM   2970  CA  SER   198      35.190  36.637  37.307  1.00  0.00           C
ATOM   2971  HA  SER   198      36.129  36.142  37.556  1.00  0.00           H
ATOM   2972  CB  SER   198      34.118  36.350  38.387  1.00  0.00           C
ATOM   2973  HB2 SER   198      33.261  36.999  38.208  1.00  0.00           H
ATOM   2974  HB3 SER   198      33.848  35.294  38.410  1.00  0.00           H
ATOM   2975  OG  SER   198      34.634  36.636  39.735  1.00  0.00           O
ATOM   2976  HG  SER   198      34.064  37.245  40.209  1.00  0.00           H
ATOM   2977  C   SER   198      34.625  36.273  35.927  1.00  0.00           C
ATOM   2978  O   SER   198      33.523  36.534  35.572  1.00  0.00           O
ATOM   2979  N   CYX   199      35.480  35.672  35.060  1.00  0.00           N
ATOM   2980  H   CYX   199      36.385  35.412  35.427  1.00  0.00           H
ATOM   2981  CA  CYX   199      35.127  35.379  33.688  1.00  0.00           C
ATOM   2982  HA  CYX   199      34.319  36.054  33.408  1.00  0.00           H
ATOM   2983  CB  CYX   199      36.339  35.714  32.806  1.00  0.00           C
ATOM   2984  HB2 CYX   199      37.157  35.104  33.190  1.00  0.00           H
ATOM   2985  HB3 CYX   199      36.163  35.448  31.764  1.00  0.00           H
ATOM   2986  SG  CYX   199      36.719  37.487  32.839  1.00  0.00           S
ATOM   2987  C   CYX   199      34.742  33.912  33.514  1.00  0.00           C
ATOM   2988  O   CYX   199      35.099  33.065  34.335  1.00  0.00           O
ATOM   2989  N   TYR   200      34.038  33.708  32.419  1.00  0.00           N
ATOM   2990  H   TYR   200      33.662  34.468  31.870  1.00  0.00           H
ATOM   2991  CA  TYR   200      33.792  32.373  31.771  1.00  0.00           C
ATOM   2992  HA  TYR   200      34.620  31.682  31.925  1.00  0.00           H
ATOM   2993  CB  TYR   200      32.658  31.674  32.495  1.00  0.00           C
ATOM   2994  HB2 TYR   200      32.505  30.647  32.165  1.00  0.00           H
ATOM   2995  HB3 TYR   200      32.964  31.708  33.540  1.00  0.00           H
ATOM   2996  CG  TYR   200      31.309  32.405  32.450  1.00  0.00           C
ATOM   2997  CD1 TYR   200      30.861  33.300  33.468  1.00  0.00           C
ATOM   2998  HD1 TYR   200      31.536  33.563  34.270  1.00  0.00           H
ATOM   2999  CE1 TYR   200      29.646  33.970  33.313  1.00  0.00           C
ATOM   3000  HE1 TYR   200      29.398  34.703  34.068  1.00  0.00           H
ATOM   3001  CZ  TYR   200      28.786  33.675  32.240  1.00  0.00           C
ATOM   3002  OH  TYR   200      27.557  34.299  32.199  1.00  0.00           O
ATOM   3003  HH  TYR   200      27.032  34.056  31.433  1.00  0.00           H
ATOM   3004  CE2 TYR   200      29.236  32.842  31.221  1.00  0.00           C
ATOM   3005  HE2 TYR   200      28.647  32.821  30.316  1.00  0.00           H
ATOM   3006  CD2 TYR   200      30.418  32.092  31.425  1.00  0.00           C
ATOM   3007  HD2 TYR   200      30.721  31.276  30.786  1.00  0.00           H
ATOM   3008  C   TYR   200      33.486  32.426  30.302  1.00  0.00           C
ATOM   3009  O   TYR   200      32.922  33.471  29.870  1.00  0.00           O
ATOM   3010  N   PRO   201      33.643  31.372  29.484  1.00  0.00           N
ATOM   3011  CD  PRO   201      34.418  30.158  29.904  1.00  0.00           C
ATOM   3012  HD2 PRO   201      33.806  29.531  30.553  1.00  0.00           H
ATOM   3013  HD3 PRO   201      35.332  30.480  30.403  1.00  0.00           H
ATOM   3014  CG  PRO   201      34.696  29.338  28.658  1.00  0.00           C
ATOM   3015  HG2 PRO   201      34.156  28.393  28.730  1.00  0.00           H
ATOM   3016  HG3 PRO   201      35.751  29.092  28.541  1.00  0.00           H
ATOM   3017  CB  PRO   201      34.300  30.188  27.544  1.00  0.00           C
ATOM   3018  HB2 PRO   201      33.754  29.514  26.885  1.00  0.00           H
ATOM   3019  HB3 PRO   201      35.103  30.742  27.058  1.00  0.00           H
ATOM   3020  CA  PRO   201      33.258  31.182  28.116  1.00  0.00           C
ATOM   3021  HA  PRO   201      33.219  32.123  27.566  1.00  0.00           H
ATOM   3022  C   PRO   201      31.775  30.620  28.004  1.00  0.00           C
ATOM   3023  O   PRO   201      31.434  29.781  28.881  1.00  0.00           O
ATOM   3024  N   ASN   202      30.963  30.919  26.942  1.00  0.00           N
ATOM   3025  H   ASN   202      31.211  31.740  26.409  1.00  0.00           H
ATOM   3026  CA  ASN   202      29.652  30.391  26.570  1.00  0.00           C
ATOM   3027  HA  ASN   202      29.573  29.305  26.599  1.00  0.00           H
ATOM   3028  CB  ASN   202      28.556  30.982  27.400  1.00  0.00           C
ATOM   3029  HB2 ASN   202      28.470  30.398  28.316  1.00  0.00           H
ATOM   3030  HB3 ASN   202      28.795  32.033  27.564  1.00  0.00           H
ATOM   3031  CG  ASN   202      27.198  30.873  26.790  1.00  0.00           C
ATOM   3032  OD1 ASN   202      26.574  29.799  26.741  1.00  0.00           O
ATOM   3033  ND2 ASN   202      26.724  31.809  26.049  1.00  0.00           N
ATOM   3034 HD21 ASN   202      25.737  31.694  25.866  1.00  0.00           H
ATOM   3035 HD22 ASN   202      27.269  32.653  25.945  1.00  0.00           H
ATOM   3036  C   ASN   202      29.454  30.757  25.131  1.00  0.00           C
ATOM   3037  O   ASN   202      29.471  31.941  24.737  1.00  0.00           O
ATOM   3038  N   ALA   203      29.112  29.759  24.271  1.00  0.00           N
ATOM   3039  H   ALA   203      29.017  28.859  24.720  1.00  0.00           H
ATOM   3040  CA  ALA   203      28.784  29.915  22.839  1.00  0.00           C
ATOM   3041  HA  ALA   203      28.754  28.933  22.367  1.00  0.00           H
ATOM   3042  CB  ALA   203      27.373  30.546  22.775  1.00  0.00           C
ATOM   3043  HB1 ALA   203      26.817  30.320  23.685  1.00  0.00           H
ATOM   3044  HB2 ALA   203      27.446  31.631  22.842  1.00  0.00           H
ATOM   3045  HB3 ALA   203      26.787  30.137  21.952  1.00  0.00           H
ATOM   3046  C   ALA   203      29.861  30.680  22.070  1.00  0.00           C
ATOM   3047  O   ALA   203      29.430  31.526  21.262  1.00  0.00           O
ATOM   3048  N   GLY   204      31.138  30.398  22.316  1.00  0.00           N
ATOM   3049  H   GLY   204      31.375  29.673  22.978  1.00  0.00           H
ATOM   3050  CA  GLY   204      32.253  31.085  21.628  1.00  0.00           C
ATOM   3051  HA2 GLY   204      33.189  30.543  21.761  1.00  0.00           H
ATOM   3052  HA3 GLY   204      31.805  31.400  20.685  1.00  0.00           H
ATOM   3053  C   GLY   204      32.614  32.369  22.286  1.00  0.00           C
ATOM   3054  O   GLY   204      33.525  33.032  21.792  1.00  0.00           O
ATOM   3055  N   GLU   205      31.931  32.854  23.323  1.00  0.00           N
ATOM   3056  H   GLU   205      31.231  32.288  23.781  1.00  0.00           H
ATOM   3057  CA  GLU   205      31.883  34.231  23.738  1.00  0.00           C
ATOM   3058  HA  GLU   205      32.679  34.733  23.188  1.00  0.00           H
ATOM   3059  CB  GLU   205      30.617  34.824  23.172  1.00  0.00           C
ATOM   3060  HB2 GLU   205      30.494  34.294  22.227  1.00  0.00           H
ATOM   3061  HB3 GLU   205      29.755  34.633  23.812  1.00  0.00           H
ATOM   3062  CG  GLU   205      30.689  36.284  22.909  1.00  0.00           C
ATOM   3063  HG2 GLU   205      30.820  36.833  23.842  1.00  0.00           H
ATOM   3064  HG3 GLU   205      31.573  36.491  22.305  1.00  0.00           H
ATOM   3065  CD  GLU   205      29.504  36.764  22.165  1.00  0.00           C
ATOM   3066  OE1 GLU   205      28.686  37.488  22.731  1.00  0.00           O
ATOM   3067  OE2 GLU   205      29.237  36.326  21.030  1.00  0.00           O
ATOM   3068  C   GLU   205      32.164  34.261  25.206  1.00  0.00           C
ATOM   3069  O   GLU   205      31.629  33.501  26.029  1.00  0.00           O
ATOM   3070  N   ILE   206      33.103  35.102  25.627  1.00  0.00           N
ATOM   3071  H   ILE   206      33.673  35.683  25.028  1.00  0.00           H
ATOM   3072  CA  ILE   206      33.405  35.401  26.992  1.00  0.00           C
ATOM   3073  HA  ILE   206      33.333  34.463  27.541  1.00  0.00           H
ATOM   3074  CB  ILE   206      34.840  35.985  27.109  1.00  0.00           C
ATOM   3075  HB  ILE   206      34.883  36.937  26.580  1.00  0.00           H
ATOM   3076  CG2 ILE   206      35.088  36.302  28.606  1.00  0.00           C
ATOM   3077 HG21 ILE   206      36.100  36.678  28.743  1.00  0.00           H
ATOM   3078 HG22 ILE   206      34.476  37.164  28.871  1.00  0.00           H
ATOM   3079 HG23 ILE   206      34.865  35.382  29.147  1.00  0.00           H
ATOM   3080  CG1 ILE   206      35.934  35.036  26.615  1.00  0.00           C
ATOM   3081 HG12 ILE   206      36.922  35.296  26.996  1.00  0.00           H
ATOM   3082 HG13 ILE   206      35.811  34.021  26.993  1.00  0.00           H
ATOM   3083  CD1 ILE   206      36.126  35.086  25.086  1.00  0.00           C
ATOM   3084 HD11 ILE   206      36.232  36.100  24.700  1.00  0.00           H
ATOM   3085 HD12 ILE   206      37.042  34.505  24.992  1.00  0.00           H
ATOM   3086 HD13 ILE   206      35.353  34.489  24.603  1.00  0.00           H
ATOM   3087  C   ILE   206      32.346  36.292  27.617  1.00  0.00           C
ATOM   3088  O   ILE   206      31.830  37.171  26.920  1.00  0.00           O
ATOM   3089  N   THR   207      32.055  36.019  28.859  1.00  0.00           N
ATOM   3090  H   THR   207      32.393  35.136  29.214  1.00  0.00           H
ATOM   3091  CA  THR   207      31.405  36.946  29.774  1.00  0.00           C
ATOM   3092  HA  THR   207      31.410  37.908  29.262  1.00  0.00           H
ATOM   3093  CB  THR   207      29.933  36.554  29.974  1.00  0.00           C
ATOM   3094  HB  THR   207      29.931  35.481  30.163  1.00  0.00           H
ATOM   3095  CG2 THR   207      29.156  37.176  31.108  1.00  0.00           C
ATOM   3096 HG21 THR   207      28.085  37.018  30.986  1.00  0.00           H
ATOM   3097 HG22 THR   207      29.513  36.933  32.109  1.00  0.00           H
ATOM   3098 HG23 THR   207      29.397  38.232  30.986  1.00  0.00           H
ATOM   3099  OG1 THR   207      29.261  36.882  28.785  1.00  0.00           O
ATOM   3100  HG1 THR   207      29.291  36.115  28.208  1.00  0.00           H
ATOM   3101  C   THR   207      32.205  37.094  31.051  1.00  0.00           C
ATOM   3102  O   THR   207      32.533  36.045  31.562  1.00  0.00           O
ATOM   3103  N   CYX   208      32.289  38.297  31.586  1.00  0.00           N
ATOM   3104  H   CYX   208      32.000  39.092  31.034  1.00  0.00           H
ATOM   3105  CA  CYX   208      33.042  38.608  32.830  1.00  0.00           C
ATOM   3106  HA  CYX   208      33.130  37.629  33.302  1.00  0.00           H
ATOM   3107  CB  CYX   208      34.406  39.245  32.536  1.00  0.00           C
ATOM   3108  HB2 CYX   208      34.194  40.208  32.072  1.00  0.00           H
ATOM   3109  HB3 CYX   208      34.917  39.389  33.488  1.00  0.00           H
ATOM   3110  SG  CYX   208      35.539  38.336  31.410  1.00  0.00           S
ATOM   3111  C   CYX   208      32.301  39.674  33.672  1.00  0.00           C
ATOM   3112  O   CYX   208      31.902  40.732  33.190  1.00  0.00           O
ATOM   3113  N   VAL   209      32.012  39.366  34.995  1.00  0.00           N
ATOM   3114  H   VAL   209      32.251  38.437  35.311  1.00  0.00           H
ATOM   3115  CA  VAL   209      31.350  40.138  36.054  1.00  0.00           C
ATOM   3116  HA  VAL   209      30.914  41.020  35.587  1.00  0.00           H
ATOM   3117  CB  VAL   209      30.083  39.391  36.645  1.00  0.00           C
ATOM   3118  HB  VAL   209      30.379  38.468  37.144  1.00  0.00           H
ATOM   3119  CG1 VAL   209      29.372  40.263  37.664  1.00  0.00           C
ATOM   3120 HG11 VAL   209      28.517  39.742  38.098  1.00  0.00           H
ATOM   3121 HG12 VAL   209      29.916  40.402  38.598  1.00  0.00           H
ATOM   3122 HG13 VAL   209      29.087  41.186  37.161  1.00  0.00           H
ATOM   3123  CG2 VAL   209      29.224  39.018  35.466  1.00  0.00           C
ATOM   3124 HG21 VAL   209      28.892  39.902  34.923  1.00  0.00           H
ATOM   3125 HG22 VAL   209      29.742  38.314  34.813  1.00  0.00           H
ATOM   3126 HG23 VAL   209      28.356  38.429  35.762  1.00  0.00           H
ATOM   3127  C   VAL   209      32.400  40.596  37.042  1.00  0.00           C
ATOM   3128  O   VAL   209      33.218  39.892  37.502  1.00  0.00           O
ATOM   3129  N   CYX   210      32.355  41.885  37.448  1.00  0.00           N
ATOM   3130  H   CYX   210      31.672  42.562  37.137  1.00  0.00           H
ATOM   3131  CA  CYX   210      33.472  42.524  38.179  1.00  0.00           C
ATOM   3132  HA  CYX   210      34.205  41.739  38.370  1.00  0.00           H
ATOM   3133  CB  CYX   210      34.136  43.570  37.240  1.00  0.00           C
ATOM   3134  HB2 CYX   210      33.468  44.427  37.163  1.00  0.00           H
ATOM   3135  HB3 CYX   210      35.097  43.799  37.702  1.00  0.00           H
ATOM   3136  SG  CYX   210      34.473  42.900  35.646  1.00  0.00           S
ATOM   3137  C   CYX   210      33.005  43.212  39.449  1.00  0.00           C
ATOM   3138  O   CYX   210      31.743  43.324  39.606  1.00  0.00           O
ATOM   3139  N   ARG   211      33.927  43.595  40.320  1.00  0.00           N
ATOM   3140  H   ARG   211      34.896  43.378  40.137  1.00  0.00           H
ATOM   3141  CA  ARG   211      33.647  44.430  41.466  1.00  0.00           C
ATOM   3142  HA  ARG   211      32.823  44.084  42.089  1.00  0.00           H
ATOM   3143  CB  ARG   211      34.886  44.400  42.370  1.00  0.00           C
ATOM   3144  HB2 ARG   211      35.234  43.396  42.613  1.00  0.00           H
ATOM   3145  HB3 ARG   211      35.606  45.025  41.841  1.00  0.00           H
ATOM   3146  CG  ARG   211      34.661  44.975  43.785  1.00  0.00           C
ATOM   3147  HG2 ARG   211      34.200  45.954  43.917  1.00  0.00           H
ATOM   3148  HG3 ARG   211      34.016  44.258  44.293  1.00  0.00           H
ATOM   3149  CD  ARG   211      36.016  44.960  44.632  1.00  0.00           C
ATOM   3150  HD2 ARG   211      36.390  43.945  44.498  1.00  0.00           H
ATOM   3151  HD3 ARG   211      36.714  45.620  44.116  1.00  0.00           H
ATOM   3152  NE  ARG   211      35.801  45.328  46.070  1.00  0.00           N
ATOM   3153  HE  ARG   211      35.988  44.630  46.776  1.00  0.00           H
ATOM   3154  CZ  ARG   211      35.820  46.582  46.433  1.00  0.00           C
ATOM   3155  NH1 ARG   211      35.996  46.807  47.661  1.00  0.00           N
ATOM   3156 HH11 ARG   211      36.551  46.120  48.152  1.00  0.00           H
ATOM   3157 HH12 ARG   211      36.262  47.753  47.894  1.00  0.00           H
ATOM   3158  NH2 ARG   211      35.652  47.651  45.666  1.00  0.00           N
ATOM   3159 HH21 ARG   211      35.472  47.461  44.692  1.00  0.00           H
ATOM   3160 HH22 ARG   211      35.680  48.579  46.066  1.00  0.00           H
ATOM   3161  C   ARG   211      33.133  45.846  41.167  1.00  0.00           C
ATOM   3162  O   ARG   211      33.479  46.497  40.206  1.00  0.00           O
ATOM   3163  N   ASP   212      32.299  46.342  42.087  1.00  0.00           N
ATOM   3164  H   ASP   212      32.082  45.846  42.939  1.00  0.00           H
ATOM   3165  CA  ASP   212      31.667  47.627  41.882  1.00  0.00           C
ATOM   3166  HA  ASP   212      31.743  47.867  40.822  1.00  0.00           H
ATOM   3167  CB  ASP   212      30.157  47.645  42.247  1.00  0.00           C
ATOM   3168  HB2 ASP   212      29.715  48.642  42.269  1.00  0.00           H
ATOM   3169  HB3 ASP   212      29.555  47.035  41.573  1.00  0.00           H
ATOM   3170  CG  ASP   212      29.860  47.001  43.600  1.00  0.00           C
ATOM   3171  OD1 ASP   212      29.603  47.758  44.568  1.00  0.00           O
ATOM   3172  OD2 ASP   212      29.971  45.726  43.750  1.00  0.00           O
ATOM   3173  C   ASP   212      32.444  48.696  42.719  1.00  0.00           C
ATOM   3174  O   ASP   212      32.139  48.807  43.915  1.00  0.00           O
ATOM   3175  N   ASN   213      33.412  49.384  42.070  1.00  0.00           N
ATOM   3176  H   ASN   213      33.470  49.250  41.071  1.00  0.00           H
ATOM   3177  CA  ASN   213      34.336  50.385  42.652  1.00  0.00           C
ATOM   3178  HA  ASN   213      34.276  50.342  43.740  1.00  0.00           H
ATOM   3179  CB  ASN   213      35.811  49.911  42.296  1.00  0.00           C
ATOM   3180  HB2 ASN   213      36.109  50.519  41.442  1.00  0.00           H
ATOM   3181  HB3 ASN   213      36.462  50.297  43.080  1.00  0.00           H
ATOM   3182  CG  ASN   213      35.935  48.398  42.013  1.00  0.00           C
ATOM   3183  OD1 ASN   213      35.664  47.575  42.859  1.00  0.00           O
ATOM   3184  ND2 ASN   213      36.036  47.994  40.782  1.00  0.00           N
ATOM   3185 HD21 ASN   213      36.075  46.993  40.650  1.00  0.00           H
ATOM   3186 HD22 ASN   213      36.299  48.770  40.193  1.00  0.00           H
ATOM   3187  C   ASN   213      33.965  51.885  42.244  1.00  0.00           C
ATOM   3188  O   ASN   213      32.924  52.139  41.649  1.00  0.00           O
ATOM   3189  N   TRP   214      34.753  52.832  42.625  1.00  0.00           N
ATOM   3190  H   TRP   214      35.604  52.572  43.102  1.00  0.00           H
ATOM   3191  CA  TRP   214      34.603  54.295  42.316  1.00  0.00           C
ATOM   3192  HA  TRP   214      35.393  54.828  42.844  1.00  0.00           H
ATOM   3193  CB  TRP   214      34.908  54.575  40.895  1.00  0.00           C
ATOM   3194  HB2 TRP   214      35.938  54.261  40.723  1.00  0.00           H
ATOM   3195  HB3 TRP   214      34.282  53.975  40.236  1.00  0.00           H
ATOM   3196  CG  TRP   214      34.833  55.993  40.347  1.00  0.00           C
ATOM   3197  CD1 TRP   214      34.901  57.194  41.053  1.00  0.00           C
ATOM   3198  HD1 TRP   214      35.096  57.303  42.110  1.00  0.00           H
ATOM   3199  NE1 TRP   214      34.734  58.259  40.166  1.00  0.00           N
ATOM   3200  HE1 TRP   214      34.770  59.239  40.410  1.00  0.00           H
ATOM   3201  CE2 TRP   214      34.488  57.863  38.859  1.00  0.00           C
ATOM   3202  CZ2 TRP   214      34.229  58.454  37.617  1.00  0.00           C
ATOM   3203  HZ2 TRP   214      34.368  59.524  37.629  1.00  0.00           H
ATOM   3204  CH2 TRP   214      33.985  57.755  36.440  1.00  0.00           C
ATOM   3205  HH2 TRP   214      33.680  58.395  35.625  1.00  0.00           H
ATOM   3206  CZ3 TRP   214      34.039  56.321  36.541  1.00  0.00           C
ATOM   3207  HZ3 TRP   214      33.922  55.756  35.628  1.00  0.00           H
ATOM   3208  CE3 TRP   214      34.453  55.716  37.686  1.00  0.00           C
ATOM   3209  HE3 TRP   214      34.691  54.664  37.719  1.00  0.00           H
ATOM   3210  CD2 TRP   214      34.622  56.455  38.936  1.00  0.00           C
ATOM   3211  C   TRP   214      33.427  55.003  42.900  1.00  0.00           C
ATOM   3212  O   TRP   214      33.487  55.690  43.951  1.00  0.00           O
ATOM   3213  N   HID   215      32.240  54.732  42.390  1.00  0.00           N
ATOM   3214  H   HID   215      32.203  54.220  41.521  1.00  0.00           H
ATOM   3215  CA  HID   215      30.896  55.334  42.703  1.00  0.00           C
ATOM   3216  HA  HID   215      30.984  55.655  43.742  1.00  0.00           H
ATOM   3217  CB  HID   215      30.518  56.537  41.833  1.00  0.00           C
ATOM   3218  HB2 HID   215      29.580  56.916  42.236  1.00  0.00           H
ATOM   3219  HB3 HID   215      31.250  57.341  41.913  1.00  0.00           H
ATOM   3220  CG  HID   215      30.419  56.219  40.401  1.00  0.00           C
ATOM   3221  ND1 HID   215      31.481  56.116  39.520  1.00  0.00           N
ATOM   3222  HD1 HID   215      32.357  56.604  39.651  1.00  0.00           H
ATOM   3223  CE1 HID   215      31.059  55.630  38.333  1.00  0.00           C
ATOM   3224  HE1 HID   215      31.655  55.333  37.483  1.00  0.00           H
ATOM   3225  NE2 HID   215      29.744  55.348  38.445  1.00  0.00           N
ATOM   3226  CD2 HID   215      29.357  55.704  39.723  1.00  0.00           C
ATOM   3227  HD2 HID   215      28.355  55.668  40.127  1.00  0.00           H
ATOM   3228  C   HID   215      29.838  54.167  42.574  1.00  0.00           C
ATOM   3229  O   HID   215      28.678  54.281  43.029  1.00  0.00           O
ATOM   3230  N   GLY   216      30.205  52.965  42.071  1.00  0.00           N
ATOM   3231  H   GLY   216      31.179  52.696  42.041  1.00  0.00           H
ATOM   3232  CA  GLY   216      29.147  51.972  41.644  1.00  0.00           C
ATOM   3233  HA2 GLY   216      28.360  52.614  41.249  1.00  0.00           H
ATOM   3234  HA3 GLY   216      29.515  51.353  40.826  1.00  0.00           H
ATOM   3235  C   GLY   216      28.644  51.020  42.779  1.00  0.00           C
ATOM   3236  O   GLY   216      29.233  50.943  43.833  1.00  0.00           O
ATOM   3237  N   SER   217      27.492  50.428  42.568  1.00  0.00           N
ATOM   3238  H   SER   217      27.191  50.547  41.611  1.00  0.00           H
ATOM   3239  CA  SER   217      26.712  49.557  43.429  1.00  0.00           C
ATOM   3240  HA  SER   217      27.271  49.049  44.216  1.00  0.00           H
ATOM   3241  CB  SER   217      25.504  50.252  43.964  1.00  0.00           C
ATOM   3242  HB2 SER   217      24.994  49.556  44.630  1.00  0.00           H
ATOM   3243  HB3 SER   217      25.728  51.048  44.675  1.00  0.00           H
ATOM   3244  OG  SER   217      24.557  50.769  43.000  1.00  0.00           O
ATOM   3245  HG  SER   217      24.865  51.629  42.705  1.00  0.00           H
ATOM   3246  C   SER   217      26.275  48.279  42.781  1.00  0.00           C
ATOM   3247  O   SER   217      26.624  47.177  43.216  1.00  0.00           O
ATOM   3248  N   ASN   218      25.481  48.338  41.699  1.00  0.00           N
ATOM   3249  H   ASN   218      25.384  49.295  41.394  1.00  0.00           H
ATOM   3250  CA  ASN   218      25.121  47.207  40.865  1.00  0.00           C
ATOM   3251  HA  ASN   218      24.901  46.398  41.562  1.00  0.00           H
ATOM   3252  CB  ASN   218      23.852  47.573  40.005  1.00  0.00           C
ATOM   3253  HB2 ASN   218      23.886  46.746  39.296  1.00  0.00           H
ATOM   3254  HB3 ASN   218      22.876  47.541  40.491  1.00  0.00           H
ATOM   3255  CG  ASN   218      23.935  48.842  39.137  1.00  0.00           C
ATOM   3256  OD1 ASN   218      24.718  49.760  39.293  1.00  0.00           O
ATOM   3257  ND2 ASN   218      23.102  48.899  38.130  1.00  0.00           N
ATOM   3258 HD21 ASN   218      23.178  49.667  37.479  1.00  0.00           H
ATOM   3259 HD22 ASN   218      22.600  48.085  37.803  1.00  0.00           H
ATOM   3260  C   ASN   218      26.349  46.755  40.001  1.00  0.00           C
ATOM   3261  O   ASN   218      27.120  47.612  39.563  1.00  0.00           O
ATOM   3262  N   ARG   219      26.523  45.427  39.787  1.00  0.00           N
ATOM   3263  H   ARG   219      25.745  44.828  40.025  1.00  0.00           H
ATOM   3264  CA  ARG   219      27.760  44.899  39.150  1.00  0.00           C
ATOM   3265  HA  ARG   219      28.682  45.213  39.639  1.00  0.00           H
ATOM   3266  CB  ARG   219      27.625  43.323  39.026  1.00  0.00           C
ATOM   3267  HB2 ARG   219      26.790  43.025  38.393  1.00  0.00           H
ATOM   3268  HB3 ARG   219      28.495  42.923  38.504  1.00  0.00           H
ATOM   3269  CG  ARG   219      27.451  42.583  40.384  1.00  0.00           C
ATOM   3270  HG2 ARG   219      26.741  43.095  41.032  1.00  0.00           H
ATOM   3271  HG3 ARG   219      27.282  41.521  40.201  1.00  0.00           H
ATOM   3272  CD  ARG   219      28.797  42.694  41.100  1.00  0.00           C
ATOM   3273  HD2 ARG   219      29.565  42.421  40.376  1.00  0.00           H
ATOM   3274  HD3 ARG   219      28.953  43.737  41.372  1.00  0.00           H
ATOM   3275  NE  ARG   219      28.926  41.871  42.268  1.00  0.00           N
ATOM   3276  HE  ARG   219      28.286  41.092  42.326  1.00  0.00           H
ATOM   3277  CZ  ARG   219      29.781  41.981  43.268  1.00  0.00           C
ATOM   3278  NH1 ARG   219      29.843  40.993  44.100  1.00  0.00           N
ATOM   3279 HH11 ARG   219      29.031  40.393  44.142  1.00  0.00           H
ATOM   3280 HH12 ARG   219      30.466  41.029  44.895  1.00  0.00           H
ATOM   3281  NH2 ARG   219      30.581  42.928  43.442  1.00  0.00           N
ATOM   3282 HH21 ARG   219      30.471  43.838  43.021  1.00  0.00           H
ATOM   3283 HH22 ARG   219      31.388  42.804  44.037  1.00  0.00           H
ATOM   3284  C   ARG   219      27.927  45.435  37.729  1.00  0.00           C
ATOM   3285  O   ARG   219      27.074  45.314  36.830  1.00  0.00           O
ATOM   3286  N   PRO   220      29.090  46.077  37.396  1.00  0.00           N
ATOM   3287  CD  PRO   220      30.155  46.564  38.300  1.00  0.00           C
ATOM   3288  HD2 PRO   220      30.572  45.757  38.903  1.00  0.00           H
ATOM   3289  HD3 PRO   220      29.812  47.367  38.951  1.00  0.00           H
ATOM   3290  CG  PRO   220      31.240  47.077  37.352  1.00  0.00           C
ATOM   3291  HG2 PRO   220      32.071  46.373  37.282  1.00  0.00           H
ATOM   3292  HG3 PRO   220      31.669  47.983  37.780  1.00  0.00           H
ATOM   3293  CB  PRO   220      30.559  47.470  36.090  1.00  0.00           C
ATOM   3294  HB2 PRO   220      31.164  47.281  35.203  1.00  0.00           H
ATOM   3295  HB3 PRO   220      30.079  48.447  36.050  1.00  0.00           H
ATOM   3296  CA  PRO   220      29.508  46.313  36.007  1.00  0.00           C
ATOM   3297  HA  PRO   220      28.684  46.770  35.461  1.00  0.00           H
ATOM   3298  C   PRO   220      29.993  45.008  35.389  1.00  0.00           C
ATOM   3299  O   PRO   220      30.398  44.075  36.106  1.00  0.00           O
ATOM   3300  N   TRP   221      29.991  44.985  34.087  1.00  0.00           N
ATOM   3301  H   TRP   221      29.576  45.728  33.545  1.00  0.00           H
ATOM   3302  CA  TRP   221      30.224  43.807  33.287  1.00  0.00           C
ATOM   3303  HA  TRP   221      31.023  43.258  33.786  1.00  0.00           H
ATOM   3304  CB  TRP   221      29.051  42.860  33.227  1.00  0.00           C
ATOM   3305  HB2 TRP   221      29.459  41.905  32.894  1.00  0.00           H
ATOM   3306  HB3 TRP   221      28.719  42.644  34.243  1.00  0.00           H
ATOM   3307  CG  TRP   221      27.810  43.190  32.419  1.00  0.00           C
ATOM   3308  CD1 TRP   221      26.651  43.712  32.953  1.00  0.00           C
ATOM   3309  HD1 TRP   221      26.447  43.856  34.003  1.00  0.00           H
ATOM   3310  NE1 TRP   221      25.726  43.945  31.939  1.00  0.00           N
ATOM   3311  HE1 TRP   221      24.743  44.104  32.110  1.00  0.00           H
ATOM   3312  CE2 TRP   221      26.263  43.685  30.691  1.00  0.00           C
ATOM   3313  CZ2 TRP   221      25.706  43.697  29.407  1.00  0.00           C
ATOM   3314  HZ2 TRP   221      24.754  44.181  29.241  1.00  0.00           H
ATOM   3315  CH2 TRP   221      26.474  43.421  28.309  1.00  0.00           C
ATOM   3316  HH2 TRP   221      26.085  43.503  27.304  1.00  0.00           H
ATOM   3317  CZ3 TRP   221      27.757  42.834  28.524  1.00  0.00           C
ATOM   3318  HZ3 TRP   221      28.342  42.420  27.717  1.00  0.00           H
ATOM   3319  CE3 TRP   221      28.243  42.749  29.871  1.00  0.00           C
ATOM   3320  HE3 TRP   221      29.197  42.263  30.007  1.00  0.00           H
ATOM   3321  CD2 TRP   221      27.521  43.149  30.961  1.00  0.00           C
ATOM   3322  C   TRP   221      30.736  44.069  31.831  1.00  0.00           C
ATOM   3323  O   TRP   221      30.512  45.128  31.242  1.00  0.00           O
ATOM   3324  N   VAL   222      31.413  43.022  31.338  1.00  0.00           N
ATOM   3325  H   VAL   222      31.541  42.181  31.881  1.00  0.00           H
ATOM   3326  CA  VAL   222      32.061  42.979  30.040  1.00  0.00           C
ATOM   3327  HA  VAL   222      31.547  43.731  29.441  1.00  0.00           H
ATOM   3328  CB  VAL   222      33.476  43.570  30.005  1.00  0.00           C
ATOM   3329  HB  VAL   222      33.477  44.571  30.435  1.00  0.00           H
ATOM   3330  CG1 VAL   222      34.505  42.839  30.877  1.00  0.00           C
ATOM   3331 HG11 VAL   222      34.488  41.764  30.703  1.00  0.00           H
ATOM   3332 HG12 VAL   222      35.527  43.145  30.654  1.00  0.00           H
ATOM   3333 HG13 VAL   222      34.259  43.058  31.915  1.00  0.00           H
ATOM   3334  CG2 VAL   222      34.018  43.767  28.642  1.00  0.00           C
ATOM   3335 HG21 VAL   222      34.570  44.706  28.699  1.00  0.00           H
ATOM   3336 HG22 VAL   222      34.645  42.931  28.335  1.00  0.00           H
ATOM   3337 HG23 VAL   222      33.205  43.891  27.928  1.00  0.00           H
ATOM   3338  C   VAL   222      32.013  41.627  29.340  1.00  0.00           C
ATOM   3339  O   VAL   222      31.893  40.608  30.038  1.00  0.00           O
ATOM   3340  N   SER   223      31.942  41.575  27.986  1.00  0.00           N
ATOM   3341  H   SER   223      31.635  42.444  27.573  1.00  0.00           H
ATOM   3342  CA  SER   223      31.803  40.363  27.177  1.00  0.00           C
ATOM   3343  HA  SER   223      32.365  39.523  27.584  1.00  0.00           H
ATOM   3344  CB  SER   223      30.306  40.049  27.058  1.00  0.00           C
ATOM   3345  HB2 SER   223      29.942  39.940  28.079  1.00  0.00           H
ATOM   3346  HB3 SER   223      29.802  40.882  26.569  1.00  0.00           H
ATOM   3347  OG  SER   223      30.052  38.961  26.202  1.00  0.00           O
ATOM   3348  HG  SER   223      30.366  38.173  26.653  1.00  0.00           H
ATOM   3349  C   SER   223      32.377  40.703  25.718  1.00  0.00           C
ATOM   3350  O   SER   223      32.312  41.897  25.396  1.00  0.00           O
ATOM   3351  N   PHE   224      32.974  39.706  24.996  1.00  0.00           N
ATOM   3352  H   PHE   224      32.712  38.763  25.246  1.00  0.00           H
ATOM   3353  CA  PHE   224      33.719  39.893  23.772  1.00  0.00           C
ATOM   3354  HA  PHE   224      33.184  40.590  23.126  1.00  0.00           H
ATOM   3355  CB  PHE   224      35.072  40.585  24.023  1.00  0.00           C
ATOM   3356  HB2 PHE   224      35.709  40.665  23.142  1.00  0.00           H
ATOM   3357  HB3 PHE   224      34.829  41.629  24.220  1.00  0.00           H
ATOM   3358  CG  PHE   224      35.802  40.018  25.270  1.00  0.00           C
ATOM   3359  CD1 PHE   224      36.618  38.903  25.233  1.00  0.00           C
ATOM   3360  HD1 PHE   224      36.683  38.365  24.298  1.00  0.00           H
ATOM   3361  CE1 PHE   224      37.266  38.499  26.410  1.00  0.00           C
ATOM   3362  HE1 PHE   224      37.942  37.658  26.435  1.00  0.00           H
ATOM   3363  CZ  PHE   224      37.279  39.370  27.564  1.00  0.00           C
ATOM   3364  HZ  PHE   224      37.846  39.266  28.477  1.00  0.00           H
ATOM   3365  CE2 PHE   224      36.469  40.484  27.577  1.00  0.00           C
ATOM   3366  HE2 PHE   224      36.210  41.038  28.467  1.00  0.00           H
ATOM   3367  CD2 PHE   224      35.705  40.799  26.428  1.00  0.00           C
ATOM   3368  HD2 PHE   224      35.026  41.634  26.355  1.00  0.00           H
ATOM   3369  C   PHE   224      33.849  38.548  22.952  1.00  0.00           C
ATOM   3370  O   PHE   224      33.915  37.404  23.495  1.00  0.00           O
ATOM   3371  N   ASN   225      33.844  38.604  21.616  1.00  0.00           N
ATOM   3372  H   ASN   225      33.715  39.535  21.247  1.00  0.00           H
ATOM   3373  CA  ASN   225      34.344  37.571  20.750  1.00  0.00           C
ATOM   3374  HA  ASN   225      33.930  36.605  21.037  1.00  0.00           H
ATOM   3375  CB  ASN   225      33.934  37.961  19.345  1.00  0.00           C
ATOM   3376  HB2 ASN   225      33.944  37.062  18.729  1.00  0.00           H
ATOM   3377  HB3 ASN   225      32.876  38.228  19.341  1.00  0.00           H
ATOM   3378  CG  ASN   225      34.849  38.983  18.716  1.00  0.00           C
ATOM   3379  OD1 ASN   225      35.811  39.475  19.307  1.00  0.00           O
ATOM   3380  ND2 ASN   225      34.465  39.400  17.473  1.00  0.00           N
ATOM   3381 HD21 ASN   225      34.910  40.190  17.028  1.00  0.00           H
ATOM   3382 HD22 ASN   225      33.736  38.892  16.992  1.00  0.00           H
ATOM   3383  C   ASN   225      35.918  37.366  20.913  1.00  0.00           C
ATOM   3384  O   ASN   225      36.664  38.191  21.548  1.00  0.00           O
ATOM   3385  N   GLN   226      36.431  36.334  20.258  1.00  0.00           N
ATOM   3386  H   GLN   226      35.880  35.915  19.523  1.00  0.00           H
ATOM   3387  CA  GLN   226      37.799  35.748  20.465  1.00  0.00           C
ATOM   3388  HA  GLN   226      37.790  35.537  21.533  1.00  0.00           H
ATOM   3389  CB  GLN   226      37.831  34.383  19.738  1.00  0.00           C
ATOM   3390  HB2 GLN   226      38.725  33.900  20.131  1.00  0.00           H
ATOM   3391  HB3 GLN   226      37.085  33.714  20.169  1.00  0.00           H
ATOM   3392  CG  GLN   226      37.868  34.451  18.198  1.00  0.00           C
ATOM   3393  HG2 GLN   226      36.912  34.792  17.800  1.00  0.00           H
ATOM   3394  HG3 GLN   226      38.696  35.142  18.042  1.00  0.00           H
ATOM   3395  CD  GLN   226      38.119  33.170  17.458  1.00  0.00           C
ATOM   3396  OE1 GLN   226      38.257  32.058  17.987  1.00  0.00           O
ATOM   3397  NE2 GLN   226      38.305  33.217  16.175  1.00  0.00           N
ATOM   3398 HE21 GLN   226      38.260  34.109  15.704  1.00  0.00           H
ATOM   3399 HE22 GLN   226      38.457  32.413  15.582  1.00  0.00           H
ATOM   3400  C   GLN   226      38.916  36.667  20.023  1.00  0.00           C
ATOM   3401  O   GLN   226      40.105  36.378  19.944  1.00  0.00           O
ATOM   3402  N   ASN   227      38.582  37.874  19.520  1.00  0.00           N
ATOM   3403  H   ASN   227      37.622  38.186  19.555  1.00  0.00           H
ATOM   3404  CA  ASN   227      39.577  38.809  19.146  1.00  0.00           C
ATOM   3405  HA  ASN   227      40.565  38.619  19.563  1.00  0.00           H
ATOM   3406  CB  ASN   227      39.529  38.945  17.621  1.00  0.00           C
ATOM   3407  HB2 ASN   227      38.511  39.089  17.259  1.00  0.00           H
ATOM   3408  HB3 ASN   227      40.175  39.770  17.319  1.00  0.00           H
ATOM   3409  CG  ASN   227      40.129  37.728  16.891  1.00  0.00           C
ATOM   3410  OD1 ASN   227      41.317  37.498  16.953  1.00  0.00           O
ATOM   3411  ND2 ASN   227      39.341  36.961  16.179  1.00  0.00           N
ATOM   3412 HD21 ASN   227      39.760  36.253  15.593  1.00  0.00           H
ATOM   3413 HD22 ASN   227      38.364  37.206  16.101  1.00  0.00           H
ATOM   3414  C   ASN   227      39.253  40.212  19.804  1.00  0.00           C
ATOM   3415  O   ASN   227      39.408  41.289  19.199  1.00  0.00           O
ATOM   3416  N   LEU   228      38.815  40.227  21.064  1.00  0.00           N
ATOM   3417  H   LEU   228      38.413  39.449  21.568  1.00  0.00           H
ATOM   3418  CA  LEU   228      38.662  41.465  21.924  1.00  0.00           C
ATOM   3419  HA  LEU   228      38.036  41.050  22.714  1.00  0.00           H
ATOM   3420  CB  LEU   228      40.082  42.002  22.385  1.00  0.00           C
ATOM   3421  HB2 LEU   228      40.578  42.217  21.439  1.00  0.00           H
ATOM   3422  HB3 LEU   228      39.829  42.919  22.919  1.00  0.00           H
ATOM   3423  CG  LEU   228      40.871  40.982  23.251  1.00  0.00           C
ATOM   3424  HG  LEU   228      41.218  40.233  22.539  1.00  0.00           H
ATOM   3425  CD1 LEU   228      42.160  41.682  23.787  1.00  0.00           C
ATOM   3426 HD11 LEU   228      42.849  40.911  24.133  1.00  0.00           H
ATOM   3427 HD12 LEU   228      42.531  42.334  22.996  1.00  0.00           H
ATOM   3428 HD13 LEU   228      41.795  42.273  24.627  1.00  0.00           H
ATOM   3429  CD2 LEU   228      40.043  40.358  24.360  1.00  0.00           C
ATOM   3430 HD21 LEU   228      39.527  39.474  23.984  1.00  0.00           H
ATOM   3431 HD22 LEU   228      40.748  40.222  25.179  1.00  0.00           H
ATOM   3432 HD23 LEU   228      39.345  41.076  24.790  1.00  0.00           H
ATOM   3433  C   LEU   228      37.774  42.537  21.215  1.00  0.00           C
ATOM   3434  O   LEU   228      37.886  43.715  21.489  1.00  0.00           O
ATOM   3435  N   GLU   229      36.850  42.088  20.338  1.00  0.00           N
ATOM   3436  H   GLU   229      36.812  41.089  20.194  1.00  0.00           H
ATOM   3437  CA  GLU   229      35.646  42.971  20.020  1.00  0.00           C
ATOM   3438  HA  GLU   229      36.020  43.994  20.039  1.00  0.00           H
ATOM   3439  CB  GLU   229      35.125  42.801  18.602  1.00  0.00           C
ATOM   3440  HB2 GLU   229      34.428  41.967  18.526  1.00  0.00           H
ATOM   3441  HB3 GLU   229      34.446  43.628  18.395  1.00  0.00           H
ATOM   3442  CG  GLU   229      36.032  42.701  17.353  1.00  0.00           C
ATOM   3443  HG2 GLU   229      36.560  41.749  17.326  1.00  0.00           H
ATOM   3444  HG3 GLU   229      35.421  42.691  16.450  1.00  0.00           H
ATOM   3445  CD  GLU   229      37.035  43.884  17.238  1.00  0.00           C
ATOM   3446  OE1 GLU   229      38.040  43.650  16.506  1.00  0.00           O
ATOM   3447  OE2 GLU   229      36.777  44.987  17.779  1.00  0.00           O
ATOM   3448  C   GLU   229      34.501  42.920  21.028  1.00  0.00           C
ATOM   3449  O   GLU   229      33.805  41.884  21.084  1.00  0.00           O
ATOM   3450  N   TYR   230      34.135  44.018  21.713  1.00  0.00           N
ATOM   3451  H   TYR   230      34.429  44.950  21.459  1.00  0.00           H
ATOM   3452  CA  TYR   230      33.461  43.969  23.052  1.00  0.00           C
ATOM   3453  HA  TYR   230      33.308  42.934  23.354  1.00  0.00           H
ATOM   3454  CB  TYR   230      34.407  44.653  24.036  1.00  0.00           C
ATOM   3455  HB2 TYR   230      33.940  44.467  25.004  1.00  0.00           H
ATOM   3456  HB3 TYR   230      35.346  44.130  24.216  1.00  0.00           H
ATOM   3457  CG  TYR   230      34.635  46.149  23.850  1.00  0.00           C
ATOM   3458  CD1 TYR   230      33.856  47.083  24.532  1.00  0.00           C
ATOM   3459  HD1 TYR   230      33.086  46.756  25.216  1.00  0.00           H
ATOM   3460  CE1 TYR   230      34.158  48.456  24.357  1.00  0.00           C
ATOM   3461  HE1 TYR   230      33.525  49.192  24.832  1.00  0.00           H
ATOM   3462  CZ  TYR   230      35.186  48.924  23.492  1.00  0.00           C
ATOM   3463  OH  TYR   230      35.619  50.176  23.500  1.00  0.00           O
ATOM   3464  HH  TYR   230      36.576  50.144  23.436  1.00  0.00           H
ATOM   3465  CE2 TYR   230      35.917  47.947  22.784  1.00  0.00           C
ATOM   3466  HE2 TYR   230      36.768  48.198  22.169  1.00  0.00           H
ATOM   3467  CD2 TYR   230      35.689  46.612  23.028  1.00  0.00           C
ATOM   3468  HD2 TYR   230      36.242  45.802  22.575  1.00  0.00           H
ATOM   3469  C   TYR   230      32.053  44.601  23.143  1.00  0.00           C
ATOM   3470  O   TYR   230      31.581  45.353  22.281  1.00  0.00           O
ATOM   3471  N   GLN   231      31.298  44.266  24.184  1.00  0.00           N
ATOM   3472  H   GLN   231      31.785  43.779  24.922  1.00  0.00           H
ATOM   3473  CA  GLN   231      30.109  44.928  24.758  1.00  0.00           C
ATOM   3474  HA  GLN   231      30.118  45.975  24.455  1.00  0.00           H
ATOM   3475  CB  GLN   231      28.796  44.247  24.174  1.00  0.00           C
ATOM   3476  HB2 GLN   231      27.846  44.762  24.316  1.00  0.00           H
ATOM   3477  HB3 GLN   231      28.932  44.254  23.092  1.00  0.00           H
ATOM   3478  CG  GLN   231      28.669  42.822  24.745  1.00  0.00           C
ATOM   3479  HG2 GLN   231      29.637  42.324  24.739  1.00  0.00           H
ATOM   3480  HG3 GLN   231      28.284  42.882  25.764  1.00  0.00           H
ATOM   3481  CD  GLN   231      27.740  41.951  23.943  1.00  0.00           C
ATOM   3482  OE1 GLN   231      26.931  42.336  23.154  1.00  0.00           O
ATOM   3483  NE2 GLN   231      27.669  40.681  24.241  1.00  0.00           N
ATOM   3484 HE21 GLN   231      28.109  40.291  25.063  1.00  0.00           H
ATOM   3485 HE22 GLN   231      27.049  40.118  23.677  1.00  0.00           H
ATOM   3486  C   GLN   231      30.174  44.975  26.278  1.00  0.00           C
ATOM   3487  O   GLN   231      30.831  44.184  26.974  1.00  0.00           O
ATOM   3488  N   ILE   232      29.443  45.968  26.817  1.00  0.00           N
ATOM   3489  H   ILE   232      28.808  46.512  26.251  1.00  0.00           H
ATOM   3490  CA  ILE   232      29.627  46.400  28.215  1.00  0.00           C
ATOM   3491  HA  ILE   232      29.845  45.490  28.776  1.00  0.00           H
ATOM   3492  CB  ILE   232      30.816  47.451  28.348  1.00  0.00           C
ATOM   3493  HB  ILE   232      30.727  47.974  29.301  1.00  0.00           H
ATOM   3494  CG2 ILE   232      32.208  46.795  28.395  1.00  0.00           C
ATOM   3495 HG21 ILE   232      32.553  46.580  27.384  1.00  0.00           H
ATOM   3496 HG22 ILE   232      32.976  47.503  28.709  1.00  0.00           H
ATOM   3497 HG23 ILE   232      32.184  45.859  28.954  1.00  0.00           H
ATOM   3498  CG1 ILE   232      30.784  48.435  27.132  1.00  0.00           C
ATOM   3499 HG12 ILE   232      31.216  47.899  26.287  1.00  0.00           H
ATOM   3500 HG13 ILE   232      29.766  48.729  26.876  1.00  0.00           H
ATOM   3501  CD1 ILE   232      31.689  49.647  27.413  1.00  0.00           C
ATOM   3502 HD11 ILE   232      32.681  49.216  27.548  1.00  0.00           H
ATOM   3503 HD12 ILE   232      31.634  50.295  26.539  1.00  0.00           H
ATOM   3504 HD13 ILE   232      31.406  50.098  28.365  1.00  0.00           H
ATOM   3505  C   ILE   232      28.335  47.017  28.819  1.00  0.00           C
ATOM   3506  O   ILE   232      27.432  47.465  28.115  1.00  0.00           O
ATOM   3507  N   GLY   233      28.259  46.865  30.093  1.00  0.00           N
ATOM   3508  H   GLY   233      29.065  46.582  30.632  1.00  0.00           H
ATOM   3509  CA  GLY   233      27.110  47.443  30.820  1.00  0.00           C
ATOM   3510  HA2 GLY   233      27.141  48.528  30.723  1.00  0.00           H
ATOM   3511  HA3 GLY   233      26.162  47.110  30.396  1.00  0.00           H
ATOM   3512  C   GLY   233      27.163  47.196  32.339  1.00  0.00           C
ATOM   3513  O   GLY   233      28.191  46.779  32.894  1.00  0.00           O
ATOM   3514  N   TYR   234      25.987  47.363  32.958  1.00  0.00           N
ATOM   3515  H   TYR   234      25.216  47.655  32.375  1.00  0.00           H
ATOM   3516  CA  TYR   234      25.742  47.145  34.403  1.00  0.00           C
ATOM   3517  HA  TYR   234      26.515  46.497  34.818  1.00  0.00           H
ATOM   3518  CB  TYR   234      25.593  48.442  35.171  1.00  0.00           C
ATOM   3519  HB2 TYR   234      24.902  48.976  34.518  1.00  0.00           H
ATOM   3520  HB3 TYR   234      25.134  48.215  36.134  1.00  0.00           H
ATOM   3521  CG  TYR   234      26.845  49.317  35.369  1.00  0.00           C
ATOM   3522  CD1 TYR   234      27.329  50.062  34.327  1.00  0.00           C
ATOM   3523  HD1 TYR   234      26.826  49.970  33.375  1.00  0.00           H
ATOM   3524  CE1 TYR   234      28.378  50.939  34.559  1.00  0.00           C
ATOM   3525  HE1 TYR   234      28.699  51.580  33.751  1.00  0.00           H
ATOM   3526  CZ  TYR   234      29.028  51.004  35.797  1.00  0.00           C
ATOM   3527  OH  TYR   234      30.011  51.904  36.056  1.00  0.00           O
ATOM   3528  HH  TYR   234      29.517  52.709  35.887  1.00  0.00           H
ATOM   3529  CE2 TYR   234      28.595  50.174  36.824  1.00  0.00           C
ATOM   3530  HE2 TYR   234      29.057  50.229  37.799  1.00  0.00           H
ATOM   3531  CD2 TYR   234      27.458  49.323  36.595  1.00  0.00           C
ATOM   3532  HD2 TYR   234      27.103  48.713  37.413  1.00  0.00           H
ATOM   3533  C   TYR   234      24.455  46.305  34.543  1.00  0.00           C
ATOM   3534  O   TYR   234      23.445  46.520  33.817  1.00  0.00           O
ATOM   3535  N   ILE   235      24.447  45.330  35.435  1.00  0.00           N
ATOM   3536  H   ILE   235      25.336  45.194  35.896  1.00  0.00           H
ATOM   3537  CA  ILE   235      23.377  44.340  35.625  1.00  0.00           C
ATOM   3538  HA  ILE   235      23.086  43.814  34.716  1.00  0.00           H
ATOM   3539  CB  ILE   235      23.853  43.227  36.615  1.00  0.00           C
ATOM   3540  HB  ILE   235      24.395  43.646  37.463  1.00  0.00           H
ATOM   3541  CG2 ILE   235      22.609  42.551  37.237  1.00  0.00           C
ATOM   3542 HG21 ILE   235      22.009  42.110  36.441  1.00  0.00           H
ATOM   3543 HG22 ILE   235      23.005  41.806  37.928  1.00  0.00           H
ATOM   3544 HG23 ILE   235      21.999  43.209  37.855  1.00  0.00           H
ATOM   3545  CG1 ILE   235      24.856  42.256  35.984  1.00  0.00           C
ATOM   3546 HG12 ILE   235      24.475  41.954  35.008  1.00  0.00           H
ATOM   3547 HG13 ILE   235      25.818  42.770  35.963  1.00  0.00           H
ATOM   3548  CD1 ILE   235      25.163  40.980  36.643  1.00  0.00           C
ATOM   3549 HD11 ILE   235      25.757  40.388  35.947  1.00  0.00           H
ATOM   3550 HD12 ILE   235      25.669  41.227  37.575  1.00  0.00           H
ATOM   3551 HD13 ILE   235      24.259  40.378  36.737  1.00  0.00           H
ATOM   3552  C   ILE   235      22.098  45.093  36.024  1.00  0.00           C
ATOM   3553  O   ILE   235      22.079  45.845  37.007  1.00  0.00           O
ATOM   3554  N   CYX   236      20.937  44.834  35.393  1.00  0.00           N
ATOM   3555  H   CYX   236      21.004  44.319  34.526  1.00  0.00           H
ATOM   3556  CA  CYX   236      19.648  45.416  35.654  1.00  0.00           C
ATOM   3557  HA  CYX   236      19.694  46.502  35.740  1.00  0.00           H
ATOM   3558  CB  CYX   236      18.864  45.203  34.337  1.00  0.00           C
ATOM   3559  HB2 CYX   236      18.452  44.194  34.334  1.00  0.00           H
ATOM   3560  HB3 CYX   236      17.938  45.768  34.441  1.00  0.00           H
ATOM   3561  SG  CYX   236      19.512  45.742  32.720  1.00  0.00           S
ATOM   3562  C   CYX   236      18.851  44.921  36.926  1.00  0.00           C
ATOM   3563  O   CYX   236      18.087  45.682  37.511  1.00  0.00           O
ATOM   3564  N   SER   237      19.195  43.709  37.451  1.00  0.00           N
ATOM   3565  H   SER   237      20.101  43.363  37.171  1.00  0.00           H
ATOM   3566  CA  SER   237      18.552  43.180  38.632  1.00  0.00           C
ATOM   3567  HA  SER   237      17.492  43.370  38.467  1.00  0.00           H
ATOM   3568  CB  SER   237      18.681  41.629  38.878  1.00  0.00           C
ATOM   3569  HB2 SER   237      18.172  41.034  38.119  1.00  0.00           H
ATOM   3570  HB3 SER   237      19.727  41.340  38.974  1.00  0.00           H
ATOM   3571  OG  SER   237      17.907  41.238  40.019  1.00  0.00           O
ATOM   3572  HG  SER   237      17.066  40.940  39.665  1.00  0.00           H
ATOM   3573  C   SER   237      18.753  43.983  39.981  1.00  0.00           C
ATOM   3574  O   SER   237      19.863  44.350  40.435  1.00  0.00           O
ATOM   3575  N   GLY   238      17.609  44.282  40.484  1.00  0.00           N
ATOM   3576  H   GLY   238      16.785  43.973  39.988  1.00  0.00           H
ATOM   3577  CA  GLY   238      17.276  44.793  41.797  1.00  0.00           C
ATOM   3578  HA2 GLY   238      18.092  45.454  42.089  1.00  0.00           H
ATOM   3579  HA3 GLY   238      16.477  45.505  41.590  1.00  0.00           H
ATOM   3580  C   GLY   238      17.064  43.753  42.916  1.00  0.00           C
ATOM   3581  O   GLY   238      16.683  44.062  44.088  1.00  0.00           O
ATOM   3582  N   VAL   239      17.500  42.510  42.697  1.00  0.00           N
ATOM   3583  H   VAL   239      17.812  42.265  41.769  1.00  0.00           H
ATOM   3584  CA  VAL   239      18.171  41.758  43.749  1.00  0.00           C
ATOM   3585  HA  VAL   239      17.595  41.945  44.655  1.00  0.00           H
ATOM   3586  CB  VAL   239      18.302  40.218  43.370  1.00  0.00           C
ATOM   3587  HB  VAL   239      18.907  40.036  42.482  1.00  0.00           H
ATOM   3588  CG1 VAL   239      19.087  39.448  44.480  1.00  0.00           C
ATOM   3589 HG11 VAL   239      18.546  39.366  45.423  1.00  0.00           H
ATOM   3590 HG12 VAL   239      19.297  38.420  44.182  1.00  0.00           H
ATOM   3591 HG13 VAL   239      20.034  39.952  44.677  1.00  0.00           H
ATOM   3592  CG2 VAL   239      16.936  39.686  43.056  1.00  0.00           C
ATOM   3593 HG21 VAL   239      16.928  38.619  42.829  1.00  0.00           H
ATOM   3594 HG22 VAL   239      16.314  39.792  43.944  1.00  0.00           H
ATOM   3595 HG23 VAL   239      16.414  40.294  42.318  1.00  0.00           H
ATOM   3596  C   VAL   239      19.560  42.301  43.958  1.00  0.00           C
ATOM   3597  O   VAL   239      20.509  42.102  43.166  1.00  0.00           O
ATOM   3598  N   PHE   240      19.749  43.183  44.928  1.00  0.00           N
ATOM   3599  H   PHE   240      19.018  43.346  45.605  1.00  0.00           H
ATOM   3600  CA  PHE   240      21.033  43.906  45.145  1.00  0.00           C
ATOM   3601  HA  PHE   240      21.387  44.329  44.206  1.00  0.00           H
ATOM   3602  CB  PHE   240      20.835  45.033  46.130  1.00  0.00           C
ATOM   3603  HB2 PHE   240      20.524  44.617  47.088  1.00  0.00           H
ATOM   3604  HB3 PHE   240      21.846  45.420  46.258  1.00  0.00           H
ATOM   3605  CG  PHE   240      19.794  46.037  45.556  1.00  0.00           C
ATOM   3606  CD1 PHE   240      18.458  46.056  46.100  1.00  0.00           C
ATOM   3607  HD1 PHE   240      18.180  45.521  46.997  1.00  0.00           H
ATOM   3608  CE1 PHE   240      17.494  46.766  45.398  1.00  0.00           C
ATOM   3609  HE1 PHE   240      16.481  46.563  45.712  1.00  0.00           H
ATOM   3610  CZ  PHE   240      17.800  47.625  44.325  1.00  0.00           C
ATOM   3611  HZ  PHE   240      17.046  48.188  43.797  1.00  0.00           H
ATOM   3612  CE2 PHE   240      19.110  47.561  43.772  1.00  0.00           C
ATOM   3613  HE2 PHE   240      19.330  48.118  42.873  1.00  0.00           H
ATOM   3614  CD2 PHE   240      20.105  46.814  44.422  1.00  0.00           C
ATOM   3615  HD2 PHE   240      21.146  46.809  44.137  1.00  0.00           H
ATOM   3616  C   PHE   240      22.177  42.978  45.615  1.00  0.00           C
ATOM   3617  O   PHE   240      21.979  42.283  46.625  1.00  0.00           O
ATOM   3618  N   GLY   241      23.259  42.890  44.862  1.00  0.00           N
ATOM   3619  H   GLY   241      23.324  43.361  43.972  1.00  0.00           H
ATOM   3620  CA  GLY   241      24.310  41.851  45.019  1.00  0.00           C
ATOM   3621  HA2 GLY   241      23.804  40.977  45.427  1.00  0.00           H
ATOM   3622  HA3 GLY   241      24.567  41.664  43.977  1.00  0.00           H
ATOM   3623  C   GLY   241      25.632  42.164  45.751  1.00  0.00           C
ATOM   3624  O   GLY   241      26.371  41.299  46.171  1.00  0.00           O
ATOM   3625  N   ASH   242      25.785  43.494  46.090  1.00  0.00           N
ATOM   3626  H   ASH   242      25.185  44.154  45.614  1.00  0.00           H
ATOM   3627  CA  ASH   242      26.914  43.912  46.960  1.00  0.00           C
ATOM   3628  HA  ASH   242      27.336  43.030  47.444  1.00  0.00           H
ATOM   3629  CB  ASH   242      28.078  44.506  46.206  1.00  0.00           C
ATOM   3630  HB2 ASH   242      28.136  44.093  45.200  1.00  0.00           H
ATOM   3631  HB3 ASH   242      27.766  45.541  46.064  1.00  0.00           H
ATOM   3632  CG  ASH   242      29.475  44.465  46.933  1.00  0.00           C
ATOM   3633  OD1 ASH   242      29.629  44.016  48.050  1.00  0.00           O
ATOM   3634  OD2 ASH   242      30.467  44.736  46.029  1.00  0.00           O
ATOM   3635  HD2 ASH   242      30.147  44.991  45.160  1.00  0.00           H
ATOM   3636  C   ASH   242      26.417  44.769  48.129  1.00  0.00           C
ATOM   3637  O   ASH   242      25.468  45.561  47.997  1.00  0.00           O
ATOM   3638  N   ASN   243      27.036  44.487  49.325  1.00  0.00           N
ATOM   3639  H   ASN   243      27.843  43.884  49.264  1.00  0.00           H
ATOM   3640  CA  ASN   243      26.746  45.219  50.513  1.00  0.00           C
ATOM   3641  HA  ASN   243      25.681  45.451  50.496  1.00  0.00           H
ATOM   3642  CB  ASN   243      27.003  44.345  51.692  1.00  0.00           C
ATOM   3643  HB2 ASN   243      27.988  43.881  51.726  1.00  0.00           H
ATOM   3644  HB3 ASN   243      26.998  44.913  52.622  1.00  0.00           H
ATOM   3645  CG  ASN   243      26.106  43.178  51.789  1.00  0.00           C
ATOM   3646  OD1 ASN   243      25.122  43.066  51.087  1.00  0.00           O
ATOM   3647  ND2 ASN   243      26.362  42.335  52.772  1.00  0.00           N
ATOM   3648 HD21 ASN   243      25.627  41.654  52.903  1.00  0.00           H
ATOM   3649 HD22 ASN   243      27.147  42.400  53.404  1.00  0.00           H
ATOM   3650  C   ASN   243      27.414  46.586  50.540  1.00  0.00           C
ATOM   3651  O   ASN   243      28.511  46.814  49.938  1.00  0.00           O
ATOM   3652  N   PRO   244      26.995  47.449  51.520  1.00  0.00           N
ATOM   3653  CD  PRO   244      27.731  48.519  52.133  1.00  0.00           C
ATOM   3654  HD2 PRO   244      28.277  49.016  51.332  1.00  0.00           H
ATOM   3655  HD3 PRO   244      28.546  48.066  52.696  1.00  0.00           H
ATOM   3656  CG  PRO   244      26.802  49.410  52.918  1.00  0.00           C
ATOM   3657  HG2 PRO   244      26.259  50.102  52.274  1.00  0.00           H
ATOM   3658  HG3 PRO   244      27.343  49.906  53.724  1.00  0.00           H
ATOM   3659  CB  PRO   244      25.776  48.392  53.342  1.00  0.00           C
ATOM   3660  HB2 PRO   244      24.804  48.828  53.574  1.00  0.00           H
ATOM   3661  HB3 PRO   244      26.291  47.908  54.172  1.00  0.00           H
ATOM   3662  CA  PRO   244      25.683  47.382  52.159  1.00  0.00           C
ATOM   3663  HA  PRO   244      25.292  46.463  52.599  1.00  0.00           H
ATOM   3664  C   PRO   244      24.543  47.666  51.179  1.00  0.00           C
ATOM   3665  O   PRO   244      24.695  48.388  50.214  1.00  0.00           O
ATOM   3666  N   ARG   245      23.390  46.992  51.363  1.00  0.00           N
ATOM   3667  H   ARG   245      23.199  46.466  52.204  1.00  0.00           H
ATOM   3668  CA  ARG   245      22.429  46.869  50.248  1.00  0.00           C
ATOM   3669  HA  ARG   245      22.715  47.683  49.583  1.00  0.00           H
ATOM   3670  CB  ARG   245      22.526  45.464  49.685  1.00  0.00           C
ATOM   3671  HB2 ARG   245      22.200  45.348  48.652  1.00  0.00           H
ATOM   3672  HB3 ARG   245      23.576  45.288  49.453  1.00  0.00           H
ATOM   3673  CG  ARG   245      22.002  44.324  50.483  1.00  0.00           C
ATOM   3674  HG2 ARG   245      22.467  44.351  51.467  1.00  0.00           H
ATOM   3675  HG3 ARG   245      20.951  44.565  50.649  1.00  0.00           H
ATOM   3676  CD  ARG   245      22.074  42.985  49.744  1.00  0.00           C
ATOM   3677  HD2 ARG   245      21.247  43.026  49.032  1.00  0.00           H
ATOM   3678  HD3 ARG   245      23.056  42.873  49.285  1.00  0.00           H
ATOM   3679  NE  ARG   245      21.664  41.940  50.679  1.00  0.00           N
ATOM   3680  HE  ARG   245      20.678  41.761  50.798  1.00  0.00           H
ATOM   3681  CZ  ARG   245      22.367  40.847  51.004  1.00  0.00           C
ATOM   3682  NH1 ARG   245      21.886  39.684  51.429  1.00  0.00           N
ATOM   3683 HH11 ARG   245      20.900  39.474  51.508  1.00  0.00           H
ATOM   3684 HH12 ARG   245      22.617  38.989  51.460  1.00  0.00           H
ATOM   3685  NH2 ARG   245      23.600  40.796  50.834  1.00  0.00           N
ATOM   3686 HH21 ARG   245      24.076  41.662  51.041  1.00  0.00           H
ATOM   3687 HH22 ARG   245      24.024  39.928  51.129  1.00  0.00           H
ATOM   3688  C   ARG   245      21.002  47.192  50.621  1.00  0.00           C
ATOM   3689  O   ARG   245      20.653  46.892  51.714  1.00  0.00           O
ATOM   3690  N   PRO   246      20.207  47.737  49.714  1.00  0.00           N
ATOM   3691  CD  PRO   246      20.578  48.101  48.373  1.00  0.00           C
ATOM   3692  HD2 PRO   246      20.580  47.209  47.746  1.00  0.00           H
ATOM   3693  HD3 PRO   246      21.543  48.604  48.304  1.00  0.00           H
ATOM   3694  CG  PRO   246      19.545  49.012  47.857  1.00  0.00           C
ATOM   3695  HG2 PRO   246      19.357  48.869  46.793  1.00  0.00           H
ATOM   3696  HG3 PRO   246      19.756  50.061  48.063  1.00  0.00           H
ATOM   3697  CB  PRO   246      18.278  48.562  48.665  1.00  0.00           C
ATOM   3698  HB2 PRO   246      17.729  47.759  48.174  1.00  0.00           H
ATOM   3699  HB3 PRO   246      17.647  49.447  48.747  1.00  0.00           H
ATOM   3700  CA  PRO   246      18.824  47.910  49.916  1.00  0.00           C
ATOM   3701  HA  PRO   246      18.653  48.547  50.784  1.00  0.00           H
ATOM   3702  C   PRO   246      18.110  46.561  50.202  1.00  0.00           C
ATOM   3703  O   PRO   246      18.550  45.515  49.700  1.00  0.00           O
ATOM   3704  N   ASN   247      16.901  46.629  50.793  1.00  0.00           N
ATOM   3705  H   ASN   247      16.584  47.458  51.275  1.00  0.00           H
ATOM   3706  CA  ASN   247      15.883  45.523  50.703  1.00  0.00           C
ATOM   3707  HA  ASN   247      16.394  44.579  50.888  1.00  0.00           H
ATOM   3708  CB  ASN   247      14.738  45.579  51.682  1.00  0.00           C
ATOM   3709  HB2 ASN   247      14.053  46.330  51.287  1.00  0.00           H
ATOM   3710  HB3 ASN   247      14.264  44.600  51.623  1.00  0.00           H
ATOM   3711  CG  ASN   247      15.035  45.729  53.166  1.00  0.00           C
ATOM   3712  OD1 ASN   247      15.320  46.829  53.580  1.00  0.00           O
ATOM   3713  ND2 ASN   247      15.067  44.669  53.918  1.00  0.00           N
ATOM   3714 HD21 ASN   247      15.463  44.896  54.819  1.00  0.00           H
ATOM   3715 HD22 ASN   247      15.106  43.757  53.484  1.00  0.00           H
ATOM   3716  C   ASN   247      15.378  45.391  49.244  1.00  0.00           C
ATOM   3717  O   ASN   247      15.333  46.341  48.583  1.00  0.00           O
ATOM   3718  N   ASP   248      15.095  44.204  48.770  1.00  0.00           N
ATOM   3719  H   ASP   248      14.892  43.488  49.452  1.00  0.00           H
ATOM   3720  CA  ASP   248      15.066  43.948  47.325  1.00  0.00           C
ATOM   3721  HA  ASP   248      15.992  44.396  46.964  1.00  0.00           H
ATOM   3722  CB  ASP   248      15.135  42.444  47.031  1.00  0.00           C
ATOM   3723  HB2 ASP   248      14.337  41.936  47.573  1.00  0.00           H
ATOM   3724  HB3 ASP   248      15.070  42.206  45.968  1.00  0.00           H
ATOM   3725  CG  ASP   248      16.379  41.865  47.646  1.00  0.00           C
ATOM   3726  OD1 ASP   248      17.525  42.325  47.337  1.00  0.00           O
ATOM   3727  OD2 ASP   248      16.306  40.868  48.452  1.00  0.00           O
ATOM   3728  C   ASP   248      13.973  44.648  46.568  1.00  0.00           C
ATOM   3729  O   ASP   248      12.934  44.968  47.131  1.00  0.00           O
ATOM   3730  N   GLY   249      14.248  44.945  45.314  1.00  0.00           N
ATOM   3731  H   GLY   249      15.104  44.617  44.890  1.00  0.00           H
ATOM   3732  CA  GLY   249      13.370  45.776  44.480  1.00  0.00           C
ATOM   3733  HA2 GLY   249      12.407  45.279  44.599  1.00  0.00           H
ATOM   3734  HA3 GLY   249      13.346  46.731  45.007  1.00  0.00           H
ATOM   3735  C   GLY   249      13.648  45.843  42.977  1.00  0.00           C
ATOM   3736  O   GLY   249      13.951  44.882  42.294  1.00  0.00           O
ATOM   3737  N   THR   250      13.534  47.032  42.513  1.00  0.00           N
ATOM   3738  H   THR   250      13.416  47.813  43.144  1.00  0.00           H
ATOM   3739  CA  THR   250      13.778  47.499  41.180  1.00  0.00           C
ATOM   3740  HA  THR   250      13.601  46.692  40.469  1.00  0.00           H
ATOM   3741  CB  THR   250      12.686  48.490  40.709  1.00  0.00           C
ATOM   3742  HB  THR   250      11.757  47.955  40.511  1.00  0.00           H
ATOM   3743  CG2 THR   250      12.233  49.660  41.501  1.00  0.00           C
ATOM   3744 HG21 THR   250      11.400  50.162  41.008  1.00  0.00           H
ATOM   3745 HG22 THR   250      11.948  49.367  42.511  1.00  0.00           H
ATOM   3746 HG23 THR   250      13.024  50.409  41.559  1.00  0.00           H
ATOM   3747  OG1 THR   250      13.147  49.170  39.489  1.00  0.00           O
ATOM   3748  HG1 THR   250      13.000  48.564  38.759  1.00  0.00           H
ATOM   3749  C   THR   250      15.148  48.040  40.936  1.00  0.00           C
ATOM   3750  O   THR   250      15.559  49.011  41.629  1.00  0.00           O
ATOM   3751  N   GLY   251      16.023  47.417  40.081  1.00  0.00           N
ATOM   3752  H   GLY   251      15.698  46.632  39.535  1.00  0.00           H
ATOM   3753  CA  GLY   251      17.415  47.771  39.827  1.00  0.00           C
ATOM   3754  HA2 GLY   251      17.639  48.219  40.797  1.00  0.00           H
ATOM   3755  HA3 GLY   251      18.088  46.930  39.657  1.00  0.00           H
ATOM   3756  C   GLY   251      17.528  48.878  38.736  1.00  0.00           C
ATOM   3757  O   GLY   251      16.594  49.664  38.658  1.00  0.00           O
ATOM   3758  N   SER   252      18.723  48.954  38.126  1.00  0.00           N
ATOM   3759  H   SER   252      19.441  48.316  38.440  1.00  0.00           H
ATOM   3760  CA  SER   252      19.089  49.790  36.886  1.00  0.00           C
ATOM   3761  HA  SER   252      18.170  49.992  36.335  1.00  0.00           H
ATOM   3762  CB  SER   252      19.675  51.125  37.432  1.00  0.00           C
ATOM   3763  HB2 SER   252      18.895  51.703  37.929  1.00  0.00           H
ATOM   3764  HB3 SER   252      20.549  50.985  38.066  1.00  0.00           H
ATOM   3765  OG  SER   252      20.109  51.908  36.356  1.00  0.00           O
ATOM   3766  HG  SER   252      19.368  52.137  35.788  1.00  0.00           H
ATOM   3767  C   SER   252      20.084  49.083  35.970  1.00  0.00           C
ATOM   3768  O   SER   252      21.020  48.465  36.419  1.00  0.00           O
ATOM   3769  N   CYX   253      19.994  49.244  34.620  1.00  0.00           N
ATOM   3770  H   CYX   253      19.212  49.741  34.215  1.00  0.00           H
ATOM   3771  CA  CYX   253      20.940  48.778  33.553  1.00  0.00           C
ATOM   3772  HA  CYX   253      21.308  47.783  33.808  1.00  0.00           H
ATOM   3773  CB  CYX   253      20.268  48.636  32.219  1.00  0.00           C
ATOM   3774  HB2 CYX   253      20.032  49.647  31.890  1.00  0.00           H
ATOM   3775  HB3 CYX   253      20.954  48.271  31.453  1.00  0.00           H
ATOM   3776  SG  CYX   253      18.771  47.629  32.348  1.00  0.00           S
ATOM   3777  C   CYX   253      22.178  49.602  33.345  1.00  0.00           C
ATOM   3778  O   CYX   253      22.899  49.550  32.320  1.00  0.00           O
ATOM   3779  N   GLY   254      22.620  50.351  34.349  1.00  0.00           N
ATOM   3780  H   GLY   254      22.151  50.218  35.234  1.00  0.00           H
ATOM   3781  CA  GLY   254      23.692  51.345  34.372  1.00  0.00           C
ATOM   3782  HA2 GLY   254      24.587  50.977  33.870  1.00  0.00           H
ATOM   3783  HA3 GLY   254      23.363  52.207  33.792  1.00  0.00           H
ATOM   3784  C   GLY   254      24.112  51.774  35.821  1.00  0.00           C
ATOM   3785  O   GLY   254      23.583  51.186  36.715  1.00  0.00           O
ATOM   3786  N   PRO   255      25.020  52.813  35.924  1.00  0.00           N
ATOM   3787  CD  PRO   255      25.661  53.497  34.734  1.00  0.00           C
ATOM   3788  HD2 PRO   255      24.870  53.959  34.143  1.00  0.00           H
ATOM   3789  HD3 PRO   255      26.237  52.858  34.064  1.00  0.00           H
ATOM   3790  CG  PRO   255      26.533  54.592  35.404  1.00  0.00           C
ATOM   3791  HG2 PRO   255      25.927  55.481  35.585  1.00  0.00           H
ATOM   3792  HG3 PRO   255      27.449  54.915  34.911  1.00  0.00           H
ATOM   3793  CB  PRO   255      26.807  53.975  36.815  1.00  0.00           C
ATOM   3794  HB2 PRO   255      27.044  54.705  37.589  1.00  0.00           H
ATOM   3795  HB3 PRO   255      27.677  53.322  36.735  1.00  0.00           H
ATOM   3796  CA  PRO   255      25.590  53.177  37.183  1.00  0.00           C
ATOM   3797  HA  PRO   255      26.008  52.294  37.667  1.00  0.00           H
ATOM   3798  C   PRO   255      24.644  53.972  38.166  1.00  0.00           C
ATOM   3799  O   PRO   255      24.393  55.187  38.071  1.00  0.00           O
ATOM   3800  N   VAL   256      24.164  53.238  39.145  1.00  0.00           N
ATOM   3801  H   VAL   256      24.408  52.258  39.122  1.00  0.00           H
ATOM   3802  CA  VAL   256      23.638  53.729  40.406  1.00  0.00           C
ATOM   3803  HA  VAL   256      23.064  54.640  40.239  1.00  0.00           H
ATOM   3804  CB  VAL   256      22.563  52.877  41.104  1.00  0.00           C
ATOM   3805  HB  VAL   256      22.862  51.828  41.115  1.00  0.00           H
ATOM   3806  CG1 VAL   256      22.123  53.443  42.516  1.00  0.00           C
ATOM   3807 HG11 VAL   256      21.164  52.963  42.715  1.00  0.00           H
ATOM   3808 HG12 VAL   256      22.747  53.133  43.355  1.00  0.00           H
ATOM   3809 HG13 VAL   256      22.037  54.525  42.423  1.00  0.00           H
ATOM   3810  CG2 VAL   256      21.255  53.015  40.242  1.00  0.00           C
ATOM   3811 HG21 VAL   256      21.455  52.659  39.232  1.00  0.00           H
ATOM   3812 HG22 VAL   256      20.508  52.405  40.749  1.00  0.00           H
ATOM   3813 HG23 VAL   256      20.810  54.011  40.230  1.00  0.00           H
ATOM   3814  C   VAL   256      24.805  54.069  41.337  1.00  0.00           C
ATOM   3815  O   VAL   256      25.463  53.114  41.814  1.00  0.00           O
ATOM   3816  N   SER   257      24.991  55.379  41.610  1.00  0.00           N
ATOM   3817  H   SER   257      24.414  56.017  41.082  1.00  0.00           H
ATOM   3818  CA  SER   257      26.022  55.980  42.438  1.00  0.00           C
ATOM   3819  HA  SER   257      26.908  55.355  42.324  1.00  0.00           H
ATOM   3820  CB  SER   257      26.338  57.446  41.992  1.00  0.00           C
ATOM   3821  HB2 SER   257      25.557  58.128  42.327  1.00  0.00           H
ATOM   3822  HB3 SER   257      27.271  57.771  42.453  1.00  0.00           H
ATOM   3823  OG  SER   257      26.456  57.618  40.623  1.00  0.00           O
ATOM   3824  HG  SER   257      25.577  57.470  40.267  1.00  0.00           H
ATOM   3825  C   SER   257      25.610  55.855  43.895  1.00  0.00           C
ATOM   3826  O   SER   257      24.832  56.594  44.471  1.00  0.00           O
ATOM   3827  N   SER   258      26.022  54.778  44.507  1.00  0.00           N
ATOM   3828  H   SER   258      26.597  54.155  43.959  1.00  0.00           H
ATOM   3829  CA  SER   258      25.737  54.517  45.930  1.00  0.00           C
ATOM   3830  HA  SER   258      25.742  55.481  46.440  1.00  0.00           H
ATOM   3831  CB  SER   258      24.359  53.820  46.033  1.00  0.00           C
ATOM   3832  HB2 SER   258      23.576  54.513  45.726  1.00  0.00           H
ATOM   3833  HB3 SER   258      24.403  52.904  45.444  1.00  0.00           H
ATOM   3834  OG  SER   258      24.067  53.519  47.418  1.00  0.00           O
ATOM   3835  HG  SER   258      23.685  54.299  47.826  1.00  0.00           H
ATOM   3836  C   SER   258      26.909  53.685  46.453  1.00  0.00           C
ATOM   3837  O   SER   258      27.219  52.610  45.984  1.00  0.00           O
ATOM   3838  N   ASN   259      27.609  54.147  47.494  1.00  0.00           N
ATOM   3839  H   ASN   259      27.347  55.042  47.882  1.00  0.00           H
ATOM   3840  CA  ASN   259      28.634  53.454  48.277  1.00  0.00           C
ATOM   3841  HA  ASN   259      29.033  54.179  48.986  1.00  0.00           H
ATOM   3842  CB  ASN   259      28.028  52.334  49.099  1.00  0.00           C
ATOM   3843  HB2 ASN   259      27.154  52.782  49.570  1.00  0.00           H
ATOM   3844  HB3 ASN   259      27.689  51.496  48.488  1.00  0.00           H
ATOM   3845  CG  ASN   259      29.012  51.839  50.142  1.00  0.00           C
ATOM   3846  OD1 ASN   259      29.400  50.709  50.036  1.00  0.00           O
ATOM   3847  ND2 ASN   259      29.443  52.699  51.051  1.00  0.00           N
ATOM   3848 HD21 ASN   259      30.198  52.418  51.659  1.00  0.00           H
ATOM   3849 HD22 ASN   259      28.983  53.591  51.172  1.00  0.00           H
ATOM   3850  C   ASN   259      29.860  52.964  47.419  1.00  0.00           C
ATOM   3851  O   ASN   259      30.081  51.746  47.154  1.00  0.00           O
ATOM   3852  N   GLY   260      30.566  53.879  46.783  1.00  0.00           N
ATOM   3853  H   GLY   260      30.378  54.854  46.968  1.00  0.00           H
ATOM   3854  CA  GLY   260      31.399  53.680  45.570  1.00  0.00           C
ATOM   3855  HA2 GLY   260      30.818  53.385  44.696  1.00  0.00           H
ATOM   3856  HA3 GLY   260      32.009  54.581  45.500  1.00  0.00           H
ATOM   3857  C   GLY   260      32.481  52.553  45.629  1.00  0.00           C
ATOM   3858  O   GLY   260      32.166  51.444  45.184  1.00  0.00           O
ATOM   3859  N   ALA   261      33.604  52.882  46.227  1.00  0.00           N
ATOM   3860  H   ALA   261      33.715  53.789  46.659  1.00  0.00           H
ATOM   3861  CA  ALA   261      34.750  52.069  46.209  1.00  0.00           C
ATOM   3862  HA  ALA   261      34.694  51.587  45.233  1.00  0.00           H
ATOM   3863  CB  ALA   261      36.045  53.051  46.250  1.00  0.00           C
ATOM   3864  HB1 ALA   261      36.969  52.489  46.384  1.00  0.00           H
ATOM   3865  HB2 ALA   261      36.074  53.669  45.352  1.00  0.00           H
ATOM   3866  HB3 ALA   261      36.047  53.671  47.146  1.00  0.00           H
ATOM   3867  C   ALA   261      34.748  50.911  47.282  1.00  0.00           C
ATOM   3868  O   ALA   261      35.544  49.947  47.193  1.00  0.00           O
ATOM   3869  N   TYR   262      33.804  50.906  48.262  1.00  0.00           N
ATOM   3870  H   TYR   262      33.182  51.687  48.419  1.00  0.00           H
ATOM   3871  CA  TYR   262      33.517  49.728  49.015  1.00  0.00           C
ATOM   3872  HA  TYR   262      34.380  49.210  49.435  1.00  0.00           H
ATOM   3873  CB  TYR   262      32.711  50.079  50.329  1.00  0.00           C
ATOM   3874  HB2 TYR   262      33.256  50.793  50.946  1.00  0.00           H
ATOM   3875  HB3 TYR   262      31.718  50.491  50.148  1.00  0.00           H
ATOM   3876  CG  TYR   262      32.550  48.883  51.221  1.00  0.00           C
ATOM   3877  CD1 TYR   262      33.610  48.438  52.019  1.00  0.00           C
ATOM   3878  HD1 TYR   262      34.441  49.124  52.082  1.00  0.00           H
ATOM   3879  CE1 TYR   262      33.586  47.118  52.510  1.00  0.00           C
ATOM   3880  HE1 TYR   262      34.477  46.737  52.987  1.00  0.00           H
ATOM   3881  CZ  TYR   262      32.405  46.436  52.511  1.00  0.00           C
ATOM   3882  OH  TYR   262      32.302  45.232  53.162  1.00  0.00           O
ATOM   3883  HH  TYR   262      31.353  45.215  53.301  1.00  0.00           H
ATOM   3884  CE2 TYR   262      31.269  46.878  51.757  1.00  0.00           C
ATOM   3885  HE2 TYR   262      30.428  46.223  51.584  1.00  0.00           H
ATOM   3886  CD2 TYR   262      31.429  48.066  51.089  1.00  0.00           C
ATOM   3887  HD2 TYR   262      30.630  48.458  50.477  1.00  0.00           H
ATOM   3888  C   TYR   262      32.778  48.726  48.084  1.00  0.00           C
ATOM   3889  O   TYR   262      32.183  49.004  47.066  1.00  0.00           O
ATOM   3890  N   GLY   263      32.940  47.467  48.465  1.00  0.00           N
ATOM   3891  H   GLY   263      33.480  47.348  49.311  1.00  0.00           H
ATOM   3892  CA  GLY   263      32.243  46.338  47.893  1.00  0.00           C
ATOM   3893  HA2 GLY   263      31.254  46.463  48.334  1.00  0.00           H
ATOM   3894  HA3 GLY   263      32.238  46.521  46.817  1.00  0.00           H
ATOM   3895  C   GLY   263      32.919  45.016  48.277  1.00  0.00           C
ATOM   3896  O   GLY   263      33.704  44.957  49.262  1.00  0.00           O
ATOM   3897  N   VAL   264      32.746  43.945  47.474  1.00  0.00           N
ATOM   3898  H   VAL   264      31.962  44.038  46.843  1.00  0.00           H
ATOM   3899  CA  VAL   264      33.490  42.723  47.612  1.00  0.00           C
ATOM   3900  HA  VAL   264      34.515  42.964  47.894  1.00  0.00           H
ATOM   3901  CB  VAL   264      32.954  41.736  48.667  1.00  0.00           C
ATOM   3902  HB  VAL   264      32.643  42.311  49.539  1.00  0.00           H
ATOM   3903  CG1 VAL   264      31.745  41.050  48.156  1.00  0.00           C
ATOM   3904 HG11 VAL   264      31.017  41.815  47.883  1.00  0.00           H
ATOM   3905 HG12 VAL   264      31.910  40.416  47.286  1.00  0.00           H
ATOM   3906 HG13 VAL   264      31.232  40.378  48.845  1.00  0.00           H
ATOM   3907  CG2 VAL   264      33.948  40.736  49.237  1.00  0.00           C
ATOM   3908 HG21 VAL   264      34.837  41.321  49.468  1.00  0.00           H
ATOM   3909 HG22 VAL   264      33.499  40.316  50.137  1.00  0.00           H
ATOM   3910 HG23 VAL   264      34.255  40.039  48.456  1.00  0.00           H
ATOM   3911  C   VAL   264      33.488  42.122  46.145  1.00  0.00           C
ATOM   3912  O   VAL   264      32.659  42.417  45.306  1.00  0.00           O
ATOM   3913  N   LYS   265      34.416  41.217  45.946  1.00  0.00           N
ATOM   3914  H   LYS   265      35.112  40.979  46.638  1.00  0.00           H
ATOM   3915  CA  LYS   265      34.510  40.346  44.739  1.00  0.00           C
ATOM   3916  HA  LYS   265      34.443  40.996  43.866  1.00  0.00           H
ATOM   3917  CB  LYS   265      35.862  39.664  44.737  1.00  0.00           C
ATOM   3918  HB2 LYS   265      36.713  40.276  45.037  1.00  0.00           H
ATOM   3919  HB3 LYS   265      35.840  38.793  45.391  1.00  0.00           H
ATOM   3920  CG  LYS   265      36.146  39.041  43.365  1.00  0.00           C
ATOM   3921  HG2 LYS   265      35.303  38.495  42.946  1.00  0.00           H
ATOM   3922  HG3 LYS   265      36.282  39.846  42.643  1.00  0.00           H
ATOM   3923  CD  LYS   265      37.403  38.166  43.533  1.00  0.00           C
ATOM   3924  HD2 LYS   265      38.279  38.807  43.430  1.00  0.00           H
ATOM   3925  HD3 LYS   265      37.468  37.691  44.512  1.00  0.00           H
ATOM   3926  CE  LYS   265      37.394  37.060  42.446  1.00  0.00           C
ATOM   3927  HE2 LYS   265      38.302  36.470  42.567  1.00  0.00           H
ATOM   3928  HE3 LYS   265      36.530  36.435  42.670  1.00  0.00           H
ATOM   3929  NZ  LYS   265      37.283  37.488  40.997  1.00  0.00           N
ATOM   3930  HZ1 LYS   265      36.633  38.251  40.878  1.00  0.00           H
ATOM   3931  HZ2 LYS   265      38.213  37.822  40.785  1.00  0.00           H
ATOM   3932  HZ3 LYS   265      37.091  36.666  40.442  1.00  0.00           H
ATOM   3933  C   LYS   265      33.269  39.378  44.694  1.00  0.00           C
ATOM   3934  O   LYS   265      32.893  38.836  45.695  1.00  0.00           O
ATOM   3935  N   GLY   266      32.754  39.209  43.472  1.00  0.00           N
ATOM   3936  H   GLY   266      33.291  39.649  42.737  1.00  0.00           H
ATOM   3937  CA  GLY   266      31.706  38.261  43.187  1.00  0.00           C
ATOM   3938  HA2 GLY   266      31.913  37.347  43.744  1.00  0.00           H
ATOM   3939  HA3 GLY   266      30.720  38.583  43.522  1.00  0.00           H
ATOM   3940  C   GLY   266      31.671  37.740  41.729  1.00  0.00           C
ATOM   3941  O   GLY   266      32.678  37.817  41.007  1.00  0.00           O
ATOM   3942  N   PHE   267      30.466  37.390  41.302  1.00  0.00           N
ATOM   3943  H   PHE   267      29.776  37.408  42.040  1.00  0.00           H
ATOM   3944  CA  PHE   267      30.091  36.813  39.991  1.00  0.00           C
ATOM   3945  HA  PHE   267      30.596  37.397  39.221  1.00  0.00           H
ATOM   3946  CB  PHE   267      30.652  35.350  39.793  1.00  0.00           C
ATOM   3947  HB2 PHE   267      30.334  34.999  38.811  1.00  0.00           H
ATOM   3948  HB3 PHE   267      31.730  35.313  39.950  1.00  0.00           H
ATOM   3949  CG  PHE   267      30.091  34.477  40.941  1.00  0.00           C
ATOM   3950  CD1 PHE   267      30.662  34.359  42.198  1.00  0.00           C
ATOM   3951  HD1 PHE   267      31.559  34.862  42.527  1.00  0.00           H
ATOM   3952  CE1 PHE   267      29.982  33.673  43.233  1.00  0.00           C
ATOM   3953  HE1 PHE   267      30.313  33.778  44.256  1.00  0.00           H
ATOM   3954  CZ  PHE   267      28.874  32.854  42.945  1.00  0.00           C
ATOM   3955  HZ  PHE   267      28.410  32.187  43.655  1.00  0.00           H
ATOM   3956  CE2 PHE   267      28.361  32.902  41.670  1.00  0.00           C
ATOM   3957  HE2 PHE   267      27.514  32.266  41.454  1.00  0.00           H
ATOM   3958  CD2 PHE   267      28.921  33.697  40.641  1.00  0.00           C
ATOM   3959  HD2 PHE   267      28.433  33.721  39.678  1.00  0.00           H
ATOM   3960  C   PHE   267      28.585  36.803  39.741  1.00  0.00           C
ATOM   3961  O   PHE   267      27.761  37.032  40.576  1.00  0.00           O
ATOM   3962  N   SER   268      28.276  36.562  38.502  1.00  0.00           N
ATOM   3963  H   SER   268      28.950  36.213  37.836  1.00  0.00           H
ATOM   3964  CA  SER   268      26.904  36.315  37.982  1.00  0.00           C
ATOM   3965  HA  SER   268      26.429  35.758  38.790  1.00  0.00           H
ATOM   3966  CB  SER   268      26.051  37.616  37.641  1.00  0.00           C
ATOM   3967  HB2 SER   268      25.939  38.120  38.602  1.00  0.00           H
ATOM   3968  HB3 SER   268      26.543  38.293  36.944  1.00  0.00           H
ATOM   3969  OG  SER   268      24.741  37.293  37.238  1.00  0.00           O
ATOM   3970  HG  SER   268      24.409  36.845  38.019  1.00  0.00           H
ATOM   3971  C   SER   268      27.050  35.373  36.806  1.00  0.00           C
ATOM   3972  O   SER   268      28.168  35.129  36.383  1.00  0.00           O
ATOM   3973  N   PHE   269      25.899  34.791  36.384  1.00  0.00           N
ATOM   3974  H   PHE   269      25.083  35.144  36.866  1.00  0.00           H
ATOM   3975  CA  PHE   269      25.710  33.806  35.288  1.00  0.00           C
ATOM   3976  HA  PHE   269      26.480  33.917  34.525  1.00  0.00           H
ATOM   3977  CB  PHE   269      25.656  32.317  35.809  1.00  0.00           C
ATOM   3978  HB2 PHE   269      24.966  32.137  36.634  1.00  0.00           H
ATOM   3979  HB3 PHE   269      25.367  31.658  34.991  1.00  0.00           H
ATOM   3980  CG  PHE   269      27.048  31.849  36.259  1.00  0.00           C
ATOM   3981  CD1 PHE   269      27.452  31.670  37.618  1.00  0.00           C
ATOM   3982  HD1 PHE   269      26.757  31.938  38.399  1.00  0.00           H
ATOM   3983  CE1 PHE   269      28.709  31.256  37.923  1.00  0.00           C
ATOM   3984  HE1 PHE   269      28.976  31.133  38.962  1.00  0.00           H
ATOM   3985  CZ  PHE   269      29.649  31.021  36.922  1.00  0.00           C
ATOM   3986  HZ  PHE   269      30.618  30.631  37.194  1.00  0.00           H
ATOM   3987  CE2 PHE   269      29.317  31.280  35.568  1.00  0.00           C
ATOM   3988  HE2 PHE   269      30.037  31.189  34.768  1.00  0.00           H
ATOM   3989  CD2 PHE   269      28.003  31.767  35.276  1.00  0.00           C
ATOM   3990  HD2 PHE   269      27.730  31.875  34.236  1.00  0.00           H
ATOM   3991  C   PHE   269      24.380  34.208  34.555  1.00  0.00           C
ATOM   3992  O   PHE   269      23.330  34.307  35.286  1.00  0.00           O
ATOM   3993  N   LYS   270      24.321  34.200  33.212  1.00  0.00           N
ATOM   3994  H   LYS   270      25.160  33.893  32.742  1.00  0.00           H
ATOM   3995  CA  LYS   270      23.122  34.564  32.379  1.00  0.00           C
ATOM   3996  HA  LYS   270      22.417  34.986  33.095  1.00  0.00           H
ATOM   3997  CB  LYS   270      23.654  35.716  31.458  1.00  0.00           C
ATOM   3998  HB2 LYS   270      23.995  36.461  32.177  1.00  0.00           H
ATOM   3999  HB3 LYS   270      24.562  35.277  31.046  1.00  0.00           H
ATOM   4000  CG  LYS   270      22.678  36.164  30.394  1.00  0.00           C
ATOM   4001  HG2 LYS   270      22.246  35.333  29.836  1.00  0.00           H
ATOM   4002  HG3 LYS   270      21.910  36.802  30.833  1.00  0.00           H
ATOM   4003  CD  LYS   270      23.431  37.090  29.467  1.00  0.00           C
ATOM   4004  HD2 LYS   270      23.909  37.905  30.011  1.00  0.00           H
ATOM   4005  HD3 LYS   270      24.260  36.622  28.938  1.00  0.00           H
ATOM   4006  CE  LYS   270      22.281  37.563  28.529  1.00  0.00           C
ATOM   4007  HE2 LYS   270      21.380  37.799  29.095  1.00  0.00           H
ATOM   4008  HE3 LYS   270      22.635  38.507  28.113  1.00  0.00           H
ATOM   4009  NZ  LYS   270      22.156  36.645  27.324  1.00  0.00           N
ATOM   4010  HZ1 LYS   270      21.725  35.780  27.619  1.00  0.00           H
ATOM   4011  HZ2 LYS   270      21.546  37.128  26.680  1.00  0.00           H
ATOM   4012  HZ3 LYS   270      23.025  36.512  26.828  1.00  0.00           H
ATOM   4013  C   LYS   270      22.671  33.330  31.754  1.00  0.00           C
ATOM   4014  O   LYS   270      23.417  32.505  31.240  1.00  0.00           O
ATOM   4015  N   TYR   271      21.345  33.218  31.639  1.00  0.00           N
ATOM   4016  H   TYR   271      20.803  33.720  32.326  1.00  0.00           H
ATOM   4017  CA  TYR   271      20.535  32.259  30.878  1.00  0.00           C
ATOM   4018  HA  TYR   271      21.124  31.872  30.047  1.00  0.00           H
ATOM   4019  CB  TYR   271      20.079  31.072  31.692  1.00  0.00           C
ATOM   4020  HB2 TYR   271      19.577  31.495  32.562  1.00  0.00           H
ATOM   4021  HB3 TYR   271      19.323  30.490  31.164  1.00  0.00           H
ATOM   4022  CG  TYR   271      21.145  30.171  32.194  1.00  0.00           C
ATOM   4023  CD1 TYR   271      21.700  30.312  33.525  1.00  0.00           C
ATOM   4024  HD1 TYR   271      21.360  31.107  34.173  1.00  0.00           H
ATOM   4025  CE1 TYR   271      22.728  29.525  33.923  1.00  0.00           C
ATOM   4026  HE1 TYR   271      23.138  29.552  34.921  1.00  0.00           H
ATOM   4027  CZ  TYR   271      23.112  28.427  33.095  1.00  0.00           C
ATOM   4028  OH  TYR   271      24.005  27.571  33.635  1.00  0.00           O
ATOM   4029  HH  TYR   271      23.884  26.696  33.260  1.00  0.00           H
ATOM   4030  CE2 TYR   271      22.628  28.215  31.781  1.00  0.00           C
ATOM   4031  HE2 TYR   271      22.966  27.421  31.132  1.00  0.00           H
ATOM   4032  CD2 TYR   271      21.580  29.098  31.383  1.00  0.00           C
ATOM   4033  HD2 TYR   271      21.093  28.851  30.452  1.00  0.00           H
ATOM   4034  C   TYR   271      19.296  32.927  30.279  1.00  0.00           C
ATOM   4035  O   TYR   271      18.433  33.427  30.952  1.00  0.00           O
ATOM   4036  N   GLY   272      19.162  33.087  28.961  1.00  0.00           N
ATOM   4037  H   GLY   272      19.923  32.646  28.465  1.00  0.00           H
ATOM   4038  CA  GLY   272      18.122  33.935  28.311  1.00  0.00           C
ATOM   4039  HA2 GLY   272      18.174  33.750  27.239  1.00  0.00           H
ATOM   4040  HA3 GLY   272      17.121  33.742  28.700  1.00  0.00           H
ATOM   4041  C   GLY   272      18.536  35.351  28.597  1.00  0.00           C
ATOM   4042  O   GLY   272      19.762  35.593  28.510  1.00  0.00           O
ATOM   4043  N   ASN   273      17.671  36.335  28.976  1.00  0.00           N
ATOM   4044  H   ASN   273      16.672  36.197  29.037  1.00  0.00           H
ATOM   4045  CA  ASN   273      18.203  37.469  29.695  1.00  0.00           C
ATOM   4046  HA  ASN   273      19.240  37.742  29.498  1.00  0.00           H
ATOM   4047  CB  ASN   273      17.521  38.820  29.248  1.00  0.00           C
ATOM   4048  HB2 ASN   273      16.437  38.753  29.350  1.00  0.00           H
ATOM   4049  HB3 ASN   273      17.844  39.647  29.880  1.00  0.00           H
ATOM   4050  CG  ASN   273      18.000  39.138  27.811  1.00  0.00           C
ATOM   4051  OD1 ASN   273      19.170  39.109  27.513  1.00  0.00           O
ATOM   4052  ND2 ASN   273      17.207  39.465  26.835  1.00  0.00           N
ATOM   4053 HD21 ASN   273      17.679  39.566  25.947  1.00  0.00           H
ATOM   4054 HD22 ASN   273      16.283  39.829  27.017  1.00  0.00           H
ATOM   4055  C   ASN   273      18.070  37.316  31.201  1.00  0.00           C
ATOM   4056  O   ASN   273      18.294  38.333  31.904  1.00  0.00           O
ATOM   4057  N   GLY   274      17.657  36.174  31.768  1.00  0.00           N
ATOM   4058  H   GLY   274      17.534  35.453  31.072  1.00  0.00           H
ATOM   4059  CA  GLY   274      17.653  35.944  33.231  1.00  0.00           C
ATOM   4060  HA2 GLY   274      17.071  36.712  33.740  1.00  0.00           H
ATOM   4061  HA3 GLY   274      17.080  35.019  33.285  1.00  0.00           H
ATOM   4062  C   GLY   274      19.034  35.672  33.845  1.00  0.00           C
ATOM   4063  O   GLY   274      20.018  35.303  33.207  1.00  0.00           O
ATOM   4064  N   VAL   275      19.194  36.121  35.099  1.00  0.00           N
ATOM   4065  H   VAL   275      18.406  36.561  35.554  1.00  0.00           H
ATOM   4066  CA  VAL   275      20.458  36.140  35.805  1.00  0.00           C
ATOM   4067  HA  VAL   275      21.065  35.458  35.209  1.00  0.00           H
ATOM   4068  CB  VAL   275      21.182  37.510  35.776  1.00  0.00           C
ATOM   4069  HB  VAL   275      22.195  37.266  36.097  1.00  0.00           H
ATOM   4070  CG1 VAL   275      21.226  38.191  34.404  1.00  0.00           C
ATOM   4071 HG11 VAL   275      20.331  38.806  34.306  1.00  0.00           H
ATOM   4072 HG12 VAL   275      22.046  38.906  34.369  1.00  0.00           H
ATOM   4073 HG13 VAL   275      21.352  37.457  33.608  1.00  0.00           H
ATOM   4074  CG2 VAL   275      20.534  38.378  36.857  1.00  0.00           C
ATOM   4075 HG21 VAL   275      20.849  39.405  36.671  1.00  0.00           H
ATOM   4076 HG22 VAL   275      19.458  38.236  36.746  1.00  0.00           H
ATOM   4077 HG23 VAL   275      20.807  37.966  37.828  1.00  0.00           H
ATOM   4078  C   VAL   275      20.382  35.532  37.189  1.00  0.00           C
ATOM   4079  O   VAL   275      19.290  35.602  37.801  1.00  0.00           O
ATOM   4080  N   TRP   276      21.522  34.984  37.684  1.00  0.00           N
ATOM   4081  H   TRP   276      22.322  34.908  37.071  1.00  0.00           H
ATOM   4082  CA  TRP   276      21.908  34.464  38.989  1.00  0.00           C
ATOM   4083  HA  TRP   276      20.968  34.358  39.530  1.00  0.00           H
ATOM   4084  CB  TRP   276      22.557  33.053  38.878  1.00  0.00           C
ATOM   4085  HB2 TRP   276      23.267  33.191  38.064  1.00  0.00           H
ATOM   4086  HB3 TRP   276      23.048  32.776  39.812  1.00  0.00           H
ATOM   4087  CG  TRP   276      21.526  31.970  38.679  1.00  0.00           C
ATOM   4088  CD1 TRP   276      21.292  31.431  37.515  1.00  0.00           C
ATOM   4089  HD1 TRP   276      21.766  31.797  36.615  1.00  0.00           H
ATOM   4090  NE1 TRP   276      20.339  30.451  37.608  1.00  0.00           N
ATOM   4091  HE1 TRP   276      19.911  29.959  36.837  1.00  0.00           H
ATOM   4092  CE2 TRP   276      20.089  30.187  38.928  1.00  0.00           C
ATOM   4093  CZ2 TRP   276      19.364  29.153  39.524  1.00  0.00           C
ATOM   4094  HZ2 TRP   276      18.844  28.444  38.898  1.00  0.00           H
ATOM   4095  CH2 TRP   276      19.272  29.091  40.925  1.00  0.00           C
ATOM   4096  HH2 TRP   276      18.723  28.238  41.294  1.00  0.00           H
ATOM   4097  CZ3 TRP   276      19.949  30.079  41.685  1.00  0.00           C
ATOM   4098  HZ3 TRP   276      19.853  29.908  42.747  1.00  0.00           H
ATOM   4099  CE3 TRP   276      20.768  31.081  41.037  1.00  0.00           C
ATOM   4100  HE3 TRP   276      21.347  31.744  41.662  1.00  0.00           H
ATOM   4101  CD2 TRP   276      20.757  31.243  39.653  1.00  0.00           C
ATOM   4102  C   TRP   276      22.799  35.432  39.713  1.00  0.00           C
ATOM   4103  O   TRP   276      23.894  35.869  39.284  1.00  0.00           O
ATOM   4104  N   ILE   277      22.350  35.622  41.022  1.00  0.00           N
ATOM   4105  H   ILE   277      21.525  35.196  41.420  1.00  0.00           H
ATOM   4106  CA  ILE   277      23.083  36.538  41.948  1.00  0.00           C
ATOM   4107  HA  ILE   277      23.885  37.080  41.445  1.00  0.00           H
ATOM   4108  CB  ILE   277      22.231  37.681  42.574  1.00  0.00           C
ATOM   4109  HB  ILE   277      21.283  37.356  43.003  1.00  0.00           H
ATOM   4110  CG2 ILE   277      23.081  38.251  43.833  1.00  0.00           C
ATOM   4111 HG21 ILE   277      24.074  38.484  43.446  1.00  0.00           H
ATOM   4112 HG22 ILE   277      22.643  39.141  44.284  1.00  0.00           H
ATOM   4113 HG23 ILE   277      23.075  37.508  44.631  1.00  0.00           H
ATOM   4114  CG1 ILE   277      21.915  38.841  41.557  1.00  0.00           C
ATOM   4115 HG12 ILE   277      21.614  39.713  42.139  1.00  0.00           H
ATOM   4116 HG13 ILE   277      22.779  39.036  40.922  1.00  0.00           H
ATOM   4117  CD1 ILE   277      20.658  38.470  40.715  1.00  0.00           C
ATOM   4118 HD11 ILE   277      19.820  38.268  41.382  1.00  0.00           H
ATOM   4119 HD12 ILE   277      20.245  39.225  40.046  1.00  0.00           H
ATOM   4120 HD13 ILE   277      20.794  37.520  40.199  1.00  0.00           H
ATOM   4121  C   ILE   277      23.697  35.633  42.989  1.00  0.00           C
ATOM   4122  O   ILE   277      23.003  34.735  43.543  1.00  0.00           O
ATOM   4123  N   GLY   278      24.986  35.768  43.333  1.00  0.00           N
ATOM   4124  H   GLY   278      25.550  36.440  42.833  1.00  0.00           H
ATOM   4125  CA  GLY   278      25.475  35.175  44.579  1.00  0.00           C
ATOM   4126  HA2 GLY   278      24.822  34.457  45.076  1.00  0.00           H
ATOM   4127  HA3 GLY   278      26.372  34.609  44.330  1.00  0.00           H
ATOM   4128  C   GLY   278      25.881  36.328  45.571  1.00  0.00           C
ATOM   4129  O   GLY   278      26.509  37.221  45.098  1.00  0.00           O
ATOM   4130  N   ARG   279      25.464  36.351  46.874  1.00  0.00           N
ATOM   4131  H   ARG   279      24.974  35.542  47.228  1.00  0.00           H
ATOM   4132  CA  ARG   279      25.805  37.466  47.826  1.00  0.00           C
ATOM   4133  HA  ARG   279      26.759  37.882  47.500  1.00  0.00           H
ATOM   4134  CB  ARG   279      24.700  38.541  47.748  1.00  0.00           C
ATOM   4135  HB2 ARG   279      25.067  39.427  48.266  1.00  0.00           H
ATOM   4136  HB3 ARG   279      24.663  38.760  46.681  1.00  0.00           H
ATOM   4137  CG  ARG   279      23.301  38.088  48.323  1.00  0.00           C
ATOM   4138  HG2 ARG   279      23.045  37.135  47.861  1.00  0.00           H
ATOM   4139  HG3 ARG   279      23.371  38.038  49.410  1.00  0.00           H
ATOM   4140  CD  ARG   279      22.288  39.088  47.856  1.00  0.00           C
ATOM   4141  HD2 ARG   279      22.604  40.102  48.100  1.00  0.00           H
ATOM   4142  HD3 ARG   279      22.197  39.124  46.771  1.00  0.00           H
ATOM   4143  NE  ARG   279      20.923  38.802  48.304  1.00  0.00           N
ATOM   4144  HE  ARG   279      20.761  37.954  48.829  1.00  0.00           H
ATOM   4145  CZ  ARG   279      19.852  39.594  48.190  1.00  0.00           C
ATOM   4146  NH1 ARG   279      18.605  39.225  48.528  1.00  0.00           N
ATOM   4147 HH11 ARG   279      18.498  38.474  49.193  1.00  0.00           H
ATOM   4148 HH12 ARG   279      17.814  39.797  48.270  1.00  0.00           H
ATOM   4149  NH2 ARG   279      19.885  40.790  47.617  1.00  0.00           N
ATOM   4150 HH21 ARG   279      20.703  41.322  47.356  1.00  0.00           H
ATOM   4151 HH22 ARG   279      19.033  41.325  47.536  1.00  0.00           H
ATOM   4152  C   ARG   279      26.136  36.865  49.176  1.00  0.00           C
ATOM   4153  O   ARG   279      25.706  35.738  49.478  1.00  0.00           O
ATOM   4154  N   THR   280      26.691  37.732  50.079  1.00  0.00           N
ATOM   4155  H   THR   280      27.153  38.546  49.701  1.00  0.00           H
ATOM   4156  CA  THR   280      26.763  37.516  51.577  1.00  0.00           C
ATOM   4157  HA  THR   280      27.066  36.488  51.778  1.00  0.00           H
ATOM   4158  CB  THR   280      27.728  38.476  52.331  1.00  0.00           C
ATOM   4159  HB  THR   280      27.689  38.422  53.419  1.00  0.00           H
ATOM   4160  CG2 THR   280      29.188  38.229  51.949  1.00  0.00           C
ATOM   4161 HG21 THR   280      29.748  39.049  52.400  1.00  0.00           H
ATOM   4162 HG22 THR   280      29.542  37.243  52.247  1.00  0.00           H
ATOM   4163 HG23 THR   280      29.486  38.119  50.906  1.00  0.00           H
ATOM   4164  OG1 THR   280      27.378  39.827  52.003  1.00  0.00           O
ATOM   4165  HG1 THR   280      26.793  40.163  52.686  1.00  0.00           H
ATOM   4166  C   THR   280      25.306  37.485  52.193  1.00  0.00           C
ATOM   4167  O   THR   280      24.394  38.212  51.656  1.00  0.00           O
ATOM   4168  N   LYS   281      25.081  36.727  53.302  1.00  0.00           N
ATOM   4169  H   LYS   281      25.775  36.105  53.691  1.00  0.00           H
ATOM   4170  CA  LYS   281      23.703  36.480  53.842  1.00  0.00           C
ATOM   4171  HA  LYS   281      23.093  36.309  52.955  1.00  0.00           H
ATOM   4172  CB  LYS   281      23.762  35.204  54.778  1.00  0.00           C
ATOM   4173  HB2 LYS   281      24.141  34.350  54.218  1.00  0.00           H
ATOM   4174  HB3 LYS   281      24.561  35.370  55.500  1.00  0.00           H
ATOM   4175  CG  LYS   281      22.430  34.859  55.349  1.00  0.00           C
ATOM   4176  HG2 LYS   281      22.525  33.965  55.965  1.00  0.00           H
ATOM   4177  HG3 LYS   281      22.081  35.556  56.111  1.00  0.00           H
ATOM   4178  CD  LYS   281      21.417  34.584  54.220  1.00  0.00           C
ATOM   4179  HD2 LYS   281      21.329  35.498  53.632  1.00  0.00           H
ATOM   4180  HD3 LYS   281      21.689  33.788  53.526  1.00  0.00           H
ATOM   4181  CE  LYS   281      20.057  34.164  54.825  1.00  0.00           C
ATOM   4182  HE2 LYS   281      20.165  33.194  55.308  1.00  0.00           H
ATOM   4183  HE3 LYS   281      19.800  34.931  55.555  1.00  0.00           H
ATOM   4184  NZ  LYS   281      19.063  34.044  53.754  1.00  0.00           N
ATOM   4185  HZ1 LYS   281      18.535  34.902  53.676  1.00  0.00           H
ATOM   4186  HZ2 LYS   281      19.629  34.002  52.919  1.00  0.00           H
ATOM   4187  HZ3 LYS   281      18.386  33.295  53.754  1.00  0.00           H
ATOM   4188  C   LYS   281      23.172  37.701  54.627  1.00  0.00           C
ATOM   4189  O   LYS   281      22.001  38.029  54.454  1.00  0.00           O
ATOM   4190  N   SER   282      24.025  38.338  55.469  1.00  0.00           N
ATOM   4191  H   SER   282      24.939  37.914  55.535  1.00  0.00           H
ATOM   4192  CA  SER   282      23.770  39.656  56.030  1.00  0.00           C
ATOM   4193  HA  SER   282      22.867  39.486  56.616  1.00  0.00           H
ATOM   4194  CB  SER   282      24.829  40.013  56.988  1.00  0.00           C
ATOM   4195  HB2 SER   282      24.789  39.401  57.890  1.00  0.00           H
ATOM   4196  HB3 SER   282      25.799  39.952  56.493  1.00  0.00           H
ATOM   4197  OG  SER   282      24.506  41.327  57.432  1.00  0.00           O
ATOM   4198  HG  SER   282      23.917  41.212  58.182  1.00  0.00           H
ATOM   4199  C   SER   282      23.489  40.762  54.936  1.00  0.00           C
ATOM   4200  O   SER   282      24.201  40.807  53.911  1.00  0.00           O
ATOM   4201  N   THR   283      22.407  41.587  55.024  1.00  0.00           N
ATOM   4202  H   THR   283      21.738  41.513  55.776  1.00  0.00           H
ATOM   4203  CA  THR   283      22.322  42.784  54.173  1.00  0.00           C
ATOM   4204  HA  THR   283      22.484  42.570  53.117  1.00  0.00           H
ATOM   4205  CB  THR   283      20.858  43.321  54.219  1.00  0.00           C
ATOM   4206  HB  THR   283      20.846  44.151  53.513  1.00  0.00           H
ATOM   4207  CG2 THR   283      19.830  42.305  53.674  1.00  0.00           C
ATOM   4208 HG21 THR   283      20.041  42.291  52.605  1.00  0.00           H
ATOM   4209 HG22 THR   283      19.919  41.315  54.121  1.00  0.00           H
ATOM   4210 HG23 THR   283      18.803  42.635  53.831  1.00  0.00           H
ATOM   4211  OG1 THR   283      20.476  43.708  55.511  1.00  0.00           O
ATOM   4212  HG1 THR   283      20.986  44.473  55.789  1.00  0.00           H
ATOM   4213  C   THR   283      23.257  43.975  54.538  1.00  0.00           C
ATOM   4214  O   THR   283      23.456  44.799  53.685  1.00  0.00           O
ATOM   4215  N   ASN   284      23.843  44.053  55.740  1.00  0.00           N
ATOM   4216  H   ASN   284      23.447  43.571  56.534  1.00  0.00           H
ATOM   4217  CA  ASN   284      24.916  45.031  55.972  1.00  0.00           C
ATOM   4218  HA  ASN   284      24.888  45.827  55.228  1.00  0.00           H
ATOM   4219  CB  ASN   284      24.680  45.748  57.355  1.00  0.00           C
ATOM   4220  HB2 ASN   284      23.649  46.042  57.553  1.00  0.00           H
ATOM   4221  HB3 ASN   284      24.968  45.046  58.137  1.00  0.00           H
ATOM   4222  CG  ASN   284      25.517  46.994  57.371  1.00  0.00           C
ATOM   4223  OD1 ASN   284      25.487  47.912  56.600  1.00  0.00           O
ATOM   4224  ND2 ASN   284      26.411  46.979  58.396  1.00  0.00           N
ATOM   4225 HD21 ASN   284      26.707  47.825  58.860  1.00  0.00           H
ATOM   4226 HD22 ASN   284      26.515  46.164  58.985  1.00  0.00           H
ATOM   4227  C   ASN   284      26.308  44.418  55.823  1.00  0.00           C
ATOM   4228  O   ASN   284      27.144  45.019  55.187  1.00  0.00           O
ATOM   4229  N   SER   285      26.534  43.204  56.289  1.00  0.00           N
ATOM   4230  H   SER   285      25.729  42.758  56.706  1.00  0.00           H
ATOM   4231  CA  SER   285      27.841  42.663  56.784  1.00  0.00           C
ATOM   4232  HA  SER   285      28.559  43.482  56.832  1.00  0.00           H
ATOM   4233  CB  SER   285      27.704  42.095  58.196  1.00  0.00           C
ATOM   4234  HB2 SER   285      27.191  42.883  58.746  1.00  0.00           H
ATOM   4235  HB3 SER   285      27.082  41.200  58.181  1.00  0.00           H
ATOM   4236  OG  SER   285      28.858  41.759  58.886  1.00  0.00           O
ATOM   4237  HG  SER   285      28.695  41.622  59.823  1.00  0.00           H
ATOM   4238  C   SER   285      28.409  41.660  55.760  1.00  0.00           C
ATOM   4239  O   SER   285      27.748  41.255  54.772  1.00  0.00           O
ATOM   4240  N   ARG   286      29.612  41.217  56.028  1.00  0.00           N
ATOM   4241  H   ARG   286      29.974  41.544  56.912  1.00  0.00           H
ATOM   4242  CA  ARG   286      30.387  40.236  55.299  1.00  0.00           C
ATOM   4243  HA  ARG   286      30.154  40.267  54.235  1.00  0.00           H
ATOM   4244  CB  ARG   286      31.928  40.510  55.512  1.00  0.00           C
ATOM   4245  HB2 ARG   286      32.060  40.791  56.558  1.00  0.00           H
ATOM   4246  HB3 ARG   286      32.613  39.688  55.305  1.00  0.00           H
ATOM   4247  CG  ARG   286      32.422  41.634  54.587  1.00  0.00           C
ATOM   4248  HG2 ARG   286      31.741  42.452  54.351  1.00  0.00           H
ATOM   4249  HG3 ARG   286      33.378  41.943  55.009  1.00  0.00           H
ATOM   4250  CD  ARG   286      32.619  41.119  53.178  1.00  0.00           C
ATOM   4251  HD2 ARG   286      33.299  40.274  53.070  1.00  0.00           H
ATOM   4252  HD3 ARG   286      31.648  40.834  52.771  1.00  0.00           H
ATOM   4253  NE  ARG   286      33.040  42.250  52.438  1.00  0.00           N
ATOM   4254  HE  ARG   286      32.354  42.745  51.884  1.00  0.00           H
ATOM   4255  CZ  ARG   286      34.283  42.693  52.305  1.00  0.00           C
ATOM   4256  NH1 ARG   286      34.540  43.610  51.484  1.00  0.00           N
ATOM   4257 HH11 ARG   286      33.695  44.011  51.102  1.00  0.00           H
ATOM   4258 HH12 ARG   286      35.357  44.202  51.431  1.00  0.00           H
ATOM   4259  NH2 ARG   286      35.282  42.247  53.019  1.00  0.00           N
ATOM   4260 HH21 ARG   286      35.165  41.426  53.596  1.00  0.00           H
ATOM   4261 HH22 ARG   286      36.215  42.576  52.815  1.00  0.00           H
ATOM   4262  C   ARG   286      30.154  38.727  55.645  1.00  0.00           C
ATOM   4263  O   ARG   286      30.907  37.843  55.310  1.00  0.00           O
ATOM   4264  N   SER   287      29.123  38.403  56.393  1.00  0.00           N
ATOM   4265  H   SER   287      28.430  39.125  56.531  1.00  0.00           H
ATOM   4266  CA  SER   287      28.903  37.034  56.906  1.00  0.00           C
ATOM   4267  HA  SER   287      29.902  36.604  56.834  1.00  0.00           H
ATOM   4268  CB  SER   287      28.421  37.089  58.380  1.00  0.00           C
ATOM   4269  HB2 SER   287      27.483  37.639  58.299  1.00  0.00           H
ATOM   4270  HB3 SER   287      28.238  36.079  58.746  1.00  0.00           H
ATOM   4271  OG  SER   287      29.390  37.822  59.051  1.00  0.00           O
ATOM   4272  HG  SER   287      29.072  38.002  59.939  1.00  0.00           H
ATOM   4273  C   SER   287      28.007  36.137  56.064  1.00  0.00           C
ATOM   4274  O   SER   287      26.919  36.563  55.537  1.00  0.00           O
ATOM   4275  N   GLY   288      28.340  34.811  56.034  1.00  0.00           N
ATOM   4276  H   GLY   288      29.013  34.378  56.651  1.00  0.00           H
ATOM   4277  CA  GLY   288      27.574  33.833  55.403  1.00  0.00           C
ATOM   4278  HA2 GLY   288      28.091  32.874  55.463  1.00  0.00           H
ATOM   4279  HA3 GLY   288      26.601  33.864  55.891  1.00  0.00           H
ATOM   4280  C   GLY   288      27.418  34.131  53.904  1.00  0.00           C
ATOM   4281  O   GLY   288      28.034  35.009  53.319  1.00  0.00           O
ATOM   4282  N   PHE   289      26.593  33.277  53.207  1.00  0.00           N
ATOM   4283  H   PHE   289      26.124  32.584  53.772  1.00  0.00           H
ATOM   4284  CA  PHE   289      26.366  33.398  51.736  1.00  0.00           C
ATOM   4285  HA  PHE   289      26.327  34.441  51.418  1.00  0.00           H
ATOM   4286  CB  PHE   289      27.605  32.755  51.095  1.00  0.00           C
ATOM   4287  HB2 PHE   289      28.498  33.052  51.644  1.00  0.00           H
ATOM   4288  HB3 PHE   289      27.623  31.667  51.153  1.00  0.00           H
ATOM   4289  CG  PHE   289      27.886  33.053  49.615  1.00  0.00           C
ATOM   4290  CD1 PHE   289      28.561  34.210  49.368  1.00  0.00           C
ATOM   4291  HD1 PHE   289      28.883  34.810  50.206  1.00  0.00           H
ATOM   4292  CE1 PHE   289      28.864  34.615  48.089  1.00  0.00           C
ATOM   4293  HE1 PHE   289      29.477  35.481  47.887  1.00  0.00           H
ATOM   4294  CZ  PHE   289      28.424  33.842  47.002  1.00  0.00           C
ATOM   4295  HZ  PHE   289      28.618  34.257  46.023  1.00  0.00           H
ATOM   4296  CE2 PHE   289      27.635  32.738  47.231  1.00  0.00           C
ATOM   4297  HE2 PHE   289      27.132  32.216  46.430  1.00  0.00           H
ATOM   4298  CD2 PHE   289      27.305  32.393  48.553  1.00  0.00           C
ATOM   4299  HD2 PHE   289      26.515  31.671  48.695  1.00  0.00           H
ATOM   4300  C   PHE   289      24.974  32.783  51.245  1.00  0.00           C
ATOM   4301  O   PHE   289      24.451  31.830  51.835  1.00  0.00           O
ATOM   4302  N   GLU   290      24.454  33.321  50.176  1.00  0.00           N
ATOM   4303  H   GLU   290      24.985  33.930  49.568  1.00  0.00           H
ATOM   4304  CA  GLU   290      23.232  32.804  49.500  1.00  0.00           C
ATOM   4305  HA  GLU   290      23.092  31.735  49.658  1.00  0.00           H
ATOM   4306  CB  GLU   290      22.007  33.402  50.133  1.00  0.00           C
ATOM   4307  HB2 GLU   290      21.144  32.759  49.956  1.00  0.00           H
ATOM   4308  HB3 GLU   290      21.970  33.309  51.218  1.00  0.00           H
ATOM   4309  CG  GLU   290      21.761  34.870  49.672  1.00  0.00           C
ATOM   4310  HG2 GLU   290      22.697  35.410  49.806  1.00  0.00           H
ATOM   4311  HG3 GLU   290      21.500  34.947  48.617  1.00  0.00           H
ATOM   4312  CD  GLU   290      20.650  35.653  50.465  1.00  0.00           C
ATOM   4313  OE1 GLU   290      19.757  35.080  51.102  1.00  0.00           O
ATOM   4314  OE2 GLU   290      20.893  36.888  50.444  1.00  0.00           O
ATOM   4315  C   GLU   290      23.262  33.045  48.040  1.00  0.00           C
ATOM   4316  O   GLU   290      24.142  33.766  47.462  1.00  0.00           O
ATOM   4317  N   MET   291      22.245  32.501  47.311  1.00  0.00           N
ATOM   4318  H   MET   291      21.582  31.908  47.789  1.00  0.00           H
ATOM   4319  CA  MET   291      22.116  32.478  45.821  1.00  0.00           C
ATOM   4320  HA  MET   291      22.843  33.192  45.433  1.00  0.00           H
ATOM   4321  CB  MET   291      22.418  31.070  45.233  1.00  0.00           C
ATOM   4322  HB2 MET   291      21.771  30.318  45.686  1.00  0.00           H
ATOM   4323  HB3 MET   291      22.166  31.172  44.178  1.00  0.00           H
ATOM   4324  CG  MET   291      23.904  30.529  45.327  1.00  0.00           C
ATOM   4325  HG2 MET   291      24.138  30.504  46.391  1.00  0.00           H
ATOM   4326  HG3 MET   291      23.965  29.543  44.864  1.00  0.00           H
ATOM   4327  SD  MET   291      25.159  31.601  44.547  1.00  0.00           S
ATOM   4328  CE  MET   291      24.842  31.409  42.768  1.00  0.00           C
ATOM   4329  HE1 MET   291      25.544  32.066  42.253  1.00  0.00           H
ATOM   4330  HE2 MET   291      24.992  30.357  42.527  1.00  0.00           H
ATOM   4331  HE3 MET   291      23.810  31.702  42.572  1.00  0.00           H
ATOM   4332  C   MET   291      20.694  32.855  45.366  1.00  0.00           C
ATOM   4333  O   MET   291      19.749  32.543  46.172  1.00  0.00           O
ATOM   4334  N   ILE   292      20.459  33.518  44.265  1.00  0.00           N
ATOM   4335  H   ILE   292      21.268  33.871  43.772  1.00  0.00           H
ATOM   4336  CA  ILE   292      19.211  34.035  43.762  1.00  0.00           C
ATOM   4337  HA  ILE   292      18.454  33.354  44.152  1.00  0.00           H
ATOM   4338  CB  ILE   292      18.953  35.515  44.353  1.00  0.00           C
ATOM   4339  HB  ILE   292      19.610  36.183  43.794  1.00  0.00           H
ATOM   4340  CG2 ILE   292      17.502  35.940  44.126  1.00  0.00           C
ATOM   4341 HG21 ILE   292      16.841  35.197  44.574  1.00  0.00           H
ATOM   4342 HG22 ILE   292      17.336  36.968  44.451  1.00  0.00           H
ATOM   4343 HG23 ILE   292      17.254  35.995  43.066  1.00  0.00           H
ATOM   4344  CG1 ILE   292      19.222  35.871  45.836  1.00  0.00           C
ATOM   4345 HG12 ILE   292      18.727  36.778  46.184  1.00  0.00           H
ATOM   4346 HG13 ILE   292      18.958  35.069  46.526  1.00  0.00           H
ATOM   4347  CD1 ILE   292      20.735  36.186  45.951  1.00  0.00           C
ATOM   4348 HD11 ILE   292      20.911  36.434  46.998  1.00  0.00           H
ATOM   4349 HD12 ILE   292      21.434  35.463  45.531  1.00  0.00           H
ATOM   4350 HD13 ILE   292      20.945  37.207  45.630  1.00  0.00           H
ATOM   4351  C   ILE   292      19.020  34.005  42.279  1.00  0.00           C
ATOM   4352  O   ILE   292      19.967  34.392  41.565  1.00  0.00           O
ATOM   4353  N   TRP   293      17.884  33.599  41.759  1.00  0.00           N
ATOM   4354  H   TRP   293      17.176  33.247  42.387  1.00  0.00           H
ATOM   4355  CA  TRP   293      17.382  33.724  40.459  1.00  0.00           C
ATOM   4356  HA  TRP   293      18.206  33.950  39.781  1.00  0.00           H
ATOM   4357  CB  TRP   293      16.933  32.336  39.926  1.00  0.00           C
ATOM   4358  HB2 TRP   293      17.765  31.662  40.135  1.00  0.00           H
ATOM   4359  HB3 TRP   293      16.240  32.049  40.716  1.00  0.00           H
ATOM   4360  CG  TRP   293      16.366  32.310  38.585  1.00  0.00           C
ATOM   4361  CD1 TRP   293      15.047  32.005  38.342  1.00  0.00           C
ATOM   4362  HD1 TRP   293      14.296  31.857  39.104  1.00  0.00           H
ATOM   4363  NE1 TRP   293      14.794  32.037  36.988  1.00  0.00           N
ATOM   4364  HE1 TRP   293      13.860  32.011  36.605  1.00  0.00           H
ATOM   4365  CE2 TRP   293      15.942  32.275  36.242  1.00  0.00           C
ATOM   4366  CZ2 TRP   293      16.128  32.327  34.889  1.00  0.00           C
ATOM   4367  HZ2 TRP   293      15.336  32.210  34.163  1.00  0.00           H
ATOM   4368  CH2 TRP   293      17.468  32.617  34.465  1.00  0.00           C
ATOM   4369  HH2 TRP   293      17.626  32.823  33.418  1.00  0.00           H
ATOM   4370  CZ3 TRP   293      18.514  32.802  35.364  1.00  0.00           C
ATOM   4371  HZ3 TRP   293      19.501  32.999  34.972  1.00  0.00           H
ATOM   4372  CE3 TRP   293      18.289  32.717  36.746  1.00  0.00           C
ATOM   4373  HE3 TRP   293      19.097  32.935  37.429  1.00  0.00           H
ATOM   4374  CD2 TRP   293      16.988  32.392  37.232  1.00  0.00           C
ATOM   4375  C   TRP   293      16.387  34.847  40.208  1.00  0.00           C
ATOM   4376  O   TRP   293      15.447  35.092  40.908  1.00  0.00           O
ATOM   4377  N   ASP   294      16.673  35.663  39.132  1.00  0.00           N
ATOM   4378  H   ASP   294      17.568  35.530  38.683  1.00  0.00           H
ATOM   4379  CA  ASP   294      15.908  36.813  38.557  1.00  0.00           C
ATOM   4380  HA  ASP   294      14.959  36.742  39.088  1.00  0.00           H
ATOM   4381  CB  ASP   294      16.481  38.253  38.935  1.00  0.00           C
ATOM   4382  HB2 ASP   294      16.598  38.328  40.016  1.00  0.00           H
ATOM   4383  HB3 ASP   294      17.387  38.436  38.355  1.00  0.00           H
ATOM   4384  CG  ASP   294      15.452  39.321  38.635  1.00  0.00           C
ATOM   4385  OD1 ASP   294      14.295  38.979  38.190  1.00  0.00           O
ATOM   4386  OD2 ASP   294      15.613  40.536  38.873  1.00  0.00           O
ATOM   4387  C   ASP   294      15.758  36.767  36.979  1.00  0.00           C
ATOM   4388  O   ASP   294      16.635  37.205  36.201  1.00  0.00           O
ATOM   4389  N   PRO   295      14.622  36.223  36.532  1.00  0.00           N
ATOM   4390  CD  PRO   295      13.492  35.607  37.349  1.00  0.00           C
ATOM   4391  HD2 PRO   295      12.948  36.288  38.003  1.00  0.00           H
ATOM   4392  HD3 PRO   295      13.982  34.869  37.983  1.00  0.00           H
ATOM   4393  CG  PRO   295      12.572  34.952  36.268  1.00  0.00           C
ATOM   4394  HG2 PRO   295      11.541  35.125  36.578  1.00  0.00           H
ATOM   4395  HG3 PRO   295      12.859  33.908  36.139  1.00  0.00           H
ATOM   4396  CB  PRO   295      12.799  35.732  34.959  1.00  0.00           C
ATOM   4397  HB2 PRO   295      12.119  36.583  34.940  1.00  0.00           H
ATOM   4398  HB3 PRO   295      12.733  35.068  34.097  1.00  0.00           H
ATOM   4399  CA  PRO   295      14.235  36.283  35.122  1.00  0.00           C
ATOM   4400  HA  PRO   295      14.919  35.684  34.520  1.00  0.00           H
ATOM   4401  C   PRO   295      14.269  37.747  34.547  1.00  0.00           C
ATOM   4402  O   PRO   295      13.865  38.692  35.186  1.00  0.00           O
ATOM   4403  N   ASN   296      14.822  37.731  33.364  1.00  0.00           N
ATOM   4404  H   ASN   296      14.936  36.826  32.931  1.00  0.00           H
ATOM   4405  CA  ASN   296      15.075  38.888  32.556  1.00  0.00           C
ATOM   4406  HA  ASN   296      15.541  38.419  31.689  1.00  0.00           H
ATOM   4407  CB  ASN   296      13.749  39.542  31.945  1.00  0.00           C
ATOM   4408  HB2 ASN   296      13.086  39.989  32.687  1.00  0.00           H
ATOM   4409  HB3 ASN   296      14.137  40.382  31.368  1.00  0.00           H
ATOM   4410  CG  ASN   296      13.027  38.690  30.961  1.00  0.00           C
ATOM   4411  OD1 ASN   296      13.438  38.457  29.840  1.00  0.00           O
ATOM   4412  ND2 ASN   296      11.850  38.199  31.320  1.00  0.00           N
ATOM   4413 HD21 ASN   296      11.413  37.575  30.656  1.00  0.00           H
ATOM   4414 HD22 ASN   296      11.457  38.441  32.218  1.00  0.00           H
ATOM   4415  C   ASN   296      16.023  39.920  33.195  1.00  0.00           C
ATOM   4416  O   ASN   296      16.168  41.017  32.648  1.00  0.00           O
ATOM   4417  N   GLY   297      16.669  39.659  34.320  1.00  0.00           N
ATOM   4418  H   GLY   297      16.734  38.695  34.617  1.00  0.00           H
ATOM   4419  CA  GLY   297      17.460  40.694  35.034  1.00  0.00           C
ATOM   4420  HA2 GLY   297      16.914  41.624  35.194  1.00  0.00           H
ATOM   4421  HA3 GLY   297      17.537  40.396  36.079  1.00  0.00           H
ATOM   4422  C   GLY   297      18.803  41.080  34.448  1.00  0.00           C
ATOM   4423  O   GLY   297      19.435  41.901  35.147  1.00  0.00           O
ATOM   4424  N   TRP   298      19.134  40.684  33.209  1.00  0.00           N
ATOM   4425  H   TRP   298      18.510  39.959  32.887  1.00  0.00           H
ATOM   4426  CA  TRP   298      20.184  41.320  32.284  1.00  0.00           C
ATOM   4427  HA  TRP   298      21.021  41.684  32.879  1.00  0.00           H
ATOM   4428  CB  TRP   298      20.747  40.280  31.306  1.00  0.00           C
ATOM   4429  HB2 TRP   298      21.099  39.388  31.824  1.00  0.00           H
ATOM   4430  HB3 TRP   298      19.917  40.023  30.647  1.00  0.00           H
ATOM   4431  CG  TRP   298      21.987  40.618  30.512  1.00  0.00           C
ATOM   4432  CD1 TRP   298      21.935  41.012  29.227  1.00  0.00           C
ATOM   4433  HD1 TRP   298      21.034  41.018  28.630  1.00  0.00           H
ATOM   4434  NE1 TRP   298      23.223  41.215  28.666  1.00  0.00           N
ATOM   4435  HE1 TRP   298      23.420  41.629  27.767  1.00  0.00           H
ATOM   4436  CE2 TRP   298      24.139  40.750  29.636  1.00  0.00           C
ATOM   4437  CZ2 TRP   298      25.519  40.566  29.534  1.00  0.00           C
ATOM   4438  HZ2 TRP   298      25.962  40.874  28.599  1.00  0.00           H
ATOM   4439  CH2 TRP   298      26.247  40.006  30.642  1.00  0.00           C
ATOM   4440  HH2 TRP   298      27.300  39.808  30.505  1.00  0.00           H
ATOM   4441  CZ3 TRP   298      25.524  39.708  31.796  1.00  0.00           C
ATOM   4442  HZ3 TRP   298      26.021  39.234  32.630  1.00  0.00           H
ATOM   4443  CE3 TRP   298      24.108  39.878  31.904  1.00  0.00           C
ATOM   4444  HE3 TRP   298      23.556  39.571  32.780  1.00  0.00           H
ATOM   4445  CD2 TRP   298      23.381  40.397  30.797  1.00  0.00           C
ATOM   4446  C   TRP   298      19.546  42.474  31.531  1.00  0.00           C
ATOM   4447  O   TRP   298      20.311  43.163  30.895  1.00  0.00           O
ATOM   4448  N   THR   299      18.268  42.678  31.499  1.00  0.00           N
ATOM   4449  H   THR   299      17.584  42.040  31.881  1.00  0.00           H
ATOM   4450  CA  THR   299      17.604  43.574  30.497  1.00  0.00           C
ATOM   4451  HA  THR   299      18.215  44.455  30.301  1.00  0.00           H
ATOM   4452  CB  THR   299      17.363  42.896  29.083  1.00  0.00           C
ATOM   4453  HB  THR   299      16.910  43.658  28.452  1.00  0.00           H
ATOM   4454  CG2 THR   299      18.525  42.463  28.269  1.00  0.00           C
ATOM   4455 HG21 THR   299      19.210  43.308  28.334  1.00  0.00           H
ATOM   4456 HG22 THR   299      18.952  41.518  28.604  1.00  0.00           H
ATOM   4457 HG23 THR   299      18.162  42.394  27.242  1.00  0.00           H
ATOM   4458  OG1 THR   299      16.484  41.829  29.168  1.00  0.00           O
ATOM   4459  HG1 THR   299      15.547  42.016  29.072  1.00  0.00           H
ATOM   4460  C   THR   299      16.284  44.193  30.911  1.00  0.00           C
ATOM   4461  O   THR   299      15.717  45.017  30.206  1.00  0.00           O
ATOM   4462  N   GLU   300      15.797  43.871  32.116  1.00  0.00           N
ATOM   4463  H   GLU   300      16.282  43.168  32.654  1.00  0.00           H
ATOM   4464  CA  GLU   300      14.584  44.441  32.765  1.00  0.00           C
ATOM   4465  HA  GLU   300      14.103  45.253  32.219  1.00  0.00           H
ATOM   4466  CB  GLU   300      13.401  43.403  32.783  1.00  0.00           C
ATOM   4467  HB2 GLU   300      13.180  43.101  31.759  1.00  0.00           H
ATOM   4468  HB3 GLU   300      13.779  42.589  33.402  1.00  0.00           H
ATOM   4469  CG  GLU   300      12.040  43.692  33.420  1.00  0.00           C
ATOM   4470  HG2 GLU   300      11.440  42.836  33.107  1.00  0.00           H
ATOM   4471  HG3 GLU   300      12.303  43.670  34.476  1.00  0.00           H
ATOM   4472  CD  GLU   300      11.497  45.009  33.008  1.00  0.00           C
ATOM   4473  OE1 GLU   300      11.009  45.214  31.926  1.00  0.00           O
ATOM   4474  OE2 GLU   300      11.663  46.010  33.766  1.00  0.00           O
ATOM   4475  C   GLU   300      14.910  44.913  34.201  1.00  0.00           C
ATOM   4476  O   GLU   300      15.882  44.419  34.773  1.00  0.00           O
ATOM   4477  N   THR   301      14.191  45.850  34.791  1.00  0.00           N
ATOM   4478  H   THR   301      13.512  46.344  34.230  1.00  0.00           H
ATOM   4479  CA  THR   301      14.526  46.352  36.134  1.00  0.00           C
ATOM   4480  HA  THR   301      15.236  45.719  36.666  1.00  0.00           H
ATOM   4481  CB  THR   301      15.061  47.840  36.094  1.00  0.00           C
ATOM   4482  HB  THR   301      15.093  48.160  37.135  1.00  0.00           H
ATOM   4483  CG2 THR   301      16.345  48.003  35.327  1.00  0.00           C
ATOM   4484 HG21 THR   301      16.164  47.663  34.308  1.00  0.00           H
ATOM   4485 HG22 THR   301      16.694  49.035  35.353  1.00  0.00           H
ATOM   4486 HG23 THR   301      17.164  47.431  35.763  1.00  0.00           H
ATOM   4487  OG1 THR   301      14.063  48.558  35.405  1.00  0.00           O
ATOM   4488  HG1 THR   301      14.425  48.566  34.516  1.00  0.00           H
ATOM   4489  C   THR   301      13.272  46.211  37.040  1.00  0.00           C
ATOM   4490  O   THR   301      12.906  47.052  37.897  1.00  0.00           O
ATOM   4491  N   ASP   302      12.612  45.064  36.929  1.00  0.00           N
ATOM   4492  H   ASP   302      13.020  44.463  36.227  1.00  0.00           H
ATOM   4493  CA  ASP   302      11.306  44.743  37.539  1.00  0.00           C
ATOM   4494  HA  ASP   302      10.622  45.565  37.332  1.00  0.00           H
ATOM   4495  CB  ASP   302      10.656  43.394  36.997  1.00  0.00           C
ATOM   4496  HB2 ASP   302       9.793  43.113  37.602  1.00  0.00           H
ATOM   4497  HB3 ASP   302      10.451  43.682  35.966  1.00  0.00           H
ATOM   4498  CG  ASP   302      11.541  42.170  36.882  1.00  0.00           C
ATOM   4499  OD1 ASP   302      11.181  41.152  36.270  1.00  0.00           O
ATOM   4500  OD2 ASP   302      12.693  42.170  37.325  1.00  0.00           O
ATOM   4501  C   ASP   302      11.395  44.600  39.089  1.00  0.00           C
ATOM   4502  O   ASP   302      12.459  44.183  39.584  1.00  0.00           O
ATOM   4503  N   SER   303      10.338  45.019  39.790  1.00  0.00           N
ATOM   4504  H   SER   303       9.566  45.426  39.282  1.00  0.00           H
ATOM   4505  CA  SER   303      10.461  45.225  41.283  1.00  0.00           C
ATOM   4506  HA  SER   303      11.265  45.944  41.439  1.00  0.00           H
ATOM   4507  CB  SER   303       9.200  46.000  41.757  1.00  0.00           C
ATOM   4508  HB2 SER   303       9.378  46.161  42.821  1.00  0.00           H
ATOM   4509  HB3 SER   303       9.175  46.956  41.236  1.00  0.00           H
ATOM   4510  OG  SER   303       7.954  45.344  41.661  1.00  0.00           O
ATOM   4511  HG  SER   303       7.396  45.575  42.408  1.00  0.00           H
ATOM   4512  C   SER   303      10.553  43.943  42.070  1.00  0.00           C
ATOM   4513  O   SER   303      10.755  43.906  43.276  1.00  0.00           O
ATOM   4514  N   SER   304      10.434  42.777  41.407  1.00  0.00           N
ATOM   4515  H   SER   304      10.249  42.885  40.420  1.00  0.00           H
ATOM   4516  CA  SER   304      10.648  41.446  41.945  1.00  0.00           C
ATOM   4517  HA  SER   304      11.143  41.518  42.913  1.00  0.00           H
ATOM   4518  CB  SER   304       9.197  40.792  42.098  1.00  0.00           C
ATOM   4519  HB2 SER   304       8.516  41.622  42.284  1.00  0.00           H
ATOM   4520  HB3 SER   304       8.728  40.401  41.196  1.00  0.00           H
ATOM   4521  OG  SER   304       9.172  39.820  43.242  1.00  0.00           O
ATOM   4522  HG  SER   304       9.066  40.352  44.034  1.00  0.00           H
ATOM   4523  C   SER   304      11.548  40.617  41.082  1.00  0.00           C
ATOM   4524  O   SER   304      11.948  40.994  39.969  1.00  0.00           O
ATOM   4525  N   PHE   305      11.853  39.481  41.695  1.00  0.00           N
ATOM   4526  H   PHE   305      11.327  39.161  42.497  1.00  0.00           H
ATOM   4527  CA  PHE   305      12.689  38.403  41.240  1.00  0.00           C
ATOM   4528  HA  PHE   305      12.866  38.415  40.165  1.00  0.00           H
ATOM   4529  CB  PHE   305      14.051  38.578  41.876  1.00  0.00           C
ATOM   4530  HB2 PHE   305      14.784  37.843  41.541  1.00  0.00           H
ATOM   4531  HB3 PHE   305      14.542  39.522  41.642  1.00  0.00           H
ATOM   4532  CG  PHE   305      13.927  38.426  43.373  1.00  0.00           C
ATOM   4533  CD1 PHE   305      14.045  37.200  44.001  1.00  0.00           C
ATOM   4534  HD1 PHE   305      14.265  36.371  43.345  1.00  0.00           H
ATOM   4535  CE1 PHE   305      13.793  37.002  45.351  1.00  0.00           C
ATOM   4536  HE1 PHE   305      13.761  35.977  45.690  1.00  0.00           H
ATOM   4537  CZ  PHE   305      13.527  38.103  46.175  1.00  0.00           C
ATOM   4538  HZ  PHE   305      13.371  37.996  47.238  1.00  0.00           H
ATOM   4539  CE2 PHE   305      13.541  39.377  45.599  1.00  0.00           C
ATOM   4540  HE2 PHE   305      13.339  40.255  46.196  1.00  0.00           H
ATOM   4541  CD2 PHE   305      13.611  39.516  44.154  1.00  0.00           C
ATOM   4542  HD2 PHE   305      13.515  40.505  43.732  1.00  0.00           H
ATOM   4543  C   PHE   305      11.995  37.027  41.431  1.00  0.00           C
ATOM   4544  O   PHE   305      10.748  37.037  41.681  1.00  0.00           O
ATOM   4545  N   SER   306      12.619  35.878  41.124  1.00  0.00           N
ATOM   4546  H   SER   306      13.561  35.885  40.761  1.00  0.00           H
ATOM   4547  CA  SER   306      12.025  34.549  41.362  1.00  0.00           C
ATOM   4548  HA  SER   306      10.949  34.556  41.189  1.00  0.00           H
ATOM   4549  CB  SER   306      12.474  33.523  40.339  1.00  0.00           C
ATOM   4550  HB2 SER   306      12.156  33.815  39.337  1.00  0.00           H
ATOM   4551  HB3 SER   306      13.557  33.453  40.443  1.00  0.00           H
ATOM   4552  OG  SER   306      11.990  32.217  40.460  1.00  0.00           O
ATOM   4553  HG  SER   306      11.956  31.879  39.562  1.00  0.00           H
ATOM   4554  C   SER   306      12.145  33.965  42.729  1.00  0.00           C
ATOM   4555  O   SER   306      11.301  34.184  43.553  1.00  0.00           O
ATOM   4556  N   VAL   307      13.272  33.370  43.083  1.00  0.00           N
ATOM   4557  H   VAL   307      14.019  33.372  42.404  1.00  0.00           H
ATOM   4558  CA  VAL   307      13.538  32.584  44.220  1.00  0.00           C
ATOM   4559  HA  VAL   307      12.954  33.019  45.030  1.00  0.00           H
ATOM   4560  CB  VAL   307      13.152  31.086  43.991  1.00  0.00           C
ATOM   4561  HB  VAL   307      13.140  30.513  44.919  1.00  0.00           H
ATOM   4562  CG1 VAL   307      11.609  30.892  43.597  1.00  0.00           C
ATOM   4563 HG11 VAL   307      11.287  31.096  42.576  1.00  0.00           H
ATOM   4564 HG12 VAL   307      11.352  29.840  43.716  1.00  0.00           H
ATOM   4565 HG13 VAL   307      11.080  31.405  44.400  1.00  0.00           H
ATOM   4566  CG2 VAL   307      14.086  30.397  42.876  1.00  0.00           C
ATOM   4567 HG21 VAL   307      15.120  30.535  43.192  1.00  0.00           H
ATOM   4568 HG22 VAL   307      13.775  29.366  42.713  1.00  0.00           H
ATOM   4569 HG23 VAL   307      14.010  30.912  41.919  1.00  0.00           H
ATOM   4570  C   VAL   307      14.981  32.556  44.768  1.00  0.00           C
ATOM   4571  O   VAL   307      15.787  32.946  43.938  1.00  0.00           O
ATOM   4572  N   LYS   308      15.263  32.093  46.004  1.00  0.00           N
ATOM   4573  H   LYS   308      14.420  31.857  46.508  1.00  0.00           H
ATOM   4574  CA  LYS   308      16.581  32.134  46.653  1.00  0.00           C
ATOM   4575  HA  LYS   308      17.305  32.155  45.840  1.00  0.00           H
ATOM   4576  CB  LYS   308      16.699  33.452  47.451  1.00  0.00           C
ATOM   4577  HB2 LYS   308      17.731  33.459  47.801  1.00  0.00           H
ATOM   4578  HB3 LYS   308      16.555  34.308  46.792  1.00  0.00           H
ATOM   4579  CG  LYS   308      15.726  33.616  48.548  1.00  0.00           C
ATOM   4580  HG2 LYS   308      14.685  33.393  48.315  1.00  0.00           H
ATOM   4581  HG3 LYS   308      15.826  32.873  49.340  1.00  0.00           H
ATOM   4582  CD  LYS   308      15.886  35.005  49.187  1.00  0.00           C
ATOM   4583  HD2 LYS   308      16.938  35.196  49.398  1.00  0.00           H
ATOM   4584  HD3 LYS   308      15.591  35.736  48.434  1.00  0.00           H
ATOM   4585  CE  LYS   308      15.128  35.073  50.517  1.00  0.00           C
ATOM   4586  HE2 LYS   308      14.161  34.578  50.436  1.00  0.00           H
ATOM   4587  HE3 LYS   308      15.661  34.494  51.271  1.00  0.00           H
ATOM   4588  NZ  LYS   308      14.976  36.501  50.980  1.00  0.00           N
ATOM   4589  HZ1 LYS   308      14.315  36.961  50.371  1.00  0.00           H
ATOM   4590  HZ2 LYS   308      14.477  36.497  51.859  1.00  0.00           H
ATOM   4591  HZ3 LYS   308      15.871  36.933  51.158  1.00  0.00           H
ATOM   4592  C   LYS   308      16.950  30.953  47.467  1.00  0.00           C
ATOM   4593  O   LYS   308      16.027  30.180  47.722  1.00  0.00           O
ATOM   4594  N   GLN   309      18.236  30.735  47.829  1.00  0.00           N
ATOM   4595  H   GLN   309      18.877  31.434  47.480  1.00  0.00           H
ATOM   4596  CA  GLN   309      18.820  29.417  48.253  1.00  0.00           C
ATOM   4597  HA  GLN   309      18.147  28.839  48.885  1.00  0.00           H
ATOM   4598  CB  GLN   309      19.163  28.481  47.036  1.00  0.00           C
ATOM   4599  HB2 GLN   309      18.255  28.129  46.546  1.00  0.00           H
ATOM   4600  HB3 GLN   309      19.634  29.042  46.228  1.00  0.00           H
ATOM   4601  CG  GLN   309      20.034  27.269  47.601  1.00  0.00           C
ATOM   4602  HG2 GLN   309      20.894  27.752  48.065  1.00  0.00           H
ATOM   4603  HG3 GLN   309      19.456  26.777  48.383  1.00  0.00           H
ATOM   4604  CD  GLN   309      20.468  26.273  46.548  1.00  0.00           C
ATOM   4605  OE1 GLN   309      20.219  26.332  45.336  1.00  0.00           O
ATOM   4606  NE2 GLN   309      21.097  25.243  46.995  1.00  0.00           N
ATOM   4607 HE21 GLN   309      21.346  25.221  47.974  1.00  0.00           H
ATOM   4608 HE22 GLN   309      21.349  24.534  46.321  1.00  0.00           H
ATOM   4609  C   GLN   309      20.028  29.777  49.151  1.00  0.00           C
ATOM   4610  O   GLN   309      21.062  30.330  48.702  1.00  0.00           O
ATOM   4611  N   ASP   310      19.954  29.463  50.372  1.00  0.00           N
ATOM   4612  H   ASP   310      19.086  29.053  50.684  1.00  0.00           H
ATOM   4613  CA  ASP   310      20.972  29.443  51.464  1.00  0.00           C
ATOM   4614  HA  ASP   310      21.414  30.437  51.548  1.00  0.00           H
ATOM   4615  CB  ASP   310      20.275  29.132  52.785  1.00  0.00           C
ATOM   4616  HB2 ASP   310      19.659  28.259  52.574  1.00  0.00           H
ATOM   4617  HB3 ASP   310      21.047  28.859  53.506  1.00  0.00           H
ATOM   4618  CG  ASP   310      19.295  30.140  53.412  1.00  0.00           C
ATOM   4619  OD1 ASP   310      19.284  31.377  53.087  1.00  0.00           O
ATOM   4620  OD2 ASP   310      18.688  29.676  54.373  1.00  0.00           O
ATOM   4621  C   ASP   310      22.098  28.482  51.184  1.00  0.00           C
ATOM   4622  O   ASP   310      21.844  27.341  50.786  1.00  0.00           O
ATOM   4623  N   ILE   311      23.302  28.934  51.483  1.00  0.00           N
ATOM   4624  H   ILE   311      23.411  29.909  51.722  1.00  0.00           H
ATOM   4625  CA  ILE   311      24.611  28.187  51.221  1.00  0.00           C
ATOM   4626  HA  ILE   311      24.241  27.204  50.928  1.00  0.00           H
ATOM   4627  CB  ILE   311      25.330  28.916  50.046  1.00  0.00           C
ATOM   4628  HB  ILE   311      25.606  29.903  50.418  1.00  0.00           H
ATOM   4629  CG2 ILE   311      26.721  28.422  49.668  1.00  0.00           C
ATOM   4630 HG21 ILE   311      26.645  27.429  49.224  1.00  0.00           H
ATOM   4631 HG22 ILE   311      27.234  29.230  49.146  1.00  0.00           H
ATOM   4632 HG23 ILE   311      27.343  28.291  50.553  1.00  0.00           H
ATOM   4633  CG1 ILE   311      24.406  29.064  48.835  1.00  0.00           C
ATOM   4634 HG12 ILE   311      23.550  29.728  48.957  1.00  0.00           H
ATOM   4635 HG13 ILE   311      25.015  29.555  48.075  1.00  0.00           H
ATOM   4636  CD1 ILE   311      24.024  27.741  48.145  1.00  0.00           C
ATOM   4637 HD11 ILE   311      23.492  27.108  48.855  1.00  0.00           H
ATOM   4638 HD12 ILE   311      23.506  27.882  47.195  1.00  0.00           H
ATOM   4639 HD13 ILE   311      24.960  27.252  47.876  1.00  0.00           H
ATOM   4640  C   ILE   311      25.491  28.079  52.343  1.00  0.00           C
ATOM   4641  O   ILE   311      25.921  26.965  52.660  1.00  0.00           O
ATOM   4642  N   VAL   312      25.663  29.134  53.121  1.00  0.00           N
ATOM   4643  H   VAL   312      25.329  30.034  52.805  1.00  0.00           H
ATOM   4644  CA  VAL   312      26.468  29.279  54.373  1.00  0.00           C
ATOM   4645  HA  VAL   312      26.663  28.274  54.745  1.00  0.00           H
ATOM   4646  CB  VAL   312      27.845  29.865  54.127  1.00  0.00           C
ATOM   4647  HB  VAL   312      27.795  30.863  53.692  1.00  0.00           H
ATOM   4648  CG1 VAL   312      28.795  29.794  55.390  1.00  0.00           C
ATOM   4649 HG11 VAL   312      29.022  28.730  55.460  1.00  0.00           H
ATOM   4650 HG12 VAL   312      29.709  30.334  55.143  1.00  0.00           H
ATOM   4651 HG13 VAL   312      28.317  30.128  56.311  1.00  0.00           H
ATOM   4652  CG2 VAL   312      28.631  29.144  52.955  1.00  0.00           C
ATOM   4653 HG21 VAL   312      28.121  29.482  52.052  1.00  0.00           H
ATOM   4654 HG22 VAL   312      29.685  29.421  52.953  1.00  0.00           H
ATOM   4655 HG23 VAL   312      28.538  28.065  53.072  1.00  0.00           H
ATOM   4656  C   VAL   312      25.772  30.085  55.437  1.00  0.00           C
ATOM   4657  O   VAL   312      25.357  31.210  55.146  1.00  0.00           O
ATOM   4658  N   ALA   313      25.485  29.563  56.665  1.00  0.00           N
ATOM   4659  H   ALA   313      25.706  28.606  56.901  1.00  0.00           H
ATOM   4660  CA  ALA   313      24.907  30.435  57.711  1.00  0.00           C
ATOM   4661  HA  ALA   313      23.874  30.563  57.388  1.00  0.00           H
ATOM   4662  CB  ALA   313      24.787  29.755  59.106  1.00  0.00           C
ATOM   4663  HB1 ALA   313      24.530  30.518  59.841  1.00  0.00           H
ATOM   4664  HB2 ALA   313      24.128  28.908  59.303  1.00  0.00           H
ATOM   4665  HB3 ALA   313      25.718  29.275  59.408  1.00  0.00           H
ATOM   4666  C   ALA   313      25.527  31.888  57.915  1.00  0.00           C
ATOM   4667  O   ALA   313      26.687  32.116  57.782  1.00  0.00           O
ATOM   4668  N   ILE   314      24.639  32.728  58.403  1.00  0.00           N
ATOM   4669  H   ILE   314      23.669  32.471  58.517  1.00  0.00           H
ATOM   4670  CA  ILE   314      24.850  34.143  58.755  1.00  0.00           C
ATOM   4671  HA  ILE   314      25.373  34.670  57.957  1.00  0.00           H
ATOM   4672  CB  ILE   314      23.481  34.834  58.863  1.00  0.00           C
ATOM   4673  HB  ILE   314      22.792  34.589  58.054  1.00  0.00           H
ATOM   4674  CG2 ILE   314      22.799  34.429  60.191  1.00  0.00           C
ATOM   4675 HG21 ILE   314      21.792  34.849  60.193  1.00  0.00           H
ATOM   4676 HG22 ILE   314      22.592  33.368  60.334  1.00  0.00           H
ATOM   4677 HG23 ILE   314      23.298  34.771  61.097  1.00  0.00           H
ATOM   4678  CG1 ILE   314      23.688  36.362  58.764  1.00  0.00           C
ATOM   4679 HG12 ILE   314      24.256  36.627  59.655  1.00  0.00           H
ATOM   4680 HG13 ILE   314      24.129  36.501  57.777  1.00  0.00           H
ATOM   4681  CD1 ILE   314      22.488  37.279  58.814  1.00  0.00           C
ATOM   4682 HD11 ILE   314      22.206  37.282  59.866  1.00  0.00           H
ATOM   4683 HD12 ILE   314      22.725  38.261  58.405  1.00  0.00           H
ATOM   4684 HD13 ILE   314      21.764  36.767  58.179  1.00  0.00           H
ATOM   4685  C   ILE   314      25.847  34.313  59.945  1.00  0.00           C
ATOM   4686  O   ILE   314      26.345  35.372  60.239  1.00  0.00           O
ATOM   4687  N   THR   315      26.202  33.204  60.591  1.00  0.00           N
ATOM   4688  H   THR   315      25.799  32.316  60.325  1.00  0.00           H
ATOM   4689  CA  THR   315      27.155  33.153  61.663  1.00  0.00           C
ATOM   4690  HA  THR   315      26.947  33.959  62.368  1.00  0.00           H
ATOM   4691  CB  THR   315      26.900  31.844  62.441  1.00  0.00           C
ATOM   4692  HB  THR   315      27.729  31.661  63.124  1.00  0.00           H
ATOM   4693  CG2 THR   315      25.634  31.802  63.232  1.00  0.00           C
ATOM   4694 HG21 THR   315      24.834  31.858  62.494  1.00  0.00           H
ATOM   4695 HG22 THR   315      25.485  30.884  63.801  1.00  0.00           H
ATOM   4696 HG23 THR   315      25.590  32.674  63.883  1.00  0.00           H
ATOM   4697  OG1 THR   315      26.771  30.815  61.490  1.00  0.00           O
ATOM   4698  HG1 THR   315      27.668  30.624  61.204  1.00  0.00           H
ATOM   4699  C   THR   315      28.668  33.248  61.101  1.00  0.00           C
ATOM   4700  O   THR   315      29.532  33.768  61.791  1.00  0.00           O
ATOM   4701  N   ASP   316      28.879  32.795  59.923  1.00  0.00           N
ATOM   4702  H   ASP   316      28.064  32.540  59.384  1.00  0.00           H
ATOM   4703  CA  ASP   316      30.180  32.435  59.397  1.00  0.00           C
ATOM   4704  HA  ASP   316      30.743  32.180  60.295  1.00  0.00           H
ATOM   4705  CB  ASP   316      30.058  31.085  58.629  1.00  0.00           C
ATOM   4706  HB2 ASP   316      29.293  31.150  57.854  1.00  0.00           H
ATOM   4707  HB3 ASP   316      30.969  31.081  58.030  1.00  0.00           H
ATOM   4708  CG  ASP   316      29.993  29.805  59.569  1.00  0.00           C
ATOM   4709  OD1 ASP   316      29.342  29.877  60.634  1.00  0.00           O
ATOM   4710  OD2 ASP   316      30.707  28.842  59.256  1.00  0.00           O
ATOM   4711  C   ASP   316      30.868  33.543  58.654  1.00  0.00           C
ATOM   4712  O   ASP   316      30.390  34.134  57.722  1.00  0.00           O
ATOM   4713  N   TRP   317      32.094  33.851  59.136  1.00  0.00           N
ATOM   4714  H   TRP   317      32.506  33.306  59.879  1.00  0.00           H
ATOM   4715  CA  TRP   317      32.882  34.970  58.449  1.00  0.00           C
ATOM   4716  HA  TRP   317      32.181  35.799  58.341  1.00  0.00           H
ATOM   4717  CB  TRP   317      34.021  35.333  59.385  1.00  0.00           C
ATOM   4718  HB2 TRP   317      33.605  35.461  60.384  1.00  0.00           H
ATOM   4719  HB3 TRP   317      34.670  34.465  59.505  1.00  0.00           H
ATOM   4720  CG  TRP   317      34.808  36.568  59.079  1.00  0.00           C
ATOM   4721  CD1 TRP   317      34.407  37.683  58.471  1.00  0.00           C
ATOM   4722  HD1 TRP   317      33.376  37.765  58.160  1.00  0.00           H
ATOM   4723  NE1 TRP   317      35.344  38.633  58.352  1.00  0.00           N
ATOM   4724  HE1 TRP   317      35.141  39.553  57.989  1.00  0.00           H
ATOM   4725  CE2 TRP   317      36.482  38.258  59.091  1.00  0.00           C
ATOM   4726  CZ2 TRP   317      37.666  38.893  59.398  1.00  0.00           C
ATOM   4727  HZ2 TRP   317      37.939  39.864  59.012  1.00  0.00           H
ATOM   4728  CH2 TRP   317      38.605  38.264  60.258  1.00  0.00           C
ATOM   4729  HH2 TRP   317      39.522  38.754  60.551  1.00  0.00           H
ATOM   4730  CZ3 TRP   317      38.301  37.007  60.766  1.00  0.00           C
ATOM   4731  HZ3 TRP   317      38.988  36.508  61.433  1.00  0.00           H
ATOM   4732  CE3 TRP   317      37.031  36.443  60.513  1.00  0.00           C
ATOM   4733  HE3 TRP   317      36.784  35.499  60.977  1.00  0.00           H
ATOM   4734  CD2 TRP   317      36.124  36.960  59.618  1.00  0.00           C
ATOM   4735  C   TRP   317      33.344  34.609  57.011  1.00  0.00           C
ATOM   4736  O   TRP   317      33.800  33.500  56.810  1.00  0.00           O
ATOM   4737  N   SER   318      33.137  35.509  55.953  1.00  0.00           N
ATOM   4738  H   SER   318      32.921  36.490  56.054  1.00  0.00           H
ATOM   4739  CA  SER   318      33.310  35.201  54.483  1.00  0.00           C
ATOM   4740  HA  SER   318      33.922  34.300  54.429  1.00  0.00           H
ATOM   4741  CB  SER   318      32.037  34.879  53.781  1.00  0.00           C
ATOM   4742  HB2 SER   318      32.247  34.302  52.881  1.00  0.00           H
ATOM   4743  HB3 SER   318      31.296  34.443  54.451  1.00  0.00           H
ATOM   4744  OG  SER   318      31.459  36.068  53.305  1.00  0.00           O
ATOM   4745  HG  SER   318      31.281  36.666  54.035  1.00  0.00           H
ATOM   4746  C   SER   318      34.035  36.365  53.754  1.00  0.00           C
ATOM   4747  O   SER   318      33.961  37.548  54.128  1.00  0.00           O
ATOM   4748  N   GLY   319      34.891  36.003  52.792  1.00  0.00           N
ATOM   4749  H   GLY   319      34.853  35.043  52.477  1.00  0.00           H
ATOM   4750  CA  GLY   319      35.718  36.913  52.076  1.00  0.00           C
ATOM   4751  HA2 GLY   319      35.591  37.904  52.514  1.00  0.00           H
ATOM   4752  HA3 GLY   319      36.783  36.695  52.142  1.00  0.00           H
ATOM   4753  C   GLY   319      35.353  37.156  50.698  1.00  0.00           C
ATOM   4754  O   GLY   319      34.216  37.532  50.381  1.00  0.00           O
ATOM   4755  N   TYR   320      36.307  37.054  49.842  1.00  0.00           N
ATOM   4756  H   TYR   320      37.183  36.811  50.280  1.00  0.00           H
ATOM   4757  CA  TYR   320      36.199  36.886  48.339  1.00  0.00           C
ATOM   4758  HA  TYR   320      35.836  37.842  47.961  1.00  0.00           H
ATOM   4759  CB  TYR   320      37.598  36.667  47.796  1.00  0.00           C
ATOM   4760  HB2 TYR   320      37.975  35.684  48.081  1.00  0.00           H
ATOM   4761  HB3 TYR   320      37.499  36.435  46.736  1.00  0.00           H
ATOM   4762  CG  TYR   320      38.711  37.746  48.003  1.00  0.00           C
ATOM   4763  CD1 TYR   320      39.734  37.590  48.982  1.00  0.00           C
ATOM   4764  HD1 TYR   320      39.893  36.735  49.624  1.00  0.00           H
ATOM   4765  CE1 TYR   320      40.658  38.634  49.063  1.00  0.00           C
ATOM   4766  HE1 TYR   320      41.438  38.704  49.807  1.00  0.00           H
ATOM   4767  CZ  TYR   320      40.661  39.725  48.180  1.00  0.00           C
ATOM   4768  OH  TYR   320      41.764  40.579  48.249  1.00  0.00           O
ATOM   4769  HH  TYR   320      42.084  40.892  47.399  1.00  0.00           H
ATOM   4770  CE2 TYR   320      39.797  39.759  47.146  1.00  0.00           C
ATOM   4771  HE2 TYR   320      39.851  40.536  46.399  1.00  0.00           H
ATOM   4772  CD2 TYR   320      38.730  38.857  47.137  1.00  0.00           C
ATOM   4773  HD2 TYR   320      38.001  38.906  46.340  1.00  0.00           H
ATOM   4774  C   TYR   320      35.274  35.746  47.856  1.00  0.00           C
ATOM   4775  O   TYR   320      35.227  34.657  48.442  1.00  0.00           O
ATOM   4776  N   SER   321      34.646  35.919  46.667  1.00  0.00           N
ATOM   4777  H   SER   321      34.871  36.727  46.105  1.00  0.00           H
ATOM   4778  CA  SER   321      33.925  34.861  45.890  1.00  0.00           C
ATOM   4779  HA  SER   321      34.390  33.899  46.105  1.00  0.00           H
ATOM   4780  CB  SER   321      32.440  34.792  46.234  1.00  0.00           C
ATOM   4781  HB2 SER   321      31.967  33.972  45.693  1.00  0.00           H
ATOM   4782  HB3 SER   321      32.403  34.540  47.294  1.00  0.00           H
ATOM   4783  OG  SER   321      31.800  36.001  45.920  1.00  0.00           O
ATOM   4784  HG  SER   321      32.030  36.592  46.640  1.00  0.00           H
ATOM   4785  C   SER   321      34.187  35.089  44.373  1.00  0.00           C
ATOM   4786  O   SER   321      34.511  36.187  43.962  1.00  0.00           O
ATOM   4787  N   GLY   322      33.957  34.042  43.577  1.00  0.00           N
ATOM   4788  H   GLY   322      33.633  33.170  43.969  1.00  0.00           H
ATOM   4789  CA  GLY   322      34.380  34.073  42.183  1.00  0.00           C
ATOM   4790  HA2 GLY   322      34.058  35.017  41.747  1.00  0.00           H
ATOM   4791  HA3 GLY   322      35.466  33.990  42.141  1.00  0.00           H
ATOM   4792  C   GLY   322      33.901  32.898  41.283  1.00  0.00           C
ATOM   4793  O   GLY   322      33.449  31.863  41.777  1.00  0.00           O
ATOM   4794  N   SER   323      33.901  33.131  39.999  1.00  0.00           N
ATOM   4795  H   SER   323      34.049  34.037  39.577  1.00  0.00           H
ATOM   4796  CA  SER   323      33.630  32.111  38.960  1.00  0.00           C
ATOM   4797  HA  SER   323      32.684  31.675  39.282  1.00  0.00           H
ATOM   4798  CB  SER   323      33.307  32.709  37.614  1.00  0.00           C
ATOM   4799  HB2 SER   323      32.901  31.971  36.923  1.00  0.00           H
ATOM   4800  HB3 SER   323      32.528  33.471  37.663  1.00  0.00           H
ATOM   4801  OG  SER   323      34.456  33.276  36.974  1.00  0.00           O
ATOM   4802  HG  SER   323      34.449  33.193  36.018  1.00  0.00           H
ATOM   4803  C   SER   323      34.730  31.046  38.711  1.00  0.00           C
ATOM   4804  O   SER   323      35.919  31.276  38.938  1.00  0.00           O
ATOM   4805  N   PHE   324      34.352  29.813  38.253  1.00  0.00           N
ATOM   4806  H   PHE   324      33.356  29.657  38.304  1.00  0.00           H
ATOM   4807  CA  PHE   324      35.195  28.763  37.680  1.00  0.00           C
ATOM   4808  HA  PHE   324      35.838  29.226  36.931  1.00  0.00           H
ATOM   4809  CB  PHE   324      36.088  27.969  38.778  1.00  0.00           C
ATOM   4810  HB2 PHE   324      36.930  27.487  38.280  1.00  0.00           H
ATOM   4811  HB3 PHE   324      36.460  28.703  39.493  1.00  0.00           H
ATOM   4812  CG  PHE   324      35.435  26.931  39.635  1.00  0.00           C
ATOM   4813  CD1 PHE   324      34.681  27.216  40.793  1.00  0.00           C
ATOM   4814  HD1 PHE   324      34.497  28.236  41.095  1.00  0.00           H
ATOM   4815  CE1 PHE   324      34.119  26.185  41.501  1.00  0.00           C
ATOM   4816  HE1 PHE   324      33.547  26.363  42.399  1.00  0.00           H
ATOM   4817  CZ  PHE   324      34.384  24.856  41.185  1.00  0.00           C
ATOM   4818  HZ  PHE   324      33.995  23.997  41.711  1.00  0.00           H
ATOM   4819  CE2 PHE   324      35.176  24.536  40.071  1.00  0.00           C
ATOM   4820  HE2 PHE   324      35.419  23.522  39.789  1.00  0.00           H
ATOM   4821  CD2 PHE   324      35.732  25.581  39.269  1.00  0.00           C
ATOM   4822  HD2 PHE   324      36.369  25.331  38.433  1.00  0.00           H
ATOM   4823  C   PHE   324      34.341  27.840  36.839  1.00  0.00           C
ATOM   4824  O   PHE   324      33.116  27.830  36.930  1.00  0.00           O
ATOM   4825  N   VAL   325      34.927  27.085  35.936  1.00  0.00           N
ATOM   4826  H   VAL   325      35.913  27.156  35.736  1.00  0.00           H
ATOM   4827  CA  VAL   325      34.127  26.447  34.860  1.00  0.00           C
ATOM   4828  HA  VAL   325      33.136  26.196  35.239  1.00  0.00           H
ATOM   4829  CB  VAL   325      33.932  27.187  33.510  1.00  0.00           C
ATOM   4830  HB  VAL   325      33.482  26.628  32.689  1.00  0.00           H
ATOM   4831  CG1 VAL   325      32.876  28.342  33.675  1.00  0.00           C
ATOM   4832 HG11 VAL   325      32.001  27.992  34.221  1.00  0.00           H
ATOM   4833 HG12 VAL   325      33.305  29.189  34.211  1.00  0.00           H
ATOM   4834 HG13 VAL   325      32.473  28.581  32.691  1.00  0.00           H
ATOM   4835  CG2 VAL   325      35.186  27.866  32.941  1.00  0.00           C
ATOM   4836 HG21 VAL   325      35.977  27.179  32.642  1.00  0.00           H
ATOM   4837 HG22 VAL   325      34.835  28.203  31.965  1.00  0.00           H
ATOM   4838 HG23 VAL   325      35.460  28.705  33.581  1.00  0.00           H
ATOM   4839  C   VAL   325      34.714  25.083  34.561  1.00  0.00           C
ATOM   4840  O   VAL   325      35.956  24.969  34.318  1.00  0.00           O
ATOM   4841  N   GLN   326      33.862  24.072  34.538  1.00  0.00           N
ATOM   4842  H   GLN   326      32.866  24.239  34.540  1.00  0.00           H
ATOM   4843  CA  GLN   326      34.297  22.841  33.949  1.00  0.00           C
ATOM   4844  HA  GLN   326      35.372  22.681  34.037  1.00  0.00           H
ATOM   4845  CB  GLN   326      33.603  21.672  34.711  1.00  0.00           C
ATOM   4846  HB2 GLN   326      32.519  21.780  34.672  1.00  0.00           H
ATOM   4847  HB3 GLN   326      33.820  20.734  34.200  1.00  0.00           H
ATOM   4848  CG  GLN   326      33.973  21.603  36.184  1.00  0.00           C
ATOM   4849  HG2 GLN   326      35.001  21.260  36.309  1.00  0.00           H
ATOM   4850  HG3 GLN   326      33.815  22.582  36.638  1.00  0.00           H
ATOM   4851  CD  GLN   326      33.141  20.580  36.951  1.00  0.00           C
ATOM   4852  OE1 GLN   326      32.116  20.105  36.527  1.00  0.00           O
ATOM   4853  NE2 GLN   326      33.438  20.243  38.204  1.00  0.00           N
ATOM   4854 HE21 GLN   326      34.109  20.741  38.770  1.00  0.00           H
ATOM   4855 HE22 GLN   326      32.923  19.476  38.613  1.00  0.00           H
ATOM   4856  C   GLN   326      34.041  22.921  32.438  1.00  0.00           C
ATOM   4857  O   GLN   326      32.848  23.017  32.016  1.00  0.00           O
ATOM   4858  N   HID   327      35.135  22.865  31.651  1.00  0.00           N
ATOM   4859  H   HID   327      36.013  22.589  32.066  1.00  0.00           H
ATOM   4860  CA  HID   327      35.105  22.779  30.143  1.00  0.00           C
ATOM   4861  HA  HID   327      34.586  23.614  29.671  1.00  0.00           H
ATOM   4862  CB  HID   327      36.478  22.961  29.611  1.00  0.00           C
ATOM   4863  HB2 HID   327      37.118  22.241  30.122  1.00  0.00           H
ATOM   4864  HB3 HID   327      36.543  22.742  28.546  1.00  0.00           H
ATOM   4865  CG  HID   327      36.921  24.434  29.760  1.00  0.00           C
ATOM   4866  ND1 HID   327      36.663  25.477  28.866  1.00  0.00           N
ATOM   4867  HD1 HID   327      36.211  25.518  27.963  1.00  0.00           H
ATOM   4868  CE1 HID   327      37.371  26.554  29.272  1.00  0.00           C
ATOM   4869  HE1 HID   327      37.339  27.480  28.718  1.00  0.00           H
ATOM   4870  NE2 HID   327      37.972  26.316  30.498  1.00  0.00           N
ATOM   4871  CD2 HID   327      37.685  24.958  30.859  1.00  0.00           C
ATOM   4872  HD2 HID   327      38.084  24.373  31.676  1.00  0.00           H
ATOM   4873  C   HID   327      34.487  21.368  29.755  1.00  0.00           C
ATOM   4874  O   HID   327      34.598  20.354  30.438  1.00  0.00           O
ATOM   4875  N   PRO   328      33.784  21.273  28.569  1.00  0.00           N
ATOM   4876  CD  PRO   328      33.625  22.343  27.595  1.00  0.00           C
ATOM   4877  HD2 PRO   328      34.532  22.401  26.995  1.00  0.00           H
ATOM   4878  HD3 PRO   328      33.499  23.317  28.068  1.00  0.00           H
ATOM   4879  CG  PRO   328      32.338  22.041  26.755  1.00  0.00           C
ATOM   4880  HG2 PRO   328      32.487  22.197  25.687  1.00  0.00           H
ATOM   4881  HG3 PRO   328      31.476  22.437  27.292  1.00  0.00           H
ATOM   4882  CB  PRO   328      32.339  20.462  26.861  1.00  0.00           C
ATOM   4883  HB2 PRO   328      33.060  20.048  26.156  1.00  0.00           H
ATOM   4884  HB3 PRO   328      31.383  19.976  26.670  1.00  0.00           H
ATOM   4885  CA  PRO   328      32.852  20.136  28.256  1.00  0.00           C
ATOM   4886  HA  PRO   328      31.994  20.146  28.928  1.00  0.00           H
ATOM   4887  C   PRO   328      33.446  18.670  28.406  1.00  0.00           C
ATOM   4888  O   PRO   328      32.656  17.869  28.806  1.00  0.00           O
ATOM   4889  N   GLU   329      34.743  18.398  28.283  1.00  0.00           N
ATOM   4890  H   GLU   329      35.297  19.150  27.897  1.00  0.00           H
ATOM   4891  CA  GLU   329      35.391  17.128  28.440  1.00  0.00           C
ATOM   4892  HA  GLU   329      34.787  16.303  28.064  1.00  0.00           H
ATOM   4893  CB  GLU   329      36.761  17.059  27.753  1.00  0.00           C
ATOM   4894  HB2 GLU   329      37.494  17.685  28.264  1.00  0.00           H
ATOM   4895  HB3 GLU   329      37.154  16.069  27.986  1.00  0.00           H
ATOM   4896  CG  GLU   329      36.952  17.216  26.270  1.00  0.00           C
ATOM   4897  HG2 GLU   329      38.027  17.213  26.090  1.00  0.00           H
ATOM   4898  HG3 GLU   329      36.516  16.312  25.844  1.00  0.00           H
ATOM   4899  CD  GLU   329      36.401  18.535  25.740  1.00  0.00           C
ATOM   4900  OE1 GLU   329      35.556  18.429  24.795  1.00  0.00           O
ATOM   4901  OE2 GLU   329      36.956  19.574  26.147  1.00  0.00           O
ATOM   4902  C   GLU   329      35.547  16.773  29.870  1.00  0.00           C
ATOM   4903  O   GLU   329      35.620  15.585  30.164  1.00  0.00           O
ATOM   4904  N   LEU   330      35.628  17.732  30.753  1.00  0.00           N
ATOM   4905  H   LEU   330      35.768  18.678  30.430  1.00  0.00           H
ATOM   4906  CA  LEU   330      35.625  17.530  32.171  1.00  0.00           C
ATOM   4907  HA  LEU   330      36.193  16.616  32.342  1.00  0.00           H
ATOM   4908  CB  LEU   330      36.529  18.625  32.884  1.00  0.00           C
ATOM   4909  HB2 LEU   330      37.578  18.510  32.610  1.00  0.00           H
ATOM   4910  HB3 LEU   330      36.215  19.567  32.434  1.00  0.00           H
ATOM   4911  CG  LEU   330      36.490  18.780  34.445  1.00  0.00           C
ATOM   4912  HG  LEU   330      35.463  18.839  34.806  1.00  0.00           H
ATOM   4913  CD1 LEU   330      37.054  17.429  34.942  1.00  0.00           C
ATOM   4914 HD11 LEU   330      36.488  16.601  34.513  1.00  0.00           H
ATOM   4915 HD12 LEU   330      38.019  17.258  34.466  1.00  0.00           H
ATOM   4916 HD13 LEU   330      37.077  17.406  36.031  1.00  0.00           H
ATOM   4917  CD2 LEU   330      37.318  19.938  34.837  1.00  0.00           C
ATOM   4918 HD21 LEU   330      37.383  20.032  35.920  1.00  0.00           H
ATOM   4919 HD22 LEU   330      38.280  19.702  34.380  1.00  0.00           H
ATOM   4920 HD23 LEU   330      36.765  20.738  34.343  1.00  0.00           H
ATOM   4921  C   LEU   330      34.180  17.436  32.798  1.00  0.00           C
ATOM   4922  O   LEU   330      34.014  16.558  33.686  1.00  0.00           O
ATOM   4923  N   THR   331      33.127  18.118  32.255  1.00  0.00           N
ATOM   4924  H   THR   331      33.363  18.828  31.577  1.00  0.00           H
ATOM   4925  CA  THR   331      31.671  17.944  32.589  1.00  0.00           C
ATOM   4926  HA  THR   331      31.570  17.958  33.674  1.00  0.00           H
ATOM   4927  CB  THR   331      30.657  18.989  32.063  1.00  0.00           C
ATOM   4928  HB  THR   331      29.673  18.807  32.495  1.00  0.00           H
ATOM   4929  CG2 THR   331      31.258  20.356  32.385  1.00  0.00           C
ATOM   4930 HG21 THR   331      30.446  21.005  32.056  1.00  0.00           H
ATOM   4931 HG22 THR   331      31.485  20.283  33.448  1.00  0.00           H
ATOM   4932 HG23 THR   331      32.159  20.489  31.786  1.00  0.00           H
ATOM   4933  OG1 THR   331      30.621  18.978  30.663  1.00  0.00           O
ATOM   4934  HG1 THR   331      30.238  19.813  30.383  1.00  0.00           H
ATOM   4935  C   THR   331      31.197  16.560  32.146  1.00  0.00           C
ATOM   4936  O   THR   331      30.404  15.860  32.806  1.00  0.00           O
ATOM   4937  N   GLY   332      31.712  16.077  31.002  1.00  0.00           N
ATOM   4938  H   GLY   332      32.432  16.596  30.521  1.00  0.00           H
ATOM   4939  CA  GLY   332      31.298  14.809  30.375  1.00  0.00           C
ATOM   4940  HA2 GLY   332      32.073  14.358  29.756  1.00  0.00           H
ATOM   4941  HA3 GLY   332      31.038  14.067  31.131  1.00  0.00           H
ATOM   4942  C   GLY   332      30.043  15.005  29.463  1.00  0.00           C
ATOM   4943  O   GLY   332      29.437  14.083  28.940  1.00  0.00           O
ATOM   4944  N   LEU   333      29.655  16.292  29.207  1.00  0.00           N
ATOM   4945  H   LEU   333      30.359  16.952  29.505  1.00  0.00           H
ATOM   4946  CA  LEU   333      28.426  16.760  28.558  1.00  0.00           C
ATOM   4947  HA  LEU   333      27.757  15.938  28.307  1.00  0.00           H
ATOM   4948  CB  LEU   333      27.732  17.588  29.648  1.00  0.00           C
ATOM   4949  HB2 LEU   333      28.221  18.550  29.803  1.00  0.00           H
ATOM   4950  HB3 LEU   333      26.770  17.941  29.273  1.00  0.00           H
ATOM   4951  CG  LEU   333      27.328  16.937  30.999  1.00  0.00           C
ATOM   4952  HG  LEU   333      28.208  16.892  31.641  1.00  0.00           H
ATOM   4953  CD1 LEU   333      26.288  17.760  31.800  1.00  0.00           C
ATOM   4954 HD11 LEU   333      25.419  17.962  31.173  1.00  0.00           H
ATOM   4955 HD12 LEU   333      26.090  17.381  32.802  1.00  0.00           H
ATOM   4956 HD13 LEU   333      26.763  18.716  32.021  1.00  0.00           H
ATOM   4957  CD2 LEU   333      26.744  15.600  30.979  1.00  0.00           C
ATOM   4958 HD21 LEU   333      25.704  15.670  30.659  1.00  0.00           H
ATOM   4959 HD22 LEU   333      27.231  14.904  30.295  1.00  0.00           H
ATOM   4960 HD23 LEU   333      26.903  15.230  31.992  1.00  0.00           H
ATOM   4961  C   LEU   333      28.631  17.725  27.345  1.00  0.00           C
ATOM   4962  O   LEU   333      29.705  18.285  27.284  1.00  0.00           O
ATOM   4963  N   ASP   334      27.635  17.850  26.473  1.00  0.00           N
ATOM   4964  H   ASP   334      26.907  17.154  26.553  1.00  0.00           H
ATOM   4965  CA  ASP   334      27.589  18.820  25.348  1.00  0.00           C
ATOM   4966  HA  ASP   334      28.431  18.740  24.658  1.00  0.00           H
ATOM   4967  CB  ASP   334      26.258  18.533  24.504  1.00  0.00           C
ATOM   4968  HB2 ASP   334      25.464  18.896  25.155  1.00  0.00           H
ATOM   4969  HB3 ASP   334      26.258  19.182  23.628  1.00  0.00           H
ATOM   4970  CG  ASP   334      26.164  17.093  23.973  1.00  0.00           C
ATOM   4971  OD1 ASP   334      24.991  16.715  23.670  1.00  0.00           O
ATOM   4972  OD2 ASP   334      27.190  16.421  24.007  1.00  0.00           O
ATOM   4973  C   ASP   334      27.596  20.257  25.817  1.00  0.00           C
ATOM   4974  O   ASP   334      27.128  21.118  25.082  1.00  0.00           O
ATOM   4975  N   CYX   335      28.180  20.613  26.975  1.00  0.00           N
ATOM   4976  H   CYX   335      28.670  19.850  27.419  1.00  0.00           H
ATOM   4977  CA  CYX   335      27.890  21.797  27.705  1.00  0.00           C
ATOM   4978  HA  CYX   335      27.788  22.660  27.047  1.00  0.00           H
ATOM   4979  CB  CYX   335      26.457  21.810  28.273  1.00  0.00           C
ATOM   4980  HB2 CYX   335      26.249  22.844  28.551  1.00  0.00           H
ATOM   4981  HB3 CYX   335      25.758  21.461  27.513  1.00  0.00           H
ATOM   4982  SG  CYX   335      26.115  20.822  29.707  1.00  0.00           S
ATOM   4983  C   CYX   335      28.995  22.132  28.825  1.00  0.00           C
ATOM   4984  O   CYX   335      29.581  21.231  29.462  1.00  0.00           O
ATOM   4985  N   ILE   336      29.295  23.393  29.081  1.00  0.00           N
ATOM   4986  H   ILE   336      28.804  24.074  28.519  1.00  0.00           H
ATOM   4987  CA  ILE   336      30.218  23.911  30.073  1.00  0.00           C
ATOM   4988  HA  ILE   336      31.003  23.168  30.217  1.00  0.00           H
ATOM   4989  CB  ILE   336      30.820  25.292  29.705  1.00  0.00           C
ATOM   4990  HB  ILE   336      29.946  25.935  29.598  1.00  0.00           H
ATOM   4991  CG2 ILE   336      31.835  25.853  30.658  1.00  0.00           C
ATOM   4992 HG21 ILE   336      32.602  25.091  30.799  1.00  0.00           H
ATOM   4993 HG22 ILE   336      32.400  26.765  30.470  1.00  0.00           H
ATOM   4994 HG23 ILE   336      31.337  25.925  31.625  1.00  0.00           H
ATOM   4995  CG1 ILE   336      31.546  25.339  28.328  1.00  0.00           C
ATOM   4996 HG12 ILE   336      32.606  25.118  28.456  1.00  0.00           H
ATOM   4997 HG13 ILE   336      31.192  24.588  27.622  1.00  0.00           H
ATOM   4998  CD1 ILE   336      31.386  26.704  27.554  1.00  0.00           C
ATOM   4999 HD11 ILE   336      30.343  26.950  27.354  1.00  0.00           H
ATOM   5000 HD12 ILE   336      31.779  27.581  28.069  1.00  0.00           H
ATOM   5001 HD13 ILE   336      31.899  26.614  26.597  1.00  0.00           H
ATOM   5002  C   ILE   336      29.383  24.120  31.393  1.00  0.00           C
ATOM   5003  O   ILE   336      28.323  24.779  31.423  1.00  0.00           O
ATOM   5004  N   ARG   337      29.817  23.485  32.457  1.00  0.00           N
ATOM   5005  H   ARG   337      30.622  22.889  32.325  1.00  0.00           H
ATOM   5006  CA  ARG   337      29.254  23.527  33.819  1.00  0.00           C
ATOM   5007  HA  ARG   337      28.186  23.514  33.602  1.00  0.00           H
ATOM   5008  CB  ARG   337      29.437  22.240  34.700  1.00  0.00           C
ATOM   5009  HB2 ARG   337      29.049  21.361  34.183  1.00  0.00           H
ATOM   5010  HB3 ARG   337      30.485  22.106  34.964  1.00  0.00           H
ATOM   5011  CG  ARG   337      28.565  22.289  35.984  1.00  0.00           C
ATOM   5012  HG2 ARG   337      28.967  22.951  36.752  1.00  0.00           H
ATOM   5013  HG3 ARG   337      27.548  22.523  35.669  1.00  0.00           H
ATOM   5014  CD  ARG   337      28.444  20.878  36.458  1.00  0.00           C
ATOM   5015  HD2 ARG   337      28.015  20.230  35.693  1.00  0.00           H
ATOM   5016  HD3 ARG   337      29.457  20.524  36.650  1.00  0.00           H
ATOM   5017  NE  ARG   337      27.587  20.677  37.602  1.00  0.00           N
ATOM   5018  HE  ARG   337      26.796  21.285  37.758  1.00  0.00           H
ATOM   5019  CZ  ARG   337      27.689  19.847  38.641  1.00  0.00           C
ATOM   5020  NH1 ARG   337      28.598  18.875  38.776  1.00  0.00           N
ATOM   5021 HH11 ARG   337      29.368  18.648  38.162  1.00  0.00           H
ATOM   5022 HH12 ARG   337      28.537  18.228  39.549  1.00  0.00           H
ATOM   5023  NH2 ARG   337      26.771  19.929  39.608  1.00  0.00           N
ATOM   5024 HH21 ARG   337      26.003  20.569  39.464  1.00  0.00           H
ATOM   5025 HH22 ARG   337      26.776  19.306  40.403  1.00  0.00           H
ATOM   5026  C   ARG   337      29.679  24.822  34.536  1.00  0.00           C
ATOM   5027  O   ARG   337      30.853  24.963  34.805  1.00  0.00           O
ATOM   5028  N   PRO   338      28.701  25.672  34.892  1.00  0.00           N
ATOM   5029  CD  PRO   338      27.223  25.620  34.722  1.00  0.00           C
ATOM   5030  HD2 PRO   338      26.831  24.672  35.090  1.00  0.00           H
ATOM   5031  HD3 PRO   338      27.158  25.703  33.638  1.00  0.00           H
ATOM   5032  CG  PRO   338      26.712  26.800  35.534  1.00  0.00           C
ATOM   5033  HG2 PRO   338      26.336  26.415  36.482  1.00  0.00           H
ATOM   5034  HG3 PRO   338      25.915  27.335  35.016  1.00  0.00           H
ATOM   5035  CB  PRO   338      27.888  27.696  35.736  1.00  0.00           C
ATOM   5036  HB2 PRO   338      27.744  28.276  36.647  1.00  0.00           H
ATOM   5037  HB3 PRO   338      27.817  28.388  34.897  1.00  0.00           H
ATOM   5038  CA  PRO   338      29.082  26.817  35.742  1.00  0.00           C
ATOM   5039  HA  PRO   338      29.956  27.293  35.298  1.00  0.00           H
ATOM   5040  C   PRO   338      29.376  26.421  37.185  1.00  0.00           C
ATOM   5041  O   PRO   338      28.630  25.643  37.808  1.00  0.00           O
ATOM   5042  N   CYX   339      30.492  26.964  37.667  1.00  0.00           N
ATOM   5043  H   CYX   339      31.044  27.542  37.051  1.00  0.00           H
ATOM   5044  CA  CYX   339      30.772  26.818  39.132  1.00  0.00           C
ATOM   5045  HA  CYX   339      29.929  26.386  39.672  1.00  0.00           H
ATOM   5046  CB  CYX   339      31.858  25.707  39.269  1.00  0.00           C
ATOM   5047  HB2 CYX   339      32.645  26.183  38.682  1.00  0.00           H
[truncated: 55,806 more chars]
