# Supplementary material for: Worth the Weight: Sub-Pocket EXplorer (SubPEx), a Weighted Ensemble Method to Enhance Binding-Pocket Conformational Sampling
Source: J Chem Theory Comput. 2023 Aug 16;19(17):5677–89. doi: 10.1021/acs.jctc.3c00478 (PMC10500992; doi:10.1021/acs.jctc.3c00478)
Supplement: Supplementary file 2 — ct3c00478_si_002.zip [file ct3c00478_si_002.zip › clustered_structures/NA/brute-force/rep.c9.aligned.pdb]

HELIX    1   1 SER     23  GLY     27  1                                   5
HELIX    2   2 PRO    328  THR    331  1                                   4
SHEET    1   1 1 GLY    14  LYS    20  0
SHEET    2   2 1 PHE    39  CYX    42  0
SHEET    3   3 1 CYX    47  THR    53  0
SHEET    4   4 1 THR    75  PRO    80  0
SHEET    5   5 1 ARG    91  SER    94  0
SHEET    6   6 1 SER    98  HIE   103  0
SHEET    7   7 1 TRP   108  SER   114  0
SHEET    8   8 1 VAL   121  TYR   126  0
SHEET    9   9 1 ILE   129  LYS   135  0
SHEET   10  10 1 ALA   150  VAL   152  0
SHEET   11  11 1 SER   155  ASP   162  0
SHEET   12  12 1 SER   170  GLU   177  0
SHEET   13  13 1 LYS   180  GLU   186  0
SHEET   14  14 1 SER   198  ASN   202  0
SHEET   15  15 1 GLU   205  VAL   209  0
SHEET   16  16 1 PRO   220  PHE   224  0
SHEET   17  17 1 TYR   230  TYR   234  0
SHEET   18  18 1 SER   268  TYR   271  0
SHEET   19  19 1 GLY   274  THR   280  0
SHEET   20  20 1 PHE   289  ASP   294  0
SHEET   21  21 1 VAL   307  VAL   312  0
SHEET   22  22 1 SER   321  GLN   326  0
SHEET   23  23 1 ARG   337  GLY   347  0
SHEET   24  24 1 THR   356  VAL   366  0
CRYST1  151.984  145.835  152.507   7.14   3.44   7.35               1
ATOM      1  N   VAL     1      42.673  19.073  24.042  1.00  0.00           N
ATOM      2  H1  VAL     1      42.393  19.131  25.011  1.00  0.00           H
ATOM      3  H2  VAL     1      42.913  18.118  23.818  1.00  0.00           H
ATOM      4  H3  VAL     1      43.473  19.671  23.896  1.00  0.00           H
ATOM      5  CA  VAL     1      41.576  19.418  23.163  1.00  0.00           C
ATOM      6  HA  VAL     1      41.960  19.368  22.145  1.00  0.00           H
ATOM      7  CB  VAL     1      40.507  18.361  23.095  1.00  0.00           C
ATOM      8  HB  VAL     1      41.002  17.415  22.872  1.00  0.00           H
ATOM      9  CG1 VAL     1      39.638  18.216  24.330  1.00  0.00           C
ATOM     10 HG11 VAL     1      39.078  17.299  24.150  1.00  0.00           H
ATOM     11 HG12 VAL     1      40.272  18.017  25.195  1.00  0.00           H
ATOM     12 HG13 VAL     1      39.019  19.080  24.570  1.00  0.00           H
ATOM     13  CG2 VAL     1      39.684  18.668  21.907  1.00  0.00           C
ATOM     14 HG21 VAL     1      38.908  17.916  21.767  1.00  0.00           H
ATOM     15 HG22 VAL     1      39.316  19.689  22.001  1.00  0.00           H
ATOM     16 HG23 VAL     1      40.328  18.635  21.028  1.00  0.00           H
ATOM     17  C   VAL     1      40.995  20.865  23.511  1.00  0.00           C
ATOM     18  O   VAL     1      40.760  21.136  24.683  1.00  0.00           O
ATOM     19  N   LYS     2      40.918  21.805  22.584  1.00  0.00           N
ATOM     20  H   LYS     2      41.246  21.543  21.665  1.00  0.00           H
ATOM     21  CA  LYS     2      40.367  23.145  22.716  1.00  0.00           C
ATOM     22  HA  LYS     2      40.740  23.557  23.652  1.00  0.00           H
ATOM     23  CB  LYS     2      40.948  23.929  21.514  1.00  0.00           C
ATOM     24  HB2 LYS     2      40.702  23.420  20.582  1.00  0.00           H
ATOM     25  HB3 LYS     2      40.473  24.903  21.392  1.00  0.00           H
ATOM     26  CG  LYS     2      42.422  24.281  21.688  1.00  0.00           C
ATOM     27  HG2 LYS     2      42.502  24.819  22.632  1.00  0.00           H
ATOM     28  HG3 LYS     2      42.910  23.318  21.826  1.00  0.00           H
ATOM     29  CD  LYS     2      43.074  24.994  20.556  1.00  0.00           C
ATOM     30  HD2 LYS     2      42.408  25.795  20.237  1.00  0.00           H
ATOM     31  HD3 LYS     2      44.030  25.447  20.815  1.00  0.00           H
ATOM     32  CE  LYS     2      43.227  24.048  19.352  1.00  0.00           C
ATOM     33  HE2 LYS     2      43.556  23.082  19.736  1.00  0.00           H
ATOM     34  HE3 LYS     2      42.210  23.816  19.035  1.00  0.00           H
ATOM     35  NZ  LYS     2      44.112  24.559  18.322  1.00  0.00           N
ATOM     36  HZ1 LYS     2      43.594  25.272  17.828  1.00  0.00           H
ATOM     37  HZ2 LYS     2      44.956  25.002  18.653  1.00  0.00           H
ATOM     38  HZ3 LYS     2      44.569  23.864  17.749  1.00  0.00           H
ATOM     39  C   LYS     2      38.854  23.138  22.812  1.00  0.00           C
ATOM     40  O   LYS     2      38.168  22.151  22.383  1.00  0.00           O
ATOM     41  N   LEU     3      38.306  24.164  23.515  1.00  0.00           N
ATOM     42  H   LEU     3      38.929  24.950  23.634  1.00  0.00           H
ATOM     43  CA  LEU     3      36.864  24.359  23.694  1.00  0.00           C
ATOM     44  HA  LEU     3      36.494  23.374  23.981  1.00  0.00           H
ATOM     45  CB  LEU     3      36.681  25.398  24.899  1.00  0.00           C
ATOM     46  HB2 LEU     3      37.127  25.003  25.812  1.00  0.00           H
ATOM     47  HB3 LEU     3      37.407  26.208  24.838  1.00  0.00           H
ATOM     48  CG  LEU     3      35.205  25.873  25.117  1.00  0.00           C
ATOM     49  HG  LEU     3      34.876  26.229  24.141  1.00  0.00           H
ATOM     50  CD1 LEU     3      34.269  24.757  25.502  1.00  0.00           C
ATOM     51 HD11 LEU     3      34.218  23.883  24.852  1.00  0.00           H
ATOM     52 HD12 LEU     3      34.590  24.379  26.473  1.00  0.00           H
ATOM     53 HD13 LEU     3      33.245  25.073  25.702  1.00  0.00           H
ATOM     54  CD2 LEU     3      34.959  27.039  26.089  1.00  0.00           C
ATOM     55 HD21 LEU     3      35.188  26.779  27.123  1.00  0.00           H
ATOM     56 HD22 LEU     3      35.736  27.759  25.831  1.00  0.00           H
ATOM     57 HD23 LEU     3      33.985  27.498  25.915  1.00  0.00           H
ATOM     58  C   LEU     3      36.096  24.742  22.469  1.00  0.00           C
ATOM     59  O   LEU     3      36.558  25.652  21.731  1.00  0.00           O
ATOM     60  N   ALA     4      35.128  23.871  22.118  1.00  0.00           N
ATOM     61  H   ALA     4      34.937  23.163  22.813  1.00  0.00           H
ATOM     62  CA  ALA     4      34.204  23.949  20.935  1.00  0.00           C
ATOM     63  HA  ALA     4      34.773  24.006  20.007  1.00  0.00           H
ATOM     64  CB  ALA     4      33.376  22.627  20.769  1.00  0.00           C
ATOM     65  HB1 ALA     4      33.946  21.779  21.146  1.00  0.00           H
ATOM     66  HB2 ALA     4      32.586  22.767  21.506  1.00  0.00           H
ATOM     67  HB3 ALA     4      33.008  22.471  19.754  1.00  0.00           H
ATOM     68  C   ALA     4      33.357  25.227  20.909  1.00  0.00           C
ATOM     69  O   ALA     4      32.844  25.664  21.968  1.00  0.00           O
ATOM     70  N   GLY     5      33.074  25.752  19.712  1.00  0.00           N
ATOM     71  H   GLY     5      33.471  25.334  18.882  1.00  0.00           H
ATOM     72  CA  GLY     5      32.433  27.035  19.668  1.00  0.00           C
ATOM     73  HA2 GLY     5      32.933  27.600  20.454  1.00  0.00           H
ATOM     74  HA3 GLY     5      32.672  27.361  18.655  1.00  0.00           H
ATOM     75  C   GLY     5      30.902  27.013  19.888  1.00  0.00           C
ATOM     76  O   GLY     5      30.326  28.033  20.298  1.00  0.00           O
ATOM     77  N   ASN     6      30.141  25.941  19.622  1.00  0.00           N
ATOM     78  H   ASN     6      30.628  25.130  19.269  1.00  0.00           H
ATOM     79  CA  ASN     6      28.678  26.011  19.845  1.00  0.00           C
ATOM     80  HA  ASN     6      28.131  26.908  19.552  1.00  0.00           H
ATOM     81  CB  ASN     6      27.971  24.895  18.999  1.00  0.00           C
ATOM     82  HB2 ASN     6      28.426  23.915  19.147  1.00  0.00           H
ATOM     83  HB3 ASN     6      26.942  24.798  19.344  1.00  0.00           H
ATOM     84  CG  ASN     6      27.936  25.069  17.511  1.00  0.00           C
ATOM     85  OD1 ASN     6      28.921  25.413  16.863  1.00  0.00           O
ATOM     86  ND2 ASN     6      26.816  24.948  16.863  1.00  0.00           N
ATOM     87 HD21 ASN     6      25.919  24.752  17.284  1.00  0.00           H
ATOM     88 HD22 ASN     6      26.805  24.933  15.853  1.00  0.00           H
ATOM     89  C   ASN     6      28.448  25.839  21.376  1.00  0.00           C
ATOM     90  O   ASN     6      27.449  26.344  21.952  1.00  0.00           O
ATOM     91  N   SER     7      29.356  25.137  22.087  1.00  0.00           N
ATOM     92  H   SER     7      30.066  24.670  21.541  1.00  0.00           H
ATOM     93  CA  SER     7      29.283  24.649  23.471  1.00  0.00           C
ATOM     94  HA  SER     7      28.544  23.848  23.487  1.00  0.00           H
ATOM     95  CB  SER     7      30.647  24.076  23.850  1.00  0.00           C
ATOM     96  HB2 SER     7      31.009  23.345  23.128  1.00  0.00           H
ATOM     97  HB3 SER     7      31.398  24.863  23.920  1.00  0.00           H
ATOM     98  OG  SER     7      30.489  23.337  25.011  1.00  0.00           O
ATOM     99  HG  SER     7      29.911  22.579  24.899  1.00  0.00           H
ATOM    100  C   SER     7      28.876  25.622  24.504  1.00  0.00           C
ATOM    101  O   SER     7      29.558  26.614  24.654  1.00  0.00           O
ATOM    102  N   SER     8      27.861  25.381  25.290  1.00  0.00           N
ATOM    103  H   SER     8      27.462  24.454  25.324  1.00  0.00           H
ATOM    104  CA  SER     8      27.266  26.336  26.266  1.00  0.00           C
ATOM    105  HA  SER     8      28.113  26.966  26.540  1.00  0.00           H
ATOM    106  CB  SER     8      26.113  27.078  25.690  1.00  0.00           C
ATOM    107  HB2 SER     8      25.714  27.846  26.354  1.00  0.00           H
ATOM    108  HB3 SER     8      26.502  27.538  24.782  1.00  0.00           H
ATOM    109  OG  SER     8      25.124  26.169  25.238  1.00  0.00           O
ATOM    110  HG  SER     8      24.611  26.401  24.461  1.00  0.00           H
ATOM    111  C   SER     8      26.843  25.855  27.680  1.00  0.00           C
ATOM    112  O   SER     8      26.742  24.634  27.853  1.00  0.00           O
ATOM    113  N   LEU     9      26.571  26.767  28.600  1.00  0.00           N
ATOM    114  H   LEU     9      26.493  27.736  28.328  1.00  0.00           H
ATOM    115  CA  LEU     9      26.313  26.311  30.008  1.00  0.00           C
ATOM    116  HA  LEU     9      27.287  25.906  30.281  1.00  0.00           H
ATOM    117  CB  LEU     9      26.057  27.582  30.855  1.00  0.00           C
ATOM    118  HB2 LEU     9      25.299  28.154  30.320  1.00  0.00           H
ATOM    119  HB3 LEU     9      25.632  27.205  31.786  1.00  0.00           H
ATOM    120  CG  LEU     9      27.261  28.612  30.966  1.00  0.00           C
ATOM    121  HG  LEU     9      27.484  29.120  30.026  1.00  0.00           H
ATOM    122  CD1 LEU     9      26.811  29.666  31.929  1.00  0.00           C
ATOM    123 HD11 LEU     9      27.631  30.285  32.293  1.00  0.00           H
ATOM    124 HD12 LEU     9      26.088  30.338  31.467  1.00  0.00           H
ATOM    125 HD13 LEU     9      26.330  29.282  32.828  1.00  0.00           H
ATOM    126  CD2 LEU     9      28.556  27.983  31.679  1.00  0.00           C
ATOM    127 HD21 LEU     9      28.129  27.381  32.481  1.00  0.00           H
ATOM    128 HD22 LEU     9      29.002  27.235  31.023  1.00  0.00           H
ATOM    129 HD23 LEU     9      29.275  28.751  31.964  1.00  0.00           H
ATOM    130  C   LEU     9      25.056  25.405  30.039  1.00  0.00           C
ATOM    131  O   LEU     9      24.075  25.675  29.313  1.00  0.00           O
ATOM    132  N   CYX    10      25.232  24.282  30.727  1.00  0.00           N
ATOM    133  H   CYX    10      26.119  24.174  31.198  1.00  0.00           H
ATOM    134  CA  CYX    10      24.157  23.289  31.037  1.00  0.00           C
ATOM    135  HA  CYX    10      23.835  22.746  30.148  1.00  0.00           H
ATOM    136  CB  CYX    10      24.765  22.279  32.087  1.00  0.00           C
ATOM    137  HB2 CYX    10      25.083  22.934  32.899  1.00  0.00           H
ATOM    138  HB3 CYX    10      23.909  21.714  32.457  1.00  0.00           H
ATOM    139  SG  CYX    10      26.176  21.160  31.767  1.00  0.00           S
ATOM    140  C   CYX    10      22.985  24.097  31.689  1.00  0.00           C
ATOM    141  O   CYX    10      23.288  25.101  32.393  1.00  0.00           O
ATOM    142  N   PRO    11      21.719  23.608  31.610  1.00  0.00           N
ATOM    143  CD  PRO    11      21.305  22.408  30.860  1.00  0.00           C
ATOM    144  HD2 PRO    11      21.941  21.542  31.046  1.00  0.00           H
ATOM    145  HD3 PRO    11      21.258  22.638  29.796  1.00  0.00           H
ATOM    146  CG  PRO    11      19.893  22.149  31.219  1.00  0.00           C
ATOM    147  HG2 PRO    11      19.885  21.454  32.059  1.00  0.00           H
ATOM    148  HG3 PRO    11      19.391  21.738  30.342  1.00  0.00           H
ATOM    149  CB  PRO    11      19.303  23.512  31.758  1.00  0.00           C
ATOM    150  HB2 PRO    11      18.480  23.458  32.472  1.00  0.00           H
ATOM    151  HB3 PRO    11      19.005  24.041  30.852  1.00  0.00           H
ATOM    152  CA  PRO    11      20.563  24.128  32.332  1.00  0.00           C
ATOM    153  HA  PRO    11      20.465  25.195  32.131  1.00  0.00           H
ATOM    154  C   PRO    11      20.726  23.901  33.812  1.00  0.00           C
ATOM    155  O   PRO    11      21.407  22.931  34.165  1.00  0.00           O
ATOM    156  N   ILE    12      20.418  24.913  34.674  1.00  0.00           N
ATOM    157  H   ILE    12      20.056  25.790  34.329  1.00  0.00           H
ATOM    158  CA  ILE    12      20.663  24.808  36.134  1.00  0.00           C
ATOM    159  HA  ILE    12      20.763  23.749  36.372  1.00  0.00           H
ATOM    160  CB  ILE    12      21.903  25.650  36.467  1.00  0.00           C
ATOM    161  HB  ILE    12      21.714  26.657  36.094  1.00  0.00           H
ATOM    162  CG2 ILE    12      22.127  25.826  37.995  1.00  0.00           C
ATOM    163 HG21 ILE    12      21.294  26.270  38.538  1.00  0.00           H
ATOM    164 HG22 ILE    12      22.498  24.859  38.335  1.00  0.00           H
ATOM    165 HG23 ILE    12      22.902  26.589  38.072  1.00  0.00           H
ATOM    166  CG1 ILE    12      23.203  25.312  35.822  1.00  0.00           C
ATOM    167 HG12 ILE    12      23.053  25.180  34.750  1.00  0.00           H
ATOM    168 HG13 ILE    12      23.859  26.172  35.950  1.00  0.00           H
ATOM    169  CD1 ILE    12      23.852  23.970  36.192  1.00  0.00           C
ATOM    170 HD11 ILE    12      24.823  23.857  35.710  1.00  0.00           H
ATOM    171 HD12 ILE    12      24.064  23.902  37.258  1.00  0.00           H
ATOM    172 HD13 ILE    12      23.208  23.167  35.833  1.00  0.00           H
ATOM    173  C   ILE    12      19.421  25.287  36.961  1.00  0.00           C
ATOM    174  O   ILE    12      18.982  26.430  36.748  1.00  0.00           O
ATOM    175  N   ASN    13      18.975  24.596  38.050  1.00  0.00           N
ATOM    176  H   ASN    13      19.419  23.736  38.338  1.00  0.00           H
ATOM    177  CA  ASN    13      17.915  25.015  38.948  1.00  0.00           C
ATOM    178  HA  ASN    13      17.730  26.077  38.784  1.00  0.00           H
ATOM    179  CB  ASN    13      16.760  24.052  38.645  1.00  0.00           C
ATOM    180  HB2 ASN    13      17.018  23.066  39.032  1.00  0.00           H
ATOM    181  HB3 ASN    13      15.914  24.455  39.203  1.00  0.00           H
ATOM    182  CG  ASN    13      16.435  23.949  37.184  1.00  0.00           C
ATOM    183  OD1 ASN    13      16.187  24.876  36.442  1.00  0.00           O
ATOM    184  ND2 ASN    13      16.547  22.773  36.569  1.00  0.00           N
ATOM    185 HD21 ASN    13      16.272  22.667  35.604  1.00  0.00           H
ATOM    186 HD22 ASN    13      16.511  21.936  37.133  1.00  0.00           H
ATOM    187  C   ASN    13      18.367  24.960  40.373  1.00  0.00           C
ATOM    188  O   ASN    13      17.494  25.245  41.158  1.00  0.00           O
ATOM    189  N   GLY    14      19.662  24.642  40.613  1.00  0.00           N
ATOM    190  H   GLY    14      20.253  24.169  39.945  1.00  0.00           H
ATOM    191  CA  GLY    14      20.195  24.723  41.935  1.00  0.00           C
ATOM    192  HA2 GLY    14      20.036  25.765  42.214  1.00  0.00           H
ATOM    193  HA3 GLY    14      19.646  24.016  42.557  1.00  0.00           H
ATOM    194  C   GLY    14      21.716  24.411  42.050  1.00  0.00           C
ATOM    195  O   GLY    14      22.341  24.266  41.011  1.00  0.00           O
ATOM    196  N   TRP    15      22.213  24.328  43.278  1.00  0.00           N
ATOM    197  H   TRP    15      21.528  24.320  44.020  1.00  0.00           H
ATOM    198  CA  TRP    15      23.679  24.334  43.588  1.00  0.00           C
ATOM    199  HA  TRP    15      24.253  23.888  42.777  1.00  0.00           H
ATOM    200  CB  TRP    15      24.281  25.735  43.742  1.00  0.00           C
ATOM    201  HB2 TRP    15      24.049  26.141  44.728  1.00  0.00           H
ATOM    202  HB3 TRP    15      25.354  25.582  43.627  1.00  0.00           H
ATOM    203  CG  TRP    15      23.891  26.741  42.691  1.00  0.00           C
ATOM    204  CD1 TRP    15      22.716  27.405  42.610  1.00  0.00           C
ATOM    205  HD1 TRP    15      21.920  27.435  43.338  1.00  0.00           H
ATOM    206  NE1 TRP    15      22.637  28.123  41.420  1.00  0.00           N
ATOM    207  HE1 TRP    15      21.815  28.559  41.028  1.00  0.00           H
ATOM    208  CE2 TRP    15      23.800  27.911  40.709  1.00  0.00           C
ATOM    209  CZ2 TRP    15      24.164  28.404  39.484  1.00  0.00           C
ATOM    210  HZ2 TRP    15      23.519  29.085  38.948  1.00  0.00           H
ATOM    211  CH2 TRP    15      25.379  27.990  38.950  1.00  0.00           C
ATOM    212  HH2 TRP    15      25.681  28.254  37.947  1.00  0.00           H
ATOM    213  CZ3 TRP    15      26.287  27.245  39.711  1.00  0.00           C
ATOM    214  HZ3 TRP    15      27.195  26.903  39.237  1.00  0.00           H
ATOM    215  CE3 TRP    15      25.964  26.807  41.042  1.00  0.00           C
ATOM    216  HE3 TRP    15      26.616  26.150  41.601  1.00  0.00           H
ATOM    217  CD2 TRP    15      24.659  27.187  41.550  1.00  0.00           C
ATOM    218  C   TRP    15      24.026  23.481  44.835  1.00  0.00           C
ATOM    219  O   TRP    15      23.196  23.357  45.715  1.00  0.00           O
ATOM    220  N   ALA    16      25.195  22.779  44.893  1.00  0.00           N
ATOM    221  H   ALA    16      25.647  22.816  43.991  1.00  0.00           H
ATOM    222  CA  ALA    16      25.614  21.778  45.882  1.00  0.00           C
ATOM    223  HA  ALA    16      25.324  22.242  46.825  1.00  0.00           H
ATOM    224  CB  ALA    16      24.882  20.556  45.419  1.00  0.00           C
ATOM    225  HB1 ALA    16      24.981  19.743  46.137  1.00  0.00           H
ATOM    226  HB2 ALA    16      23.834  20.754  45.193  1.00  0.00           H
ATOM    227  HB3 ALA    16      25.413  20.133  44.566  1.00  0.00           H
ATOM    228  C   ALA    16      27.121  21.599  45.848  1.00  0.00           C
ATOM    229  O   ALA    16      27.864  21.891  44.903  1.00  0.00           O
ATOM    230  N   VAL    17      27.660  21.228  47.006  1.00  0.00           N
ATOM    231  H   VAL    17      27.047  20.968  47.766  1.00  0.00           H
ATOM    232  CA  VAL    17      29.143  21.338  47.382  1.00  0.00           C
ATOM    233  HA  VAL    17      29.515  22.328  47.118  1.00  0.00           H
ATOM    234  CB  VAL    17      29.355  21.250  48.904  1.00  0.00           C
ATOM    235  HB  VAL    17      28.895  22.092  49.419  1.00  0.00           H
ATOM    236  CG1 VAL    17      28.883  19.974  49.538  1.00  0.00           C
ATOM    237 HG11 VAL    17      29.562  19.169  49.259  1.00  0.00           H
ATOM    238 HG12 VAL    17      28.932  20.145  50.614  1.00  0.00           H
ATOM    239 HG13 VAL    17      27.826  19.905  49.280  1.00  0.00           H
ATOM    240  CG2 VAL    17      30.820  21.246  49.343  1.00  0.00           C
ATOM    241 HG21 VAL    17      31.447  20.535  48.804  1.00  0.00           H
ATOM    242 HG22 VAL    17      31.235  22.230  49.121  1.00  0.00           H
ATOM    243 HG23 VAL    17      30.906  21.022  50.405  1.00  0.00           H
ATOM    244  C   VAL    17      29.900  20.292  46.556  1.00  0.00           C
ATOM    245  O   VAL    17      29.425  19.142  46.407  1.00  0.00           O
ATOM    246  N   TYR    18      31.021  20.673  45.997  1.00  0.00           N
ATOM    247  H   TYR    18      31.394  21.567  46.282  1.00  0.00           H
ATOM    248  CA  TYR    18      32.025  19.982  45.171  1.00  0.00           C
ATOM    249  HA  TYR    18      31.505  19.114  44.765  1.00  0.00           H
ATOM    250  CB  TYR    18      32.320  20.912  43.937  1.00  0.00           C
ATOM    251  HB2 TYR    18      31.348  21.151  43.504  1.00  0.00           H
ATOM    252  HB3 TYR    18      32.710  21.896  44.199  1.00  0.00           H
ATOM    253  CG  TYR    18      33.322  20.322  42.941  1.00  0.00           C
ATOM    254  CD1 TYR    18      32.830  19.462  41.957  1.00  0.00           C
ATOM    255  HD1 TYR    18      31.766  19.296  41.869  1.00  0.00           H
ATOM    256  CE1 TYR    18      33.661  18.879  40.994  1.00  0.00           C
ATOM    257  HE1 TYR    18      33.337  18.257  40.173  1.00  0.00           H
ATOM    258  CZ  TYR    18      35.029  19.161  41.010  1.00  0.00           C
ATOM    259  OH  TYR    18      35.772  18.607  39.993  1.00  0.00           O
ATOM    260  HH  TYR    18      36.722  18.741  40.034  1.00  0.00           H
ATOM    261  CE2 TYR    18      35.573  19.976  42.085  1.00  0.00           C
ATOM    262  HE2 TYR    18      36.623  20.227  42.119  1.00  0.00           H
ATOM    263  CD2 TYR    18      34.719  20.517  43.033  1.00  0.00           C
ATOM    264  HD2 TYR    18      35.100  21.193  43.783  1.00  0.00           H
ATOM    265  C   TYR    18      33.266  19.580  46.059  1.00  0.00           C
ATOM    266  O   TYR    18      33.643  18.394  45.970  1.00  0.00           O
ATOM    267  N   SER    19      33.922  20.547  46.757  1.00  0.00           N
ATOM    268  H   SER    19      33.544  21.480  46.844  1.00  0.00           H
ATOM    269  CA  SER    19      34.957  20.262  47.747  1.00  0.00           C
ATOM    270  HA  SER    19      34.616  19.435  48.370  1.00  0.00           H
ATOM    271  CB  SER    19      36.212  19.839  46.996  1.00  0.00           C
ATOM    272  HB2 SER    19      36.033  19.206  46.127  1.00  0.00           H
ATOM    273  HB3 SER    19      36.583  20.802  46.645  1.00  0.00           H
ATOM    274  OG  SER    19      37.215  19.100  47.655  1.00  0.00           O
ATOM    275  HG  SER    19      38.024  19.616  47.697  1.00  0.00           H
ATOM    276  C   SER    19      35.252  21.489  48.542  1.00  0.00           C
ATOM    277  O   SER    19      34.603  22.516  48.475  1.00  0.00           O
ATOM    278  N   LYS    20      36.231  21.315  49.425  1.00  0.00           N
ATOM    279  H   LYS    20      36.745  20.446  49.392  1.00  0.00           H
ATOM    280  CA  LYS    20      36.793  22.288  50.413  1.00  0.00           C
ATOM    281  HA  LYS    20      36.716  23.229  49.869  1.00  0.00           H
ATOM    282  CB  LYS    20      35.811  22.472  51.564  1.00  0.00           C
ATOM    283  HB2 LYS    20      36.239  23.165  52.287  1.00  0.00           H
ATOM    284  HB3 LYS    20      34.881  22.833  51.127  1.00  0.00           H
ATOM    285  CG  LYS    20      35.500  21.250  52.444  1.00  0.00           C
ATOM    286  HG2 LYS    20      35.781  20.315  51.959  1.00  0.00           H
ATOM    287  HG3 LYS    20      36.255  21.374  53.221  1.00  0.00           H
ATOM    288  CD  LYS    20      34.143  21.046  53.076  1.00  0.00           C
ATOM    289  HD2 LYS    20      33.655  21.916  53.514  1.00  0.00           H
ATOM    290  HD3 LYS    20      33.375  20.891  52.319  1.00  0.00           H
ATOM    291  CE  LYS    20      34.119  19.934  54.129  1.00  0.00           C
ATOM    292  HE2 LYS    20      33.072  19.633  54.150  1.00  0.00           H
ATOM    293  HE3 LYS    20      34.692  19.049  53.853  1.00  0.00           H
ATOM    294  NZ  LYS    20      34.660  20.420  55.445  1.00  0.00           N
ATOM    295  HZ1 LYS    20      35.666  20.508  55.469  1.00  0.00           H
ATOM    296  HZ2 LYS    20      34.233  21.280  55.759  1.00  0.00           H
ATOM    297  HZ3 LYS    20      34.399  19.763  56.164  1.00  0.00           H
ATOM    298  C   LYS    20      38.306  22.029  50.753  1.00  0.00           C
ATOM    299  O   LYS    20      38.737  20.858  50.547  1.00  0.00           O
ATOM    300  N   ASP    21      38.946  23.008  51.327  1.00  0.00           N
ATOM    301  H   ASP    21      38.461  23.892  51.392  1.00  0.00           H
ATOM    302  CA  ASP    21      40.385  22.898  51.625  1.00  0.00           C
ATOM    303  HA  ASP    21      40.869  22.297  50.856  1.00  0.00           H
ATOM    304  CB  ASP    21      41.119  24.224  51.473  1.00  0.00           C
ATOM    305  HB2 ASP    21      42.200  24.163  51.343  1.00  0.00           H
ATOM    306  HB3 ASP    21      40.871  24.541  50.460  1.00  0.00           H
ATOM    307  CG  ASP    21      40.742  25.324  52.470  1.00  0.00           C
ATOM    308  OD1 ASP    21      40.227  24.971  53.550  1.00  0.00           O
ATOM    309  OD2 ASP    21      41.050  26.482  52.189  1.00  0.00           O
ATOM    310  C   ASP    21      40.630  22.161  52.971  1.00  0.00           C
ATOM    311  O   ASP    21      41.669  21.565  53.113  1.00  0.00           O
ATOM    312  N   ASN    22      39.677  22.212  53.984  1.00  0.00           N
ATOM    313  H   ASN    22      38.831  22.754  53.885  1.00  0.00           H
ATOM    314  CA  ASN    22      39.869  21.608  55.327  1.00  0.00           C
ATOM    315  HA  ASN    22      39.036  22.096  55.834  1.00  0.00           H
ATOM    316  CB  ASN    22      39.735  20.083  55.454  1.00  0.00           C
ATOM    317  HB2 ASN    22      40.357  19.529  54.750  1.00  0.00           H
ATOM    318  HB3 ASN    22      40.052  19.780  56.451  1.00  0.00           H
ATOM    319  CG  ASN    22      38.248  19.620  55.318  1.00  0.00           C
ATOM    320  OD1 ASN    22      37.444  19.872  56.112  1.00  0.00           O
ATOM    321  ND2 ASN    22      37.908  19.073  54.162  1.00  0.00           N
ATOM    322 HD21 ASN    22      38.639  18.901  53.485  1.00  0.00           H
ATOM    323 HD22 ASN    22      37.015  18.605  54.192  1.00  0.00           H
ATOM    324  C   ASN    22      41.102  22.180  56.069  1.00  0.00           C
ATOM    325  O   ASN    22      41.711  21.579  56.958  1.00  0.00           O
ATOM    326  N   SER    23      41.488  23.399  55.637  1.00  0.00           N
ATOM    327  H   SER    23      41.053  23.889  54.868  1.00  0.00           H
ATOM    328  CA  SER    23      42.813  24.022  55.880  1.00  0.00           C
ATOM    329  HA  SER    23      43.511  23.423  55.296  1.00  0.00           H
ATOM    330  CB  SER    23      42.811  25.411  55.199  1.00  0.00           C
ATOM    331  HB2 SER    23      43.802  25.862  55.228  1.00  0.00           H
ATOM    332  HB3 SER    23      42.668  25.394  54.119  1.00  0.00           H
ATOM    333  OG  SER    23      41.736  26.214  55.694  1.00  0.00           O
ATOM    334  HG  SER    23      41.038  26.127  55.040  1.00  0.00           H
ATOM    335  C   SER    23      43.266  24.015  57.322  1.00  0.00           C
ATOM    336  O   SER    23      44.207  23.345  57.737  1.00  0.00           O
ATOM    337  N   ILE    24      42.357  24.559  58.107  1.00  0.00           N
ATOM    338  H   ILE    24      41.433  24.755  57.751  1.00  0.00           H
ATOM    339  CA  ILE    24      42.467  24.595  59.633  1.00  0.00           C
ATOM    340  HA  ILE    24      43.364  25.151  59.906  1.00  0.00           H
ATOM    341  CB  ILE    24      41.236  25.299  60.190  1.00  0.00           C
ATOM    342  HB  ILE    24      40.451  24.610  59.877  1.00  0.00           H
ATOM    343  CG2 ILE    24      41.300  25.458  61.679  1.00  0.00           C
ATOM    344 HG21 ILE    24      41.297  24.473  62.146  1.00  0.00           H
ATOM    345 HG22 ILE    24      42.285  25.855  61.924  1.00  0.00           H
ATOM    346 HG23 ILE    24      40.461  26.090  61.974  1.00  0.00           H
ATOM    347  CG1 ILE    24      40.966  26.687  59.493  1.00  0.00           C
ATOM    348 HG12 ILE    24      40.631  26.484  58.475  1.00  0.00           H
ATOM    349 HG13 ILE    24      40.218  27.288  60.011  1.00  0.00           H
ATOM    350  CD1 ILE    24      42.286  27.551  59.390  1.00  0.00           C
ATOM    351 HD11 ILE    24      42.719  27.613  60.388  1.00  0.00           H
ATOM    352 HD12 ILE    24      42.943  27.066  58.668  1.00  0.00           H
ATOM    353 HD13 ILE    24      42.054  28.602  59.214  1.00  0.00           H
ATOM    354  C   ILE    24      42.556  23.192  60.228  1.00  0.00           C
ATOM    355  O   ILE    24      43.384  22.963  61.134  1.00  0.00           O
ATOM    356  N   ARG    25      41.802  22.213  59.703  1.00  0.00           N
ATOM    357  H   ARG    25      41.098  22.511  59.042  1.00  0.00           H
ATOM    358  CA  ARG    25      41.852  20.876  60.330  1.00  0.00           C
ATOM    359  HA  ARG    25      41.650  20.956  61.398  1.00  0.00           H
ATOM    360  CB  ARG    25      40.765  20.008  59.685  1.00  0.00           C
ATOM    361  HB2 ARG    25      40.761  20.048  58.595  1.00  0.00           H
ATOM    362  HB3 ARG    25      40.832  18.943  59.909  1.00  0.00           H
ATOM    363  CG  ARG    25      39.412  20.572  60.116  1.00  0.00           C
ATOM    364  HG2 ARG    25      39.312  20.361  61.181  1.00  0.00           H
ATOM    365  HG3 ARG    25      39.508  21.634  59.889  1.00  0.00           H
ATOM    366  CD  ARG    25      38.283  19.960  59.352  1.00  0.00           C
ATOM    367  HD2 ARG    25      37.352  20.491  59.549  1.00  0.00           H
ATOM    368  HD3 ARG    25      38.567  20.008  58.302  1.00  0.00           H
ATOM    369  NE  ARG    25      38.191  18.533  59.791  1.00  0.00           N
ATOM    370  HE  ARG    25      38.665  18.168  60.604  1.00  0.00           H
ATOM    371  CZ  ARG    25      37.228  17.791  59.321  1.00  0.00           C
ATOM    372  NH1 ARG    25      36.897  16.651  59.908  1.00  0.00           N
ATOM    373 HH11 ARG    25      37.532  16.204  60.555  1.00  0.00           H
ATOM    374 HH12 ARG    25      36.106  16.112  59.584  1.00  0.00           H
ATOM    375  NH2 ARG    25      36.618  18.051  58.259  1.00  0.00           N
ATOM    376 HH21 ARG    25      37.097  18.698  57.649  1.00  0.00           H
ATOM    377 HH22 ARG    25      35.864  17.470  57.923  1.00  0.00           H
ATOM    378  C   ARG    25      43.156  20.195  60.164  1.00  0.00           C
ATOM    379  O   ARG    25      43.666  19.633  61.157  1.00  0.00           O
ATOM    380  N   ILE    26      43.819  20.373  58.986  1.00  0.00           N
ATOM    381  H   ILE    26      43.401  20.938  58.261  1.00  0.00           H
ATOM    382  CA  ILE    26      45.259  19.876  58.853  1.00  0.00           C
ATOM    383  HA  ILE    26      45.357  18.885  59.295  1.00  0.00           H
ATOM    384  CB  ILE    26      45.765  19.844  57.339  1.00  0.00           C
ATOM    385  HB  ILE    26      45.225  20.665  56.866  1.00  0.00           H
ATOM    386  CG2 ILE    26      47.229  20.219  57.047  1.00  0.00           C
ATOM    387 HG21 ILE    26      47.418  21.208  57.461  1.00  0.00           H
ATOM    388 HG22 ILE    26      47.957  19.511  57.444  1.00  0.00           H
ATOM    389 HG23 ILE    26      47.456  20.354  55.989  1.00  0.00           H
ATOM    390  CG1 ILE    26      45.430  18.497  56.663  1.00  0.00           C
ATOM    391 HG12 ILE    26      44.365  18.295  56.775  1.00  0.00           H
ATOM    392 HG13 ILE    26      45.711  18.755  55.642  1.00  0.00           H
ATOM    393  CD1 ILE    26      46.298  17.354  57.104  1.00  0.00           C
ATOM    394 HD11 ILE    26      46.060  16.487  56.488  1.00  0.00           H
ATOM    395 HD12 ILE    26      47.273  17.720  56.785  1.00  0.00           H
ATOM    396 HD13 ILE    26      46.255  17.266  58.190  1.00  0.00           H
ATOM    397  C   ILE    26      46.179  20.730  59.705  1.00  0.00           C
ATOM    398  O   ILE    26      46.944  20.095  60.459  1.00  0.00           O
ATOM    399  N   GLY    27      46.137  22.053  59.788  1.00  0.00           N
ATOM    400  H   GLY    27      45.334  22.510  59.379  1.00  0.00           H
ATOM    401  CA  GLY    27      46.941  22.844  60.736  1.00  0.00           C
ATOM    402  HA2 GLY    27      47.954  22.576  60.435  1.00  0.00           H
ATOM    403  HA3 GLY    27      46.753  23.896  60.522  1.00  0.00           H
ATOM    404  C   GLY    27      46.730  22.521  62.206  1.00  0.00           C
ATOM    405  O   GLY    27      47.627  22.874  62.951  1.00  0.00           O
ATOM    406  N   SER    28      45.652  21.934  62.627  1.00  0.00           N
ATOM    407  H   SER    28      44.889  21.755  61.991  1.00  0.00           H
ATOM    408  CA  SER    28      45.417  21.489  64.035  1.00  0.00           C
ATOM    409  HA  SER    28      45.754  22.258  64.730  1.00  0.00           H
ATOM    410  CB  SER    28      43.987  21.285  64.225  1.00  0.00           C
ATOM    411  HB2 SER    28      43.605  20.588  63.479  1.00  0.00           H
ATOM    412  HB3 SER    28      43.728  21.073  65.262  1.00  0.00           H
ATOM    413  OG  SER    28      43.333  22.495  63.940  1.00  0.00           O
ATOM    414  HG  SER    28      43.791  22.757  63.138  1.00  0.00           H
ATOM    415  C   SER    28      46.182  20.147  64.440  1.00  0.00           C
ATOM    416  O   SER    28      46.277  19.772  65.611  1.00  0.00           O
ATOM    417  N   LYS    29      46.718  19.415  63.392  1.00  0.00           N
ATOM    418  H   LYS    29      46.616  19.783  62.457  1.00  0.00           H
ATOM    419  CA  LYS    29      47.294  18.045  63.534  1.00  0.00           C
ATOM    420  HA  LYS    29      47.609  18.018  64.577  1.00  0.00           H
ATOM    421  CB  LYS    29      46.221  17.007  63.404  1.00  0.00           C
ATOM    422  HB2 LYS    29      46.626  16.018  63.616  1.00  0.00           H
ATOM    423  HB3 LYS    29      45.551  17.204  64.241  1.00  0.00           H
ATOM    424  CG  LYS    29      45.650  17.017  61.983  1.00  0.00           C
ATOM    425  HG2 LYS    29      45.314  18.024  61.736  1.00  0.00           H
ATOM    426  HG3 LYS    29      46.295  16.560  61.233  1.00  0.00           H
ATOM    427  CD  LYS    29      44.291  16.346  62.008  1.00  0.00           C
ATOM    428  HD2 LYS    29      44.563  15.347  62.348  1.00  0.00           H
ATOM    429  HD3 LYS    29      43.724  16.798  62.821  1.00  0.00           H
ATOM    430  CE  LYS    29      43.614  16.219  60.645  1.00  0.00           C
ATOM    431  HE2 LYS    29      43.482  17.250  60.316  1.00  0.00           H
ATOM    432  HE3 LYS    29      44.227  15.649  59.948  1.00  0.00           H
ATOM    433  NZ  LYS    29      42.362  15.417  60.639  1.00  0.00           N
ATOM    434  HZ1 LYS    29      42.136  15.168  59.688  1.00  0.00           H
ATOM    435  HZ2 LYS    29      42.530  14.536  61.102  1.00  0.00           H
ATOM    436  HZ3 LYS    29      41.562  15.854  61.076  1.00  0.00           H
ATOM    437  C   LYS    29      48.434  17.752  62.570  1.00  0.00           C
ATOM    438  O   LYS    29      49.027  16.693  62.651  1.00  0.00           O
ATOM    439  N   GLY    30      48.900  18.768  61.802  1.00  0.00           N
ATOM    440  H   GLY    30      48.402  19.641  61.905  1.00  0.00           H
ATOM    441  CA  GLY    30      50.169  18.815  60.985  1.00  0.00           C
ATOM    442  HA2 GLY    30      50.972  18.463  61.632  1.00  0.00           H
ATOM    443  HA3 GLY    30      50.049  18.266  60.051  1.00  0.00           H
ATOM    444  C   GLY    30      50.539  20.264  60.605  1.00  0.00           C
ATOM    445  O   GLY    30      49.897  21.232  61.021  1.00  0.00           O
ATOM    446  N   ASP    31      51.605  20.507  59.834  1.00  0.00           N
ATOM    447  H   ASP    31      52.241  19.811  59.470  1.00  0.00           H
ATOM    448  CA  ASP    31      51.950  21.921  59.336  1.00  0.00           C
ATOM    449  HA  ASP    31      51.901  22.496  60.261  1.00  0.00           H
ATOM    450  CB  ASP    31      53.360  22.123  58.704  1.00  0.00           C
ATOM    451  HB2 ASP    31      53.371  21.410  57.880  1.00  0.00           H
ATOM    452  HB3 ASP    31      53.491  23.141  58.340  1.00  0.00           H
ATOM    453  CG  ASP    31      54.531  21.865  59.769  1.00  0.00           C
ATOM    454  OD1 ASP    31      55.726  22.047  59.438  1.00  0.00           O
ATOM    455  OD2 ASP    31      54.252  21.651  60.987  1.00  0.00           O
ATOM    456  C   ASP    31      50.970  22.396  58.299  1.00  0.00           C
ATOM    457  O   ASP    31      50.627  21.583  57.399  1.00  0.00           O
ATOM    458  N   VAL    32      50.604  23.717  58.208  1.00  0.00           N
ATOM    459  H   VAL    32      50.788  24.331  58.989  1.00  0.00           H
ATOM    460  CA  VAL    32      49.801  24.285  57.088  1.00  0.00           C
ATOM    461  HA  VAL    32      50.149  23.835  56.157  1.00  0.00           H
ATOM    462  CB  VAL    32      48.331  23.906  57.348  1.00  0.00           C
ATOM    463  HB  VAL    32      48.264  23.088  58.066  1.00  0.00           H
ATOM    464  CG1 VAL    32      47.550  25.076  58.008  1.00  0.00           C
ATOM    465 HG11 VAL    32      46.582  24.736  58.377  1.00  0.00           H
ATOM    466 HG12 VAL    32      48.055  25.422  58.910  1.00  0.00           H
ATOM    467 HG13 VAL    32      47.347  25.910  57.337  1.00  0.00           H
ATOM    468  CG2 VAL    32      47.564  23.577  56.031  1.00  0.00           C
ATOM    469 HG21 VAL    32      48.047  22.741  55.524  1.00  0.00           H
ATOM    470 HG22 VAL    32      46.536  23.263  56.220  1.00  0.00           H
ATOM    471 HG23 VAL    32      47.494  24.490  55.440  1.00  0.00           H
ATOM    472  C   VAL    32      49.965  25.842  56.888  1.00  0.00           C
ATOM    473  O   VAL    32      50.242  26.497  57.908  1.00  0.00           O
ATOM    474  N   PHE    33      49.815  26.378  55.645  1.00  0.00           N
ATOM    475  H   PHE    33      49.554  25.765  54.886  1.00  0.00           H
ATOM    476  CA  PHE    33      50.111  27.754  55.345  1.00  0.00           C
ATOM    477  HA  PHE    33      50.955  28.098  55.942  1.00  0.00           H
ATOM    478  CB  PHE    33      50.370  27.921  53.812  1.00  0.00           C
ATOM    479  HB2 PHE    33      49.551  27.493  53.233  1.00  0.00           H
ATOM    480  HB3 PHE    33      50.451  28.994  53.632  1.00  0.00           H
ATOM    481  CG  PHE    33      51.589  27.297  53.160  1.00  0.00           C
ATOM    482  CD1 PHE    33      51.307  26.436  52.065  1.00  0.00           C
ATOM    483  HD1 PHE    33      50.272  26.312  51.781  1.00  0.00           H
ATOM    484  CE1 PHE    33      52.302  25.804  51.376  1.00  0.00           C
ATOM    485  HE1 PHE    33      52.100  25.088  50.592  1.00  0.00           H
ATOM    486  CZ  PHE    33      53.660  25.985  51.853  1.00  0.00           C
ATOM    487  HZ  PHE    33      54.440  25.563  51.236  1.00  0.00           H
ATOM    488  CE2 PHE    33      53.988  26.710  53.004  1.00  0.00           C
ATOM    489  HE2 PHE    33      55.003  26.859  53.340  1.00  0.00           H
ATOM    490  CD2 PHE    33      52.917  27.367  53.687  1.00  0.00           C
ATOM    491  HD2 PHE    33      53.004  27.892  54.628  1.00  0.00           H
ATOM    492  C   PHE    33      48.961  28.656  55.828  1.00  0.00           C
ATOM    493  O   PHE    33      47.821  28.252  55.878  1.00  0.00           O
ATOM    494  N   VAL    34      49.259  29.948  56.044  1.00  0.00           N
ATOM    495  H   VAL    34      50.215  30.188  55.822  1.00  0.00           H
ATOM    496  CA  VAL    34      48.170  30.982  56.194  1.00  0.00           C
ATOM    497  HA  VAL    34      47.278  30.541  56.641  1.00  0.00           H
ATOM    498  CB  VAL    34      48.612  32.106  56.989  1.00  0.00           C
ATOM    499  HB  VAL    34      49.269  32.741  56.394  1.00  0.00           H
ATOM    500  CG1 VAL    34      47.405  32.928  57.409  1.00  0.00           C
ATOM    501 HG11 VAL    34      47.691  33.948  57.666  1.00  0.00           H
ATOM    502 HG12 VAL    34      46.730  33.060  56.563  1.00  0.00           H
ATOM    503 HG13 VAL    34      46.910  32.364  58.200  1.00  0.00           H
ATOM    504  CG2 VAL    34      49.374  31.720  58.274  1.00  0.00           C
ATOM    505 HG21 VAL    34      49.648  32.515  58.967  1.00  0.00           H
ATOM    506 HG22 VAL    34      48.792  30.971  58.811  1.00  0.00           H
ATOM    507 HG23 VAL    34      50.365  31.323  58.059  1.00  0.00           H
ATOM    508  C   VAL    34      47.874  31.443  54.744  1.00  0.00           C
ATOM    509  O   VAL    34      48.814  31.804  53.992  1.00  0.00           O
ATOM    510  N   ILE    35      46.620  31.483  54.292  1.00  0.00           N
ATOM    511  H   ILE    35      45.936  31.226  54.989  1.00  0.00           H
ATOM    512  CA  ILE    35      46.289  31.619  52.875  1.00  0.00           C
ATOM    513  HA  ILE    35      47.192  32.048  52.441  1.00  0.00           H
ATOM    514  CB  ILE    35      46.126  30.297  52.213  1.00  0.00           C
ATOM    515  HB  ILE    35      46.103  30.493  51.142  1.00  0.00           H
ATOM    516  CG2 ILE    35      47.352  29.397  52.361  1.00  0.00           C
ATOM    517 HG21 ILE    35      47.557  28.741  51.515  1.00  0.00           H
ATOM    518 HG22 ILE    35      48.324  29.884  52.433  1.00  0.00           H
ATOM    519 HG23 ILE    35      47.237  28.831  53.285  1.00  0.00           H
ATOM    520  CG1 ILE    35      44.831  29.552  52.534  1.00  0.00           C
ATOM    521 HG12 ILE    35      44.962  28.888  53.389  1.00  0.00           H
ATOM    522 HG13 ILE    35      44.024  30.248  52.761  1.00  0.00           H
ATOM    523  CD1 ILE    35      44.352  28.829  51.249  1.00  0.00           C
ATOM    524 HD11 ILE    35      45.030  27.975  51.250  1.00  0.00           H
ATOM    525 HD12 ILE    35      43.324  28.505  51.411  1.00  0.00           H
ATOM    526 HD13 ILE    35      44.554  29.374  50.327  1.00  0.00           H
ATOM    527  C   ILE    35      45.159  32.652  52.627  1.00  0.00           C
ATOM    528  O   ILE    35      44.180  32.805  53.412  1.00  0.00           O
ATOM    529  N   ARG    36      45.136  33.224  51.452  1.00  0.00           N
ATOM    530  H   ARG    36      45.969  33.003  50.926  1.00  0.00           H
ATOM    531  CA  ARG    36      44.073  34.115  50.858  1.00  0.00           C
ATOM    532  HA  ARG    36      43.112  33.814  51.275  1.00  0.00           H
ATOM    533  CB  ARG    36      44.085  35.631  51.212  1.00  0.00           C
ATOM    534  HB2 ARG    36      44.989  36.150  50.892  1.00  0.00           H
ATOM    535  HB3 ARG    36      43.200  36.115  50.800  1.00  0.00           H
ATOM    536  CG  ARG    36      44.129  35.939  52.752  1.00  0.00           C
ATOM    537  HG2 ARG    36      44.952  35.437  53.261  1.00  0.00           H
ATOM    538  HG3 ARG    36      44.321  37.008  52.840  1.00  0.00           H
ATOM    539  CD  ARG    36      42.938  35.683  53.645  1.00  0.00           C
ATOM    540  HD2 ARG    36      42.942  34.605  53.809  1.00  0.00           H
ATOM    541  HD3 ARG    36      43.144  36.179  54.592  1.00  0.00           H
ATOM    542  NE  ARG    36      41.704  36.173  53.008  1.00  0.00           N
ATOM    543  HE  ARG    36      41.283  35.490  52.395  1.00  0.00           H
ATOM    544  CZ  ARG    36      41.276  37.410  52.892  1.00  0.00           C
ATOM    545  NH1 ARG    36      40.255  37.674  52.170  1.00  0.00           N
ATOM    546 HH11 ARG    36      39.649  36.969  51.774  1.00  0.00           H
ATOM    547 HH12 ARG    36      40.036  38.659  52.152  1.00  0.00           H
ATOM    548  NH2 ARG    36      41.905  38.352  53.494  1.00  0.00           N
ATOM    549 HH21 ARG    36      42.535  38.117  54.246  1.00  0.00           H
ATOM    550 HH22 ARG    36      41.516  39.280  53.411  1.00  0.00           H
ATOM    551  C   ARG    36      43.729  33.907  49.395  1.00  0.00           C
ATOM    552  O   ARG    36      44.616  33.260  48.683  1.00  0.00           O
ATOM    553  N   GLH    37      42.568  34.401  48.963  1.00  0.00           N
ATOM    554  H   GLH    37      41.938  34.619  49.722  1.00  0.00           H
ATOM    555  CA  GLH    37      42.020  34.205  47.638  1.00  0.00           C
ATOM    556  HA  GLH    37      40.943  34.170  47.801  1.00  0.00           H
ATOM    557  CB  GLH    37      42.374  35.403  46.670  1.00  0.00           C
ATOM    558  HB2 GLH    37      41.743  35.237  45.797  1.00  0.00           H
ATOM    559  HB3 GLH    37      42.021  36.320  47.142  1.00  0.00           H
ATOM    560  CG  GLH    37      43.851  35.541  46.232  1.00  0.00           C
ATOM    561  HG2 GLH    37      44.533  34.743  46.525  1.00  0.00           H
ATOM    562  HG3 GLH    37      43.915  35.745  45.163  1.00  0.00           H
ATOM    563  CD  GLH    37      44.401  36.751  46.947  1.00  0.00           C
ATOM    564  OE1 GLH    37      44.718  36.721  48.159  1.00  0.00           O
ATOM    565  OE2 GLH    37      44.469  37.936  46.262  1.00  0.00           O
ATOM    566  HE2 GLH    37      44.467  37.767  45.317  1.00  0.00           H
ATOM    567  C   GLH    37      42.167  32.736  46.974  1.00  0.00           C
ATOM    568  O   GLH    37      42.968  32.532  46.071  1.00  0.00           O
ATOM    569  N   PRO    38      41.510  31.714  47.531  1.00  0.00           N
ATOM    570  CD  PRO    38      40.665  31.797  48.778  1.00  0.00           C
ATOM    571  HD2 PRO    38      39.817  32.472  48.664  1.00  0.00           H
ATOM    572  HD3 PRO    38      41.232  32.110  49.655  1.00  0.00           H
ATOM    573  CG  PRO    38      40.250  30.307  49.075  1.00  0.00           C
ATOM    574  HG2 PRO    38      39.300  30.196  48.553  1.00  0.00           H
ATOM    575  HG3 PRO    38      40.160  30.233  50.159  1.00  0.00           H
ATOM    576  CB  PRO    38      41.363  29.469  48.489  1.00  0.00           C
ATOM    577  HB2 PRO    38      40.990  28.507  48.140  1.00  0.00           H
ATOM    578  HB3 PRO    38      42.131  29.511  49.260  1.00  0.00           H
ATOM    579  CA  PRO    38      41.743  30.267  47.240  1.00  0.00           C
ATOM    580  HA  PRO    38      42.812  30.099  47.114  1.00  0.00           H
ATOM    581  C   PRO    38      40.871  29.978  45.985  1.00  0.00           C
ATOM    582  O   PRO    38      39.764  29.410  46.082  1.00  0.00           O
ATOM    583  N   PHE    39      41.163  30.489  44.751  1.00  0.00           N
ATOM    584  H   PHE    39      42.129  30.696  44.543  1.00  0.00           H
ATOM    585  CA  PHE    39      40.293  30.235  43.627  1.00  0.00           C
ATOM    586  HA  PHE    39      39.273  30.371  43.982  1.00  0.00           H
ATOM    587  CB  PHE    39      40.499  31.215  42.431  1.00  0.00           C
ATOM    588  HB2 PHE    39      39.750  31.159  41.642  1.00  0.00           H
ATOM    589  HB3 PHE    39      40.326  32.170  42.927  1.00  0.00           H
ATOM    590  CG  PHE    39      41.897  31.309  41.753  1.00  0.00           C
ATOM    591  CD1 PHE    39      42.090  30.706  40.490  1.00  0.00           C
ATOM    592  HD1 PHE    39      41.363  30.043  40.045  1.00  0.00           H
ATOM    593  CE1 PHE    39      43.094  31.180  39.691  1.00  0.00           C
ATOM    594  HE1 PHE    39      43.123  30.743  38.703  1.00  0.00           H
ATOM    595  CZ  PHE    39      44.055  32.090  40.180  1.00  0.00           C
ATOM    596  HZ  PHE    39      44.860  32.384  39.524  1.00  0.00           H
ATOM    597  CE2 PHE    39      43.983  32.551  41.480  1.00  0.00           C
ATOM    598  HE2 PHE    39      44.679  33.176  42.020  1.00  0.00           H
ATOM    599  CD2 PHE    39      42.837  32.173  42.281  1.00  0.00           C
ATOM    600  HD2 PHE    39      42.674  32.620  43.250  1.00  0.00           H
ATOM    601  C   PHE    39      40.482  28.792  43.078  1.00  0.00           C
ATOM    602  O   PHE    39      41.672  28.312  42.916  1.00  0.00           O
ATOM    603  N   ILE    40      39.421  28.199  42.612  1.00  0.00           N
ATOM    604  H   ILE    40      38.561  28.709  42.759  1.00  0.00           H
ATOM    605  CA  ILE    40      39.376  26.949  41.868  1.00  0.00           C
ATOM    606  HA  ILE    40      40.373  26.539  42.028  1.00  0.00           H
ATOM    607  CB  ILE    40      38.269  25.979  42.315  1.00  0.00           C
ATOM    608  HB  ILE    40      37.378  26.599  42.415  1.00  0.00           H
ATOM    609  CG2 ILE    40      38.031  24.812  41.323  1.00  0.00           C
ATOM    610 HG21 ILE    40      37.430  24.000  41.728  1.00  0.00           H
ATOM    611 HG22 ILE    40      37.577  25.219  40.421  1.00  0.00           H
ATOM    612 HG23 ILE    40      39.033  24.454  41.090  1.00  0.00           H
ATOM    613  CG1 ILE    40      38.543  25.420  43.738  1.00  0.00           C
ATOM    614 HG12 ILE    40      37.643  24.920  44.097  1.00  0.00           H
ATOM    615 HG13 ILE    40      39.390  24.738  43.658  1.00  0.00           H
ATOM    616  CD1 ILE    40      38.875  26.421  44.965  1.00  0.00           C
ATOM    617 HD11 ILE    40      38.858  25.755  45.827  1.00  0.00           H
ATOM    618 HD12 ILE    40      39.869  26.829  44.779  1.00  0.00           H
ATOM    619 HD13 ILE    40      38.094  27.159  45.153  1.00  0.00           H
ATOM    620  C   ILE    40      39.374  27.277  40.350  1.00  0.00           C
ATOM    621  O   ILE    40      38.681  28.149  39.921  1.00  0.00           O
ATOM    622  N   SER    41      40.191  26.603  39.572  1.00  0.00           N
ATOM    623  H   SER    41      40.789  25.837  39.847  1.00  0.00           H
ATOM    624  CA  SER    41      40.305  26.779  38.112  1.00  0.00           C
ATOM    625  HA  SER    41      39.346  27.164  37.766  1.00  0.00           H
ATOM    626  CB  SER    41      41.313  27.876  37.733  1.00  0.00           C
ATOM    627  HB2 SER    41      41.004  28.690  38.390  1.00  0.00           H
ATOM    628  HB3 SER    41      42.325  27.522  37.929  1.00  0.00           H
ATOM    629  OG  SER    41      41.275  28.206  36.313  1.00  0.00           O
ATOM    630  HG  SER    41      41.691  29.059  36.169  1.00  0.00           H
ATOM    631  C   SER    41      40.587  25.394  37.495  1.00  0.00           C
ATOM    632  O   SER    41      41.099  24.497  38.116  1.00  0.00           O
ATOM    633  N   CYX    42      40.338  25.272  36.217  1.00  0.00           N
ATOM    634  H   CYX    42      39.927  26.016  35.670  1.00  0.00           H
ATOM    635  CA  CYX    42      40.261  23.920  35.626  1.00  0.00           C
ATOM    636  HA  CYX    42      40.753  23.196  36.274  1.00  0.00           H
ATOM    637  CB  CYX    42      38.832  23.455  35.479  1.00  0.00           C
ATOM    638  HB2 CYX    42      38.323  24.059  34.729  1.00  0.00           H
ATOM    639  HB3 CYX    42      38.812  22.386  35.264  1.00  0.00           H
ATOM    640  SG  CYX    42      37.821  23.674  37.015  1.00  0.00           S
ATOM    641  C   CYX    42      41.103  23.867  34.363  1.00  0.00           C
ATOM    642  O   CYX    42      41.354  24.890  33.734  1.00  0.00           O
ATOM    643  N   SER    43      41.398  22.669  33.955  1.00  0.00           N
ATOM    644  H   SER    43      41.335  21.919  34.628  1.00  0.00           H
ATOM    645  CA  SER    43      41.645  22.297  32.570  1.00  0.00           C
ATOM    646  HA  SER    43      41.531  23.199  31.969  1.00  0.00           H
ATOM    647  CB  SER    43      43.015  21.712  32.522  1.00  0.00           C
ATOM    648  HB2 SER    43      43.750  22.506  32.395  1.00  0.00           H
ATOM    649  HB3 SER    43      43.213  21.127  33.420  1.00  0.00           H
ATOM    650  OG  SER    43      43.198  20.890  31.333  1.00  0.00           O
ATOM    651  HG  SER    43      44.135  20.719  31.210  1.00  0.00           H
ATOM    652  C   SER    43      40.507  21.303  32.198  1.00  0.00           C
ATOM    653  O   SER    43      39.698  20.943  33.039  1.00  0.00           O
ATOM    654  N   HID    44      40.531  20.751  30.985  1.00  0.00           N
ATOM    655  H   HID    44      41.380  20.907  30.460  1.00  0.00           H
ATOM    656  CA  HID    44      39.796  19.564  30.608  1.00  0.00           C
ATOM    657  HA  HID    44      38.768  19.692  30.947  1.00  0.00           H
ATOM    658  CB  HID    44      39.880  19.541  29.091  1.00  0.00           C
ATOM    659  HB2 HID    44      39.110  18.858  28.734  1.00  0.00           H
ATOM    660  HB3 HID    44      39.656  20.554  28.756  1.00  0.00           H
ATOM    661  CG  HID    44      41.147  19.088  28.369  1.00  0.00           C
ATOM    662  ND1 HID    44      41.622  17.781  28.277  1.00  0.00           N
ATOM    663  HD1 HID    44      41.384  16.979  28.843  1.00  0.00           H
ATOM    664  CE1 HID    44      42.681  17.849  27.410  1.00  0.00           C
ATOM    665  HE1 HID    44      43.152  16.931  27.092  1.00  0.00           H
ATOM    666  NE2 HID    44      42.976  19.117  27.046  1.00  0.00           N
ATOM    667  CD2 HID    44      41.969  19.863  27.679  1.00  0.00           C
ATOM    668  HD2 HID    44      41.825  20.929  27.579  1.00  0.00           H
ATOM    669  C   HID    44      40.294  18.269  31.255  1.00  0.00           C
ATOM    670  O   HID    44      39.550  17.247  31.279  1.00  0.00           O
ATOM    671  N   LEU    45      41.469  18.246  31.825  1.00  0.00           N
ATOM    672  H   LEU    45      42.088  19.013  31.603  1.00  0.00           H
ATOM    673  CA  LEU    45      41.973  17.184  32.705  1.00  0.00           C
ATOM    674  HA  LEU    45      41.840  16.211  32.231  1.00  0.00           H
ATOM    675  CB  LEU    45      43.473  17.342  32.738  1.00  0.00           C
ATOM    676  HB2 LEU    45      43.769  17.201  31.699  1.00  0.00           H
ATOM    677  HB3 LEU    45      43.660  18.393  32.955  1.00  0.00           H
ATOM    678  CG  LEU    45      44.311  16.494  33.758  1.00  0.00           C
ATOM    679  HG  LEU    45      44.027  16.904  34.727  1.00  0.00           H
ATOM    680  CD1 LEU    45      44.000  14.966  33.735  1.00  0.00           C
ATOM    681 HD11 LEU    45      44.722  14.405  34.328  1.00  0.00           H
ATOM    682 HD12 LEU    45      43.024  14.870  34.212  1.00  0.00           H
ATOM    683 HD13 LEU    45      44.136  14.550  32.737  1.00  0.00           H
ATOM    684  CD2 LEU    45      45.810  16.666  33.584  1.00  0.00           C
ATOM    685 HD21 LEU    45      46.048  16.566  32.526  1.00  0.00           H
ATOM    686 HD22 LEU    45      46.013  17.612  34.086  1.00  0.00           H
ATOM    687 HD23 LEU    45      46.339  15.816  34.014  1.00  0.00           H
ATOM    688  C   LEU    45      41.315  17.190  34.107  1.00  0.00           C
ATOM    689  O   LEU    45      40.625  16.189  34.333  1.00  0.00           O
ATOM    690  N   GLU    46      41.436  18.178  34.953  1.00  0.00           N
ATOM    691  H   GLU    46      41.824  19.036  34.587  1.00  0.00           H
ATOM    692  CA  GLU    46      40.779  18.251  36.282  1.00  0.00           C
ATOM    693  HA  GLU    46      39.741  17.917  36.254  1.00  0.00           H
ATOM    694  CB  GLU    46      41.509  17.321  37.285  1.00  0.00           C
ATOM    695  HB2 GLU    46      40.949  17.032  38.175  1.00  0.00           H
ATOM    696  HB3 GLU    46      41.782  16.379  36.809  1.00  0.00           H
ATOM    697  CG  GLU    46      42.821  18.028  37.691  1.00  0.00           C
ATOM    698  HG2 GLU    46      43.509  18.141  36.853  1.00  0.00           H
ATOM    699  HG3 GLU    46      42.603  18.988  38.159  1.00  0.00           H
ATOM    700  CD  GLU    46      43.660  17.290  38.658  1.00  0.00           C
ATOM    701  OE1 GLU    46      44.906  17.524  38.886  1.00  0.00           O
ATOM    702  OE2 GLU    46      43.124  16.459  39.415  1.00  0.00           O
ATOM    703  C   GLU    46      40.837  19.741  36.685  1.00  0.00           C
ATOM    704  O   GLU    46      41.397  20.612  35.974  1.00  0.00           O
ATOM    705  N   CYX    47      40.284  20.049  37.886  1.00  0.00           N
ATOM    706  H   CYX    47      39.712  19.436  38.449  1.00  0.00           H
ATOM    707  CA  CYX    47      40.539  21.322  38.573  1.00  0.00           C
ATOM    708  HA  CYX    47      40.997  22.041  37.895  1.00  0.00           H
ATOM    709  CB  CYX    47      39.168  21.873  39.101  1.00  0.00           C
ATOM    710  HB2 CYX    47      38.784  21.173  39.842  1.00  0.00           H
ATOM    711  HB3 CYX    47      39.305  22.862  39.539  1.00  0.00           H
ATOM    712  SG  CYX    47      37.772  21.839  37.916  1.00  0.00           S
ATOM    713  C   CYX    47      41.542  21.193  39.800  1.00  0.00           C
ATOM    714  O   CYX    47      41.518  20.221  40.586  1.00  0.00           O
ATOM    715  N   ARG    48      42.302  22.284  39.953  1.00  0.00           N
ATOM    716  H   ARG    48      42.131  23.121  39.415  1.00  0.00           H
ATOM    717  CA  ARG    48      43.149  22.423  41.166  1.00  0.00           C
ATOM    718  HA  ARG    48      42.966  21.743  41.998  1.00  0.00           H
ATOM    719  CB  ARG    48      44.641  22.265  40.910  1.00  0.00           C
ATOM    720  HB2 ARG    48      45.345  22.304  41.740  1.00  0.00           H
ATOM    721  HB3 ARG    48      44.887  21.305  40.458  1.00  0.00           H
ATOM    722  CG  ARG    48      45.210  23.370  39.919  1.00  0.00           C
ATOM    723  HG2 ARG    48      44.433  23.565  39.180  1.00  0.00           H
ATOM    724  HG3 ARG    48      45.238  24.257  40.552  1.00  0.00           H
ATOM    725  CD  ARG    48      46.583  23.077  39.321  1.00  0.00           C
ATOM    726  HD2 ARG    48      46.432  22.269  38.605  1.00  0.00           H
ATOM    727  HD3 ARG    48      46.875  24.013  38.846  1.00  0.00           H
ATOM    728  NE  ARG    48      47.661  22.753  40.326  1.00  0.00           N
ATOM    729  HE  ARG    48      48.269  23.502  40.627  1.00  0.00           H
ATOM    730  CZ  ARG    48      47.959  21.571  40.809  1.00  0.00           C
ATOM    731  NH1 ARG    48      48.828  21.593  41.752  1.00  0.00           N
ATOM    732 HH11 ARG    48      49.016  22.530  42.080  1.00  0.00           H
ATOM    733 HH12 ARG    48      49.075  20.819  42.350  1.00  0.00           H
ATOM    734  NH2 ARG    48      47.503  20.446  40.387  1.00  0.00           N
ATOM    735 HH21 ARG    48      46.855  20.309  39.626  1.00  0.00           H
ATOM    736 HH22 ARG    48      47.993  19.631  40.730  1.00  0.00           H
ATOM    737  C   ARG    48      42.786  23.770  41.875  1.00  0.00           C
ATOM    738  O   ARG    48      42.145  24.661  41.317  1.00  0.00           O
ATOM    739  N   THR    49      43.171  23.853  43.133  1.00  0.00           N
ATOM    740  H   THR    49      43.447  23.005  43.606  1.00  0.00           H
ATOM    741  CA  THR    49      43.071  25.094  43.982  1.00  0.00           C
ATOM    742  HA  THR    49      42.233  25.696  43.631  1.00  0.00           H
ATOM    743  CB  THR    49      42.952  24.819  45.510  1.00  0.00           C
ATOM    744  HB  THR    49      43.875  24.297  45.764  1.00  0.00           H
ATOM    745  CG2 THR    49      42.874  26.092  46.297  1.00  0.00           C
ATOM    746 HG21 THR    49      42.088  26.754  45.936  1.00  0.00           H
ATOM    747 HG22 THR    49      42.761  25.859  47.355  1.00  0.00           H
ATOM    748 HG23 THR    49      43.834  26.608  46.257  1.00  0.00           H
ATOM    749  OG1 THR    49      41.845  24.023  45.649  1.00  0.00           O
ATOM    750  HG1 THR    49      42.035  23.582  46.479  1.00  0.00           H
ATOM    751  C   THR    49      44.317  25.997  43.674  1.00  0.00           C
ATOM    752  O   THR    49      45.431  25.520  43.687  1.00  0.00           O
ATOM    753  N   PHE    50      44.029  27.293  43.459  1.00  0.00           N
ATOM    754  H   PHE    50      43.102  27.674  43.570  1.00  0.00           H
ATOM    755  CA  PHE    50      45.100  28.305  43.395  1.00  0.00           C
ATOM    756  HA  PHE    50      46.129  27.949  43.442  1.00  0.00           H
ATOM    757  CB  PHE    50      45.099  29.095  42.087  1.00  0.00           C
ATOM    758  HB2 PHE    50      44.186  29.674  41.938  1.00  0.00           H
ATOM    759  HB3 PHE    50      45.849  29.884  42.149  1.00  0.00           H
ATOM    760  CG  PHE    50      45.284  28.220  40.869  1.00  0.00           C
ATOM    761  CD1 PHE    50      44.243  27.445  40.332  1.00  0.00           C
ATOM    762  HD1 PHE    50      43.264  27.439  40.788  1.00  0.00           H
ATOM    763  CE1 PHE    50      44.440  26.557  39.209  1.00  0.00           C
ATOM    764  HE1 PHE    50      43.630  26.073  38.684  1.00  0.00           H
ATOM    765  CZ  PHE    50      45.740  26.585  38.609  1.00  0.00           C
ATOM    766  HZ  PHE    50      45.898  25.980  37.728  1.00  0.00           H
ATOM    767  CE2 PHE    50      46.778  27.277  39.288  1.00  0.00           C
ATOM    768  HE2 PHE    50      47.742  27.187  38.811  1.00  0.00           H
ATOM    769  CD2 PHE    50      46.622  28.064  40.446  1.00  0.00           C
ATOM    770  HD2 PHE    50      47.444  28.582  40.917  1.00  0.00           H
ATOM    771  C   PHE    50      44.887  29.270  44.601  1.00  0.00           C
ATOM    772  O   PHE    50      43.778  29.572  44.949  1.00  0.00           O
ATOM    773  N   PHE    51      46.015  29.694  45.196  1.00  0.00           N
ATOM    774  H   PHE    51      46.910  29.456  44.793  1.00  0.00           H
ATOM    775  CA  PHE    51      46.097  30.620  46.286  1.00  0.00           C
ATOM    776  HA  PHE    51      45.254  31.264  46.038  1.00  0.00           H
ATOM    777  CB  PHE    51      45.731  29.923  47.559  1.00  0.00           C
ATOM    778  HB2 PHE    51      45.671  30.661  48.360  1.00  0.00           H
ATOM    779  HB3 PHE    51      44.764  29.431  47.454  1.00  0.00           H
ATOM    780  CG  PHE    51      46.803  28.885  48.008  1.00  0.00           C
ATOM    781  CD1 PHE    51      47.825  29.308  48.850  1.00  0.00           C
ATOM    782  HD1 PHE    51      47.757  30.290  49.295  1.00  0.00           H
ATOM    783  CE1 PHE    51      48.900  28.448  49.269  1.00  0.00           C
ATOM    784  HE1 PHE    51      49.779  28.840  49.758  1.00  0.00           H
ATOM    785  CZ  PHE    51      48.820  27.121  48.898  1.00  0.00           C
ATOM    786  HZ  PHE    51      49.615  26.460  49.210  1.00  0.00           H
ATOM    787  CE2 PHE    51      47.830  26.743  47.937  1.00  0.00           C
ATOM    788  HE2 PHE    51      47.873  25.724  47.582  1.00  0.00           H
ATOM    789  CD2 PHE    51      46.913  27.657  47.449  1.00  0.00           C
ATOM    790  HD2 PHE    51      46.297  27.323  46.627  1.00  0.00           H
ATOM    791  C   PHE    51      47.327  31.538  46.470  1.00  0.00           C
ATOM    792  O   PHE    51      48.388  31.212  45.984  1.00  0.00           O
ATOM    793  N   LEU    52      47.188  32.668  47.232  1.00  0.00           N
ATOM    794  H   LEU    52      46.251  33.000  47.409  1.00  0.00           H
ATOM    795  CA  LEU    52      48.356  33.502  47.729  1.00  0.00           C
ATOM    796  HA  LEU    52      49.229  33.261  47.121  1.00  0.00           H
ATOM    797  CB  LEU    52      48.107  35.047  47.731  1.00  0.00           C
ATOM    798  HB2 LEU    52      47.248  35.344  48.333  1.00  0.00           H
ATOM    799  HB3 LEU    52      48.988  35.534  48.148  1.00  0.00           H
ATOM    800  CG  LEU    52      47.682  35.517  46.318  1.00  0.00           C
ATOM    801  HG  LEU    52      46.685  35.140  46.094  1.00  0.00           H
ATOM    802  CD1 LEU    52      47.729  36.998  46.156  1.00  0.00           C
ATOM    803 HD11 LEU    52      46.948  37.505  46.723  1.00  0.00           H
ATOM    804 HD12 LEU    52      48.714  37.395  46.401  1.00  0.00           H
ATOM    805 HD13 LEU    52      47.419  37.364  45.178  1.00  0.00           H
ATOM    806  CD2 LEU    52      48.670  34.884  45.281  1.00  0.00           C
ATOM    807 HD21 LEU    52      48.681  35.634  44.491  1.00  0.00           H
ATOM    808 HD22 LEU    52      49.675  34.808  45.696  1.00  0.00           H
ATOM    809 HD23 LEU    52      48.416  33.924  44.832  1.00  0.00           H
ATOM    810  C   LEU    52      48.700  33.078  49.134  1.00  0.00           C
ATOM    811  O   LEU    52      47.810  32.915  49.961  1.00  0.00           O
ATOM    812  N   THR    53      50.034  32.967  49.475  1.00  0.00           N
ATOM    813  H   THR    53      50.708  33.058  48.728  1.00  0.00           H
ATOM    814  CA  THR    53      50.512  32.769  50.858  1.00  0.00           C
ATOM    815  HA  THR    53      49.806  33.255  51.530  1.00  0.00           H
ATOM    816  CB  THR    53      50.745  31.245  51.281  1.00  0.00           C
ATOM    817  HB  THR    53      49.818  30.715  51.058  1.00  0.00           H
ATOM    818  CG2 THR    53      51.847  30.638  50.445  1.00  0.00           C
ATOM    819 HG21 THR    53      52.817  31.109  50.612  1.00  0.00           H
ATOM    820 HG22 THR    53      52.059  29.597  50.690  1.00  0.00           H
ATOM    821 HG23 THR    53      51.612  30.699  49.382  1.00  0.00           H
ATOM    822  OG1 THR    53      51.216  31.136  52.635  1.00  0.00           O
ATOM    823  HG1 THR    53      50.471  30.951  53.211  1.00  0.00           H
ATOM    824  C   THR    53      51.800  33.633  51.070  1.00  0.00           C
ATOM    825  O   THR    53      52.639  33.755  50.143  1.00  0.00           O
ATOM    826  N   GLN    54      52.006  34.066  52.276  1.00  0.00           N
ATOM    827  H   GLN    54      51.338  33.901  53.015  1.00  0.00           H
ATOM    828  CA  GLN    54      53.260  34.716  52.571  1.00  0.00           C
ATOM    829  HA  GLN    54      53.520  35.358  51.730  1.00  0.00           H
ATOM    830  CB  GLN    54      53.071  35.671  53.733  1.00  0.00           C
ATOM    831  HB2 GLN    54      52.674  35.104  54.575  1.00  0.00           H
ATOM    832  HB3 GLN    54      54.025  36.050  54.100  1.00  0.00           H
ATOM    833  CG  GLN    54      52.209  36.880  53.450  1.00  0.00           C
ATOM    834  HG2 GLN    54      51.385  36.553  52.815  1.00  0.00           H
ATOM    835  HG3 GLN    54      51.699  37.243  54.343  1.00  0.00           H
ATOM    836  CD  GLN    54      52.803  38.051  52.730  1.00  0.00           C
ATOM    837  OE1 GLN    54      53.992  38.129  52.436  1.00  0.00           O
ATOM    838  NE2 GLN    54      52.067  39.132  52.656  1.00  0.00           N
ATOM    839 HE21 GLN    54      51.210  39.077  53.188  1.00  0.00           H
ATOM    840 HE22 GLN    54      52.556  39.989  52.444  1.00  0.00           H
ATOM    841  C   GLN    54      54.497  33.822  52.648  1.00  0.00           C
ATOM    842  O   GLN    54      55.571  34.397  52.833  1.00  0.00           O
ATOM    843  N   GLY    55      54.368  32.547  52.560  1.00  0.00           N
ATOM    844  H   GLY    55      53.420  32.249  52.377  1.00  0.00           H
ATOM    845  CA  GLY    55      55.360  31.447  52.747  1.00  0.00           C
ATOM    846  HA2 GLY    55      55.111  30.567  52.154  1.00  0.00           H
ATOM    847  HA3 GLY    55      56.363  31.746  52.443  1.00  0.00           H
ATOM    848  C   GLY    55      55.400  30.971  54.217  1.00  0.00           C
ATOM    849  O   GLY    55      56.098  30.031  54.484  1.00  0.00           O
ATOM    850  N   ALA    56      54.625  31.592  55.140  1.00  0.00           N
ATOM    851  H   ALA    56      54.004  32.319  54.815  1.00  0.00           H
ATOM    852  CA  ALA    56      54.552  31.336  56.584  1.00  0.00           C
ATOM    853  HA  ALA    56      55.470  30.888  56.962  1.00  0.00           H
ATOM    854  CB  ALA    56      54.543  32.764  57.254  1.00  0.00           C
ATOM    855  HB1 ALA    56      55.546  33.189  57.296  1.00  0.00           H
ATOM    856  HB2 ALA    56      53.812  33.444  56.819  1.00  0.00           H
ATOM    857  HB3 ALA    56      54.340  32.739  58.324  1.00  0.00           H
ATOM    858  C   ALA    56      53.381  30.415  57.035  1.00  0.00           C
ATOM    859  O   ALA    56      52.319  30.462  56.413  1.00  0.00           O
ATOM    860  N   LEU    57      53.590  29.478  57.953  1.00  0.00           N
ATOM    861  H   LEU    57      54.500  29.504  58.389  1.00  0.00           H
ATOM    862  CA  LEU    57      52.635  28.527  58.492  1.00  0.00           C
ATOM    863  HA  LEU    57      51.972  28.076  57.753  1.00  0.00           H
ATOM    864  CB  LEU    57      53.348  27.384  59.276  1.00  0.00           C
ATOM    865  HB2 LEU    57      53.754  27.821  60.189  1.00  0.00           H
ATOM    866  HB3 LEU    57      52.685  26.594  59.630  1.00  0.00           H
ATOM    867  CG  LEU    57      54.520  26.642  58.567  1.00  0.00           C
ATOM    868  HG  LEU    57      55.337  27.350  58.433  1.00  0.00           H
ATOM    869  CD1 LEU    57      55.013  25.468  59.385  1.00  0.00           C
ATOM    870 HD11 LEU    57      54.220  24.728  59.488  1.00  0.00           H
ATOM    871 HD12 LEU    57      55.820  24.999  58.819  1.00  0.00           H
ATOM    872 HD13 LEU    57      55.336  25.838  60.359  1.00  0.00           H
ATOM    873  CD2 LEU    57      54.260  26.070  57.180  1.00  0.00           C
ATOM    874 HD21 LEU    57      55.170  25.665  56.738  1.00  0.00           H
ATOM    875 HD22 LEU    57      53.373  25.439  57.117  1.00  0.00           H
ATOM    876 HD23 LEU    57      54.161  26.920  56.505  1.00  0.00           H
ATOM    877  C   LEU    57      51.682  29.205  59.452  1.00  0.00           C
ATOM    878  O   LEU    57      52.096  30.140  60.128  1.00  0.00           O
ATOM    879  N   LEU    58      50.481  28.675  59.668  1.00  0.00           N
ATOM    880  H   LEU    58      50.300  27.790  59.216  1.00  0.00           H
ATOM    881  CA  LEU    58      49.477  29.050  60.636  1.00  0.00           C
ATOM    882  HA  LEU    58      49.388  30.136  60.662  1.00  0.00           H
ATOM    883  CB  LEU    58      48.223  28.330  60.292  1.00  0.00           C
ATOM    884  HB2 LEU    58      48.030  28.334  59.219  1.00  0.00           H
ATOM    885  HB3 LEU    58      48.297  27.296  60.628  1.00  0.00           H
ATOM    886  CG  LEU    58      46.959  28.781  61.012  1.00  0.00           C
ATOM    887  HG  LEU    58      47.114  28.627  62.080  1.00  0.00           H
ATOM    888  CD1 LEU    58      46.699  30.311  60.741  1.00  0.00           C
ATOM    889 HD11 LEU    58      46.672  30.420  59.657  1.00  0.00           H
ATOM    890 HD12 LEU    58      45.816  30.720  61.231  1.00  0.00           H
ATOM    891 HD13 LEU    58      47.572  30.902  61.016  1.00  0.00           H
ATOM    892  CD2 LEU    58      45.788  27.939  60.637  1.00  0.00           C
ATOM    893 HD21 LEU    58      45.872  26.967  61.123  1.00  0.00           H
ATOM    894 HD22 LEU    58      44.853  28.324  61.046  1.00  0.00           H
ATOM    895 HD23 LEU    58      45.762  27.639  59.590  1.00  0.00           H
ATOM    896  C   LEU    58      50.064  28.746  62.022  1.00  0.00           C
ATOM    897  O   LEU    58      50.416  27.569  62.340  1.00  0.00           O
ATOM    898  N   ASN    59      49.986  29.772  62.861  1.00  0.00           N
ATOM    899  H   ASN    59      49.630  30.638  62.482  1.00  0.00           H
ATOM    900  CA  ASN    59      50.377  29.829  64.228  1.00  0.00           C
ATOM    901  HA  ASN    59      50.450  30.859  64.576  1.00  0.00           H
ATOM    902  CB  ASN    59      49.192  29.265  65.138  1.00  0.00           C
ATOM    903  HB2 ASN    59      48.262  29.518  64.629  1.00  0.00           H
ATOM    904  HB3 ASN    59      49.235  28.185  65.282  1.00  0.00           H
ATOM    905  CG  ASN    59      49.113  29.928  66.510  1.00  0.00           C
ATOM    906  OD1 ASN    59      49.462  31.065  66.748  1.00  0.00           O
ATOM    907  ND2 ASN    59      48.561  29.248  67.486  1.00  0.00           N
ATOM    908 HD21 ASN    59      48.572  29.776  68.346  1.00  0.00           H
ATOM    909 HD22 ASN    59      48.285  28.280  67.403  1.00  0.00           H
ATOM    910  C   ASN    59      51.774  29.240  64.584  1.00  0.00           C
ATOM    911  O   ASN    59      51.948  28.876  65.734  1.00  0.00           O
ATOM    912  N   ASP    60      52.654  29.123  63.623  1.00  0.00           N
ATOM    913  H   ASP    60      52.381  29.461  62.710  1.00  0.00           H
ATOM    914  CA  ASP    60      54.114  28.943  63.831  1.00  0.00           C
ATOM    915  HA  ASP    60      54.224  28.045  64.438  1.00  0.00           H
ATOM    916  CB  ASP    60      54.882  28.640  62.493  1.00  0.00           C
ATOM    917  HB2 ASP    60      54.495  27.668  62.184  1.00  0.00           H
ATOM    918  HB3 ASP    60      54.440  29.265  61.718  1.00  0.00           H
ATOM    919  CG  ASP    60      56.381  28.579  62.570  1.00  0.00           C
ATOM    920  OD1 ASP    60      57.000  28.377  63.658  1.00  0.00           O
ATOM    921  OD2 ASP    60      57.071  28.658  61.531  1.00  0.00           O
ATOM    922  C   ASP    60      54.723  30.149  64.594  1.00  0.00           C
ATOM    923  O   ASP    60      54.612  31.259  64.089  1.00  0.00           O
ATOM    924  N   LYS    61      55.564  29.810  65.592  1.00  0.00           N
ATOM    925  H   LYS    61      55.576  28.859  65.933  1.00  0.00           H
ATOM    926  CA  LYS    61      56.390  30.868  66.254  1.00  0.00           C
ATOM    927  HA  LYS    61      55.632  31.445  66.784  1.00  0.00           H
ATOM    928  CB  LYS    61      57.107  30.101  67.332  1.00  0.00           C
ATOM    929  HB2 LYS    61      57.597  30.758  68.051  1.00  0.00           H
ATOM    930  HB3 LYS    61      56.366  29.588  67.944  1.00  0.00           H
ATOM    931  CG  LYS    61      58.211  29.106  66.876  1.00  0.00           C
ATOM    932  HG2 LYS    61      57.756  28.467  66.117  1.00  0.00           H
ATOM    933  HG3 LYS    61      59.053  29.644  66.441  1.00  0.00           H
ATOM    934  CD  LYS    61      58.648  28.185  68.010  1.00  0.00           C
ATOM    935  HD2 LYS    61      59.163  28.858  68.695  1.00  0.00           H
ATOM    936  HD3 LYS    61      57.793  27.773  68.546  1.00  0.00           H
ATOM    937  CE  LYS    61      59.662  27.125  67.520  1.00  0.00           C
ATOM    938  HE2 LYS    61      59.401  26.711  66.547  1.00  0.00           H
ATOM    939  HE3 LYS    61      60.627  27.618  67.412  1.00  0.00           H
ATOM    940  NZ  LYS    61      59.651  26.009  68.425  1.00  0.00           N
ATOM    941  HZ1 LYS    61      59.845  26.410  69.331  1.00  0.00           H
ATOM    942  HZ2 LYS    61      58.770  25.515  68.468  1.00  0.00           H
ATOM    943  HZ3 LYS    61      60.350  25.313  68.212  1.00  0.00           H
ATOM    944  C   LYS    61      57.391  31.653  65.389  1.00  0.00           C
ATOM    945  O   LYS    61      57.875  32.727  65.748  1.00  0.00           O
ATOM    946  N   HIP    62      57.613  31.169  64.149  1.00  0.00           N
ATOM    947  H   HIP    62      57.336  30.228  63.912  1.00  0.00           H
ATOM    948  CA  HIP    62      58.261  32.048  63.119  1.00  0.00           C
ATOM    949  HA  HIP    62      58.854  32.827  63.598  1.00  0.00           H
ATOM    950  CB  HIP    62      59.364  31.297  62.269  1.00  0.00           C
ATOM    951  HB2 HIP    62      59.024  31.113  61.249  1.00  0.00           H
ATOM    952  HB3 HIP    62      60.177  32.021  62.226  1.00  0.00           H
ATOM    953  CG  HIP    62      59.945  30.021  62.857  1.00  0.00           C
ATOM    954  ND1 HIP    62      59.600  28.750  62.500  1.00  0.00           N
ATOM    955  HD1 HIP    62      58.729  28.462  62.076  1.00  0.00           H
ATOM    956  CE1 HIP    62      60.485  27.909  63.144  1.00  0.00           C
ATOM    957  HE1 HIP    62      60.540  26.849  63.348  1.00  0.00           H
ATOM    958  NE2 HIP    62      61.345  28.733  63.793  1.00  0.00           N
ATOM    959  HE2 HIP    62      61.998  28.406  64.489  1.00  0.00           H
ATOM    960  CD2 HIP    62      61.066  30.055  63.648  1.00  0.00           C
ATOM    961  HD2 HIP    62      61.628  30.903  64.008  1.00  0.00           H
ATOM    962  C   HIP    62      57.322  32.903  62.263  1.00  0.00           C
ATOM    963  O   HIP    62      57.923  33.578  61.387  1.00  0.00           O
ATOM    964  N   SER    63      55.966  32.800  62.330  1.00  0.00           N
ATOM    965  H   SER    63      55.528  32.285  63.080  1.00  0.00           H
ATOM    966  CA  SER    63      54.966  33.553  61.423  1.00  0.00           C
ATOM    967  HA  SER    63      55.375  33.547  60.412  1.00  0.00           H
ATOM    968  CB  SER    63      53.659  32.724  61.320  1.00  0.00           C
ATOM    969  HB2 SER    63      53.183  32.394  62.245  1.00  0.00           H
ATOM    970  HB3 SER    63      52.837  33.168  60.757  1.00  0.00           H
ATOM    971  OG  SER    63      54.088  31.519  60.738  1.00  0.00           O
ATOM    972  HG  SER    63      53.307  31.009  60.511  1.00  0.00           H
ATOM    973  C   SER    63      54.723  34.976  61.948  1.00  0.00           C
ATOM    974  O   SER    63      53.820  35.201  62.747  1.00  0.00           O
ATOM    975  N   ASN    64      55.538  35.919  61.502  1.00  0.00           N
ATOM    976  H   ASN    64      56.260  35.651  60.850  1.00  0.00           H
ATOM    977  CA  ASN    64      55.386  37.358  61.734  1.00  0.00           C
ATOM    978  HA  ASN    64      55.444  37.527  62.809  1.00  0.00           H
ATOM    979  CB  ASN    64      56.530  38.069  61.023  1.00  0.00           C
ATOM    980  HB2 ASN    64      57.448  37.591  61.366  1.00  0.00           H
ATOM    981  HB3 ASN    64      56.491  37.892  59.948  1.00  0.00           H
ATOM    982  CG  ASN    64      56.583  39.535  61.307  1.00  0.00           C
ATOM    983  OD1 ASN    64      55.996  40.382  60.591  1.00  0.00           O
ATOM    984  ND2 ASN    64      57.485  39.925  62.146  1.00  0.00           N
ATOM    985 HD21 ASN    64      57.657  40.875  62.443  1.00  0.00           H
ATOM    986 HD22 ASN    64      57.889  39.180  62.696  1.00  0.00           H
ATOM    987  C   ASN    64      54.040  37.903  61.263  1.00  0.00           C
ATOM    988  O   ASN    64      53.659  37.696  60.158  1.00  0.00           O
ATOM    989  N   GLY    65      53.302  38.614  62.146  1.00  0.00           N
ATOM    990  H   GLY    65      53.746  38.819  63.032  1.00  0.00           H
ATOM    991  CA  GLY    65      52.006  39.260  61.857  1.00  0.00           C
ATOM    992  HA2 GLY    65      51.335  38.612  61.292  1.00  0.00           H
ATOM    993  HA3 GLY    65      51.582  39.309  62.860  1.00  0.00           H
ATOM    994  C   GLY    65      52.004  40.637  61.112  1.00  0.00           C
ATOM    995  O   GLY    65      50.958  41.070  60.635  1.00  0.00           O
ATOM    996  N   THR    66      53.140  41.382  61.000  1.00  0.00           N
ATOM    997  H   THR    66      53.994  41.015  61.397  1.00  0.00           H
ATOM    998  CA  THR    66      53.209  42.774  60.434  1.00  0.00           C
ATOM    999  HA  THR    66      52.284  43.273  60.721  1.00  0.00           H
ATOM   1000  CB  THR    66      54.497  43.533  60.941  1.00  0.00           C
ATOM   1001  HB  THR    66      54.556  44.479  60.404  1.00  0.00           H
ATOM   1002  CG2 THR    66      54.460  43.715  62.416  1.00  0.00           C
ATOM   1003 HG21 THR    66      53.614  44.352  62.675  1.00  0.00           H
ATOM   1004 HG22 THR    66      54.367  42.750  62.911  1.00  0.00           H
ATOM   1005 HG23 THR    66      55.398  44.189  62.705  1.00  0.00           H
ATOM   1006  OG1 THR    66      55.759  42.889  60.649  1.00  0.00           O
ATOM   1007  HG1 THR    66      55.754  41.950  60.850  1.00  0.00           H
ATOM   1008  C   THR    66      53.102  42.734  58.908  1.00  0.00           C
ATOM   1009  O   THR    66      52.933  43.723  58.253  1.00  0.00           O
ATOM   1010  N   VAL    67      53.401  41.596  58.246  1.00  0.00           N
ATOM   1011  H   VAL    67      53.460  40.810  58.878  1.00  0.00           H
ATOM   1012  CA  VAL    67      53.595  41.384  56.797  1.00  0.00           C
ATOM   1013  HA  VAL    67      54.554  41.872  56.626  1.00  0.00           H
ATOM   1014  CB  VAL    67      53.922  39.920  56.334  1.00  0.00           C
ATOM   1015  HB  VAL    67      53.007  39.365  56.129  1.00  0.00           H
ATOM   1016  CG1 VAL    67      54.804  40.051  55.082  1.00  0.00           C
ATOM   1017 HG11 VAL    67      55.734  40.544  55.367  1.00  0.00           H
ATOM   1018 HG12 VAL    67      55.035  39.030  54.780  1.00  0.00           H
ATOM   1019 HG13 VAL    67      54.219  40.533  54.298  1.00  0.00           H
ATOM   1020  CG2 VAL    67      54.665  39.184  57.383  1.00  0.00           C
ATOM   1021 HG21 VAL    67      55.007  38.197  57.076  1.00  0.00           H
ATOM   1022 HG22 VAL    67      55.563  39.733  57.664  1.00  0.00           H
ATOM   1023 HG23 VAL    67      54.001  39.021  58.232  1.00  0.00           H
ATOM   1024  C   VAL    67      52.506  42.079  55.915  1.00  0.00           C
ATOM   1025  O   VAL    67      51.349  41.829  56.130  1.00  0.00           O
ATOM   1026  N   LYS    68      52.984  42.985  55.005  1.00  0.00           N
ATOM   1027  H   LYS    68      53.961  43.048  54.757  1.00  0.00           H
ATOM   1028  CA  LYS    68      52.034  43.710  54.105  1.00  0.00           C
ATOM   1029  HA  LYS    68      51.134  44.072  54.600  1.00  0.00           H
ATOM   1030  CB  LYS    68      52.758  44.940  53.510  1.00  0.00           C
ATOM   1031  HB2 LYS    68      52.094  45.495  52.848  1.00  0.00           H
ATOM   1032  HB3 LYS    68      53.010  45.657  54.292  1.00  0.00           H
ATOM   1033  CG  LYS    68      54.000  44.612  52.633  1.00  0.00           C
ATOM   1034  HG2 LYS    68      54.733  44.062  53.223  1.00  0.00           H
ATOM   1035  HG3 LYS    68      53.774  44.018  51.747  1.00  0.00           H
ATOM   1036  CD  LYS    68      54.866  45.797  52.170  1.00  0.00           C
ATOM   1037  HD2 LYS    68      55.695  45.428  51.566  1.00  0.00           H
ATOM   1038  HD3 LYS    68      54.261  46.349  51.451  1.00  0.00           H
ATOM   1039  CE  LYS    68      55.506  46.726  53.202  1.00  0.00           C
ATOM   1040  HE2 LYS    68      54.729  47.402  53.562  1.00  0.00           H
ATOM   1041  HE3 LYS    68      55.983  46.196  54.026  1.00  0.00           H
ATOM   1042  NZ  LYS    68      56.612  47.581  52.628  1.00  0.00           N
ATOM   1043  HZ1 LYS    68      57.240  48.040  53.273  1.00  0.00           H
ATOM   1044  HZ2 LYS    68      57.324  47.005  52.202  1.00  0.00           H
ATOM   1045  HZ3 LYS    68      56.425  48.311  51.955  1.00  0.00           H
ATOM   1046  C   LYS    68      51.586  42.710  52.962  1.00  0.00           C
ATOM   1047  O   LYS    68      52.318  41.881  52.512  1.00  0.00           O
ATOM   1048  N   ASP    69      50.368  42.960  52.490  1.00  0.00           N
ATOM   1049  H   ASP    69      49.907  43.644  53.074  1.00  0.00           H
ATOM   1050  CA  ASP    69      49.623  42.135  51.538  1.00  0.00           C
ATOM   1051  HA  ASP    69      49.693  41.068  51.745  1.00  0.00           H
ATOM   1052  CB  ASP    69      48.133  42.538  51.461  1.00  0.00           C
ATOM   1053  HB2 ASP    69      48.132  43.622  51.349  1.00  0.00           H
ATOM   1054  HB3 ASP    69      47.766  42.158  50.507  1.00  0.00           H
ATOM   1055  CG  ASP    69      47.262  42.058  52.631  1.00  0.00           C
ATOM   1056  OD1 ASP    69      46.059  42.493  52.728  1.00  0.00           O
ATOM   1057  OD2 ASP    69      47.685  41.192  53.404  1.00  0.00           O
ATOM   1058  C   ASP    69      50.393  42.209  50.202  1.00  0.00           C
ATOM   1059  O   ASP    69      50.438  41.318  49.357  1.00  0.00           O
ATOM   1060  N   ARG    70      50.919  43.370  49.963  1.00  0.00           N
ATOM   1061  H   ARG    70      50.870  44.033  50.724  1.00  0.00           H
ATOM   1062  CA  ARG    70      51.755  43.691  48.773  1.00  0.00           C
ATOM   1063  HA  ARG    70      51.544  42.985  47.968  1.00  0.00           H
ATOM   1064  CB  ARG    70      51.358  45.080  48.238  1.00  0.00           C
ATOM   1065  HB2 ARG    70      51.487  45.806  49.040  1.00  0.00           H
ATOM   1066  HB3 ARG    70      52.043  45.324  47.426  1.00  0.00           H
ATOM   1067  CG  ARG    70      49.893  44.956  47.703  1.00  0.00           C
ATOM   1068  HG2 ARG    70      49.867  44.051  47.095  1.00  0.00           H
ATOM   1069  HG3 ARG    70      49.186  44.852  48.525  1.00  0.00           H
ATOM   1070  CD  ARG    70      49.387  46.036  46.747  1.00  0.00           C
ATOM   1071  HD2 ARG    70      49.934  46.063  45.805  1.00  0.00           H
ATOM   1072  HD3 ARG    70      48.325  46.014  46.499  1.00  0.00           H
ATOM   1073  NE  ARG    70      49.589  47.396  47.313  1.00  0.00           N
ATOM   1074  HE  ARG    70      50.372  47.871  46.885  1.00  0.00           H
ATOM   1075  CZ  ARG    70      49.080  48.004  48.358  1.00  0.00           C
ATOM   1076  NH1 ARG    70      49.654  49.070  48.798  1.00  0.00           N
ATOM   1077 HH11 ARG    70      50.475  49.473  48.370  1.00  0.00           H
ATOM   1078 HH12 ARG    70      49.107  49.636  49.430  1.00  0.00           H
ATOM   1079  NH2 ARG    70      48.061  47.590  48.977  1.00  0.00           N
ATOM   1080 HH21 ARG    70      47.662  46.684  48.779  1.00  0.00           H
ATOM   1081 HH22 ARG    70      47.857  48.096  49.827  1.00  0.00           H
ATOM   1082  C   ARG    70      53.230  43.504  49.055  1.00  0.00           C
ATOM   1083  O   ARG    70      53.907  44.477  49.015  1.00  0.00           O
ATOM   1084  N   SER    71      53.608  42.322  49.514  1.00  0.00           N
ATOM   1085  H   SER    71      52.938  41.566  49.516  1.00  0.00           H
ATOM   1086  CA  SER    71      54.998  41.942  49.896  1.00  0.00           C
ATOM   1087  HA  SER    71      55.674  42.753  50.168  1.00  0.00           H
ATOM   1088  CB  SER    71      54.801  41.046  51.144  1.00  0.00           C
ATOM   1089  HB2 SER    71      54.870  41.692  52.020  1.00  0.00           H
ATOM   1090  HB3 SER    71      53.830  40.555  51.079  1.00  0.00           H
ATOM   1091  OG  SER    71      55.778  40.066  51.206  1.00  0.00           O
ATOM   1092  HG  SER    71      55.351  39.345  51.675  1.00  0.00           H
ATOM   1093  C   SER    71      55.714  41.246  48.732  1.00  0.00           C
ATOM   1094  O   SER    71      55.142  40.380  48.081  1.00  0.00           O
ATOM   1095  N   PRO    72      57.068  41.459  48.545  1.00  0.00           N
ATOM   1096  CD  PRO    72      57.814  42.591  49.177  1.00  0.00           C
ATOM   1097  HD2 PRO    72      57.690  42.738  50.251  1.00  0.00           H
ATOM   1098  HD3 PRO    72      57.491  43.488  48.648  1.00  0.00           H
ATOM   1099  CG  PRO    72      59.312  42.347  48.950  1.00  0.00           C
ATOM   1100  HG2 PRO    72      59.638  41.715  49.776  1.00  0.00           H
ATOM   1101  HG3 PRO    72      59.859  43.276  48.785  1.00  0.00           H
ATOM   1102  CB  PRO    72      59.285  41.585  47.662  1.00  0.00           C
ATOM   1103  HB2 PRO    72      60.135  40.916  47.533  1.00  0.00           H
ATOM   1104  HB3 PRO    72      59.210  42.446  46.997  1.00  0.00           H
ATOM   1105  CA  PRO    72      58.030  40.668  47.761  1.00  0.00           C
ATOM   1106  HA  PRO    72      57.692  40.571  46.729  1.00  0.00           H
ATOM   1107  C   PRO    72      58.339  39.232  48.283  1.00  0.00           C
ATOM   1108  O   PRO    72      59.058  38.510  47.617  1.00  0.00           O
ATOM   1109  N   HID    73      57.957  38.845  49.524  1.00  0.00           N
ATOM   1110  H   HID    73      57.400  39.500  50.055  1.00  0.00           H
ATOM   1111  CA  HID    73      57.924  37.469  49.966  1.00  0.00           C
ATOM   1112  HA  HID    73      58.779  36.926  49.563  1.00  0.00           H
ATOM   1113  CB  HID    73      58.040  37.511  51.459  1.00  0.00           C
ATOM   1114  HB2 HID    73      57.226  38.098  51.883  1.00  0.00           H
ATOM   1115  HB3 HID    73      57.849  36.524  51.882  1.00  0.00           H
ATOM   1116  CG  HID    73      59.256  38.197  52.013  1.00  0.00           C
ATOM   1117  ND1 HID    73      60.489  37.689  52.159  1.00  0.00           N
ATOM   1118  HD1 HID    73      60.620  36.688  52.128  1.00  0.00           H
ATOM   1119  CE1 HID    73      61.354  38.577  52.567  1.00  0.00           C
ATOM   1120  HE1 HID    73      62.353  38.382  52.931  1.00  0.00           H
ATOM   1121  NE2 HID    73      60.716  39.769  52.597  1.00  0.00           N
ATOM   1122  CD2 HID    73      59.368  39.540  52.200  1.00  0.00           C
ATOM   1123  HD2 HID    73      58.502  40.182  52.245  1.00  0.00           H
ATOM   1124  C   HID    73      56.666  36.754  49.456  1.00  0.00           C
ATOM   1125  O   HID    73      56.673  35.552  49.383  1.00  0.00           O
ATOM   1126  N   ARG    74      55.535  37.455  49.219  1.00  0.00           N
ATOM   1127  H   ARG    74      55.499  38.460  49.132  1.00  0.00           H
ATOM   1128  CA  ARG    74      54.232  36.811  48.923  1.00  0.00           C
ATOM   1129  HA  ARG    74      53.973  36.125  49.729  1.00  0.00           H
ATOM   1130  CB  ARG    74      53.147  37.836  49.028  1.00  0.00           C
ATOM   1131  HB2 ARG    74      53.426  38.522  49.828  1.00  0.00           H
ATOM   1132  HB3 ARG    74      53.123  38.469  48.141  1.00  0.00           H
ATOM   1133  CG  ARG    74      51.734  37.216  49.286  1.00  0.00           C
ATOM   1134  HG2 ARG    74      51.369  36.544  48.508  1.00  0.00           H
ATOM   1135  HG3 ARG    74      51.780  36.637  50.208  1.00  0.00           H
ATOM   1136  CD  ARG    74      50.733  38.333  49.439  1.00  0.00           C
ATOM   1137  HD2 ARG    74      51.045  39.079  50.172  1.00  0.00           H
ATOM   1138  HD3 ARG    74      50.782  38.876  48.495  1.00  0.00           H
ATOM   1139  NE  ARG    74      49.362  37.905  49.806  1.00  0.00           N
ATOM   1140  HE  ARG    74      49.245  37.109  50.415  1.00  0.00           H
ATOM   1141  CZ  ARG    74      48.227  38.471  49.451  1.00  0.00           C
ATOM   1142  NH1 ARG    74      47.133  37.815  49.683  1.00  0.00           N
ATOM   1143 HH11 ARG    74      47.077  36.871  50.039  1.00  0.00           H
ATOM   1144 HH12 ARG    74      46.289  38.301  49.418  1.00  0.00           H
ATOM   1145  NH2 ARG    74      48.176  39.710  49.000  1.00  0.00           N
ATOM   1146 HH21 ARG    74      49.070  40.178  49.038  1.00  0.00           H
ATOM   1147 HH22 ARG    74      47.278  40.099  48.750  1.00  0.00           H
ATOM   1148  C   ARG    74      54.281  36.029  47.669  1.00  0.00           C
ATOM   1149  O   ARG    74      54.808  36.446  46.655  1.00  0.00           O
ATOM   1150  N   THR    75      53.745  34.817  47.784  1.00  0.00           N
ATOM   1151  H   THR    75      53.299  34.612  48.666  1.00  0.00           H
ATOM   1152  CA  THR    75      53.914  33.713  46.847  1.00  0.00           C
ATOM   1153  HA  THR    75      54.360  34.252  46.012  1.00  0.00           H
ATOM   1154  CB  THR    75      54.858  32.619  47.483  1.00  0.00           C
ATOM   1155  HB  THR    75      54.418  32.331  48.438  1.00  0.00           H
ATOM   1156  CG2 THR    75      55.020  31.457  46.533  1.00  0.00           C
ATOM   1157 HG21 THR    75      54.098  30.966  46.221  1.00  0.00           H
ATOM   1158 HG22 THR    75      55.614  31.734  45.662  1.00  0.00           H
ATOM   1159 HG23 THR    75      55.565  30.634  46.995  1.00  0.00           H
ATOM   1160  OG1 THR    75      56.079  33.229  47.558  1.00  0.00           O
ATOM   1161  HG1 THR    75      56.041  33.837  48.299  1.00  0.00           H
ATOM   1162  C   THR    75      52.586  33.123  46.403  1.00  0.00           C
ATOM   1163  O   THR    75      51.834  32.562  47.171  1.00  0.00           O
ATOM   1164  N   LEU    76      52.343  33.129  45.086  1.00  0.00           N
ATOM   1165  H   LEU    76      53.065  33.483  44.473  1.00  0.00           H
ATOM   1166  CA  LEU    76      51.285  32.290  44.480  1.00  0.00           C
ATOM   1167  HA  LEU    76      50.456  32.392  45.180  1.00  0.00           H
ATOM   1168  CB  LEU    76      50.933  32.847  43.025  1.00  0.00           C
ATOM   1169  HB2 LEU    76      50.500  33.840  43.139  1.00  0.00           H
ATOM   1170  HB3 LEU    76      51.889  32.937  42.510  1.00  0.00           H
ATOM   1171  CG  LEU    76      50.038  31.963  42.139  1.00  0.00           C
ATOM   1172  HG  LEU    76      50.467  30.965  42.059  1.00  0.00           H
ATOM   1173  CD1 LEU    76      48.534  31.767  42.635  1.00  0.00           C
ATOM   1174 HD11 LEU    76      48.538  31.313  43.626  1.00  0.00           H
ATOM   1175 HD12 LEU    76      48.037  32.736  42.597  1.00  0.00           H
ATOM   1176 HD13 LEU    76      47.971  31.091  41.991  1.00  0.00           H
ATOM   1177  CD2 LEU    76      50.111  32.435  40.642  1.00  0.00           C
ATOM   1178 HD21 LEU    76      51.014  32.140  40.108  1.00  0.00           H
ATOM   1179 HD22 LEU    76      49.252  32.036  40.104  1.00  0.00           H
ATOM   1180 HD23 LEU    76      49.977  33.515  40.583  1.00  0.00           H
ATOM   1181  C   LEU    76      51.639  30.832  44.473  1.00  0.00           C
ATOM   1182  O   LEU    76      52.731  30.430  44.092  1.00  0.00           O
ATOM   1183  N   MET    77      50.563  30.043  44.782  1.00  0.00           N
ATOM   1184  H   MET    77      49.701  30.477  45.078  1.00  0.00           H
ATOM   1185  CA  MET    77      50.763  28.572  44.896  1.00  0.00           C
ATOM   1186  HA  MET    77      51.681  28.304  44.372  1.00  0.00           H
ATOM   1187  CB  MET    77      51.095  28.212  46.391  1.00  0.00           C
ATOM   1188  HB2 MET    77      50.258  28.602  46.971  1.00  0.00           H
ATOM   1189  HB3 MET    77      51.198  27.135  46.523  1.00  0.00           H
ATOM   1190  CG  MET    77      52.466  28.745  47.068  1.00  0.00           C
ATOM   1191  HG2 MET    77      53.206  28.799  46.269  1.00  0.00           H
ATOM   1192  HG3 MET    77      52.380  29.789  47.373  1.00  0.00           H
ATOM   1193  SD  MET    77      53.140  27.885  48.475  1.00  0.00           S
ATOM   1194  CE  MET    77      53.954  26.438  47.749  1.00  0.00           C
ATOM   1195  HE1 MET    77      54.667  26.692  46.966  1.00  0.00           H
ATOM   1196  HE2 MET    77      54.541  25.931  48.516  1.00  0.00           H
ATOM   1197  HE3 MET    77      53.196  25.797  47.299  1.00  0.00           H
ATOM   1198  C   MET    77      49.524  27.779  44.330  1.00  0.00           C
ATOM   1199  O   MET    77      48.478  28.391  44.123  1.00  0.00           O
ATOM   1200  N   SER    78      49.658  26.443  44.372  1.00  0.00           N
ATOM   1201  H   SER    78      50.595  26.074  44.449  1.00  0.00           H
ATOM   1202  CA  SER    78      48.541  25.578  44.105  1.00  0.00           C
ATOM   1203  HA  SER    78      47.614  26.101  44.348  1.00  0.00           H
ATOM   1204  CB  SER    78      48.363  25.370  42.667  1.00  0.00           C
ATOM   1205  HB2 SER    78      47.369  24.974  42.462  1.00  0.00           H
ATOM   1206  HB3 SER    78      48.427  26.291  42.086  1.00  0.00           H
ATOM   1207  OG  SER    78      49.279  24.500  42.056  1.00  0.00           O
ATOM   1208  HG  SER    78      50.032  25.063  41.865  1.00  0.00           H
ATOM   1209  C   SER    78      48.592  24.224  44.782  1.00  0.00           C
ATOM   1210  O   SER    78      49.674  23.689  45.113  1.00  0.00           O
ATOM   1211  N   CYS    79      47.454  23.573  44.985  1.00  0.00           N
ATOM   1212  H   CYS    79      46.573  24.008  44.756  1.00  0.00           H
ATOM   1213  CA  CYS    79      47.304  22.327  45.765  1.00  0.00           C
ATOM   1214  HA  CYS    79      48.168  21.703  45.535  1.00  0.00           H
ATOM   1215  CB  CYS    79      47.178  22.648  47.293  1.00  0.00           C
ATOM   1216  HB2 CYS    79      47.135  21.746  47.902  1.00  0.00           H
ATOM   1217  HB3 CYS    79      48.025  23.210  47.687  1.00  0.00           H
ATOM   1218  SG  CYS    79      45.603  23.472  47.721  1.00  0.00           S
ATOM   1219  HG  CYS    79      45.606  22.959  48.955  1.00  0.00           H
ATOM   1220  C   CYS    79      45.981  21.651  45.226  1.00  0.00           C
ATOM   1221  O   CYS    79      45.143  22.298  44.651  1.00  0.00           O
ATOM   1222  N   PRO    80      45.920  20.311  45.206  1.00  0.00           N
ATOM   1223  CD  PRO    80      47.047  19.424  45.641  1.00  0.00           C
ATOM   1224  HD2 PRO    80      47.085  19.440  46.730  1.00  0.00           H
ATOM   1225  HD3 PRO    80      47.922  19.798  45.107  1.00  0.00           H
ATOM   1226  CG  PRO    80      46.618  18.030  45.178  1.00  0.00           C
ATOM   1227  HG2 PRO    80      46.959  17.369  45.975  1.00  0.00           H
ATOM   1228  HG3 PRO    80      47.018  17.727  44.211  1.00  0.00           H
ATOM   1229  CB  PRO    80      45.088  18.046  45.126  1.00  0.00           C
ATOM   1230  HB2 PRO    80      44.648  17.750  46.078  1.00  0.00           H
ATOM   1231  HB3 PRO    80      44.563  17.381  44.437  1.00  0.00           H
ATOM   1232  CA  PRO    80      44.785  19.525  44.712  1.00  0.00           C
ATOM   1233  HA  PRO    80      44.823  19.619  43.626  1.00  0.00           H
ATOM   1234  C   PRO    80      43.422  20.062  45.222  1.00  0.00           C
ATOM   1235  O   PRO    80      43.344  20.176  46.454  1.00  0.00           O
ATOM   1236  N   VAL    81      42.333  20.321  44.519  1.00  0.00           N
ATOM   1237  H   VAL    81      42.400  20.125  43.530  1.00  0.00           H
ATOM   1238  CA  VAL    81      40.982  20.786  45.086  1.00  0.00           C
ATOM   1239  HA  VAL    81      41.190  21.784  45.471  1.00  0.00           H
ATOM   1240  CB  VAL    81      39.912  21.063  43.955  1.00  0.00           C
ATOM   1241  HB  VAL    81      40.436  21.562  43.140  1.00  0.00           H
ATOM   1242  CG1 VAL    81      39.275  19.741  43.531  1.00  0.00           C
ATOM   1243 HG11 VAL    81      38.644  19.810  42.646  1.00  0.00           H
ATOM   1244 HG12 VAL    81      39.999  18.950  43.336  1.00  0.00           H
ATOM   1245 HG13 VAL    81      38.610  19.406  44.327  1.00  0.00           H
ATOM   1246  CG2 VAL    81      38.830  21.984  44.455  1.00  0.00           C
ATOM   1247 HG21 VAL    81      38.327  22.532  43.659  1.00  0.00           H
ATOM   1248 HG22 VAL    81      38.034  21.522  45.037  1.00  0.00           H
ATOM   1249 HG23 VAL    81      39.212  22.788  45.085  1.00  0.00           H
ATOM   1250  C   VAL    81      40.391  20.042  46.314  1.00  0.00           C
ATOM   1251  O   VAL    81      39.563  20.535  47.108  1.00  0.00           O
ATOM   1252  N   GLY    82      40.841  18.777  46.509  1.00  0.00           N
ATOM   1253  H   GLY    82      41.553  18.492  45.850  1.00  0.00           H
ATOM   1254  CA  GLY    82      40.452  17.986  47.634  1.00  0.00           C
ATOM   1255  HA2 GLY    82      39.561  18.438  48.072  1.00  0.00           H
ATOM   1256  HA3 GLY    82      40.352  16.944  47.330  1.00  0.00           H
ATOM   1257  C   GLY    82      41.451  17.987  48.780  1.00  0.00           C
ATOM   1258  O   GLY    82      41.301  17.212  49.708  1.00  0.00           O
ATOM   1259  N   GLU    83      42.600  18.736  48.741  1.00  0.00           N
ATOM   1260  H   GLU    83      42.895  19.217  47.902  1.00  0.00           H
ATOM   1261  CA  GLU    83      43.719  18.573  49.663  1.00  0.00           C
ATOM   1262  HA  GLU    83      43.411  17.878  50.444  1.00  0.00           H
ATOM   1263  CB  GLU    83      44.892  18.009  48.902  1.00  0.00           C
ATOM   1264  HB2 GLU    83      45.144  18.617  48.033  1.00  0.00           H
ATOM   1265  HB3 GLU    83      45.819  18.123  49.464  1.00  0.00           H
ATOM   1266  CG  GLU    83      44.697  16.542  48.447  1.00  0.00           C
ATOM   1267  HG2 GLU    83      43.741  16.509  47.926  1.00  0.00           H
ATOM   1268  HG3 GLU    83      45.476  16.284  47.729  1.00  0.00           H
ATOM   1269  CD  GLU    83      44.847  15.504  49.571  1.00  0.00           C
ATOM   1270  OE1 GLU    83      44.200  14.431  49.507  1.00  0.00           O
ATOM   1271  OE2 GLU    83      45.615  15.601  50.559  1.00  0.00           O
ATOM   1272  C   GLU    83      44.081  19.939  50.349  1.00  0.00           C
ATOM   1273  O   GLU    83      44.026  20.997  49.726  1.00  0.00           O
ATOM   1274  N   ALA    84      44.428  19.957  51.667  1.00  0.00           N
ATOM   1275  H   ALA    84      44.305  19.058  52.111  1.00  0.00           H
ATOM   1276  CA  ALA    84      44.807  21.117  52.490  1.00  0.00           C
ATOM   1277  HA  ALA    84      44.049  21.899  52.546  1.00  0.00           H
ATOM   1278  CB  ALA    84      45.137  20.710  53.927  1.00  0.00           C
ATOM   1279  HB1 ALA    84      45.334  21.494  54.658  1.00  0.00           H
ATOM   1280  HB2 ALA    84      44.276  20.215  54.378  1.00  0.00           H
ATOM   1281  HB3 ALA    84      46.021  20.074  53.910  1.00  0.00           H
ATOM   1282  C   ALA    84      46.028  21.906  51.887  1.00  0.00           C
ATOM   1283  O   ALA    84      46.866  21.257  51.201  1.00  0.00           O
ATOM   1284  N   PRO    85      46.306  23.082  52.338  1.00  0.00           N
ATOM   1285  CD  PRO    85      45.395  23.981  53.016  1.00  0.00           C
ATOM   1286  HD2 PRO    85      45.556  23.852  54.087  1.00  0.00           H
ATOM   1287  HD3 PRO    85      44.344  23.758  52.839  1.00  0.00           H
ATOM   1288  CG  PRO    85      45.635  25.352  52.606  1.00  0.00           C
ATOM   1289  HG2 PRO    85      45.801  26.034  53.439  1.00  0.00           H
ATOM   1290  HG3 PRO    85      44.807  25.822  52.074  1.00  0.00           H
ATOM   1291  CB  PRO    85      46.902  25.280  51.781  1.00  0.00           C
ATOM   1292  HB2 PRO    85      47.615  25.961  52.244  1.00  0.00           H
ATOM   1293  HB3 PRO    85      46.875  25.537  50.722  1.00  0.00           H
ATOM   1294  CA  PRO    85      47.448  23.867  51.818  1.00  0.00           C
ATOM   1295  HA  PRO    85      47.672  23.534  50.805  1.00  0.00           H
ATOM   1296  C   PRO    85      48.695  23.583  52.709  1.00  0.00           C
ATOM   1297  O   PRO    85      49.256  24.486  53.370  1.00  0.00           O
ATOM   1298  N   SER    86      49.191  22.307  52.670  1.00  0.00           N
ATOM   1299  H   SER    86      48.552  21.687  52.194  1.00  0.00           H
ATOM   1300  CA  SER    86      50.327  21.746  53.324  1.00  0.00           C
ATOM   1301  HA  SER    86      50.385  22.204  54.311  1.00  0.00           H
ATOM   1302  CB  SER    86      50.185  20.210  53.423  1.00  0.00           C
ATOM   1303  HB2 SER    86      49.328  20.010  54.064  1.00  0.00           H
ATOM   1304  HB3 SER    86      49.896  19.740  52.484  1.00  0.00           H
ATOM   1305  OG  SER    86      51.372  19.637  53.923  1.00  0.00           O
ATOM   1306  HG  SER    86      51.094  19.410  54.813  1.00  0.00           H
ATOM   1307  C   SER    86      51.631  22.010  52.538  1.00  0.00           C
ATOM   1308  O   SER    86      51.625  21.916  51.247  1.00  0.00           O
ATOM   1309  N   PRO    87      52.778  22.288  53.102  1.00  0.00           N
ATOM   1310  CD  PRO    87      52.892  22.632  54.520  1.00  0.00           C
ATOM   1311  HD2 PRO    87      52.515  21.833  55.158  1.00  0.00           H
ATOM   1312  HD3 PRO    87      52.541  23.635  54.758  1.00  0.00           H
ATOM   1313  CG  PRO    87      54.408  22.886  54.878  1.00  0.00           C
ATOM   1314  HG2 PRO    87      54.569  22.242  55.742  1.00  0.00           H
ATOM   1315  HG3 PRO    87      54.703  23.924  55.034  1.00  0.00           H
ATOM   1316  CB  PRO    87      55.144  22.345  53.620  1.00  0.00           C
ATOM   1317  HB2 PRO    87      55.422  21.311  53.825  1.00  0.00           H
ATOM   1318  HB3 PRO    87      56.058  22.877  53.359  1.00  0.00           H
ATOM   1319  CA  PRO    87      54.127  22.278  52.477  1.00  0.00           C
ATOM   1320  HA  PRO    87      54.147  23.155  51.830  1.00  0.00           H
ATOM   1321  C   PRO    87      54.438  21.050  51.617  1.00  0.00           C
ATOM   1322  O   PRO    87      55.057  21.244  50.533  1.00  0.00           O
ATOM   1323  N   TYR    88      53.945  19.847  52.066  1.00  0.00           N
ATOM   1324  H   TYR    88      53.260  19.765  52.804  1.00  0.00           H
ATOM   1325  CA  TYR    88      54.206  18.709  51.304  1.00  0.00           C
ATOM   1326  HA  TYR    88      55.233  18.736  50.940  1.00  0.00           H
ATOM   1327  CB  TYR    88      54.011  17.544  52.245  1.00  0.00           C
ATOM   1328  HB2 TYR    88      53.041  17.651  52.729  1.00  0.00           H
ATOM   1329  HB3 TYR    88      53.958  16.628  51.658  1.00  0.00           H
ATOM   1330  CG  TYR    88      55.013  17.322  53.397  1.00  0.00           C
ATOM   1331  CD1 TYR    88      56.084  16.422  53.263  1.00  0.00           C
ATOM   1332  HD1 TYR    88      56.277  15.996  52.289  1.00  0.00           H
ATOM   1333  CE1 TYR    88      57.055  16.373  54.313  1.00  0.00           C
ATOM   1334  HE1 TYR    88      58.014  15.890  54.192  1.00  0.00           H
ATOM   1335  CZ  TYR    88      56.947  17.174  55.481  1.00  0.00           C
ATOM   1336  OH  TYR    88      57.980  17.276  56.313  1.00  0.00           O
ATOM   1337  HH  TYR    88      57.989  18.049  56.881  1.00  0.00           H
ATOM   1338  CE2 TYR    88      55.713  17.895  55.663  1.00  0.00           C
ATOM   1339  HE2 TYR    88      55.643  18.602  56.476  1.00  0.00           H
ATOM   1340  CD2 TYR    88      54.759  17.962  54.633  1.00  0.00           C
ATOM   1341  HD2 TYR    88      53.880  18.557  54.834  1.00  0.00           H
ATOM   1342  C   TYR    88      53.199  18.581  50.109  1.00  0.00           C
ATOM   1343  O   TYR    88      53.628  18.075  49.056  1.00  0.00           O
ATOM   1344  N   ASN    89      51.986  19.108  50.139  1.00  0.00           N
ATOM   1345  H   ASN    89      51.586  19.472  50.992  1.00  0.00           H
ATOM   1346  CA  ASN    89      51.006  19.134  49.089  1.00  0.00           C
ATOM   1347  HA  ASN    89      51.153  18.231  48.496  1.00  0.00           H
ATOM   1348  CB  ASN    89      49.514  19.298  49.589  1.00  0.00           C
ATOM   1349  HB2 ASN    89      49.421  20.280  50.053  1.00  0.00           H
ATOM   1350  HB3 ASN    89      49.023  19.347  48.617  1.00  0.00           H
ATOM   1351  CG  ASN    89      48.800  18.199  50.358  1.00  0.00           C
ATOM   1352  OD1 ASN    89      49.108  17.010  50.386  1.00  0.00           O
ATOM   1353  ND2 ASN    89      47.801  18.588  51.120  1.00  0.00           N
ATOM   1354 HD21 ASN    89      47.254  17.901  51.618  1.00  0.00           H
ATOM   1355 HD22 ASN    89      47.461  19.525  50.955  1.00  0.00           H
ATOM   1356  C   ASN    89      51.119  20.223  48.014  1.00  0.00           C
ATOM   1357  O   ASN    89      50.561  20.004  46.966  1.00  0.00           O
ATOM   1358  N   SER    90      51.716  21.303  48.262  1.00  0.00           N
ATOM   1359  H   SER    90      52.195  21.474  49.134  1.00  0.00           H
ATOM   1360  CA  SER    90      51.527  22.559  47.481  1.00  0.00           C
ATOM   1361  HA  SER    90      50.691  22.416  46.795  1.00  0.00           H
ATOM   1362  CB  SER    90      51.213  23.795  48.328  1.00  0.00           C
ATOM   1363  HB2 SER    90      52.195  24.150  48.643  1.00  0.00           H
ATOM   1364  HB3 SER    90      50.673  24.507  47.704  1.00  0.00           H
ATOM   1365  OG  SER    90      50.259  23.491  49.358  1.00  0.00           O
ATOM   1366  HG  SER    90      50.567  22.834  49.987  1.00  0.00           H
ATOM   1367  C   SER    90      52.699  22.937  46.584  1.00  0.00           C
ATOM   1368  O   SER    90      53.850  22.810  46.978  1.00  0.00           O
ATOM   1369  N   ARG    91      52.416  23.303  45.319  1.00  0.00           N
ATOM   1370  H   ARG    91      51.529  23.673  45.010  1.00  0.00           H
ATOM   1371  CA  ARG    91      53.407  23.742  44.357  1.00  0.00           C
ATOM   1372  HA  ARG    91      54.430  23.375  44.449  1.00  0.00           H
ATOM   1373  CB  ARG    91      52.766  23.257  43.007  1.00  0.00           C
ATOM   1374  HB2 ARG    91      52.667  22.180  43.143  1.00  0.00           H
ATOM   1375  HB3 ARG    91      51.747  23.635  42.934  1.00  0.00           H
ATOM   1376  CG  ARG    91      53.769  23.567  41.847  1.00  0.00           C
ATOM   1377  HG2 ARG    91      53.916  24.619  41.600  1.00  0.00           H
ATOM   1378  HG3 ARG    91      54.758  23.163  42.057  1.00  0.00           H
ATOM   1379  CD  ARG    91      53.059  22.900  40.653  1.00  0.00           C
ATOM   1380  HD2 ARG    91      53.753  22.916  39.812  1.00  0.00           H
ATOM   1381  HD3 ARG    91      52.730  21.893  40.908  1.00  0.00           H
ATOM   1382  NE  ARG    91      51.870  23.636  40.226  1.00  0.00           N
ATOM   1383  HE  ARG    91      51.866  24.582  40.578  1.00  0.00           H
ATOM   1384  CZ  ARG    91      50.908  23.391  39.416  1.00  0.00           C
ATOM   1385  NH1 ARG    91      50.052  24.317  39.079  1.00  0.00           N
ATOM   1386 HH11 ARG    91      50.334  25.276  39.225  1.00  0.00           H
ATOM   1387 HH12 ARG    91      49.630  24.026  38.208  1.00  0.00           H
ATOM   1388  NH2 ARG    91      50.787  22.161  38.854  1.00  0.00           N
ATOM   1389 HH21 ARG    91      51.504  21.533  39.186  1.00  0.00           H
ATOM   1390 HH22 ARG    91      50.086  21.999  38.146  1.00  0.00           H
ATOM   1391  C   ARG    91      53.621  25.299  44.493  1.00  0.00           C
ATOM   1392  O   ARG    91      52.789  26.124  44.767  1.00  0.00           O
ATOM   1393  N   PHE    92      54.840  25.690  44.226  1.00  0.00           N
ATOM   1394  H   PHE    92      55.545  25.015  43.968  1.00  0.00           H
ATOM   1395  CA  PHE    92      55.250  27.073  43.941  1.00  0.00           C
ATOM   1396  HA  PHE    92      54.767  27.785  44.610  1.00  0.00           H
ATOM   1397  CB  PHE    92      56.771  27.203  44.103  1.00  0.00           C
ATOM   1398  HB2 PHE    92      56.965  27.028  45.162  1.00  0.00           H
ATOM   1399  HB3 PHE    92      57.271  26.398  43.565  1.00  0.00           H
ATOM   1400  CG  PHE    92      57.304  28.591  43.727  1.00  0.00           C
ATOM   1401  CD1 PHE    92      57.573  28.944  42.360  1.00  0.00           C
ATOM   1402  HD1 PHE    92      57.516  28.195  41.584  1.00  0.00           H
ATOM   1403  CE1 PHE    92      58.143  30.187  42.013  1.00  0.00           C
ATOM   1404  HE1 PHE    92      58.523  30.355  41.016  1.00  0.00           H
ATOM   1405  CZ  PHE    92      58.370  31.133  43.031  1.00  0.00           C
ATOM   1406  HZ  PHE    92      58.822  32.062  42.714  1.00  0.00           H
ATOM   1407  CE2 PHE    92      58.120  30.764  44.400  1.00  0.00           C
ATOM   1408  HE2 PHE    92      58.404  31.352  45.261  1.00  0.00           H
ATOM   1409  CD2 PHE    92      57.464  29.570  44.788  1.00  0.00           C
ATOM   1410  HD2 PHE    92      57.358  29.334  45.836  1.00  0.00           H
ATOM   1411  C   PHE    92      54.790  27.316  42.516  1.00  0.00           C
ATOM   1412  O   PHE    92      55.362  26.712  41.612  1.00  0.00           O
ATOM   1413  N   GLU    93      53.904  28.343  42.241  1.00  0.00           N
ATOM   1414  H   GLU    93      53.445  28.822  43.004  1.00  0.00           H
ATOM   1415  CA  GLU    93      53.698  28.841  40.864  1.00  0.00           C
ATOM   1416  HA  GLU    93      53.868  28.085  40.097  1.00  0.00           H
ATOM   1417  CB  GLU    93      52.235  29.347  40.718  1.00  0.00           C
ATOM   1418  HB2 GLU    93      52.074  30.194  41.386  1.00  0.00           H
ATOM   1419  HB3 GLU    93      52.228  29.635  39.667  1.00  0.00           H
ATOM   1420  CG  GLU    93      51.094  28.529  41.136  1.00  0.00           C
ATOM   1421  HG2 GLU    93      50.984  28.313  42.199  1.00  0.00           H
ATOM   1422  HG3 GLU    93      50.170  29.048  40.874  1.00  0.00           H
ATOM   1423  CD  GLU    93      51.117  27.148  40.550  1.00  0.00           C
ATOM   1424  OE1 GLU    93      51.101  26.169  41.240  1.00  0.00           O
ATOM   1425  OE2 GLU    93      51.218  27.031  39.301  1.00  0.00           O
ATOM   1426  C   GLU    93      54.737  29.936  40.537  1.00  0.00           C
ATOM   1427  O   GLU    93      55.272  29.985  39.417  1.00  0.00           O
ATOM   1428  N   SER    94      54.925  30.905  41.473  1.00  0.00           N
ATOM   1429  H   SER    94      54.466  30.787  42.365  1.00  0.00           H
ATOM   1430  CA  SER    94      55.542  32.218  41.294  1.00  0.00           C
ATOM   1431  HA  SER    94      56.586  32.215  40.980  1.00  0.00           H
ATOM   1432  CB  SER    94      54.752  32.967  40.204  1.00  0.00           C
ATOM   1433  HB2 SER    94      54.406  32.312  39.405  1.00  0.00           H
ATOM   1434  HB3 SER    94      53.931  33.503  40.682  1.00  0.00           H
ATOM   1435  OG  SER    94      55.446  34.015  39.590  1.00  0.00           O
ATOM   1436  HG  SER    94      54.806  34.119  38.882  1.00  0.00           H
ATOM   1437  C   SER    94      55.482  33.046  42.583  1.00  0.00           C
ATOM   1438  O   SER    94      54.455  33.085  43.312  1.00  0.00           O
ATOM   1439  N   VAL    95      56.396  33.918  42.800  1.00  0.00           N
ATOM   1440  H   VAL    95      57.136  33.790  42.126  1.00  0.00           H
ATOM   1441  CA  VAL    95      56.353  35.050  43.702  1.00  0.00           C
ATOM   1442  HA  VAL    95      55.924  34.799  44.672  1.00  0.00           H
ATOM   1443  CB  VAL    95      57.764  35.508  44.010  1.00  0.00           C
ATOM   1444  HB  VAL    95      58.318  35.587  43.075  1.00  0.00           H
ATOM   1445  CG1 VAL    95      57.835  36.791  44.843  1.00  0.00           C
ATOM   1446 HG11 VAL    95      58.895  37.026  44.952  1.00  0.00           H
ATOM   1447 HG12 VAL    95      57.420  37.599  44.239  1.00  0.00           H
ATOM   1448 HG13 VAL    95      57.213  36.835  45.737  1.00  0.00           H
ATOM   1449  CG2 VAL    95      58.393  34.417  45.000  1.00  0.00           C
ATOM   1450 HG21 VAL    95      57.808  34.200  45.894  1.00  0.00           H
ATOM   1451 HG22 VAL    95      58.498  33.510  44.404  1.00  0.00           H
ATOM   1452 HG23 VAL    95      59.363  34.748  45.371  1.00  0.00           H
ATOM   1453  C   VAL    95      55.403  36.177  43.167  1.00  0.00           C
ATOM   1454  O   VAL    95      55.765  36.962  42.292  1.00  0.00           O
ATOM   1455  N   ALA    96      54.204  36.285  43.776  1.00  0.00           N
ATOM   1456  H   ALA    96      54.093  35.592  44.502  1.00  0.00           H
ATOM   1457  CA  ALA    96      53.093  37.251  43.424  1.00  0.00           C
ATOM   1458  HA  ALA    96      53.525  38.156  42.995  1.00  0.00           H
ATOM   1459  CB  ALA    96      52.196  36.786  42.284  1.00  0.00           C
ATOM   1460  HB1 ALA    96      51.551  37.616  41.991  1.00  0.00           H
ATOM   1461  HB2 ALA    96      52.766  36.479  41.408  1.00  0.00           H
ATOM   1462  HB3 ALA    96      51.498  36.010  42.595  1.00  0.00           H
ATOM   1463  C   ALA    96      52.248  37.722  44.625  1.00  0.00           C
ATOM   1464  O   ALA    96      52.090  36.894  45.547  1.00  0.00           O
ATOM   1465  N   TRP    97      51.821  38.992  44.634  1.00  0.00           N
ATOM   1466  H   TRP    97      51.946  39.529  43.789  1.00  0.00           H
ATOM   1467  CA  TRP    97      50.736  39.558  45.481  1.00  0.00           C
ATOM   1468  HA  TRP    97      50.505  38.774  46.203  1.00  0.00           H
ATOM   1469  CB  TRP    97      51.207  40.768  46.337  1.00  0.00           C
ATOM   1470  HB2 TRP    97      50.359  41.235  46.837  1.00  0.00           H
ATOM   1471  HB3 TRP    97      51.974  40.455  47.046  1.00  0.00           H
ATOM   1472  CG  TRP    97      51.856  41.878  45.510  1.00  0.00           C
ATOM   1473  CD1 TRP    97      53.205  42.148  45.476  1.00  0.00           C
ATOM   1474  HD1 TRP    97      53.924  41.520  45.981  1.00  0.00           H
ATOM   1475  NE1 TRP    97      53.405  43.322  44.845  1.00  0.00           N
ATOM   1476  HE1 TRP    97      54.264  43.839  44.967  1.00  0.00           H
ATOM   1477  CE2 TRP    97      52.285  43.801  44.256  1.00  0.00           C
ATOM   1478  CZ2 TRP    97      52.077  44.908  43.477  1.00  0.00           C
ATOM   1479  HZ2 TRP    97      52.937  45.517  43.243  1.00  0.00           H
ATOM   1480  CH2 TRP    97      50.709  45.196  43.073  1.00  0.00           C
ATOM   1481  HH2 TRP    97      50.432  46.012  42.422  1.00  0.00           H
ATOM   1482  CZ3 TRP    97      49.654  44.297  43.466  1.00  0.00           C
ATOM   1483  HZ3 TRP    97      48.650  44.470  43.106  1.00  0.00           H
ATOM   1484  CE3 TRP    97      49.956  43.225  44.305  1.00  0.00           C
ATOM   1485  HE3 TRP    97      49.162  42.539  44.564  1.00  0.00           H
ATOM   1486  CD2 TRP    97      51.247  42.923  44.682  1.00  0.00           C
ATOM   1487  C   TRP    97      49.340  39.762  44.864  1.00  0.00           C
ATOM   1488  O   TRP    97      48.456  40.243  45.514  1.00  0.00           O
ATOM   1489  N   SER    98      49.229  39.382  43.543  1.00  0.00           N
ATOM   1490  H   SER    98      50.076  39.057  43.101  1.00  0.00           H
ATOM   1491  CA  SER    98      48.004  39.506  42.711  1.00  0.00           C
ATOM   1492  HA  SER    98      47.193  39.110  43.323  1.00  0.00           H
ATOM   1493  CB  SER    98      47.660  40.980  42.318  1.00  0.00           C
ATOM   1494  HB2 SER    98      47.368  41.530  43.212  1.00  0.00           H
ATOM   1495  HB3 SER    98      48.487  41.457  41.790  1.00  0.00           H
ATOM   1496  OG  SER    98      46.501  41.000  41.510  1.00  0.00           O
ATOM   1497  HG  SER    98      45.757  40.553  41.920  1.00  0.00           H
ATOM   1498  C   SER    98      48.185  38.504  41.544  1.00  0.00           C
ATOM   1499  O   SER    98      49.293  38.235  41.060  1.00  0.00           O
ATOM   1500  N   ALA    99      47.188  37.749  41.119  1.00  0.00           N
ATOM   1501  H   ALA    99      46.323  37.875  41.626  1.00  0.00           H
ATOM   1502  CA  ALA    99      47.302  36.598  40.219  1.00  0.00           C
ATOM   1503  HA  ALA    99      48.145  36.720  39.539  1.00  0.00           H
ATOM   1504  CB  ALA    99      47.753  35.440  41.159  1.00  0.00           C
ATOM   1505  HB1 ALA    99      47.120  35.513  42.044  1.00  0.00           H
ATOM   1506  HB2 ALA    99      47.656  34.494  40.628  1.00  0.00           H
ATOM   1507  HB3 ALA    99      48.761  35.602  41.540  1.00  0.00           H
ATOM   1508  C   ALA    99      46.043  36.178  39.394  1.00  0.00           C
ATOM   1509  O   ALA    99      44.849  36.462  39.687  1.00  0.00           O
ATOM   1510  N   SER   100      46.212  35.374  38.364  1.00  0.00           N
ATOM   1511  H   SER   100      47.177  35.110  38.225  1.00  0.00           H
ATOM   1512  CA  SER   100      45.117  34.635  37.660  1.00  0.00           C
ATOM   1513  HA  SER   100      44.431  34.388  38.470  1.00  0.00           H
ATOM   1514  CB  SER   100      44.372  35.518  36.712  1.00  0.00           C
ATOM   1515  HB2 SER   100      43.869  36.325  37.243  1.00  0.00           H
ATOM   1516  HB3 SER   100      45.026  35.895  35.925  1.00  0.00           H
ATOM   1517  OG  SER   100      43.458  34.709  36.015  1.00  0.00           O
ATOM   1518  HG  SER   100      42.779  34.443  36.640  1.00  0.00           H
ATOM   1519  C   SER   100      45.689  33.299  37.019  1.00  0.00           C
ATOM   1520  O   SER   100      46.886  33.289  36.720  1.00  0.00           O
ATOM   1521  N   ALA   101      44.889  32.274  36.830  1.00  0.00           N
ATOM   1522  H   ALA   101      43.984  32.470  37.235  1.00  0.00           H
ATOM   1523  CA  ALA   101      45.238  31.032  36.207  1.00  0.00           C
ATOM   1524  HA  ALA   101      45.977  31.257  35.438  1.00  0.00           H
ATOM   1525  CB  ALA   101      45.861  30.139  37.253  1.00  0.00           C
ATOM   1526  HB1 ALA   101      45.169  29.801  38.024  1.00  0.00           H
ATOM   1527  HB2 ALA   101      46.226  29.271  36.702  1.00  0.00           H
ATOM   1528  HB3 ALA   101      46.773  30.596  37.636  1.00  0.00           H
ATOM   1529  C   ALA   101      44.009  30.427  35.495  1.00  0.00           C
ATOM   1530  O   ALA   101      42.855  30.426  36.016  1.00  0.00           O
ATOM   1531  N   CYX   102      44.282  29.885  34.335  1.00  0.00           N
ATOM   1532  H   CYX   102      45.277  29.770  34.209  1.00  0.00           H
ATOM   1533  CA  CYX   102      43.461  29.328  33.280  1.00  0.00           C
ATOM   1534  HA  CYX   102      42.779  28.673  33.823  1.00  0.00           H
ATOM   1535  CB  CYX   102      42.741  30.411  32.476  1.00  0.00           C
ATOM   1536  HB2 CYX   102      42.110  29.923  31.734  1.00  0.00           H
ATOM   1537  HB3 CYX   102      42.024  30.860  33.164  1.00  0.00           H
ATOM   1538  SG  CYX   102      43.615  31.794  31.788  1.00  0.00           S
ATOM   1539  C   CYX   102      44.227  28.462  32.317  1.00  0.00           C
ATOM   1540  O   CYX   102      45.362  28.112  32.551  1.00  0.00           O
ATOM   1541  N   HIE   103      43.566  27.928  31.318  1.00  0.00           N
ATOM   1542  H   HIE   103      42.574  28.090  31.217  1.00  0.00           H
ATOM   1543  CA  HIE   103      44.124  26.898  30.404  1.00  0.00           C
ATOM   1544  HA  HIE   103      45.161  27.174  30.215  1.00  0.00           H
ATOM   1545  CB  HIE   103      43.978  25.525  30.983  1.00  0.00           C
ATOM   1546  HB2 HIE   103      44.346  25.533  32.008  1.00  0.00           H
ATOM   1547  HB3 HIE   103      42.890  25.440  31.001  1.00  0.00           H
ATOM   1548  CG  HIE   103      44.496  24.284  30.238  1.00  0.00           C
ATOM   1549  ND1 HIE   103      43.880  23.674  29.155  1.00  0.00           N
ATOM   1550  CE1 HIE   103      44.659  22.606  28.884  1.00  0.00           C
ATOM   1551  HE1 HIE   103      44.534  21.985  28.009  1.00  0.00           H
ATOM   1552  NE2 HIE   103      45.544  22.453  29.822  1.00  0.00           N
ATOM   1553  HE2 HIE   103      46.184  21.673  29.869  1.00  0.00           H
ATOM   1554  CD2 HIE   103      45.544  23.559  30.643  1.00  0.00           C
ATOM   1555  HD2 HIE   103      46.029  23.767  31.586  1.00  0.00           H
ATOM   1556  C   HIE   103      43.541  26.926  28.950  1.00  0.00           C
ATOM   1557  O   HIE   103      42.268  26.787  28.801  1.00  0.00           O
ATOM   1558  N   ASP   104      44.411  27.078  27.970  1.00  0.00           N
ATOM   1559  H   ASP   104      45.364  26.877  28.236  1.00  0.00           H
ATOM   1560  CA  ASP   104      44.182  27.423  26.528  1.00  0.00           C
ATOM   1561  HA  ASP   104      43.471  28.239  26.400  1.00  0.00           H
ATOM   1562  CB  ASP   104      45.388  28.139  25.989  1.00  0.00           C
ATOM   1563  HB2 ASP   104      45.034  28.728  25.142  1.00  0.00           H
ATOM   1564  HB3 ASP   104      45.832  28.900  26.631  1.00  0.00           H
ATOM   1565  CG  ASP   104      46.501  27.180  25.527  1.00  0.00           C
ATOM   1566  OD1 ASP   104      47.388  27.653  24.840  1.00  0.00           O
ATOM   1567  OD2 ASP   104      46.480  25.940  25.732  1.00  0.00           O
ATOM   1568  C   ASP   104      43.652  26.279  25.681  1.00  0.00           C
ATOM   1569  O   ASP   104      43.383  26.501  24.436  1.00  0.00           O
ATOM   1570  N   GLY   105      43.390  25.102  26.259  1.00  0.00           N
ATOM   1571  H   GLY   105      43.521  24.986  27.253  1.00  0.00           H
ATOM   1572  CA  GLY   105      43.014  23.801  25.625  1.00  0.00           C
ATOM   1573  HA2 GLY   105      42.239  23.270  26.178  1.00  0.00           H
ATOM   1574  HA3 GLY   105      42.591  23.913  24.627  1.00  0.00           H
ATOM   1575  C   GLY   105      44.244  22.874  25.408  1.00  0.00           C
ATOM   1576  O   GLY   105      44.087  21.645  25.141  1.00  0.00           O
ATOM   1577  N   THR   106      45.455  23.344  25.623  1.00  0.00           N
ATOM   1578  H   THR   106      45.557  24.349  25.648  1.00  0.00           H
ATOM   1579  CA  THR   106      46.634  22.533  25.519  1.00  0.00           C
ATOM   1580  HA  THR   106      46.344  21.482  25.531  1.00  0.00           H
ATOM   1581  CB  THR   106      47.367  22.807  24.199  1.00  0.00           C
ATOM   1582  HB  THR   106      48.168  22.075  24.095  1.00  0.00           H
ATOM   1583  CG2 THR   106      46.570  22.702  22.871  1.00  0.00           C
ATOM   1584 HG21 THR   106      46.159  21.695  22.941  1.00  0.00           H
ATOM   1585 HG22 THR   106      45.804  23.475  22.818  1.00  0.00           H
ATOM   1586 HG23 THR   106      47.321  22.896  22.106  1.00  0.00           H
ATOM   1587  OG1 THR   106      47.951  24.089  24.271  1.00  0.00           O
ATOM   1588  HG1 THR   106      47.380  24.632  24.819  1.00  0.00           H
ATOM   1589  C   THR   106      47.740  22.794  26.638  1.00  0.00           C
ATOM   1590  O   THR   106      48.378  21.798  26.972  1.00  0.00           O
ATOM   1591  N   SER   107      47.739  23.947  27.240  1.00  0.00           N
ATOM   1592  H   SER   107      47.192  24.730  26.913  1.00  0.00           H
ATOM   1593  CA  SER   107      48.474  24.228  28.449  1.00  0.00           C
ATOM   1594  HA  SER   107      48.402  23.332  29.066  1.00  0.00           H
ATOM   1595  CB  SER   107      49.910  24.495  28.110  1.00  0.00           C
ATOM   1596  HB2 SER   107      50.308  23.713  27.464  1.00  0.00           H
ATOM   1597  HB3 SER   107      49.882  25.452  27.590  1.00  0.00           H
ATOM   1598  OG  SER   107      50.653  24.590  29.257  1.00  0.00           O
ATOM   1599  HG  SER   107      51.554  24.463  28.952  1.00  0.00           H
ATOM   1600  C   SER   107      48.002  25.332  29.316  1.00  0.00           C
ATOM   1601  O   SER   107      47.225  26.180  28.933  1.00  0.00           O
ATOM   1602  N   TRP   108      48.373  25.313  30.611  1.00  0.00           N
ATOM   1603  H   TRP   108      49.037  24.603  30.887  1.00  0.00           H
ATOM   1604  CA  TRP   108      47.998  26.280  31.596  1.00  0.00           C
ATOM   1605  HA  TRP   108      46.920  26.410  31.497  1.00  0.00           H
ATOM   1606  CB  TRP   108      48.225  25.835  33.065  1.00  0.00           C
ATOM   1607  HB2 TRP   108      49.296  25.731  33.238  1.00  0.00           H
ATOM   1608  HB3 TRP   108      47.903  26.614  33.756  1.00  0.00           H
ATOM   1609  CG  TRP   108      47.615  24.555  33.556  1.00  0.00           C
ATOM   1610  CD1 TRP   108      48.186  23.348  33.337  1.00  0.00           C
ATOM   1611  HD1 TRP   108      49.105  23.169  32.798  1.00  0.00           H
ATOM   1612  NE1 TRP   108      47.451  22.374  34.057  1.00  0.00           N
ATOM   1613  HE1 TRP   108      47.785  21.439  34.245  1.00  0.00           H
ATOM   1614  CE2 TRP   108      46.311  22.904  34.589  1.00  0.00           C
ATOM   1615  CZ2 TRP   108      45.313  22.286  35.386  1.00  0.00           C
ATOM   1616  HZ2 TRP   108      45.195  21.217  35.476  1.00  0.00           H
ATOM   1617  CH2 TRP   108      44.299  23.150  35.827  1.00  0.00           C
ATOM   1618  HH2 TRP   108      43.506  22.678  36.388  1.00  0.00           H
ATOM   1619  CZ3 TRP   108      44.277  24.520  35.484  1.00  0.00           C
ATOM   1620  HZ3 TRP   108      43.437  25.118  35.806  1.00  0.00           H
ATOM   1621  CE3 TRP   108      45.308  25.184  34.801  1.00  0.00           C
ATOM   1622  HE3 TRP   108      45.299  26.263  34.763  1.00  0.00           H
ATOM   1623  CD2 TRP   108      46.379  24.322  34.330  1.00  0.00           C
ATOM   1624  C   TRP   108      48.616  27.657  31.360  1.00  0.00           C
ATOM   1625  O   TRP   108      49.862  27.754  31.228  1.00  0.00           O
ATOM   1626  N   LEU   109      47.831  28.706  31.298  1.00  0.00           N
ATOM   1627  H   LEU   109      46.846  28.521  31.421  1.00  0.00           H
ATOM   1628  CA  LEU   109      48.285  30.041  31.558  1.00  0.00           C
ATOM   1629  HA  LEU   109      49.332  30.108  31.259  1.00  0.00           H
ATOM   1630  CB  LEU   109      47.376  30.987  30.710  1.00  0.00           C
ATOM   1631  HB2 LEU   109      47.215  30.397  29.807  1.00  0.00           H
ATOM   1632  HB3 LEU   109      46.388  31.059  31.163  1.00  0.00           H
ATOM   1633  CG  LEU   109      48.002  32.407  30.569  1.00  0.00           C
ATOM   1634  HG  LEU   109      48.530  32.625  31.497  1.00  0.00           H
ATOM   1635  CD1 LEU   109      49.038  32.304  29.477  1.00  0.00           C
ATOM   1636 HD11 LEU   109      49.432  33.281  29.196  1.00  0.00           H
ATOM   1637 HD12 LEU   109      49.835  31.673  29.870  1.00  0.00           H
ATOM   1638 HD13 LEU   109      48.661  31.791  28.594  1.00  0.00           H
ATOM   1639  CD2 LEU   109      46.924  33.461  30.328  1.00  0.00           C
ATOM   1640 HD21 LEU   109      47.528  34.351  30.151  1.00  0.00           H
ATOM   1641 HD22 LEU   109      46.412  33.295  29.379  1.00  0.00           H
ATOM   1642 HD23 LEU   109      46.355  33.487  31.258  1.00  0.00           H
ATOM   1643  C   LEU   109      48.193  30.443  33.062  1.00  0.00           C
ATOM   1644  O   LEU   109      47.134  30.301  33.648  1.00  0.00           O
ATOM   1645  N   THR   110      49.223  31.039  33.611  1.00  0.00           N
ATOM   1646  H   THR   110      50.083  30.903  33.100  1.00  0.00           H
ATOM   1647  CA  THR   110      49.407  31.669  34.932  1.00  0.00           C
ATOM   1648  HA  THR   110      48.411  31.692  35.374  1.00  0.00           H
ATOM   1649  CB  THR   110      50.172  30.739  35.872  1.00  0.00           C
ATOM   1650  HB  THR   110      51.112  30.468  35.392  1.00  0.00           H
ATOM   1651  CG2 THR   110      50.462  31.189  37.309  1.00  0.00           C
ATOM   1652 HG21 THR   110      50.592  30.317  37.949  1.00  0.00           H
ATOM   1653 HG22 THR   110      51.321  31.860  37.313  1.00  0.00           H
ATOM   1654 HG23 THR   110      49.593  31.800  37.548  1.00  0.00           H
ATOM   1655  OG1 THR   110      49.339  29.602  36.013  1.00  0.00           O
ATOM   1656  HG1 THR   110      48.713  29.746  35.302  1.00  0.00           H
ATOM   1657  C   THR   110      49.959  33.064  34.801  1.00  0.00           C
ATOM   1658  O   THR   110      50.964  33.379  34.160  1.00  0.00           O
ATOM   1659  N   ILE   111      49.314  33.953  35.465  1.00  0.00           N
ATOM   1660  H   ILE   111      48.519  33.607  35.984  1.00  0.00           H
ATOM   1661  CA  ILE   111      49.585  35.437  35.564  1.00  0.00           C
ATOM   1662  HA  ILE   111      50.453  35.721  34.970  1.00  0.00           H
ATOM   1663  CB  ILE   111      48.374  36.246  35.101  1.00  0.00           C
ATOM   1664  HB  ILE   111      47.612  36.018  35.847  1.00  0.00           H
ATOM   1665  CG2 ILE   111      48.610  37.746  35.098  1.00  0.00           C
ATOM   1666 HG21 ILE   111      47.656  38.174  34.793  1.00  0.00           H
ATOM   1667 HG22 ILE   111      48.992  38.179  36.023  1.00  0.00           H
ATOM   1668 HG23 ILE   111      49.367  37.962  34.344  1.00  0.00           H
ATOM   1669  CG1 ILE   111      47.886  35.915  33.661  1.00  0.00           C
ATOM   1670 HG12 ILE   111      48.374  36.529  32.903  1.00  0.00           H
ATOM   1671 HG13 ILE   111      48.156  34.884  33.431  1.00  0.00           H
ATOM   1672  CD1 ILE   111      46.403  36.051  33.501  1.00  0.00           C
ATOM   1673 HD11 ILE   111      45.908  35.108  33.732  1.00  0.00           H
ATOM   1674 HD12 ILE   111      45.970  36.827  34.134  1.00  0.00           H
ATOM   1675 HD13 ILE   111      46.255  36.471  32.506  1.00  0.00           H
ATOM   1676  C   ILE   111      49.945  35.740  37.018  1.00  0.00           C
ATOM   1677  O   ILE   111      49.244  35.247  37.907  1.00  0.00           O
ATOM   1678  N   GLY   112      51.002  36.482  37.234  1.00  0.00           N
ATOM   1679  H   GLY   112      51.638  36.566  36.454  1.00  0.00           H
ATOM   1680  CA  GLY   112      51.285  37.014  38.626  1.00  0.00           C
ATOM   1681  HA2 GLY   112      50.350  37.109  39.178  1.00  0.00           H
ATOM   1682  HA3 GLY   112      51.975  36.326  39.116  1.00  0.00           H
ATOM   1683  C   GLY   112      51.901  38.474  38.571  1.00  0.00           C
ATOM   1684  O   GLY   112      52.600  38.838  37.671  1.00  0.00           O
ATOM   1685  N   ILE   113      51.611  39.286  39.571  1.00  0.00           N
ATOM   1686  H   ILE   113      51.110  38.845  40.328  1.00  0.00           H
ATOM   1687  CA  ILE   113      51.972  40.728  39.654  1.00  0.00           C
ATOM   1688  HA  ILE   113      52.654  40.756  38.802  1.00  0.00           H
ATOM   1689  CB  ILE   113      50.746  41.551  39.559  1.00  0.00           C
ATOM   1690  HB  ILE   113      50.019  41.267  40.320  1.00  0.00           H
ATOM   1691  CG2 ILE   113      51.143  43.062  39.843  1.00  0.00           C
ATOM   1692 HG21 ILE   113      51.259  43.310  40.897  1.00  0.00           H
ATOM   1693 HG22 ILE   113      51.936  43.309  39.137  1.00  0.00           H
ATOM   1694 HG23 ILE   113      50.268  43.643  39.553  1.00  0.00           H
ATOM   1695  CG1 ILE   113      50.024  41.469  38.165  1.00  0.00           C
ATOM   1696 HG12 ILE   113      50.664  42.003  37.462  1.00  0.00           H
ATOM   1697 HG13 ILE   113      49.941  40.449  37.791  1.00  0.00           H
ATOM   1698  CD1 ILE   113      48.596  41.962  38.132  1.00  0.00           C
ATOM   1699 HD11 ILE   113      48.227  41.820  37.116  1.00  0.00           H
ATOM   1700 HD12 ILE   113      47.971  41.380  38.808  1.00  0.00           H
ATOM   1701 HD13 ILE   113      48.607  43.032  38.342  1.00  0.00           H
ATOM   1702  C   ILE   113      52.708  40.912  41.075  1.00  0.00           C
ATOM   1703  O   ILE   113      52.171  40.559  42.126  1.00  0.00           O
ATOM   1704  N   SER   114      53.847  41.652  41.074  1.00  0.00           N
ATOM   1705  H   SER   114      53.917  42.284  40.290  1.00  0.00           H
ATOM   1706  CA  SER   114      54.706  41.921  42.250  1.00  0.00           C
ATOM   1707  HA  SER   114      54.134  41.843  43.175  1.00  0.00           H
ATOM   1708  CB  SER   114      55.853  40.916  42.398  1.00  0.00           C
ATOM   1709  HB2 SER   114      55.497  39.890  42.316  1.00  0.00           H
ATOM   1710  HB3 SER   114      56.676  41.093  41.705  1.00  0.00           H
ATOM   1711  OG  SER   114      56.291  41.002  43.771  1.00  0.00           O
ATOM   1712  HG  SER   114      55.626  40.615  44.346  1.00  0.00           H
ATOM   1713  C   SER   114      55.284  43.347  42.042  1.00  0.00           C
ATOM   1714  O   SER   114      55.089  43.956  40.988  1.00  0.00           O
ATOM   1715  N   GLY   115      56.088  43.835  42.996  1.00  0.00           N
ATOM   1716  H   GLY   115      56.335  43.122  43.668  1.00  0.00           H
ATOM   1717  CA  GLY   115      56.765  45.119  42.957  1.00  0.00           C
ATOM   1718  HA2 GLY   115      57.767  44.856  43.297  1.00  0.00           H
ATOM   1719  HA3 GLY   115      56.816  45.333  41.889  1.00  0.00           H
ATOM   1720  C   GLY   115      56.125  46.271  43.794  1.00  0.00           C
ATOM   1721  O   GLY   115      54.979  46.216  44.306  1.00  0.00           O
ATOM   1722  N   PRO   116      56.823  47.395  43.860  1.00  0.00           N
ATOM   1723  CD  PRO   116      58.121  47.566  43.318  1.00  0.00           C
ATOM   1724  HD2 PRO   116      58.130  47.152  42.309  1.00  0.00           H
ATOM   1725  HD3 PRO   116      58.881  47.139  43.973  1.00  0.00           H
ATOM   1726  CG  PRO   116      58.311  49.071  43.157  1.00  0.00           C
ATOM   1727  HG2 PRO   116      57.881  49.360  42.198  1.00  0.00           H
ATOM   1728  HG3 PRO   116      59.368  49.285  43.316  1.00  0.00           H
ATOM   1729  CB  PRO   116      57.482  49.600  44.345  1.00  0.00           C
ATOM   1730  HB2 PRO   116      57.106  50.615  44.226  1.00  0.00           H
ATOM   1731  HB3 PRO   116      58.137  49.597  45.216  1.00  0.00           H
ATOM   1732  CA  PRO   116      56.315  48.598  44.510  1.00  0.00           C
ATOM   1733  HA  PRO   116      56.226  48.625  45.596  1.00  0.00           H
ATOM   1734  C   PRO   116      55.060  49.132  43.803  1.00  0.00           C
ATOM   1735  O   PRO   116      55.009  48.992  42.584  1.00  0.00           O
ATOM   1736  N   ASP   117      54.242  49.778  44.654  1.00  0.00           N
ATOM   1737  H   ASP   117      54.493  49.728  45.631  1.00  0.00           H
ATOM   1738  CA  ASP   117      52.979  50.404  44.305  1.00  0.00           C
ATOM   1739  HA  ASP   117      52.199  49.704  44.004  1.00  0.00           H
ATOM   1740  CB  ASP   117      52.440  51.130  45.504  1.00  0.00           C
ATOM   1741  HB2 ASP   117      53.214  51.731  45.980  1.00  0.00           H
ATOM   1742  HB3 ASP   117      51.644  51.835  45.262  1.00  0.00           H
ATOM   1743  CG  ASP   117      51.876  50.179  46.596  1.00  0.00           C
ATOM   1744  OD1 ASP   117      51.633  48.988  46.455  1.00  0.00           O
ATOM   1745  OD2 ASP   117      51.814  50.678  47.735  1.00  0.00           O
ATOM   1746  C   ASP   117      53.068  51.471  43.189  1.00  0.00           C
ATOM   1747  O   ASP   117      52.068  51.705  42.527  1.00  0.00           O
ATOM   1748  N   ASN   118      54.240  52.140  43.028  1.00  0.00           N
ATOM   1749  H   ASN   118      54.938  52.038  43.752  1.00  0.00           H
ATOM   1750  CA  ASN   118      54.613  53.072  41.941  1.00  0.00           C
ATOM   1751  HA  ASN   118      53.644  53.493  41.673  1.00  0.00           H
ATOM   1752  CB  ASN   118      55.496  54.274  42.425  1.00  0.00           C
ATOM   1753  HB2 ASN   118      55.466  55.056  41.666  1.00  0.00           H
ATOM   1754  HB3 ASN   118      55.085  54.726  43.327  1.00  0.00           H
ATOM   1755  CG  ASN   118      57.068  53.952  42.576  1.00  0.00           C
ATOM   1756  OD1 ASN   118      57.729  53.069  41.979  1.00  0.00           O
ATOM   1757  ND2 ASN   118      57.629  54.514  43.582  1.00  0.00           N
ATOM   1758 HD21 ASN   118      58.596  54.226  43.595  1.00  0.00           H
ATOM   1759 HD22 ASN   118      57.265  55.227  44.199  1.00  0.00           H
ATOM   1760  C   ASN   118      55.165  52.526  40.588  1.00  0.00           C
ATOM   1761  O   ASN   118      55.383  53.361  39.730  1.00  0.00           O
ATOM   1762  N   GLY   119      55.344  51.226  40.350  1.00  0.00           N
ATOM   1763  H   GLY   119      55.264  50.549  41.096  1.00  0.00           H
ATOM   1764  CA  GLY   119      55.706  50.722  39.028  1.00  0.00           C
ATOM   1765  HA2 GLY   119      54.965  51.212  38.396  1.00  0.00           H
ATOM   1766  HA3 GLY   119      56.705  51.104  38.814  1.00  0.00           H
ATOM   1767  C   GLY   119      55.603  49.194  38.959  1.00  0.00           C
ATOM   1768  O   GLY   119      56.510  48.606  38.341  1.00  0.00           O
ATOM   1769  N   ALA   120      54.553  48.542  39.443  1.00  0.00           N
ATOM   1770  H   ALA   120      53.772  49.127  39.702  1.00  0.00           H
ATOM   1771  CA  ALA   120      54.448  47.101  39.682  1.00  0.00           C
ATOM   1772  HA  ALA   120      55.316  46.705  40.210  1.00  0.00           H
ATOM   1773  CB  ALA   120      53.300  46.812  40.575  1.00  0.00           C
ATOM   1774  HB1 ALA   120      53.301  47.487  41.432  1.00  0.00           H
ATOM   1775  HB2 ALA   120      52.355  46.927  40.044  1.00  0.00           H
ATOM   1776  HB3 ALA   120      53.249  45.755  40.839  1.00  0.00           H
ATOM   1777  C   ALA   120      54.314  46.366  38.268  1.00  0.00           C
ATOM   1778  O   ALA   120      53.857  47.048  37.304  1.00  0.00           O
ATOM   1779  N   VAL   121      54.806  45.147  38.188  1.00  0.00           N
ATOM   1780  H   VAL   121      54.951  44.601  39.024  1.00  0.00           H
ATOM   1781  CA  VAL   121      54.959  44.341  36.948  1.00  0.00           C
ATOM   1782  HA  VAL   121      54.575  44.860  36.070  1.00  0.00           H
ATOM   1783  CB  VAL   121      56.502  44.181  36.441  1.00  0.00           C
ATOM   1784  HB  VAL   121      56.840  45.213  36.334  1.00  0.00           H
ATOM   1785  CG1 VAL   121      57.389  43.637  37.535  1.00  0.00           C
ATOM   1786 HG11 VAL   121      58.394  43.629  37.112  1.00  0.00           H
ATOM   1787 HG12 VAL   121      57.311  44.291  38.405  1.00  0.00           H
ATOM   1788 HG13 VAL   121      57.039  42.630  37.759  1.00  0.00           H
ATOM   1789  CG2 VAL   121      56.625  43.417  35.152  1.00  0.00           C
ATOM   1790 HG21 VAL   121      57.610  43.571  34.712  1.00  0.00           H
ATOM   1791 HG22 VAL   121      56.480  42.354  35.344  1.00  0.00           H
ATOM   1792 HG23 VAL   121      55.857  43.761  34.459  1.00  0.00           H
ATOM   1793  C   VAL   121      54.217  42.978  36.980  1.00  0.00           C
ATOM   1794  O   VAL   121      54.457  42.134  37.831  1.00  0.00           O
ATOM   1795  N   ALA   122      53.527  42.755  35.866  1.00  0.00           N
ATOM   1796  H   ALA   122      53.620  43.437  35.127  1.00  0.00           H
ATOM   1797  CA  ALA   122      53.094  41.356  35.524  1.00  0.00           C
ATOM   1798  HA  ALA   122      52.788  40.879  36.455  1.00  0.00           H
ATOM   1799  CB  ALA   122      51.826  41.354  34.751  1.00  0.00           C
ATOM   1800  HB1 ALA   122      52.229  41.423  33.740  1.00  0.00           H
ATOM   1801  HB2 ALA   122      51.366  40.376  34.890  1.00  0.00           H
ATOM   1802  HB3 ALA   122      51.157  42.169  35.027  1.00  0.00           H
ATOM   1803  C   ALA   122      54.145  40.477  34.800  1.00  0.00           C
ATOM   1804  O   ALA   122      54.749  40.961  33.883  1.00  0.00           O
ATOM   1805  N   VAL   123      54.281  39.275  35.188  1.00  0.00           N
ATOM   1806  H   VAL   123      53.788  38.922  35.996  1.00  0.00           H
ATOM   1807  CA  VAL   123      54.990  38.208  34.495  1.00  0.00           C
ATOM   1808  HA  VAL   123      55.274  38.546  33.498  1.00  0.00           H
ATOM   1809  CB  VAL   123      56.360  37.862  35.144  1.00  0.00           C
ATOM   1810  HB  VAL   123      56.923  37.465  34.300  1.00  0.00           H
ATOM   1811  CG1 VAL   123      57.145  39.090  35.503  1.00  0.00           C
ATOM   1812 HG11 VAL   123      58.166  38.953  35.862  1.00  0.00           H
ATOM   1813 HG12 VAL   123      57.039  39.745  34.638  1.00  0.00           H
ATOM   1814 HG13 VAL   123      56.587  39.585  36.298  1.00  0.00           H
ATOM   1815  CG2 VAL   123      56.177  37.019  36.458  1.00  0.00           C
ATOM   1816 HG21 VAL   123      55.736  36.085  36.109  1.00  0.00           H
ATOM   1817 HG22 VAL   123      57.192  36.861  36.825  1.00  0.00           H
ATOM   1818 HG23 VAL   123      55.541  37.597  37.127  1.00  0.00           H
ATOM   1819  C   VAL   123      54.057  37.032  34.244  1.00  0.00           C
ATOM   1820  O   VAL   123      53.337  36.580  35.108  1.00  0.00           O
ATOM   1821  N   LEU   124      54.042  36.571  33.007  1.00  0.00           N
ATOM   1822  H   LEU   124      54.679  36.994  32.346  1.00  0.00           H
ATOM   1823  CA  LEU   124      53.154  35.537  32.545  1.00  0.00           C
ATOM   1824  HA  LEU   124      52.304  35.325  33.192  1.00  0.00           H
ATOM   1825  CB  LEU   124      52.523  35.988  31.228  1.00  0.00           C
ATOM   1826  HB2 LEU   124      53.237  36.471  30.560  1.00  0.00           H
ATOM   1827  HB3 LEU   124      52.120  35.127  30.693  1.00  0.00           H
ATOM   1828  CG  LEU   124      51.312  36.943  31.494  1.00  0.00           C
ATOM   1829  HG  LEU   124      50.554  36.457  32.109  1.00  0.00           H
ATOM   1830  CD1 LEU   124      51.746  38.335  32.101  1.00  0.00           C
ATOM   1831 HD11 LEU   124      51.867  38.271  33.182  1.00  0.00           H
ATOM   1832 HD12 LEU   124      52.620  38.669  31.542  1.00  0.00           H
ATOM   1833 HD13 LEU   124      51.019  39.134  31.953  1.00  0.00           H
ATOM   1834  CD2 LEU   124      50.813  37.219  30.110  1.00  0.00           C
ATOM   1835 HD21 LEU   124      49.877  37.779  30.083  1.00  0.00           H
ATOM   1836 HD22 LEU   124      51.592  37.697  29.516  1.00  0.00           H
ATOM   1837 HD23 LEU   124      50.534  36.303  29.590  1.00  0.00           H
ATOM   1838  C   LEU   124      53.860  34.191  32.260  1.00  0.00           C
ATOM   1839  O   LEU   124      55.006  34.199  31.739  1.00  0.00           O
ATOM   1840  N   LYS   125      53.257  33.079  32.614  1.00  0.00           N
ATOM   1841  H   LYS   125      52.379  33.191  33.102  1.00  0.00           H
ATOM   1842  CA  LYS   125      53.901  31.751  32.577  1.00  0.00           C
ATOM   1843  HA  LYS   125      54.908  31.789  32.160  1.00  0.00           H
ATOM   1844  CB  LYS   125      54.186  31.313  33.999  1.00  0.00           C
ATOM   1845  HB2 LYS   125      53.199  31.203  34.449  1.00  0.00           H
ATOM   1846  HB3 LYS   125      54.796  30.413  33.922  1.00  0.00           H
ATOM   1847  CG  LYS   125      54.936  32.322  34.821  1.00  0.00           C
ATOM   1848  HG2 LYS   125      55.742  32.711  34.198  1.00  0.00           H
ATOM   1849  HG3 LYS   125      54.345  33.233  34.910  1.00  0.00           H
ATOM   1850  CD  LYS   125      55.578  31.910  36.171  1.00  0.00           C
ATOM   1851  HD2 LYS   125      56.309  32.664  36.461  1.00  0.00           H
ATOM   1852  HD3 LYS   125      54.793  31.929  36.928  1.00  0.00           H
ATOM   1853  CE  LYS   125      56.366  30.581  36.074  1.00  0.00           C
ATOM   1854  HE2 LYS   125      55.635  29.788  35.915  1.00  0.00           H
ATOM   1855  HE3 LYS   125      57.086  30.499  35.260  1.00  0.00           H
ATOM   1856  NZ  LYS   125      57.176  30.398  37.268  1.00  0.00           N
ATOM   1857  HZ1 LYS   125      57.865  31.120  37.428  1.00  0.00           H
ATOM   1858  HZ2 LYS   125      56.671  30.308  38.137  1.00  0.00           H
ATOM   1859  HZ3 LYS   125      57.694  29.543  37.125  1.00  0.00           H
ATOM   1860  C   LYS   125      53.021  30.790  31.801  1.00  0.00           C
ATOM   1861  O   LYS   125      51.760  30.740  31.940  1.00  0.00           O
ATOM   1862  N   TYR   126      53.796  30.015  31.030  1.00  0.00           N
ATOM   1863  H   TYR   126      54.729  30.330  30.803  1.00  0.00           H
ATOM   1864  CA  TYR   126      53.173  29.058  30.147  1.00  0.00           C
ATOM   1865  HA  TYR   126      52.186  28.779  30.515  1.00  0.00           H
ATOM   1866  CB  TYR   126      52.966  29.716  28.756  1.00  0.00           C
ATOM   1867  HB2 TYR   126      52.349  30.595  28.941  1.00  0.00           H
ATOM   1868  HB3 TYR   126      53.955  29.851  28.317  1.00  0.00           H
ATOM   1869  CG  TYR   126      52.236  28.826  27.772  1.00  0.00           C
ATOM   1870  CD1 TYR   126      52.825  28.415  26.535  1.00  0.00           C
ATOM   1871  HD1 TYR   126      53.900  28.400  26.438  1.00  0.00           H
ATOM   1872  CE1 TYR   126      52.083  27.646  25.626  1.00  0.00           C
ATOM   1873  HE1 TYR   126      52.542  27.274  24.723  1.00  0.00           H
ATOM   1874  CZ  TYR   126      50.705  27.542  25.866  1.00  0.00           C
ATOM   1875  OH  TYR   126      49.973  26.890  24.985  1.00  0.00           O
ATOM   1876  HH  TYR   126      49.049  27.149  25.010  1.00  0.00           H
ATOM   1877  CE2 TYR   126      50.113  27.963  27.062  1.00  0.00           C
ATOM   1878  HE2 TYR   126      49.060  27.825  27.255  1.00  0.00           H
ATOM   1879  CD2 TYR   126      50.820  28.630  28.027  1.00  0.00           C
ATOM   1880  HD2 TYR   126      50.501  28.885  29.027  1.00  0.00           H
ATOM   1881  C   TYR   126      53.995  27.755  30.073  1.00  0.00           C
ATOM   1882  O   TYR   126      55.232  27.802  30.042  1.00  0.00           O
ATOM   1883  N   ASN   127      53.352  26.590  30.166  1.00  0.00           N
ATOM   1884  H   ASN   127      52.356  26.519  30.014  1.00  0.00           H
ATOM   1885  CA  ASN   127      54.086  25.362  30.531  1.00  0.00           C
ATOM   1886  HA  ASN   127      53.301  24.666  30.828  1.00  0.00           H
ATOM   1887  CB  ASN   127      54.852  24.794  29.320  1.00  0.00           C
ATOM   1888  HB2 ASN   127      55.661  25.460  29.023  1.00  0.00           H
ATOM   1889  HB3 ASN   127      55.346  23.873  29.632  1.00  0.00           H
ATOM   1890  CG  ASN   127      53.974  24.497  28.157  1.00  0.00           C
ATOM   1891  OD1 ASN   127      52.990  23.797  28.232  1.00  0.00           O
ATOM   1892  ND2 ASN   127      54.276  25.051  27.014  1.00  0.00           N
ATOM   1893 HD21 ASN   127      53.698  24.791  26.228  1.00  0.00           H
ATOM   1894 HD22 ASN   127      55.063  25.683  27.032  1.00  0.00           H
ATOM   1895  C   ASN   127      54.974  25.501  31.793  1.00  0.00           C
ATOM   1896  O   ASN   127      56.042  24.915  31.849  1.00  0.00           O
ATOM   1897  N   GLY   128      54.623  26.373  32.725  1.00  0.00           N
ATOM   1898  H   GLY   128      53.723  26.794  32.537  1.00  0.00           H
ATOM   1899  CA  GLY   128      55.383  26.833  33.896  1.00  0.00           C
ATOM   1900  HA2 GLY   128      54.622  27.268  34.545  1.00  0.00           H
ATOM   1901  HA3 GLY   128      55.741  25.896  34.324  1.00  0.00           H
ATOM   1902  C   GLY   128      56.592  27.676  33.588  1.00  0.00           C
ATOM   1903  O   GLY   128      57.263  27.922  34.575  1.00  0.00           O
ATOM   1904  N   ILE   129      56.935  28.085  32.392  1.00  0.00           N
ATOM   1905  H   ILE   129      56.472  27.724  31.570  1.00  0.00           H
ATOM   1906  CA  ILE   129      58.124  28.842  32.062  1.00  0.00           C
ATOM   1907  HA  ILE   129      58.873  28.709  32.843  1.00  0.00           H
ATOM   1908  CB  ILE   129      58.771  28.390  30.740  1.00  0.00           C
ATOM   1909  HB  ILE   129      58.158  28.714  29.899  1.00  0.00           H
ATOM   1910  CG2 ILE   129      60.132  28.974  30.409  1.00  0.00           C
ATOM   1911 HG21 ILE   129      60.014  30.038  30.205  1.00  0.00           H
ATOM   1912 HG22 ILE   129      60.772  28.791  31.273  1.00  0.00           H
ATOM   1913 HG23 ILE   129      60.482  28.541  29.473  1.00  0.00           H
ATOM   1914  CG1 ILE   129      58.803  26.853  30.635  1.00  0.00           C
ATOM   1915 HG12 ILE   129      58.994  26.395  31.605  1.00  0.00           H
ATOM   1916 HG13 ILE   129      57.798  26.455  30.493  1.00  0.00           H
ATOM   1917  CD1 ILE   129      59.790  26.187  29.633  1.00  0.00           C
ATOM   1918 HD11 ILE   129      60.835  26.244  29.940  1.00  0.00           H
ATOM   1919 HD12 ILE   129      59.620  25.115  29.533  1.00  0.00           H
ATOM   1920 HD13 ILE   129      59.688  26.563  28.615  1.00  0.00           H
ATOM   1921  C   ILE   129      57.774  30.341  31.878  1.00  0.00           C
ATOM   1922  O   ILE   129      56.722  30.607  31.273  1.00  0.00           O
ATOM   1923  N   ILE   130      58.687  31.228  32.345  1.00  0.00           N
ATOM   1924  H   ILE   130      59.555  30.915  32.756  1.00  0.00           H
ATOM   1925  CA  ILE   130      58.563  32.672  32.054  1.00  0.00           C
ATOM   1926  HA  ILE   130      57.666  32.950  32.609  1.00  0.00           H
ATOM   1927  CB  ILE   130      59.753  33.517  32.625  1.00  0.00           C
ATOM   1928  HB  ILE   130      60.660  33.182  32.122  1.00  0.00           H
ATOM   1929  CG2 ILE   130      59.572  35.046  32.293  1.00  0.00           C
ATOM   1930 HG21 ILE   130      60.496  35.616  32.398  1.00  0.00           H
ATOM   1931 HG22 ILE   130      59.346  35.211  31.239  1.00  0.00           H
ATOM   1932 HG23 ILE   130      58.767  35.541  32.836  1.00  0.00           H
ATOM   1933  CG1 ILE   130      59.945  33.396  34.138  1.00  0.00           C
ATOM   1934 HG12 ILE   130      60.344  32.395  34.296  1.00  0.00           H
ATOM   1935 HG13 ILE   130      60.646  34.162  34.470  1.00  0.00           H
ATOM   1936  CD1 ILE   130      58.698  33.477  35.036  1.00  0.00           C
ATOM   1937 HD11 ILE   130      58.115  34.382  34.868  1.00  0.00           H
ATOM   1938 HD12 ILE   130      58.116  32.560  34.940  1.00  0.00           H
ATOM   1939 HD13 ILE   130      59.026  33.566  36.072  1.00  0.00           H
ATOM   1940  C   ILE   130      58.485  32.975  30.559  1.00  0.00           C
ATOM   1941  O   ILE   130      59.385  32.654  29.802  1.00  0.00           O
ATOM   1942  N   THR   131      57.348  33.563  30.228  1.00  0.00           N
ATOM   1943  H   THR   131      56.633  33.775  30.911  1.00  0.00           H
ATOM   1944  CA  THR   131      56.939  33.652  28.786  1.00  0.00           C
ATOM   1945  HA  THR   131      57.721  33.392  28.072  1.00  0.00           H
ATOM   1946  CB  THR   131      55.849  32.602  28.577  1.00  0.00           C
ATOM   1947  HB  THR   131      55.052  32.641  29.319  1.00  0.00           H
ATOM   1948  CG2 THR   131      55.322  32.630  27.121  1.00  0.00           C
ATOM   1949 HG21 THR   131      54.766  31.715  26.915  1.00  0.00           H
ATOM   1950 HG22 THR   131      54.590  33.431  27.040  1.00  0.00           H
ATOM   1951 HG23 THR   131      56.169  32.694  26.436  1.00  0.00           H
ATOM   1952  OG1 THR   131      56.412  31.356  28.636  1.00  0.00           O
ATOM   1953  HG1 THR   131      56.634  31.175  29.553  1.00  0.00           H
ATOM   1954  C   THR   131      56.350  35.021  28.301  1.00  0.00           C
ATOM   1955  O   THR   131      56.500  35.318  27.128  1.00  0.00           O
ATOM   1956  N   ASP   132      55.815  35.861  29.181  1.00  0.00           N
ATOM   1957  H   ASP   132      55.463  35.499  30.056  1.00  0.00           H
ATOM   1958  CA  ASP   132      55.581  37.254  28.757  1.00  0.00           C
ATOM   1959  HA  ASP   132      56.428  37.582  28.155  1.00  0.00           H
ATOM   1960  CB  ASP   132      54.295  37.335  27.878  1.00  0.00           C
ATOM   1961  HB2 ASP   132      54.356  36.529  27.147  1.00  0.00           H
ATOM   1962  HB3 ASP   132      53.438  37.283  28.549  1.00  0.00           H
ATOM   1963  CG  ASP   132      54.199  38.662  27.041  1.00  0.00           C
ATOM   1964  OD1 ASP   132      55.278  39.196  26.741  1.00  0.00           O
ATOM   1965  OD2 ASP   132      53.081  39.126  26.722  1.00  0.00           O
ATOM   1966  C   ASP   132      55.576  38.238  29.934  1.00  0.00           C
ATOM   1967  O   ASP   132      55.336  37.828  31.021  1.00  0.00           O
ATOM   1968  N   THR   133      55.855  39.518  29.688  1.00  0.00           N
ATOM   1969  H   THR   133      55.993  39.816  28.733  1.00  0.00           H
ATOM   1970  CA  THR   133      55.752  40.601  30.777  1.00  0.00           C
ATOM   1971  HA  THR   133      55.321  40.095  31.642  1.00  0.00           H
ATOM   1972  CB  THR   133      57.191  41.214  31.044  1.00  0.00           C
ATOM   1973  HB  THR   133      57.755  41.339  30.119  1.00  0.00           H
ATOM   1974  CG2 THR   133      57.253  42.363  32.005  1.00  0.00           C
ATOM   1975 HG21 THR   133      56.730  43.198  31.540  1.00  0.00           H
ATOM   1976 HG22 THR   133      56.768  42.117  32.949  1.00  0.00           H
ATOM   1977 HG23 THR   133      58.318  42.561  32.130  1.00  0.00           H
ATOM   1978  OG1 THR   133      57.862  40.187  31.670  1.00  0.00           O
ATOM   1979  HG1 THR   133      58.213  39.533  31.061  1.00  0.00           H
ATOM   1980  C   THR   133      54.791  41.724  30.436  1.00  0.00           C
ATOM   1981  O   THR   133      54.665  42.161  29.286  1.00  0.00           O
ATOM   1982  N   ILE   134      54.125  42.205  31.460  1.00  0.00           N
ATOM   1983  H   ILE   134      54.355  41.863  32.383  1.00  0.00           H
ATOM   1984  CA  ILE   134      53.287  43.425  31.338  1.00  0.00           C
ATOM   1985  HA  ILE   134      53.560  43.923  30.407  1.00  0.00           H
ATOM   1986  CB  ILE   134      51.780  43.194  31.228  1.00  0.00           C
ATOM   1987  HB  ILE   134      51.312  43.100  32.209  1.00  0.00           H
ATOM   1988  CG2 ILE   134      51.157  44.336  30.442  1.00  0.00           C
ATOM   1989 HG21 ILE   134      51.367  45.243  31.007  1.00  0.00           H
ATOM   1990 HG22 ILE   134      51.411  44.405  29.384  1.00  0.00           H
ATOM   1991 HG23 ILE   134      50.085  44.318  30.644  1.00  0.00           H
ATOM   1992  CG1 ILE   134      51.530  41.815  30.539  1.00  0.00           C
ATOM   1993 HG12 ILE   134      51.984  41.860  29.548  1.00  0.00           H
ATOM   1994 HG13 ILE   134      51.949  41.038  31.178  1.00  0.00           H
ATOM   1995  CD1 ILE   134      49.987  41.483  30.310  1.00  0.00           C
ATOM   1996 HD11 ILE   134      49.854  40.408  30.187  1.00  0.00           H
ATOM   1997 HD12 ILE   134      49.428  41.827  31.179  1.00  0.00           H
ATOM   1998 HD13 ILE   134      49.656  41.990  29.405  1.00  0.00           H
ATOM   1999  C   ILE   134      53.554  44.455  32.492  1.00  0.00           C
ATOM   2000  O   ILE   134      53.086  44.316  33.589  1.00  0.00           O
ATOM   2001  N   LYS   135      54.266  45.537  32.170  1.00  0.00           N
ATOM   2002  H   LYS   135      54.648  45.500  31.236  1.00  0.00           H
ATOM   2003  CA  LYS   135      54.576  46.640  33.018  1.00  0.00           C
ATOM   2004  HA  LYS   135      54.916  46.199  33.955  1.00  0.00           H
ATOM   2005  CB  LYS   135      55.768  47.516  32.486  1.00  0.00           C
ATOM   2006  HB2 LYS   135      55.432  47.963  31.550  1.00  0.00           H
ATOM   2007  HB3 LYS   135      56.058  48.233  33.255  1.00  0.00           H
ATOM   2008  CG  LYS   135      57.017  46.672  32.183  1.00  0.00           C
ATOM   2009  HG2 LYS   135      57.420  46.204  33.081  1.00  0.00           H
ATOM   2010  HG3 LYS   135      56.610  45.918  31.510  1.00  0.00           H
ATOM   2011  CD  LYS   135      58.063  47.514  31.557  1.00  0.00           C
ATOM   2012  HD2 LYS   135      58.911  46.868  31.330  1.00  0.00           H
ATOM   2013  HD3 LYS   135      57.712  47.856  30.584  1.00  0.00           H
ATOM   2014  CE  LYS   135      58.580  48.694  32.275  1.00  0.00           C
ATOM   2015  HE2 LYS   135      57.732  49.336  32.513  1.00  0.00           H
ATOM   2016  HE3 LYS   135      58.941  48.561  33.295  1.00  0.00           H
ATOM   2017  NZ  LYS   135      59.620  49.424  31.499  1.00  0.00           N
ATOM   2018  HZ1 LYS   135      60.177  48.708  31.054  1.00  0.00           H
ATOM   2019  HZ2 LYS   135      59.209  49.878  30.697  1.00  0.00           H
ATOM   2020  HZ3 LYS   135      60.144  50.063  32.080  1.00  0.00           H
ATOM   2021  C   LYS   135      53.370  47.570  33.252  1.00  0.00           C
ATOM   2022  O   LYS   135      52.695  47.828  32.221  1.00  0.00           O
ATOM   2023  N   SER   136      53.358  48.324  34.371  1.00  0.00           N
ATOM   2024  H   SER   136      54.142  48.076  34.958  1.00  0.00           H
ATOM   2025  CA  SER   136      52.555  49.442  34.855  1.00  0.00           C
ATOM   2026  HA  SER   136      51.608  49.056  35.233  1.00  0.00           H
ATOM   2027  CB  SER   136      53.330  49.953  36.069  1.00  0.00           C
ATOM   2028  HB2 SER   136      53.497  49.110  36.741  1.00  0.00           H
ATOM   2029  HB3 SER   136      54.329  50.299  35.803  1.00  0.00           H
ATOM   2030  OG  SER   136      52.604  51.010  36.733  1.00  0.00           O
ATOM   2031  HG  SER   136      51.695  50.709  36.672  1.00  0.00           H
ATOM   2032  C   SER   136      52.389  50.596  33.744  1.00  0.00           C
ATOM   2033  O   SER   136      53.286  50.813  32.935  1.00  0.00           O
ATOM   2034  N   TRP   137      51.201  51.227  33.752  1.00  0.00           N
ATOM   2035  H   TRP   137      50.519  50.869  34.406  1.00  0.00           H
ATOM   2036  CA  TRP   137      50.963  52.350  32.847  1.00  0.00           C
ATOM   2037  HA  TRP   137      51.940  52.718  32.535  1.00  0.00           H
ATOM   2038  CB  TRP   137      50.260  51.712  31.580  1.00  0.00           C
ATOM   2039  HB2 TRP   137      50.267  52.469  30.796  1.00  0.00           H
ATOM   2040  HB3 TRP   137      50.801  50.837  31.219  1.00  0.00           H
ATOM   2041  CG  TRP   137      48.924  51.279  31.927  1.00  0.00           C
ATOM   2042  CD1 TRP   137      47.841  52.101  32.202  1.00  0.00           C
ATOM   2043  HD1 TRP   137      47.819  53.167  32.029  1.00  0.00           H
ATOM   2044  NE1 TRP   137      46.752  51.274  32.605  1.00  0.00           N
ATOM   2045  HE1 TRP   137      45.875  51.678  32.899  1.00  0.00           H
ATOM   2046  CE2 TRP   137      47.068  49.993  32.619  1.00  0.00           C
ATOM   2047  CZ2 TRP   137      46.349  48.826  32.941  1.00  0.00           C
ATOM   2048  HZ2 TRP   137      45.295  48.812  33.175  1.00  0.00           H
ATOM   2049  CH2 TRP   137      47.009  47.630  33.016  1.00  0.00           C
ATOM   2050  HH2 TRP   137      46.558  46.739  33.426  1.00  0.00           H
ATOM   2051  CZ3 TRP   137      48.328  47.506  32.559  1.00  0.00           C
ATOM   2052  HZ3 TRP   137      48.765  46.519  32.513  1.00  0.00           H
ATOM   2053  CE3 TRP   137      48.969  48.662  32.106  1.00  0.00           C
ATOM   2054  HE3 TRP   137      50.006  48.635  31.802  1.00  0.00           H
ATOM   2055  CD2 TRP   137      48.449  49.967  32.298  1.00  0.00           C
ATOM   2056  C   TRP   137      50.329  53.530  33.516  1.00  0.00           C
ATOM   2057  O   TRP   137      50.261  54.611  32.894  1.00  0.00           O
ATOM   2058  N   ARG   138      49.835  53.504  34.730  1.00  0.00           N
ATOM   2059  H   ARG   138      49.805  52.602  35.182  1.00  0.00           H
ATOM   2060  CA  ARG   138      49.325  54.574  35.520  1.00  0.00           C
ATOM   2061  HA  ARG   138      49.791  55.466  35.102  1.00  0.00           H
ATOM   2062  CB  ARG   138      47.733  54.663  35.491  1.00  0.00           C
ATOM   2063  HB2 ARG   138      47.565  54.640  34.414  1.00  0.00           H
ATOM   2064  HB3 ARG   138      47.319  53.780  35.976  1.00  0.00           H
ATOM   2065  CG  ARG   138      47.122  55.948  35.996  1.00  0.00           C
ATOM   2066  HG2 ARG   138      46.048  55.993  35.821  1.00  0.00           H
ATOM   2067  HG3 ARG   138      47.231  55.958  37.081  1.00  0.00           H
ATOM   2068  CD  ARG   138      47.738  57.194  35.411  1.00  0.00           C
ATOM   2069  HD2 ARG   138      48.737  57.274  35.837  1.00  0.00           H
ATOM   2070  HD3 ARG   138      47.809  57.229  34.324  1.00  0.00           H
ATOM   2071  NE  ARG   138      47.042  58.373  35.926  1.00  0.00           N
ATOM   2072  HE  ARG   138      46.438  58.959  35.367  1.00  0.00           H
ATOM   2073  CZ  ARG   138      47.211  58.875  37.195  1.00  0.00           C
ATOM   2074  NH1 ARG   138      48.117  58.339  38.003  1.00  0.00           N
ATOM   2075 HH11 ARG   138      48.904  57.887  37.562  1.00  0.00           H
ATOM   2076 HH12 ARG   138      48.155  58.699  38.947  1.00  0.00           H
ATOM   2077  NH2 ARG   138      46.427  59.858  37.627  1.00  0.00           N
ATOM   2078 HH21 ARG   138      45.717  60.133  36.963  1.00  0.00           H
ATOM   2079 HH22 ARG   138      46.558  60.092  38.600  1.00  0.00           H
ATOM   2080  C   ARG   138      49.931  54.710  36.863  1.00  0.00           C
ATOM   2081  O   ARG   138      49.599  55.556  37.701  1.00  0.00           O
ATOM   2082  N   ASN   139      50.780  53.735  37.305  1.00  0.00           N
ATOM   2083  H   ASN   139      50.866  52.952  36.672  1.00  0.00           H
ATOM   2084  CA  ASN   139      51.617  53.867  38.408  1.00  0.00           C
ATOM   2085  HA  ASN   139      52.172  52.931  38.454  1.00  0.00           H
ATOM   2086  CB  ASN   139      52.721  54.883  38.137  1.00  0.00           C
ATOM   2087  HB2 ASN   139      52.216  55.849  38.093  1.00  0.00           H
ATOM   2088  HB3 ASN   139      53.544  54.758  38.840  1.00  0.00           H
ATOM   2089  CG  ASN   139      53.323  54.869  36.655  1.00  0.00           C
ATOM   2090  OD1 ASN   139      53.214  55.914  35.973  1.00  0.00           O
ATOM   2091  ND2 ASN   139      53.677  53.713  36.102  1.00  0.00           N
ATOM   2092 HD21 ASN   139      54.136  53.832  35.210  1.00  0.00           H
ATOM   2093 HD22 ASN   139      53.670  52.812  36.559  1.00  0.00           H
ATOM   2094  C   ASN   139      50.988  53.975  39.803  1.00  0.00           C
ATOM   2095  O   ASN   139      51.536  54.641  40.742  1.00  0.00           O
ATOM   2096  N   ASN   140      49.859  53.344  40.101  1.00  0.00           N
ATOM   2097  H   ASN   140      49.229  53.035  39.374  1.00  0.00           H
ATOM   2098  CA  ASN   140      49.332  53.126  41.455  1.00  0.00           C
ATOM   2099  HA  ASN   140      50.146  53.153  42.180  1.00  0.00           H
ATOM   2100  CB  ASN   140      48.416  54.384  41.783  1.00  0.00           C
ATOM   2101  HB2 ASN   140      48.996  55.296  41.921  1.00  0.00           H
ATOM   2102  HB3 ASN   140      47.716  54.422  40.949  1.00  0.00           H
ATOM   2103  CG  ASN   140      47.638  54.255  43.160  1.00  0.00           C
ATOM   2104  OD1 ASN   140      46.431  54.219  43.261  1.00  0.00           O
ATOM   2105  ND2 ASN   140      48.328  54.441  44.222  1.00  0.00           N
ATOM   2106 HD21 ASN   140      47.869  54.352  45.117  1.00  0.00           H
ATOM   2107 HD22 ASN   140      49.322  54.579  44.109  1.00  0.00           H
ATOM   2108  C   ASN   140      48.709  51.732  41.472  1.00  0.00           C
ATOM   2109  O   ASN   140      47.468  51.573  41.382  1.00  0.00           O
ATOM   2110  N   ILE   141      49.538  50.711  41.687  1.00  0.00           N
ATOM   2111  H   ILE   141      50.503  50.951  41.864  1.00  0.00           H
ATOM   2112  CA  ILE   141      49.220  49.267  41.823  1.00  0.00           C
ATOM   2113  HA  ILE   141      50.118  48.674  41.992  1.00  0.00           H
ATOM   2114  CB  ILE   141      48.371  49.085  43.097  1.00  0.00           C
ATOM   2115  HB  ILE   141      47.525  49.765  42.991  1.00  0.00           H
ATOM   2116  CG2 ILE   141      47.841  47.654  43.398  1.00  0.00           C
ATOM   2117 HG21 ILE   141      47.361  47.185  42.539  1.00  0.00           H
ATOM   2118 HG22 ILE   141      48.645  46.935  43.559  1.00  0.00           H
ATOM   2119 HG23 ILE   141      47.172  47.638  44.259  1.00  0.00           H
ATOM   2120  CG1 ILE   141      49.154  49.539  44.355  1.00  0.00           C
ATOM   2121 HG12 ILE   141      49.922  48.770  44.440  1.00  0.00           H
ATOM   2122 HG13 ILE   141      49.607  50.506  44.134  1.00  0.00           H
ATOM   2123  CD1 ILE   141      48.227  49.752  45.607  1.00  0.00           C
ATOM   2124 HD11 ILE   141      47.781  48.843  46.011  1.00  0.00           H
ATOM   2125 HD12 ILE   141      48.700  50.287  46.430  1.00  0.00           H
ATOM   2126 HD13 ILE   141      47.446  50.426  45.252  1.00  0.00           H
ATOM   2127  C   ILE   141      48.569  48.681  40.527  1.00  0.00           C
ATOM   2128  O   ILE   141      47.360  48.663  40.398  1.00  0.00           O
ATOM   2129  N   LEU   142      49.347  48.016  39.729  1.00  0.00           N
ATOM   2130  H   LEU   142      50.332  48.150  39.905  1.00  0.00           H
ATOM   2131  CA  LEU   142      48.948  47.009  38.739  1.00  0.00           C
ATOM   2132  HA  LEU   142      48.350  47.445  37.939  1.00  0.00           H
ATOM   2133  CB  LEU   142      50.207  46.482  37.986  1.00  0.00           C
ATOM   2134  HB2 LEU   142      50.745  47.395  37.733  1.00  0.00           H
ATOM   2135  HB3 LEU   142      50.879  45.860  38.577  1.00  0.00           H
ATOM   2136  CG  LEU   142      50.005  45.787  36.674  1.00  0.00           C
ATOM   2137  HG  LEU   142      49.275  44.992  36.820  1.00  0.00           H
ATOM   2138  CD1 LEU   142      49.529  46.705  35.587  1.00  0.00           C
ATOM   2139 HD11 LEU   142      49.979  47.697  35.599  1.00  0.00           H
ATOM   2140 HD12 LEU   142      49.761  46.251  34.624  1.00  0.00           H
ATOM   2141 HD13 LEU   142      48.448  46.699  35.736  1.00  0.00           H
ATOM   2142  CD2 LEU   142      51.418  45.120  36.286  1.00  0.00           C
ATOM   2143 HD21 LEU   142      52.068  45.958  36.034  1.00  0.00           H
ATOM   2144 HD22 LEU   142      51.883  44.658  37.157  1.00  0.00           H
ATOM   2145 HD23 LEU   142      51.357  44.376  35.491  1.00  0.00           H
ATOM   2146  C   LEU   142      48.184  45.848  39.317  1.00  0.00           C
ATOM   2147  O   LEU   142      48.628  45.410  40.331  1.00  0.00           O
ATOM   2148  N   ARG   143      47.084  45.355  38.750  1.00  0.00           N
ATOM   2149  H   ARG   143      46.680  45.907  38.007  1.00  0.00           H
ATOM   2150  CA  ARG   143      46.222  44.233  39.342  1.00  0.00           C
ATOM   2151  HA  ARG   143      46.968  43.686  39.917  1.00  0.00           H
ATOM   2152  CB  ARG   143      45.310  44.776  40.419  1.00  0.00           C
ATOM   2153  HB2 ARG   143      44.546  44.073  40.751  1.00  0.00           H
ATOM   2154  HB3 ARG   143      45.869  44.959  41.338  1.00  0.00           H
ATOM   2155  CG  ARG   143      44.559  46.023  39.989  1.00  0.00           C
ATOM   2156  HG2 ARG   143      45.172  46.594  39.292  1.00  0.00           H
ATOM   2157  HG3 ARG   143      43.650  45.709  39.477  1.00  0.00           H
ATOM   2158  CD  ARG   143      44.212  47.005  41.122  1.00  0.00           C
ATOM   2159  HD2 ARG   143      43.692  46.369  41.840  1.00  0.00           H
ATOM   2160  HD3 ARG   143      45.148  47.462  41.445  1.00  0.00           H
ATOM   2161  NE  ARG   143      43.332  48.148  40.698  1.00  0.00           N
ATOM   2162  HE  ARG   143      42.357  47.897  40.616  1.00  0.00           H
ATOM   2163  CZ  ARG   143      43.528  49.499  40.746  1.00  0.00           C
ATOM   2164  NH1 ARG   143      42.545  50.312  40.724  1.00  0.00           N
ATOM   2165 HH11 ARG   143      41.588  50.001  40.633  1.00  0.00           H
ATOM   2166 HH12 ARG   143      42.752  51.297  40.644  1.00  0.00           H
ATOM   2167  NH2 ARG   143      44.763  50.008  40.884  1.00  0.00           N
ATOM   2168 HH21 ARG   143      45.566  49.425  40.691  1.00  0.00           H
ATOM   2169 HH22 ARG   143      44.870  51.012  40.877  1.00  0.00           H
ATOM   2170  C   ARG   143      45.543  43.336  38.357  1.00  0.00           C
ATOM   2171  O   ARG   143      45.501  43.661  37.155  1.00  0.00           O
ATOM   2172  N   THR   144      44.981  42.220  38.806  1.00  0.00           N
ATOM   2173  H   THR   144      44.956  42.151  39.813  1.00  0.00           H
ATOM   2174  CA  THR   144      44.317  41.263  37.924  1.00  0.00           C
ATOM   2175  HA  THR   144      43.746  41.761  37.141  1.00  0.00           H
ATOM   2176  CB  THR   144      45.352  40.304  37.304  1.00  0.00           C
ATOM   2177  HB  THR   144      46.195  40.884  36.926  1.00  0.00           H
ATOM   2178  CG2 THR   144      46.008  39.343  38.254  1.00  0.00           C
ATOM   2179 HG21 THR   144      46.728  38.643  37.828  1.00  0.00           H
ATOM   2180 HG22 THR   144      46.343  39.830  39.169  1.00  0.00           H
ATOM   2181 HG23 THR   144      45.302  38.634  38.688  1.00  0.00           H
ATOM   2182  OG1 THR   144      44.793  39.551  36.249  1.00  0.00           O
ATOM   2183  HG1 THR   144      44.754  40.106  35.467  1.00  0.00           H
ATOM   2184  C   THR   144      43.235  40.410  38.680  1.00  0.00           C
ATOM   2185  O   THR   144      43.039  40.735  39.820  1.00  0.00           O
ATOM   2186  N   GLN   145      42.607  39.386  38.029  1.00  0.00           N
ATOM   2187  H   GLN   145      43.106  39.139  37.187  1.00  0.00           H
ATOM   2188  CA  GLN   145      41.282  38.789  38.395  1.00  0.00           C
ATOM   2189  HA  GLN   145      40.687  39.696  38.502  1.00  0.00           H
ATOM   2190  CB  GLN   145      40.801  37.808  37.361  1.00  0.00           C
ATOM   2191  HB2 GLN   145      41.520  36.989  37.345  1.00  0.00           H
ATOM   2192  HB3 GLN   145      39.864  37.561  37.860  1.00  0.00           H
ATOM   2193  CG  GLN   145      40.508  38.363  35.963  1.00  0.00           C
ATOM   2194  HG2 GLN   145      39.706  39.101  35.979  1.00  0.00           H
ATOM   2195  HG3 GLN   145      41.427  38.747  35.521  1.00  0.00           H
ATOM   2196  CD  GLN   145      40.023  37.083  35.257  1.00  0.00           C
ATOM   2197  OE1 GLN   145      40.448  36.834  34.139  1.00  0.00           O
ATOM   2198  NE2 GLN   145      39.224  36.240  35.831  1.00  0.00           N
ATOM   2199 HE21 GLN   145      38.701  36.378  36.683  1.00  0.00           H
ATOM   2200 HE22 GLN   145      38.950  35.413  35.321  1.00  0.00           H
ATOM   2201  C   GLN   145      41.111  38.222  39.770  1.00  0.00           C
ATOM   2202  O   GLN   145      40.029  38.350  40.270  1.00  0.00           O
ATOM   2203  N   GLU   146      42.112  37.527  40.304  1.00  0.00           N
ATOM   2204  H   GLU   146      43.015  37.672  39.877  1.00  0.00           H
ATOM   2205  CA  GLU   146      42.062  36.757  41.596  1.00  0.00           C
ATOM   2206  HA  GLU   146      43.068  36.399  41.815  1.00  0.00           H
ATOM   2207  CB  GLU   146      41.606  37.531  42.853  1.00  0.00           C
ATOM   2208  HB2 GLU   146      40.550  37.792  42.798  1.00  0.00           H
ATOM   2209  HB3 GLU   146      41.606  36.847  43.701  1.00  0.00           H
ATOM   2210  CG  GLU   146      42.465  38.794  43.107  1.00  0.00           C
ATOM   2211  HG2 GLU   146      42.271  39.558  42.353  1.00  0.00           H
ATOM   2212  HG3 GLU   146      42.239  39.134  44.118  1.00  0.00           H
ATOM   2213  CD  GLU   146      44.009  38.579  43.063  1.00  0.00           C
ATOM   2214  OE1 GLU   146      44.413  37.605  43.653  1.00  0.00           O
ATOM   2215  OE2 GLU   146      44.781  39.530  42.793  1.00  0.00           O
ATOM   2216  C   GLU   146      41.186  35.490  41.318  1.00  0.00           C
ATOM   2217  O   GLU   146      40.590  34.894  42.251  1.00  0.00           O
ATOM   2218  N   SER   147      41.001  35.020  40.041  1.00  0.00           N
ATOM   2219  H   SER   147      41.417  35.546  39.285  1.00  0.00           H
ATOM   2220  CA  SER   147      40.144  33.961  39.582  1.00  0.00           C
ATOM   2221  HA  SER   147      40.349  33.041  40.130  1.00  0.00           H
ATOM   2222  CB  SER   147      38.637  34.435  39.768  1.00  0.00           C
ATOM   2223  HB2 SER   147      37.943  33.597  39.689  1.00  0.00           H
ATOM   2224  HB3 SER   147      38.546  34.793  40.794  1.00  0.00           H
ATOM   2225  OG  SER   147      38.101  35.452  38.992  1.00  0.00           O
ATOM   2226  HG  SER   147      37.758  35.057  38.186  1.00  0.00           H
ATOM   2227  C   SER   147      40.440  33.529  38.130  1.00  0.00           C
ATOM   2228  O   SER   147      41.259  34.124  37.468  1.00  0.00           O
ATOM   2229  N   GLH   148      39.714  32.545  37.653  1.00  0.00           N
ATOM   2230  H   GLH   148      39.044  32.121  38.279  1.00  0.00           H
ATOM   2231  CA  GLH   148      39.862  31.895  36.310  1.00  0.00           C
ATOM   2232  HA  GLH   148      40.831  31.408  36.199  1.00  0.00           H
ATOM   2233  CB  GLH   148      38.887  30.652  36.241  1.00  0.00           C
ATOM   2234  HB2 GLH   148      39.222  29.838  36.885  1.00  0.00           H
ATOM   2235  HB3 GLH   148      37.859  30.911  36.496  1.00  0.00           H
ATOM   2236  CG  GLH   148      38.965  29.985  34.875  1.00  0.00           C
ATOM   2237  HG2 GLH   148      38.616  30.651  34.088  1.00  0.00           H
ATOM   2238  HG3 GLH   148      39.995  29.723  34.631  1.00  0.00           H
ATOM   2239  CD  GLH   148      38.117  28.704  34.775  1.00  0.00           C
ATOM   2240  OE1 GLH   148      36.857  28.554  35.033  1.00  0.00           O
ATOM   2241  OE2 GLH   148      38.749  27.616  34.410  1.00  0.00           O
ATOM   2242  HE2 GLH   148      38.104  26.969  34.116  1.00  0.00           H
ATOM   2243  C   GLH   148      39.633  32.903  35.206  1.00  0.00           C
ATOM   2244  O   GLH   148      38.530  33.447  35.077  1.00  0.00           O
ATOM   2245  N   CYX   149      40.687  33.096  34.439  1.00  0.00           N
ATOM   2246  H   CYX   149      41.590  32.736  34.714  1.00  0.00           H
ATOM   2247  CA  CYX   149      40.628  33.719  33.157  1.00  0.00           C
ATOM   2248  HA  CYX   149      40.011  34.604  33.313  1.00  0.00           H
ATOM   2249  CB  CYX   149      42.085  34.286  32.872  1.00  0.00           C
ATOM   2250  HB2 CYX   149      42.234  34.624  31.846  1.00  0.00           H
ATOM   2251  HB3 CYX   149      42.277  35.137  33.525  1.00  0.00           H
ATOM   2252  SG  CYX   149      43.550  33.116  33.218  1.00  0.00           S
ATOM   2253  C   CYX   149      39.957  32.896  32.126  1.00  0.00           C
ATOM   2254  O   CYX   149      39.746  31.699  32.275  1.00  0.00           O
ATOM   2255  N   ALA   150      39.606  33.431  30.944  1.00  0.00           N
ATOM   2256  H   ALA   150      39.963  34.351  30.728  1.00  0.00           H
ATOM   2257  CA  ALA   150      38.744  32.772  29.983  1.00  0.00           C
ATOM   2258  HA  ALA   150      38.303  31.854  30.371  1.00  0.00           H
ATOM   2259  CB  ALA   150      37.548  33.723  29.630  1.00  0.00           C
ATOM   2260  HB1 ALA   150      37.196  34.295  30.487  1.00  0.00           H
ATOM   2261  HB2 ALA   150      37.858  34.479  28.907  1.00  0.00           H
ATOM   2262  HB3 ALA   150      36.682  33.224  29.196  1.00  0.00           H
ATOM   2263  C   ALA   150      39.534  32.407  28.721  1.00  0.00           C
ATOM   2264  O   ALA   150      40.261  33.273  28.200  1.00  0.00           O
ATOM   2265  N   CYX   151      39.419  31.166  28.170  1.00  0.00           N
ATOM   2266  H   CYX   151      38.740  30.566  28.616  1.00  0.00           H
ATOM   2267  CA  CYX   151      40.074  30.735  26.925  1.00  0.00           C
ATOM   2268  HA  CYX   151      40.481  31.640  26.475  1.00  0.00           H
ATOM   2269  CB  CYX   151      41.289  29.819  27.431  1.00  0.00           C
ATOM   2270  HB2 CYX   151      40.864  28.926  27.889  1.00  0.00           H
ATOM   2271  HB3 CYX   151      41.880  29.451  26.592  1.00  0.00           H
ATOM   2272  SG  CYX   151      42.455  30.590  28.548  1.00  0.00           S
ATOM   2273  C   CYX   151      39.017  30.061  26.121  1.00  0.00           C
ATOM   2274  O   CYX   151      38.271  29.192  26.537  1.00  0.00           O
ATOM   2275  N   VAL   152      38.985  30.342  24.817  1.00  0.00           N
ATOM   2276  H   VAL   152      39.812  30.805  24.470  1.00  0.00           H
ATOM   2277  CA  VAL   152      37.930  29.759  23.979  1.00  0.00           C
ATOM   2278  HA  VAL   152      37.761  28.747  24.346  1.00  0.00           H
ATOM   2279  CB  VAL   152      36.555  30.502  24.050  1.00  0.00           C
ATOM   2280  HB  VAL   152      36.269  30.438  25.100  1.00  0.00           H
ATOM   2281  CG1 VAL   152      36.634  31.975  23.636  1.00  0.00           C
ATOM   2282 HG11 VAL   152      35.633  32.386  23.498  1.00  0.00           H
ATOM   2283 HG12 VAL   152      37.187  32.595  24.342  1.00  0.00           H
ATOM   2284 HG13 VAL   152      37.104  32.097  22.661  1.00  0.00           H
ATOM   2285  CG2 VAL   152      35.422  29.810  23.210  1.00  0.00           C
ATOM   2286 HG21 VAL   152      34.494  30.268  23.554  1.00  0.00           H
ATOM   2287 HG22 VAL   152      35.585  29.984  22.146  1.00  0.00           H
ATOM   2288 HG23 VAL   152      35.201  28.787  23.513  1.00  0.00           H
ATOM   2289  C   VAL   152      38.500  29.660  22.576  1.00  0.00           C
ATOM   2290  O   VAL   152      39.172  30.584  22.216  1.00  0.00           O
ATOM   2291  N   ASN   153      38.176  28.712  21.750  1.00  0.00           N
ATOM   2292  H   ASN   153      37.472  28.077  22.096  1.00  0.00           H
ATOM   2293  CA  ASN   153      38.744  28.548  20.410  1.00  0.00           C
ATOM   2294  HA  ASN   153      38.356  27.581  20.087  1.00  0.00           H
ATOM   2295  CB  ASN   153      37.983  29.480  19.487  1.00  0.00           C
ATOM   2296  HB2 ASN   153      36.929  29.351  19.731  1.00  0.00           H
ATOM   2297  HB3 ASN   153      38.197  30.515  19.755  1.00  0.00           H
ATOM   2298  CG  ASN   153      38.079  29.165  17.982  1.00  0.00           C
ATOM   2299  OD1 ASN   153      37.958  28.080  17.498  1.00  0.00           O
ATOM   2300  ND2 ASN   153      38.236  30.161  17.120  1.00  0.00           N
ATOM   2301 HD21 ASN   153      38.216  29.820  16.170  1.00  0.00           H
ATOM   2302 HD22 ASN   153      38.096  31.113  17.428  1.00  0.00           H
ATOM   2303  C   ASN   153      40.272  28.509  20.248  1.00  0.00           C
ATOM   2304  O   ASN   153      40.843  28.789  19.186  1.00  0.00           O
ATOM   2305  N   GLY   154      41.048  28.284  21.356  1.00  0.00           N
ATOM   2306  H   GLY   154      40.544  28.175  22.223  1.00  0.00           H
ATOM   2307  CA  GLY   154      42.519  28.282  21.463  1.00  0.00           C
ATOM   2308  HA2 GLY   154      42.847  27.468  22.109  1.00  0.00           H
ATOM   2309  HA3 GLY   154      43.014  28.086  20.511  1.00  0.00           H
ATOM   2310  C   GLY   154      43.098  29.596  21.941  1.00  0.00           C
ATOM   2311  O   GLY   154      44.123  29.599  22.586  1.00  0.00           O
ATOM   2312  N   SER   155      42.321  30.695  21.813  1.00  0.00           N
ATOM   2313  H   SER   155      41.353  30.588  21.543  1.00  0.00           H
ATOM   2314  CA  SER   155      42.723  31.972  22.406  1.00  0.00           C
ATOM   2315  HA  SER   155      43.798  32.080  22.265  1.00  0.00           H
ATOM   2316  CB  SER   155      41.887  33.121  21.800  1.00  0.00           C
ATOM   2317  HB2 SER   155      40.830  33.007  22.041  1.00  0.00           H
ATOM   2318  HB3 SER   155      42.167  34.047  22.302  1.00  0.00           H
ATOM   2319  OG  SER   155      42.218  33.116  20.442  1.00  0.00           O
ATOM   2320  HG  SER   155      43.164  33.063  20.291  1.00  0.00           H
ATOM   2321  C   SER   155      42.555  31.970  23.980  1.00  0.00           C
ATOM   2322  O   SER   155      41.679  31.280  24.439  1.00  0.00           O
ATOM   2323  N   CYX   156      43.377  32.786  24.718  1.00  0.00           N
ATOM   2324  H   CYX   156      44.075  33.294  24.192  1.00  0.00           H
ATOM   2325  CA  CYX   156      43.065  33.144  26.190  1.00  0.00           C
ATOM   2326  HA  CYX   156      42.167  32.656  26.568  1.00  0.00           H
ATOM   2327  CB  CYX   156      44.206  32.633  27.128  1.00  0.00           C
ATOM   2328  HB2 CYX   156      45.172  32.937  26.725  1.00  0.00           H
ATOM   2329  HB3 CYX   156      44.203  33.102  28.112  1.00  0.00           H
ATOM   2330  SG  CYX   156      44.078  30.813  27.443  1.00  0.00           S
ATOM   2331  C   CYX   156      42.822  34.644  26.353  1.00  0.00           C
ATOM   2332  O   CYX   156      43.143  35.425  25.443  1.00  0.00           O
ATOM   2333  N   PHE   157      42.213  35.083  27.464  1.00  0.00           N
ATOM   2334  H   PHE   157      41.983  34.386  28.159  1.00  0.00           H
ATOM   2335  CA  PHE   157      41.695  36.466  27.755  1.00  0.00           C
ATOM   2336  HA  PHE   157      42.476  37.095  27.328  1.00  0.00           H
ATOM   2337  CB  PHE   157      40.274  36.711  27.174  1.00  0.00           C
ATOM   2338  HB2 PHE   157      39.483  36.276  27.785  1.00  0.00           H
ATOM   2339  HB3 PHE   157      40.186  37.798  27.169  1.00  0.00           H
ATOM   2340  CG  PHE   157      40.137  36.367  25.671  1.00  0.00           C
ATOM   2341  CD1 PHE   157      39.744  35.048  25.227  1.00  0.00           C
ATOM   2342  HD1 PHE   157      39.605  34.294  25.988  1.00  0.00           H
ATOM   2343  CE1 PHE   157      39.633  34.764  23.867  1.00  0.00           C
ATOM   2344  HE1 PHE   157      39.569  33.726  23.573  1.00  0.00           H
ATOM   2345  CZ  PHE   157      39.778  35.814  22.924  1.00  0.00           C
ATOM   2346  HZ  PHE   157      39.600  35.650  21.872  1.00  0.00           H
ATOM   2347  CE2 PHE   157      40.072  37.077  23.382  1.00  0.00           C
ATOM   2348  HE2 PHE   157      40.099  37.879  22.659  1.00  0.00           H
ATOM   2349  CD2 PHE   157      40.339  37.360  24.725  1.00  0.00           C
ATOM   2350  HD2 PHE   157      40.736  38.308  25.060  1.00  0.00           H
ATOM   2351  C   PHE   157      41.589  36.712  29.272  1.00  0.00           C
ATOM   2352  O   PHE   157      41.222  35.801  30.012  1.00  0.00           O
ATOM   2353  N   THR   158      41.646  37.951  29.562  1.00  0.00           N
ATOM   2354  H   THR   158      41.814  38.631  28.834  1.00  0.00           H
ATOM   2355  CA  THR   158      41.548  38.466  30.978  1.00  0.00           C
ATOM   2356  HA  THR   158      40.790  37.945  31.564  1.00  0.00           H
ATOM   2357  CB  THR   158      42.820  38.044  31.726  1.00  0.00           C
ATOM   2358  HB  THR   158      42.940  36.985  31.504  1.00  0.00           H
ATOM   2359  CG2 THR   158      44.143  38.651  31.275  1.00  0.00           C
ATOM   2360 HG21 THR   158      44.132  38.767  30.190  1.00  0.00           H
ATOM   2361 HG22 THR   158      44.091  39.682  31.625  1.00  0.00           H
ATOM   2362 HG23 THR   158      45.067  38.145  31.557  1.00  0.00           H
ATOM   2363  OG1 THR   158      42.789  38.157  33.139  1.00  0.00           O
ATOM   2364  HG1 THR   158      42.174  37.532  33.530  1.00  0.00           H
ATOM   2365  C   THR   158      41.388  39.967  31.149  1.00  0.00           C
ATOM   2366  O   THR   158      41.314  40.649  30.160  1.00  0.00           O
ATOM   2367  N   VAL   159      41.180  40.456  32.340  1.00  0.00           N
ATOM   2368  H   VAL   159      41.319  39.857  33.140  1.00  0.00           H
ATOM   2369  CA  VAL   159      40.928  41.873  32.716  1.00  0.00           C
ATOM   2370  HA  VAL   159      41.138  42.464  31.826  1.00  0.00           H
ATOM   2371  CB  VAL   159      39.492  42.332  32.988  1.00  0.00           C
ATOM   2372  HB  VAL   159      39.265  41.886  33.957  1.00  0.00           H
ATOM   2373  CG1 VAL   159      39.220  43.910  33.013  1.00  0.00           C
ATOM   2374 HG11 VAL   159      39.524  44.399  32.086  1.00  0.00           H
ATOM   2375 HG12 VAL   159      38.174  44.081  33.266  1.00  0.00           H
ATOM   2376 HG13 VAL   159      39.802  44.254  33.868  1.00  0.00           H
ATOM   2377  CG2 VAL   159      38.400  41.684  32.071  1.00  0.00           C
ATOM   2378 HG21 VAL   159      38.256  40.643  32.360  1.00  0.00           H
ATOM   2379 HG22 VAL   159      37.509  42.287  32.242  1.00  0.00           H
ATOM   2380 HG23 VAL   159      38.672  41.725  31.017  1.00  0.00           H
ATOM   2381  C   VAL   159      41.942  42.278  33.831  1.00  0.00           C
ATOM   2382  O   VAL   159      42.193  41.627  34.806  1.00  0.00           O
ATOM   2383  N   MET   160      42.615  43.423  33.580  1.00  0.00           N
ATOM   2384  H   MET   160      42.396  43.952  32.748  1.00  0.00           H
ATOM   2385  CA  MET   160      43.483  44.062  34.557  1.00  0.00           C
ATOM   2386  HA  MET   160      43.336  43.680  35.567  1.00  0.00           H
ATOM   2387  CB  MET   160      44.919  43.745  34.079  1.00  0.00           C
ATOM   2388  HB2 MET   160      45.011  43.938  33.010  1.00  0.00           H
ATOM   2389  HB3 MET   160      45.648  44.371  34.594  1.00  0.00           H
ATOM   2390  CG  MET   160      45.395  42.311  34.289  1.00  0.00           C
ATOM   2391  HG2 MET   160      45.311  42.045  35.343  1.00  0.00           H
ATOM   2392  HG3 MET   160      44.645  41.721  33.761  1.00  0.00           H
ATOM   2393  SD  MET   160      47.107  41.981  33.690  1.00  0.00           S
ATOM   2394  CE  MET   160      48.081  43.275  34.568  1.00  0.00           C
ATOM   2395  HE1 MET   160      47.940  44.217  34.040  1.00  0.00           H
ATOM   2396  HE2 MET   160      47.650  43.488  35.546  1.00  0.00           H
ATOM   2397  HE3 MET   160      49.136  43.019  34.668  1.00  0.00           H
ATOM   2398  C   MET   160      43.272  45.575  34.493  1.00  0.00           C
ATOM   2399  O   MET   160      42.481  46.100  33.727  1.00  0.00           O
ATOM   2400  N   THR   161      44.007  46.219  35.435  1.00  0.00           N
ATOM   2401  H   THR   161      44.709  45.813  36.038  1.00  0.00           H
ATOM   2402  CA  THR   161      43.850  47.617  35.712  1.00  0.00           C
ATOM   2403  HA  THR   161      43.560  48.177  34.823  1.00  0.00           H
ATOM   2404  CB  THR   161      42.741  47.713  36.783  1.00  0.00           C
ATOM   2405  HB  THR   161      43.139  47.408  37.752  1.00  0.00           H
ATOM   2406  CG2 THR   161      42.314  49.142  37.035  1.00  0.00           C
ATOM   2407 HG21 THR   161      42.088  49.745  36.156  1.00  0.00           H
ATOM   2408 HG22 THR   161      41.575  49.151  37.836  1.00  0.00           H
ATOM   2409 HG23 THR   161      43.216  49.681  37.327  1.00  0.00           H
ATOM   2410  OG1 THR   161      41.528  46.989  36.593  1.00  0.00           O
ATOM   2411  HG1 THR   161      41.076  47.204  37.413  1.00  0.00           H
ATOM   2412  C   THR   161      45.245  48.111  36.267  1.00  0.00           C
ATOM   2413  O   THR   161      45.913  47.342  36.973  1.00  0.00           O
ATOM   2414  N   ASP   162      45.549  49.410  36.110  1.00  0.00           N
ATOM   2415  H   ASP   162      45.130  49.930  35.352  1.00  0.00           H
ATOM   2416  CA  ASP   162      46.393  50.192  36.990  1.00  0.00           C
ATOM   2417  HA  ASP   162      46.511  49.733  37.972  1.00  0.00           H
ATOM   2418  CB  ASP   162      47.728  50.343  36.255  1.00  0.00           C
ATOM   2419  HB2 ASP   162      48.095  49.350  35.996  1.00  0.00           H
ATOM   2420  HB3 ASP   162      47.606  50.913  35.334  1.00  0.00           H
ATOM   2421  CG  ASP   162      48.886  50.987  37.011  1.00  0.00           C
ATOM   2422  OD1 ASP   162      49.973  51.119  36.433  1.00  0.00           O
ATOM   2423  OD2 ASP   162      48.713  51.481  38.118  1.00  0.00           O
ATOM   2424  C   ASP   162      45.697  51.569  37.195  1.00  0.00           C
ATOM   2425  O   ASP   162      44.930  52.099  36.383  1.00  0.00           O
ATOM   2426  N   GLY   163      46.074  52.179  38.293  1.00  0.00           N
ATOM   2427  H   GLY   163      46.773  51.698  38.841  1.00  0.00           H
ATOM   2428  CA  GLY   163      45.626  53.511  38.679  1.00  0.00           C
ATOM   2429  HA2 GLY   163      46.484  54.069  39.051  1.00  0.00           H
ATOM   2430  HA3 GLY   163      45.208  54.031  37.817  1.00  0.00           H
ATOM   2431  C   GLY   163      44.628  53.588  39.779  1.00  0.00           C
ATOM   2432  O   GLY   163      44.042  52.578  40.194  1.00  0.00           O
ATOM   2433  N   PRO   164      44.367  54.818  40.361  1.00  0.00           N
ATOM   2434  CD  PRO   164      44.983  56.150  40.146  1.00  0.00           C
ATOM   2435  HD2 PRO   164      44.354  56.791  39.527  1.00  0.00           H
ATOM   2436  HD3 PRO   164      45.938  56.214  39.626  1.00  0.00           H
ATOM   2437  CG  PRO   164      45.150  56.754  41.492  1.00  0.00           C
ATOM   2438  HG2 PRO   164      45.005  57.831  41.397  1.00  0.00           H
ATOM   2439  HG3 PRO   164      46.144  56.426  41.794  1.00  0.00           H
ATOM   2440  CB  PRO   164      44.050  56.154  42.316  1.00  0.00           C
ATOM   2441  HB2 PRO   164      43.270  56.830  41.966  1.00  0.00           H
ATOM   2442  HB3 PRO   164      44.264  56.271  43.379  1.00  0.00           H
ATOM   2443  CA  PRO   164      43.798  54.772  41.715  1.00  0.00           C
ATOM   2444  HA  PRO   164      44.400  53.974  42.151  1.00  0.00           H
ATOM   2445  C   PRO   164      42.376  54.248  41.850  1.00  0.00           C
ATOM   2446  O   PRO   164      41.552  54.531  40.980  1.00  0.00           O
ATOM   2447  N   SER   165      42.028  53.498  42.898  1.00  0.00           N
ATOM   2448  H   SER   165      42.844  53.257  43.442  1.00  0.00           H
ATOM   2449  CA  SER   165      40.754  52.767  43.129  1.00  0.00           C
ATOM   2450  HA  SER   165      40.518  52.125  42.281  1.00  0.00           H
ATOM   2451  CB  SER   165      41.012  51.733  44.250  1.00  0.00           C
ATOM   2452  HB2 SER   165      40.113  51.118  44.227  1.00  0.00           H
ATOM   2453  HB3 SER   165      41.932  51.153  44.169  1.00  0.00           H
ATOM   2454  OG  SER   165      41.192  52.363  45.456  1.00  0.00           O
ATOM   2455  HG  SER   165      42.144  52.470  45.514  1.00  0.00           H
ATOM   2456  C   SER   165      39.637  53.708  43.438  1.00  0.00           C
ATOM   2457  O   SER   165      38.462  53.294  43.331  1.00  0.00           O
ATOM   2458  N   ASN   166      39.954  54.962  43.748  1.00  0.00           N
ATOM   2459  H   ASN   166      40.934  55.115  43.940  1.00  0.00           H
ATOM   2460  CA  ASN   166      39.009  56.056  44.159  1.00  0.00           C
ATOM   2461  HA  ASN   166      38.230  55.570  44.749  1.00  0.00           H
ATOM   2462  CB  ASN   166      39.660  56.972  45.234  1.00  0.00           C
ATOM   2463  HB2 ASN   166      38.933  57.734  45.515  1.00  0.00           H
ATOM   2464  HB3 ASN   166      40.057  56.474  46.119  1.00  0.00           H
ATOM   2465  CG  ASN   166      40.897  57.787  44.824  1.00  0.00           C
ATOM   2466  OD1 ASN   166      41.816  57.293  44.191  1.00  0.00           O
ATOM   2467  ND2 ASN   166      41.012  59.008  45.198  1.00  0.00           N
ATOM   2468 HD21 ASN   166      41.875  59.439  44.896  1.00  0.00           H
ATOM   2469 HD22 ASN   166      40.422  59.430  45.901  1.00  0.00           H
ATOM   2470  C   ASN   166      38.495  56.776  42.904  1.00  0.00           C
ATOM   2471  O   ASN   166      38.491  57.961  42.839  1.00  0.00           O
ATOM   2472  N   GLY   167      38.229  56.024  41.829  1.00  0.00           N
ATOM   2473  H   GLY   167      38.470  55.043  41.873  1.00  0.00           H
ATOM   2474  CA  GLY   167      37.475  56.464  40.714  1.00  0.00           C
ATOM   2475  HA2 GLY   167      36.990  55.599  40.263  1.00  0.00           H
ATOM   2476  HA3 GLY   167      36.840  57.284  41.049  1.00  0.00           H
ATOM   2477  C   GLY   167      38.369  57.108  39.617  1.00  0.00           C
ATOM   2478  O   GLY   167      37.934  58.087  39.028  1.00  0.00           O
ATOM   2479  N   GLN   168      39.598  56.540  39.405  1.00  0.00           N
ATOM   2480  H   GLN   168      39.708  55.666  39.899  1.00  0.00           H
ATOM   2481  CA  GLN   168      40.699  57.072  38.667  1.00  0.00           C
ATOM   2482  HA  GLN   168      40.348  57.824  37.960  1.00  0.00           H
ATOM   2483  CB  GLN   168      41.609  57.846  39.573  1.00  0.00           C
ATOM   2484  HB2 GLN   168      41.974  57.094  40.274  1.00  0.00           H
ATOM   2485  HB3 GLN   168      42.434  58.299  39.023  1.00  0.00           H
ATOM   2486  CG  GLN   168      41.036  59.051  40.397  1.00  0.00           C
ATOM   2487  HG2 GLN   168      40.495  59.694  39.702  1.00  0.00           H
ATOM   2488  HG3 GLN   168      40.199  58.631  40.954  1.00  0.00           H
ATOM   2489  CD  GLN   168      41.998  59.706  41.331  1.00  0.00           C
ATOM   2490  OE1 GLN   168      43.203  59.564  41.311  1.00  0.00           O
ATOM   2491  NE2 GLN   168      41.590  60.444  42.323  1.00  0.00           N
ATOM   2492 HE21 GLN   168      40.598  60.633  42.342  1.00  0.00           H
ATOM   2493 HE22 GLN   168      42.230  60.891  42.965  1.00  0.00           H
ATOM   2494  C   GLN   168      41.552  56.020  37.812  1.00  0.00           C
ATOM   2495  O   GLN   168      42.381  56.374  36.990  1.00  0.00           O
ATOM   2496  N   ALA   169      41.354  54.754  38.068  1.00  0.00           N
ATOM   2497  H   ALA   169      40.737  54.498  38.826  1.00  0.00           H
ATOM   2498  CA  ALA   169      42.008  53.657  37.350  1.00  0.00           C
ATOM   2499  HA  ALA   169      43.090  53.749  37.438  1.00  0.00           H
ATOM   2500  CB  ALA   169      41.641  52.333  38.097  1.00  0.00           C
ATOM   2501  HB1 ALA   169      40.648  51.993  37.804  1.00  0.00           H
ATOM   2502  HB2 ALA   169      42.423  51.622  37.832  1.00  0.00           H
ATOM   2503  HB3 ALA   169      41.619  52.589  39.156  1.00  0.00           H
ATOM   2504  C   ALA   169      41.694  53.606  35.807  1.00  0.00           C
ATOM   2505  O   ALA   169      40.673  54.104  35.315  1.00  0.00           O
ATOM   2506  N   SER   170      42.580  52.973  35.097  1.00  0.00           N
ATOM   2507  H   SER   170      43.443  52.722  35.558  1.00  0.00           H
ATOM   2508  CA  SER   170      42.528  52.665  33.659  1.00  0.00           C
ATOM   2509  HA  SER   170      41.642  53.003  33.123  1.00  0.00           H
ATOM   2510  CB  SER   170      43.665  53.213  32.897  1.00  0.00           C
ATOM   2511  HB2 SER   170      43.559  54.297  32.869  1.00  0.00           H
ATOM   2512  HB3 SER   170      44.584  52.996  33.443  1.00  0.00           H
ATOM   2513  OG  SER   170      43.648  52.742  31.593  1.00  0.00           O
ATOM   2514  HG  SER   170      44.436  53.050  31.138  1.00  0.00           H
ATOM   2515  C   SER   170      42.477  51.174  33.485  1.00  0.00           C
ATOM   2516  O   SER   170      43.429  50.440  33.855  1.00  0.00           O
ATOM   2517  N   TYR   171      41.339  50.672  33.035  1.00  0.00           N
ATOM   2518  H   TYR   171      40.688  51.405  32.790  1.00  0.00           H
ATOM   2519  CA  TYR   171      40.974  49.246  32.967  1.00  0.00           C
ATOM   2520  HA  TYR   171      41.597  48.758  33.716  1.00  0.00           H
ATOM   2521  CB  TYR   171      39.506  48.998  33.267  1.00  0.00           C
ATOM   2522  HB2 TYR   171      38.880  49.344  32.444  1.00  0.00           H
ATOM   2523  HB3 TYR   171      39.205  47.951  33.233  1.00  0.00           H
ATOM   2524  CG  TYR   171      39.000  49.548  34.594  1.00  0.00           C
ATOM   2525  CD1 TYR   171      38.262  50.738  34.685  1.00  0.00           C
ATOM   2526  HD1 TYR   171      37.950  51.223  33.772  1.00  0.00           H
ATOM   2527  CE1 TYR   171      37.708  51.169  35.905  1.00  0.00           C
ATOM   2528  HE1 TYR   171      37.046  52.023  35.935  1.00  0.00           H
ATOM   2529  CZ  TYR   171      37.892  50.497  37.089  1.00  0.00           C
ATOM   2530  OH  TYR   171      37.390  50.836  38.334  1.00  0.00           O
ATOM   2531  HH  TYR   171      37.049  51.718  38.504  1.00  0.00           H
ATOM   2532  CE2 TYR   171      38.610  49.256  36.982  1.00  0.00           C
ATOM   2533  HE2 TYR   171      38.742  48.654  37.869  1.00  0.00           H
ATOM   2534  CD2 TYR   171      39.028  48.735  35.773  1.00  0.00           C
ATOM   2535  HD2 TYR   171      39.388  47.717  35.778  1.00  0.00           H
ATOM   2536  C   TYR   171      41.397  48.706  31.564  1.00  0.00           C
ATOM   2537  O   TYR   171      41.019  49.289  30.539  1.00  0.00           O
ATOM   2538  N   LYS   172      42.107  47.488  31.513  1.00  0.00           N
ATOM   2539  H   LYS   172      42.230  46.933  32.348  1.00  0.00           H
ATOM   2540  CA  LYS   172      42.501  46.787  30.293  1.00  0.00           C
ATOM   2541  HA  LYS   172      42.036  47.236  29.415  1.00  0.00           H
ATOM   2542  CB  LYS   172      43.945  46.938  29.912  1.00  0.00           C
ATOM   2543  HB2 LYS   172      44.590  46.464  30.652  1.00  0.00           H
ATOM   2544  HB3 LYS   172      44.170  46.372  29.008  1.00  0.00           H
ATOM   2545  CG  LYS   172      44.424  48.365  29.696  1.00  0.00           C
ATOM   2546  HG2 LYS   172      43.972  48.695  28.759  1.00  0.00           H
ATOM   2547  HG3 LYS   172      44.136  49.031  30.510  1.00  0.00           H
ATOM   2548  CD  LYS   172      45.924  48.480  29.527  1.00  0.00           C
ATOM   2549  HD2 LYS   172      46.470  47.890  30.264  1.00  0.00           H
ATOM   2550  HD3 LYS   172      46.248  47.930  28.643  1.00  0.00           H
ATOM   2551  CE  LYS   172      46.457  49.936  29.488  1.00  0.00           C
ATOM   2552  HE2 LYS   172      46.478  50.424  30.463  1.00  0.00           H
ATOM   2553  HE3 LYS   172      47.519  49.894  29.250  1.00  0.00           H
ATOM   2554  NZ  LYS   172      45.786  50.724  28.439  1.00  0.00           N
ATOM   2555  HZ1 LYS   172      44.845  51.072  28.547  1.00  0.00           H
ATOM   2556  HZ2 LYS   172      46.310  51.466  27.996  1.00  0.00           H
ATOM   2557  HZ3 LYS   172      45.646  50.124  27.640  1.00  0.00           H
ATOM   2558  C   LYS   172      42.115  45.336  30.108  1.00  0.00           C
ATOM   2559  O   LYS   172      42.161  44.504  31.006  1.00  0.00           O
ATOM   2560  N   ILE   173      41.596  44.901  28.936  1.00  0.00           N
ATOM   2561  H   ILE   173      41.497  45.551  28.171  1.00  0.00           H
ATOM   2562  CA  ILE   173      41.441  43.558  28.464  1.00  0.00           C
ATOM   2563  HA  ILE   173      41.285  42.939  29.347  1.00  0.00           H
ATOM   2564  CB  ILE   173      40.144  43.330  27.674  1.00  0.00           C
ATOM   2565  HB  ILE   173      40.242  43.682  26.648  1.00  0.00           H
ATOM   2566  CG2 ILE   173      39.859  41.799  27.520  1.00  0.00           C
ATOM   2567 HG21 ILE   173      40.756  41.232  27.274  1.00  0.00           H
ATOM   2568 HG22 ILE   173      39.539  41.339  28.454  1.00  0.00           H
ATOM   2569 HG23 ILE   173      39.136  41.699  26.710  1.00  0.00           H
ATOM   2570  CG1 ILE   173      38.909  44.159  28.276  1.00  0.00           C
ATOM   2571 HG12 ILE   173      38.695  43.988  29.332  1.00  0.00           H
ATOM   2572 HG13 ILE   173      39.216  45.202  28.191  1.00  0.00           H
ATOM   2573  CD1 ILE   173      37.604  44.028  27.475  1.00  0.00           C
ATOM   2574 HD11 ILE   173      37.620  44.303  26.420  1.00  0.00           H
ATOM   2575 HD12 ILE   173      37.364  42.997  27.218  1.00  0.00           H
ATOM   2576 HD13 ILE   173      36.775  44.484  28.016  1.00  0.00           H
ATOM   2577  C   ILE   173      42.679  43.045  27.687  1.00  0.00           C
ATOM   2578  O   ILE   173      43.232  43.836  26.918  1.00  0.00           O
ATOM   2579  N   PHE   174      43.120  41.806  27.953  1.00  0.00           N
ATOM   2580  H   PHE   174      42.795  41.329  28.782  1.00  0.00           H
ATOM   2581  CA  PHE   174      44.246  41.191  27.210  1.00  0.00           C
ATOM   2582  HA  PHE   174      44.628  41.809  26.397  1.00  0.00           H
ATOM   2583  CB  PHE   174      45.447  41.011  28.162  1.00  0.00           C
ATOM   2584  HB2 PHE   174      45.096  40.520  29.069  1.00  0.00           H
ATOM   2585  HB3 PHE   174      46.147  40.326  27.684  1.00  0.00           H
ATOM   2586  CG  PHE   174      46.096  42.338  28.625  1.00  0.00           C
ATOM   2587  CD1 PHE   174      45.676  42.934  29.802  1.00  0.00           C
ATOM   2588  HD1 PHE   174      44.806  42.568  30.327  1.00  0.00           H
ATOM   2589  CE1 PHE   174      46.262  44.138  30.237  1.00  0.00           C
ATOM   2590  HE1 PHE   174      45.856  44.649  31.097  1.00  0.00           H
ATOM   2591  CZ  PHE   174      47.330  44.679  29.474  1.00  0.00           C
ATOM   2592  HZ  PHE   174      47.877  45.555  29.788  1.00  0.00           H
ATOM   2593  CE2 PHE   174      47.782  44.017  28.331  1.00  0.00           C
ATOM   2594  HE2 PHE   174      48.621  44.479  27.833  1.00  0.00           H
ATOM   2595  CD2 PHE   174      47.233  42.800  27.938  1.00  0.00           C
ATOM   2596  HD2 PHE   174      47.613  42.259  27.083  1.00  0.00           H
ATOM   2597  C   PHE   174      43.772  39.847  26.484  1.00  0.00           C
ATOM   2598  O   PHE   174      42.914  39.084  27.015  1.00  0.00           O
ATOM   2599  N   LYS   175      44.276  39.655  25.244  1.00  0.00           N
ATOM   2600  H   LYS   175      44.887  40.397  24.937  1.00  0.00           H
ATOM   2601  CA  LYS   175      44.319  38.378  24.582  1.00  0.00           C
ATOM   2602  HA  LYS   175      43.627  37.728  25.117  1.00  0.00           H
ATOM   2603  CB  LYS   175      43.746  38.457  23.216  1.00  0.00           C
ATOM   2604  HB2 LYS   175      42.755  38.878  23.384  1.00  0.00           H
ATOM   2605  HB3 LYS   175      44.422  38.977  22.537  1.00  0.00           H
ATOM   2606  CG  LYS   175      43.488  37.108  22.445  1.00  0.00           C
ATOM   2607  HG2 LYS   175      44.475  36.648  22.392  1.00  0.00           H
ATOM   2608  HG3 LYS   175      42.813  36.468  23.012  1.00  0.00           H
ATOM   2609  CD  LYS   175      43.078  37.241  20.949  1.00  0.00           C
ATOM   2610  HD2 LYS   175      42.160  37.813  20.824  1.00  0.00           H
ATOM   2611  HD3 LYS   175      43.927  37.739  20.481  1.00  0.00           H
ATOM   2612  CE  LYS   175      42.936  35.952  20.237  1.00  0.00           C
ATOM   2613  HE2 LYS   175      43.746  35.317  20.597  1.00  0.00           H
ATOM   2614  HE3 LYS   175      41.941  35.533  20.393  1.00  0.00           H
ATOM   2615  NZ  LYS   175      43.208  36.179  18.785  1.00  0.00           N
ATOM   2616  HZ1 LYS   175      42.455  36.770  18.463  1.00  0.00           H
ATOM   2617  HZ2 LYS   175      44.088  36.653  18.646  1.00  0.00           H
ATOM   2618  HZ3 LYS   175      43.099  35.328  18.251  1.00  0.00           H
ATOM   2619  C   LYS   175      45.754  37.760  24.621  1.00  0.00           C
ATOM   2620  O   LYS   175      46.699  38.619  24.655  1.00  0.00           O
ATOM   2621  N   MET   176      45.959  36.456  24.574  1.00  0.00           N
ATOM   2622  H   MET   176      45.161  35.885  24.336  1.00  0.00           H
ATOM   2623  CA  MET   176      47.353  35.856  24.478  1.00  0.00           C
ATOM   2624  HA  MET   176      47.925  36.628  23.965  1.00  0.00           H
ATOM   2625  CB  MET   176      47.945  35.549  25.805  1.00  0.00           C
ATOM   2626  HB2 MET   176      48.921  35.089  25.648  1.00  0.00           H
ATOM   2627  HB3 MET   176      48.197  36.479  26.315  1.00  0.00           H
ATOM   2628  CG  MET   176      47.165  34.644  26.796  1.00  0.00           C
ATOM   2629  HG2 MET   176      46.934  33.758  26.205  1.00  0.00           H
ATOM   2630  HG3 MET   176      47.838  34.355  27.602  1.00  0.00           H
ATOM   2631  SD  MET   176      45.801  35.458  27.655  1.00  0.00           S
ATOM   2632  CE  MET   176      46.648  36.809  28.578  1.00  0.00           C
ATOM   2633  HE1 MET   176      46.876  37.621  27.889  1.00  0.00           H
ATOM   2634  HE2 MET   176      46.092  37.243  29.408  1.00  0.00           H
ATOM   2635  HE3 MET   176      47.513  36.355  29.060  1.00  0.00           H
ATOM   2636  C   MET   176      47.218  34.552  23.654  1.00  0.00           C
ATOM   2637  O   MET   176      46.204  33.868  23.666  1.00  0.00           O
ATOM   2638  N   GLU   177      48.289  34.211  23.024  1.00  0.00           N
ATOM   2639  H   GLU   177      49.150  34.705  23.208  1.00  0.00           H
ATOM   2640  CA  GLU   177      48.453  33.062  22.106  1.00  0.00           C
ATOM   2641  HA  GLU   177      47.749  32.248  22.275  1.00  0.00           H
ATOM   2642  CB  GLU   177      48.357  33.379  20.625  1.00  0.00           C
ATOM   2643  HB2 GLU   177      49.126  34.128  20.433  1.00  0.00           H
ATOM   2644  HB3 GLU   177      48.680  32.524  20.031  1.00  0.00           H
ATOM   2645  CG  GLU   177      46.980  33.871  20.038  1.00  0.00           C
ATOM   2646  HG2 GLU   177      46.746  34.713  20.690  1.00  0.00           H
ATOM   2647  HG3 GLU   177      47.156  34.376  19.089  1.00  0.00           H
ATOM   2648  CD  GLU   177      45.840  32.831  20.115  1.00  0.00           C
ATOM   2649  OE1 GLU   177      44.668  33.240  20.071  1.00  0.00           O
ATOM   2650  OE2 GLU   177      46.149  31.621  20.063  1.00  0.00           O
ATOM   2651  C   GLU   177      49.823  32.326  22.362  1.00  0.00           C
ATOM   2652  O   GLU   177      50.865  33.029  22.321  1.00  0.00           O
ATOM   2653  N   LYS   178      49.777  31.133  22.863  1.00  0.00           N
ATOM   2654  H   LYS   178      48.870  30.703  22.969  1.00  0.00           H
ATOM   2655  CA  LYS   178      51.002  30.411  23.407  1.00  0.00           C
ATOM   2656  HA  LYS   178      50.688  29.472  23.862  1.00  0.00           H
ATOM   2657  CB  LYS   178      51.993  30.048  22.222  1.00  0.00           C
ATOM   2658  HB2 LYS   178      52.507  30.922  21.820  1.00  0.00           H
ATOM   2659  HB3 LYS   178      52.839  29.532  22.675  1.00  0.00           H
ATOM   2660  CG  LYS   178      51.399  29.195  21.073  1.00  0.00           C
ATOM   2661  HG2 LYS   178      50.441  29.601  20.750  1.00  0.00           H
ATOM   2662  HG3 LYS   178      52.064  29.317  20.219  1.00  0.00           H
ATOM   2663  CD  LYS   178      51.273  27.671  21.394  1.00  0.00           C
ATOM   2664  HD2 LYS   178      52.217  27.127  21.415  1.00  0.00           H
ATOM   2665  HD3 LYS   178      50.790  27.630  22.371  1.00  0.00           H
ATOM   2666  CE  LYS   178      50.437  27.122  20.270  1.00  0.00           C
ATOM   2667  HE2 LYS   178      49.421  27.431  20.515  1.00  0.00           H
ATOM   2668  HE3 LYS   178      50.846  27.451  19.314  1.00  0.00           H
ATOM   2669  NZ  LYS   178      50.430  25.659  20.285  1.00  0.00           N
ATOM   2670  HZ1 LYS   178      50.119  25.186  21.122  1.00  0.00           H
ATOM   2671  HZ2 LYS   178      49.710  25.434  19.614  1.00  0.00           H
ATOM   2672  HZ3 LYS   178      51.310  25.274  19.974  1.00  0.00           H
ATOM   2673  C   LYS   178      51.705  31.078  24.608  1.00  0.00           C
ATOM   2674  O   LYS   178      52.929  31.263  24.648  1.00  0.00           O
ATOM   2675  N   GLY   179      50.852  31.525  25.458  1.00  0.00           N
ATOM   2676  H   GLY   179      49.861  31.441  25.286  1.00  0.00           H
ATOM   2677  CA  GLY   179      51.178  32.296  26.625  1.00  0.00           C
ATOM   2678  HA2 GLY   179      50.297  32.372  27.262  1.00  0.00           H
ATOM   2679  HA3 GLY   179      51.994  31.772  27.123  1.00  0.00           H
ATOM   2680  C   GLY   179      51.592  33.769  26.485  1.00  0.00           C
ATOM   2681  O   GLY   179      51.452  34.448  27.468  1.00  0.00           O
ATOM   2682  N   LYS   180      52.145  34.228  25.346  1.00  0.00           N
ATOM   2683  H   LYS   180      52.192  33.529  24.619  1.00  0.00           H
ATOM   2684  CA  LYS   180      52.450  35.711  25.019  1.00  0.00           C
ATOM   2685  HA  LYS   180      52.694  36.195  25.965  1.00  0.00           H
ATOM   2686  CB  LYS   180      53.615  35.658  24.072  1.00  0.00           C
ATOM   2687  HB2 LYS   180      54.357  34.899  24.318  1.00  0.00           H
ATOM   2688  HB3 LYS   180      53.073  35.429  23.154  1.00  0.00           H
ATOM   2689  CG  LYS   180      54.224  37.044  23.846  1.00  0.00           C
ATOM   2690  HG2 LYS   180      53.405  37.758  23.767  1.00  0.00           H
ATOM   2691  HG3 LYS   180      54.766  37.095  24.790  1.00  0.00           H
ATOM   2692  CD  LYS   180      55.041  37.071  22.548  1.00  0.00           C
ATOM   2693  HD2 LYS   180      55.814  36.310  22.664  1.00  0.00           H
ATOM   2694  HD3 LYS   180      54.485  36.612  21.730  1.00  0.00           H
ATOM   2695  CE  LYS   180      55.524  38.488  22.278  1.00  0.00           C
ATOM   2696  HE2 LYS   180      54.616  39.080  22.171  1.00  0.00           H
ATOM   2697  HE3 LYS   180      56.148  38.855  23.094  1.00  0.00           H
ATOM   2698  NZ  LYS   180      56.388  38.429  21.035  1.00  0.00           N
ATOM   2699  HZ1 LYS   180      55.840  38.672  20.223  1.00  0.00           H
ATOM   2700  HZ2 LYS   180      57.085  39.160  21.021  1.00  0.00           H
ATOM   2701  HZ3 LYS   180      56.849  37.531  21.046  1.00  0.00           H
ATOM   2702  C   LYS   180      51.228  36.486  24.513  1.00  0.00           C
ATOM   2703  O   LYS   180      50.501  35.966  23.639  1.00  0.00           O
ATOM   2704  N   VAL   181      50.996  37.685  25.053  1.00  0.00           N
ATOM   2705  H   VAL   181      51.661  38.003  25.744  1.00  0.00           H
ATOM   2706  CA  VAL   181      50.001  38.651  24.684  1.00  0.00           C
ATOM   2707  HA  VAL   181      49.084  38.086  24.849  1.00  0.00           H
ATOM   2708  CB  VAL   181      49.990  39.804  25.710  1.00  0.00           C
ATOM   2709  HB  VAL   181      51.020  40.159  25.714  1.00  0.00           H
ATOM   2710  CG1 VAL   181      49.227  41.092  25.207  1.00  0.00           C
ATOM   2711 HG11 VAL   181      49.729  41.472  24.317  1.00  0.00           H
ATOM   2712 HG12 VAL   181      48.158  40.953  25.049  1.00  0.00           H
ATOM   2713 HG13 VAL   181      49.453  41.855  25.952  1.00  0.00           H
ATOM   2714  CG2 VAL   181      49.517  39.319  27.087  1.00  0.00           C
ATOM   2715 HG21 VAL   181      49.686  40.110  27.816  1.00  0.00           H
ATOM   2716 HG22 VAL   181      48.437  39.176  27.047  1.00  0.00           H
ATOM   2717 HG23 VAL   181      50.097  38.453  27.404  1.00  0.00           H
ATOM   2718  C   VAL   181      50.199  39.100  23.260  1.00  0.00           C
ATOM   2719  O   VAL   181      51.260  39.538  22.802  1.00  0.00           O
ATOM   2720  N   VAL   182      49.038  39.187  22.587  1.00  0.00           N
ATOM   2721  H   VAL   182      48.220  38.768  23.005  1.00  0.00           H
ATOM   2722  CA  VAL   182      48.860  39.541  21.175  1.00  0.00           C
ATOM   2723  HA  VAL   182      49.845  39.822  20.803  1.00  0.00           H
ATOM   2724  CB  VAL   182      48.474  38.280  20.389  1.00  0.00           C
ATOM   2725  HB  VAL   182      48.346  38.442  19.318  1.00  0.00           H
ATOM   2726  CG1 VAL   182      49.539  37.246  20.621  1.00  0.00           C
ATOM   2727 HG11 VAL   182      49.458  36.511  19.820  1.00  0.00           H
ATOM   2728 HG12 VAL   182      50.561  37.622  20.565  1.00  0.00           H
ATOM   2729 HG13 VAL   182      49.443  36.747  21.586  1.00  0.00           H
ATOM   2730  CG2 VAL   182      47.140  37.827  20.920  1.00  0.00           C
ATOM   2731 HG21 VAL   182      46.965  36.876  20.417  1.00  0.00           H
ATOM   2732 HG22 VAL   182      47.262  37.544  21.966  1.00  0.00           H
ATOM   2733 HG23 VAL   182      46.286  38.488  20.772  1.00  0.00           H
ATOM   2734  C   VAL   182      47.872  40.618  20.842  1.00  0.00           C
ATOM   2735  O   VAL   182      47.887  41.120  19.729  1.00  0.00           O
ATOM   2736  N   LYS   183      47.050  41.062  21.763  1.00  0.00           N
ATOM   2737  H   LYS   183      47.009  40.666  22.691  1.00  0.00           H
ATOM   2738  CA  LYS   183      46.116  42.169  21.683  1.00  0.00           C
ATOM   2739  HA  LYS   183      46.714  43.003  21.321  1.00  0.00           H
ATOM   2740  CB  LYS   183      44.854  41.786  20.830  1.00  0.00           C
ATOM   2741  HB2 LYS   183      45.052  41.062  20.042  1.00  0.00           H
ATOM   2742  HB3 LYS   183      44.063  41.307  21.408  1.00  0.00           H
ATOM   2743  CG  LYS   183      44.327  43.068  20.133  1.00  0.00           C
ATOM   2744  HG2 LYS   183      43.685  43.731  20.713  1.00  0.00           H
ATOM   2745  HG3 LYS   183      45.135  43.684  19.737  1.00  0.00           H
ATOM   2746  CD  LYS   183      43.350  42.677  19.017  1.00  0.00           C
ATOM   2747  HD2 LYS   183      43.885  42.295  18.148  1.00  0.00           H
ATOM   2748  HD3 LYS   183      42.612  41.948  19.350  1.00  0.00           H
ATOM   2749  CE  LYS   183      42.554  43.978  18.547  1.00  0.00           C
ATOM   2750  HE2 LYS   183      41.556  43.673  18.232  1.00  0.00           H
ATOM   2751  HE3 LYS   183      42.409  44.716  19.335  1.00  0.00           H
ATOM   2752  NZ  LYS   183      43.186  44.696  17.428  1.00  0.00           N
ATOM   2753  HZ1 LYS   183      44.125  44.989  17.653  1.00  0.00           H
ATOM   2754  HZ2 LYS   183      43.179  44.058  16.645  1.00  0.00           H
ATOM   2755  HZ3 LYS   183      42.626  45.516  17.242  1.00  0.00           H
ATOM   2756  C   LYS   183      45.672  42.700  23.056  1.00  0.00           C
ATOM   2757  O   LYS   183      45.542  41.899  23.995  1.00  0.00           O
ATOM   2758  N   SER   184      45.090  43.935  23.071  1.00  0.00           N
ATOM   2759  H   SER   184      44.943  44.377  22.175  1.00  0.00           H
ATOM   2760  CA  SER   184      44.369  44.537  24.170  1.00  0.00           C
ATOM   2761  HA  SER   184      43.715  43.761  24.567  1.00  0.00           H
ATOM   2762  CB  SER   184      45.259  45.046  25.321  1.00  0.00           C
ATOM   2763  HB2 SER   184      44.766  45.810  25.923  1.00  0.00           H
ATOM   2764  HB3 SER   184      45.506  44.209  25.973  1.00  0.00           H
ATOM   2765  OG  SER   184      46.507  45.553  24.852  1.00  0.00           O
ATOM   2766  HG  SER   184      46.576  46.505  24.967  1.00  0.00           H
ATOM   2767  C   SER   184      43.348  45.618  23.777  1.00  0.00           C
ATOM   2768  O   SER   184      43.387  46.078  22.648  1.00  0.00           O
ATOM   2769  N   VAL   185      42.584  46.203  24.727  1.00  0.00           N
ATOM   2770  H   VAL   185      42.625  45.728  25.617  1.00  0.00           H
ATOM   2771  CA  VAL   185      41.625  47.313  24.522  1.00  0.00           C
ATOM   2772  HA  VAL   185      42.221  48.020  23.946  1.00  0.00           H
ATOM   2773  CB  VAL   185      40.370  46.852  23.717  1.00  0.00           C
ATOM   2774  HB  VAL   185      40.688  46.570  22.714  1.00  0.00           H
ATOM   2775  CG1 VAL   185      39.630  45.646  24.405  1.00  0.00           C
ATOM   2776 HG11 VAL   185      39.135  45.947  25.330  1.00  0.00           H
ATOM   2777 HG12 VAL   185      38.819  45.309  23.761  1.00  0.00           H
ATOM   2778 HG13 VAL   185      40.186  44.729  24.601  1.00  0.00           H
ATOM   2779  CG2 VAL   185      39.456  48.031  23.453  1.00  0.00           C
ATOM   2780 HG21 VAL   185      38.719  47.847  22.671  1.00  0.00           H
ATOM   2781 HG22 VAL   185      38.934  48.299  24.371  1.00  0.00           H
ATOM   2782 HG23 VAL   185      40.016  48.907  23.130  1.00  0.00           H
ATOM   2783  C   VAL   185      41.190  47.910  25.883  1.00  0.00           C
ATOM   2784  O   VAL   185      41.026  47.164  26.921  1.00  0.00           O
ATOM   2785  N   GLU   186      41.284  49.247  25.962  1.00  0.00           N
ATOM   2786  H   GLU   186      41.490  49.839  25.169  1.00  0.00           H
ATOM   2787  CA  GLU   186      40.959  50.000  27.167  1.00  0.00           C
ATOM   2788  HA  GLU   186      41.156  49.417  28.066  1.00  0.00           H
ATOM   2789  CB  GLU   186      41.868  51.251  27.201  1.00  0.00           C
ATOM   2790  HB2 GLU   186      42.906  51.085  26.915  1.00  0.00           H
ATOM   2791  HB3 GLU   186      41.486  51.909  26.420  1.00  0.00           H
ATOM   2792  CG  GLU   186      41.893  52.038  28.510  1.00  0.00           C
ATOM   2793  HG2 GLU   186      40.945  52.544  28.692  1.00  0.00           H
ATOM   2794  HG3 GLU   186      42.010  51.359  29.356  1.00  0.00           H
ATOM   2795  CD  GLU   186      42.966  53.127  28.403  1.00  0.00           C
ATOM   2796  OE1 GLU   186      44.145  52.827  28.021  1.00  0.00           O
ATOM   2797  OE2 GLU   186      42.779  54.360  28.693  1.00  0.00           O
ATOM   2798  C   GLU   186      39.496  50.507  27.301  1.00  0.00           C
ATOM   2799  O   GLU   186      38.886  51.101  26.414  1.00  0.00           O
ATOM   2800  N   LEU   187      38.934  50.259  28.534  1.00  0.00           N
ATOM   2801  H   LEU   187      39.656  50.051  29.208  1.00  0.00           H
ATOM   2802  CA  LEU   187      37.554  50.574  28.846  1.00  0.00           C
ATOM   2803  HA  LEU   187      36.910  50.443  27.977  1.00  0.00           H
ATOM   2804  CB  LEU   187      37.102  49.447  29.898  1.00  0.00           C
ATOM   2805  HB2 LEU   187      37.913  49.395  30.624  1.00  0.00           H
ATOM   2806  HB3 LEU   187      36.252  49.859  30.443  1.00  0.00           H
ATOM   2807  CG  LEU   187      36.891  47.998  29.215  1.00  0.00           C
ATOM   2808  HG  LEU   187      37.710  47.755  28.540  1.00  0.00           H
ATOM   2809  CD1 LEU   187      36.868  46.905  30.312  1.00  0.00           C
ATOM   2810 HD11 LEU   187      36.123  47.097  31.085  1.00  0.00           H
ATOM   2811 HD12 LEU   187      36.784  45.950  29.794  1.00  0.00           H
ATOM   2812 HD13 LEU   187      37.840  46.864  30.802  1.00  0.00           H
ATOM   2813  CD2 LEU   187      35.629  47.781  28.350  1.00  0.00           C
ATOM   2814 HD21 LEU   187      35.615  48.505  27.534  1.00  0.00           H
ATOM   2815 HD22 LEU   187      35.595  46.853  27.781  1.00  0.00           H
ATOM   2816 HD23 LEU   187      34.825  48.020  29.047  1.00  0.00           H
ATOM   2817  C   LEU   187      37.473  51.949  29.368  1.00  0.00           C
ATOM   2818  O   LEU   187      37.546  52.217  30.583  1.00  0.00           O
ATOM   2819  N   ASP   188      37.440  52.909  28.463  1.00  0.00           N
ATOM   2820  H   ASP   188      37.639  52.641  27.509  1.00  0.00           H
ATOM   2821  CA  ASP   188      37.445  54.378  28.766  1.00  0.00           C
ATOM   2822  HA  ASP   188      38.054  54.666  29.624  1.00  0.00           H
ATOM   2823  CB  ASP   188      38.048  55.163  27.557  1.00  0.00           C
ATOM   2824  HB2 ASP   188      38.235  56.165  27.943  1.00  0.00           H
ATOM   2825  HB3 ASP   188      38.993  54.820  27.136  1.00  0.00           H
ATOM   2826  CG  ASP   188      37.191  55.324  26.247  1.00  0.00           C
ATOM   2827  OD1 ASP   188      36.085  54.679  26.196  1.00  0.00           O
ATOM   2828  OD2 ASP   188      37.564  56.107  25.336  1.00  0.00           O
ATOM   2829  C   ASP   188      36.025  54.913  29.097  1.00  0.00           C
ATOM   2830  O   ASP   188      35.767  56.098  29.040  1.00  0.00           O
ATOM   2831  N   ALA   189      35.003  54.057  29.335  1.00  0.00           N
ATOM   2832  H   ALA   189      35.252  53.082  29.418  1.00  0.00           H
ATOM   2833  CA  ALA   189      33.628  54.514  29.583  1.00  0.00           C
ATOM   2834  HA  ALA   189      33.366  55.268  28.841  1.00  0.00           H
ATOM   2835  CB  ALA   189      32.721  53.200  29.504  1.00  0.00           C
ATOM   2836  HB1 ALA   189      31.652  53.411  29.538  1.00  0.00           H
ATOM   2837  HB2 ALA   189      32.909  52.592  28.619  1.00  0.00           H
ATOM   2838  HB3 ALA   189      33.030  52.536  30.311  1.00  0.00           H
ATOM   2839  C   ALA   189      33.382  55.328  30.905  1.00  0.00           C
ATOM   2840  O   ALA   189      34.004  55.016  31.956  1.00  0.00           O
ATOM   2841  N   PRO   190      32.524  56.367  30.926  1.00  0.00           N
ATOM   2842  CD  PRO   190      31.644  56.832  29.794  1.00  0.00           C
ATOM   2843  HD2 PRO   190      31.117  55.957  29.414  1.00  0.00           H
ATOM   2844  HD3 PRO   190      32.234  57.334  29.027  1.00  0.00           H
ATOM   2845  CG  PRO   190      30.760  57.894  30.364  1.00  0.00           C
ATOM   2846  HG2 PRO   190      29.834  57.523  30.807  1.00  0.00           H
ATOM   2847  HG3 PRO   190      30.506  58.652  29.623  1.00  0.00           H
ATOM   2848  CB  PRO   190      31.694  58.558  31.424  1.00  0.00           C
ATOM   2849  HB2 PRO   190      31.138  59.165  32.140  1.00  0.00           H
ATOM   2850  HB3 PRO   190      32.441  59.183  30.934  1.00  0.00           H
ATOM   2851  CA  PRO   190      32.388  57.340  32.063  1.00  0.00           C
ATOM   2852  HA  PRO   190      33.360  57.730  32.365  1.00  0.00           H
ATOM   2853  C   PRO   190      31.723  56.696  33.244  1.00  0.00           C
ATOM   2854  O   PRO   190      30.613  56.156  33.193  1.00  0.00           O
ATOM   2855  N   ASN   191      32.430  56.761  34.359  1.00  0.00           N
ATOM   2856  H   ASN   191      33.322  57.234  34.325  1.00  0.00           H
ATOM   2857  CA  ASN   191      32.060  56.274  35.716  1.00  0.00           C
ATOM   2858  HA  ASN   191      32.863  56.481  36.424  1.00  0.00           H
ATOM   2859  CB  ASN   191      30.859  57.097  36.305  1.00  0.00           C
ATOM   2860  HB2 ASN   191      30.035  56.980  35.600  1.00  0.00           H
ATOM   2861  HB3 ASN   191      30.578  56.603  37.235  1.00  0.00           H
ATOM   2862  CG  ASN   191      31.115  58.600  36.508  1.00  0.00           C
ATOM   2863  OD1 ASN   191      32.180  59.028  36.910  1.00  0.00           O
ATOM   2864  ND2 ASN   191      30.179  59.442  36.285  1.00  0.00           N
ATOM   2865 HD21 ASN   191      30.282  60.257  36.873  1.00  0.00           H
ATOM   2866 HD22 ASN   191      29.254  59.275  35.913  1.00  0.00           H
ATOM   2867  C   ASN   191      31.759  54.741  35.857  1.00  0.00           C
ATOM   2868  O   ASN   191      31.526  54.244  36.990  1.00  0.00           O
ATOM   2869  N   TYR   192      31.904  53.901  34.886  1.00  0.00           N
ATOM   2870  H   TYR   192      32.191  54.199  33.964  1.00  0.00           H
ATOM   2871  CA  TYR   192      31.945  52.381  35.031  1.00  0.00           C
ATOM   2872  HA  TYR   192      31.094  52.148  35.672  1.00  0.00           H
ATOM   2873  CB  TYR   192      31.866  51.611  33.673  1.00  0.00           C
ATOM   2874  HB2 TYR   192      32.638  51.970  32.993  1.00  0.00           H
ATOM   2875  HB3 TYR   192      32.041  50.549  33.836  1.00  0.00           H
ATOM   2876  CG  TYR   192      30.561  51.604  32.860  1.00  0.00           C
ATOM   2877  CD1 TYR   192      30.115  52.879  32.377  1.00  0.00           C
ATOM   2878  HD1 TYR   192      30.743  53.743  32.539  1.00  0.00           H
ATOM   2879  CE1 TYR   192      28.983  52.945  31.619  1.00  0.00           C
ATOM   2880  HE1 TYR   192      28.715  53.899  31.188  1.00  0.00           H
ATOM   2881  CZ  TYR   192      28.156  51.772  31.450  1.00  0.00           C
ATOM   2882  OH  TYR   192      27.015  51.824  30.718  1.00  0.00           O
ATOM   2883  HH  TYR   192      26.263  51.387  31.124  1.00  0.00           H
ATOM   2884  CE2 TYR   192      28.480  50.538  32.071  1.00  0.00           C
ATOM   2885  HE2 TYR   192      27.849  49.668  31.966  1.00  0.00           H
ATOM   2886  CD2 TYR   192      29.756  50.441  32.666  1.00  0.00           C
ATOM   2887  HD2 TYR   192      29.963  49.497  33.150  1.00  0.00           H
ATOM   2888  C   TYR   192      33.264  51.897  35.799  1.00  0.00           C
ATOM   2889  O   TYR   192      34.253  52.601  35.815  1.00  0.00           O
ATOM   2890  N   HIE   193      33.189  50.673  36.346  1.00  0.00           N
ATOM   2891  H   HIE   193      32.326  50.200  36.115  1.00  0.00           H
ATOM   2892  CA  HIE   193      34.237  49.956  37.160  1.00  0.00           C
ATOM   2893  HA  HIE   193      35.171  50.350  36.762  1.00  0.00           H
ATOM   2894  CB  HIE   193      34.042  50.197  38.612  1.00  0.00           C
ATOM   2895  HB2 HIE   193      33.113  49.781  39.002  1.00  0.00           H
ATOM   2896  HB3 HIE   193      34.862  49.632  39.055  1.00  0.00           H
ATOM   2897  CG  HIE   193      34.180  51.699  38.987  1.00  0.00           C
ATOM   2898  ND1 HIE   193      35.368  52.335  39.297  1.00  0.00           N
ATOM   2899  CE1 HIE   193      35.145  53.599  39.263  1.00  0.00           C
ATOM   2900  HE1 HIE   193      35.889  54.369  39.406  1.00  0.00           H
ATOM   2901  NE2 HIE   193      33.858  53.869  39.076  1.00  0.00           N
ATOM   2902  HE2 HIE   193      33.399  54.762  39.179  1.00  0.00           H
ATOM   2903  CD2 HIE   193      33.246  52.605  38.879  1.00  0.00           C
ATOM   2904  HD2 HIE   193      32.233  52.387  38.578  1.00  0.00           H
ATOM   2905  C   HIE   193      34.349  48.489  36.837  1.00  0.00           C
ATOM   2906  O   HIE   193      33.332  47.878  36.585  1.00  0.00           O
ATOM   2907  N   TYR   194      35.585  47.953  36.757  1.00  0.00           N
ATOM   2908  H   TYR   194      36.381  48.551  36.930  1.00  0.00           H
ATOM   2909  CA  TYR   194      35.973  46.592  36.302  1.00  0.00           C
ATOM   2910  HA  TYR   194      35.103  45.975  36.525  1.00  0.00           H
ATOM   2911  CB  TYR   194      36.251  46.529  34.770  1.00  0.00           C
ATOM   2912  HB2 TYR   194      37.170  47.081  34.570  1.00  0.00           H
ATOM   2913  HB3 TYR   194      36.378  45.481  34.501  1.00  0.00           H
ATOM   2914  CG  TYR   194      35.166  47.179  33.949  1.00  0.00           C
ATOM   2915  CD1 TYR   194      35.422  48.448  33.397  1.00  0.00           C
ATOM   2916  HD1 TYR   194      36.369  48.966  33.452  1.00  0.00           H
ATOM   2917  CE1 TYR   194      34.399  49.146  32.732  1.00  0.00           C
ATOM   2918  HE1 TYR   194      34.514  50.120  32.278  1.00  0.00           H
ATOM   2919  CZ  TYR   194      33.249  48.467  32.366  1.00  0.00           C
ATOM   2920  OH  TYR   194      32.358  48.916  31.460  1.00  0.00           O
ATOM   2921  HH  TYR   194      31.756  48.277  31.069  1.00  0.00           H
ATOM   2922  CE2 TYR   194      32.952  47.160  32.916  1.00  0.00           C
ATOM   2923  HE2 TYR   194      32.050  46.646  32.617  1.00  0.00           H
ATOM   2924  CD2 TYR   194      33.896  46.520  33.781  1.00  0.00           C
ATOM   2925  HD2 TYR   194      33.739  45.524  34.165  1.00  0.00           H
ATOM   2926  C   TYR   194      37.096  45.991  37.121  1.00  0.00           C
ATOM   2927  O   TYR   194      38.112  45.479  36.567  1.00  0.00           O
ATOM   2928  N   GLU   195      36.883  45.975  38.408  1.00  0.00           N
ATOM   2929  H   GLU   195      36.188  46.616  38.765  1.00  0.00           H
ATOM   2930  CA  GLU   195      37.853  45.358  39.333  1.00  0.00           C
ATOM   2931  HA  GLU   195      38.855  45.468  38.918  1.00  0.00           H
ATOM   2932  CB  GLU   195      37.885  46.133  40.656  1.00  0.00           C
ATOM   2933  HB2 GLU   195      36.905  46.177  41.130  1.00  0.00           H
ATOM   2934  HB3 GLU   195      38.514  45.701  41.433  1.00  0.00           H
ATOM   2935  CG  GLU   195      38.340  47.561  40.453  1.00  0.00           C
ATOM   2936  HG2 GLU   195      37.800  48.098  39.673  1.00  0.00           H
ATOM   2937  HG3 GLU   195      38.033  48.212  41.272  1.00  0.00           H
ATOM   2938  CD  GLU   195      39.845  47.785  40.221  1.00  0.00           C
ATOM   2939  OE1 GLU   195      40.473  48.500  41.078  1.00  0.00           O
ATOM   2940  OE2 GLU   195      40.517  47.166  39.360  1.00  0.00           O
ATOM   2941  C   GLU   195      37.538  43.836  39.460  1.00  0.00           C
ATOM   2942  O   GLU   195      36.379  43.390  39.351  1.00  0.00           O
ATOM   2943  N   GLU   196      38.646  43.150  39.737  1.00  0.00           N
ATOM   2944  H   GLU   196      39.466  43.727  39.620  1.00  0.00           H
ATOM   2945  CA  GLU   196      38.761  41.765  40.176  1.00  0.00           C
ATOM   2946  HA  GLU   196      39.745  41.378  39.908  1.00  0.00           H
ATOM   2947  CB  GLU   196      38.860  41.678  41.713  1.00  0.00           C
ATOM   2948  HB2 GLU   196      37.944  42.127  42.096  1.00  0.00           H
ATOM   2949  HB3 GLU   196      38.953  40.656  42.083  1.00  0.00           H
ATOM   2950  CG  GLU   196      40.034  42.403  42.325  1.00  0.00           C
ATOM   2951  HG2 GLU   196      40.540  41.733  43.021  1.00  0.00           H
ATOM   2952  HG3 GLU   196      40.784  42.527  41.544  1.00  0.00           H
ATOM   2953  CD  GLU   196      39.671  43.704  42.989  1.00  0.00           C
ATOM   2954  OE1 GLU   196      38.765  43.785  43.826  1.00  0.00           O
ATOM   2955  OE2 GLU   196      40.475  44.685  42.713  1.00  0.00           O
ATOM   2956  C   GLU   196      37.791  40.810  39.486  1.00  0.00           C
ATOM   2957  O   GLU   196      36.937  40.229  40.178  1.00  0.00           O
ATOM   2958  N   CYX   197      37.769  40.769  38.118  1.00  0.00           N
ATOM   2959  H   CYX   197      38.384  41.346  37.560  1.00  0.00           H
ATOM   2960  CA  CYX   197      36.566  40.205  37.415  1.00  0.00           C
ATOM   2961  HA  CYX   197      35.719  40.687  37.903  1.00  0.00           H
ATOM   2962  CB  CYX   197      36.673  40.675  36.016  1.00  0.00           C
ATOM   2963  HB2 CYX   197      37.461  40.044  35.604  1.00  0.00           H
ATOM   2964  HB3 CYX   197      35.801  40.272  35.503  1.00  0.00           H
ATOM   2965  SG  CYX   197      36.700  42.431  35.726  1.00  0.00           S
ATOM   2966  C   CYX   197      36.459  38.671  37.552  1.00  0.00           C
ATOM   2967  O   CYX   197      37.462  38.038  37.545  1.00  0.00           O
ATOM   2968  N   SER   198      35.167  38.190  37.511  1.00  0.00           N
ATOM   2969  H   SER   198      34.484  38.900  37.734  1.00  0.00           H
ATOM   2970  CA  SER   198      34.753  36.784  37.269  1.00  0.00           C
ATOM   2971  HA  SER   198      35.661  36.200  37.420  1.00  0.00           H
ATOM   2972  CB  SER   198      33.802  36.296  38.378  1.00  0.00           C
ATOM   2973  HB2 SER   198      32.788  36.686  38.280  1.00  0.00           H
ATOM   2974  HB3 SER   198      33.684  35.239  38.144  1.00  0.00           H
ATOM   2975  OG  SER   198      34.217  36.422  39.737  1.00  0.00           O
ATOM   2976  HG  SER   198      33.732  37.094  40.221  1.00  0.00           H
ATOM   2977  C   SER   198      34.291  36.498  35.863  1.00  0.00           C
ATOM   2978  O   SER   198      33.161  36.655  35.507  1.00  0.00           O
ATOM   2979  N   CYX   199      35.189  35.960  35.007  1.00  0.00           N
ATOM   2980  H   CYX   199      36.078  35.654  35.375  1.00  0.00           H
ATOM   2981  CA  CYX   199      34.984  35.750  33.567  1.00  0.00           C
ATOM   2982  HA  CYX   199      34.099  36.313  33.271  1.00  0.00           H
ATOM   2983  CB  CYX   199      36.285  36.051  32.854  1.00  0.00           C
ATOM   2984  HB2 CYX   199      36.989  35.221  32.902  1.00  0.00           H
ATOM   2985  HB3 CYX   199      35.948  36.046  31.817  1.00  0.00           H
ATOM   2986  SG  CYX   199      37.023  37.692  33.168  1.00  0.00           S
ATOM   2987  C   CYX   199      34.697  34.226  33.303  1.00  0.00           C
ATOM   2988  O   CYX   199      35.215  33.350  33.962  1.00  0.00           O
ATOM   2989  N   TYR   200      33.959  33.994  32.289  1.00  0.00           N
ATOM   2990  H   TYR   200      33.614  34.812  31.808  1.00  0.00           H
ATOM   2991  CA  TYR   200      33.654  32.653  31.707  1.00  0.00           C
ATOM   2992  HA  TYR   200      34.561  32.097  31.945  1.00  0.00           H
ATOM   2993  CB  TYR   200      32.387  31.965  32.320  1.00  0.00           C
ATOM   2994  HB2 TYR   200      32.229  31.026  31.790  1.00  0.00           H
ATOM   2995  HB3 TYR   200      32.488  31.899  33.403  1.00  0.00           H
ATOM   2996  CG  TYR   200      31.063  32.760  32.299  1.00  0.00           C
ATOM   2997  CD1 TYR   200      30.744  33.697  33.308  1.00  0.00           C
ATOM   2998  HD1 TYR   200      31.397  33.765  34.167  1.00  0.00           H
ATOM   2999  CE1 TYR   200      29.586  34.539  33.114  1.00  0.00           C
ATOM   3000  HE1 TYR   200      29.413  35.333  33.825  1.00  0.00           H
ATOM   3001  CZ  TYR   200      28.716  34.333  31.978  1.00  0.00           C
ATOM   3002  OH  TYR   200      27.674  35.138  31.851  1.00  0.00           O
ATOM   3003  HH  TYR   200      27.493  35.194  30.910  1.00  0.00           H
ATOM   3004  CE2 TYR   200      28.981  33.194  31.167  1.00  0.00           C
ATOM   3005  HE2 TYR   200      28.321  33.020  30.331  1.00  0.00           H
ATOM   3006  CD2 TYR   200      30.169  32.524  31.253  1.00  0.00           C
ATOM   3007  HD2 TYR   200      30.401  31.803  30.482  1.00  0.00           H
ATOM   3008  C   TYR   200      33.514  32.652  30.163  1.00  0.00           C
ATOM   3009  O   TYR   200      32.974  33.627  29.711  1.00  0.00           O
ATOM   3010  N   PRO   201      34.025  31.652  29.433  1.00  0.00           N
ATOM   3011  CD  PRO   201      34.790  30.549  29.841  1.00  0.00           C
ATOM   3012  HD2 PRO   201      34.388  30.051  30.724  1.00  0.00           H
ATOM   3013  HD3 PRO   201      35.827  30.869  29.942  1.00  0.00           H
ATOM   3014  CG  PRO   201      34.908  29.616  28.623  1.00  0.00           C
ATOM   3015  HG2 PRO   201      34.155  28.828  28.637  1.00  0.00           H
ATOM   3016  HG3 PRO   201      35.935  29.254  28.580  1.00  0.00           H
ATOM   3017  CB  PRO   201      34.523  30.467  27.487  1.00  0.00           C
ATOM   3018  HB2 PRO   201      34.172  29.912  26.616  1.00  0.00           H
ATOM   3019  HB3 PRO   201      35.458  30.942  27.189  1.00  0.00           H
ATOM   3020  CA  PRO   201      33.587  31.489  28.059  1.00  0.00           C
ATOM   3021  HA  PRO   201      33.710  32.363  27.418  1.00  0.00           H
ATOM   3022  C   PRO   201      32.092  30.923  28.007  1.00  0.00           C
ATOM   3023  O   PRO   201      31.661  30.309  29.048  1.00  0.00           O
ATOM   3024  N   ASN   202      31.343  31.271  26.951  1.00  0.00           N
ATOM   3025  H   ASN   202      31.633  32.036  26.358  1.00  0.00           H
ATOM   3026  CA  ASN   202      30.070  30.567  26.705  1.00  0.00           C
ATOM   3027  HA  ASN   202      30.280  29.516  26.909  1.00  0.00           H
ATOM   3028  CB  ASN   202      29.061  31.053  27.749  1.00  0.00           C
ATOM   3029  HB2 ASN   202      29.219  30.781  28.792  1.00  0.00           H
ATOM   3030  HB3 ASN   202      28.984  32.140  27.724  1.00  0.00           H
ATOM   3031  CG  ASN   202      27.740  30.440  27.500  1.00  0.00           C
ATOM   3032  OD1 ASN   202      27.651  29.298  27.111  1.00  0.00           O
ATOM   3033  ND2 ASN   202      26.657  31.164  27.820  1.00  0.00           N
ATOM   3034 HD21 ASN   202      25.782  30.679  27.958  1.00  0.00           H
ATOM   3035 HD22 ASN   202      26.721  32.172  27.860  1.00  0.00           H
ATOM   3036  C   ASN   202      29.625  30.708  25.224  1.00  0.00           C
ATOM   3037  O   ASN   202      29.422  31.861  24.802  1.00  0.00           O
ATOM   3038  N   ALA   203      29.509  29.631  24.450  1.00  0.00           N
ATOM   3039  H   ALA   203      29.785  28.753  24.868  1.00  0.00           H
ATOM   3040  CA  ALA   203      29.285  29.573  23.001  1.00  0.00           C
ATOM   3041  HA  ALA   203      29.571  28.576  22.666  1.00  0.00           H
ATOM   3042  CB  ALA   203      27.797  29.798  22.852  1.00  0.00           C
ATOM   3043  HB1 ALA   203      27.510  29.859  21.802  1.00  0.00           H
ATOM   3044  HB2 ALA   203      27.202  29.005  23.308  1.00  0.00           H
ATOM   3045  HB3 ALA   203      27.749  30.767  23.348  1.00  0.00           H
ATOM   3046  C   ALA   203      30.207  30.609  22.376  1.00  0.00           C
ATOM   3047  O   ALA   203      29.666  31.590  21.899  1.00  0.00           O
ATOM   3048  N   GLY   204      31.449  30.339  22.235  1.00  0.00           N
ATOM   3049  H   GLY   204      31.851  29.500  22.628  1.00  0.00           H
ATOM   3050  CA  GLY   204      32.407  31.231  21.470  1.00  0.00           C
ATOM   3051  HA2 GLY   204      33.345  30.702  21.300  1.00  0.00           H
ATOM   3052  HA3 GLY   204      31.880  31.420  20.536  1.00  0.00           H
ATOM   3053  C   GLY   204      32.618  32.621  22.117  1.00  0.00           C
ATOM   3054  O   GLY   204      33.689  33.205  21.837  1.00  0.00           O
ATOM   3055  N   GLU   205      31.857  33.058  23.134  1.00  0.00           N
ATOM   3056  H   GLU   205      31.005  32.635  23.474  1.00  0.00           H
ATOM   3057  CA  GLU   205      32.029  34.406  23.583  1.00  0.00           C
ATOM   3058  HA  GLU   205      32.835  34.830  22.984  1.00  0.00           H
ATOM   3059  CB  GLU   205      30.731  35.188  23.225  1.00  0.00           C
ATOM   3060  HB2 GLU   205      29.831  34.675  23.566  1.00  0.00           H
ATOM   3061  HB3 GLU   205      30.802  36.158  23.717  1.00  0.00           H
ATOM   3062  CG  GLU   205      30.656  35.567  21.684  1.00  0.00           C
ATOM   3063  HG2 GLU   205      31.397  36.360  21.590  1.00  0.00           H
ATOM   3064  HG3 GLU   205      31.036  34.702  21.140  1.00  0.00           H
ATOM   3065  CD  GLU   205      29.185  36.035  21.344  1.00  0.00           C
ATOM   3066  OE1 GLU   205      28.598  35.325  20.458  1.00  0.00           O
ATOM   3067  OE2 GLU   205      28.674  37.021  21.877  1.00  0.00           O
ATOM   3068  C   GLU   205      32.420  34.507  25.066  1.00  0.00           C
ATOM   3069  O   GLU   205      32.175  33.557  25.814  1.00  0.00           O
ATOM   3070  N   ILE   206      33.051  35.581  25.466  1.00  0.00           N
ATOM   3071  H   ILE   206      33.039  36.347  24.807  1.00  0.00           H
ATOM   3072  CA  ILE   206      33.579  35.826  26.821  1.00  0.00           C
ATOM   3073  HA  ILE   206      33.723  34.908  27.390  1.00  0.00           H
ATOM   3074  CB  ILE   206      35.078  36.392  26.787  1.00  0.00           C
ATOM   3075  HB  ILE   206      35.000  37.370  26.313  1.00  0.00           H
ATOM   3076  CG2 ILE   206      35.695  36.581  28.210  1.00  0.00           C
ATOM   3077 HG21 ILE   206      35.790  35.615  28.708  1.00  0.00           H
ATOM   3078 HG22 ILE   206      36.652  37.089  28.097  1.00  0.00           H
ATOM   3079 HG23 ILE   206      34.918  37.121  28.751  1.00  0.00           H
ATOM   3080  CG1 ILE   206      35.979  35.516  25.933  1.00  0.00           C
ATOM   3081 HG12 ILE   206      37.020  35.533  26.256  1.00  0.00           H
ATOM   3082 HG13 ILE   206      35.699  34.466  26.018  1.00  0.00           H
ATOM   3083  CD1 ILE   206      36.071  35.667  24.426  1.00  0.00           C
ATOM   3084 HD11 ILE   206      36.942  35.275  23.902  1.00  0.00           H
ATOM   3085 HD12 ILE   206      35.130  35.214  24.111  1.00  0.00           H
ATOM   3086 HD13 ILE   206      36.079  36.701  24.084  1.00  0.00           H
ATOM   3087  C   ILE   206      32.595  36.785  27.499  1.00  0.00           C
ATOM   3088  O   ILE   206      32.112  37.771  26.911  1.00  0.00           O
ATOM   3089  N   THR   207      32.273  36.542  28.745  1.00  0.00           N
ATOM   3090  H   THR   207      32.612  35.656  29.088  1.00  0.00           H
ATOM   3091  CA  THR   207      31.572  37.499  29.626  1.00  0.00           C
ATOM   3092  HA  THR   207      31.725  38.471  29.157  1.00  0.00           H
ATOM   3093  CB  THR   207      30.045  37.211  29.788  1.00  0.00           C
ATOM   3094  HB  THR   207      29.947  36.209  30.205  1.00  0.00           H
ATOM   3095  CG2 THR   207      29.538  38.273  30.762  1.00  0.00           C
ATOM   3096 HG21 THR   207      28.472  38.060  30.833  1.00  0.00           H
ATOM   3097 HG22 THR   207      30.069  38.246  31.714  1.00  0.00           H
ATOM   3098 HG23 THR   207      29.570  39.275  30.333  1.00  0.00           H
ATOM   3099  OG1 THR   207      29.497  37.451  28.506  1.00  0.00           O
ATOM   3100  HG1 THR   207      29.947  36.813  27.946  1.00  0.00           H
ATOM   3101  C   THR   207      32.325  37.570  30.944  1.00  0.00           C
ATOM   3102  O   THR   207      32.349  36.552  31.713  1.00  0.00           O
ATOM   3103  N   CYX   208      32.873  38.729  31.269  1.00  0.00           N
ATOM   3104  H   CYX   208      32.955  39.480  30.599  1.00  0.00           H
ATOM   3105  CA  CYX   208      33.423  39.054  32.600  1.00  0.00           C
ATOM   3106  HA  CYX   208      33.629  38.170  33.205  1.00  0.00           H
ATOM   3107  CB  CYX   208      34.730  39.787  32.430  1.00  0.00           C
ATOM   3108  HB2 CYX   208      34.446  40.579  31.737  1.00  0.00           H
ATOM   3109  HB3 CYX   208      35.051  40.349  33.307  1.00  0.00           H
ATOM   3110  SG  CYX   208      36.134  38.804  31.724  1.00  0.00           S
ATOM   3111  C   CYX   208      32.378  39.919  33.395  1.00  0.00           C
ATOM   3112  O   CYX   208      31.835  40.876  32.909  1.00  0.00           O
ATOM   3113  N   VAL   209      32.125  39.530  34.663  1.00  0.00           N
ATOM   3114  H   VAL   209      32.604  38.713  35.016  1.00  0.00           H
ATOM   3115  CA  VAL   209      31.339  40.248  35.668  1.00  0.00           C
ATOM   3116  HA  VAL   209      31.035  41.198  35.225  1.00  0.00           H
ATOM   3117  CB  VAL   209      30.206  39.405  36.166  1.00  0.00           C
ATOM   3118  HB  VAL   209      30.676  38.589  36.714  1.00  0.00           H
ATOM   3119  CG1 VAL   209      29.326  40.071  37.226  1.00  0.00           C
ATOM   3120 HG11 VAL   209      29.039  41.080  36.928  1.00  0.00           H
ATOM   3121 HG12 VAL   209      28.421  39.478  37.365  1.00  0.00           H
ATOM   3122 HG13 VAL   209      29.753  40.230  38.215  1.00  0.00           H
ATOM   3123  CG2 VAL   209      29.344  38.840  34.996  1.00  0.00           C
ATOM   3124 HG21 VAL   209      29.917  38.194  34.331  1.00  0.00           H
ATOM   3125 HG22 VAL   209      28.457  38.308  35.341  1.00  0.00           H
ATOM   3126 HG23 VAL   209      28.901  39.662  34.433  1.00  0.00           H
ATOM   3127  C   VAL   209      32.186  40.643  36.875  1.00  0.00           C
ATOM   3128  O   VAL   209      32.909  39.739  37.378  1.00  0.00           O
ATOM   3129  N   CYX   210      32.319  41.985  37.034  1.00  0.00           N
ATOM   3130  H   CYX   210      31.649  42.602  36.597  1.00  0.00           H
ATOM   3131  CA  CYX   210      33.338  42.681  37.867  1.00  0.00           C
ATOM   3132  HA  CYX   210      34.043  41.893  38.133  1.00  0.00           H
ATOM   3133  CB  CYX   210      34.027  43.688  36.949  1.00  0.00           C
ATOM   3134  HB2 CYX   210      33.268  44.423  36.681  1.00  0.00           H
ATOM   3135  HB3 CYX   210      34.829  44.170  37.508  1.00  0.00           H
ATOM   3136  SG  CYX   210      34.618  42.912  35.361  1.00  0.00           S
ATOM   3137  C   CYX   210      32.834  43.201  39.220  1.00  0.00           C
ATOM   3138  O   CYX   210      31.624  43.208  39.432  1.00  0.00           O
ATOM   3139  N   ARG   211      33.702  43.597  40.159  1.00  0.00           N
ATOM   3140  H   ARG   211      34.666  43.341  40.004  1.00  0.00           H
ATOM   3141  CA  ARG   211      33.375  44.373  41.435  1.00  0.00           C
ATOM   3142  HA  ARG   211      32.583  43.858  41.978  1.00  0.00           H
ATOM   3143  CB  ARG   211      34.688  44.253  42.298  1.00  0.00           C
ATOM   3144  HB2 ARG   211      35.241  43.335  42.099  1.00  0.00           H
ATOM   3145  HB3 ARG   211      35.376  45.064  42.059  1.00  0.00           H
ATOM   3146  CG  ARG   211      34.432  44.333  43.785  1.00  0.00           C
ATOM   3147  HG2 ARG   211      33.947  45.279  44.028  1.00  0.00           H
ATOM   3148  HG3 ARG   211      33.694  43.577  44.050  1.00  0.00           H
ATOM   3149  CD  ARG   211      35.698  44.089  44.580  1.00  0.00           C
ATOM   3150  HD2 ARG   211      36.134  43.171  44.187  1.00  0.00           H
ATOM   3151  HD3 ARG   211      36.267  45.014  44.481  1.00  0.00           H
ATOM   3152  NE  ARG   211      35.496  43.788  45.977  1.00  0.00           N
ATOM   3153  HE  ARG   211      34.572  43.851  46.378  1.00  0.00           H
ATOM   3154  CZ  ARG   211      36.527  43.597  46.766  1.00  0.00           C
ATOM   3155  NH1 ARG   211      36.250  43.737  48.067  1.00  0.00           N
ATOM   3156 HH11 ARG   211      35.336  43.966  48.431  1.00  0.00           H
ATOM   3157 HH12 ARG   211      37.080  43.733  48.644  1.00  0.00           H
ATOM   3158  NH2 ARG   211      37.807  43.404  46.430  1.00  0.00           N
ATOM   3159 HH21 ARG   211      38.083  43.440  45.460  1.00  0.00           H
ATOM   3160 HH22 ARG   211      38.525  43.373  47.139  1.00  0.00           H
ATOM   3161  C   ARG   211      32.947  45.815  41.142  1.00  0.00           C
ATOM   3162  O   ARG   211      33.670  46.527  40.456  1.00  0.00           O
ATOM   3163  N   ASP   212      31.793  46.154  41.706  1.00  0.00           N
ATOM   3164  H   ASP   212      31.457  45.377  42.256  1.00  0.00           H
ATOM   3165  CA  ASP   212      31.101  47.467  41.879  1.00  0.00           C
ATOM   3166  HA  ASP   212      31.042  47.970  40.914  1.00  0.00           H
ATOM   3167  CB  ASP   212      29.708  47.350  42.551  1.00  0.00           C
ATOM   3168  HB2 ASP   212      29.300  48.304  42.884  1.00  0.00           H
ATOM   3169  HB3 ASP   212      29.048  46.949  41.781  1.00  0.00           H
ATOM   3170  CG  ASP   212      29.650  46.292  43.645  1.00  0.00           C
ATOM   3171  OD1 ASP   212      29.393  46.637  44.826  1.00  0.00           O
ATOM   3172  OD2 ASP   212      29.682  45.104  43.327  1.00  0.00           O
ATOM   3173  C   ASP   212      31.939  48.244  42.824  1.00  0.00           C
ATOM   3174  O   ASP   212      31.656  48.368  44.023  1.00  0.00           O
ATOM   3175  N   ASN   213      33.104  48.678  42.313  1.00  0.00           N
ATOM   3176  H   ASN   213      33.357  48.443  41.363  1.00  0.00           H
ATOM   3177  CA  ASN   213      34.056  49.458  43.048  1.00  0.00           C
ATOM   3178  HA  ASN   213      34.216  49.185  44.090  1.00  0.00           H
ATOM   3179  CB  ASN   213      35.467  49.293  42.373  1.00  0.00           C
ATOM   3180  HB2 ASN   213      35.756  48.248  42.488  1.00  0.00           H
ATOM   3181  HB3 ASN   213      35.368  49.405  41.293  1.00  0.00           H
ATOM   3182  CG  ASN   213      36.474  50.300  42.831  1.00  0.00           C
ATOM   3183  OD1 ASN   213      37.007  50.140  43.884  1.00  0.00           O
ATOM   3184  ND2 ASN   213      36.669  51.269  41.980  1.00  0.00           N
ATOM   3185 HD21 ASN   213      37.250  52.049  42.254  1.00  0.00           H
ATOM   3186 HD22 ASN   213      35.998  51.372  41.232  1.00  0.00           H
ATOM   3187  C   ASN   213      33.644  50.905  42.899  1.00  0.00           C
ATOM   3188  O   ASN   213      33.087  51.310  41.884  1.00  0.00           O
ATOM   3189  N   TRP   214      33.841  51.770  43.905  1.00  0.00           N
ATOM   3190  H   TRP   214      34.287  51.372  44.719  1.00  0.00           H
ATOM   3191  CA  TRP   214      33.582  53.236  44.068  1.00  0.00           C
ATOM   3192  HA  TRP   214      33.858  53.563  45.071  1.00  0.00           H
ATOM   3193  CB  TRP   214      34.528  54.022  43.021  1.00  0.00           C
ATOM   3194  HB2 TRP   214      35.513  53.581  43.175  1.00  0.00           H
ATOM   3195  HB3 TRP   214      34.158  53.797  42.021  1.00  0.00           H
ATOM   3196  CG  TRP   214      34.641  55.504  43.134  1.00  0.00           C
ATOM   3197  CD1 TRP   214      34.418  56.398  42.181  1.00  0.00           C
ATOM   3198  HD1 TRP   214      33.979  56.116  41.236  1.00  0.00           H
ATOM   3199  NE1 TRP   214      34.781  57.675  42.576  1.00  0.00           N
ATOM   3200  HE1 TRP   214      34.723  58.511  42.011  1.00  0.00           H
ATOM   3201  CE2 TRP   214      35.254  57.601  43.871  1.00  0.00           C
ATOM   3202  CZ2 TRP   214      35.730  58.651  44.672  1.00  0.00           C
ATOM   3203  HZ2 TRP   214      35.821  59.624  44.214  1.00  0.00           H
ATOM   3204  CH2 TRP   214      36.216  58.379  45.929  1.00  0.00           C
ATOM   3205  HH2 TRP   214      36.523  59.276  46.447  1.00  0.00           H
ATOM   3206  CZ3 TRP   214      36.273  57.047  46.405  1.00  0.00           C
ATOM   3207  HZ3 TRP   214      36.644  56.742  47.372  1.00  0.00           H
ATOM   3208  CE3 TRP   214      35.797  56.042  45.576  1.00  0.00           C
ATOM   3209  HE3 TRP   214      35.898  55.077  46.049  1.00  0.00           H
ATOM   3210  CD2 TRP   214      35.256  56.286  44.266  1.00  0.00           C
ATOM   3211  C   TRP   214      32.094  53.664  43.989  1.00  0.00           C
ATOM   3212  O   TRP   214      31.614  54.394  44.880  1.00  0.00           O
ATOM   3213  N   HID   215      31.293  53.161  43.035  1.00  0.00           N
ATOM   3214  H   HID   215      31.800  52.568  42.394  1.00  0.00           H
ATOM   3215  CA  HID   215      29.778  53.213  42.964  1.00  0.00           C
ATOM   3216  HA  HID   215      29.323  53.779  43.775  1.00  0.00           H
ATOM   3217  CB  HID   215      29.473  54.045  41.676  1.00  0.00           C
ATOM   3218  HB2 HID   215      29.769  53.387  40.859  1.00  0.00           H
ATOM   3219  HB3 HID   215      28.400  54.231  41.652  1.00  0.00           H
ATOM   3220  CG  HID   215      30.270  55.356  41.446  1.00  0.00           C
ATOM   3221  ND1 HID   215      30.509  56.460  42.269  1.00  0.00           N
ATOM   3222  HD1 HID   215      30.153  56.525  43.212  1.00  0.00           H
ATOM   3223  CE1 HID   215      31.264  57.333  41.577  1.00  0.00           C
ATOM   3224  HE1 HID   215      31.579  58.314  41.901  1.00  0.00           H
ATOM   3225  NE2 HID   215      31.616  56.835  40.375  1.00  0.00           N
ATOM   3226  CD2 HID   215      30.861  55.658  40.231  1.00  0.00           C
ATOM   3227  HD2 HID   215      30.832  55.066  39.328  1.00  0.00           H
ATOM   3228  C   HID   215      29.265  51.816  42.914  1.00  0.00           C
ATOM   3229  O   HID   215      30.037  50.835  42.796  1.00  0.00           O
ATOM   3230  N   GLY   216      27.952  51.613  42.904  1.00  0.00           N
ATOM   3231  H   GLY   216      27.405  52.456  42.998  1.00  0.00           H
ATOM   3232  CA  GLY   216      27.279  50.290  42.780  1.00  0.00           C
ATOM   3233  HA2 GLY   216      26.270  50.449  42.399  1.00  0.00           H
ATOM   3234  HA3 GLY   216      27.732  49.679  41.999  1.00  0.00           H
ATOM   3235  C   GLY   216      27.078  49.317  43.953  1.00  0.00           C
ATOM   3236  O   GLY   216      27.856  49.274  44.883  1.00  0.00           O
ATOM   3237  N   SER   217      26.037  48.553  43.822  1.00  0.00           N
ATOM   3238  H   SER   217      25.335  48.765  43.129  1.00  0.00           H
ATOM   3239  CA  SER   217      25.711  47.345  44.660  1.00  0.00           C
ATOM   3240  HA  SER   217      26.599  47.037  45.212  1.00  0.00           H
ATOM   3241  CB  SER   217      24.592  47.671  45.677  1.00  0.00           C
ATOM   3242  HB2 SER   217      24.250  46.768  46.183  1.00  0.00           H
ATOM   3243  HB3 SER   217      24.910  48.412  46.412  1.00  0.00           H
ATOM   3244  OG  SER   217      23.507  48.187  44.986  1.00  0.00           O
ATOM   3245  HG  SER   217      23.778  49.097  44.844  1.00  0.00           H
ATOM   3246  C   SER   217      25.227  46.238  43.681  1.00  0.00           C
ATOM   3247  O   SER   217      25.620  45.096  43.804  1.00  0.00           O
ATOM   3248  N   ASN   218      24.521  46.641  42.634  1.00  0.00           N
ATOM   3249  H   ASN   218      24.012  47.507  42.740  1.00  0.00           H
ATOM   3250  CA  ASN   218      24.390  45.988  41.331  1.00  0.00           C
ATOM   3251  HA  ASN   218      23.975  45.010  41.580  1.00  0.00           H
ATOM   3252  CB  ASN   218      23.455  46.761  40.406  1.00  0.00           C
ATOM   3253  HB2 ASN   218      23.552  46.425  39.374  1.00  0.00           H
ATOM   3254  HB3 ASN   218      22.447  46.617  40.795  1.00  0.00           H
ATOM   3255  CG  ASN   218      23.537  48.303  40.351  1.00  0.00           C
ATOM   3256  OD1 ASN   218      24.249  48.949  41.084  1.00  0.00           O
ATOM   3257  ND2 ASN   218      22.989  48.855  39.284  1.00  0.00           N
ATOM   3258 HD21 ASN   218      23.023  49.836  39.044  1.00  0.00           H
ATOM   3259 HD22 ASN   218      22.497  48.271  38.624  1.00  0.00           H
ATOM   3260  C   ASN   218      25.837  45.726  40.725  1.00  0.00           C
ATOM   3261  O   ASN   218      26.719  46.587  40.922  1.00  0.00           O
ATOM   3262  N   ARG   219      26.103  44.523  40.149  1.00  0.00           N
ATOM   3263  H   ARG   219      25.339  43.878  40.003  1.00  0.00           H
ATOM   3264  CA  ARG   219      27.442  44.324  39.510  1.00  0.00           C
ATOM   3265  HA  ARG   219      28.179  44.709  40.215  1.00  0.00           H
ATOM   3266  CB  ARG   219      27.883  42.834  39.279  1.00  0.00           C
ATOM   3267  HB2 ARG   219      27.124  42.338  38.676  1.00  0.00           H
ATOM   3268  HB3 ARG   219      28.871  42.687  38.843  1.00  0.00           H
ATOM   3269  CG  ARG   219      27.961  41.936  40.512  1.00  0.00           C
ATOM   3270  HG2 ARG   219      27.024  42.039  41.060  1.00  0.00           H
ATOM   3271  HG3 ARG   219      28.055  40.912  40.154  1.00  0.00           H
ATOM   3272  CD  ARG   219      29.089  42.198  41.519  1.00  0.00           C
ATOM   3273  HD2 ARG   219      30.012  41.803  41.094  1.00  0.00           H
ATOM   3274  HD3 ARG   219      29.083  43.246  41.821  1.00  0.00           H
ATOM   3275  NE  ARG   219      28.913  41.457  42.823  1.00  0.00           N
ATOM   3276  HE  ARG   219      28.464  40.555  42.743  1.00  0.00           H
ATOM   3277  CZ  ARG   219      29.576  41.554  43.954  1.00  0.00           C
ATOM   3278  NH1 ARG   219      29.409  40.681  44.879  1.00  0.00           N
ATOM   3279 HH11 ARG   219      28.681  39.998  44.720  1.00  0.00           H
ATOM   3280 HH12 ARG   219      29.987  40.827  45.693  1.00  0.00           H
ATOM   3281  NH2 ARG   219      30.432  42.467  44.221  1.00  0.00           N
ATOM   3282 HH21 ARG   219      30.281  43.367  43.789  1.00  0.00           H
ATOM   3283 HH22 ARG   219      30.883  42.463  45.126  1.00  0.00           H
ATOM   3284  C   ARG   219      27.536  44.967  38.093  1.00  0.00           C
ATOM   3285  O   ARG   219      26.608  44.771  37.295  1.00  0.00           O
ATOM   3286  N   PRO   220      28.721  45.556  37.742  1.00  0.00           N
ATOM   3287  CD  PRO   220      29.720  46.117  38.622  1.00  0.00           C
ATOM   3288  HD2 PRO   220      30.076  45.349  39.309  1.00  0.00           H
ATOM   3289  HD3 PRO   220      29.334  47.001  39.128  1.00  0.00           H
ATOM   3290  CG  PRO   220      30.859  46.697  37.800  1.00  0.00           C
ATOM   3291  HG2 PRO   220      31.768  46.100  37.880  1.00  0.00           H
ATOM   3292  HG3 PRO   220      31.137  47.660  38.227  1.00  0.00           H
ATOM   3293  CB  PRO   220      30.291  46.754  36.374  1.00  0.00           C
ATOM   3294  HB2 PRO   220      31.002  46.567  35.570  1.00  0.00           H
ATOM   3295  HB3 PRO   220      29.894  47.760  36.236  1.00  0.00           H
ATOM   3296  CA  PRO   220      29.073  45.798  36.339  1.00  0.00           C
ATOM   3297  HA  PRO   220      28.317  46.345  35.775  1.00  0.00           H
ATOM   3298  C   PRO   220      29.429  44.506  35.567  1.00  0.00           C
ATOM   3299  O   PRO   220      29.689  43.478  36.131  1.00  0.00           O
ATOM   3300  N   TRP   221      29.342  44.533  34.267  1.00  0.00           N
ATOM   3301  H   TRP   221      28.777  45.254  33.841  1.00  0.00           H
ATOM   3302  CA  TRP   221      29.800  43.585  33.288  1.00  0.00           C
ATOM   3303  HA  TRP   221      30.606  42.939  33.634  1.00  0.00           H
ATOM   3304  CB  TRP   221      28.566  42.706  32.944  1.00  0.00           C
ATOM   3305  HB2 TRP   221      28.801  41.850  32.312  1.00  0.00           H
ATOM   3306  HB3 TRP   221      28.268  42.199  33.862  1.00  0.00           H
ATOM   3307  CG  TRP   221      27.348  43.348  32.283  1.00  0.00           C
ATOM   3308  CD1 TRP   221      26.196  43.748  32.842  1.00  0.00           C
ATOM   3309  HD1 TRP   221      26.107  43.664  33.915  1.00  0.00           H
ATOM   3310  NE1 TRP   221      25.305  44.063  31.840  1.00  0.00           N
ATOM   3311  HE1 TRP   221      24.341  44.298  32.032  1.00  0.00           H
ATOM   3312  CE2 TRP   221      25.887  43.990  30.609  1.00  0.00           C
ATOM   3313  CZ2 TRP   221      25.443  44.277  29.346  1.00  0.00           C
ATOM   3314  HZ2 TRP   221      24.431  44.613  29.169  1.00  0.00           H
ATOM   3315  CH2 TRP   221      26.212  43.974  28.256  1.00  0.00           C
ATOM   3316  HH2 TRP   221      25.813  44.191  27.276  1.00  0.00           H
ATOM   3317  CZ3 TRP   221      27.474  43.434  28.385  1.00  0.00           C
ATOM   3318  HZ3 TRP   221      28.137  43.226  27.557  1.00  0.00           H
ATOM   3319  CE3 TRP   221      27.939  43.227  29.707  1.00  0.00           C
ATOM   3320  HE3 TRP   221      28.884  42.736  29.889  1.00  0.00           H
ATOM   3321  CD2 TRP   221      27.177  43.517  30.847  1.00  0.00           C
ATOM   3322  C   TRP   221      30.370  44.180  32.007  1.00  0.00           C
ATOM   3323  O   TRP   221      30.025  45.299  31.533  1.00  0.00           O
ATOM   3324  N   VAL   222      31.333  43.435  31.469  1.00  0.00           N
ATOM   3325  H   VAL   222      31.544  42.534  31.877  1.00  0.00           H
ATOM   3326  CA  VAL   222      31.842  43.549  30.105  1.00  0.00           C
ATOM   3327  HA  VAL   222      31.141  44.176  29.554  1.00  0.00           H
ATOM   3328  CB  VAL   222      33.233  44.226  29.990  1.00  0.00           C
ATOM   3329  HB  VAL   222      33.191  45.218  30.441  1.00  0.00           H
ATOM   3330  CG1 VAL   222      34.215  43.408  30.877  1.00  0.00           C
ATOM   3331 HG11 VAL   222      34.716  42.594  30.354  1.00  0.00           H
ATOM   3332 HG12 VAL   222      34.900  44.171  31.248  1.00  0.00           H
ATOM   3333 HG13 VAL   222      33.763  43.205  31.848  1.00  0.00           H
ATOM   3334  CG2 VAL   222      33.629  44.391  28.543  1.00  0.00           C
ATOM   3335 HG21 VAL   222      34.593  44.895  28.486  1.00  0.00           H
ATOM   3336 HG22 VAL   222      33.654  43.433  28.022  1.00  0.00           H
ATOM   3337 HG23 VAL   222      32.929  45.035  28.011  1.00  0.00           H
ATOM   3338  C   VAL   222      31.841  42.221  29.359  1.00  0.00           C
ATOM   3339  O   VAL   222      32.439  41.220  29.762  1.00  0.00           O
ATOM   3340  N   SER   223      31.073  42.191  28.277  1.00  0.00           N
ATOM   3341  H   SER   223      30.364  42.891  28.112  1.00  0.00           H
ATOM   3342  CA  SER   223      31.105  41.014  27.337  1.00  0.00           C
ATOM   3343  HA  SER   223      31.658  40.175  27.762  1.00  0.00           H
ATOM   3344  CB  SER   223      29.654  40.487  26.996  1.00  0.00           C
ATOM   3345  HB2 SER   223      29.066  41.277  26.529  1.00  0.00           H
ATOM   3346  HB3 SER   223      29.905  39.637  26.362  1.00  0.00           H
ATOM   3347  OG  SER   223      28.910  40.104  28.172  1.00  0.00           O
ATOM   3348  HG  SER   223      29.003  39.154  28.274  1.00  0.00           H
ATOM   3349  C   SER   223      31.909  41.325  26.032  1.00  0.00           C
ATOM   3350  O   SER   223      31.893  42.488  25.659  1.00  0.00           O
ATOM   3351  N   PHE   224      32.497  40.286  25.388  1.00  0.00           N
ATOM   3352  H   PHE   224      32.449  39.347  25.757  1.00  0.00           H
ATOM   3353  CA  PHE   224      33.217  40.421  24.159  1.00  0.00           C
ATOM   3354  HA  PHE   224      32.678  41.118  23.518  1.00  0.00           H
ATOM   3355  CB  PHE   224      34.571  41.133  24.568  1.00  0.00           C
ATOM   3356  HB2 PHE   224      35.143  41.342  23.663  1.00  0.00           H
ATOM   3357  HB3 PHE   224      34.421  42.159  24.902  1.00  0.00           H
ATOM   3358  CG  PHE   224      35.432  40.512  25.600  1.00  0.00           C
ATOM   3359  CD1 PHE   224      36.549  39.806  25.126  1.00  0.00           C
ATOM   3360  HD1 PHE   224      36.696  39.554  24.087  1.00  0.00           H
ATOM   3361  CE1 PHE   224      37.511  39.368  26.070  1.00  0.00           C
ATOM   3362  HE1 PHE   224      38.323  38.719  25.778  1.00  0.00           H
ATOM   3363  CZ  PHE   224      37.344  39.715  27.429  1.00  0.00           C
ATOM   3364  HZ  PHE   224      38.062  39.378  28.161  1.00  0.00           H
ATOM   3365  CE2 PHE   224      36.298  40.461  27.898  1.00  0.00           C
ATOM   3366  HE2 PHE   224      36.220  40.623  28.963  1.00  0.00           H
ATOM   3367  CD2 PHE   224      35.378  40.900  26.932  1.00  0.00           C
ATOM   3368  HD2 PHE   224      34.533  41.537  27.149  1.00  0.00           H
ATOM   3369  C   PHE   224      33.531  39.178  23.359  1.00  0.00           C
ATOM   3370  O   PHE   224      33.442  38.051  23.872  1.00  0.00           O
ATOM   3371  N   ASN   225      33.823  39.479  22.075  1.00  0.00           N
ATOM   3372  H   ASN   225      33.700  40.479  22.003  1.00  0.00           H
ATOM   3373  CA  ASN   225      34.213  38.502  21.030  1.00  0.00           C
ATOM   3374  HA  ASN   225      33.817  37.546  21.372  1.00  0.00           H
ATOM   3375  CB  ASN   225      33.549  38.938  19.762  1.00  0.00           C
ATOM   3376  HB2 ASN   225      33.851  39.970  19.580  1.00  0.00           H
ATOM   3377  HB3 ASN   225      33.858  38.243  18.981  1.00  0.00           H
ATOM   3378  CG  ASN   225      32.032  38.761  19.806  1.00  0.00           C
ATOM   3379  OD1 ASN   225      31.321  39.424  20.531  1.00  0.00           O
ATOM   3380  ND2 ASN   225      31.433  37.775  19.191  1.00  0.00           N
ATOM   3381 HD21 ASN   225      30.482  37.460  19.324  1.00  0.00           H
ATOM   3382 HD22 ASN   225      31.964  37.216  18.539  1.00  0.00           H
ATOM   3383  C   ASN   225      35.748  38.321  20.876  1.00  0.00           C
ATOM   3384  O   ASN   225      36.494  39.019  21.601  1.00  0.00           O
ATOM   3385  N   GLN   226      36.181  37.284  20.179  1.00  0.00           N
ATOM   3386  H   GLN   226      35.440  36.740  19.760  1.00  0.00           H
ATOM   3387  CA  GLN   226      37.611  36.869  20.069  1.00  0.00           C
ATOM   3388  HA  GLN   226      37.977  36.592  21.058  1.00  0.00           H
ATOM   3389  CB  GLN   226      37.590  35.488  19.275  1.00  0.00           C
ATOM   3390  HB2 GLN   226      36.795  35.525  18.531  1.00  0.00           H
ATOM   3391  HB3 GLN   226      38.538  35.258  18.789  1.00  0.00           H
ATOM   3392  CG  GLN   226      37.250  34.301  20.181  1.00  0.00           C
ATOM   3393  HG2 GLN   226      38.088  34.124  20.854  1.00  0.00           H
ATOM   3394  HG3 GLN   226      36.327  34.493  20.727  1.00  0.00           H
ATOM   3395  CD  GLN   226      36.977  33.014  19.535  1.00  0.00           C
ATOM   3396  OE1 GLN   226      37.699  32.605  18.633  1.00  0.00           O
ATOM   3397  NE2 GLN   226      36.056  32.224  19.949  1.00  0.00           N
ATOM   3398 HE21 GLN   226      35.494  32.441  20.760  1.00  0.00           H
ATOM   3399 HE22 GLN   226      35.750  31.407  19.439  1.00  0.00           H
ATOM   3400  C   GLN   226      38.501  37.955  19.466  1.00  0.00           C
ATOM   3401  O   GLN   226      39.639  38.048  19.762  1.00  0.00           O
ATOM   3402  N   ASN   227      37.890  38.681  18.547  1.00  0.00           N
ATOM   3403  H   ASN   227      36.967  38.466  18.199  1.00  0.00           H
ATOM   3404  CA  ASN   227      38.473  39.811  17.813  1.00  0.00           C
ATOM   3405  HA  ASN   227      39.517  39.565  17.625  1.00  0.00           H
ATOM   3406  CB  ASN   227      37.792  39.946  16.496  1.00  0.00           C
ATOM   3407  HB2 ASN   227      38.316  40.681  15.885  1.00  0.00           H
ATOM   3408  HB3 ASN   227      37.935  39.092  15.834  1.00  0.00           H
ATOM   3409  CG  ASN   227      36.354  40.426  16.531  1.00  0.00           C
ATOM   3410  OD1 ASN   227      35.660  40.396  17.506  1.00  0.00           O
ATOM   3411  ND2 ASN   227      35.910  41.142  15.599  1.00  0.00           N
ATOM   3412 HD21 ASN   227      35.043  41.655  15.674  1.00  0.00           H
ATOM   3413 HD22 ASN   227      36.490  41.452  14.831  1.00  0.00           H
ATOM   3414  C   ASN   227      38.459  41.109  18.752  1.00  0.00           C
ATOM   3415  O   ASN   227      38.910  42.170  18.351  1.00  0.00           O
ATOM   3416  N   LEU   228      38.009  40.882  19.979  1.00  0.00           N
ATOM   3417  H   LEU   228      37.417  40.069  20.071  1.00  0.00           H
ATOM   3418  CA  LEU   228      37.781  41.926  21.038  1.00  0.00           C
ATOM   3419  HA  LEU   228      37.521  41.440  21.978  1.00  0.00           H
ATOM   3420  CB  LEU   228      39.049  42.602  21.486  1.00  0.00           C
ATOM   3421  HB2 LEU   228      39.327  43.109  20.562  1.00  0.00           H
ATOM   3422  HB3 LEU   228      38.754  43.208  22.344  1.00  0.00           H
ATOM   3423  CG  LEU   228      40.156  41.634  21.953  1.00  0.00           C
ATOM   3424  HG  LEU   228      40.406  40.948  21.143  1.00  0.00           H
ATOM   3425  CD1 LEU   228      41.420  42.410  22.314  1.00  0.00           C
ATOM   3426 HD11 LEU   228      41.172  42.862  23.275  1.00  0.00           H
ATOM   3427 HD12 LEU   228      42.261  41.769  22.577  1.00  0.00           H
ATOM   3428 HD13 LEU   228      41.459  43.123  21.490  1.00  0.00           H
ATOM   3429  CD2 LEU   228      39.715  40.880  23.255  1.00  0.00           C
ATOM   3430 HD21 LEU   228      39.012  40.107  22.948  1.00  0.00           H
ATOM   3431 HD22 LEU   228      40.615  40.415  23.658  1.00  0.00           H
ATOM   3432 HD23 LEU   228      39.249  41.627  23.898  1.00  0.00           H
ATOM   3433  C   LEU   228      36.637  42.909  20.819  1.00  0.00           C
ATOM   3434  O   LEU   228      36.486  44.001  21.450  1.00  0.00           O
ATOM   3435  N   GLU   229      35.813  42.656  19.813  1.00  0.00           N
ATOM   3436  H   GLU   229      35.963  41.804  19.291  1.00  0.00           H
ATOM   3437  CA  GLU   229      34.617  43.473  19.648  1.00  0.00           C
ATOM   3438  HA  GLU   229      34.903  44.483  19.354  1.00  0.00           H
ATOM   3439  CB  GLU   229      33.793  42.945  18.457  1.00  0.00           C
ATOM   3440  HB2 GLU   229      34.302  42.915  17.493  1.00  0.00           H
ATOM   3441  HB3 GLU   229      33.679  41.900  18.746  1.00  0.00           H
ATOM   3442  CG  GLU   229      32.448  43.711  18.297  1.00  0.00           C
ATOM   3443  HG2 GLU   229      31.700  43.277  17.636  1.00  0.00           H
ATOM   3444  HG3 GLU   229      31.949  43.567  19.256  1.00  0.00           H
ATOM   3445  CD  GLU   229      32.693  45.194  18.008  1.00  0.00           C
ATOM   3446  OE1 GLU   229      33.743  45.550  17.491  1.00  0.00           O
ATOM   3447  OE2 GLU   229      31.834  46.050  18.347  1.00  0.00           O
ATOM   3448  C   GLU   229      33.786  43.368  20.936  1.00  0.00           C
ATOM   3449  O   GLU   229      33.609  42.180  21.358  1.00  0.00           O
ATOM   3450  N   TYR   230      33.318  44.473  21.567  1.00  0.00           N
ATOM   3451  H   TYR   230      33.075  45.276  21.005  1.00  0.00           H
ATOM   3452  CA  TYR   230      32.967  44.571  23.053  1.00  0.00           C
ATOM   3453  HA  TYR   230      32.771  43.581  23.463  1.00  0.00           H
ATOM   3454  CB  TYR   230      34.166  45.112  23.790  1.00  0.00           C
ATOM   3455  HB2 TYR   230      33.954  44.881  24.835  1.00  0.00           H
ATOM   3456  HB3 TYR   230      35.008  44.463  23.549  1.00  0.00           H
ATOM   3457  CG  TYR   230      34.482  46.554  23.657  1.00  0.00           C
ATOM   3458  CD1 TYR   230      35.497  46.938  22.736  1.00  0.00           C
ATOM   3459  HD1 TYR   230      36.038  46.205  22.157  1.00  0.00           H
ATOM   3460  CE1 TYR   230      35.852  48.294  22.632  1.00  0.00           C
ATOM   3461  HE1 TYR   230      36.673  48.593  21.998  1.00  0.00           H
ATOM   3462  CZ  TYR   230      35.267  49.325  23.477  1.00  0.00           C
ATOM   3463  OH  TYR   230      35.698  50.604  23.372  1.00  0.00           O
ATOM   3464  HH  TYR   230      36.218  50.939  24.108  1.00  0.00           H
ATOM   3465  CE2 TYR   230      34.374  48.884  24.499  1.00  0.00           C
ATOM   3466  HE2 TYR   230      34.142  49.614  25.260  1.00  0.00           H
ATOM   3467  CD2 TYR   230      33.979  47.487  24.583  1.00  0.00           C
ATOM   3468  HD2 TYR   230      33.391  47.194  25.440  1.00  0.00           H
ATOM   3469  C   TYR   230      31.655  45.367  23.331  1.00  0.00           C
ATOM   3470  O   TYR   230      31.359  46.290  22.613  1.00  0.00           O
ATOM   3471  N   GLN   231      31.003  44.947  24.424  1.00  0.00           N
ATOM   3472  H   GLN   231      31.403  44.267  25.053  1.00  0.00           H
ATOM   3473  CA  GLN   231      29.828  45.695  24.981  1.00  0.00           C
ATOM   3474  HA  GLN   231      30.016  46.753  24.801  1.00  0.00           H
ATOM   3475  CB  GLN   231      28.421  45.272  24.534  1.00  0.00           C
ATOM   3476  HB2 GLN   231      27.930  44.858  25.415  1.00  0.00           H
ATOM   3477  HB3 GLN   231      27.762  46.131  24.398  1.00  0.00           H
ATOM   3478  CG  GLN   231      28.318  44.363  23.269  1.00  0.00           C
ATOM   3479  HG2 GLN   231      27.284  44.314  22.928  1.00  0.00           H
ATOM   3480  HG3 GLN   231      28.962  44.754  22.482  1.00  0.00           H
ATOM   3481  CD  GLN   231      28.719  42.926  23.616  1.00  0.00           C
ATOM   3482  OE1 GLN   231      28.252  42.320  24.603  1.00  0.00           O
ATOM   3483  NE2 GLN   231      29.443  42.207  22.805  1.00  0.00           N
ATOM   3484 HE21 GLN   231      29.812  42.576  21.941  1.00  0.00           H
ATOM   3485 HE22 GLN   231      29.556  41.235  23.055  1.00  0.00           H
ATOM   3486  C   GLN   231      29.865  45.698  26.537  1.00  0.00           C
ATOM   3487  O   GLN   231      30.607  44.923  27.137  1.00  0.00           O
ATOM   3488  N   ILE   232      29.166  46.664  27.093  1.00  0.00           N
ATOM   3489  H   ILE   232      28.509  47.164  26.510  1.00  0.00           H
ATOM   3490  CA  ILE   232      29.279  47.050  28.474  1.00  0.00           C
ATOM   3491  HA  ILE   232      29.654  46.219  29.070  1.00  0.00           H
ATOM   3492  CB  ILE   232      30.173  48.287  28.744  1.00  0.00           C
ATOM   3493  HB  ILE   232      30.053  48.614  29.777  1.00  0.00           H
ATOM   3494  CG2 ILE   232      31.658  47.776  28.670  1.00  0.00           C
ATOM   3495 HG21 ILE   232      32.398  48.572  28.738  1.00  0.00           H
ATOM   3496 HG22 ILE   232      31.920  47.058  29.447  1.00  0.00           H
ATOM   3497 HG23 ILE   232      31.705  47.432  27.637  1.00  0.00           H
ATOM   3498  CG1 ILE   232      29.760  49.382  27.779  1.00  0.00           C
ATOM   3499 HG12 ILE   232      30.030  49.137  26.751  1.00  0.00           H
ATOM   3500 HG13 ILE   232      28.682  49.515  27.872  1.00  0.00           H
ATOM   3501  CD1 ILE   232      30.333  50.704  28.321  1.00  0.00           C
ATOM   3502 HD11 ILE   232      29.879  50.745  29.311  1.00  0.00           H
ATOM   3503 HD12 ILE   232      31.418  50.809  28.344  1.00  0.00           H
ATOM   3504 HD13 ILE   232      29.976  51.478  27.642  1.00  0.00           H
ATOM   3505  C   ILE   232      27.963  47.130  29.154  1.00  0.00           C
ATOM   3506  O   ILE   232      26.930  47.288  28.517  1.00  0.00           O
ATOM   3507  N   GLY   233      27.889  46.979  30.460  1.00  0.00           N
ATOM   3508  H   GLY   233      28.704  46.687  30.982  1.00  0.00           H
ATOM   3509  CA  GLY   233      26.574  47.219  31.221  1.00  0.00           C
ATOM   3510  HA2 GLY   233      26.287  48.210  30.870  1.00  0.00           H
ATOM   3511  HA3 GLY   233      25.818  46.488  30.933  1.00  0.00           H
ATOM   3512  C   GLY   233      26.633  47.046  32.797  1.00  0.00           C
ATOM   3513  O   GLY   233      27.625  46.686  33.349  1.00  0.00           O
ATOM   3514  N   TYR   234      25.541  47.190  33.563  1.00  0.00           N
ATOM   3515  H   TYR   234      24.774  47.697  33.145  1.00  0.00           H
ATOM   3516  CA  TYR   234      25.346  46.704  34.966  1.00  0.00           C
ATOM   3517  HA  TYR   234      26.161  46.058  35.294  1.00  0.00           H
ATOM   3518  CB  TYR   234      25.368  47.773  36.118  1.00  0.00           C
ATOM   3519  HB2 TYR   234      24.546  48.486  36.077  1.00  0.00           H
ATOM   3520  HB3 TYR   234      24.948  47.304  37.008  1.00  0.00           H
ATOM   3521  CG  TYR   234      26.641  48.547  36.479  1.00  0.00           C
ATOM   3522  CD1 TYR   234      27.344  49.319  35.522  1.00  0.00           C
ATOM   3523  HD1 TYR   234      27.081  49.296  34.475  1.00  0.00           H
ATOM   3524  CE1 TYR   234      28.512  50.013  35.854  1.00  0.00           C
ATOM   3525  HE1 TYR   234      29.032  50.556  35.078  1.00  0.00           H
ATOM   3526  CZ  TYR   234      28.879  49.988  37.221  1.00  0.00           C
ATOM   3527  OH  TYR   234      29.993  50.649  37.551  1.00  0.00           O
ATOM   3528  HH  TYR   234      30.141  50.470  38.481  1.00  0.00           H
ATOM   3529  CE2 TYR   234      28.109  49.339  38.189  1.00  0.00           C
ATOM   3530  HE2 TYR   234      28.356  49.514  39.227  1.00  0.00           H
ATOM   3531  CD2 TYR   234      26.923  48.683  37.840  1.00  0.00           C
ATOM   3532  HD2 TYR   234      26.368  48.195  38.628  1.00  0.00           H
ATOM   3533  C   TYR   234      24.129  45.748  34.967  1.00  0.00           C
ATOM   3534  O   TYR   234      23.166  46.023  34.206  1.00  0.00           O
ATOM   3535  N   ILE   235      24.171  44.750  35.806  1.00  0.00           N
ATOM   3536  H   ILE   235      25.013  44.647  36.356  1.00  0.00           H
ATOM   3537  CA  ILE   235      23.129  43.722  35.891  1.00  0.00           C
ATOM   3538  HA  ILE   235      22.801  43.297  34.942  1.00  0.00           H
ATOM   3539  CB  ILE   235      23.504  42.534  36.779  1.00  0.00           C
ATOM   3540  HB  ILE   235      23.656  42.932  37.782  1.00  0.00           H
ATOM   3541  CG2 ILE   235      22.407  41.438  36.764  1.00  0.00           C
ATOM   3542 HG21 ILE   235      22.600  40.589  37.419  1.00  0.00           H
ATOM   3543 HG22 ILE   235      21.371  41.763  36.861  1.00  0.00           H
ATOM   3544 HG23 ILE   235      22.591  40.919  35.824  1.00  0.00           H
ATOM   3545  CG1 ILE   235      24.844  41.969  36.154  1.00  0.00           C
ATOM   3546 HG12 ILE   235      24.689  41.567  35.153  1.00  0.00           H
ATOM   3547 HG13 ILE   235      25.629  42.725  36.217  1.00  0.00           H
ATOM   3548  CD1 ILE   235      25.360  40.720  36.939  1.00  0.00           C
ATOM   3549 HD11 ILE   235      24.816  39.805  36.702  1.00  0.00           H
ATOM   3550 HD12 ILE   235      26.384  40.520  36.627  1.00  0.00           H
ATOM   3551 HD13 ILE   235      25.294  40.862  38.018  1.00  0.00           H
ATOM   3552  C   ILE   235      21.852  44.406  36.378  1.00  0.00           C
ATOM   3553  O   ILE   235      21.854  44.738  37.574  1.00  0.00           O
ATOM   3554  N   CYX   236      20.793  44.541  35.537  1.00  0.00           N
ATOM   3555  H   CYX   236      20.972  44.270  34.581  1.00  0.00           H
ATOM   3556  CA  CYX   236      19.756  45.533  35.721  1.00  0.00           C
ATOM   3557  HA  CYX   236      20.321  46.453  35.872  1.00  0.00           H
ATOM   3558  CB  CYX   236      18.933  45.669  34.418  1.00  0.00           C
ATOM   3559  HB2 CYX   236      18.567  44.659  34.235  1.00  0.00           H
ATOM   3560  HB3 CYX   236      18.108  46.374  34.525  1.00  0.00           H
ATOM   3561  SG  CYX   236      19.854  46.232  32.922  1.00  0.00           S
ATOM   3562  C   CYX   236      18.842  45.352  36.956  1.00  0.00           C
ATOM   3563  O   CYX   236      18.258  46.318  37.461  1.00  0.00           O
ATOM   3564  N   SER   237      18.583  44.056  37.324  1.00  0.00           N
ATOM   3565  H   SER   237      19.077  43.339  36.815  1.00  0.00           H
ATOM   3566  CA  SER   237      17.675  43.680  38.372  1.00  0.00           C
ATOM   3567  HA  SER   237      16.673  43.983  38.068  1.00  0.00           H
ATOM   3568  CB  SER   237      17.835  42.192  38.555  1.00  0.00           C
ATOM   3569  HB2 SER   237      17.571  41.655  37.644  1.00  0.00           H
ATOM   3570  HB3 SER   237      18.869  42.006  38.849  1.00  0.00           H
ATOM   3571  OG  SER   237      16.869  41.886  39.561  1.00  0.00           O
ATOM   3572  HG  SER   237      16.475  41.030  39.379  1.00  0.00           H
ATOM   3573  C   SER   237      17.892  44.439  39.665  1.00  0.00           C
ATOM   3574  O   SER   237      19.095  44.605  40.097  1.00  0.00           O
ATOM   3575  N   GLY   238      16.808  44.715  40.409  1.00  0.00           N
ATOM   3576  H   GLY   238      15.889  44.632  39.999  1.00  0.00           H
ATOM   3577  CA  GLY   238      16.788  45.121  41.835  1.00  0.00           C
ATOM   3578  HA2 GLY   238      17.473  45.919  42.119  1.00  0.00           H
ATOM   3579  HA3 GLY   238      15.772  45.493  41.973  1.00  0.00           H
ATOM   3580  C   GLY   238      17.162  43.903  42.788  1.00  0.00           C
ATOM   3581  O   GLY   238      17.144  44.041  43.996  1.00  0.00           O
ATOM   3582  N   VAL   239      17.677  42.856  42.218  1.00  0.00           N
ATOM   3583  H   VAL   239      17.592  42.826  41.212  1.00  0.00           H
ATOM   3584  CA  VAL   239      18.399  41.764  42.860  1.00  0.00           C
ATOM   3585  HA  VAL   239      18.121  41.793  43.914  1.00  0.00           H
ATOM   3586  CB  VAL   239      18.205  40.330  42.270  1.00  0.00           C
ATOM   3587  HB  VAL   239      18.619  40.518  41.279  1.00  0.00           H
ATOM   3588  CG1 VAL   239      19.114  39.253  42.939  1.00  0.00           C
ATOM   3589 HG11 VAL   239      20.144  39.609  42.966  1.00  0.00           H
ATOM   3590 HG12 VAL   239      18.766  39.075  43.956  1.00  0.00           H
ATOM   3591 HG13 VAL   239      19.090  38.295  42.418  1.00  0.00           H
ATOM   3592  CG2 VAL   239      16.791  39.634  42.185  1.00  0.00           C
ATOM   3593 HG21 VAL   239      16.462  39.362  43.188  1.00  0.00           H
ATOM   3594 HG22 VAL   239      16.061  40.320  41.754  1.00  0.00           H
ATOM   3595 HG23 VAL   239      16.960  38.702  41.646  1.00  0.00           H
ATOM   3596  C   VAL   239      19.909  42.188  42.837  1.00  0.00           C
ATOM   3597  O   VAL   239      20.703  41.854  41.953  1.00  0.00           O
ATOM   3598  N   PHE   240      20.247  43.024  43.837  1.00  0.00           N
ATOM   3599  H   PHE   240      19.562  43.281  44.533  1.00  0.00           H
ATOM   3600  CA  PHE   240      21.617  43.568  43.960  1.00  0.00           C
ATOM   3601  HA  PHE   240      21.930  43.871  42.961  1.00  0.00           H
ATOM   3602  CB  PHE   240      21.584  44.736  44.902  1.00  0.00           C
ATOM   3603  HB2 PHE   240      21.405  44.475  45.945  1.00  0.00           H
ATOM   3604  HB3 PHE   240      22.598  45.134  44.896  1.00  0.00           H
ATOM   3605  CG  PHE   240      20.671  45.863  44.597  1.00  0.00           C
ATOM   3606  CD1 PHE   240      19.534  46.039  45.358  1.00  0.00           C
ATOM   3607  HD1 PHE   240      19.187  45.389  46.147  1.00  0.00           H
ATOM   3608  CE1 PHE   240      18.574  47.051  44.957  1.00  0.00           C
ATOM   3609  HE1 PHE   240      17.632  47.200  45.464  1.00  0.00           H
ATOM   3610  CZ  PHE   240      18.854  47.873  43.825  1.00  0.00           C
ATOM   3611  HZ  PHE   240      18.148  48.609  43.469  1.00  0.00           H
ATOM   3612  CE2 PHE   240      20.065  47.603  43.146  1.00  0.00           C
ATOM   3613  HE2 PHE   240      20.256  48.171  42.249  1.00  0.00           H
ATOM   3614  CD2 PHE   240      20.999  46.747  43.586  1.00  0.00           C
ATOM   3615  HD2 PHE   240      21.781  46.454  42.902  1.00  0.00           H
ATOM   3616  C   PHE   240      22.664  42.537  44.372  1.00  0.00           C
ATOM   3617  O   PHE   240      22.486  41.872  45.393  1.00  0.00           O
ATOM   3618  N   GLY   241      23.774  42.458  43.600  1.00  0.00           N
ATOM   3619  H   GLY   241      23.837  42.960  42.726  1.00  0.00           H
ATOM   3620  CA  GLY   241      24.715  41.276  43.661  1.00  0.00           C
ATOM   3621  HA2 GLY   241      24.177  40.336  43.774  1.00  0.00           H
ATOM   3622  HA3 GLY   241      25.250  41.202  42.715  1.00  0.00           H
ATOM   3623  C   GLY   241      25.751  41.318  44.790  1.00  0.00           C
ATOM   3624  O   GLY   241      26.553  40.398  44.976  1.00  0.00           O
ATOM   3625  N   ASH   242      25.971  42.518  45.369  1.00  0.00           N
ATOM   3626  H   ASH   242      25.365  43.279  45.102  1.00  0.00           H
ATOM   3627  CA  ASH   242      26.928  42.750  46.494  1.00  0.00           C
ATOM   3628  HA  ASH   242      27.614  41.912  46.628  1.00  0.00           H
ATOM   3629  CB  ASH   242      27.801  43.910  45.990  1.00  0.00           C
ATOM   3630  HB2 ASH   242      27.755  43.969  44.902  1.00  0.00           H
ATOM   3631  HB3 ASH   242      27.339  44.858  46.267  1.00  0.00           H
ATOM   3632  CG  ASH   242      29.197  43.671  46.536  1.00  0.00           C
ATOM   3633  OD1 ASH   242      29.504  42.725  47.268  1.00  0.00           O
ATOM   3634  OD2 ASH   242      30.160  44.580  46.307  1.00  0.00           O
ATOM   3635  HD2 ASH   242      29.804  45.211  45.677  1.00  0.00           H
ATOM   3636  C   ASH   242      26.296  42.986  47.869  1.00  0.00           C
ATOM   3637  O   ASH   242      25.079  43.164  48.010  1.00  0.00           O
ATOM   3638  N   ASN   243      27.205  43.216  48.818  1.00  0.00           N
ATOM   3639  H   ASN   243      28.189  43.152  48.600  1.00  0.00           H
ATOM   3640  CA  ASN   243      26.848  44.104  49.938  1.00  0.00           C
ATOM   3641  HA  ASN   243      25.772  44.271  49.906  1.00  0.00           H
ATOM   3642  CB  ASN   243      27.280  43.341  51.253  1.00  0.00           C
ATOM   3643  HB2 ASN   243      26.649  43.616  52.099  1.00  0.00           H
ATOM   3644  HB3 ASN   243      27.096  42.272  51.141  1.00  0.00           H
ATOM   3645  CG  ASN   243      28.802  43.401  51.509  1.00  0.00           C
ATOM   3646  OD1 ASN   243      29.699  42.923  50.770  1.00  0.00           O
ATOM   3647  ND2 ASN   243      29.131  44.094  52.592  1.00  0.00           N
ATOM   3648 HD21 ASN   243      30.113  44.015  52.808  1.00  0.00           H
ATOM   3649 HD22 ASN   243      28.552  44.576  53.267  1.00  0.00           H
ATOM   3650  C   ASN   243      27.688  45.422  49.921  1.00  0.00           C
ATOM   3651  O   ASN   243      28.635  45.576  49.142  1.00  0.00           O
ATOM   3652  N   PRO   244      27.272  46.413  50.732  1.00  0.00           N
ATOM   3653  CD  PRO   244      28.166  47.436  51.177  1.00  0.00           C
ATOM   3654  HD2 PRO   244      28.859  47.799  50.419  1.00  0.00           H
ATOM   3655  HD3 PRO   244      28.663  47.084  52.081  1.00  0.00           H
ATOM   3656  CG  PRO   244      27.294  48.611  51.320  1.00  0.00           C
ATOM   3657  HG2 PRO   244      27.157  49.171  50.396  1.00  0.00           H
ATOM   3658  HG3 PRO   244      27.600  49.294  52.112  1.00  0.00           H
ATOM   3659  CB  PRO   244      25.974  48.060  51.763  1.00  0.00           C
ATOM   3660  HB2 PRO   244      25.173  48.753  51.504  1.00  0.00           H
ATOM   3661  HB3 PRO   244      26.007  47.854  52.833  1.00  0.00           H
ATOM   3662  CA  PRO   244      25.924  46.689  50.989  1.00  0.00           C
ATOM   3663  HA  PRO   244      25.524  45.963  51.696  1.00  0.00           H
ATOM   3664  C   PRO   244      25.045  46.746  49.696  1.00  0.00           C
ATOM   3665  O   PRO   244      25.645  46.732  48.582  1.00  0.00           O
ATOM   3666  N   ARG   245      23.743  46.832  49.885  1.00  0.00           N
ATOM   3667  H   ARG   245      23.363  46.579  50.785  1.00  0.00           H
ATOM   3668  CA  ARG   245      22.697  46.995  48.940  1.00  0.00           C
ATOM   3669  HA  ARG   245      23.066  47.537  48.070  1.00  0.00           H
ATOM   3670  CB  ARG   245      22.405  45.590  48.349  1.00  0.00           C
ATOM   3671  HB2 ARG   245      21.639  45.842  47.615  1.00  0.00           H
ATOM   3672  HB3 ARG   245      23.288  45.199  47.844  1.00  0.00           H
ATOM   3673  CG  ARG   245      21.879  44.424  49.292  1.00  0.00           C
ATOM   3674  HG2 ARG   245      22.642  43.998  49.945  1.00  0.00           H
ATOM   3675  HG3 ARG   245      21.022  44.770  49.869  1.00  0.00           H
ATOM   3676  CD  ARG   245      21.306  43.297  48.360  1.00  0.00           C
ATOM   3677  HD2 ARG   245      20.317  43.588  48.007  1.00  0.00           H
ATOM   3678  HD3 ARG   245      21.910  43.018  47.497  1.00  0.00           H
ATOM   3679  NE  ARG   245      21.231  42.158  49.215  1.00  0.00           N
ATOM   3680  HE  ARG   245      20.342  42.135  49.693  1.00  0.00           H
ATOM   3681  CZ  ARG   245      22.088  41.223  49.537  1.00  0.00           C
ATOM   3682  NH1 ARG   245      21.731  40.271  50.302  1.00  0.00           N
ATOM   3683 HH11 ARG   245      20.760  40.174  50.563  1.00  0.00           H
ATOM   3684 HH12 ARG   245      22.322  39.467  50.459  1.00  0.00           H
ATOM   3685  NH2 ARG   245      23.240  41.214  48.983  1.00  0.00           N
ATOM   3686 HH21 ARG   245      23.506  41.995  48.401  1.00  0.00           H
ATOM   3687 HH22 ARG   245      23.949  40.567  49.297  1.00  0.00           H
ATOM   3688  C   ARG   245      21.478  47.669  49.568  1.00  0.00           C
ATOM   3689  O   ARG   245      21.331  47.540  50.795  1.00  0.00           O
ATOM   3690  N   PRO   246      20.707  48.364  48.685  1.00  0.00           N
ATOM   3691  CD  PRO   246      21.101  48.917  47.406  1.00  0.00           C
ATOM   3692  HD2 PRO   246      21.126  48.233  46.557  1.00  0.00           H
ATOM   3693  HD3 PRO   246      22.139  49.241  47.483  1.00  0.00           H
ATOM   3694  CG  PRO   246      20.019  49.971  47.007  1.00  0.00           C
ATOM   3695  HG2 PRO   246      19.876  50.069  45.930  1.00  0.00           H
ATOM   3696  HG3 PRO   246      20.226  50.951  47.435  1.00  0.00           H
ATOM   3697  CB  PRO   246      18.773  49.448  47.762  1.00  0.00           C
ATOM   3698  HB2 PRO   246      18.465  48.615  47.131  1.00  0.00           H
ATOM   3699  HB3 PRO   246      17.985  50.182  47.929  1.00  0.00           H
ATOM   3700  CA  PRO   246      19.399  48.864  49.048  1.00  0.00           C
ATOM   3701  HA  PRO   246      19.526  49.730  49.697  1.00  0.00           H
ATOM   3702  C   PRO   246      18.391  47.830  49.678  1.00  0.00           C
ATOM   3703  O   PRO   246      18.284  46.754  49.147  1.00  0.00           O
ATOM   3704  N   ASN   247      17.729  48.107  50.716  1.00  0.00           N
ATOM   3705  H   ASN   247      18.002  48.940  51.218  1.00  0.00           H
ATOM   3706  CA  ASN   247      16.970  47.128  51.487  1.00  0.00           C
ATOM   3707  HA  ASN   247      17.575  46.242  51.682  1.00  0.00           H
ATOM   3708  CB  ASN   247      16.542  47.694  52.848  1.00  0.00           C
ATOM   3709  HB2 ASN   247      17.399  48.263  53.209  1.00  0.00           H
ATOM   3710  HB3 ASN   247      15.674  48.314  52.630  1.00  0.00           H
ATOM   3711  CG  ASN   247      16.177  46.618  53.878  1.00  0.00           C
ATOM   3712  OD1 ASN   247      16.953  45.703  54.080  1.00  0.00           O
ATOM   3713  ND2 ASN   247      15.174  46.820  54.681  1.00  0.00           N
ATOM   3714 HD21 ASN   247      14.899  46.166  55.401  1.00  0.00           H
ATOM   3715 HD22 ASN   247      14.554  47.580  54.447  1.00  0.00           H
ATOM   3716  C   ASN   247      15.756  46.557  50.653  1.00  0.00           C
ATOM   3717  O   ASN   247      15.343  45.402  50.956  1.00  0.00           O
ATOM   3718  N   ASP   248      15.199  47.339  49.739  1.00  0.00           N
ATOM   3719  H   ASP   248      15.486  48.304  49.825  1.00  0.00           H
ATOM   3720  CA  ASP   248      14.043  47.046  48.875  1.00  0.00           C
ATOM   3721  HA  ASP   248      13.984  45.983  48.642  1.00  0.00           H
ATOM   3722  CB  ASP   248      12.714  47.420  49.592  1.00  0.00           C
ATOM   3723  HB2 ASP   248      11.830  47.149  49.012  1.00  0.00           H
ATOM   3724  HB3 ASP   248      12.706  46.712  50.419  1.00  0.00           H
ATOM   3725  CG  ASP   248      12.646  48.790  50.217  1.00  0.00           C
ATOM   3726  OD1 ASP   248      11.772  48.945  51.077  1.00  0.00           O
ATOM   3727  OD2 ASP   248      13.419  49.686  49.891  1.00  0.00           O
ATOM   3728  C   ASP   248      14.141  47.820  47.521  1.00  0.00           C
ATOM   3729  O   ASP   248      13.164  48.107  46.942  1.00  0.00           O
ATOM   3730  N   GLY   249      15.356  48.244  47.093  1.00  0.00           N
ATOM   3731  H   GLY   249      16.220  48.083  47.591  1.00  0.00           H
ATOM   3732  CA  GLY   249      15.375  49.285  46.019  1.00  0.00           C
ATOM   3733  HA2 GLY   249      14.659  50.077  46.236  1.00  0.00           H
ATOM   3734  HA3 GLY   249      16.396  49.663  45.948  1.00  0.00           H
ATOM   3735  C   GLY   249      15.120  48.717  44.594  1.00  0.00           C
ATOM   3736  O   GLY   249      15.428  47.530  44.309  1.00  0.00           O
ATOM   3737  N   THR   250      14.415  49.472  43.715  1.00  0.00           N
ATOM   3738  H   THR   250      14.118  50.371  44.067  1.00  0.00           H
ATOM   3739  CA  THR   250      14.279  49.173  42.290  1.00  0.00           C
ATOM   3740  HA  THR   250      13.747  48.225  42.206  1.00  0.00           H
ATOM   3741  CB  THR   250      13.358  50.226  41.648  1.00  0.00           C
ATOM   3742  HB  THR   250      13.935  51.138  41.496  1.00  0.00           H
ATOM   3743  CG2 THR   250      12.758  49.691  40.291  1.00  0.00           C
ATOM   3744 HG21 THR   250      11.944  48.992  40.486  1.00  0.00           H
ATOM   3745 HG22 THR   250      12.457  50.587  39.746  1.00  0.00           H
ATOM   3746 HG23 THR   250      13.487  49.278  39.594  1.00  0.00           H
ATOM   3747  OG1 THR   250      12.264  50.589  42.422  1.00  0.00           O
ATOM   3748  HG1 THR   250      12.638  51.023  43.192  1.00  0.00           H
ATOM   3749  C   THR   250      15.651  49.219  41.596  1.00  0.00           C
ATOM   3750  O   THR   250      16.567  49.971  42.114  1.00  0.00           O
ATOM   3751  N   GLY   251      15.859  48.493  40.526  1.00  0.00           N
ATOM   3752  H   GLY   251      15.189  47.781  40.270  1.00  0.00           H
ATOM   3753  CA  GLY   251      17.126  48.671  39.778  1.00  0.00           C
ATOM   3754  HA2 GLY   251      18.020  48.727  40.398  1.00  0.00           H
ATOM   3755  HA3 GLY   251      17.257  47.811  39.121  1.00  0.00           H
ATOM   3756  C   GLY   251      17.229  49.837  38.903  1.00  0.00           C
ATOM   3757  O   GLY   251      16.248  50.571  38.666  1.00  0.00           O
ATOM   3758  N   SER   252      18.477  49.943  38.470  1.00  0.00           N
ATOM   3759  H   SER   252      19.247  49.334  38.707  1.00  0.00           H
ATOM   3760  CA  SER   252      19.029  50.750  37.323  1.00  0.00           C
ATOM   3761  HA  SER   252      18.216  51.071  36.673  1.00  0.00           H
ATOM   3762  CB  SER   252      19.876  51.879  37.737  1.00  0.00           C
ATOM   3763  HB2 SER   252      19.354  52.628  38.333  1.00  0.00           H
ATOM   3764  HB3 SER   252      20.642  51.438  38.376  1.00  0.00           H
ATOM   3765  OG  SER   252      20.540  52.633  36.724  1.00  0.00           O
ATOM   3766  HG  SER   252      20.859  53.350  37.277  1.00  0.00           H
ATOM   3767  C   SER   252      19.855  49.778  36.505  1.00  0.00           C
ATOM   3768  O   SER   252      20.516  48.985  37.087  1.00  0.00           O
ATOM   3769  N   CYX   253      20.029  49.976  35.188  1.00  0.00           N
ATOM   3770  H   CYX   253      19.312  50.491  34.696  1.00  0.00           H
ATOM   3771  CA  CYX   253      21.004  49.268  34.404  1.00  0.00           C
ATOM   3772  HA  CYX   253      21.118  48.267  34.818  1.00  0.00           H
ATOM   3773  CB  CYX   253      20.542  49.266  32.945  1.00  0.00           C
ATOM   3774  HB2 CYX   253      20.349  50.257  32.534  1.00  0.00           H
ATOM   3775  HB3 CYX   253      21.326  48.804  32.345  1.00  0.00           H
ATOM   3776  SG  CYX   253      19.094  48.143  32.721  1.00  0.00           S
ATOM   3777  C   CYX   253      22.433  49.894  34.536  1.00  0.00           C
ATOM   3778  O   CYX   253      23.331  49.412  33.853  1.00  0.00           O
ATOM   3779  N   GLY   254      22.668  50.965  35.339  1.00  0.00           N
ATOM   3780  H   GLY   254      21.897  51.116  35.973  1.00  0.00           H
ATOM   3781  CA  GLY   254      23.948  51.422  35.755  1.00  0.00           C
ATOM   3782  HA2 GLY   254      24.743  50.739  35.458  1.00  0.00           H
ATOM   3783  HA3 GLY   254      24.216  52.343  35.236  1.00  0.00           H
ATOM   3784  C   GLY   254      24.075  51.617  37.301  1.00  0.00           C
ATOM   3785  O   GLY   254      23.083  51.268  37.977  1.00  0.00           O
ATOM   3786  N   PRO   255      25.166  52.138  37.835  1.00  0.00           N
ATOM   3787  CD  PRO   255      26.183  52.931  37.159  1.00  0.00           C
ATOM   3788  HD2 PRO   255      25.683  53.518  36.389  1.00  0.00           H
ATOM   3789  HD3 PRO   255      27.022  52.346  36.780  1.00  0.00           H
ATOM   3790  CG  PRO   255      26.747  53.889  38.099  1.00  0.00           C
ATOM   3791  HG2 PRO   255      26.121  54.775  38.196  1.00  0.00           H
ATOM   3792  HG3 PRO   255      27.777  54.128  37.838  1.00  0.00           H
ATOM   3793  CB  PRO   255      26.697  53.103  39.408  1.00  0.00           C
ATOM   3794  HB2 PRO   255      26.742  53.934  40.111  1.00  0.00           H
ATOM   3795  HB3 PRO   255      27.588  52.478  39.468  1.00  0.00           H
ATOM   3796  CA  PRO   255      25.428  52.154  39.268  1.00  0.00           C
ATOM   3797  HA  PRO   255      25.532  51.165  39.712  1.00  0.00           H
ATOM   3798  C   PRO   255      24.378  52.992  40.039  1.00  0.00           C
ATOM   3799  O   PRO   255      24.045  54.124  39.641  1.00  0.00           O
ATOM   3800  N   VAL   256      23.762  52.380  41.126  1.00  0.00           N
ATOM   3801  H   VAL   256      23.863  51.414  41.405  1.00  0.00           H
ATOM   3802  CA  VAL   256      22.685  53.037  41.926  1.00  0.00           C
ATOM   3803  HA  VAL   256      22.161  53.655  41.198  1.00  0.00           H
ATOM   3804  CB  VAL   256      21.705  51.974  42.422  1.00  0.00           C
ATOM   3805  HB  VAL   256      22.175  51.074  42.818  1.00  0.00           H
ATOM   3806  CG1 VAL   256      20.700  52.613  43.421  1.00  0.00           C
ATOM   3807 HG11 VAL   256      20.070  51.952  44.017  1.00  0.00           H
ATOM   3808 HG12 VAL   256      21.058  53.273  44.211  1.00  0.00           H
ATOM   3809 HG13 VAL   256      19.958  53.191  42.870  1.00  0.00           H
ATOM   3810  CG2 VAL   256      21.051  51.409  41.138  1.00  0.00           C
ATOM   3811 HG21 VAL   256      20.605  52.210  40.549  1.00  0.00           H
ATOM   3812 HG22 VAL   256      21.814  50.916  40.534  1.00  0.00           H
ATOM   3813 HG23 VAL   256      20.270  50.712  41.438  1.00  0.00           H
ATOM   3814  C   VAL   256      23.292  53.837  42.986  1.00  0.00           C
ATOM   3815  O   VAL   256      24.270  53.480  43.592  1.00  0.00           O
ATOM   3816  N   SER   257      22.651  54.925  43.421  1.00  0.00           N
ATOM   3817  H   SER   257      21.714  55.107  43.092  1.00  0.00           H
ATOM   3818  CA  SER   257      23.224  55.789  44.466  1.00  0.00           C
ATOM   3819  HA  SER   257      24.224  56.118  44.181  1.00  0.00           H
ATOM   3820  CB  SER   257      22.323  57.022  44.579  1.00  0.00           C
ATOM   3821  HB2 SER   257      22.219  57.381  43.555  1.00  0.00           H
ATOM   3822  HB3 SER   257      21.324  56.807  44.957  1.00  0.00           H
ATOM   3823  OG  SER   257      22.982  57.971  45.356  1.00  0.00           O
ATOM   3824  HG  SER   257      22.759  58.868  45.093  1.00  0.00           H
ATOM   3825  C   SER   257      23.302  55.195  45.862  1.00  0.00           C
ATOM   3826  O   SER   257      24.376  55.118  46.491  1.00  0.00           O
ATOM   3827  N   SER   258      22.162  54.797  46.433  1.00  0.00           N
ATOM   3828  H   SER   258      21.333  54.935  45.872  1.00  0.00           H
ATOM   3829  CA  SER   258      22.048  54.244  47.806  1.00  0.00           C
ATOM   3830  HA  SER   258      22.312  55.062  48.476  1.00  0.00           H
ATOM   3831  CB  SER   258      20.517  54.006  48.070  1.00  0.00           C
ATOM   3832  HB2 SER   258      20.019  54.916  47.736  1.00  0.00           H
ATOM   3833  HB3 SER   258      20.166  53.138  47.512  1.00  0.00           H
ATOM   3834  OG  SER   258      20.233  53.692  49.384  1.00  0.00           O
ATOM   3835  HG  SER   258      19.287  53.524  49.388  1.00  0.00           H
ATOM   3836  C   SER   258      22.871  52.981  48.078  1.00  0.00           C
ATOM   3837  O   SER   258      22.663  52.035  47.305  1.00  0.00           O
ATOM   3838  N   ASN   259      23.542  52.996  49.229  1.00  0.00           N
ATOM   3839  H   ASN   259      23.539  53.854  49.762  1.00  0.00           H
ATOM   3840  CA  ASN   259      24.145  51.789  49.786  1.00  0.00           C
ATOM   3841  HA  ASN   259      24.696  52.053  50.688  1.00  0.00           H
ATOM   3842  CB  ASN   259      23.008  50.905  50.389  1.00  0.00           C
ATOM   3843  HB2 ASN   259      22.192  50.820  49.671  1.00  0.00           H
ATOM   3844  HB3 ASN   259      23.395  49.896  50.535  1.00  0.00           H
ATOM   3845  CG  ASN   259      22.469  51.367  51.810  1.00  0.00           C
ATOM   3846  OD1 ASN   259      23.095  51.199  52.852  1.00  0.00           O
ATOM   3847  ND2 ASN   259      21.263  51.892  51.833  1.00  0.00           N
ATOM   3848 HD21 ASN   259      20.875  52.016  52.757  1.00  0.00           H
ATOM   3849 HD22 ASN   259      20.665  51.789  51.026  1.00  0.00           H
ATOM   3850  C   ASN   259      25.113  50.995  48.804  1.00  0.00           C
ATOM   3851  O   ASN   259      25.299  49.744  48.831  1.00  0.00           O
ATOM   3852  N   GLY   260      25.911  51.759  48.035  1.00  0.00           N
ATOM   3853  H   GLY   260      25.810  52.753  48.189  1.00  0.00           H
ATOM   3854  CA  GLY   260      26.827  51.272  47.032  1.00  0.00           C
ATOM   3855  HA2 GLY   260      26.459  50.338  46.606  1.00  0.00           H
ATOM   3856  HA3 GLY   260      26.865  51.948  46.178  1.00  0.00           H
ATOM   3857  C   GLY   260      28.281  51.133  47.563  1.00  0.00           C
ATOM   3858  O   GLY   260      29.164  50.944  46.724  1.00  0.00           O
ATOM   3859  N   ALA   261      28.494  51.146  48.862  1.00  0.00           N
ATOM   3860  H   ALA   261      27.665  51.231  49.432  1.00  0.00           H
ATOM   3861  CA  ALA   261      29.812  51.160  49.423  1.00  0.00           C
ATOM   3862  HA  ALA   261      30.360  51.834  48.765  1.00  0.00           H
ATOM   3863  CB  ALA   261      29.819  51.752  50.828  1.00  0.00           C
ATOM   3864  HB1 ALA   261      29.180  51.083  51.405  1.00  0.00           H
ATOM   3865  HB2 ALA   261      30.830  51.896  51.208  1.00  0.00           H
ATOM   3866  HB3 ALA   261      29.462  52.779  50.912  1.00  0.00           H
ATOM   3867  C   ALA   261      30.528  49.764  49.356  1.00  0.00           C
ATOM   3868  O   ALA   261      30.265  48.973  48.459  1.00  0.00           O
ATOM   3869  N   TYR   262      31.531  49.517  50.227  1.00  0.00           N
ATOM   3870  H   TYR   262      31.678  50.142  51.007  1.00  0.00           H
ATOM   3871  CA  TYR   262      32.531  48.418  50.155  1.00  0.00           C
ATOM   3872  HA  TYR   262      32.896  48.318  49.133  1.00  0.00           H
ATOM   3873  CB  TYR   262      33.686  48.583  51.229  1.00  0.00           C
ATOM   3874  HB2 TYR   262      33.966  49.637  51.236  1.00  0.00           H
ATOM   3875  HB3 TYR   262      33.212  48.214  52.139  1.00  0.00           H
ATOM   3876  CG  TYR   262      34.922  47.697  50.866  1.00  0.00           C
ATOM   3877  CD1 TYR   262      35.003  46.394  51.310  1.00  0.00           C
ATOM   3878  HD1 TYR   262      34.282  45.967  51.992  1.00  0.00           H
ATOM   3879  CE1 TYR   262      35.976  45.543  50.737  1.00  0.00           C
ATOM   3880  HE1 TYR   262      36.202  44.566  51.138  1.00  0.00           H
ATOM   3881  CZ  TYR   262      36.981  46.033  49.831  1.00  0.00           C
ATOM   3882  OH  TYR   262      38.017  45.269  49.413  1.00  0.00           O
ATOM   3883  HH  TYR   262      38.451  45.644  48.644  1.00  0.00           H
ATOM   3884  CE2 TYR   262      36.880  47.353  49.384  1.00  0.00           C
ATOM   3885  HE2 TYR   262      37.490  47.793  48.608  1.00  0.00           H
ATOM   3886  CD2 TYR   262      35.827  48.174  49.890  1.00  0.00           C
ATOM   3887  HD2 TYR   262      35.648  49.182  49.547  1.00  0.00           H
ATOM   3888  C   TYR   262      31.850  47.021  50.396  1.00  0.00           C
ATOM   3889  O   TYR   262      31.205  46.766  51.450  1.00  0.00           O
ATOM   3890  N   GLY   263      32.147  46.071  49.463  1.00  0.00           N
ATOM   3891  H   GLY   263      32.770  46.323  48.709  1.00  0.00           H
ATOM   3892  CA  GLY   263      31.648  44.751  49.473  1.00  0.00           C
ATOM   3893  HA2 GLY   263      31.499  44.504  50.525  1.00  0.00           H
ATOM   3894  HA3 GLY   263      30.627  44.631  49.111  1.00  0.00           H
ATOM   3895  C   GLY   263      32.591  43.822  48.739  1.00  0.00           C
ATOM   3896  O   GLY   263      33.588  44.199  48.076  1.00  0.00           O
ATOM   3897  N   VAL   264      32.297  42.554  48.830  1.00  0.00           N
ATOM   3898  H   VAL   264      31.502  42.226  49.358  1.00  0.00           H
ATOM   3899  CA  VAL   264      33.015  41.410  48.315  1.00  0.00           C
ATOM   3900  HA  VAL   264      34.031  41.535  48.691  1.00  0.00           H
ATOM   3901  CB  VAL   264      32.567  40.054  48.831  1.00  0.00           C
ATOM   3902  HB  VAL   264      33.164  39.248  48.402  1.00  0.00           H
ATOM   3903  CG1 VAL   264      32.734  39.731  50.317  1.00  0.00           C
ATOM   3904 HG11 VAL   264      32.152  40.456  50.886  1.00  0.00           H
ATOM   3905 HG12 VAL   264      32.446  38.702  50.530  1.00  0.00           H
ATOM   3906 HG13 VAL   264      33.741  39.895  50.701  1.00  0.00           H
ATOM   3907  CG2 VAL   264      31.045  39.863  48.545  1.00  0.00           C
ATOM   3908 HG21 VAL   264      30.378  40.587  49.016  1.00  0.00           H
ATOM   3909 HG22 VAL   264      30.806  39.898  47.483  1.00  0.00           H
ATOM   3910 HG23 VAL   264      30.733  38.910  48.975  1.00  0.00           H
ATOM   3911  C   VAL   264      33.200  41.393  46.760  1.00  0.00           C
ATOM   3912  O   VAL   264      32.359  41.990  46.032  1.00  0.00           O
ATOM   3913  N   LYS   265      34.154  40.644  46.245  1.00  0.00           N
ATOM   3914  H   LYS   265      34.871  40.325  46.880  1.00  0.00           H
ATOM   3915  CA  LYS   265      34.210  40.015  44.941  1.00  0.00           C
ATOM   3916  HA  LYS   265      33.973  40.830  44.257  1.00  0.00           H
ATOM   3917  CB  LYS   265      35.593  39.442  44.595  1.00  0.00           C
ATOM   3918  HB2 LYS   265      36.275  40.259  44.835  1.00  0.00           H
ATOM   3919  HB3 LYS   265      35.834  38.609  45.255  1.00  0.00           H
ATOM   3920  CG  LYS   265      35.835  38.938  43.185  1.00  0.00           C
ATOM   3921  HG2 LYS   265      34.921  38.621  42.683  1.00  0.00           H
ATOM   3922  HG3 LYS   265      36.222  39.765  42.591  1.00  0.00           H
ATOM   3923  CD  LYS   265      36.859  37.777  43.063  1.00  0.00           C
ATOM   3924  HD2 LYS   265      37.838  38.251  43.012  1.00  0.00           H
ATOM   3925  HD3 LYS   265      36.804  37.058  43.881  1.00  0.00           H
ATOM   3926  CE  LYS   265      36.677  36.837  41.842  1.00  0.00           C
ATOM   3927  HE2 LYS   265      36.945  35.791  41.985  1.00  0.00           H
ATOM   3928  HE3 LYS   265      35.614  36.891  41.609  1.00  0.00           H
ATOM   3929  NZ  LYS   265      37.528  37.380  40.768  1.00  0.00           N
ATOM   3930  HZ1 LYS   265      38.422  37.421  41.235  1.00  0.00           H
ATOM   3931  HZ2 LYS   265      37.595  36.775  39.962  1.00  0.00           H
ATOM   3932  HZ3 LYS   265      37.244  38.324  40.552  1.00  0.00           H
ATOM   3933  C   LYS   265      32.945  39.116  44.660  1.00  0.00           C
ATOM   3934  O   LYS   265      32.484  38.434  45.565  1.00  0.00           O
ATOM   3935  N   GLY   266      32.497  39.099  43.403  1.00  0.00           N
ATOM   3936  H   GLY   266      32.950  39.674  42.706  1.00  0.00           H
ATOM   3937  CA  GLY   266      31.245  38.330  42.916  1.00  0.00           C
ATOM   3938  HA2 GLY   266      30.985  37.445  43.496  1.00  0.00           H
ATOM   3939  HA3 GLY   266      30.376  38.987  42.891  1.00  0.00           H
ATOM   3940  C   GLY   266      31.308  37.770  41.464  1.00  0.00           C
ATOM   3941  O   GLY   266      32.314  37.905  40.838  1.00  0.00           O
ATOM   3942  N   PHE   267      30.296  37.065  41.047  1.00  0.00           N
ATOM   3943  H   PHE   267      29.549  36.850  41.692  1.00  0.00           H
ATOM   3944  CA  PHE   267      30.052  36.424  39.774  1.00  0.00           C
ATOM   3945  HA  PHE   267      30.663  36.956  39.045  1.00  0.00           H
ATOM   3946  CB  PHE   267      30.676  35.027  39.671  1.00  0.00           C
ATOM   3947  HB2 PHE   267      30.451  34.759  38.638  1.00  0.00           H
ATOM   3948  HB3 PHE   267      31.764  35.084  39.666  1.00  0.00           H
ATOM   3949  CG  PHE   267      30.097  34.081  40.707  1.00  0.00           C
ATOM   3950  CD1 PHE   267      30.630  34.003  42.030  1.00  0.00           C
ATOM   3951  HD1 PHE   267      31.468  34.642  42.267  1.00  0.00           H
ATOM   3952  CE1 PHE   267      29.994  33.184  42.985  1.00  0.00           C
ATOM   3953  HE1 PHE   267      30.377  33.227  43.995  1.00  0.00           H
ATOM   3954  CZ  PHE   267      28.732  32.585  42.640  1.00  0.00           C
ATOM   3955  HZ  PHE   267      28.183  31.980  43.347  1.00  0.00           H
ATOM   3956  CE2 PHE   267      28.241  32.649  41.315  1.00  0.00           C
ATOM   3957  HE2 PHE   267      27.322  32.213  40.956  1.00  0.00           H
ATOM   3958  CD2 PHE   267      28.980  33.333  40.374  1.00  0.00           C
ATOM   3959  HD2 PHE   267      28.697  33.348  39.332  1.00  0.00           H
ATOM   3960  C   PHE   267      28.577  36.487  39.401  1.00  0.00           C
ATOM   3961  O   PHE   267      27.741  36.685  40.274  1.00  0.00           O
ATOM   3962  N   SER   268      28.290  36.289  38.142  1.00  0.00           N
ATOM   3963  H   SER   268      29.056  36.076  37.517  1.00  0.00           H
ATOM   3964  CA  SER   268      26.935  35.883  37.732  1.00  0.00           C
ATOM   3965  HA  SER   268      26.470  35.296  38.524  1.00  0.00           H
ATOM   3966  CB  SER   268      26.007  37.075  37.432  1.00  0.00           C
ATOM   3967  HB2 SER   268      26.545  37.594  36.638  1.00  0.00           H
ATOM   3968  HB3 SER   268      25.041  36.830  36.988  1.00  0.00           H
ATOM   3969  OG  SER   268      25.722  37.814  38.585  1.00  0.00           O
ATOM   3970  HG  SER   268      26.456  38.090  39.138  1.00  0.00           H
ATOM   3971  C   SER   268      26.985  35.049  36.458  1.00  0.00           C
ATOM   3972  O   SER   268      28.018  35.070  35.740  1.00  0.00           O
ATOM   3973  N   PHE   269      25.937  34.315  36.196  1.00  0.00           N
ATOM   3974  H   PHE   269      25.197  34.442  36.871  1.00  0.00           H
ATOM   3975  CA  PHE   269      25.836  33.456  35.073  1.00  0.00           C
ATOM   3976  HA  PHE   269      26.645  33.682  34.379  1.00  0.00           H
ATOM   3977  CB  PHE   269      25.911  31.982  35.444  1.00  0.00           C
ATOM   3978  HB2 PHE   269      25.173  31.806  36.226  1.00  0.00           H
ATOM   3979  HB3 PHE   269      25.600  31.424  34.561  1.00  0.00           H
ATOM   3980  CG  PHE   269      27.256  31.502  36.015  1.00  0.00           C
ATOM   3981  CD1 PHE   269      27.421  31.106  37.303  1.00  0.00           C
ATOM   3982  HD1 PHE   269      26.635  31.085  38.043  1.00  0.00           H
ATOM   3983  CE1 PHE   269      28.696  30.598  37.699  1.00  0.00           C
ATOM   3984  HE1 PHE   269      28.831  30.250  38.713  1.00  0.00           H
ATOM   3985  CZ  PHE   269      29.701  30.401  36.722  1.00  0.00           C
ATOM   3986  HZ  PHE   269      30.583  29.856  37.027  1.00  0.00           H
ATOM   3987  CE2 PHE   269      29.584  30.827  35.400  1.00  0.00           C
ATOM   3988  HE2 PHE   269      30.410  30.854  34.705  1.00  0.00           H
ATOM   3989  CD2 PHE   269      28.325  31.406  35.089  1.00  0.00           C
ATOM   3990  HD2 PHE   269      28.244  31.814  34.093  1.00  0.00           H
ATOM   3991  C   PHE   269      24.604  33.688  34.238  1.00  0.00           C
ATOM   3992  O   PHE   269      23.477  33.396  34.737  1.00  0.00           O
ATOM   3993  N   LYS   270      24.903  34.061  33.003  1.00  0.00           N
ATOM   3994  H   LYS   270      25.857  34.036  32.673  1.00  0.00           H
ATOM   3995  CA  LYS   270      23.950  34.488  31.957  1.00  0.00           C
ATOM   3996  HA  LYS   270      23.115  35.120  32.259  1.00  0.00           H
ATOM   3997  CB  LYS   270      24.682  35.403  31.002  1.00  0.00           C
ATOM   3998  HB2 LYS   270      25.202  36.162  31.588  1.00  0.00           H
ATOM   3999  HB3 LYS   270      25.403  34.802  30.450  1.00  0.00           H
ATOM   4000  CG  LYS   270      23.734  36.047  29.991  1.00  0.00           C
ATOM   4001  HG2 LYS   270      23.053  35.411  29.425  1.00  0.00           H
ATOM   4002  HG3 LYS   270      22.997  36.667  30.501  1.00  0.00           H
ATOM   4003  CD  LYS   270      24.595  36.802  29.042  1.00  0.00           C
ATOM   4004  HD2 LYS   270      25.180  37.585  29.523  1.00  0.00           H
ATOM   4005  HD3 LYS   270      25.271  36.125  28.519  1.00  0.00           H
ATOM   4006  CE  LYS   270      23.653  37.477  28.017  1.00  0.00           C
ATOM   4007  HE2 LYS   270      23.498  36.745  27.224  1.00  0.00           H
ATOM   4008  HE3 LYS   270      22.720  37.745  28.510  1.00  0.00           H
ATOM   4009  NZ  LYS   270      24.285  38.661  27.384  1.00  0.00           N
ATOM   4010  HZ1 LYS   270      24.635  39.344  28.042  1.00  0.00           H
ATOM   4011  HZ2 LYS   270      25.026  38.396  26.751  1.00  0.00           H
ATOM   4012  HZ3 LYS   270      23.652  39.129  26.752  1.00  0.00           H
ATOM   4013  C   LYS   270      23.344  33.333  31.222  1.00  0.00           C
ATOM   4014  O   LYS   270      24.028  32.334  31.001  1.00  0.00           O
ATOM   4015  N   TYR   271      22.016  33.462  30.953  1.00  0.00           N
ATOM   4016  H   TYR   271      21.474  34.281  31.185  1.00  0.00           H
ATOM   4017  CA  TYR   271      21.217  32.415  30.330  1.00  0.00           C
ATOM   4018  HA  TYR   271      21.752  31.797  29.608  1.00  0.00           H
ATOM   4019  CB  TYR   271      20.652  31.424  31.326  1.00  0.00           C
ATOM   4020  HB2 TYR   271      20.252  32.042  32.131  1.00  0.00           H
ATOM   4021  HB3 TYR   271      19.744  31.001  30.895  1.00  0.00           H
ATOM   4022  CG  TYR   271      21.590  30.370  31.863  1.00  0.00           C
ATOM   4023  CD1 TYR   271      22.203  30.575  33.100  1.00  0.00           C
ATOM   4024  HD1 TYR   271      22.123  31.549  33.559  1.00  0.00           H
ATOM   4025  CE1 TYR   271      23.020  29.585  33.720  1.00  0.00           C
ATOM   4026  HE1 TYR   271      23.493  29.725  34.681  1.00  0.00           H
ATOM   4027  CZ  TYR   271      23.055  28.334  33.062  1.00  0.00           C
ATOM   4028  OH  TYR   271      23.765  27.370  33.607  1.00  0.00           O
ATOM   4029  HH  TYR   271      23.650  26.514  33.188  1.00  0.00           H
ATOM   4030  CE2 TYR   271      22.448  28.090  31.824  1.00  0.00           C
ATOM   4031  HE2 TYR   271      22.510  27.095  31.409  1.00  0.00           H
ATOM   4032  CD2 TYR   271      21.703  29.121  31.179  1.00  0.00           C
ATOM   4033  HD2 TYR   271      21.112  29.024  30.280  1.00  0.00           H
ATOM   4034  C   TYR   271      20.248  33.253  29.526  1.00  0.00           C
ATOM   4035  O   TYR   271      19.075  33.384  29.841  1.00  0.00           O
ATOM   4036  N   GLY   272      20.670  33.822  28.394  1.00  0.00           N
ATOM   4037  H   GLY   272      21.626  33.703  28.092  1.00  0.00           H
ATOM   4038  CA  GLY   272      19.919  34.713  27.533  1.00  0.00           C
ATOM   4039  HA2 GLY   272      20.605  34.960  26.722  1.00  0.00           H
ATOM   4040  HA3 GLY   272      19.071  34.100  27.227  1.00  0.00           H
ATOM   4041  C   GLY   272      19.604  35.953  28.336  1.00  0.00           C
ATOM   4042  O   GLY   272      20.501  36.562  28.959  1.00  0.00           O
ATOM   4043  N   ASN   273      18.375  36.396  28.416  1.00  0.00           N
ATOM   4044  H   ASN   273      17.729  36.046  27.723  1.00  0.00           H
ATOM   4045  CA  ASN   273      17.901  37.461  29.301  1.00  0.00           C
ATOM   4046  HA  ASN   273      18.600  38.288  29.184  1.00  0.00           H
ATOM   4047  CB  ASN   273      16.613  38.000  28.794  1.00  0.00           C
ATOM   4048  HB2 ASN   273      15.736  37.353  28.842  1.00  0.00           H
ATOM   4049  HB3 ASN   273      16.225  38.753  29.482  1.00  0.00           H
ATOM   4050  CG  ASN   273      16.647  38.541  27.384  1.00  0.00           C
ATOM   4051  OD1 ASN   273      16.373  37.890  26.312  1.00  0.00           O
ATOM   4052  ND2 ASN   273      17.160  39.738  27.087  1.00  0.00           N
ATOM   4053 HD21 ASN   273      17.009  40.034  26.133  1.00  0.00           H
ATOM   4054 HD22 ASN   273      17.397  40.412  27.801  1.00  0.00           H
ATOM   4055  C   ASN   273      17.868  37.041  30.817  1.00  0.00           C
ATOM   4056  O   ASN   273      17.578  37.890  31.659  1.00  0.00           O
ATOM   4057  N   GLY   274      17.950  35.748  31.145  1.00  0.00           N
ATOM   4058  H   GLY   274      18.267  35.117  30.422  1.00  0.00           H
ATOM   4059  CA  GLY   274      17.939  35.188  32.522  1.00  0.00           C
ATOM   4060  HA2 GLY   274      17.138  35.761  32.989  1.00  0.00           H
ATOM   4061  HA3 GLY   274      17.533  34.177  32.548  1.00  0.00           H
ATOM   4062  C   GLY   274      19.266  35.244  33.149  1.00  0.00           C
ATOM   4063  O   GLY   274      20.230  35.298  32.339  1.00  0.00           O
ATOM   4064  N   VAL   275      19.323  35.492  34.490  1.00  0.00           N
ATOM   4065  H   VAL   275      18.489  35.708  35.018  1.00  0.00           H
ATOM   4066  CA  VAL   275      20.644  35.395  35.179  1.00  0.00           C
ATOM   4067  HA  VAL   275      21.186  34.650  34.598  1.00  0.00           H
ATOM   4068  CB  VAL   275      21.361  36.767  35.123  1.00  0.00           C
ATOM   4069  HB  VAL   275      21.355  37.018  34.062  1.00  0.00           H
ATOM   4070  CG1 VAL   275      20.613  37.939  35.731  1.00  0.00           C
ATOM   4071 HG11 VAL   275      19.526  37.893  35.660  1.00  0.00           H
ATOM   4072 HG12 VAL   275      20.972  38.002  36.759  1.00  0.00           H
ATOM   4073 HG13 VAL   275      20.939  38.880  35.289  1.00  0.00           H
ATOM   4074  CG2 VAL   275      22.800  36.611  35.676  1.00  0.00           C
ATOM   4075 HG21 VAL   275      23.188  37.606  35.894  1.00  0.00           H
ATOM   4076 HG22 VAL   275      22.796  36.193  36.684  1.00  0.00           H
ATOM   4077 HG23 VAL   275      23.356  36.034  34.938  1.00  0.00           H
ATOM   4078  C   VAL   275      20.552  34.711  36.535  1.00  0.00           C
ATOM   4079  O   VAL   275      19.824  35.090  37.421  1.00  0.00           O
ATOM   4080  N   TRP   276      21.510  33.764  36.812  1.00  0.00           N
ATOM   4081  H   TRP   276      22.117  33.413  36.086  1.00  0.00           H
ATOM   4082  CA  TRP   276      21.858  33.214  38.122  1.00  0.00           C
ATOM   4083  HA  TRP   276      21.004  33.183  38.799  1.00  0.00           H
ATOM   4084  CB  TRP   276      22.530  31.842  37.989  1.00  0.00           C
ATOM   4085  HB2 TRP   276      23.036  31.659  37.042  1.00  0.00           H
ATOM   4086  HB3 TRP   276      23.227  31.743  38.822  1.00  0.00           H
ATOM   4087  CG  TRP   276      21.546  30.656  38.104  1.00  0.00           C
ATOM   4088  CD1 TRP   276      21.213  29.739  37.145  1.00  0.00           C
ATOM   4089  HD1 TRP   276      21.429  29.659  36.090  1.00  0.00           H
ATOM   4090  NE1 TRP   276      20.371  28.755  37.652  1.00  0.00           N
ATOM   4091  HE1 TRP   276      20.073  27.950  37.119  1.00  0.00           H
ATOM   4092  CE2 TRP   276      20.067  29.044  38.944  1.00  0.00           C
ATOM   4093  CZ2 TRP   276      19.255  28.383  39.832  1.00  0.00           C
ATOM   4094  HZ2 TRP   276      18.674  27.546  39.475  1.00  0.00           H
ATOM   4095  CH2 TRP   276      19.053  28.974  41.089  1.00  0.00           C
ATOM   4096  HH2 TRP   276      18.172  28.646  41.623  1.00  0.00           H
ATOM   4097  CZ3 TRP   276      19.759  30.121  41.499  1.00  0.00           C
ATOM   4098  HZ3 TRP   276      19.286  30.582  42.354  1.00  0.00           H
ATOM   4099  CE3 TRP   276      20.666  30.750  40.579  1.00  0.00           C
ATOM   4100  HE3 TRP   276      21.155  31.683  40.820  1.00  0.00           H
ATOM   4101  CD2 TRP   276      20.874  30.202  39.299  1.00  0.00           C
ATOM   4102  C   TRP   276      22.876  34.143  38.780  1.00  0.00           C
ATOM   4103  O   TRP   276      24.079  34.192  38.340  1.00  0.00           O
ATOM   4104  N   ILE   277      22.406  34.993  39.745  1.00  0.00           N
ATOM   4105  H   ILE   277      21.408  35.051  39.888  1.00  0.00           H
ATOM   4106  CA  ILE   277      23.308  35.995  40.425  1.00  0.00           C
ATOM   4107  HA  ILE   277      24.202  36.139  39.818  1.00  0.00           H
ATOM   4108  CB  ILE   277      22.683  37.361  40.674  1.00  0.00           C
ATOM   4109  HB  ILE   277      21.801  37.197  41.294  1.00  0.00           H
ATOM   4110  CG2 ILE   277      23.658  38.305  41.453  1.00  0.00           C
ATOM   4111 HG21 ILE   277      23.308  39.334  41.518  1.00  0.00           H
ATOM   4112 HG22 ILE   277      23.822  37.908  42.455  1.00  0.00           H
ATOM   4113 HG23 ILE   277      24.555  38.462  40.854  1.00  0.00           H
ATOM   4114  CG1 ILE   277      22.083  38.046  39.397  1.00  0.00           C
ATOM   4115 HG12 ILE   277      22.867  38.516  38.803  1.00  0.00           H
ATOM   4116 HG13 ILE   277      21.526  37.320  38.805  1.00  0.00           H
ATOM   4117  CD1 ILE   277      21.083  39.110  39.800  1.00  0.00           C
ATOM   4118 HD11 ILE   277      20.236  38.585  40.243  1.00  0.00           H
ATOM   4119 HD12 ILE   277      21.467  39.735  40.605  1.00  0.00           H
ATOM   4120 HD13 ILE   277      20.731  39.606  38.894  1.00  0.00           H
ATOM   4121  C   ILE   277      23.711  35.356  41.813  1.00  0.00           C
ATOM   4122  O   ILE   277      22.827  34.957  42.522  1.00  0.00           O
ATOM   4123  N   GLY   278      24.947  35.386  42.240  1.00  0.00           N
ATOM   4124  H   GLY   278      25.667  35.747  41.630  1.00  0.00           H
ATOM   4125  CA  GLY   278      25.366  34.960  43.575  1.00  0.00           C
ATOM   4126  HA2 GLY   278      24.686  34.416  44.230  1.00  0.00           H
ATOM   4127  HA3 GLY   278      26.281  34.373  43.483  1.00  0.00           H
ATOM   4128  C   GLY   278      25.722  36.311  44.280  1.00  0.00           C
ATOM   4129  O   GLY   278      26.286  37.325  43.797  1.00  0.00           O
ATOM   4130  N   ARG   279      25.401  36.277  45.582  1.00  0.00           N
ATOM   4131  H   ARG   279      24.791  35.522  45.864  1.00  0.00           H
ATOM   4132  CA  ARG   279      25.689  37.411  46.478  1.00  0.00           C
ATOM   4133  HA  ARG   279      26.708  37.742  46.280  1.00  0.00           H
ATOM   4134  CB  ARG   279      24.577  38.531  46.431  1.00  0.00           C
ATOM   4135  HB2 ARG   279      24.922  39.396  46.998  1.00  0.00           H
ATOM   4136  HB3 ARG   279      24.532  38.857  45.391  1.00  0.00           H
ATOM   4137  CG  ARG   279      23.252  38.071  46.888  1.00  0.00           C
ATOM   4138  HG2 ARG   279      23.038  37.106  46.430  1.00  0.00           H
ATOM   4139  HG3 ARG   279      23.361  38.154  47.970  1.00  0.00           H
ATOM   4140  CD  ARG   279      22.181  39.125  46.591  1.00  0.00           C
ATOM   4141  HD2 ARG   279      22.584  40.121  46.781  1.00  0.00           H
ATOM   4142  HD3 ARG   279      21.996  38.954  45.531  1.00  0.00           H
ATOM   4143  NE  ARG   279      20.965  38.806  47.377  1.00  0.00           N
ATOM   4144  HE  ARG   279      21.003  38.148  48.142  1.00  0.00           H
ATOM   4145  CZ  ARG   279      19.722  39.356  47.301  1.00  0.00           C
ATOM   4146  NH1 ARG   279      18.717  39.012  48.121  1.00  0.00           N
ATOM   4147 HH11 ARG   279      18.936  38.289  48.790  1.00  0.00           H
ATOM   4148 HH12 ARG   279      17.730  39.129  47.937  1.00  0.00           H
ATOM   4149  NH2 ARG   279      19.353  40.334  46.470  1.00  0.00           N
ATOM   4150 HH21 ARG   279      20.058  40.610  45.801  1.00  0.00           H
ATOM   4151 HH22 ARG   279      18.499  40.844  46.650  1.00  0.00           H
ATOM   4152  C   ARG   279      25.764  37.023  47.979  1.00  0.00           C
ATOM   4153  O   ARG   279      25.272  35.942  48.375  1.00  0.00           O
ATOM   4154  N   THR   280      26.216  37.991  48.794  1.00  0.00           N
ATOM   4155  H   THR   280      26.508  38.868  48.386  1.00  0.00           H
ATOM   4156  CA  THR   280      26.160  37.937  50.255  1.00  0.00           C
ATOM   4157  HA  THR   280      26.856  37.146  50.531  1.00  0.00           H
ATOM   4158  CB  THR   280      26.731  39.209  50.908  1.00  0.00           C
ATOM   4159  HB  THR   280      26.763  39.225  51.997  1.00  0.00           H
ATOM   4160  CG2 THR   280      28.039  39.681  50.312  1.00  0.00           C
ATOM   4161 HG21 THR   280      28.753  38.876  50.482  1.00  0.00           H
ATOM   4162 HG22 THR   280      28.047  40.163  49.335  1.00  0.00           H
ATOM   4163 HG23 THR   280      28.427  40.470  50.958  1.00  0.00           H
ATOM   4164  OG1 THR   280      25.799  40.289  50.614  1.00  0.00           O
ATOM   4165  HG1 THR   280      25.467  40.619  51.452  1.00  0.00           H
ATOM   4166  C   THR   280      24.799  37.612  50.894  1.00  0.00           C
ATOM   4167  O   THR   280      23.688  38.027  50.469  1.00  0.00           O
ATOM   4168  N   LYS   281      24.779  36.763  51.957  1.00  0.00           N
ATOM   4169  H   LYS   281      25.645  36.352  52.276  1.00  0.00           H
ATOM   4170  CA  LYS   281      23.527  36.406  52.517  1.00  0.00           C
ATOM   4171  HA  LYS   281      22.871  36.212  51.668  1.00  0.00           H
ATOM   4172  CB  LYS   281      23.760  35.179  53.448  1.00  0.00           C
ATOM   4173  HB2 LYS   281      24.053  34.315  52.853  1.00  0.00           H
ATOM   4174  HB3 LYS   281      24.439  35.389  54.275  1.00  0.00           H
ATOM   4175  CG  LYS   281      22.418  34.760  54.076  1.00  0.00           C
ATOM   4176  HG2 LYS   281      22.573  33.927  54.760  1.00  0.00           H
ATOM   4177  HG3 LYS   281      21.972  35.555  54.672  1.00  0.00           H
ATOM   4178  CD  LYS   281      21.441  34.198  53.037  1.00  0.00           C
ATOM   4179  HD2 LYS   281      21.406  34.829  52.150  1.00  0.00           H
ATOM   4180  HD3 LYS   281      21.823  33.208  52.788  1.00  0.00           H
ATOM   4181  CE  LYS   281      20.026  34.095  53.612  1.00  0.00           C
ATOM   4182  HE2 LYS   281      20.058  33.217  54.257  1.00  0.00           H
ATOM   4183  HE3 LYS   281      19.739  34.956  54.217  1.00  0.00           H
ATOM   4184  NZ  LYS   281      18.927  33.943  52.582  1.00  0.00           N
ATOM   4185  HZ1 LYS   281      18.980  34.612  51.828  1.00  0.00           H
ATOM   4186  HZ2 LYS   281      18.979  33.100  52.027  1.00  0.00           H
ATOM   4187  HZ3 LYS   281      17.983  34.002  52.936  1.00  0.00           H
ATOM   4188  C   LYS   281      22.945  37.616  53.191  1.00  0.00           C
ATOM   4189  O   LYS   281      21.747  37.811  53.084  1.00  0.00           O
ATOM   4190  N   SER   282      23.801  38.285  53.993  1.00  0.00           N
ATOM   4191  H   SER   282      24.726  37.944  54.212  1.00  0.00           H
ATOM   4192  CA  SER   282      23.346  39.498  54.633  1.00  0.00           C
ATOM   4193  HA  SER   282      22.358  39.266  55.028  1.00  0.00           H
ATOM   4194  CB  SER   282      24.381  39.821  55.712  1.00  0.00           C
ATOM   4195  HB2 SER   282      24.240  39.029  56.448  1.00  0.00           H
ATOM   4196  HB3 SER   282      25.418  39.798  55.375  1.00  0.00           H
ATOM   4197  OG  SER   282      24.150  41.005  56.534  1.00  0.00           O
ATOM   4198  HG  SER   282      23.377  40.843  57.079  1.00  0.00           H
ATOM   4199  C   SER   282      23.194  40.680  53.706  1.00  0.00           C
ATOM   4200  O   SER   282      23.788  40.776  52.667  1.00  0.00           O
ATOM   4201  N   THR   283      22.402  41.643  54.131  1.00  0.00           N
ATOM   4202  H   THR   283      21.926  41.491  55.009  1.00  0.00           H
ATOM   4203  CA  THR   283      22.057  42.860  53.346  1.00  0.00           C
ATOM   4204  HA  THR   283      22.007  42.528  52.308  1.00  0.00           H
ATOM   4205  CB  THR   283      20.709  43.525  53.761  1.00  0.00           C
ATOM   4206  HB  THR   283      20.803  43.878  54.789  1.00  0.00           H
ATOM   4207  CG2 THR   283      20.152  44.524  52.788  1.00  0.00           C
ATOM   4208 HG21 THR   283      20.859  45.297  52.491  1.00  0.00           H
ATOM   4209 HG22 THR   283      19.725  44.117  51.871  1.00  0.00           H
ATOM   4210 HG23 THR   283      19.409  45.168  53.258  1.00  0.00           H
ATOM   4211  OG1 THR   283      19.698  42.463  53.670  1.00  0.00           O
ATOM   4212  HG1 THR   283      19.798  41.889  54.433  1.00  0.00           H
ATOM   4213  C   THR   283      23.195  43.894  53.377  1.00  0.00           C
ATOM   4214  O   THR   283      23.513  44.486  52.333  1.00  0.00           O
ATOM   4215  N   ASN   284      23.689  44.296  54.538  1.00  0.00           N
ATOM   4216  H   ASN   284      23.261  43.898  55.362  1.00  0.00           H
ATOM   4217  CA  ASN   284      24.549  45.463  54.692  1.00  0.00           C
ATOM   4218  HA  ASN   284      24.409  46.093  53.814  1.00  0.00           H
ATOM   4219  CB  ASN   284      24.113  46.251  55.925  1.00  0.00           C
ATOM   4220  HB2 ASN   284      23.106  46.560  55.642  1.00  0.00           H
ATOM   4221  HB3 ASN   284      23.946  45.606  56.787  1.00  0.00           H
ATOM   4222  CG  ASN   284      25.053  47.341  56.364  1.00  0.00           C
ATOM   4223  OD1 ASN   284      26.118  47.119  56.899  1.00  0.00           O
ATOM   4224  ND2 ASN   284      24.592  48.505  56.063  1.00  0.00           N
ATOM   4225 HD21 ASN   284      24.996  49.356  56.427  1.00  0.00           H
ATOM   4226 HD22 ASN   284      23.772  48.579  55.478  1.00  0.00           H
ATOM   4227  C   ASN   284      26.021  44.960  54.825  1.00  0.00           C
ATOM   4228  O   ASN   284      26.955  45.575  54.389  1.00  0.00           O
ATOM   4229  N   SER   285      26.248  43.796  55.527  1.00  0.00           N
ATOM   4230  H   SER   285      25.493  43.349  56.028  1.00  0.00           H
ATOM   4231  CA  SER   285      27.594  43.262  55.911  1.00  0.00           C
ATOM   4232  HA  SER   285      28.334  44.042  55.727  1.00  0.00           H
ATOM   4233  CB  SER   285      27.687  42.947  57.478  1.00  0.00           C
ATOM   4234  HB2 SER   285      28.753  42.950  57.702  1.00  0.00           H
ATOM   4235  HB3 SER   285      27.085  43.627  58.082  1.00  0.00           H
ATOM   4236  OG  SER   285      27.042  41.676  57.662  1.00  0.00           O
ATOM   4237  HG  SER   285      26.107  41.889  57.688  1.00  0.00           H
ATOM   4238  C   SER   285      27.942  41.989  55.096  1.00  0.00           C
ATOM   4239  O   SER   285      27.160  41.454  54.357  1.00  0.00           O
ATOM   4240  N   ARG   286      29.238  41.678  55.145  1.00  0.00           N
ATOM   4241  H   ARG   286      29.818  42.229  55.762  1.00  0.00           H
ATOM   4242  CA  ARG   286      29.824  40.549  54.447  1.00  0.00           C
ATOM   4243  HA  ARG   286      29.458  40.602  53.422  1.00  0.00           H
ATOM   4244  CB  ARG   286      31.383  40.515  54.452  1.00  0.00           C
ATOM   4245  HB2 ARG   286      31.745  40.204  55.432  1.00  0.00           H
ATOM   4246  HB3 ARG   286      31.794  39.777  53.763  1.00  0.00           H
ATOM   4247  CG  ARG   286      31.996  41.851  54.065  1.00  0.00           C
ATOM   4248  HG2 ARG   286      31.752  42.166  53.050  1.00  0.00           H
ATOM   4249  HG3 ARG   286      31.682  42.507  54.876  1.00  0.00           H
ATOM   4250  CD  ARG   286      33.598  41.717  54.195  1.00  0.00           C
ATOM   4251  HD2 ARG   286      33.794  41.569  55.257  1.00  0.00           H
ATOM   4252  HD3 ARG   286      33.972  40.931  53.538  1.00  0.00           H
ATOM   4253  NE  ARG   286      34.323  42.931  53.791  1.00  0.00           N
ATOM   4254  HE  ARG   286      33.768  43.774  53.737  1.00  0.00           H
ATOM   4255  CZ  ARG   286      35.578  43.113  54.126  1.00  0.00           C
ATOM   4256  NH1 ARG   286      36.046  44.360  54.178  1.00  0.00           N
ATOM   4257 HH11 ARG   286      35.423  45.111  53.918  1.00  0.00           H
ATOM   4258 HH12 ARG   286      37.032  44.490  54.354  1.00  0.00           H
ATOM   4259  NH2 ARG   286      36.443  42.202  54.443  1.00  0.00           N
ATOM   4260 HH21 ARG   286      36.216  41.224  54.555  1.00  0.00           H
ATOM   4261 HH22 ARG   286      37.431  42.370  54.573  1.00  0.00           H
ATOM   4262  C   ARG   286      29.418  39.098  54.884  1.00  0.00           C
ATOM   4263  O   ARG   286      30.086  38.098  54.487  1.00  0.00           O
ATOM   4264  N   SER   287      28.457  38.953  55.766  1.00  0.00           N
ATOM   4265  H   SER   287      27.967  39.754  56.138  1.00  0.00           H
ATOM   4266  CA  SER   287      28.103  37.735  56.381  1.00  0.00           C
ATOM   4267  HA  SER   287      28.995  37.263  56.794  1.00  0.00           H
ATOM   4268  CB  SER   287      27.172  37.927  57.596  1.00  0.00           C
ATOM   4269  HB2 SER   287      26.170  38.223  57.287  1.00  0.00           H
ATOM   4270  HB3 SER   287      27.133  36.945  58.067  1.00  0.00           H
ATOM   4271  OG  SER   287      27.763  38.881  58.462  1.00  0.00           O
ATOM   4272  HG  SER   287      27.788  39.684  57.938  1.00  0.00           H
ATOM   4273  C   SER   287      27.364  36.884  55.354  1.00  0.00           C
ATOM   4274  O   SER   287      26.340  37.309  54.889  1.00  0.00           O
ATOM   4275  N   GLY   288      27.814  35.646  55.168  1.00  0.00           N
ATOM   4276  H   GLY   288      28.503  35.379  55.856  1.00  0.00           H
ATOM   4277  CA  GLY   288      27.209  34.523  54.422  1.00  0.00           C
ATOM   4278  HA2 GLY   288      27.919  33.713  54.578  1.00  0.00           H
ATOM   4279  HA3 GLY   288      26.211  34.326  54.816  1.00  0.00           H
ATOM   4280  C   GLY   288      27.085  34.727  52.918  1.00  0.00           C
ATOM   4281  O   GLY   288      27.562  35.676  52.374  1.00  0.00           O
ATOM   4282  N   PHE   289      26.392  33.802  52.126  1.00  0.00           N
ATOM   4283  H   PHE   289      25.911  33.091  52.658  1.00  0.00           H
ATOM   4284  CA  PHE   289      26.311  33.738  50.638  1.00  0.00           C
ATOM   4285  HA  PHE   289      26.327  34.777  50.307  1.00  0.00           H
ATOM   4286  CB  PHE   289      27.562  33.021  49.988  1.00  0.00           C
ATOM   4287  HB2 PHE   289      28.406  33.385  50.573  1.00  0.00           H
ATOM   4288  HB3 PHE   289      27.464  31.939  50.082  1.00  0.00           H
ATOM   4289  CG  PHE   289      27.803  33.391  48.506  1.00  0.00           C
ATOM   4290  CD1 PHE   289      28.507  34.596  48.212  1.00  0.00           C
ATOM   4291  HD1 PHE   289      28.994  35.159  48.994  1.00  0.00           H
ATOM   4292  CE1 PHE   289      28.674  35.021  46.899  1.00  0.00           C
ATOM   4293  HE1 PHE   289      29.221  35.931  46.699  1.00  0.00           H
ATOM   4294  CZ  PHE   289      28.235  34.151  45.838  1.00  0.00           C
ATOM   4295  HZ  PHE   289      28.424  34.302  44.786  1.00  0.00           H
ATOM   4296  CE2 PHE   289      27.663  32.951  46.155  1.00  0.00           C
ATOM   4297  HE2 PHE   289      27.262  32.448  45.289  1.00  0.00           H
ATOM   4298  CD2 PHE   289      27.413  32.528  47.470  1.00  0.00           C
ATOM   4299  HD2 PHE   289      26.786  31.662  47.623  1.00  0.00           H
ATOM   4300  C   PHE   289      25.033  32.967  50.171  1.00  0.00           C
ATOM   4301  O   PHE   289      24.588  32.071  50.871  1.00  0.00           O
ATOM   4302  N   GLU   290      24.417  33.375  49.032  1.00  0.00           N
ATOM   4303  H   GLU   290      24.787  34.225  48.630  1.00  0.00           H
ATOM   4304  CA  GLU   290      23.100  32.936  48.438  1.00  0.00           C
ATOM   4305  HA  GLU   290      23.036  31.883  48.714  1.00  0.00           H
ATOM   4306  CB  GLU   290      21.926  33.627  49.151  1.00  0.00           C
ATOM   4307  HB2 GLU   290      21.079  33.010  48.850  1.00  0.00           H
ATOM   4308  HB3 GLU   290      22.183  33.507  50.203  1.00  0.00           H
ATOM   4309  CG  GLU   290      21.761  35.141  48.837  1.00  0.00           C
ATOM   4310  HG2 GLU   290      22.746  35.568  49.027  1.00  0.00           H
ATOM   4311  HG3 GLU   290      21.681  35.138  47.749  1.00  0.00           H
ATOM   4312  CD  GLU   290      20.663  35.829  49.654  1.00  0.00           C
ATOM   4313  OE1 GLU   290      20.495  37.084  49.518  1.00  0.00           O
ATOM   4314  OE2 GLU   290      19.899  35.216  50.381  1.00  0.00           O
ATOM   4315  C   GLU   290      23.103  33.091  46.871  1.00  0.00           C
ATOM   4316  O   GLU   290      23.837  33.921  46.384  1.00  0.00           O
ATOM   4317  N   MET   291      22.209  32.341  46.166  1.00  0.00           N
ATOM   4318  H   MET   291      21.768  31.629  46.731  1.00  0.00           H
ATOM   4319  CA  MET   291      22.051  32.313  44.717  1.00  0.00           C
ATOM   4320  HA  MET   291      22.776  32.996  44.275  1.00  0.00           H
ATOM   4321  CB  MET   291      22.302  30.833  44.216  1.00  0.00           C
ATOM   4322  HB2 MET   291      21.822  30.094  44.857  1.00  0.00           H
ATOM   4323  HB3 MET   291      21.946  30.830  43.186  1.00  0.00           H
ATOM   4324  CG  MET   291      23.775  30.498  44.171  1.00  0.00           C
ATOM   4325  HG2 MET   291      24.153  30.527  45.193  1.00  0.00           H
ATOM   4326  HG3 MET   291      23.889  29.427  44.000  1.00  0.00           H
ATOM   4327  SD  MET   291      25.025  31.381  43.243  1.00  0.00           S
ATOM   4328  CE  MET   291      24.137  31.493  41.707  1.00  0.00           C
ATOM   4329  HE1 MET   291      23.493  32.359  41.861  1.00  0.00           H
ATOM   4330  HE2 MET   291      24.957  31.662  41.011  1.00  0.00           H
ATOM   4331  HE3 MET   291      23.567  30.584  41.515  1.00  0.00           H
ATOM   4332  C   MET   291      20.668  32.651  44.430  1.00  0.00           C
ATOM   4333  O   MET   291      19.720  31.965  44.908  1.00  0.00           O
ATOM   4334  N   ILE   292      20.442  33.561  43.438  1.00  0.00           N
ATOM   4335  H   ILE   292      21.279  34.088  43.233  1.00  0.00           H
ATOM   4336  CA  ILE   292      19.134  33.956  43.004  1.00  0.00           C
ATOM   4337  HA  ILE   292      18.325  33.440  43.521  1.00  0.00           H
ATOM   4338  CB  ILE   292      18.900  35.523  43.361  1.00  0.00           C
ATOM   4339  HB  ILE   292      19.672  36.110  42.863  1.00  0.00           H
ATOM   4340  CG2 ILE   292      17.542  35.950  42.823  1.00  0.00           C
ATOM   4341 HG21 ILE   292      16.724  35.304  43.141  1.00  0.00           H
ATOM   4342 HG22 ILE   292      17.355  36.984  43.114  1.00  0.00           H
ATOM   4343 HG23 ILE   292      17.387  36.000  41.745  1.00  0.00           H
ATOM   4344  CG1 ILE   292      18.947  35.903  44.840  1.00  0.00           C
ATOM   4345 HG12 ILE   292      18.464  36.872  44.961  1.00  0.00           H
ATOM   4346 HG13 ILE   292      18.321  35.174  45.355  1.00  0.00           H
ATOM   4347  CD1 ILE   292      20.291  35.982  45.431  1.00  0.00           C
ATOM   4348 HD11 ILE   292      20.833  35.035  45.420  1.00  0.00           H
ATOM   4349 HD12 ILE   292      20.934  36.622  44.828  1.00  0.00           H
ATOM   4350 HD13 ILE   292      20.157  36.464  46.399  1.00  0.00           H
ATOM   4351  C   ILE   292      18.914  33.825  41.501  1.00  0.00           C
ATOM   4352  O   ILE   292      19.584  34.509  40.677  1.00  0.00           O
ATOM   4353  N   TRP   293      17.985  32.975  41.081  1.00  0.00           N
ATOM   4354  H   TRP   293      17.399  32.486  41.743  1.00  0.00           H
ATOM   4355  CA  TRP   293      17.509  32.905  39.672  1.00  0.00           C
ATOM   4356  HA  TRP   293      18.375  33.147  39.057  1.00  0.00           H
ATOM   4357  CB  TRP   293      17.076  31.490  39.304  1.00  0.00           C
ATOM   4358  HB2 TRP   293      17.919  30.853  39.569  1.00  0.00           H
ATOM   4359  HB3 TRP   293      16.261  31.182  39.958  1.00  0.00           H
ATOM   4360  CG  TRP   293      16.606  31.379  37.874  1.00  0.00           C
ATOM   4361  CD1 TRP   293      15.293  31.038  37.672  1.00  0.00           C
ATOM   4362  HD1 TRP   293      14.596  30.860  38.476  1.00  0.00           H
ATOM   4363  NE1 TRP   293      15.004  31.126  36.381  1.00  0.00           N
ATOM   4364  HE1 TRP   293      14.068  30.923  36.060  1.00  0.00           H
ATOM   4365  CE2 TRP   293      16.126  31.410  35.657  1.00  0.00           C
ATOM   4366  CZ2 TRP   293      16.393  31.623  34.296  1.00  0.00           C
ATOM   4367  HZ2 TRP   293      15.607  31.441  33.578  1.00  0.00           H
ATOM   4368  CH2 TRP   293      17.717  31.959  33.845  1.00  0.00           C
ATOM   4369  HH2 TRP   293      17.852  32.149  32.790  1.00  0.00           H
ATOM   4370  CZ3 TRP   293      18.817  32.107  34.729  1.00  0.00           C
ATOM   4371  HZ3 TRP   293      19.784  32.413  34.356  1.00  0.00           H
ATOM   4372  CE3 TRP   293      18.520  31.948  36.026  1.00  0.00           C
ATOM   4373  HE3 TRP   293      19.317  32.070  36.745  1.00  0.00           H
ATOM   4374  CD2 TRP   293      17.237  31.598  36.571  1.00  0.00           C
ATOM   4375  C   TRP   293      16.481  33.975  39.267  1.00  0.00           C
ATOM   4376  O   TRP   293      15.276  33.853  39.643  1.00  0.00           O
ATOM   4377  N   ASP   294      16.916  34.990  38.518  1.00  0.00           N
ATOM   4378  H   ASP   294      17.874  34.980  38.197  1.00  0.00           H
ATOM   4379  CA  ASP   294      16.067  36.101  38.141  1.00  0.00           C
ATOM   4380  HA  ASP   294      15.090  35.961  38.603  1.00  0.00           H
ATOM   4381  CB  ASP   294      16.656  37.381  38.745  1.00  0.00           C
ATOM   4382  HB2 ASP   294      16.940  37.131  39.767  1.00  0.00           H
ATOM   4383  HB3 ASP   294      17.555  37.648  38.189  1.00  0.00           H
ATOM   4384  CG  ASP   294      15.606  38.415  38.645  1.00  0.00           C
ATOM   4385  OD1 ASP   294      14.422  38.104  38.386  1.00  0.00           O
ATOM   4386  OD2 ASP   294      15.837  39.624  38.783  1.00  0.00           O
ATOM   4387  C   ASP   294      15.821  36.166  36.604  1.00  0.00           C
ATOM   4388  O   ASP   294      16.693  36.660  35.933  1.00  0.00           O
ATOM   4389  N   PRO   295      14.746  35.574  36.124  1.00  0.00           N
ATOM   4390  CD  PRO   295      13.724  34.794  36.864  1.00  0.00           C
ATOM   4391  HD2 PRO   295      13.171  35.324  37.640  1.00  0.00           H
ATOM   4392  HD3 PRO   295      14.116  33.837  37.208  1.00  0.00           H
ATOM   4393  CG  PRO   295      12.656  34.469  35.800  1.00  0.00           C
ATOM   4394  HG2 PRO   295      11.805  35.141  35.698  1.00  0.00           H
ATOM   4395  HG3 PRO   295      12.075  33.564  35.980  1.00  0.00           H
ATOM   4396  CB  PRO   295      13.476  34.373  34.504  1.00  0.00           C
ATOM   4397  HB2 PRO   295      12.802  34.462  33.652  1.00  0.00           H
ATOM   4398  HB3 PRO   295      14.070  33.460  34.516  1.00  0.00           H
ATOM   4399  CA  PRO   295      14.444  35.564  34.660  1.00  0.00           C
ATOM   4400  HA  PRO   295      15.321  35.356  34.048  1.00  0.00           H
ATOM   4401  C   PRO   295      13.969  36.905  34.120  1.00  0.00           C
ATOM   4402  O   PRO   295      13.169  37.624  34.742  1.00  0.00           O
ATOM   4403  N   ASN   296      14.611  37.355  33.006  1.00  0.00           N
ATOM   4404  H   ASN   296      15.219  36.785  32.437  1.00  0.00           H
ATOM   4405  CA  ASN   296      14.642  38.777  32.573  1.00  0.00           C
ATOM   4406  HA  ASN   296      15.074  38.667  31.578  1.00  0.00           H
ATOM   4407  CB  ASN   296      13.351  39.364  32.193  1.00  0.00           C
ATOM   4408  HB2 ASN   296      12.682  39.601  33.020  1.00  0.00           H
ATOM   4409  HB3 ASN   296      13.562  40.322  31.718  1.00  0.00           H
ATOM   4410  CG  ASN   296      12.456  38.598  31.252  1.00  0.00           C
ATOM   4411  OD1 ASN   296      12.543  38.843  30.074  1.00  0.00           O
ATOM   4412  ND2 ASN   296      11.544  37.821  31.790  1.00  0.00           N
ATOM   4413 HD21 ASN   296      10.771  37.596  31.180  1.00  0.00           H
ATOM   4414 HD22 ASN   296      11.531  37.738  32.797  1.00  0.00           H
ATOM   4415  C   ASN   296      15.585  39.641  33.384  1.00  0.00           C
ATOM   4416  O   ASN   296      15.778  40.820  33.056  1.00  0.00           O
ATOM   4417  N   GLY   297      16.298  39.140  34.462  1.00  0.00           N
ATOM   4418  H   GLY   297      16.217  38.158  34.682  1.00  0.00           H
ATOM   4419  CA  GLY   297      17.239  39.816  35.361  1.00  0.00           C
ATOM   4420  HA2 GLY   297      16.624  40.540  35.896  1.00  0.00           H
ATOM   4421  HA3 GLY   297      17.600  39.070  36.070  1.00  0.00           H
ATOM   4422  C   GLY   297      18.328  40.610  34.625  1.00  0.00           C
ATOM   4423  O   GLY   297      18.668  41.649  35.183  1.00  0.00           O
ATOM   4424  N   TRP   298      18.714  40.253  33.436  1.00  0.00           N
ATOM   4425  H   TRP   298      18.331  39.415  33.023  1.00  0.00           H
ATOM   4426  CA  TRP   298      19.646  41.050  32.613  1.00  0.00           C
ATOM   4427  HA  TRP   298      20.425  41.254  33.347  1.00  0.00           H
ATOM   4428  CB  TRP   298      20.226  40.092  31.522  1.00  0.00           C
ATOM   4429  HB2 TRP   298      20.184  39.077  31.917  1.00  0.00           H
ATOM   4430  HB3 TRP   298      19.591  40.217  30.645  1.00  0.00           H
ATOM   4431  CG  TRP   298      21.713  40.385  31.179  1.00  0.00           C
ATOM   4432  CD1 TRP   298      22.155  40.812  30.020  1.00  0.00           C
ATOM   4433  HD1 TRP   298      21.467  41.051  29.223  1.00  0.00           H
ATOM   4434  NE1 TRP   298      23.513  40.922  30.004  1.00  0.00           N
ATOM   4435  HE1 TRP   298      24.162  41.298  29.328  1.00  0.00           H
ATOM   4436  CE2 TRP   298      24.012  40.371  31.131  1.00  0.00           C
ATOM   4437  CZ2 TRP   298      25.349  39.978  31.512  1.00  0.00           C
ATOM   4438  HZ2 TRP   298      26.175  40.132  30.834  1.00  0.00           H
ATOM   4439  CH2 TRP   298      25.627  39.378  32.746  1.00  0.00           C
ATOM   4440  HH2 TRP   298      26.609  38.971  32.942  1.00  0.00           H
ATOM   4441  CZ3 TRP   298      24.590  39.222  33.620  1.00  0.00           C
ATOM   4442  HZ3 TRP   298      24.689  38.645  34.527  1.00  0.00           H
ATOM   4443  CE3 TRP   298      23.219  39.616  33.248  1.00  0.00           C
ATOM   4444  HE3 TRP   298      22.410  39.394  33.928  1.00  0.00           H
ATOM   4445  CD2 TRP   298      22.928  40.142  31.968  1.00  0.00           C
ATOM   4446  C   TRP   298      19.006  42.315  32.059  1.00  0.00           C
ATOM   4447  O   TRP   298      19.702  43.260  31.864  1.00  0.00           O
ATOM   4448  N   THR   299      17.699  42.299  31.806  1.00  0.00           N
ATOM   4449  H   THR   299      17.194  41.493  32.146  1.00  0.00           H
ATOM   4450  CA  THR   299      17.050  43.193  30.824  1.00  0.00           C
ATOM   4451  HA  THR   299      17.750  43.886  30.359  1.00  0.00           H
ATOM   4452  CB  THR   299      16.481  42.290  29.731  1.00  0.00           C
ATOM   4453  HB  THR   299      15.708  41.562  29.978  1.00  0.00           H
ATOM   4454  CG2 THR   299      16.078  43.133  28.460  1.00  0.00           C
ATOM   4455 HG21 THR   299      16.864  43.859  28.256  1.00  0.00           H
ATOM   4456 HG22 THR   299      15.836  42.569  27.560  1.00  0.00           H
ATOM   4457 HG23 THR   299      15.195  43.703  28.752  1.00  0.00           H
ATOM   4458  OG1 THR   299      17.555  41.471  29.315  1.00  0.00           O
ATOM   4459  HG1 THR   299      18.159  41.982  28.770  1.00  0.00           H
ATOM   4460  C   THR   299      15.999  44.064  31.559  1.00  0.00           C
ATOM   4461  O   THR   299      15.666  45.112  30.960  1.00  0.00           O
ATOM   4462  N   GLU   300      15.434  43.714  32.723  1.00  0.00           N
ATOM   4463  H   GLU   300      15.748  42.866  33.173  1.00  0.00           H
ATOM   4464  CA  GLU   300      14.331  44.427  33.390  1.00  0.00           C
ATOM   4465  HA  GLU   300      14.145  45.247  32.696  1.00  0.00           H
ATOM   4466  CB  GLU   300      13.142  43.428  33.388  1.00  0.00           C
ATOM   4467  HB2 GLU   300      12.991  43.111  32.356  1.00  0.00           H
ATOM   4468  HB3 GLU   300      13.383  42.536  33.966  1.00  0.00           H
ATOM   4469  CG  GLU   300      11.849  44.007  33.880  1.00  0.00           C
ATOM   4470  HG2 GLU   300      11.042  43.282  33.772  1.00  0.00           H
ATOM   4471  HG3 GLU   300      11.950  44.266  34.934  1.00  0.00           H
ATOM   4472  CD  GLU   300      11.439  45.331  33.125  1.00  0.00           C
ATOM   4473  OE1 GLU   300      10.945  46.258  33.798  1.00  0.00           O
ATOM   4474  OE2 GLU   300      11.524  45.449  31.868  1.00  0.00           O
ATOM   4475  C   GLU   300      14.845  44.910  34.763  1.00  0.00           C
ATOM   4476  O   GLU   300      15.563  44.158  35.346  1.00  0.00           O
ATOM   4477  N   THR   301      14.469  46.076  35.256  1.00  0.00           N
ATOM   4478  H   THR   301      13.865  46.638  34.674  1.00  0.00           H
ATOM   4479  CA  THR   301      14.970  46.780  36.485  1.00  0.00           C
ATOM   4480  HA  THR   301      15.991  46.429  36.640  1.00  0.00           H
ATOM   4481  CB  THR   301      15.048  48.282  36.330  1.00  0.00           C
ATOM   4482  HB  THR   301      15.079  48.810  37.283  1.00  0.00           H
ATOM   4483  CG2 THR   301      16.292  48.818  35.617  1.00  0.00           C
ATOM   4484 HG21 THR   301      16.615  48.286  34.722  1.00  0.00           H
ATOM   4485 HG22 THR   301      16.036  49.848  35.373  1.00  0.00           H
ATOM   4486 HG23 THR   301      17.202  48.726  36.210  1.00  0.00           H
ATOM   4487  OG1 THR   301      13.956  48.672  35.596  1.00  0.00           O
ATOM   4488  HG1 THR   301      14.037  49.557  35.231  1.00  0.00           H
ATOM   4489  C   THR   301      14.123  46.431  37.721  1.00  0.00           C
ATOM   4490  O   THR   301      14.589  46.739  38.820  1.00  0.00           O
ATOM   4491  N   ASP   302      12.939  45.812  37.662  1.00  0.00           N
ATOM   4492  H   ASP   302      12.634  45.487  36.756  1.00  0.00           H
ATOM   4493  CA  ASP   302      12.095  45.423  38.872  1.00  0.00           C
ATOM   4494  HA  ASP   302      11.781  46.313  39.418  1.00  0.00           H
ATOM   4495  CB  ASP   302      10.856  44.699  38.330  1.00  0.00           C
ATOM   4496  HB2 ASP   302      10.370  45.328  37.584  1.00  0.00           H
ATOM   4497  HB3 ASP   302      11.175  43.771  37.855  1.00  0.00           H
ATOM   4498  CG  ASP   302       9.952  44.182  39.495  1.00  0.00           C
ATOM   4499  OD1 ASP   302       9.566  45.039  40.338  1.00  0.00           O
ATOM   4500  OD2 ASP   302       9.814  42.958  39.683  1.00  0.00           O
ATOM   4501  C   ASP   302      12.905  44.561  39.841  1.00  0.00           C
ATOM   4502  O   ASP   302      13.908  43.962  39.459  1.00  0.00           O
ATOM   4503  N   SER   303      12.459  44.520  41.110  1.00  0.00           N
ATOM   4504  H   SER   303      11.573  44.967  41.301  1.00  0.00           H
ATOM   4505  CA  SER   303      13.145  43.936  42.221  1.00  0.00           C
ATOM   4506  HA  SER   303      14.176  43.878  41.872  1.00  0.00           H
ATOM   4507  CB  SER   303      13.156  44.956  43.425  1.00  0.00           C
ATOM   4508  HB2 SER   303      13.744  44.625  44.281  1.00  0.00           H
ATOM   4509  HB3 SER   303      13.577  45.887  43.046  1.00  0.00           H
ATOM   4510  OG  SER   303      11.780  45.292  43.807  1.00  0.00           O
ATOM   4511  HG  SER   303      11.652  46.223  43.611  1.00  0.00           H
ATOM   4512  C   SER   303      12.812  42.547  42.661  1.00  0.00           C
ATOM   4513  O   SER   303      13.390  41.985  43.574  1.00  0.00           O
ATOM   4514  N   SER   304      11.888  41.942  41.976  1.00  0.00           N
ATOM   4515  H   SER   304      11.419  42.343  41.175  1.00  0.00           H
ATOM   4516  CA  SER   304      11.518  40.491  42.276  1.00  0.00           C
ATOM   4517  HA  SER   304      11.575  40.248  43.337  1.00  0.00           H
ATOM   4518  CB  SER   304      10.101  40.310  41.731  1.00  0.00           C
ATOM   4519  HB2 SER   304      10.076  40.044  40.674  1.00  0.00           H
ATOM   4520  HB3 SER   304       9.632  39.424  42.158  1.00  0.00           H
ATOM   4521  OG  SER   304       9.254  41.472  41.898  1.00  0.00           O
ATOM   4522  HG  SER   304       9.705  42.143  41.381  1.00  0.00           H
ATOM   4523  C   SER   304      12.434  39.513  41.533  1.00  0.00           C
ATOM   4524  O   SER   304      13.221  39.872  40.661  1.00  0.00           O
ATOM   4525  N   PHE   305      12.249  38.207  41.782  1.00  0.00           N
ATOM   4526  H   PHE   305      11.792  37.896  42.628  1.00  0.00           H
ATOM   4527  CA  PHE   305      12.938  37.100  41.070  1.00  0.00           C
ATOM   4528  HA  PHE   305      13.097  37.384  40.030  1.00  0.00           H
ATOM   4529  CB  PHE   305      14.306  36.940  41.758  1.00  0.00           C
ATOM   4530  HB2 PHE   305      14.734  36.015  41.372  1.00  0.00           H
ATOM   4531  HB3 PHE   305      14.892  37.779  41.379  1.00  0.00           H
ATOM   4532  CG  PHE   305      14.300  36.711  43.277  1.00  0.00           C
ATOM   4533  CD1 PHE   305      13.987  35.434  43.798  1.00  0.00           C
ATOM   4534  HD1 PHE   305      13.725  34.618  43.141  1.00  0.00           H
ATOM   4535  CE1 PHE   305      14.088  35.172  45.214  1.00  0.00           C
ATOM   4536  HE1 PHE   305      13.826  34.205  45.615  1.00  0.00           H
ATOM   4537  CZ  PHE   305      14.456  36.215  46.075  1.00  0.00           C
ATOM   4538  HZ  PHE   305      14.623  36.002  47.120  1.00  0.00           H
ATOM   4539  CE2 PHE   305      14.696  37.536  45.594  1.00  0.00           C
ATOM   4540  HE2 PHE   305      14.991  38.300  46.299  1.00  0.00           H
ATOM   4541  CD2 PHE   305      14.569  37.737  44.179  1.00  0.00           C
ATOM   4542  HD2 PHE   305      14.639  38.766  43.859  1.00  0.00           H
ATOM   4543  C   PHE   305      12.123  35.782  41.160  1.00  0.00           C
ATOM   4544  O   PHE   305      11.131  35.704  41.829  1.00  0.00           O
ATOM   4545  N   SER   306      12.583  34.727  40.422  1.00  0.00           N
ATOM   4546  H   SER   306      13.395  34.960  39.869  1.00  0.00           H
ATOM   4547  CA  SER   306      11.859  33.468  40.296  1.00  0.00           C
ATOM   4548  HA  SER   306      10.822  33.803  40.318  1.00  0.00           H
ATOM   4549  CB  SER   306      12.150  32.799  39.001  1.00  0.00           C
ATOM   4550  HB2 SER   306      11.605  33.379  38.257  1.00  0.00           H
ATOM   4551  HB3 SER   306      13.232  32.682  38.922  1.00  0.00           H
ATOM   4552  OG  SER   306      11.533  31.555  38.974  1.00  0.00           O
ATOM   4553  HG  SER   306      10.635  31.647  38.645  1.00  0.00           H
ATOM   4554  C   SER   306      12.105  32.640  41.591  1.00  0.00           C
ATOM   4555  O   SER   306      11.124  32.307  42.270  1.00  0.00           O
ATOM   4556  N   VAL   307      13.305  32.314  41.952  1.00  0.00           N
ATOM   4557  H   VAL   307      14.055  32.628  41.351  1.00  0.00           H
ATOM   4558  CA  VAL   307      13.664  31.493  43.175  1.00  0.00           C
ATOM   4559  HA  VAL   307      12.969  31.842  43.939  1.00  0.00           H
ATOM   4560  CB  VAL   307      13.342  29.922  42.884  1.00  0.00           C
ATOM   4561  HB  VAL   307      12.316  29.746  42.560  1.00  0.00           H
ATOM   4562  CG1 VAL   307      14.325  29.478  41.778  1.00  0.00           C
ATOM   4563 HG11 VAL   307      15.348  29.593  42.137  1.00  0.00           H
ATOM   4564 HG12 VAL   307      14.103  28.437  41.547  1.00  0.00           H
ATOM   4565 HG13 VAL   307      14.059  29.983  40.850  1.00  0.00           H
ATOM   4566  CG2 VAL   307      13.406  28.978  44.115  1.00  0.00           C
ATOM   4567 HG21 VAL   307      14.316  29.239  44.656  1.00  0.00           H
ATOM   4568 HG22 VAL   307      12.491  29.102  44.695  1.00  0.00           H
ATOM   4569 HG23 VAL   307      13.399  27.976  43.684  1.00  0.00           H
ATOM   4570  C   VAL   307      15.051  31.798  43.716  1.00  0.00           C
ATOM   4571  O   VAL   307      15.938  32.235  42.977  1.00  0.00           O
ATOM   4572  N   LYS   308      15.258  31.529  45.064  1.00  0.00           N
ATOM   4573  H   LYS   308      14.450  31.226  45.589  1.00  0.00           H
ATOM   4574  CA  LYS   308      16.601  31.647  45.645  1.00  0.00           C
ATOM   4575  HA  LYS   308      17.370  31.681  44.874  1.00  0.00           H
ATOM   4576  CB  LYS   308      16.769  32.903  46.551  1.00  0.00           C
ATOM   4577  HB2 LYS   308      17.799  32.791  46.890  1.00  0.00           H
ATOM   4578  HB3 LYS   308      16.701  33.814  45.956  1.00  0.00           H
ATOM   4579  CG  LYS   308      15.823  33.021  47.693  1.00  0.00           C
ATOM   4580  HG2 LYS   308      15.621  34.089  47.776  1.00  0.00           H
ATOM   4581  HG3 LYS   308      14.878  32.533  47.452  1.00  0.00           H
ATOM   4582  CD  LYS   308      16.297  32.436  49.031  1.00  0.00           C
ATOM   4583  HD2 LYS   308      16.475  31.395  48.758  1.00  0.00           H
ATOM   4584  HD3 LYS   308      17.189  33.002  49.296  1.00  0.00           H
ATOM   4585  CE  LYS   308      15.265  32.414  50.168  1.00  0.00           C
ATOM   4586  HE2 LYS   308      14.987  33.437  50.421  1.00  0.00           H
ATOM   4587  HE3 LYS   308      14.385  31.885  49.806  1.00  0.00           H
ATOM   4588  NZ  LYS   308      15.690  31.599  51.337  1.00  0.00           N
ATOM   4589  HZ1 LYS   308      15.062  31.723  52.118  1.00  0.00           H
ATOM   4590  HZ2 LYS   308      15.630  30.607  51.151  1.00  0.00           H
ATOM   4591  HZ3 LYS   308      16.590  31.866  51.707  1.00  0.00           H
ATOM   4592  C   LYS   308      16.903  30.400  46.407  1.00  0.00           C
ATOM   4593  O   LYS   308      16.038  29.556  46.686  1.00  0.00           O
ATOM   4594  N   GLN   309      18.193  30.176  46.647  1.00  0.00           N
ATOM   4595  H   GLN   309      18.847  30.903  46.397  1.00  0.00           H
ATOM   4596  CA  GLN   309      18.765  29.107  47.455  1.00  0.00           C
ATOM   4597  HA  GLN   309      18.011  28.594  48.051  1.00  0.00           H
ATOM   4598  CB  GLN   309      19.360  27.973  46.541  1.00  0.00           C
ATOM   4599  HB2 GLN   309      18.560  27.551  45.934  1.00  0.00           H
ATOM   4600  HB3 GLN   309      20.063  28.505  45.901  1.00  0.00           H
ATOM   4601  CG  GLN   309      20.029  26.903  47.437  1.00  0.00           C
ATOM   4602  HG2 GLN   309      20.748  27.303  48.153  1.00  0.00           H
ATOM   4603  HG3 GLN   309      19.279  26.418  48.060  1.00  0.00           H
ATOM   4604  CD  GLN   309      20.816  25.799  46.619  1.00  0.00           C
ATOM   4605  OE1 GLN   309      20.894  25.747  45.468  1.00  0.00           O
ATOM   4606  NE2 GLN   309      21.370  24.862  47.342  1.00  0.00           N
ATOM   4607 HE21 GLN   309      21.209  24.693  48.325  1.00  0.00           H
ATOM   4608 HE22 GLN   309      21.972  24.174  46.912  1.00  0.00           H
ATOM   4609  C   GLN   309      19.818  29.724  48.392  1.00  0.00           C
ATOM   4610  O   GLN   309      20.710  30.453  47.977  1.00  0.00           O
ATOM   4611  N   ASP   310      19.689  29.422  49.714  1.00  0.00           N
ATOM   4612  H   ASP   310      18.891  28.891  50.032  1.00  0.00           H
ATOM   4613  CA  ASP   310      20.765  29.717  50.663  1.00  0.00           C
ATOM   4614  HA  ASP   310      21.151  30.695  50.375  1.00  0.00           H
ATOM   4615  CB  ASP   310      20.213  29.707  52.131  1.00  0.00           C
ATOM   4616  HB2 ASP   310      20.171  28.685  52.506  1.00  0.00           H
ATOM   4617  HB3 ASP   310      20.868  30.249  52.811  1.00  0.00           H
ATOM   4618  CG  ASP   310      18.882  30.540  52.433  1.00  0.00           C
ATOM   4619  OD1 ASP   310      18.497  30.643  53.626  1.00  0.00           O
ATOM   4620  OD2 ASP   310      18.435  31.384  51.567  1.00  0.00           O
ATOM   4621  C   ASP   310      21.996  28.811  50.584  1.00  0.00           C
ATOM   4622  O   ASP   310      21.824  27.616  50.728  1.00  0.00           O
ATOM   4623  N   ILE   311      23.236  29.372  50.394  1.00  0.00           N
ATOM   4624  H   ILE   311      23.177  30.326  50.070  1.00  0.00           H
ATOM   4625  CA  ILE   311      24.541  28.598  50.350  1.00  0.00           C
ATOM   4626  HA  ILE   311      24.271  27.549  50.228  1.00  0.00           H
ATOM   4627  CB  ILE   311      25.343  29.058  49.106  1.00  0.00           C
ATOM   4628  HB  ILE   311      25.771  30.040  49.307  1.00  0.00           H
ATOM   4629  CG2 ILE   311      26.492  28.099  48.708  1.00  0.00           C
ATOM   4630 HG21 ILE   311      27.143  28.546  47.958  1.00  0.00           H
ATOM   4631 HG22 ILE   311      27.139  27.830  49.545  1.00  0.00           H
ATOM   4632 HG23 ILE   311      26.096  27.145  48.363  1.00  0.00           H
ATOM   4633  CG1 ILE   311      24.509  29.276  47.849  1.00  0.00           C
ATOM   4634 HG12 ILE   311      23.797  30.093  47.968  1.00  0.00           H
ATOM   4635 HG13 ILE   311      25.233  29.536  47.077  1.00  0.00           H
ATOM   4636  CD1 ILE   311      23.734  28.055  47.261  1.00  0.00           C
ATOM   4637 HD11 ILE   311      24.329  27.152  47.127  1.00  0.00           H
ATOM   4638 HD12 ILE   311      22.865  27.953  47.911  1.00  0.00           H
ATOM   4639 HD13 ILE   311      23.411  28.294  46.248  1.00  0.00           H
ATOM   4640  C   ILE   311      25.409  28.717  51.551  1.00  0.00           C
ATOM   4641  O   ILE   311      25.955  27.704  51.997  1.00  0.00           O
ATOM   4642  N   VAL   312      25.526  29.868  52.183  1.00  0.00           N
ATOM   4643  H   VAL   312      25.130  30.659  51.696  1.00  0.00           H
ATOM   4644  CA  VAL   312      26.139  29.995  53.563  1.00  0.00           C
ATOM   4645  HA  VAL   312      26.215  29.024  54.054  1.00  0.00           H
ATOM   4646  CB  VAL   312      27.656  30.535  53.455  1.00  0.00           C
ATOM   4647  HB  VAL   312      27.558  31.542  53.050  1.00  0.00           H
ATOM   4648  CG1 VAL   312      28.318  30.647  54.811  1.00  0.00           C
ATOM   4649 HG11 VAL   312      28.549  29.648  55.181  1.00  0.00           H
ATOM   4650 HG12 VAL   312      29.217  31.232  54.618  1.00  0.00           H
ATOM   4651 HG13 VAL   312      27.708  31.175  55.544  1.00  0.00           H
ATOM   4652  CG2 VAL   312      28.565  29.797  52.467  1.00  0.00           C
ATOM   4653 HG21 VAL   312      28.118  29.655  51.483  1.00  0.00           H
ATOM   4654 HG22 VAL   312      29.425  30.450  52.314  1.00  0.00           H
ATOM   4655 HG23 VAL   312      28.851  28.839  52.902  1.00  0.00           H
ATOM   4656  C   VAL   312      25.295  30.879  54.449  1.00  0.00           C
ATOM   4657  O   VAL   312      24.907  31.967  54.062  1.00  0.00           O
ATOM   4658  N   ALA   313      25.113  30.449  55.657  1.00  0.00           N
ATOM   4659  H   ALA   313      25.532  29.616  56.043  1.00  0.00           H
ATOM   4660  CA  ALA   313      24.464  31.217  56.733  1.00  0.00           C
ATOM   4661  HA  ALA   313      23.433  31.502  56.522  1.00  0.00           H
ATOM   4662  CB  ALA   313      24.232  30.292  57.970  1.00  0.00           C
ATOM   4663  HB1 ALA   313      25.122  29.990  58.521  1.00  0.00           H
ATOM   4664  HB2 ALA   313      23.538  30.703  58.704  1.00  0.00           H
ATOM   4665  HB3 ALA   313      23.683  29.454  57.543  1.00  0.00           H
ATOM   4666  C   ALA   313      25.249  32.473  57.195  1.00  0.00           C
ATOM   4667  O   ALA   313      26.516  32.541  57.196  1.00  0.00           O
ATOM   4668  N   ILE   314      24.470  33.490  57.588  1.00  0.00           N
ATOM   4669  H   ILE   314      23.475  33.462  57.420  1.00  0.00           H
ATOM   4670  CA  ILE   314      25.025  34.652  58.250  1.00  0.00           C
ATOM   4671  HA  ILE   314      25.730  35.109  57.554  1.00  0.00           H
ATOM   4672  CB  ILE   314      23.988  35.709  58.462  1.00  0.00           C
ATOM   4673  HB  ILE   314      24.493  36.570  58.902  1.00  0.00           H
ATOM   4674  CG2 ILE   314      23.259  36.183  57.144  1.00  0.00           C
ATOM   4675 HG21 ILE   314      22.790  37.163  57.241  1.00  0.00           H
ATOM   4676 HG22 ILE   314      23.989  36.337  56.350  1.00  0.00           H
ATOM   4677 HG23 ILE   314      22.622  35.371  56.793  1.00  0.00           H
ATOM   4678  CG1 ILE   314      22.934  35.350  59.499  1.00  0.00           C
ATOM   4679 HG12 ILE   314      22.011  35.822  59.163  1.00  0.00           H
ATOM   4680 HG13 ILE   314      22.710  34.288  59.602  1.00  0.00           H
ATOM   4681  CD1 ILE   314      23.142  35.917  60.860  1.00  0.00           C
ATOM   4682 HD11 ILE   314      24.065  35.499  61.260  1.00  0.00           H
ATOM   4683 HD12 ILE   314      23.157  37.003  60.953  1.00  0.00           H
ATOM   4684 HD13 ILE   314      22.273  35.614  61.443  1.00  0.00           H
ATOM   4685  C   ILE   314      25.773  34.389  59.619  1.00  0.00           C
ATOM   4686  O   ILE   314      26.395  35.319  60.071  1.00  0.00           O
ATOM   4687  N   THR   315      25.852  33.142  60.120  1.00  0.00           N
ATOM   4688  H   THR   315      25.475  32.341  59.634  1.00  0.00           H
ATOM   4689  CA  THR   315      26.785  32.802  61.217  1.00  0.00           C
ATOM   4690  HA  THR   315      26.563  33.405  62.098  1.00  0.00           H
ATOM   4691  CB  THR   315      26.609  31.344  61.759  1.00  0.00           C
ATOM   4692  HB  THR   315      27.162  31.195  62.687  1.00  0.00           H
ATOM   4693  CG2 THR   315      25.206  31.076  62.121  1.00  0.00           C
ATOM   4694 HG21 THR   315      24.737  31.934  62.605  1.00  0.00           H
ATOM   4695 HG22 THR   315      24.726  30.817  61.177  1.00  0.00           H
ATOM   4696 HG23 THR   315      25.143  30.294  62.877  1.00  0.00           H
ATOM   4697  OG1 THR   315      26.898  30.366  60.797  1.00  0.00           O
ATOM   4698  HG1 THR   315      27.848  30.354  60.656  1.00  0.00           H
ATOM   4699  C   THR   315      28.296  32.988  60.840  1.00  0.00           C
ATOM   4700  O   THR   315      29.224  33.079  61.636  1.00  0.00           O
ATOM   4701  N   ASP   316      28.558  33.047  59.537  1.00  0.00           N
ATOM   4702  H   ASP   316      27.813  33.006  58.856  1.00  0.00           H
ATOM   4703  CA  ASP   316      29.857  32.895  58.886  1.00  0.00           C
ATOM   4704  HA  ASP   316      30.641  32.999  59.637  1.00  0.00           H
ATOM   4705  CB  ASP   316      30.136  31.623  58.098  1.00  0.00           C
ATOM   4706  HB2 ASP   316      29.680  31.601  57.108  1.00  0.00           H
ATOM   4707  HB3 ASP   316      31.175  31.530  57.784  1.00  0.00           H
ATOM   4708  CG  ASP   316      29.707  30.312  58.868  1.00  0.00           C
ATOM   4709  OD1 ASP   316      29.479  29.294  58.211  1.00  0.00           O
ATOM   4710  OD2 ASP   316      29.500  30.390  60.099  1.00  0.00           O
ATOM   4711  C   ASP   316      30.257  34.160  58.098  1.00  0.00           C
ATOM   4712  O   ASP   316      29.385  34.972  57.685  1.00  0.00           O
ATOM   4713  N   TRP   317      31.565  34.359  57.813  1.00  0.00           N
ATOM   4714  H   TRP   317      32.225  33.667  58.138  1.00  0.00           H
ATOM   4715  CA  TRP   317      32.111  35.600  57.260  1.00  0.00           C
ATOM   4716  HA  TRP   317      31.331  36.360  57.291  1.00  0.00           H
ATOM   4717  CB  TRP   317      33.115  36.087  58.251  1.00  0.00           C
ATOM   4718  HB2 TRP   317      32.683  36.021  59.250  1.00  0.00           H
ATOM   4719  HB3 TRP   317      34.078  35.585  58.164  1.00  0.00           H
ATOM   4720  CG  TRP   317      33.475  37.552  58.082  1.00  0.00           C
ATOM   4721  CD1 TRP   317      34.746  38.129  57.959  1.00  0.00           C
ATOM   4722  HD1 TRP   317      35.713  37.656  57.871  1.00  0.00           H
ATOM   4723  NE1 TRP   317      34.597  39.458  57.815  1.00  0.00           N
ATOM   4724  HE1 TRP   317      35.354  40.087  57.589  1.00  0.00           H
ATOM   4725  CE2 TRP   317      33.282  39.914  58.001  1.00  0.00           C
ATOM   4726  CZ2 TRP   317      32.803  41.182  58.000  1.00  0.00           C
ATOM   4727  HZ2 TRP   317      33.391  42.058  57.770  1.00  0.00           H
ATOM   4728  CH2 TRP   317      31.385  41.331  58.198  1.00  0.00           C
ATOM   4729  HH2 TRP   317      30.970  42.325  58.280  1.00  0.00           H
ATOM   4730  CZ3 TRP   317      30.566  40.192  58.335  1.00  0.00           C
ATOM   4731  HZ3 TRP   317      29.518  40.276  58.578  1.00  0.00           H
ATOM   4732  CE3 TRP   317      31.153  38.941  58.248  1.00  0.00           C
ATOM   4733  HE3 TRP   317      30.500  38.100  58.427  1.00  0.00           H
ATOM   4734  CD2 TRP   317      32.542  38.710  58.097  1.00  0.00           C
ATOM   4735  C   TRP   317      32.742  35.491  55.868  1.00  0.00           C
ATOM   4736  O   TRP   317      33.776  34.863  55.781  1.00  0.00           O
ATOM   4737  N   SER   318      32.136  35.956  54.820  1.00  0.00           N
ATOM   4738  H   SER   318      31.314  36.498  55.044  1.00  0.00           H
ATOM   4739  CA  SER   318      32.674  35.710  53.457  1.00  0.00           C
ATOM   4740  HA  SER   318      32.937  34.653  53.416  1.00  0.00           H
ATOM   4741  CB  SER   318      31.535  36.073  52.521  1.00  0.00           C
ATOM   4742  HB2 SER   318      30.622  35.632  52.920  1.00  0.00           H
ATOM   4743  HB3 SER   318      31.325  37.133  52.386  1.00  0.00           H
ATOM   4744  OG  SER   318      31.916  35.547  51.256  1.00  0.00           O
ATOM   4745  HG  SER   318      32.584  36.061  50.798  1.00  0.00           H
ATOM   4746  C   SER   318      33.852  36.640  53.168  1.00  0.00           C
ATOM   4747  O   SER   318      33.841  37.786  53.606  1.00  0.00           O
ATOM   4748  N   GLY   319      34.951  36.117  52.568  1.00  0.00           N
ATOM   4749  H   GLY   319      34.783  35.165  52.275  1.00  0.00           H
ATOM   4750  CA  GLY   319      35.843  37.038  51.848  1.00  0.00           C
ATOM   4751  HA2 GLY   319      35.720  38.083  52.131  1.00  0.00           H
ATOM   4752  HA3 GLY   319      36.908  36.897  52.033  1.00  0.00           H
ATOM   4753  C   GLY   319      35.657  36.981  50.316  1.00  0.00           C
ATOM   4754  O   GLY   319      34.507  37.106  49.901  1.00  0.00           O
ATOM   4755  N   TYR   320      36.637  36.694  49.514  1.00  0.00           N
ATOM   4756  H   TYR   320      37.521  36.351  49.859  1.00  0.00           H
ATOM   4757  CA  TYR   320      36.466  36.577  48.038  1.00  0.00           C
ATOM   4758  HA  TYR   320      36.014  37.529  47.759  1.00  0.00           H
ATOM   4759  CB  TYR   320      37.746  36.573  47.254  1.00  0.00           C
ATOM   4760  HB2 TYR   320      38.253  35.613  47.336  1.00  0.00           H
ATOM   4761  HB3 TYR   320      37.535  36.538  46.184  1.00  0.00           H
ATOM   4762  CG  TYR   320      38.864  37.606  47.457  1.00  0.00           C
ATOM   4763  CD1 TYR   320      39.876  37.331  48.427  1.00  0.00           C
ATOM   4764  HD1 TYR   320      39.815  36.472  49.079  1.00  0.00           H
ATOM   4765  CE1 TYR   320      40.932  38.275  48.553  1.00  0.00           C
ATOM   4766  HE1 TYR   320      41.748  37.931  49.172  1.00  0.00           H
ATOM   4767  CZ  TYR   320      41.136  39.324  47.607  1.00  0.00           C
ATOM   4768  OH  TYR   320      42.178  40.138  47.610  1.00  0.00           O
ATOM   4769  HH  TYR   320      42.236  40.676  46.817  1.00  0.00           H
ATOM   4770  CE2 TYR   320      40.075  39.571  46.686  1.00  0.00           C
ATOM   4771  HE2 TYR   320      40.242  40.325  45.931  1.00  0.00           H
ATOM   4772  CD2 TYR   320      38.936  38.761  46.616  1.00  0.00           C
ATOM   4773  HD2 TYR   320      38.186  38.953  45.865  1.00  0.00           H
ATOM   4774  C   TYR   320      35.420  35.455  47.594  1.00  0.00           C
ATOM   4775  O   TYR   320      35.423  34.379  48.131  1.00  0.00           O
ATOM   4776  N   SER   321      34.787  35.693  46.428  1.00  0.00           N
ATOM   4777  H   SER   321      34.762  36.650  46.107  1.00  0.00           H
ATOM   4778  CA  SER   321      33.991  34.641  45.726  1.00  0.00           C
ATOM   4779  HA  SER   321      34.303  33.668  46.105  1.00  0.00           H
ATOM   4780  CB  SER   321      32.571  34.818  46.148  1.00  0.00           C
ATOM   4781  HB2 SER   321      32.127  33.860  45.878  1.00  0.00           H
ATOM   4782  HB3 SER   321      32.494  34.918  47.231  1.00  0.00           H
ATOM   4783  OG  SER   321      31.730  35.737  45.489  1.00  0.00           O
ATOM   4784  HG  SER   321      31.876  36.613  45.854  1.00  0.00           H
ATOM   4785  C   SER   321      34.182  34.782  44.208  1.00  0.00           C
ATOM   4786  O   SER   321      34.272  35.966  43.695  1.00  0.00           O
ATOM   4787  N   GLY   322      34.202  33.786  43.359  1.00  0.00           N
ATOM   4788  H   GLY   322      33.914  32.876  43.691  1.00  0.00           H
ATOM   4789  CA  GLY   322      34.387  33.914  41.949  1.00  0.00           C
ATOM   4790  HA2 GLY   322      33.760  34.751  41.644  1.00  0.00           H
ATOM   4791  HA3 GLY   322      35.412  34.174  41.685  1.00  0.00           H
ATOM   4792  C   GLY   322      33.939  32.731  41.141  1.00  0.00           C
ATOM   4793  O   GLY   322      33.659  31.633  41.675  1.00  0.00           O
ATOM   4794  N   SER   323      33.846  32.901  39.786  1.00  0.00           N
ATOM   4795  H   SER   323      34.105  33.785  39.372  1.00  0.00           H
ATOM   4796  CA  SER   323      33.522  31.763  38.969  1.00  0.00           C
ATOM   4797  HA  SER   323      32.570  31.383  39.339  1.00  0.00           H
ATOM   4798  CB  SER   323      33.297  32.249  37.529  1.00  0.00           C
ATOM   4799  HB2 SER   323      32.867  31.413  36.977  1.00  0.00           H
ATOM   4800  HB3 SER   323      32.561  33.048  37.610  1.00  0.00           H
ATOM   4801  OG  SER   323      34.480  32.763  36.959  1.00  0.00           O
ATOM   4802  HG  SER   323      34.776  32.105  36.325  1.00  0.00           H
ATOM   4803  C   SER   323      34.473  30.531  38.968  1.00  0.00           C
ATOM   4804  O   SER   323      35.662  30.858  39.107  1.00  0.00           O
ATOM   4805  N   PHE   324      34.126  29.288  38.591  1.00  0.00           N
ATOM   4806  H   PHE   324      33.157  29.010  38.522  1.00  0.00           H
ATOM   4807  CA  PHE   324      34.857  28.514  37.610  1.00  0.00           C
ATOM   4808  HA  PHE   324      35.565  29.007  36.943  1.00  0.00           H
ATOM   4809  CB  PHE   324      35.748  27.636  38.535  1.00  0.00           C
ATOM   4810  HB2 PHE   324      36.537  27.217  37.910  1.00  0.00           H
ATOM   4811  HB3 PHE   324      36.371  28.260  39.176  1.00  0.00           H
ATOM   4812  CG  PHE   324      35.188  26.450  39.307  1.00  0.00           C
ATOM   4813  CD1 PHE   324      34.866  26.645  40.592  1.00  0.00           C
ATOM   4814  HD1 PHE   324      34.992  27.651  40.961  1.00  0.00           H
ATOM   4815  CE1 PHE   324      34.501  25.541  41.429  1.00  0.00           C
ATOM   4816  HE1 PHE   324      34.301  25.692  42.479  1.00  0.00           H
ATOM   4817  CZ  PHE   324      34.503  24.240  40.917  1.00  0.00           C
ATOM   4818  HZ  PHE   324      34.233  23.396  41.535  1.00  0.00           H
ATOM   4819  CE2 PHE   324      34.802  24.062  39.594  1.00  0.00           C
ATOM   4820  HE2 PHE   324      34.737  23.047  39.232  1.00  0.00           H
ATOM   4821  CD2 PHE   324      35.122  25.163  38.769  1.00  0.00           C
ATOM   4822  HD2 PHE   324      35.229  25.026  37.703  1.00  0.00           H
ATOM   4823  C   PHE   324      33.924  27.655  36.748  1.00  0.00           C
ATOM   4824  O   PHE   324      32.784  27.478  37.128  1.00  0.00           O
ATOM   4825  N   VAL   325      34.233  27.243  35.517  1.00  0.00           N
ATOM   4826  H   VAL   325      35.114  27.540  35.125  1.00  0.00           H
ATOM   4827  CA  VAL   325      33.427  26.347  34.633  1.00  0.00           C
ATOM   4828  HA  VAL   325      32.511  26.137  35.185  1.00  0.00           H
ATOM   4829  CB  VAL   325      32.998  27.156  33.379  1.00  0.00           C
ATOM   4830  HB  VAL   325      32.295  26.446  32.943  1.00  0.00           H
ATOM   4831  CG1 VAL   325      32.300  28.488  33.566  1.00  0.00           C
ATOM   4832 HG11 VAL   325      31.308  28.455  34.018  1.00  0.00           H
ATOM   4833 HG12 VAL   325      32.949  29.187  34.092  1.00  0.00           H
ATOM   4834 HG13 VAL   325      32.200  28.976  32.597  1.00  0.00           H
ATOM   4835  CG2 VAL   325      34.253  27.342  32.393  1.00  0.00           C
ATOM   4836 HG21 VAL   325      34.960  27.965  32.942  1.00  0.00           H
ATOM   4837 HG22 VAL   325      34.763  26.422  32.109  1.00  0.00           H
ATOM   4838 HG23 VAL   325      33.890  27.850  31.500  1.00  0.00           H
ATOM   4839  C   VAL   325      34.063  25.042  34.233  1.00  0.00           C
ATOM   4840  O   VAL   325      35.274  24.861  34.317  1.00  0.00           O
ATOM   4841  N   GLN   326      33.249  24.003  33.878  1.00  0.00           N
ATOM   4842  H   GLN   326      32.256  24.177  33.816  1.00  0.00           H
ATOM   4843  CA  GLN   326      33.746  22.644  33.548  1.00  0.00           C
ATOM   4844  HA  GLN   326      34.830  22.620  33.433  1.00  0.00           H
ATOM   4845  CB  GLN   326      33.401  21.618  34.682  1.00  0.00           C
ATOM   4846  HB2 GLN   326      32.323  21.504  34.795  1.00  0.00           H
ATOM   4847  HB3 GLN   326      33.853  20.684  34.351  1.00  0.00           H
ATOM   4848  CG  GLN   326      34.221  21.896  35.997  1.00  0.00           C
ATOM   4849  HG2 GLN   326      35.267  22.108  35.782  1.00  0.00           H
ATOM   4850  HG3 GLN   326      33.891  22.749  36.589  1.00  0.00           H
ATOM   4851  CD  GLN   326      34.104  20.651  36.906  1.00  0.00           C
ATOM   4852  OE1 GLN   326      33.020  20.324  37.407  1.00  0.00           O
ATOM   4853  NE2 GLN   326      35.163  19.964  37.337  1.00  0.00           N
ATOM   4854 HE21 GLN   326      36.073  20.141  36.938  1.00  0.00           H
ATOM   4855 HE22 GLN   326      35.014  19.248  38.032  1.00  0.00           H
ATOM   4856  C   GLN   326      33.203  22.198  32.179  1.00  0.00           C
ATOM   4857  O   GLN   326      31.988  22.160  32.024  1.00  0.00           O
ATOM   4858  N   HID   327      34.072  21.884  31.199  1.00  0.00           N
ATOM   4859  H   HID   327      35.045  22.026  31.426  1.00  0.00           H
ATOM   4860  CA  HID   327      33.706  21.590  29.837  1.00  0.00           C
ATOM   4861  HA  HID   327      33.051  22.416  29.563  1.00  0.00           H
ATOM   4862  CB  HID   327      34.969  21.866  28.978  1.00  0.00           C
ATOM   4863  HB2 HID   327      35.655  21.048  29.196  1.00  0.00           H
ATOM   4864  HB3 HID   327      34.643  21.707  27.950  1.00  0.00           H
ATOM   4865  CG  HID   327      35.598  23.220  29.125  1.00  0.00           C
ATOM   4866  ND1 HID   327      36.765  23.581  28.481  1.00  0.00           N
ATOM   4867  HD1 HID   327      37.369  22.981  27.938  1.00  0.00           H
ATOM   4868  CE1 HID   327      37.155  24.796  28.977  1.00  0.00           C
ATOM   4869  HE1 HID   327      38.120  25.256  28.820  1.00  0.00           H
ATOM   4870  NE2 HID   327      36.260  25.341  29.809  1.00  0.00           N
ATOM   4871  CD2 HID   327      35.225  24.319  29.826  1.00  0.00           C
ATOM   4872  HD2 HID   327      34.266  24.459  30.301  1.00  0.00           H
ATOM   4873  C   HID   327      33.033  20.206  29.523  1.00  0.00           C
ATOM   4874  O   HID   327      33.096  19.346  30.377  1.00  0.00           O
ATOM   4875  N   PRO   328      32.470  19.935  28.327  1.00  0.00           N
ATOM   4876  CD  PRO   328      32.368  20.873  27.174  1.00  0.00           C
ATOM   4877  HD2 PRO   328      33.251  20.813  26.537  1.00  0.00           H
ATOM   4878  HD3 PRO   328      32.032  21.834  27.564  1.00  0.00           H
ATOM   4879  CG  PRO   328      31.122  20.301  26.328  1.00  0.00           C
ATOM   4880  HG2 PRO   328      31.235  20.784  25.358  1.00  0.00           H
ATOM   4881  HG3 PRO   328      30.157  20.494  26.797  1.00  0.00           H
ATOM   4882  CB  PRO   328      31.511  18.827  26.428  1.00  0.00           C
ATOM   4883  HB2 PRO   328      32.384  18.605  25.814  1.00  0.00           H
ATOM   4884  HB3 PRO   328      30.723  18.183  26.038  1.00  0.00           H
ATOM   4885  CA  PRO   328      31.868  18.639  27.899  1.00  0.00           C
ATOM   4886  HA  PRO   328      30.915  18.508  28.411  1.00  0.00           H
ATOM   4887  C   PRO   328      32.818  17.424  28.203  1.00  0.00           C
ATOM   4888  O   PRO   328      32.334  16.338  28.660  1.00  0.00           O
ATOM   4889  N   GLU   329      34.153  17.481  27.872  1.00  0.00           N
ATOM   4890  H   GLU   329      34.533  18.391  27.657  1.00  0.00           H
ATOM   4891  CA  GLU   329      35.177  16.529  28.109  1.00  0.00           C
ATOM   4892  HA  GLU   329      35.198  15.563  27.607  1.00  0.00           H
ATOM   4893  CB  GLU   329      36.464  17.175  27.721  1.00  0.00           C
ATOM   4894  HB2 GLU   329      36.540  18.152  28.200  1.00  0.00           H
ATOM   4895  HB3 GLU   329      37.280  16.608  28.170  1.00  0.00           H
ATOM   4896  CG  GLU   329      36.798  17.359  26.200  1.00  0.00           C
ATOM   4897  HG2 GLU   329      37.866  17.552  26.096  1.00  0.00           H
ATOM   4898  HG3 GLU   329      36.586  16.384  25.763  1.00  0.00           H
ATOM   4899  CD  GLU   329      35.987  18.425  25.563  1.00  0.00           C
ATOM   4900  OE1 GLU   329      35.494  19.311  26.264  1.00  0.00           O
ATOM   4901  OE2 GLU   329      35.914  18.508  24.324  1.00  0.00           O
ATOM   4902  C   GLU   329      35.159  16.250  29.668  1.00  0.00           C
ATOM   4903  O   GLU   329      35.226  15.049  29.995  1.00  0.00           O
ATOM   4904  N   LEU   330      35.125  17.299  30.540  1.00  0.00           N
ATOM   4905  H   LEU   330      34.838  18.204  30.194  1.00  0.00           H
ATOM   4906  CA  LEU   330      35.228  17.091  32.013  1.00  0.00           C
ATOM   4907  HA  LEU   330      36.078  16.419  32.123  1.00  0.00           H
ATOM   4908  CB  LEU   330      35.818  18.381  32.600  1.00  0.00           C
ATOM   4909  HB2 LEU   330      36.751  18.616  32.088  1.00  0.00           H
ATOM   4910  HB3 LEU   330      35.091  19.188  32.503  1.00  0.00           H
ATOM   4911  CG  LEU   330      36.219  18.241  34.053  1.00  0.00           C
ATOM   4912  HG  LEU   330      35.378  18.271  34.746  1.00  0.00           H
ATOM   4913  CD1 LEU   330      37.067  17.014  34.312  1.00  0.00           C
ATOM   4914 HD11 LEU   330      36.444  16.135  34.149  1.00  0.00           H
ATOM   4915 HD12 LEU   330      37.951  16.946  33.677  1.00  0.00           H
ATOM   4916 HD13 LEU   330      37.508  17.042  35.309  1.00  0.00           H
ATOM   4917  CD2 LEU   330      37.055  19.462  34.516  1.00  0.00           C
ATOM   4918 HD21 LEU   330      37.517  19.317  35.492  1.00  0.00           H
ATOM   4919 HD22 LEU   330      37.841  19.570  33.768  1.00  0.00           H
ATOM   4920 HD23 LEU   330      36.408  20.336  34.592  1.00  0.00           H
ATOM   4921  C   LEU   330      33.961  16.609  32.767  1.00  0.00           C
ATOM   4922  O   LEU   330      34.125  15.822  33.671  1.00  0.00           O
ATOM   4923  N   THR   331      32.781  16.931  32.289  1.00  0.00           N
ATOM   4924  H   THR   331      32.771  17.444  31.419  1.00  0.00           H
ATOM   4925  CA  THR   331      31.415  16.807  32.831  1.00  0.00           C
ATOM   4926  HA  THR   331      31.430  16.774  33.920  1.00  0.00           H
ATOM   4927  CB  THR   331      30.573  17.956  32.273  1.00  0.00           C
ATOM   4928  HB  THR   331      29.550  17.704  32.551  1.00  0.00           H
ATOM   4929  CG2 THR   331      30.956  19.383  32.858  1.00  0.00           C
ATOM   4930 HG21 THR   331      31.989  19.625  33.108  1.00  0.00           H
ATOM   4931 HG22 THR   331      30.634  20.129  32.131  1.00  0.00           H
ATOM   4932 HG23 THR   331      30.472  19.341  33.834  1.00  0.00           H
ATOM   4933  OG1 THR   331      30.577  18.100  30.807  1.00  0.00           O
ATOM   4934  HG1 THR   331      29.930  18.807  30.772  1.00  0.00           H
ATOM   4935  C   THR   331      30.769  15.463  32.385  1.00  0.00           C
ATOM   4936  O   THR   331      29.881  14.931  33.068  1.00  0.00           O
ATOM   4937  N   GLY   332      31.238  14.969  31.239  1.00  0.00           N
ATOM   4938  H   GLY   332      31.743  15.548  30.582  1.00  0.00           H
ATOM   4939  CA  GLY   332      30.615  13.811  30.671  1.00  0.00           C
ATOM   4940  HA2 GLY   332      31.246  13.342  29.917  1.00  0.00           H
ATOM   4941  HA3 GLY   332      30.324  13.141  31.480  1.00  0.00           H
ATOM   4942  C   GLY   332      29.249  14.119  30.020  1.00  0.00           C
ATOM   4943  O   GLY   332      28.456  13.205  29.832  1.00  0.00           O
ATOM   4944  N   LEU   333      28.938  15.392  29.838  1.00  0.00           N
ATOM   4945  H   LEU   333      29.732  16.015  29.778  1.00  0.00           H
ATOM   4946  CA  LEU   333      27.620  15.874  29.359  1.00  0.00           C
ATOM   4947  HA  LEU   333      26.946  15.046  29.139  1.00  0.00           H
ATOM   4948  CB  LEU   333      26.977  16.736  30.362  1.00  0.00           C
ATOM   4949  HB2 LEU   333      27.596  17.616  30.531  1.00  0.00           H
ATOM   4950  HB3 LEU   333      26.084  17.233  29.985  1.00  0.00           H
ATOM   4951  CG  LEU   333      26.591  16.022  31.706  1.00  0.00           C
ATOM   4952  HG  LEU   333      27.391  15.361  32.039  1.00  0.00           H
ATOM   4953  CD1 LEU   333      26.327  16.909  32.908  1.00  0.00           C
ATOM   4954 HD11 LEU   333      25.429  16.576  33.427  1.00  0.00           H
ATOM   4955 HD12 LEU   333      27.130  16.912  33.645  1.00  0.00           H
ATOM   4956 HD13 LEU   333      26.160  17.937  32.585  1.00  0.00           H
ATOM   4957  CD2 LEU   333      25.319  15.221  31.495  1.00  0.00           C
ATOM   4958 HD21 LEU   333      25.200  14.727  32.459  1.00  0.00           H
ATOM   4959 HD22 LEU   333      24.467  15.835  31.204  1.00  0.00           H
ATOM   4960 HD23 LEU   333      25.551  14.446  30.765  1.00  0.00           H
ATOM   4961  C   LEU   333      27.864  16.659  28.031  1.00  0.00           C
ATOM   4962  O   LEU   333      28.929  17.224  27.808  1.00  0.00           O
ATOM   4963  N   ASP   334      26.761  16.816  27.292  1.00  0.00           N
ATOM   4964  H   ASP   334      25.986  16.209  27.521  1.00  0.00           H
ATOM   4965  CA  ASP   334      26.740  17.675  26.056  1.00  0.00           C
ATOM   4966  HA  ASP   334      27.717  17.622  25.575  1.00  0.00           H
ATOM   4967  CB  ASP   334      25.673  17.150  25.111  1.00  0.00           C
ATOM   4968  HB2 ASP   334      24.724  17.359  25.605  1.00  0.00           H
ATOM   4969  HB3 ASP   334      25.899  17.637  24.162  1.00  0.00           H
ATOM   4970  CG  ASP   334      25.772  15.662  24.857  1.00  0.00           C
ATOM   4971  OD1 ASP   334      25.204  14.830  25.602  1.00  0.00           O
ATOM   4972  OD2 ASP   334      26.403  15.204  23.894  1.00  0.00           O
ATOM   4973  C   ASP   334      26.705  19.176  26.379  1.00  0.00           C
ATOM   4974  O   ASP   334      26.117  20.023  25.682  1.00  0.00           O
ATOM   4975  N   CYX   335      27.341  19.557  27.464  1.00  0.00           N
ATOM   4976  H   CYX   335      28.040  18.931  27.835  1.00  0.00           H
ATOM   4977  CA  CYX   335      27.211  20.860  28.088  1.00  0.00           C
ATOM   4978  HA  CYX   335      27.222  21.689  27.380  1.00  0.00           H
ATOM   4979  CB  CYX   335      25.838  20.908  28.801  1.00  0.00           C
ATOM   4980  HB2 CYX   335      25.634  21.876  29.259  1.00  0.00           H
ATOM   4981  HB3 CYX   335      25.013  20.651  28.136  1.00  0.00           H
ATOM   4982  SG  CYX   335      25.556  19.861  30.240  1.00  0.00           S
ATOM   4983  C   CYX   335      28.386  21.232  29.038  1.00  0.00           C
ATOM   4984  O   CYX   335      29.150  20.348  29.536  1.00  0.00           O
ATOM   4985  N   ILE   336      28.568  22.538  29.271  1.00  0.00           N
ATOM   4986  H   ILE   336      27.840  23.165  28.963  1.00  0.00           H
ATOM   4987  CA  ILE   336      29.627  23.094  30.132  1.00  0.00           C
ATOM   4988  HA  ILE   336      30.448  22.381  30.205  1.00  0.00           H
ATOM   4989  CB  ILE   336      30.026  24.485  29.646  1.00  0.00           C
ATOM   4990  HB  ILE   336      29.127  25.062  29.432  1.00  0.00           H
ATOM   4991  CG2 ILE   336      30.955  25.208  30.592  1.00  0.00           C
ATOM   4992 HG21 ILE   336      30.473  25.350  31.559  1.00  0.00           H
ATOM   4993 HG22 ILE   336      31.904  24.671  30.616  1.00  0.00           H
ATOM   4994 HG23 ILE   336      31.060  26.225  30.214  1.00  0.00           H
ATOM   4995  CG1 ILE   336      30.775  24.302  28.331  1.00  0.00           C
ATOM   4996 HG12 ILE   336      31.660  23.694  28.511  1.00  0.00           H
ATOM   4997 HG13 ILE   336      30.134  23.804  27.604  1.00  0.00           H
ATOM   4998  CD1 ILE   336      31.186  25.685  27.728  1.00  0.00           C
ATOM   4999 HD11 ILE   336      32.236  25.924  27.900  1.00  0.00           H
ATOM   5000 HD12 ILE   336      30.972  25.688  26.660  1.00  0.00           H
ATOM   5001 HD13 ILE   336      30.633  26.565  28.056  1.00  0.00           H
ATOM   5002  C   ILE   336      28.903  23.280  31.504  1.00  0.00           C
ATOM   5003  O   ILE   336      27.899  23.966  31.546  1.00  0.00           O
ATOM   5004  N   ARG   337      29.327  22.647  32.580  1.00  0.00           N
ATOM   5005  H   ARG   337      30.239  22.216  32.574  1.00  0.00           H
ATOM   5006  CA  ARG   337      28.712  22.950  33.907  1.00  0.00           C
ATOM   5007  HA  ARG   337      27.650  23.167  33.785  1.00  0.00           H
ATOM   5008  CB  ARG   337      28.809  21.711  34.805  1.00  0.00           C
ATOM   5009  HB2 ARG   337      28.293  20.929  34.248  1.00  0.00           H
ATOM   5010  HB3 ARG   337      29.867  21.482  34.930  1.00  0.00           H
ATOM   5011  CG  ARG   337      28.225  21.868  36.241  1.00  0.00           C
ATOM   5012  HG2 ARG   337      28.817  22.655  36.709  1.00  0.00           H
ATOM   5013  HG3 ARG   337      27.229  22.288  36.383  1.00  0.00           H
ATOM   5014  CD  ARG   337      28.297  20.607  37.043  1.00  0.00           C
ATOM   5015  HD2 ARG   337      27.504  20.565  37.790  1.00  0.00           H
ATOM   5016  HD3 ARG   337      28.154  19.778  36.349  1.00  0.00           H
ATOM   5017  NE  ARG   337      29.588  20.275  37.715  1.00  0.00           N
ATOM   5018  HE  ARG   337      30.339  20.932  37.553  1.00  0.00           H
ATOM   5019  CZ  ARG   337      29.891  19.087  38.297  1.00  0.00           C
ATOM   5020  NH1 ARG   337      29.067  18.134  38.455  1.00  0.00           N
ATOM   5021 HH11 ARG   337      28.082  18.359  38.491  1.00  0.00           H
ATOM   5022 HH12 ARG   337      29.549  17.305  38.769  1.00  0.00           H
ATOM   5023  NH2 ARG   337      31.068  18.853  38.803  1.00  0.00           N
ATOM   5024 HH21 ARG   337      31.795  19.546  38.692  1.00  0.00           H
ATOM   5025 HH22 ARG   337      31.116  17.972  39.295  1.00  0.00           H
ATOM   5026  C   ARG   337      29.368  24.193  34.542  1.00  0.00           C
ATOM   5027  O   ARG   337      30.536  24.048  34.935  1.00  0.00           O
ATOM   5028  N   PRO   338      28.654  25.319  34.790  1.00  0.00           N
ATOM   5029  CD  PRO   338      27.228  25.495  34.542  1.00  0.00           C
ATOM   5030  HD2 PRO   338      26.582  24.828  35.112  1.00  0.00           H
ATOM   5031  HD3 PRO   338      27.145  25.351  33.465  1.00  0.00           H
ATOM   5032  CG  PRO   338      26.899  26.891  35.107  1.00  0.00           C
ATOM   5033  HG2 PRO   338      26.384  26.639  36.034  1.00  0.00           H
ATOM   5034  HG3 PRO   338      26.478  27.610  34.403  1.00  0.00           H
ATOM   5035  CB  PRO   338      28.273  27.386  35.501  1.00  0.00           C
ATOM   5036  HB2 PRO   338      28.126  28.062  36.344  1.00  0.00           H
ATOM   5037  HB3 PRO   338      28.662  28.030  34.711  1.00  0.00           H
ATOM   5038  CA  PRO   338      29.204  26.259  35.754  1.00  0.00           C
ATOM   5039  HA  PRO   338      30.191  26.549  35.395  1.00  0.00           H
ATOM   5040  C   PRO   338      29.262  25.808  37.265  1.00  0.00           C
ATOM   5041  O   PRO   338      28.491  24.950  37.700  1.00  0.00           O
ATOM   5042  N   CYX   339      30.266  26.327  37.898  1.00  0.00           N
ATOM   5043  H   CYX   339      30.775  27.101  37.497  1.00  0.00           H
ATOM   5044  CA  CYX   339      30.554  26.058  39.289  1.00  0.00           C
ATOM   5045  HA  CYX   339      29.732  25.581  39.823  1.00  0.00           H
ATOM   5046  CB  CYX   339      31.571  24.911  39.395  1.00  0.00           C
ATOM   5047  HB2 CYX   339      32.379  25.265  38.754  1.00  0.00           H
[truncated: 55,806 more chars]
