# Supplementary material for: Worth the Weight: Sub-Pocket EXplorer (SubPEx), a Weighted Ensemble Method to Enhance Binding-Pocket Conformational Sampling
Source: J Chem Theory Comput. 2023 Aug 16;19(17):5677–89. doi: 10.1021/acs.jctc.3c00478 (PMC10500992; doi:10.1021/acs.jctc.3c00478)
Supplement: Supplementary file 2 — ct3c00478_si_002.zip [file ct3c00478_si_002.zip › clustered_structures/NA/brute-force/rep.c14.aligned.pdb]

HELIX    1   1 SER     23  SER     28  1                                   6
HELIX    2   2 PRO    328  THR    331  1                                   4
SHEET    1   1 1 GLY    14  LYS    20  0
SHEET    2   2 1 PHE    39  CYX    42  0
SHEET    3   3 1 CYX    47  THR    53  0
SHEET    4   4 1 THR    75  CYS    79  0
SHEET    5   5 1 ARG    91  VAL    95  0
SHEET    6   6 1 SER    98  HIE   103  0
SHEET    7   7 1 TRP   108  SER   114  0
SHEET    8   8 1 VAL   121  TYR   126  0
SHEET    9   9 1 ILE   129  LYS   135  0
SHEET   10  10 1 ALA   150  VAL   152  0
SHEET   11  11 1 SER   155  ASP   162  0
SHEET   12  12 1 SER   170  GLU   177  0
SHEET   13  13 1 LYS   180  GLU   186  0
SHEET   14  14 1 SER   198  ASN   202  0
SHEET   15  15 1 GLU   205  VAL   209  0
SHEET   16  16 1 PRO   220  PHE   224  0
SHEET   17  17 1 TYR   230  TYR   234  0
SHEET   18  18 1 SER   268  TYR   271  0
SHEET   19  19 1 GLY   274  THR   280  0
SHEET   20  20 1 PHE   289  ASP   294  0
SHEET   21  21 1 VAL   307  VAL   312  0
SHEET   22  22 1 SER   318  GLN   326  0
SHEET   23  23 1 ARG   337  GLY   347  0
SHEET   24  24 1 THR   356  VAL   366  0
CRYST1  152.027  145.867  152.550   7.10   3.40   7.31               1
ATOM      1  N   VAL     1      45.912  20.584  22.239  1.00  0.00           N
ATOM      2  H1  VAL     1      46.226  21.291  21.591  1.00  0.00           H
ATOM      3  H2  VAL     1      46.375  20.866  23.091  1.00  0.00           H
ATOM      4  H3  VAL     1      46.361  19.686  22.125  1.00  0.00           H
ATOM      5  CA  VAL     1      44.493  20.443  22.410  1.00  0.00           C
ATOM      6  HA  VAL     1      43.944  20.385  21.470  1.00  0.00           H
ATOM      7  CB  VAL     1      44.060  19.284  23.360  1.00  0.00           C
ATOM      8  HB  VAL     1      44.919  19.024  23.980  1.00  0.00           H
ATOM      9  CG1 VAL     1      42.723  19.438  24.058  1.00  0.00           C
ATOM     10 HG11 VAL     1      42.361  18.554  24.585  1.00  0.00           H
ATOM     11 HG12 VAL     1      42.804  20.250  24.780  1.00  0.00           H
ATOM     12 HG13 VAL     1      41.949  19.846  23.408  1.00  0.00           H
ATOM     13  CG2 VAL     1      43.905  18.095  22.477  1.00  0.00           C
ATOM     14 HG21 VAL     1      42.958  18.162  21.943  1.00  0.00           H
ATOM     15 HG22 VAL     1      44.695  18.023  21.728  1.00  0.00           H
ATOM     16 HG23 VAL     1      43.847  17.218  23.122  1.00  0.00           H
ATOM     17  C   VAL     1      43.938  21.846  22.958  1.00  0.00           C
ATOM     18  O   VAL     1      44.659  22.635  23.507  1.00  0.00           O
ATOM     19  N   LYS     2      42.685  22.124  22.680  1.00  0.00           N
ATOM     20  H   LYS     2      42.174  21.411  22.179  1.00  0.00           H
ATOM     21  CA  LYS     2      41.946  23.266  23.058  1.00  0.00           C
ATOM     22  HA  LYS     2      42.683  23.939  23.498  1.00  0.00           H
ATOM     23  CB  LYS     2      41.191  23.829  21.826  1.00  0.00           C
ATOM     24  HB2 LYS     2      40.510  23.022  21.552  1.00  0.00           H
ATOM     25  HB3 LYS     2      40.541  24.701  21.908  1.00  0.00           H
ATOM     26  CG  LYS     2      42.136  24.179  20.642  1.00  0.00           C
ATOM     27  HG2 LYS     2      42.526  25.157  20.926  1.00  0.00           H
ATOM     28  HG3 LYS     2      43.029  23.574  20.481  1.00  0.00           H
ATOM     29  CD  LYS     2      41.411  24.271  19.353  1.00  0.00           C
ATOM     30  HD2 LYS     2      41.073  23.276  19.059  1.00  0.00           H
ATOM     31  HD3 LYS     2      40.636  25.026  19.483  1.00  0.00           H
ATOM     32  CE  LYS     2      42.430  24.795  18.253  1.00  0.00           C
ATOM     33  HE2 LYS     2      42.780  25.803  18.477  1.00  0.00           H
ATOM     34  HE3 LYS     2      43.339  24.206  18.373  1.00  0.00           H
ATOM     35  NZ  LYS     2      41.973  24.669  16.824  1.00  0.00           N
ATOM     36  HZ1 LYS     2      41.608  23.741  16.670  1.00  0.00           H
ATOM     37  HZ2 LYS     2      41.235  25.304  16.556  1.00  0.00           H
ATOM     38  HZ3 LYS     2      42.697  24.951  16.178  1.00  0.00           H
ATOM     39  C   LYS     2      40.973  22.906  24.157  1.00  0.00           C
ATOM     40  O   LYS     2      40.258  21.926  24.018  1.00  0.00           O
ATOM     41  N   LEU     3      40.859  23.776  25.139  1.00  0.00           N
ATOM     42  H   LEU     3      41.464  24.585  25.155  1.00  0.00           H
ATOM     43  CA  LEU     3      39.717  23.822  26.070  1.00  0.00           C
ATOM     44  HA  LEU     3      39.640  22.789  26.406  1.00  0.00           H
ATOM     45  CB  LEU     3      40.128  24.693  27.228  1.00  0.00           C
ATOM     46  HB2 LEU     3      41.097  24.443  27.662  1.00  0.00           H
ATOM     47  HB3 LEU     3      40.182  25.698  26.811  1.00  0.00           H
ATOM     48  CG  LEU     3      39.099  24.772  28.434  1.00  0.00           C
ATOM     49  HG  LEU     3      38.066  24.791  28.087  1.00  0.00           H
ATOM     50  CD1 LEU     3      39.115  23.585  29.348  1.00  0.00           C
ATOM     51 HD11 LEU     3      38.945  22.727  28.698  1.00  0.00           H
ATOM     52 HD12 LEU     3      40.111  23.534  29.790  1.00  0.00           H
ATOM     53 HD13 LEU     3      38.346  23.764  30.099  1.00  0.00           H
ATOM     54  CD2 LEU     3      39.315  26.052  29.347  1.00  0.00           C
ATOM     55 HD21 LEU     3      40.349  26.140  29.682  1.00  0.00           H
ATOM     56 HD22 LEU     3      39.061  26.871  28.673  1.00  0.00           H
ATOM     57 HD23 LEU     3      38.756  26.171  30.274  1.00  0.00           H
ATOM     58  C   LEU     3      38.452  24.262  25.290  1.00  0.00           C
ATOM     59  O   LEU     3      38.577  25.383  24.704  1.00  0.00           O
ATOM     60  N   ALA     4      37.345  23.495  25.402  1.00  0.00           N
ATOM     61  H   ALA     4      37.505  22.601  25.843  1.00  0.00           H
ATOM     62  CA  ALA     4      36.122  23.767  24.608  1.00  0.00           C
ATOM     63  HA  ALA     4      36.456  24.105  23.626  1.00  0.00           H
ATOM     64  CB  ALA     4      35.310  22.477  24.481  1.00  0.00           C
ATOM     65  HB1 ALA     4      35.325  21.854  25.374  1.00  0.00           H
ATOM     66  HB2 ALA     4      34.274  22.798  24.371  1.00  0.00           H
ATOM     67  HB3 ALA     4      35.701  21.935  23.620  1.00  0.00           H
ATOM     68  C   ALA     4      35.334  24.920  25.222  1.00  0.00           C
ATOM     69  O   ALA     4      34.311  24.758  25.846  1.00  0.00           O
ATOM     70  N   GLY     5      35.798  26.155  25.145  1.00  0.00           N
ATOM     71  H   GLY     5      36.718  26.323  24.764  1.00  0.00           H
ATOM     72  CA  GLY     5      34.991  27.373  25.516  1.00  0.00           C
ATOM     73  HA2 GLY     5      34.467  27.140  26.444  1.00  0.00           H
ATOM     74  HA3 GLY     5      35.678  28.198  25.699  1.00  0.00           H
ATOM     75  C   GLY     5      33.941  27.805  24.472  1.00  0.00           C
ATOM     76  O   GLY     5      33.118  28.657  24.737  1.00  0.00           O
ATOM     77  N   ASN     6      33.926  27.162  23.324  1.00  0.00           N
ATOM     78  H   ASN     6      34.676  26.489  23.245  1.00  0.00           H
ATOM     79  CA  ASN     6      33.008  27.286  22.176  1.00  0.00           C
ATOM     80  HA  ASN     6      32.893  28.303  21.799  1.00  0.00           H
ATOM     81  CB  ASN     6      33.672  26.555  20.971  1.00  0.00           C
ATOM     82  HB2 ASN     6      33.078  26.708  20.070  1.00  0.00           H
ATOM     83  HB3 ASN     6      34.465  27.229  20.647  1.00  0.00           H
ATOM     84  CG  ASN     6      34.052  25.106  21.088  1.00  0.00           C
ATOM     85  OD1 ASN     6      34.069  24.502  22.149  1.00  0.00           O
ATOM     86  ND2 ASN     6      34.426  24.485  20.033  1.00  0.00           N
ATOM     87 HD21 ASN     6      34.381  24.892  19.109  1.00  0.00           H
ATOM     88 HD22 ASN     6      34.715  23.528  20.173  1.00  0.00           H
ATOM     89  C   ASN     6      31.587  26.737  22.358  1.00  0.00           C
ATOM     90  O   ASN     6      30.569  27.265  21.796  1.00  0.00           O
ATOM     91  N   SER     7      31.481  25.647  23.102  1.00  0.00           N
ATOM     92  H   SER     7      32.338  25.319  23.525  1.00  0.00           H
ATOM     93  CA  SER     7      30.227  25.098  23.761  1.00  0.00           C
ATOM     94  HA  SER     7      29.487  24.821  23.010  1.00  0.00           H
ATOM     95  CB  SER     7      30.647  23.800  24.338  1.00  0.00           C
ATOM     96  HB2 SER     7      31.094  23.108  23.625  1.00  0.00           H
ATOM     97  HB3 SER     7      31.233  23.929  25.247  1.00  0.00           H
ATOM     98  OG  SER     7      29.490  23.192  24.638  1.00  0.00           O
ATOM     99  HG  SER     7      29.234  22.753  23.824  1.00  0.00           H
ATOM    100  C   SER     7      29.544  26.089  24.671  1.00  0.00           C
ATOM    101  O   SER     7      30.078  27.186  24.905  1.00  0.00           O
ATOM    102  N   SER     8      28.375  25.821  25.284  1.00  0.00           N
ATOM    103  H   SER     8      28.170  24.833  25.251  1.00  0.00           H
ATOM    104  CA  SER     8      27.369  26.787  25.926  1.00  0.00           C
ATOM    105  HA  SER     8      28.030  27.595  26.239  1.00  0.00           H
ATOM    106  CB  SER     8      26.116  27.204  25.098  1.00  0.00           C
ATOM    107  HB2 SER     8      26.552  27.987  24.478  1.00  0.00           H
ATOM    108  HB3 SER     8      25.919  26.415  24.373  1.00  0.00           H
ATOM    109  OG  SER     8      25.016  27.786  25.815  1.00  0.00           O
ATOM    110  HG  SER     8      24.249  27.793  25.238  1.00  0.00           H
ATOM    111  C   SER     8      26.947  26.117  27.162  1.00  0.00           C
ATOM    112  O   SER     8      27.182  24.920  27.339  1.00  0.00           O
ATOM    113  N   LEU     9      26.483  26.940  28.143  1.00  0.00           N
ATOM    114  H   LEU     9      25.968  27.760  27.858  1.00  0.00           H
ATOM    115  CA  LEU     9      26.240  26.327  29.467  1.00  0.00           C
ATOM    116  HA  LEU     9      27.139  25.843  29.849  1.00  0.00           H
ATOM    117  CB  LEU     9      25.920  27.398  30.519  1.00  0.00           C
ATOM    118  HB2 LEU     9      24.984  27.908  30.293  1.00  0.00           H
ATOM    119  HB3 LEU     9      25.771  26.894  31.474  1.00  0.00           H
ATOM    120  CG  LEU     9      27.001  28.432  30.734  1.00  0.00           C
ATOM    121  HG  LEU     9      27.199  29.141  29.930  1.00  0.00           H
ATOM    122  CD1 LEU     9      26.663  29.325  31.951  1.00  0.00           C
ATOM    123 HD11 LEU     9      27.357  30.162  32.024  1.00  0.00           H
ATOM    124 HD12 LEU     9      25.715  29.771  31.649  1.00  0.00           H
ATOM    125 HD13 LEU     9      26.566  28.660  32.809  1.00  0.00           H
ATOM    126  CD2 LEU     9      28.415  27.856  30.859  1.00  0.00           C
ATOM    127 HD21 LEU     9      28.594  27.346  29.912  1.00  0.00           H
ATOM    128 HD22 LEU     9      29.146  28.663  30.863  1.00  0.00           H
ATOM    129 HD23 LEU     9      28.530  27.150  31.682  1.00  0.00           H
ATOM    130  C   LEU     9      25.117  25.352  29.369  1.00  0.00           C
ATOM    131  O   LEU     9      24.017  25.546  28.779  1.00  0.00           O
ATOM    132  N   CYX    10      25.330  24.294  30.142  1.00  0.00           N
ATOM    133  H   CYX    10      26.184  24.201  30.674  1.00  0.00           H
ATOM    134  CA  CYX    10      24.226  23.366  30.469  1.00  0.00           C
ATOM    135  HA  CYX    10      23.796  22.983  29.545  1.00  0.00           H
ATOM    136  CB  CYX    10      24.676  22.133  31.247  1.00  0.00           C
ATOM    137  HB2 CYX    10      24.920  22.252  32.302  1.00  0.00           H
ATOM    138  HB3 CYX    10      23.975  21.300  31.226  1.00  0.00           H
ATOM    139  SG  CYX    10      26.178  21.439  30.538  1.00  0.00           S
ATOM    140  C   CYX    10      23.114  24.093  31.243  1.00  0.00           C
ATOM    141  O   CYX    10      23.502  24.764  32.160  1.00  0.00           O
ATOM    142  N   PRO    11      21.843  23.927  30.844  1.00  0.00           N
ATOM    143  CD  PRO    11      21.316  23.298  29.611  1.00  0.00           C
ATOM    144  HD2 PRO    11      21.674  22.289  29.403  1.00  0.00           H
ATOM    145  HD3 PRO    11      21.552  23.924  28.751  1.00  0.00           H
ATOM    146  CG  PRO    11      19.830  23.179  29.845  1.00  0.00           C
ATOM    147  HG2 PRO    11      19.606  22.177  30.210  1.00  0.00           H
ATOM    148  HG3 PRO    11      19.390  23.209  28.847  1.00  0.00           H
ATOM    149  CB  PRO    11      19.462  24.383  30.710  1.00  0.00           C
ATOM    150  HB2 PRO    11      18.589  24.086  31.293  1.00  0.00           H
ATOM    151  HB3 PRO    11      19.246  25.206  30.029  1.00  0.00           H
ATOM    152  CA  PRO    11      20.709  24.485  31.643  1.00  0.00           C
ATOM    153  HA  PRO    11      20.805  25.518  31.976  1.00  0.00           H
ATOM    154  C   PRO    11      20.564  23.683  32.955  1.00  0.00           C
ATOM    155  O   PRO    11      20.801  22.433  32.995  1.00  0.00           O
ATOM    156  N   ILE    12      20.181  24.352  34.014  1.00  0.00           N
ATOM    157  H   ILE    12      19.760  25.252  33.832  1.00  0.00           H
ATOM    158  CA  ILE    12      20.340  24.053  35.462  1.00  0.00           C
ATOM    159  HA  ILE    12      20.408  22.967  35.528  1.00  0.00           H
ATOM    160  CB  ILE    12      21.549  24.647  36.008  1.00  0.00           C
ATOM    161  HB  ILE    12      21.504  24.459  37.081  1.00  0.00           H
ATOM    162  CG2 ILE    12      22.775  23.861  35.562  1.00  0.00           C
ATOM    163 HG21 ILE    12      22.667  22.789  35.730  1.00  0.00           H
ATOM    164 HG22 ILE    12      22.926  24.087  34.506  1.00  0.00           H
ATOM    165 HG23 ILE    12      23.700  24.157  36.057  1.00  0.00           H
ATOM    166  CG1 ILE    12      21.712  26.143  35.713  1.00  0.00           C
ATOM    167 HG12 ILE    12      22.075  26.219  34.688  1.00  0.00           H
ATOM    168 HG13 ILE    12      20.743  26.640  35.696  1.00  0.00           H
ATOM    169  CD1 ILE    12      22.679  26.850  36.675  1.00  0.00           C
ATOM    170 HD11 ILE    12      23.626  26.319  36.758  1.00  0.00           H
ATOM    171 HD12 ILE    12      22.783  27.883  36.341  1.00  0.00           H
ATOM    172 HD13 ILE    12      22.332  26.954  37.703  1.00  0.00           H
ATOM    173  C   ILE    12      19.112  24.547  36.276  1.00  0.00           C
ATOM    174  O   ILE    12      18.360  25.321  35.740  1.00  0.00           O
ATOM    175  N   ASN    13      18.970  24.158  37.528  1.00  0.00           N
ATOM    176  H   ASN    13      19.592  23.462  37.913  1.00  0.00           H
ATOM    177  CA  ASN    13      17.930  24.728  38.401  1.00  0.00           C
ATOM    178  HA  ASN    13      17.691  25.724  38.029  1.00  0.00           H
ATOM    179  CB  ASN    13      16.630  23.914  38.178  1.00  0.00           C
ATOM    180  HB2 ASN    13      16.844  22.857  38.018  1.00  0.00           H
ATOM    181  HB3 ASN    13      15.993  23.960  39.060  1.00  0.00           H
ATOM    182  CG  ASN    13      15.654  24.391  37.134  1.00  0.00           C
ATOM    183  OD1 ASN    13      15.054  25.477  37.143  1.00  0.00           O
ATOM    184  ND2 ASN    13      15.539  23.727  36.032  1.00  0.00           N
ATOM    185 HD21 ASN    13      14.906  23.965  35.283  1.00  0.00           H
ATOM    186 HD22 ASN    13      16.014  22.839  35.945  1.00  0.00           H
ATOM    187  C   ASN    13      18.326  24.733  39.854  1.00  0.00           C
ATOM    188  O   ASN    13      17.645  25.238  40.697  1.00  0.00           O
ATOM    189  N   GLY    14      19.407  23.997  40.219  1.00  0.00           N
ATOM    190  H   GLY    14      19.803  23.336  39.566  1.00  0.00           H
ATOM    191  CA  GLY    14      19.947  23.966  41.593  1.00  0.00           C
ATOM    192  HA2 GLY    14      19.415  24.495  42.383  1.00  0.00           H
ATOM    193  HA3 GLY    14      19.808  22.936  41.919  1.00  0.00           H
ATOM    194  C   GLY    14      21.426  24.159  41.646  1.00  0.00           C
ATOM    195  O   GLY    14      22.097  24.250  40.575  1.00  0.00           O
ATOM    196  N   TRP    15      21.966  24.196  42.888  1.00  0.00           N
ATOM    197  H   TRP    15      21.297  24.161  43.643  1.00  0.00           H
ATOM    198  CA  TRP    15      23.414  24.229  43.125  1.00  0.00           C
ATOM    199  HA  TRP    15      24.087  24.098  42.279  1.00  0.00           H
ATOM    200  CB  TRP    15      23.816  25.649  43.502  1.00  0.00           C
ATOM    201  HB2 TRP    15      23.358  25.888  44.462  1.00  0.00           H
ATOM    202  HB3 TRP    15      24.890  25.769  43.647  1.00  0.00           H
ATOM    203  CG  TRP    15      23.611  26.675  42.463  1.00  0.00           C
ATOM    204  CD1 TRP    15      22.507  27.495  42.489  1.00  0.00           C
ATOM    205  HD1 TRP    15      21.752  27.653  43.245  1.00  0.00           H
ATOM    206  NE1 TRP    15      22.558  28.207  41.302  1.00  0.00           N
ATOM    207  HE1 TRP    15      21.792  28.812  41.041  1.00  0.00           H
ATOM    208  CE2 TRP    15      23.653  27.980  40.482  1.00  0.00           C
ATOM    209  CZ2 TRP    15      24.142  28.448  39.293  1.00  0.00           C
ATOM    210  HZ2 TRP    15      23.524  29.086  38.680  1.00  0.00           H
ATOM    211  CH2 TRP    15      25.365  28.051  38.852  1.00  0.00           C
ATOM    212  HH2 TRP    15      25.878  28.512  38.020  1.00  0.00           H
ATOM    213  CZ3 TRP    15      26.104  27.094  39.534  1.00  0.00           C
ATOM    214  HZ3 TRP    15      27.090  26.861  39.160  1.00  0.00           H
ATOM    215  CE3 TRP    15      25.651  26.582  40.777  1.00  0.00           C
ATOM    216  HE3 TRP    15      26.235  25.845  41.311  1.00  0.00           H
ATOM    217  CD2 TRP    15      24.433  27.030  41.295  1.00  0.00           C
ATOM    218  C   TRP    15      23.847  23.214  44.173  1.00  0.00           C
ATOM    219  O   TRP    15      23.109  22.850  45.115  1.00  0.00           O
ATOM    220  N   ALA    16      25.040  22.631  44.088  1.00  0.00           N
ATOM    221  H   ALA    16      25.642  22.857  43.308  1.00  0.00           H
ATOM    222  CA  ALA    16      25.571  21.637  45.058  1.00  0.00           C
ATOM    223  HA  ALA    16      25.058  21.862  45.993  1.00  0.00           H
ATOM    224  CB  ALA    16      25.078  20.270  44.490  1.00  0.00           C
ATOM    225  HB1 ALA    16      25.305  19.414  45.126  1.00  0.00           H
ATOM    226  HB2 ALA    16      24.011  20.333  44.277  1.00  0.00           H
ATOM    227  HB3 ALA    16      25.616  20.051  43.566  1.00  0.00           H
ATOM    228  C   ALA    16      27.157  21.689  45.218  1.00  0.00           C
ATOM    229  O   ALA    16      27.836  22.263  44.355  1.00  0.00           O
ATOM    230  N   VAL    17      27.672  21.206  46.340  1.00  0.00           N
ATOM    231  H   VAL    17      27.046  20.699  46.950  1.00  0.00           H
ATOM    232  CA  VAL    17      29.158  21.208  46.766  1.00  0.00           C
ATOM    233  HA  VAL    17      29.387  22.266  46.643  1.00  0.00           H
ATOM    234  CB  VAL    17      29.422  20.788  48.228  1.00  0.00           C
ATOM    235  HB  VAL    17      28.748  21.434  48.792  1.00  0.00           H
ATOM    236  CG1 VAL    17      29.089  19.350  48.635  1.00  0.00           C
ATOM    237 HG11 VAL    17      29.120  19.232  49.718  1.00  0.00           H
ATOM    238 HG12 VAL    17      28.127  19.030  48.236  1.00  0.00           H
ATOM    239 HG13 VAL    17      29.851  18.717  48.179  1.00  0.00           H
ATOM    240  CG2 VAL    17      30.844  21.101  48.642  1.00  0.00           C
ATOM    241 HG21 VAL    17      31.515  20.402  48.143  1.00  0.00           H
ATOM    242 HG22 VAL    17      31.118  22.134  48.433  1.00  0.00           H
ATOM    243 HG23 VAL    17      30.877  20.897  49.713  1.00  0.00           H
ATOM    244  C   VAL    17      29.986  20.413  45.780  1.00  0.00           C
ATOM    245  O   VAL    17      29.713  19.220  45.589  1.00  0.00           O
ATOM    246  N   TYR    18      30.933  21.094  45.212  1.00  0.00           N
ATOM    247  H   TYR    18      30.985  22.073  45.459  1.00  0.00           H
ATOM    248  CA  TYR    18      31.974  20.464  44.492  1.00  0.00           C
ATOM    249  HA  TYR    18      31.592  19.555  44.025  1.00  0.00           H
ATOM    250  CB  TYR    18      32.321  21.305  43.309  1.00  0.00           C
ATOM    251  HB2 TYR    18      31.447  21.441  42.672  1.00  0.00           H
ATOM    252  HB3 TYR    18      32.499  22.373  43.433  1.00  0.00           H
ATOM    253  CG  TYR    18      33.480  20.717  42.564  1.00  0.00           C
ATOM    254  CD1 TYR    18      33.366  19.630  41.692  1.00  0.00           C
ATOM    255  HD1 TYR    18      32.412  19.218  41.400  1.00  0.00           H
ATOM    256  CE1 TYR    18      34.536  19.066  41.184  1.00  0.00           C
ATOM    257  HE1 TYR    18      34.277  18.250  40.525  1.00  0.00           H
ATOM    258  CZ  TYR    18      35.806  19.695  41.274  1.00  0.00           C
ATOM    259  OH  TYR    18      36.898  19.210  40.597  1.00  0.00           O
ATOM    260  HH  TYR    18      36.947  18.251  40.597  1.00  0.00           H
ATOM    261  CE2 TYR    18      35.917  20.775  42.128  1.00  0.00           C
ATOM    262  HE2 TYR    18      36.833  21.246  42.455  1.00  0.00           H
ATOM    263  CD2 TYR    18      34.767  21.205  42.807  1.00  0.00           C
ATOM    264  HD2 TYR    18      34.949  21.921  43.594  1.00  0.00           H
ATOM    265  C   TYR    18      33.141  19.911  45.406  1.00  0.00           C
ATOM    266  O   TYR    18      33.395  18.743  45.388  1.00  0.00           O
ATOM    267  N   SER    19      33.775  20.751  46.189  1.00  0.00           N
ATOM    268  H   SER    19      33.495  21.720  46.137  1.00  0.00           H
ATOM    269  CA  SER    19      34.940  20.414  47.076  1.00  0.00           C
ATOM    270  HA  SER    19      34.588  19.632  47.749  1.00  0.00           H
ATOM    271  CB  SER    19      36.177  19.898  46.337  1.00  0.00           C
ATOM    272  HB2 SER    19      35.898  19.165  45.579  1.00  0.00           H
ATOM    273  HB3 SER    19      36.666  20.770  45.903  1.00  0.00           H
ATOM    274  OG  SER    19      37.155  19.397  47.208  1.00  0.00           O
ATOM    275  HG  SER    19      36.929  18.523  47.534  1.00  0.00           H
ATOM    276  C   SER    19      35.295  21.509  48.052  1.00  0.00           C
ATOM    277  O   SER    19      34.942  22.696  47.829  1.00  0.00           O
ATOM    278  N   LYS    20      35.739  21.093  49.226  1.00  0.00           N
ATOM    279  H   LYS    20      35.852  20.114  49.448  1.00  0.00           H
ATOM    280  CA  LYS    20      36.381  22.047  50.169  1.00  0.00           C
ATOM    281  HA  LYS    20      36.730  22.925  49.626  1.00  0.00           H
ATOM    282  CB  LYS    20      35.331  22.541  51.208  1.00  0.00           C
ATOM    283  HB2 LYS    20      35.911  23.113  51.933  1.00  0.00           H
ATOM    284  HB3 LYS    20      34.628  23.220  50.726  1.00  0.00           H
ATOM    285  CG  LYS    20      34.706  21.386  51.992  1.00  0.00           C
ATOM    286  HG2 LYS    20      34.428  20.586  51.308  1.00  0.00           H
ATOM    287  HG3 LYS    20      35.452  21.005  52.690  1.00  0.00           H
ATOM    288  CD  LYS    20      33.354  21.736  52.705  1.00  0.00           C
ATOM    289  HD2 LYS    20      32.775  22.176  51.893  1.00  0.00           H
ATOM    290  HD3 LYS    20      32.943  20.785  53.044  1.00  0.00           H
ATOM    291  CE  LYS    20      33.565  22.741  53.780  1.00  0.00           C
ATOM    292  HE2 LYS    20      34.258  23.493  53.404  1.00  0.00           H
ATOM    293  HE3 LYS    20      32.568  23.170  53.891  1.00  0.00           H
ATOM    294  NZ  LYS    20      34.047  22.161  55.053  1.00  0.00           N
ATOM    295  HZ1 LYS    20      34.959  21.751  54.903  1.00  0.00           H
ATOM    296  HZ2 LYS    20      34.446  22.853  55.670  1.00  0.00           H
ATOM    297  HZ3 LYS    20      33.416  21.474  55.440  1.00  0.00           H
ATOM    298  C   LYS    20      37.746  21.571  50.834  1.00  0.00           C
ATOM    299  O   LYS    20      37.936  20.404  51.000  1.00  0.00           O
ATOM    300  N   ASP    21      38.613  22.499  51.127  1.00  0.00           N
ATOM    301  H   ASP    21      38.366  23.460  50.933  1.00  0.00           H
ATOM    302  CA  ASP    21      39.963  22.112  51.575  1.00  0.00           C
ATOM    303  HA  ASP    21      40.268  21.261  50.967  1.00  0.00           H
ATOM    304  CB  ASP    21      40.905  23.306  51.287  1.00  0.00           C
ATOM    305  HB2 ASP    21      41.925  22.990  51.510  1.00  0.00           H
ATOM    306  HB3 ASP    21      40.837  23.556  50.229  1.00  0.00           H
ATOM    307  CG  ASP    21      40.650  24.628  52.031  1.00  0.00           C
ATOM    308  OD1 ASP    21      41.296  25.653  51.744  1.00  0.00           O
ATOM    309  OD2 ASP    21      39.774  24.731  52.924  1.00  0.00           O
ATOM    310  C   ASP    21      40.070  21.662  52.980  1.00  0.00           C
ATOM    311  O   ASP    21      40.993  20.880  53.292  1.00  0.00           O
ATOM    312  N   ASN    22      39.248  22.190  53.907  1.00  0.00           N
ATOM    313  H   ASN    22      38.649  22.995  53.783  1.00  0.00           H
ATOM    314  CA  ASN    22      39.356  21.921  55.331  1.00  0.00           C
ATOM    315  HA  ASN    22      38.661  22.639  55.768  1.00  0.00           H
ATOM    316  CB  ASN    22      38.913  20.527  55.645  1.00  0.00           C
ATOM    317  HB2 ASN    22      39.675  19.835  55.283  1.00  0.00           H
ATOM    318  HB3 ASN    22      38.696  20.468  56.711  1.00  0.00           H
ATOM    319  CG  ASN    22      37.547  20.241  55.022  1.00  0.00           C
ATOM    320  OD1 ASN    22      36.573  20.967  55.185  1.00  0.00           O
ATOM    321  ND2 ASN    22      37.474  19.126  54.326  1.00  0.00           N
ATOM    322 HD21 ASN    22      38.286  18.560  54.131  1.00  0.00           H
ATOM    323 HD22 ASN    22      36.581  18.862  53.935  1.00  0.00           H
ATOM    324  C   ASN    22      40.652  22.441  55.957  1.00  0.00           C
ATOM    325  O   ASN    22      41.053  21.939  57.026  1.00  0.00           O
ATOM    326  N   SER    23      41.196  23.423  55.295  1.00  0.00           N
ATOM    327  H   SER    23      40.806  23.933  54.517  1.00  0.00           H
ATOM    328  CA  SER    23      42.528  23.859  55.691  1.00  0.00           C
ATOM    329  HA  SER    23      43.246  23.043  55.765  1.00  0.00           H
ATOM    330  CB  SER    23      42.979  24.888  54.702  1.00  0.00           C
ATOM    331  HB2 SER    23      43.974  25.291  54.887  1.00  0.00           H
ATOM    332  HB3 SER    23      43.154  24.321  53.789  1.00  0.00           H
ATOM    333  OG  SER    23      42.033  25.887  54.562  1.00  0.00           O
ATOM    334  HG  SER    23      41.996  25.982  53.608  1.00  0.00           H
ATOM    335  C   SER    23      42.581  24.503  57.091  1.00  0.00           C
ATOM    336  O   SER    23      43.546  24.252  57.809  1.00  0.00           O
ATOM    337  N   ILE    24      41.565  25.249  57.545  1.00  0.00           N
ATOM    338  H   ILE    24      40.794  25.510  56.947  1.00  0.00           H
ATOM    339  CA  ILE    24      41.530  25.852  58.910  1.00  0.00           C
ATOM    340  HA  ILE    24      42.531  26.216  59.142  1.00  0.00           H
ATOM    341  CB  ILE    24      40.633  27.081  58.940  1.00  0.00           C
ATOM    342  HB  ILE    24      39.596  26.749  58.885  1.00  0.00           H
ATOM    343  CG2 ILE    24      40.713  27.830  60.282  1.00  0.00           C
ATOM    344 HG21 ILE    24      40.411  27.230  61.141  1.00  0.00           H
ATOM    345 HG22 ILE    24      41.765  28.007  60.509  1.00  0.00           H
ATOM    346 HG23 ILE    24      40.149  28.761  60.301  1.00  0.00           H
ATOM    347  CG1 ILE    24      40.838  28.002  57.711  1.00  0.00           C
ATOM    348 HG12 ILE    24      40.649  27.400  56.821  1.00  0.00           H
ATOM    349 HG13 ILE    24      39.975  28.662  57.624  1.00  0.00           H
ATOM    350  CD1 ILE    24      42.108  28.862  57.745  1.00  0.00           C
ATOM    351 HD11 ILE    24      42.910  28.123  57.744  1.00  0.00           H
ATOM    352 HD12 ILE    24      42.167  29.536  56.890  1.00  0.00           H
ATOM    353 HD13 ILE    24      42.133  29.451  58.661  1.00  0.00           H
ATOM    354  C   ILE    24      41.132  24.807  60.013  1.00  0.00           C
ATOM    355  O   ILE    24      41.427  24.992  61.168  1.00  0.00           O
ATOM    356  N   ARG    25      40.334  23.735  59.772  1.00  0.00           N
ATOM    357  H   ARG    25      39.846  23.644  58.893  1.00  0.00           H
ATOM    358  CA  ARG    25      40.261  22.603  60.714  1.00  0.00           C
ATOM    359  HA  ARG    25      39.830  22.961  61.649  1.00  0.00           H
ATOM    360  CB  ARG    25      39.224  21.603  60.226  1.00  0.00           C
ATOM    361  HB2 ARG    25      38.308  22.144  59.990  1.00  0.00           H
ATOM    362  HB3 ARG    25      39.622  21.111  59.339  1.00  0.00           H
ATOM    363  CG  ARG    25      38.941  20.413  61.144  1.00  0.00           C
ATOM    364  HG2 ARG    25      38.081  19.825  60.823  1.00  0.00           H
ATOM    365  HG3 ARG    25      39.828  19.780  61.131  1.00  0.00           H
ATOM    366  CD  ARG    25      38.530  20.869  62.591  1.00  0.00           C
ATOM    367  HD2 ARG    25      39.478  21.210  63.007  1.00  0.00           H
ATOM    368  HD3 ARG    25      38.032  21.823  62.418  1.00  0.00           H
ATOM    369  NE  ARG    25      37.925  19.831  63.389  1.00  0.00           N
ATOM    370  HE  ARG    25      38.504  19.604  64.185  1.00  0.00           H
ATOM    371  CZ  ARG    25      36.604  19.576  63.362  1.00  0.00           C
ATOM    372  NH1 ARG    25      36.070  19.089  64.378  1.00  0.00           N
ATOM    373 HH11 ARG    25      36.604  18.840  65.198  1.00  0.00           H
ATOM    374 HH12 ARG    25      35.092  19.172  64.615  1.00  0.00           H
ATOM    375  NH2 ARG    25      35.744  19.902  62.493  1.00  0.00           N
ATOM    376 HH21 ARG    25      36.102  20.455  61.728  1.00  0.00           H
ATOM    377 HH22 ARG    25      34.762  19.683  62.589  1.00  0.00           H
ATOM    378  C   ARG    25      41.597  21.875  60.898  1.00  0.00           C
ATOM    379  O   ARG    25      42.096  21.865  62.018  1.00  0.00           O
ATOM    380  N   ILE    26      42.213  21.370  59.848  1.00  0.00           N
ATOM    381  H   ILE    26      41.916  21.684  58.934  1.00  0.00           H
ATOM    382  CA  ILE    26      43.397  20.464  59.800  1.00  0.00           C
ATOM    383  HA  ILE    26      43.168  19.669  60.510  1.00  0.00           H
ATOM    384  CB  ILE    26      43.486  19.886  58.368  1.00  0.00           C
ATOM    385  HB  ILE    26      43.351  20.755  57.722  1.00  0.00           H
ATOM    386  CG2 ILE    26      44.822  19.282  58.036  1.00  0.00           C
ATOM    387 HG21 ILE    26      44.811  19.406  56.953  1.00  0.00           H
ATOM    388 HG22 ILE    26      45.691  19.820  58.414  1.00  0.00           H
ATOM    389 HG23 ILE    26      44.750  18.280  58.460  1.00  0.00           H
ATOM    390  CG1 ILE    26      42.353  18.880  57.968  1.00  0.00           C
ATOM    391 HG12 ILE    26      42.353  17.926  58.495  1.00  0.00           H
ATOM    392 HG13 ILE    26      41.449  19.258  58.444  1.00  0.00           H
ATOM    393  CD1 ILE    26      42.077  18.534  56.477  1.00  0.00           C
ATOM    394 HD11 ILE    26      41.145  17.971  56.419  1.00  0.00           H
ATOM    395 HD12 ILE    26      41.905  19.372  55.801  1.00  0.00           H
ATOM    396 HD13 ILE    26      42.846  17.914  56.013  1.00  0.00           H
ATOM    397  C   ILE    26      44.633  21.229  60.309  1.00  0.00           C
ATOM    398  O   ILE    26      45.452  20.797  61.105  1.00  0.00           O
ATOM    399  N   GLY    27      44.642  22.511  59.961  1.00  0.00           N
ATOM    400  H   GLY    27      43.974  22.798  59.261  1.00  0.00           H
ATOM    401  CA  GLY    27      45.588  23.559  60.315  1.00  0.00           C
ATOM    402  HA2 GLY    27      46.497  23.581  59.713  1.00  0.00           H
ATOM    403  HA3 GLY    27      45.028  24.457  60.056  1.00  0.00           H
ATOM    404  C   GLY    27      45.936  23.801  61.746  1.00  0.00           C
ATOM    405  O   GLY    27      47.123  24.199  62.050  1.00  0.00           O
ATOM    406  N   SER    28      45.071  23.365  62.635  1.00  0.00           N
ATOM    407  H   SER    28      44.239  22.962  62.227  1.00  0.00           H
ATOM    408  CA  SER    28      45.215  23.280  64.078  1.00  0.00           C
ATOM    409  HA  SER    28      45.479  24.270  64.450  1.00  0.00           H
ATOM    410  CB  SER    28      43.884  22.772  64.725  1.00  0.00           C
ATOM    411  HB2 SER    28      44.029  22.772  65.806  1.00  0.00           H
ATOM    412  HB3 SER    28      43.126  23.514  64.475  1.00  0.00           H
ATOM    413  OG  SER    28      43.564  21.539  64.193  1.00  0.00           O
ATOM    414  HG  SER    28      42.944  21.634  63.467  1.00  0.00           H
ATOM    415  C   SER    28      46.342  22.348  64.525  1.00  0.00           C
ATOM    416  O   SER    28      46.617  22.236  65.712  1.00  0.00           O
ATOM    417  N   LYS    29      46.918  21.573  63.631  1.00  0.00           N
ATOM    418  H   LYS    29      46.526  21.762  62.719  1.00  0.00           H
ATOM    419  CA  LYS    29      47.735  20.359  64.009  1.00  0.00           C
ATOM    420  HA  LYS    29      48.338  20.652  64.869  1.00  0.00           H
ATOM    421  CB  LYS    29      46.736  19.269  64.375  1.00  0.00           C
ATOM    422  HB2 LYS    29      46.127  19.713  65.163  1.00  0.00           H
ATOM    423  HB3 LYS    29      45.999  19.145  63.581  1.00  0.00           H
ATOM    424  CG  LYS    29      47.391  18.005  65.055  1.00  0.00           C
ATOM    425  HG2 LYS    29      47.724  17.315  64.280  1.00  0.00           H
ATOM    426  HG3 LYS    29      48.157  18.294  65.775  1.00  0.00           H
ATOM    427  CD  LYS    29      46.334  17.271  65.816  1.00  0.00           C
ATOM    428  HD2 LYS    29      45.864  17.865  66.599  1.00  0.00           H
ATOM    429  HD3 LYS    29      45.612  16.889  65.094  1.00  0.00           H
ATOM    430  CE  LYS    29      47.078  16.137  66.545  1.00  0.00           C
ATOM    431  HE2 LYS    29      48.038  16.453  66.955  1.00  0.00           H
ATOM    432  HE3 LYS    29      46.511  15.889  67.442  1.00  0.00           H
ATOM    433  NZ  LYS    29      47.241  14.965  65.684  1.00  0.00           N
ATOM    434  HZ1 LYS    29      47.761  15.265  64.871  1.00  0.00           H
ATOM    435  HZ2 LYS    29      47.790  14.226  66.098  1.00  0.00           H
ATOM    436  HZ3 LYS    29      46.332  14.711  65.325  1.00  0.00           H
ATOM    437  C   LYS    29      48.687  19.955  62.849  1.00  0.00           C
ATOM    438  O   LYS    29      49.748  19.487  63.157  1.00  0.00           O
ATOM    439  N   GLY    30      48.310  20.170  61.601  1.00  0.00           N
ATOM    440  H   GLY    30      47.347  20.448  61.476  1.00  0.00           H
ATOM    441  CA  GLY    30      49.186  19.881  60.381  1.00  0.00           C
ATOM    442  HA2 GLY    30      49.903  19.067  60.499  1.00  0.00           H
ATOM    443  HA3 GLY    30      48.579  19.555  59.536  1.00  0.00           H
ATOM    444  C   GLY    30      49.928  21.179  59.951  1.00  0.00           C
ATOM    445  O   GLY    30      49.611  22.266  60.326  1.00  0.00           O
ATOM    446  N   ASP    31      50.997  20.997  59.177  1.00  0.00           N
ATOM    447  H   ASP    31      51.264  20.096  58.808  1.00  0.00           H
ATOM    448  CA  ASP    31      51.833  22.135  58.602  1.00  0.00           C
ATOM    449  HA  ASP    31      51.930  22.916  59.356  1.00  0.00           H
ATOM    450  CB  ASP    31      53.269  21.576  58.291  1.00  0.00           C
ATOM    451  HB2 ASP    31      53.169  20.902  57.439  1.00  0.00           H
ATOM    452  HB3 ASP    31      53.767  22.438  57.848  1.00  0.00           H
ATOM    453  CG  ASP    31      53.861  20.939  59.512  1.00  0.00           C
ATOM    454  OD1 ASP    31      54.037  19.709  59.451  1.00  0.00           O
ATOM    455  OD2 ASP    31      54.176  21.634  60.513  1.00  0.00           O
ATOM    456  C   ASP    31      51.150  22.773  57.363  1.00  0.00           C
ATOM    457  O   ASP    31      51.636  22.831  56.267  1.00  0.00           O
ATOM    458  N   VAL    32      49.932  23.217  57.573  1.00  0.00           N
ATOM    459  H   VAL    32      49.551  23.093  58.500  1.00  0.00           H
ATOM    460  CA  VAL    32      49.098  23.857  56.552  1.00  0.00           C
ATOM    461  HA  VAL    32      49.296  23.465  55.555  1.00  0.00           H
ATOM    462  CB  VAL    32      47.647  23.399  56.879  1.00  0.00           C
ATOM    463  HB  VAL    32      47.479  23.558  57.944  1.00  0.00           H
ATOM    464  CG1 VAL    32      46.578  24.224  56.175  1.00  0.00           C
ATOM    465 HG11 VAL    32      45.548  24.039  56.478  1.00  0.00           H
ATOM    466 HG12 VAL    32      46.794  25.284  56.311  1.00  0.00           H
ATOM    467 HG13 VAL    32      46.717  24.051  55.107  1.00  0.00           H
ATOM    468  CG2 VAL    32      47.289  21.988  56.577  1.00  0.00           C
ATOM    469 HG21 VAL    32      46.265  21.746  56.860  1.00  0.00           H
ATOM    470 HG22 VAL    32      47.472  21.737  55.532  1.00  0.00           H
ATOM    471 HG23 VAL    32      48.056  21.391  57.070  1.00  0.00           H
ATOM    472  C   VAL    32      49.384  25.345  56.576  1.00  0.00           C
ATOM    473  O   VAL    32      49.353  26.073  57.605  1.00  0.00           O
ATOM    474  N   PHE    33      49.635  25.921  55.369  1.00  0.00           N
ATOM    475  H   PHE    33      49.412  25.262  54.638  1.00  0.00           H
ATOM    476  CA  PHE    33      49.796  27.369  55.089  1.00  0.00           C
ATOM    477  HA  PHE    33      50.626  27.852  55.604  1.00  0.00           H
ATOM    478  CB  PHE    33      50.024  27.727  53.568  1.00  0.00           C
ATOM    479  HB2 PHE    33      49.127  27.335  53.089  1.00  0.00           H
ATOM    480  HB3 PHE    33      49.912  28.795  53.381  1.00  0.00           H
ATOM    481  CG  PHE    33      51.310  27.210  52.922  1.00  0.00           C
ATOM    482  CD1 PHE    33      51.290  26.208  51.939  1.00  0.00           C
ATOM    483  HD1 PHE    33      50.320  25.785  51.722  1.00  0.00           H
ATOM    484  CE1 PHE    33      52.500  25.776  51.345  1.00  0.00           C
ATOM    485  HE1 PHE    33      52.583  25.118  50.492  1.00  0.00           H
ATOM    486  CZ  PHE    33      53.743  26.397  51.629  1.00  0.00           C
ATOM    487  HZ  PHE    33      54.626  26.083  51.092  1.00  0.00           H
ATOM    488  CE2 PHE    33      53.697  27.481  52.557  1.00  0.00           C
ATOM    489  HE2 PHE    33      54.625  28.006  52.726  1.00  0.00           H
ATOM    490  CD2 PHE    33      52.548  27.835  53.302  1.00  0.00           C
ATOM    491  HD2 PHE    33      52.617  28.591  54.070  1.00  0.00           H
ATOM    492  C   PHE    33      48.624  28.275  55.536  1.00  0.00           C
ATOM    493  O   PHE    33      47.492  27.979  55.447  1.00  0.00           O
ATOM    494  N   VAL    34      49.006  29.573  55.921  1.00  0.00           N
ATOM    495  H   VAL    34      49.995  29.747  56.032  1.00  0.00           H
ATOM    496  CA  VAL    34      48.123  30.704  55.829  1.00  0.00           C
ATOM    497  HA  VAL    34      47.109  30.482  56.165  1.00  0.00           H
ATOM    498  CB  VAL    34      48.629  31.963  56.568  1.00  0.00           C
ATOM    499  HB  VAL    34      49.678  32.050  56.285  1.00  0.00           H
ATOM    500  CG1 VAL    34      47.958  33.317  56.270  1.00  0.00           C
ATOM    501 HG11 VAL    34      46.912  33.367  56.572  1.00  0.00           H
ATOM    502 HG12 VAL    34      48.439  34.001  56.970  1.00  0.00           H
ATOM    503 HG13 VAL    34      48.073  33.742  55.273  1.00  0.00           H
ATOM    504  CG2 VAL    34      48.672  31.780  58.094  1.00  0.00           C
ATOM    505 HG21 VAL    34      49.095  30.846  58.462  1.00  0.00           H
ATOM    506 HG22 VAL    34      49.390  32.527  58.434  1.00  0.00           H
ATOM    507 HG23 VAL    34      47.705  31.897  58.584  1.00  0.00           H
ATOM    508  C   VAL    34      48.003  31.178  54.366  1.00  0.00           C
ATOM    509  O   VAL    34      49.017  31.430  53.712  1.00  0.00           O
ATOM    510  N   ILE    35      46.759  31.329  53.865  1.00  0.00           N
ATOM    511  H   ILE    35      45.972  31.107  54.458  1.00  0.00           H
ATOM    512  CA  ILE    35      46.444  31.591  52.480  1.00  0.00           C
ATOM    513  HA  ILE    35      47.356  31.967  52.014  1.00  0.00           H
ATOM    514  CB  ILE    35      46.144  30.269  51.737  1.00  0.00           C
ATOM    515  HB  ILE    35      46.103  30.452  50.663  1.00  0.00           H
ATOM    516  CG2 ILE    35      47.290  29.127  51.870  1.00  0.00           C
ATOM    517 HG21 ILE    35      46.931  28.204  51.416  1.00  0.00           H
ATOM    518 HG22 ILE    35      48.243  29.403  51.420  1.00  0.00           H
ATOM    519 HG23 ILE    35      47.434  29.001  52.943  1.00  0.00           H
ATOM    520  CG1 ILE    35      44.758  29.792  52.238  1.00  0.00           C
ATOM    521 HG12 ILE    35      44.798  29.818  53.327  1.00  0.00           H
ATOM    522 HG13 ILE    35      43.927  30.469  52.039  1.00  0.00           H
ATOM    523  CD1 ILE    35      44.208  28.482  51.720  1.00  0.00           C
ATOM    524 HD11 ILE    35      43.130  28.334  51.780  1.00  0.00           H
ATOM    525 HD12 ILE    35      44.573  28.445  50.693  1.00  0.00           H
ATOM    526 HD13 ILE    35      44.570  27.572  52.199  1.00  0.00           H
ATOM    527  C   ILE    35      45.321  32.666  52.299  1.00  0.00           C
ATOM    528  O   ILE    35      44.551  32.800  53.220  1.00  0.00           O
ATOM    529  N   ARG    36      45.249  33.426  51.166  1.00  0.00           N
ATOM    530  H   ARG    36      45.970  33.365  50.462  1.00  0.00           H
ATOM    531  CA  ARG    36      44.050  34.176  50.796  1.00  0.00           C
ATOM    532  HA  ARG    36      43.238  33.704  51.350  1.00  0.00           H
ATOM    533  CB  ARG    36      44.237  35.630  51.099  1.00  0.00           C
ATOM    534  HB2 ARG    36      45.049  36.078  50.526  1.00  0.00           H
ATOM    535  HB3 ARG    36      43.372  36.190  50.743  1.00  0.00           H
ATOM    536  CG  ARG    36      44.322  35.982  52.580  1.00  0.00           C
ATOM    537  HG2 ARG    36      45.180  35.588  53.124  1.00  0.00           H
ATOM    538  HG3 ARG    36      44.544  37.049  52.623  1.00  0.00           H
ATOM    539  CD  ARG    36      42.973  35.870  53.394  1.00  0.00           C
ATOM    540  HD2 ARG    36      42.908  34.810  53.635  1.00  0.00           H
ATOM    541  HD3 ARG    36      43.065  36.391  54.348  1.00  0.00           H
ATOM    542  NE  ARG    36      41.805  36.356  52.683  1.00  0.00           N
ATOM    543  HE  ARG    36      41.391  35.672  52.066  1.00  0.00           H
ATOM    544  CZ  ARG    36      41.311  37.524  52.638  1.00  0.00           C
ATOM    545  NH1 ARG    36      40.207  37.750  51.996  1.00  0.00           N
ATOM    546 HH11 ARG    36      39.946  36.913  51.494  1.00  0.00           H
ATOM    547 HH12 ARG    36      39.795  38.672  52.023  1.00  0.00           H
ATOM    548  NH2 ARG    36      41.790  38.474  53.364  1.00  0.00           N
ATOM    549 HH21 ARG    36      42.641  38.336  53.889  1.00  0.00           H
ATOM    550 HH22 ARG    36      41.333  39.369  53.272  1.00  0.00           H
ATOM    551  C   ARG    36      43.696  33.978  49.382  1.00  0.00           C
ATOM    552  O   ARG    36      44.604  33.594  48.635  1.00  0.00           O
ATOM    553  N   GLH    37      42.451  34.096  49.065  1.00  0.00           N
ATOM    554  H   GLH    37      41.833  34.283  49.842  1.00  0.00           H
ATOM    555  CA  GLH    37      41.747  33.743  47.872  1.00  0.00           C
ATOM    556  HA  GLH    37      40.698  33.695  48.165  1.00  0.00           H
ATOM    557  CB  GLH    37      41.780  34.898  46.869  1.00  0.00           C
ATOM    558  HB2 GLH    37      41.151  34.561  46.046  1.00  0.00           H
ATOM    559  HB3 GLH    37      41.341  35.760  47.370  1.00  0.00           H
ATOM    560  CG  GLH    37      43.150  35.367  46.334  1.00  0.00           C
ATOM    561  HG2 GLH    37      43.901  34.586  46.453  1.00  0.00           H
ATOM    562  HG3 GLH    37      43.058  35.570  45.266  1.00  0.00           H
ATOM    563  CD  GLH    37      43.722  36.628  47.026  1.00  0.00           C
ATOM    564  OE1 GLH    37      43.755  36.852  48.225  1.00  0.00           O
ATOM    565  OE2 GLH    37      44.082  37.663  46.202  1.00  0.00           O
ATOM    566  HE2 GLH    37      44.073  37.478  45.260  1.00  0.00           H
ATOM    567  C   GLH    37      42.132  32.456  47.187  1.00  0.00           C
ATOM    568  O   GLH    37      42.711  32.473  46.079  1.00  0.00           O
ATOM    569  N   PRO    38      41.849  31.350  47.808  1.00  0.00           N
ATOM    570  CD  PRO    38      41.321  31.241  49.185  1.00  0.00           C
ATOM    571  HD2 PRO    38      40.316  31.663  49.189  1.00  0.00           H
ATOM    572  HD3 PRO    38      42.105  31.726  49.767  1.00  0.00           H
ATOM    573  CG  PRO    38      41.167  29.809  49.620  1.00  0.00           C
ATOM    574  HG2 PRO    38      40.133  29.482  49.520  1.00  0.00           H
ATOM    575  HG3 PRO    38      41.452  29.663  50.662  1.00  0.00           H
ATOM    576  CB  PRO    38      42.128  29.162  48.643  1.00  0.00           C
ATOM    577  HB2 PRO    38      41.995  28.092  48.488  1.00  0.00           H
ATOM    578  HB3 PRO    38      43.110  29.321  49.091  1.00  0.00           H
ATOM    579  CA  PRO    38      42.103  29.961  47.337  1.00  0.00           C
ATOM    580  HA  PRO    38      43.102  29.962  46.903  1.00  0.00           H
ATOM    581  C   PRO    38      41.136  29.421  46.282  1.00  0.00           C
ATOM    582  O   PRO    38      40.281  28.585  46.454  1.00  0.00           O
ATOM    583  N   PHE    39      41.355  29.956  45.037  1.00  0.00           N
ATOM    584  H   PHE    39      42.254  30.371  44.839  1.00  0.00           H
ATOM    585  CA  PHE    39      40.465  29.763  43.873  1.00  0.00           C
ATOM    586  HA  PHE    39      39.448  29.774  44.267  1.00  0.00           H
ATOM    587  CB  PHE    39      40.622  30.990  43.000  1.00  0.00           C
ATOM    588  HB2 PHE    39      39.793  31.001  42.293  1.00  0.00           H
ATOM    589  HB3 PHE    39      40.515  31.895  43.599  1.00  0.00           H
ATOM    590  CG  PHE    39      41.860  31.297  42.192  1.00  0.00           C
ATOM    591  CD1 PHE    39      41.822  30.962  40.838  1.00  0.00           C
ATOM    592  HD1 PHE    39      40.940  30.479  40.444  1.00  0.00           H
ATOM    593  CE1 PHE    39      42.918  31.134  39.992  1.00  0.00           C
ATOM    594  HE1 PHE    39      42.909  30.997  38.921  1.00  0.00           H
ATOM    595  CZ  PHE    39      44.063  31.808  40.480  1.00  0.00           C
ATOM    596  HZ  PHE    39      44.952  31.960  39.886  1.00  0.00           H
ATOM    597  CE2 PHE    39      44.018  32.295  41.810  1.00  0.00           C
ATOM    598  HE2 PHE    39      44.926  32.756  42.172  1.00  0.00           H
ATOM    599  CD2 PHE    39      42.926  32.078  42.657  1.00  0.00           C
ATOM    600  HD2 PHE    39      43.052  32.426  43.671  1.00  0.00           H
ATOM    601  C   PHE    39      40.694  28.389  43.236  1.00  0.00           C
ATOM    602  O   PHE    39      41.832  28.012  43.004  1.00  0.00           O
ATOM    603  N   ILE    40      39.581  27.853  42.708  1.00  0.00           N
ATOM    604  H   ILE    40      38.777  28.378  43.019  1.00  0.00           H
ATOM    605  CA  ILE    40      39.533  26.713  41.740  1.00  0.00           C
ATOM    606  HA  ILE    40      40.340  26.003  41.921  1.00  0.00           H
ATOM    607  CB  ILE    40      38.259  25.802  41.871  1.00  0.00           C
ATOM    608  HB  ILE    40      37.347  26.218  41.443  1.00  0.00           H
ATOM    609  CG2 ILE    40      38.438  24.446  41.165  1.00  0.00           C
ATOM    610 HG21 ILE    40      38.186  24.587  40.114  1.00  0.00           H
ATOM    611 HG22 ILE    40      39.398  23.990  41.408  1.00  0.00           H
ATOM    612 HG23 ILE    40      37.886  23.603  41.578  1.00  0.00           H
ATOM    613  CG1 ILE    40      37.998  25.475  43.342  1.00  0.00           C
ATOM    614 HG12 ILE    40      38.033  26.357  43.980  1.00  0.00           H
ATOM    615 HG13 ILE    40      37.034  24.992  43.510  1.00  0.00           H
ATOM    616  CD1 ILE    40      39.083  24.655  44.030  1.00  0.00           C
ATOM    617 HD11 ILE    40      39.041  23.657  43.595  1.00  0.00           H
ATOM    618 HD12 ILE    40      40.085  25.070  43.913  1.00  0.00           H
ATOM    619 HD13 ILE    40      38.958  24.560  45.109  1.00  0.00           H
ATOM    620  C   ILE    40      39.549  27.258  40.325  1.00  0.00           C
ATOM    621  O   ILE    40      38.839  28.216  39.996  1.00  0.00           O
ATOM    622  N   SER    41      40.383  26.582  39.511  1.00  0.00           N
ATOM    623  H   SER    41      41.022  25.907  39.907  1.00  0.00           H
ATOM    624  CA  SER    41      40.211  26.737  38.092  1.00  0.00           C
ATOM    625  HA  SER    41      39.218  27.008  37.732  1.00  0.00           H
ATOM    626  CB  SER    41      41.184  27.907  37.626  1.00  0.00           C
ATOM    627  HB2 SER    41      41.004  28.851  38.141  1.00  0.00           H
ATOM    628  HB3 SER    41      42.215  27.580  37.755  1.00  0.00           H
ATOM    629  OG  SER    41      41.124  28.170  36.294  1.00  0.00           O
ATOM    630  HG  SER    41      41.788  28.803  36.011  1.00  0.00           H
ATOM    631  C   SER    41      40.473  25.418  37.426  1.00  0.00           C
ATOM    632  O   SER    41      41.195  24.550  37.893  1.00  0.00           O
ATOM    633  N   CYX    42      39.939  25.163  36.176  1.00  0.00           N
ATOM    634  H   CYX    42      39.308  25.886  35.866  1.00  0.00           H
ATOM    635  CA  CYX    42      40.007  23.878  35.385  1.00  0.00           C
ATOM    636  HA  CYX    42      40.556  23.127  35.951  1.00  0.00           H
ATOM    637  CB  CYX    42      38.598  23.305  35.051  1.00  0.00           C
ATOM    638  HB2 CYX    42      38.123  23.965  34.326  1.00  0.00           H
ATOM    639  HB3 CYX    42      38.622  22.372  34.489  1.00  0.00           H
ATOM    640  SG  CYX    42      37.519  23.153  36.426  1.00  0.00           S
ATOM    641  C   CYX    42      40.845  23.922  34.087  1.00  0.00           C
ATOM    642  O   CYX    42      41.462  24.926  33.744  1.00  0.00           O
ATOM    643  N   SER    43      40.926  22.768  33.506  1.00  0.00           N
ATOM    644  H   SER    43      40.360  22.008  33.855  1.00  0.00           H
ATOM    645  CA  SER    43      41.699  22.367  32.294  1.00  0.00           C
ATOM    646  HA  SER    43      41.864  23.187  31.595  1.00  0.00           H
ATOM    647  CB  SER    43      43.034  21.826  32.807  1.00  0.00           C
ATOM    648  HB2 SER    43      43.838  21.962  32.084  1.00  0.00           H
ATOM    649  HB3 SER    43      43.351  22.447  33.646  1.00  0.00           H
ATOM    650  OG  SER    43      42.895  20.540  33.338  1.00  0.00           O
ATOM    651  HG  SER    43      42.406  20.550  34.165  1.00  0.00           H
ATOM    652  C   SER    43      41.039  21.331  31.437  1.00  0.00           C
ATOM    653  O   SER    43      39.871  21.039  31.568  1.00  0.00           O
ATOM    654  N   HID    44      41.855  20.648  30.551  1.00  0.00           N
ATOM    655  H   HID    44      42.825  20.931  30.539  1.00  0.00           H
ATOM    656  CA  HID    44      41.430  19.457  29.761  1.00  0.00           C
ATOM    657  HA  HID    44      40.452  19.702  29.347  1.00  0.00           H
ATOM    658  CB  HID    44      42.399  19.149  28.662  1.00  0.00           C
ATOM    659  HB2 HID    44      42.494  20.049  28.055  1.00  0.00           H
ATOM    660  HB3 HID    44      43.419  18.908  28.962  1.00  0.00           H
ATOM    661  CG  HID    44      41.918  18.001  27.816  1.00  0.00           C
ATOM    662  ND1 HID    44      40.591  17.758  27.335  1.00  0.00           N
ATOM    663  HD1 HID    44      39.873  18.463  27.420  1.00  0.00           H
ATOM    664  CE1 HID    44      40.575  16.544  26.792  1.00  0.00           C
ATOM    665  HE1 HID    44      39.649  16.149  26.402  1.00  0.00           H
ATOM    666  NE2 HID    44      41.827  15.963  26.806  1.00  0.00           N
ATOM    667  CD2 HID    44      42.664  16.894  27.515  1.00  0.00           C
ATOM    668  HD2 HID    44      43.692  16.813  27.836  1.00  0.00           H
ATOM    669  C   HID    44      41.144  18.211  30.661  1.00  0.00           C
ATOM    670  O   HID    44      40.062  17.573  30.493  1.00  0.00           O
ATOM    671  N   LEU    45      42.048  17.968  31.579  1.00  0.00           N
ATOM    672  H   LEU    45      42.891  18.518  31.665  1.00  0.00           H
ATOM    673  CA  LEU    45      42.082  16.623  32.321  1.00  0.00           C
ATOM    674  HA  LEU    45      41.291  16.033  31.858  1.00  0.00           H
ATOM    675  CB  LEU    45      43.445  16.011  32.200  1.00  0.00           C
ATOM    676  HB2 LEU    45      44.163  16.558  32.810  1.00  0.00           H
ATOM    677  HB3 LEU    45      43.406  15.030  32.673  1.00  0.00           H
ATOM    678  CG  LEU    45      44.049  15.835  30.811  1.00  0.00           C
ATOM    679  HG  LEU    45      44.003  16.788  30.286  1.00  0.00           H
ATOM    680  CD1 LEU    45      45.472  15.317  30.854  1.00  0.00           C
ATOM    681 HD11 LEU    45      45.641  14.424  31.457  1.00  0.00           H
ATOM    682 HD12 LEU    45      45.733  15.023  29.837  1.00  0.00           H
ATOM    683 HD13 LEU    45      46.171  16.116  31.094  1.00  0.00           H
ATOM    684  CD2 LEU    45      43.246  14.836  29.965  1.00  0.00           C
ATOM    685 HD21 LEU    45      43.119  13.892  30.493  1.00  0.00           H
ATOM    686 HD22 LEU    45      42.220  15.199  29.914  1.00  0.00           H
ATOM    687 HD23 LEU    45      43.706  14.757  28.979  1.00  0.00           H
ATOM    688  C   LEU    45      41.724  16.743  33.834  1.00  0.00           C
ATOM    689  O   LEU    45      41.529  15.752  34.506  1.00  0.00           O
ATOM    690  N   GLU    46      41.673  17.940  34.405  1.00  0.00           N
ATOM    691  H   GLU    46      41.760  18.789  33.864  1.00  0.00           H
ATOM    692  CA  GLU    46      41.255  18.115  35.851  1.00  0.00           C
ATOM    693  HA  GLU    46      40.426  17.524  36.237  1.00  0.00           H
ATOM    694  CB  GLU    46      42.489  17.657  36.743  1.00  0.00           C
ATOM    695  HB2 GLU    46      42.336  17.813  37.811  1.00  0.00           H
ATOM    696  HB3 GLU    46      42.528  16.568  36.737  1.00  0.00           H
ATOM    697  CG  GLU    46      43.902  18.113  36.349  1.00  0.00           C
ATOM    698  HG2 GLU    46      44.197  17.472  35.517  1.00  0.00           H
ATOM    699  HG3 GLU    46      43.876  19.176  36.106  1.00  0.00           H
ATOM    700  CD  GLU    46      44.829  17.844  37.517  1.00  0.00           C
ATOM    701  OE1 GLU    46      45.719  18.767  37.848  1.00  0.00           O
ATOM    702  OE2 GLU    46      44.935  16.661  37.901  1.00  0.00           O
ATOM    703  C   GLU    46      41.002  19.607  36.207  1.00  0.00           C
ATOM    704  O   GLU    46      41.348  20.497  35.427  1.00  0.00           O
ATOM    705  N   CYX    47      40.558  19.756  37.462  1.00  0.00           N
ATOM    706  H   CYX    47      40.610  18.889  37.979  1.00  0.00           H
ATOM    707  CA  CYX    47      40.541  21.080  38.093  1.00  0.00           C
ATOM    708  HA  CYX    47      40.920  21.799  37.368  1.00  0.00           H
ATOM    709  CB  CYX    47      39.157  21.449  38.497  1.00  0.00           C
ATOM    710  HB2 CYX    47      38.850  20.873  39.369  1.00  0.00           H
ATOM    711  HB3 CYX    47      39.109  22.520  38.696  1.00  0.00           H
ATOM    712  SG  CYX    47      37.831  21.277  37.224  1.00  0.00           S
ATOM    713  C   CYX    47      41.633  21.151  39.176  1.00  0.00           C
ATOM    714  O   CYX    47      41.960  20.131  39.758  1.00  0.00           O
ATOM    715  N   ARG    48      42.188  22.372  39.443  1.00  0.00           N
ATOM    716  H   ARG    48      41.899  23.237  39.007  1.00  0.00           H
ATOM    717  CA  ARG    48      43.278  22.570  40.465  1.00  0.00           C
ATOM    718  HA  ARG    48      43.237  21.787  41.222  1.00  0.00           H
ATOM    719  CB  ARG    48      44.636  22.473  39.727  1.00  0.00           C
ATOM    720  HB2 ARG    48      44.689  21.575  39.112  1.00  0.00           H
ATOM    721  HB3 ARG    48      44.743  23.316  39.045  1.00  0.00           H
ATOM    722  CG  ARG    48      45.812  22.550  40.614  1.00  0.00           C
ATOM    723  HG2 ARG    48      45.814  23.488  41.169  1.00  0.00           H
ATOM    724  HG3 ARG    48      45.723  21.735  41.332  1.00  0.00           H
ATOM    725  CD  ARG    48      47.146  22.277  39.826  1.00  0.00           C
ATOM    726  HD2 ARG    48      47.014  21.314  39.332  1.00  0.00           H
ATOM    727  HD3 ARG    48      47.242  23.052  39.066  1.00  0.00           H
ATOM    728  NE  ARG    48      48.308  22.400  40.775  1.00  0.00           N
ATOM    729  HE  ARG    48      48.613  23.338  40.990  1.00  0.00           H
ATOM    730  CZ  ARG    48      48.891  21.366  41.351  1.00  0.00           C
ATOM    731  NH1 ARG    48      49.923  21.689  42.049  1.00  0.00           N
ATOM    732 HH11 ARG    48      50.135  22.672  41.951  1.00  0.00           H
ATOM    733 HH12 ARG    48      50.303  21.023  42.706  1.00  0.00           H
ATOM    734  NH2 ARG    48      48.462  20.130  41.265  1.00  0.00           N
ATOM    735 HH21 ARG    48      47.565  19.935  40.844  1.00  0.00           H
ATOM    736 HH22 ARG    48      48.851  19.319  41.725  1.00  0.00           H
ATOM    737  C   ARG    48      43.024  23.883  41.261  1.00  0.00           C
ATOM    738  O   ARG    48      42.381  24.806  40.705  1.00  0.00           O
ATOM    739  N   THR    49      43.577  24.060  42.487  1.00  0.00           N
ATOM    740  H   THR    49      44.145  23.320  42.874  1.00  0.00           H
ATOM    741  CA  THR    49      43.415  25.139  43.430  1.00  0.00           C
ATOM    742  HA  THR    49      42.527  25.706  43.151  1.00  0.00           H
ATOM    743  CB  THR    49      43.324  24.653  44.816  1.00  0.00           C
ATOM    744  HB  THR    49      44.322  24.435  45.199  1.00  0.00           H
ATOM    745  CG2 THR    49      42.629  25.739  45.770  1.00  0.00           C
ATOM    746 HG21 THR    49      41.575  25.962  45.603  1.00  0.00           H
ATOM    747 HG22 THR    49      42.732  25.506  46.830  1.00  0.00           H
ATOM    748 HG23 THR    49      43.171  26.668  45.595  1.00  0.00           H
ATOM    749  OG1 THR    49      42.453  23.509  44.947  1.00  0.00           O
ATOM    750  HG1 THR    49      42.983  22.747  45.187  1.00  0.00           H
ATOM    751  C   THR    49      44.624  26.076  43.409  1.00  0.00           C
ATOM    752  O   THR    49      45.736  25.535  43.396  1.00  0.00           O
ATOM    753  N   PHE    50      44.515  27.401  43.472  1.00  0.00           N
ATOM    754  H   PHE    50      43.568  27.734  43.367  1.00  0.00           H
ATOM    755  CA  PHE    50      45.559  28.417  43.304  1.00  0.00           C
ATOM    756  HA  PHE    50      46.517  27.907  43.409  1.00  0.00           H
ATOM    757  CB  PHE    50      45.209  28.934  41.936  1.00  0.00           C
ATOM    758  HB2 PHE    50      44.168  29.214  41.772  1.00  0.00           H
ATOM    759  HB3 PHE    50      45.871  29.789  41.796  1.00  0.00           H
ATOM    760  CG  PHE    50      45.571  27.954  40.799  1.00  0.00           C
ATOM    761  CD1 PHE    50      44.550  27.180  40.293  1.00  0.00           C
ATOM    762  HD1 PHE    50      43.551  27.435  40.617  1.00  0.00           H
ATOM    763  CE1 PHE    50      44.717  26.264  39.276  1.00  0.00           C
ATOM    764  HE1 PHE    50      43.890  25.688  38.887  1.00  0.00           H
ATOM    765  CZ  PHE    50      46.007  26.109  38.704  1.00  0.00           C
ATOM    766  HZ  PHE    50      46.200  25.367  37.944  1.00  0.00           H
ATOM    767  CE2 PHE    50      47.146  26.909  39.196  1.00  0.00           C
ATOM    768  HE2 PHE    50      48.133  26.795  38.771  1.00  0.00           H
ATOM    769  CD2 PHE    50      46.903  27.780  40.312  1.00  0.00           C
ATOM    770  HD2 PHE    50      47.601  28.550  40.604  1.00  0.00           H
ATOM    771  C   PHE    50      45.320  29.497  44.316  1.00  0.00           C
ATOM    772  O   PHE    50      44.192  29.970  44.478  1.00  0.00           O
ATOM    773  N   PHE    51      46.364  29.789  45.100  1.00  0.00           N
ATOM    774  H   PHE    51      47.162  29.203  44.899  1.00  0.00           H
ATOM    775  CA  PHE    51      46.317  30.674  46.245  1.00  0.00           C
ATOM    776  HA  PHE    51      45.462  31.322  46.052  1.00  0.00           H
ATOM    777  CB  PHE    51      46.079  29.719  47.400  1.00  0.00           C
ATOM    778  HB2 PHE    51      45.758  30.321  48.250  1.00  0.00           H
ATOM    779  HB3 PHE    51      45.233  29.067  47.179  1.00  0.00           H
ATOM    780  CG  PHE    51      47.223  28.799  47.803  1.00  0.00           C
ATOM    781  CD1 PHE    51      48.176  29.320  48.703  1.00  0.00           C
ATOM    782  HD1 PHE    51      48.062  30.313  49.111  1.00  0.00           H
ATOM    783  CE1 PHE    51      49.205  28.427  49.152  1.00  0.00           C
ATOM    784  HE1 PHE    51      49.979  28.793  49.812  1.00  0.00           H
ATOM    785  CZ  PHE    51      49.356  27.105  48.640  1.00  0.00           C
ATOM    786  HZ  PHE    51      50.167  26.528  49.059  1.00  0.00           H
ATOM    787  CE2 PHE    51      48.429  26.609  47.783  1.00  0.00           C
ATOM    788  HE2 PHE    51      48.423  25.560  47.530  1.00  0.00           H
ATOM    789  CD2 PHE    51      47.396  27.509  47.326  1.00  0.00           C
ATOM    790  HD2 PHE    51      46.546  27.033  46.860  1.00  0.00           H
ATOM    791  C   PHE    51      47.523  31.576  46.444  1.00  0.00           C
ATOM    792  O   PHE    51      48.565  31.411  45.742  1.00  0.00           O
ATOM    793  N   LEU    52      47.476  32.500  47.439  1.00  0.00           N
ATOM    794  H   LEU    52      46.653  32.495  48.023  1.00  0.00           H
ATOM    795  CA  LEU    52      48.524  33.483  47.784  1.00  0.00           C
ATOM    796  HA  LEU    52      49.367  33.237  47.136  1.00  0.00           H
ATOM    797  CB  LEU    52      48.118  34.928  47.509  1.00  0.00           C
ATOM    798  HB2 LEU    52      47.159  35.108  47.993  1.00  0.00           H
ATOM    799  HB3 LEU    52      48.931  35.564  47.860  1.00  0.00           H
ATOM    800  CG  LEU    52      47.800  35.335  46.089  1.00  0.00           C
ATOM    801  HG  LEU    52      46.948  34.777  45.700  1.00  0.00           H
ATOM    802  CD1 LEU    52      47.617  36.845  45.976  1.00  0.00           C
ATOM    803 HD11 LEU    52      48.602  37.309  46.006  1.00  0.00           H
ATOM    804 HD12 LEU    52      47.215  37.081  44.990  1.00  0.00           H
ATOM    805 HD13 LEU    52      46.872  37.189  46.693  1.00  0.00           H
ATOM    806  CD2 LEU    52      49.052  35.140  45.261  1.00  0.00           C
ATOM    807 HD21 LEU    52      49.996  35.320  45.776  1.00  0.00           H
ATOM    808 HD22 LEU    52      48.963  34.095  44.963  1.00  0.00           H
ATOM    809 HD23 LEU    52      49.072  35.751  44.359  1.00  0.00           H
ATOM    810  C   LEU    52      48.925  33.367  49.246  1.00  0.00           C
ATOM    811  O   LEU    52      48.078  33.354  50.157  1.00  0.00           O
ATOM    812  N   THR    53      50.260  33.193  49.475  1.00  0.00           N
ATOM    813  H   THR    53      50.886  33.309  48.691  1.00  0.00           H
ATOM    814  CA  THR    53      50.822  33.096  50.783  1.00  0.00           C
ATOM    815  HA  THR    53      50.155  33.552  51.514  1.00  0.00           H
ATOM    816  CB  THR    53      50.972  31.655  51.126  1.00  0.00           C
ATOM    817  HB  THR    53      50.108  31.039  50.877  1.00  0.00           H
ATOM    818  CG2 THR    53      52.159  31.000  50.311  1.00  0.00           C
ATOM    819 HG21 THR    53      53.131  31.316  50.689  1.00  0.00           H
ATOM    820 HG22 THR    53      52.005  29.922  50.276  1.00  0.00           H
ATOM    821 HG23 THR    53      52.060  31.215  49.247  1.00  0.00           H
ATOM    822  OG1 THR    53      51.404  31.546  52.487  1.00  0.00           O
ATOM    823  HG1 THR    53      50.570  31.473  52.957  1.00  0.00           H
ATOM    824  C   THR    53      52.166  33.858  50.878  1.00  0.00           C
ATOM    825  O   THR    53      52.823  34.135  49.842  1.00  0.00           O
ATOM    826  N   GLN    54      52.586  34.309  52.062  1.00  0.00           N
ATOM    827  H   GLN    54      51.956  34.237  52.849  1.00  0.00           H
ATOM    828  CA  GLN    54      53.911  34.812  52.342  1.00  0.00           C
ATOM    829  HA  GLN    54      54.256  35.322  51.442  1.00  0.00           H
ATOM    830  CB  GLN    54      53.829  35.854  53.485  1.00  0.00           C
ATOM    831  HB2 GLN    54      53.385  35.362  54.351  1.00  0.00           H
ATOM    832  HB3 GLN    54      54.885  36.055  53.663  1.00  0.00           H
ATOM    833  CG  GLN    54      53.165  37.184  53.111  1.00  0.00           C
ATOM    834  HG2 GLN    54      53.603  37.947  53.754  1.00  0.00           H
ATOM    835  HG3 GLN    54      53.501  37.532  52.133  1.00  0.00           H
ATOM    836  CD  GLN    54      51.643  37.283  53.171  1.00  0.00           C
ATOM    837  OE1 GLN    54      50.887  36.395  53.550  1.00  0.00           O
ATOM    838  NE2 GLN    54      51.041  38.439  52.886  1.00  0.00           N
ATOM    839 HE21 GLN    54      51.538  39.272  52.602  1.00  0.00           H
ATOM    840 HE22 GLN    54      50.036  38.445  52.789  1.00  0.00           H
ATOM    841  C   GLN    54      54.806  33.562  52.778  1.00  0.00           C
ATOM    842  O   GLN    54      56.007  33.696  53.054  1.00  0.00           O
ATOM    843  N   GLY    55      54.215  32.389  52.896  1.00  0.00           N
ATOM    844  H   GLY    55      53.235  32.376  52.651  1.00  0.00           H
ATOM    845  CA  GLY    55      54.925  31.112  53.170  1.00  0.00           C
ATOM    846  HA2 GLY    55      54.238  30.454  52.637  1.00  0.00           H
ATOM    847  HA3 GLY    55      55.958  31.070  52.828  1.00  0.00           H
ATOM    848  C   GLY    55      54.800  30.706  54.658  1.00  0.00           C
ATOM    849  O   GLY    55      55.302  29.679  55.183  1.00  0.00           O
ATOM    850  N   ALA    56      54.052  31.472  55.498  1.00  0.00           N
ATOM    851  H   ALA    56      53.587  32.272  55.094  1.00  0.00           H
ATOM    852  CA  ALA    56      53.680  31.189  56.865  1.00  0.00           C
ATOM    853  HA  ALA    56      54.536  30.792  57.410  1.00  0.00           H
ATOM    854  CB  ALA    56      53.380  32.443  57.673  1.00  0.00           C
ATOM    855  HB1 ALA    56      54.041  33.223  57.293  1.00  0.00           H
ATOM    856  HB2 ALA    56      52.434  32.852  57.318  1.00  0.00           H
ATOM    857  HB3 ALA    56      53.478  32.288  58.746  1.00  0.00           H
ATOM    858  C   ALA    56      52.603  30.189  57.082  1.00  0.00           C
ATOM    859  O   ALA    56      51.588  30.161  56.446  1.00  0.00           O
ATOM    860  N   LEU    57      52.636  29.536  58.220  1.00  0.00           N
ATOM    861  H   LEU    57      53.427  29.681  58.830  1.00  0.00           H
ATOM    862  CA  LEU    57      51.742  28.407  58.592  1.00  0.00           C
ATOM    863  HA  LEU    57      51.210  28.003  57.731  1.00  0.00           H
ATOM    864  CB  LEU    57      52.644  27.231  58.971  1.00  0.00           C
ATOM    865  HB2 LEU    57      53.170  27.640  59.834  1.00  0.00           H
ATOM    866  HB3 LEU    57      52.006  26.387  59.231  1.00  0.00           H
ATOM    867  CG  LEU    57      53.675  26.625  58.064  1.00  0.00           C
ATOM    868  HG  LEU    57      54.538  27.290  58.007  1.00  0.00           H
ATOM    869  CD1 LEU    57      54.184  25.334  58.594  1.00  0.00           C
ATOM    870 HD11 LEU    57      54.443  25.427  59.649  1.00  0.00           H
ATOM    871 HD12 LEU    57      53.422  24.578  58.405  1.00  0.00           H
ATOM    872 HD13 LEU    57      55.074  25.029  58.043  1.00  0.00           H
ATOM    873  CD2 LEU    57      53.204  26.295  56.652  1.00  0.00           C
ATOM    874 HD21 LEU    57      52.273  25.731  56.711  1.00  0.00           H
ATOM    875 HD22 LEU    57      53.147  27.151  55.979  1.00  0.00           H
ATOM    876 HD23 LEU    57      53.924  25.647  56.154  1.00  0.00           H
ATOM    877  C   LEU    57      50.725  28.775  59.658  1.00  0.00           C
ATOM    878  O   LEU    57      50.856  29.750  60.410  1.00  0.00           O
ATOM    879  N   LEU    58      49.545  28.123  59.608  1.00  0.00           N
ATOM    880  H   LEU    58      49.417  27.351  58.971  1.00  0.00           H
ATOM    881  CA  LEU    58      48.528  28.123  60.669  1.00  0.00           C
ATOM    882  HA  LEU    58      48.153  29.135  60.821  1.00  0.00           H
ATOM    883  CB  LEU    58      47.327  27.268  60.176  1.00  0.00           C
ATOM    884  HB2 LEU    58      47.729  26.309  59.845  1.00  0.00           H
ATOM    885  HB3 LEU    58      46.727  27.017  61.050  1.00  0.00           H
ATOM    886  CG  LEU    58      46.540  27.775  58.945  1.00  0.00           C
ATOM    887  HG  LEU    58      47.308  27.953  58.192  1.00  0.00           H
ATOM    888  CD1 LEU    58      45.618  26.632  58.469  1.00  0.00           C
ATOM    889 HD11 LEU    58      45.388  26.785  57.414  1.00  0.00           H
ATOM    890 HD12 LEU    58      46.142  25.683  58.581  1.00  0.00           H
ATOM    891 HD13 LEU    58      44.668  26.552  58.997  1.00  0.00           H
ATOM    892  CD2 LEU    58      45.715  29.108  59.205  1.00  0.00           C
ATOM    893 HD21 LEU    58      44.977  28.855  59.965  1.00  0.00           H
ATOM    894 HD22 LEU    58      46.407  29.858  59.587  1.00  0.00           H
ATOM    895 HD23 LEU    58      45.350  29.492  58.252  1.00  0.00           H
ATOM    896  C   LEU    58      49.114  27.429  61.967  1.00  0.00           C
ATOM    897  O   LEU    58      49.989  26.572  61.822  1.00  0.00           O
ATOM    898  N   ASN    59      48.750  27.870  63.126  1.00  0.00           N
ATOM    899  H   ASN    59      48.236  28.733  63.227  1.00  0.00           H
ATOM    900  CA  ASN    59      49.217  27.454  64.439  1.00  0.00           C
ATOM    901  HA  ASN    59      48.737  28.149  65.129  1.00  0.00           H
ATOM    902  CB  ASN    59      48.613  26.058  64.765  1.00  0.00           C
ATOM    903  HB2 ASN    59      47.618  25.867  64.362  1.00  0.00           H
ATOM    904  HB3 ASN    59      49.158  25.297  64.207  1.00  0.00           H
ATOM    905  CG  ASN    59      48.762  25.664  66.264  1.00  0.00           C
ATOM    906  OD1 ASN    59      48.327  26.303  67.177  1.00  0.00           O
ATOM    907  ND2 ASN    59      49.628  24.734  66.521  1.00  0.00           N
ATOM    908 HD21 ASN    59      49.856  24.555  67.488  1.00  0.00           H
ATOM    909 HD22 ASN    59      50.125  24.132  65.880  1.00  0.00           H
ATOM    910  C   ASN    59      50.712  27.621  64.716  1.00  0.00           C
ATOM    911  O   ASN    59      51.333  27.053  65.585  1.00  0.00           O
ATOM    912  N   ASP    60      51.311  28.589  63.955  1.00  0.00           N
ATOM    913  H   ASP    60      50.823  29.025  63.185  1.00  0.00           H
ATOM    914  CA  ASP    60      52.694  28.952  64.156  1.00  0.00           C
ATOM    915  HA  ASP    60      53.264  28.025  64.223  1.00  0.00           H
ATOM    916  CB  ASP    60      53.284  29.784  62.991  1.00  0.00           C
ATOM    917  HB2 ASP    60      53.073  29.250  62.063  1.00  0.00           H
ATOM    918  HB3 ASP    60      52.684  30.695  62.961  1.00  0.00           H
ATOM    919  CG  ASP    60      54.713  30.089  63.099  1.00  0.00           C
ATOM    920  OD1 ASP    60      55.486  29.584  63.914  1.00  0.00           O
ATOM    921  OD2 ASP    60      55.212  30.880  62.261  1.00  0.00           O
ATOM    922  C   ASP    60      52.899  29.748  65.485  1.00  0.00           C
ATOM    923  O   ASP    60      52.058  30.625  65.695  1.00  0.00           O
ATOM    924  N   LYS    61      53.772  29.282  66.371  1.00  0.00           N
ATOM    925  H   LYS    61      54.280  28.457  66.083  1.00  0.00           H
ATOM    926  CA  LYS    61      54.161  29.967  67.670  1.00  0.00           C
ATOM    927  HA  LYS    61      53.170  30.099  68.105  1.00  0.00           H
ATOM    928  CB  LYS    61      54.906  29.010  68.621  1.00  0.00           C
ATOM    929  HB2 LYS    61      55.139  29.404  69.609  1.00  0.00           H
ATOM    930  HB3 LYS    61      54.350  28.074  68.677  1.00  0.00           H
ATOM    931  CG  LYS    61      56.272  28.727  68.050  1.00  0.00           C
ATOM    932  HG2 LYS    61      56.211  28.310  67.045  1.00  0.00           H
ATOM    933  HG3 LYS    61      56.841  29.657  68.070  1.00  0.00           H
ATOM    934  CD  LYS    61      56.845  27.623  68.902  1.00  0.00           C
ATOM    935  HD2 LYS    61      56.580  27.736  69.954  1.00  0.00           H
ATOM    936  HD3 LYS    61      56.391  26.703  68.534  1.00  0.00           H
ATOM    937  CE  LYS    61      58.371  27.526  68.787  1.00  0.00           C
ATOM    938  HE2 LYS    61      58.636  27.058  67.839  1.00  0.00           H
ATOM    939  HE3 LYS    61      58.691  28.567  68.766  1.00  0.00           H
ATOM    940  NZ  LYS    61      59.042  26.754  69.907  1.00  0.00           N
ATOM    941  HZ1 LYS    61      60.023  26.689  69.674  1.00  0.00           H
ATOM    942  HZ2 LYS    61      58.983  27.194  70.813  1.00  0.00           H
ATOM    943  HZ3 LYS    61      58.617  25.845  70.029  1.00  0.00           H
ATOM    944  C   LYS    61      54.824  31.365  67.469  1.00  0.00           C
ATOM    945  O   LYS    61      55.411  31.917  68.380  1.00  0.00           O
ATOM    946  N   HIP    62      54.805  31.911  66.213  1.00  0.00           N
ATOM    947  H   HIP    62      54.369  31.404  65.457  1.00  0.00           H
ATOM    948  CA  HIP    62      55.333  33.269  65.931  1.00  0.00           C
ATOM    949  HA  HIP    62      55.554  33.789  66.863  1.00  0.00           H
ATOM    950  CB  HIP    62      56.554  33.062  65.019  1.00  0.00           C
ATOM    951  HB2 HIP    62      56.140  32.636  64.103  1.00  0.00           H
ATOM    952  HB3 HIP    62      56.862  34.051  64.678  1.00  0.00           H
ATOM    953  CG  HIP    62      57.671  32.189  65.496  1.00  0.00           C
ATOM    954  ND1 HIP    62      57.717  30.782  65.324  1.00  0.00           N
ATOM    955  HD1 HIP    62      57.072  30.275  64.733  1.00  0.00           H
ATOM    956  CE1 HIP    62      58.764  30.295  66.049  1.00  0.00           C
ATOM    957  HE1 HIP    62      59.090  29.268  66.117  1.00  0.00           H
ATOM    958  NE2 HIP    62      59.283  31.325  66.702  1.00  0.00           N
ATOM    959  HE2 HIP    62      60.097  31.231  67.291  1.00  0.00           H
ATOM    960  CD2 HIP    62      58.595  32.451  66.444  1.00  0.00           C
ATOM    961  HD2 HIP    62      58.725  33.407  66.930  1.00  0.00           H
ATOM    962  C   HIP    62      54.288  34.255  65.342  1.00  0.00           C
ATOM    963  O   HIP    62      53.336  33.747  64.721  1.00  0.00           O
ATOM    964  N   SER    63      54.419  35.532  65.615  1.00  0.00           N
ATOM    965  H   SER    63      55.226  35.912  66.090  1.00  0.00           H
ATOM    966  CA  SER    63      53.668  36.634  64.915  1.00  0.00           C
ATOM    967  HA  SER    63      52.633  36.299  64.841  1.00  0.00           H
ATOM    968  CB  SER    63      53.809  37.942  65.668  1.00  0.00           C
ATOM    969  HB2 SER    63      53.297  38.711  65.090  1.00  0.00           H
ATOM    970  HB3 SER    63      53.477  37.807  66.698  1.00  0.00           H
ATOM    971  OG  SER    63      55.225  38.291  65.681  1.00  0.00           O
ATOM    972  HG  SER    63      55.356  38.968  66.349  1.00  0.00           H
ATOM    973  C   SER    63      54.138  36.775  63.418  1.00  0.00           C
ATOM    974  O   SER    63      53.435  37.232  62.540  1.00  0.00           O
ATOM    975  N   ASN    64      55.392  36.446  63.272  1.00  0.00           N
ATOM    976  H   ASN    64      55.938  36.132  64.061  1.00  0.00           H
ATOM    977  CA  ASN    64      56.145  36.699  62.099  1.00  0.00           C
ATOM    978  HA  ASN    64      57.189  36.494  62.339  1.00  0.00           H
ATOM    979  CB  ASN    64      55.718  35.768  60.913  1.00  0.00           C
ATOM    980  HB2 ASN    64      54.729  36.063  60.566  1.00  0.00           H
ATOM    981  HB3 ASN    64      56.425  35.946  60.102  1.00  0.00           H
ATOM    982  CG  ASN    64      55.731  34.300  61.344  1.00  0.00           C
ATOM    983  OD1 ASN    64      56.731  33.699  61.656  1.00  0.00           O
ATOM    984  ND2 ASN    64      54.570  33.697  61.457  1.00  0.00           N
ATOM    985 HD21 ASN    64      54.670  32.750  61.792  1.00  0.00           H
ATOM    986 HD22 ASN    64      53.742  34.151  61.100  1.00  0.00           H
ATOM    987  C   ASN    64      56.282  38.148  61.643  1.00  0.00           C
ATOM    988  O   ASN    64      56.610  38.410  60.502  1.00  0.00           O
ATOM    989  N   GLY    65      56.160  39.176  62.491  1.00  0.00           N
ATOM    990  H   GLY    65      55.869  38.863  63.405  1.00  0.00           H
ATOM    991  CA  GLY    65      56.326  40.619  62.099  1.00  0.00           C
ATOM    992  HA2 GLY    65      56.534  41.075  63.067  1.00  0.00           H
ATOM    993  HA3 GLY    65      57.154  40.708  61.397  1.00  0.00           H
ATOM    994  C   GLY    65      55.046  41.165  61.351  1.00  0.00           C
ATOM    995  O   GLY    65      55.079  42.156  60.656  1.00  0.00           O
ATOM    996  N   THR    66      53.870  40.570  61.448  1.00  0.00           N
ATOM    997  H   THR    66      53.871  39.783  62.082  1.00  0.00           H
ATOM    998  CA  THR    66      52.512  40.939  60.944  1.00  0.00           C
ATOM    999  HA  THR    66      51.970  39.996  61.021  1.00  0.00           H
ATOM   1000  CB  THR    66      51.761  41.963  61.794  1.00  0.00           C
ATOM   1001  HB  THR    66      52.388  42.846  61.921  1.00  0.00           H
ATOM   1002  CG2 THR    66      50.351  42.344  61.435  1.00  0.00           C
ATOM   1003 HG21 THR    66      50.416  43.002  60.568  1.00  0.00           H
ATOM   1004 HG22 THR    66      49.850  41.435  61.103  1.00  0.00           H
ATOM   1005 HG23 THR    66      49.772  42.837  62.216  1.00  0.00           H
ATOM   1006  OG1 THR    66      51.538  41.255  63.036  1.00  0.00           O
ATOM   1007  HG1 THR    66      52.372  41.165  63.504  1.00  0.00           H
ATOM   1008  C   THR    66      52.533  41.352  59.449  1.00  0.00           C
ATOM   1009  O   THR    66      52.641  42.555  59.057  1.00  0.00           O
ATOM   1010  N   VAL    67      52.574  40.337  58.599  1.00  0.00           N
ATOM   1011  H   VAL    67      52.384  39.446  59.034  1.00  0.00           H
ATOM   1012  CA  VAL    67      52.750  40.367  57.163  1.00  0.00           C
ATOM   1013  HA  VAL    67      53.713  40.835  56.962  1.00  0.00           H
ATOM   1014  CB  VAL    67      52.862  39.055  56.424  1.00  0.00           C
ATOM   1015  HB  VAL    67      53.100  39.273  55.383  1.00  0.00           H
ATOM   1016  CG1 VAL    67      54.029  38.249  56.981  1.00  0.00           C
ATOM   1017 HG11 VAL    67      54.914  38.875  56.867  1.00  0.00           H
ATOM   1018 HG12 VAL    67      53.778  37.902  57.983  1.00  0.00           H
ATOM   1019 HG13 VAL    67      54.285  37.331  56.452  1.00  0.00           H
ATOM   1020  CG2 VAL    67      51.525  38.236  56.461  1.00  0.00           C
ATOM   1021 HG21 VAL    67      51.709  37.284  55.962  1.00  0.00           H
ATOM   1022 HG22 VAL    67      51.156  38.001  57.461  1.00  0.00           H
ATOM   1023 HG23 VAL    67      50.699  38.710  55.931  1.00  0.00           H
ATOM   1024  C   VAL    67      51.719  41.340  56.427  1.00  0.00           C
ATOM   1025  O   VAL    67      50.528  41.407  56.872  1.00  0.00           O
ATOM   1026  N   LYS    68      52.172  41.994  55.310  1.00  0.00           N
ATOM   1027  H   LYS    68      53.124  41.828  55.013  1.00  0.00           H
ATOM   1028  CA  LYS    68      51.480  43.100  54.593  1.00  0.00           C
ATOM   1029  HA  LYS    68      50.626  43.494  55.144  1.00  0.00           H
ATOM   1030  CB  LYS    68      52.522  44.254  54.484  1.00  0.00           C
ATOM   1031  HB2 LYS    68      53.485  43.963  54.069  1.00  0.00           H
ATOM   1032  HB3 LYS    68      52.080  44.938  53.758  1.00  0.00           H
ATOM   1033  CG  LYS    68      52.687  44.982  55.843  1.00  0.00           C
ATOM   1034  HG2 LYS    68      51.706  45.342  56.151  1.00  0.00           H
ATOM   1035  HG3 LYS    68      53.230  44.261  56.454  1.00  0.00           H
ATOM   1036  CD  LYS    68      53.549  46.257  55.771  1.00  0.00           C
ATOM   1037  HD2 LYS    68      53.955  46.441  56.767  1.00  0.00           H
ATOM   1038  HD3 LYS    68      54.484  46.083  55.239  1.00  0.00           H
ATOM   1039  CE  LYS    68      52.743  47.440  55.316  1.00  0.00           C
ATOM   1040  HE2 LYS    68      52.495  47.272  54.268  1.00  0.00           H
ATOM   1041  HE3 LYS    68      51.789  47.376  55.839  1.00  0.00           H
ATOM   1042  NZ  LYS    68      53.596  48.651  55.396  1.00  0.00           N
ATOM   1043  HZ1 LYS    68      54.179  48.677  56.221  1.00  0.00           H
ATOM   1044  HZ2 LYS    68      54.276  48.607  54.649  1.00  0.00           H
ATOM   1045  HZ3 LYS    68      53.024  49.477  55.301  1.00  0.00           H
ATOM   1046  C   LYS    68      50.986  42.638  53.183  1.00  0.00           C
ATOM   1047  O   LYS    68      51.438  41.634  52.651  1.00  0.00           O
ATOM   1048  N   ASP    69      49.933  43.269  52.662  1.00  0.00           N
ATOM   1049  H   ASP    69      49.600  44.093  53.141  1.00  0.00           H
ATOM   1050  CA  ASP    69      49.101  42.767  51.499  1.00  0.00           C
ATOM   1051  HA  ASP    69      48.699  41.804  51.814  1.00  0.00           H
ATOM   1052  CB  ASP    69      47.793  43.538  51.419  1.00  0.00           C
ATOM   1053  HB2 ASP    69      47.886  44.623  51.371  1.00  0.00           H
ATOM   1054  HB3 ASP    69      47.198  43.163  50.587  1.00  0.00           H
ATOM   1055  CG  ASP    69      46.871  43.306  52.624  1.00  0.00           C
ATOM   1056  OD1 ASP    69      47.201  42.812  53.749  1.00  0.00           O
ATOM   1057  OD2 ASP    69      45.724  43.767  52.508  1.00  0.00           O
ATOM   1058  C   ASP    69      49.774  42.686  50.093  1.00  0.00           C
ATOM   1059  O   ASP    69      49.462  41.761  49.295  1.00  0.00           O
ATOM   1060  N   ARG    70      50.652  43.670  49.739  1.00  0.00           N
ATOM   1061  H   ARG    70      50.897  44.383  50.411  1.00  0.00           H
ATOM   1062  CA  ARG    70      51.507  43.719  48.539  1.00  0.00           C
ATOM   1063  HA  ARG    70      51.046  43.042  47.819  1.00  0.00           H
ATOM   1064  CB  ARG    70      51.381  45.133  47.932  1.00  0.00           C
ATOM   1065  HB2 ARG    70      51.878  45.906  48.518  1.00  0.00           H
ATOM   1066  HB3 ARG    70      51.847  45.110  46.946  1.00  0.00           H
ATOM   1067  CG  ARG    70      49.847  45.472  47.778  1.00  0.00           C
ATOM   1068  HG2 ARG    70      49.386  44.508  47.562  1.00  0.00           H
ATOM   1069  HG3 ARG    70      49.460  45.827  48.732  1.00  0.00           H
ATOM   1070  CD  ARG    70      49.573  46.502  46.676  1.00  0.00           C
ATOM   1071  HD2 ARG    70      49.952  46.173  45.709  1.00  0.00           H
ATOM   1072  HD3 ARG    70      48.489  46.466  46.558  1.00  0.00           H
ATOM   1073  NE  ARG    70      50.124  47.754  47.025  1.00  0.00           N
ATOM   1074  HE  ARG    70      50.858  48.230  46.520  1.00  0.00           H
ATOM   1075  CZ  ARG    70      49.525  48.600  47.840  1.00  0.00           C
ATOM   1076  NH1 ARG    70      50.000  49.797  47.892  1.00  0.00           N
ATOM   1077 HH11 ARG    70      50.933  49.979  47.552  1.00  0.00           H
ATOM   1078 HH12 ARG    70      49.436  50.618  48.057  1.00  0.00           H
ATOM   1079  NH2 ARG    70      48.463  48.351  48.490  1.00  0.00           N
ATOM   1080 HH21 ARG    70      48.121  47.404  48.562  1.00  0.00           H
ATOM   1081 HH22 ARG    70      47.953  49.058  49.000  1.00  0.00           H
ATOM   1082  C   ARG    70      52.960  43.297  48.790  1.00  0.00           C
ATOM   1083  O   ARG    70      53.851  43.845  48.174  1.00  0.00           O
ATOM   1084  N   SER    71      53.174  42.424  49.714  1.00  0.00           N
ATOM   1085  H   SER    71      52.327  42.198  50.217  1.00  0.00           H
ATOM   1086  CA  SER    71      54.486  42.059  50.149  1.00  0.00           C
ATOM   1087  HA  SER    71      54.846  43.074  50.319  1.00  0.00           H
ATOM   1088  CB  SER    71      54.444  41.192  51.447  1.00  0.00           C
ATOM   1089  HB2 SER    71      54.264  41.831  52.311  1.00  0.00           H
ATOM   1090  HB3 SER    71      53.678  40.442  51.253  1.00  0.00           H
ATOM   1091  OG  SER    71      55.702  40.530  51.582  1.00  0.00           O
ATOM   1092  HG  SER    71      55.647  40.113  52.445  1.00  0.00           H
ATOM   1093  C   SER    71      55.240  41.379  49.011  1.00  0.00           C
ATOM   1094  O   SER    71      54.643  40.528  48.280  1.00  0.00           O
ATOM   1095  N   PRO    72      56.531  41.723  48.822  1.00  0.00           N
ATOM   1096  CD  PRO    72      57.408  42.544  49.541  1.00  0.00           C
ATOM   1097  HD2 PRO    72      57.293  42.504  50.624  1.00  0.00           H
ATOM   1098  HD3 PRO    72      57.260  43.593  49.283  1.00  0.00           H
ATOM   1099  CG  PRO    72      58.887  42.273  49.151  1.00  0.00           C
ATOM   1100  HG2 PRO    72      59.417  41.464  49.654  1.00  0.00           H
ATOM   1101  HG3 PRO    72      59.472  43.193  49.128  1.00  0.00           H
ATOM   1102  CB  PRO    72      58.696  41.810  47.732  1.00  0.00           C
ATOM   1103  HB2 PRO    72      59.424  41.121  47.302  1.00  0.00           H
ATOM   1104  HB3 PRO    72      58.528  42.706  47.135  1.00  0.00           H
ATOM   1105  CA  PRO    72      57.343  41.102  47.781  1.00  0.00           C
ATOM   1106  HA  PRO    72      56.634  41.243  46.965  1.00  0.00           H
ATOM   1107  C   PRO    72      57.557  39.603  48.094  1.00  0.00           C
ATOM   1108  O   PRO    72      57.907  38.751  47.257  1.00  0.00           O
ATOM   1109  N   HID    73      57.400  39.262  49.398  1.00  0.00           N
ATOM   1110  H   HID    73      57.298  40.001  50.079  1.00  0.00           H
ATOM   1111  CA  HID    73      57.476  37.835  49.905  1.00  0.00           C
ATOM   1112  HA  HID    73      58.211  37.277  49.325  1.00  0.00           H
ATOM   1113  CB  HID    73      57.896  37.901  51.397  1.00  0.00           C
ATOM   1114  HB2 HID    73      57.043  38.271  51.966  1.00  0.00           H
ATOM   1115  HB3 HID    73      58.087  36.869  51.691  1.00  0.00           H
ATOM   1116  CG  HID    73      59.025  38.779  51.719  1.00  0.00           C
ATOM   1117  ND1 HID    73      60.246  38.809  51.091  1.00  0.00           N
ATOM   1118  HD1 HID    73      60.619  38.171  50.403  1.00  0.00           H
ATOM   1119  CE1 HID    73      60.937  40.000  51.381  1.00  0.00           C
ATOM   1120  HE1 HID    73      61.856  40.356  50.939  1.00  0.00           H
ATOM   1121  NE2 HID    73      60.133  40.669  52.250  1.00  0.00           N
ATOM   1122  CD2 HID    73      58.890  39.971  52.373  1.00  0.00           C
ATOM   1123  HD2 HID    73      57.965  40.251  52.856  1.00  0.00           H
ATOM   1124  C   HID    73      56.189  37.049  49.607  1.00  0.00           C
ATOM   1125  O   HID    73      56.119  35.869  49.914  1.00  0.00           O
ATOM   1126  N   ARG    74      55.124  37.696  49.173  1.00  0.00           N
ATOM   1127  H   ARG    74      55.113  38.670  48.907  1.00  0.00           H
ATOM   1128  CA  ARG    74      53.876  36.987  48.850  1.00  0.00           C
ATOM   1129  HA  ARG    74      53.590  36.284  49.632  1.00  0.00           H
ATOM   1130  CB  ARG    74      52.804  38.025  48.806  1.00  0.00           C
ATOM   1131  HB2 ARG    74      52.938  38.742  49.618  1.00  0.00           H
ATOM   1132  HB3 ARG    74      52.842  38.574  47.865  1.00  0.00           H
ATOM   1133  CG  ARG    74      51.398  37.443  49.027  1.00  0.00           C
ATOM   1134  HG2 ARG    74      51.164  36.821  48.163  1.00  0.00           H
ATOM   1135  HG3 ARG    74      51.374  36.805  49.909  1.00  0.00           H
ATOM   1136  CD  ARG    74      50.253  38.462  49.234  1.00  0.00           C
ATOM   1137  HD2 ARG    74      50.481  39.090  50.095  1.00  0.00           H
ATOM   1138  HD3 ARG    74      50.271  39.145  48.384  1.00  0.00           H
ATOM   1139  NE  ARG    74      48.946  37.938  49.456  1.00  0.00           N
ATOM   1140  HE  ARG    74      48.812  37.232  50.165  1.00  0.00           H
ATOM   1141  CZ  ARG    74      47.784  38.379  49.132  1.00  0.00           C
ATOM   1142  NH1 ARG    74      46.785  37.723  49.605  1.00  0.00           N
ATOM   1143 HH11 ARG    74      46.982  37.070  50.349  1.00  0.00           H
ATOM   1144 HH12 ARG    74      45.883  38.021  49.259  1.00  0.00           H
ATOM   1145  NH2 ARG    74      47.588  39.346  48.243  1.00  0.00           N
ATOM   1146 HH21 ARG    74      48.253  40.103  48.176  1.00  0.00           H
ATOM   1147 HH22 ARG    74      46.642  39.551  47.956  1.00  0.00           H
ATOM   1148  C   ARG    74      54.139  36.293  47.498  1.00  0.00           C
ATOM   1149  O   ARG    74      54.742  36.899  46.580  1.00  0.00           O
ATOM   1150  N   THR    75      53.656  35.111  47.366  1.00  0.00           N
ATOM   1151  H   THR    75      52.879  34.743  47.896  1.00  0.00           H
ATOM   1152  CA  THR    75      53.813  34.272  46.228  1.00  0.00           C
ATOM   1153  HA  THR    75      54.259  34.799  45.384  1.00  0.00           H
ATOM   1154  CB  THR    75      54.714  33.123  46.523  1.00  0.00           C
ATOM   1155  HB  THR    75      54.829  32.561  45.596  1.00  0.00           H
ATOM   1156  CG2 THR    75      56.100  33.607  46.938  1.00  0.00           C
ATOM   1157 HG21 THR    75      56.528  34.351  46.264  1.00  0.00           H
ATOM   1158 HG22 THR    75      56.047  34.062  47.926  1.00  0.00           H
ATOM   1159 HG23 THR    75      56.771  32.748  46.905  1.00  0.00           H
ATOM   1160  OG1 THR    75      54.106  32.260  47.484  1.00  0.00           O
ATOM   1161  HG1 THR    75      53.225  32.039  47.171  1.00  0.00           H
ATOM   1162  C   THR    75      52.454  33.738  45.805  1.00  0.00           C
ATOM   1163  O   THR    75      51.583  33.466  46.599  1.00  0.00           O
ATOM   1164  N   LEU    76      52.219  33.498  44.477  1.00  0.00           N
ATOM   1165  H   LEU    76      52.930  33.775  43.817  1.00  0.00           H
ATOM   1166  CA  LEU    76      51.296  32.494  43.908  1.00  0.00           C
ATOM   1167  HA  LEU    76      50.401  32.497  44.531  1.00  0.00           H
ATOM   1168  CB  LEU    76      50.951  32.995  42.458  1.00  0.00           C
ATOM   1169  HB2 LEU    76      50.617  34.023  42.605  1.00  0.00           H
ATOM   1170  HB3 LEU    76      51.864  32.971  41.862  1.00  0.00           H
ATOM   1171  CG  LEU    76      49.888  32.076  41.827  1.00  0.00           C
ATOM   1172  HG  LEU    76      50.126  31.013  41.868  1.00  0.00           H
ATOM   1173  CD1 LEU    76      48.599  32.305  42.493  1.00  0.00           C
ATOM   1174 HD11 LEU    76      48.468  31.773  43.434  1.00  0.00           H
ATOM   1175 HD12 LEU    76      48.389  33.374  42.524  1.00  0.00           H
ATOM   1176 HD13 LEU    76      47.800  31.794  41.954  1.00  0.00           H
ATOM   1177  CD2 LEU    76      49.700  32.550  40.318  1.00  0.00           C
ATOM   1178 HD21 LEU    76      50.592  32.425  39.704  1.00  0.00           H
ATOM   1179 HD22 LEU    76      48.966  31.882  39.869  1.00  0.00           H
ATOM   1180 HD23 LEU    76      49.307  33.564  40.237  1.00  0.00           H
ATOM   1181  C   LEU    76      51.912  31.066  44.098  1.00  0.00           C
ATOM   1182  O   LEU    76      53.120  30.929  43.893  1.00  0.00           O
ATOM   1183  N   MET    77      51.008  30.175  44.570  1.00  0.00           N
ATOM   1184  H   MET    77      50.082  30.567  44.665  1.00  0.00           H
ATOM   1185  CA  MET    77      51.113  28.727  44.748  1.00  0.00           C
ATOM   1186  HA  MET    77      51.897  28.414  44.058  1.00  0.00           H
ATOM   1187  CB  MET    77      51.411  28.387  46.205  1.00  0.00           C
ATOM   1188  HB2 MET    77      50.550  28.740  46.774  1.00  0.00           H
ATOM   1189  HB3 MET    77      51.481  27.300  46.250  1.00  0.00           H
ATOM   1190  CG  MET    77      52.782  28.959  46.674  1.00  0.00           C
ATOM   1191  HG2 MET    77      53.175  29.651  45.929  1.00  0.00           H
ATOM   1192  HG3 MET    77      52.499  29.578  47.525  1.00  0.00           H
ATOM   1193  SD  MET    77      53.938  27.658  47.268  1.00  0.00           S
ATOM   1194  CE  MET    77      55.406  28.657  47.353  1.00  0.00           C
ATOM   1195  HE1 MET    77      55.694  29.048  46.377  1.00  0.00           H
ATOM   1196  HE2 MET    77      55.254  29.474  48.057  1.00  0.00           H
ATOM   1197  HE3 MET    77      56.250  28.040  47.660  1.00  0.00           H
ATOM   1198  C   MET    77      49.829  28.067  44.247  1.00  0.00           C
ATOM   1199  O   MET    77      48.760  28.670  44.217  1.00  0.00           O
ATOM   1200  N   SER    78      49.955  26.771  43.991  1.00  0.00           N
ATOM   1201  H   SER    78      50.892  26.411  44.104  1.00  0.00           H
ATOM   1202  CA  SER    78      48.839  25.859  43.648  1.00  0.00           C
ATOM   1203  HA  SER    78      47.888  26.319  43.914  1.00  0.00           H
ATOM   1204  CB  SER    78      48.760  25.537  42.124  1.00  0.00           C
ATOM   1205  HB2 SER    78      47.790  25.067  41.963  1.00  0.00           H
ATOM   1206  HB3 SER    78      49.074  26.443  41.606  1.00  0.00           H
ATOM   1207  OG  SER    78      49.766  24.603  41.812  1.00  0.00           O
ATOM   1208  HG  SER    78      50.455  24.995  41.270  1.00  0.00           H
ATOM   1209  C   SER    78      48.909  24.540  44.447  1.00  0.00           C
ATOM   1210  O   SER    78      50.062  24.064  44.703  1.00  0.00           O
ATOM   1211  N   CYS    79      47.807  23.923  44.682  1.00  0.00           N
ATOM   1212  H   CYS    79      46.996  24.371  44.280  1.00  0.00           H
ATOM   1213  CA  CYS    79      47.667  22.578  45.352  1.00  0.00           C
ATOM   1214  HA  CYS    79      48.604  22.032  45.247  1.00  0.00           H
ATOM   1215  CB  CYS    79      47.506  22.708  46.918  1.00  0.00           C
ATOM   1216  HB2 CYS    79      47.315  21.729  47.358  1.00  0.00           H
ATOM   1217  HB3 CYS    79      48.411  23.227  47.234  1.00  0.00           H
ATOM   1218  SG  CYS    79      45.949  23.558  47.498  1.00  0.00           S
ATOM   1219  HG  CYS    79      45.419  22.547  48.194  1.00  0.00           H
ATOM   1220  C   CYS    79      46.440  21.795  44.735  1.00  0.00           C
ATOM   1221  O   CYS    79      45.700  22.446  44.056  1.00  0.00           O
ATOM   1222  N   PRO    80      46.289  20.431  44.941  1.00  0.00           N
ATOM   1223  CD  PRO    80      47.246  19.575  45.585  1.00  0.00           C
ATOM   1224  HD2 PRO    80      47.051  19.614  46.657  1.00  0.00           H
ATOM   1225  HD3 PRO    80      48.271  19.843  45.328  1.00  0.00           H
ATOM   1226  CG  PRO    80      46.953  18.243  45.001  1.00  0.00           C
ATOM   1227  HG2 PRO    80      47.169  17.445  45.713  1.00  0.00           H
ATOM   1228  HG3 PRO    80      47.627  18.178  44.147  1.00  0.00           H
ATOM   1229  CB  PRO    80      45.445  18.290  44.531  1.00  0.00           C
ATOM   1230  HB2 PRO    80      44.966  17.891  45.426  1.00  0.00           H
ATOM   1231  HB3 PRO    80      45.389  17.775  43.573  1.00  0.00           H
ATOM   1232  CA  PRO    80      45.076  19.792  44.377  1.00  0.00           C
ATOM   1233  HA  PRO    80      45.038  20.042  43.317  1.00  0.00           H
ATOM   1234  C   PRO    80      43.720  20.154  44.979  1.00  0.00           C
ATOM   1235  O   PRO    80      43.564  20.947  45.891  1.00  0.00           O
ATOM   1236  N   VAL    81      42.644  19.742  44.339  1.00  0.00           N
ATOM   1237  H   VAL    81      42.786  19.182  43.510  1.00  0.00           H
ATOM   1238  CA  VAL    81      41.225  20.114  44.807  1.00  0.00           C
ATOM   1239  HA  VAL    81      41.218  21.200  44.895  1.00  0.00           H
ATOM   1240  CB  VAL    81      40.194  19.701  43.740  1.00  0.00           C
ATOM   1241  HB  VAL    81      40.321  18.669  43.415  1.00  0.00           H
ATOM   1242  CG1 VAL    81      38.737  19.830  44.160  1.00  0.00           C
ATOM   1243 HG11 VAL    81      38.482  20.813  44.555  1.00  0.00           H
ATOM   1244 HG12 VAL    81      38.145  19.363  43.372  1.00  0.00           H
ATOM   1245 HG13 VAL    81      38.432  19.124  44.931  1.00  0.00           H
ATOM   1246  CG2 VAL    81      40.335  20.706  42.516  1.00  0.00           C
ATOM   1247 HG21 VAL    81      39.832  21.631  42.800  1.00  0.00           H
ATOM   1248 HG22 VAL    81      41.365  20.982  42.291  1.00  0.00           H
ATOM   1249 HG23 VAL    81      39.884  20.336  41.595  1.00  0.00           H
ATOM   1250  C   VAL    81      40.778  19.499  46.100  1.00  0.00           C
ATOM   1251  O   VAL    81      40.932  18.307  46.210  1.00  0.00           O
ATOM   1252  N   GLY    82      40.254  20.338  46.976  1.00  0.00           N
ATOM   1253  H   GLY    82      40.081  21.313  46.780  1.00  0.00           H
ATOM   1254  CA  GLY    82      39.965  19.911  48.375  1.00  0.00           C
ATOM   1255  HA2 GLY    82      39.576  20.780  48.904  1.00  0.00           H
ATOM   1256  HA3 GLY    82      39.350  19.011  48.355  1.00  0.00           H
ATOM   1257  C   GLY    82      41.139  19.538  49.183  1.00  0.00           C
ATOM   1258  O   GLY    82      40.917  18.962  50.244  1.00  0.00           O
ATOM   1259  N   GLU    83      42.364  19.832  48.759  1.00  0.00           N
ATOM   1260  H   GLU    83      42.574  20.262  47.870  1.00  0.00           H
ATOM   1261  CA  GLU    83      43.575  19.597  49.630  1.00  0.00           C
ATOM   1262  HA  GLU    83      43.316  18.774  50.296  1.00  0.00           H
ATOM   1263  CB  GLU    83      44.685  19.043  48.699  1.00  0.00           C
ATOM   1264  HB2 GLU    83      44.238  18.207  48.160  1.00  0.00           H
ATOM   1265  HB3 GLU    83      44.964  19.756  47.923  1.00  0.00           H
ATOM   1266  CG  GLU    83      45.979  18.789  49.476  1.00  0.00           C
ATOM   1267  HG2 GLU    83      46.684  18.542  48.683  1.00  0.00           H
ATOM   1268  HG3 GLU    83      46.230  19.693  50.031  1.00  0.00           H
ATOM   1269  CD  GLU    83      45.832  17.628  50.529  1.00  0.00           C
ATOM   1270  OE1 GLU    83      45.195  17.743  51.588  1.00  0.00           O
ATOM   1271  OE2 GLU    83      46.416  16.531  50.244  1.00  0.00           O
ATOM   1272  C   GLU    83      43.935  20.798  50.485  1.00  0.00           C
ATOM   1273  O   GLU    83      43.726  21.996  50.069  1.00  0.00           O
ATOM   1274  N   ALA    84      44.388  20.567  51.716  1.00  0.00           N
ATOM   1275  H   ALA    84      44.350  19.617  52.058  1.00  0.00           H
ATOM   1276  CA  ALA    84      44.692  21.672  52.566  1.00  0.00           C
ATOM   1277  HA  ALA    84      43.975  22.475  52.391  1.00  0.00           H
ATOM   1278  CB  ALA    84      44.550  21.113  53.971  1.00  0.00           C
ATOM   1279  HB1 ALA    84      44.826  21.853  54.721  1.00  0.00           H
ATOM   1280  HB2 ALA    84      43.482  21.196  54.168  1.00  0.00           H
ATOM   1281  HB3 ALA    84      44.856  20.095  54.215  1.00  0.00           H
ATOM   1282  C   ALA    84      46.173  22.045  52.286  1.00  0.00           C
ATOM   1283  O   ALA    84      47.038  21.205  52.666  1.00  0.00           O
ATOM   1284  N   PRO    85      46.554  23.154  51.672  1.00  0.00           N
ATOM   1285  CD  PRO    85      45.692  24.287  51.288  1.00  0.00           C
ATOM   1286  HD2 PRO    85      45.113  24.614  52.151  1.00  0.00           H
ATOM   1287  HD3 PRO    85      45.060  24.080  50.424  1.00  0.00           H
ATOM   1288  CG  PRO    85      46.586  25.402  50.882  1.00  0.00           C
ATOM   1289  HG2 PRO    85      46.756  25.909  51.833  1.00  0.00           H
ATOM   1290  HG3 PRO    85      46.195  26.144  50.185  1.00  0.00           H
ATOM   1291  CB  PRO    85      47.898  24.715  50.476  1.00  0.00           C
ATOM   1292  HB2 PRO    85      48.786  25.322  50.649  1.00  0.00           H
ATOM   1293  HB3 PRO    85      47.761  24.564  49.405  1.00  0.00           H
ATOM   1294  CA  PRO    85      47.920  23.391  51.240  1.00  0.00           C
ATOM   1295  HA  PRO    85      48.263  22.580  50.597  1.00  0.00           H
ATOM   1296  C   PRO    85      48.939  23.537  52.329  1.00  0.00           C
ATOM   1297  O   PRO    85      48.616  24.119  53.400  1.00  0.00           O
ATOM   1298  N   SER    86      50.143  23.125  51.997  1.00  0.00           N
ATOM   1299  H   SER    86      50.058  22.579  51.152  1.00  0.00           H
ATOM   1300  CA  SER    86      51.207  22.732  52.900  1.00  0.00           C
ATOM   1301  HA  SER    86      51.233  23.528  53.644  1.00  0.00           H
ATOM   1302  CB  SER    86      50.827  21.361  53.509  1.00  0.00           C
ATOM   1303  HB2 SER    86      49.878  21.600  53.988  1.00  0.00           H
ATOM   1304  HB3 SER    86      50.685  20.537  52.812  1.00  0.00           H
ATOM   1305  OG  SER    86      51.630  20.862  54.554  1.00  0.00           O
ATOM   1306  HG  SER    86      51.528  21.574  55.189  1.00  0.00           H
ATOM   1307  C   SER    86      52.492  22.616  52.074  1.00  0.00           C
ATOM   1308  O   SER    86      52.320  22.134  50.894  1.00  0.00           O
ATOM   1309  N   PRO    87      53.737  22.918  52.629  1.00  0.00           N
ATOM   1310  CD  PRO    87      54.028  23.409  53.972  1.00  0.00           C
ATOM   1311  HD2 PRO    87      53.976  22.618  54.720  1.00  0.00           H
ATOM   1312  HD3 PRO    87      53.425  24.249  54.315  1.00  0.00           H
ATOM   1313  CG  PRO    87      55.514  23.856  53.955  1.00  0.00           C
ATOM   1314  HG2 PRO    87      56.041  23.735  54.902  1.00  0.00           H
ATOM   1315  HG3 PRO    87      55.605  24.859  53.536  1.00  0.00           H
ATOM   1316  CB  PRO    87      56.105  22.886  52.936  1.00  0.00           C
ATOM   1317  HB2 PRO    87      56.420  21.923  53.335  1.00  0.00           H
ATOM   1318  HB3 PRO    87      56.999  23.212  52.405  1.00  0.00           H
ATOM   1319  CA  PRO    87      54.989  22.601  51.917  1.00  0.00           C
ATOM   1320  HA  PRO    87      54.980  23.375  51.150  1.00  0.00           H
ATOM   1321  C   PRO    87      55.029  21.254  51.336  1.00  0.00           C
ATOM   1322  O   PRO    87      55.683  21.088  50.302  1.00  0.00           O
ATOM   1323  N   TYR    88      54.405  20.227  51.934  1.00  0.00           N
ATOM   1324  H   TYR    88      54.118  20.418  52.883  1.00  0.00           H
ATOM   1325  CA  TYR    88      54.459  18.789  51.570  1.00  0.00           C
ATOM   1326  HA  TYR    88      55.487  18.532  51.314  1.00  0.00           H
ATOM   1327  CB  TYR    88      54.074  17.979  52.848  1.00  0.00           C
ATOM   1328  HB2 TYR    88      53.053  18.128  53.198  1.00  0.00           H
ATOM   1329  HB3 TYR    88      54.135  16.905  52.675  1.00  0.00           H
ATOM   1330  CG  TYR    88      55.049  18.311  53.966  1.00  0.00           C
ATOM   1331  CD1 TYR    88      54.639  19.029  55.133  1.00  0.00           C
ATOM   1332  HD1 TYR    88      53.625  19.362  55.292  1.00  0.00           H
ATOM   1333  CE1 TYR    88      55.571  19.401  56.074  1.00  0.00           C
ATOM   1334  HE1 TYR    88      55.154  19.941  56.911  1.00  0.00           H
ATOM   1335  CZ  TYR    88      56.900  19.105  55.979  1.00  0.00           C
ATOM   1336  OH  TYR    88      57.869  19.412  56.895  1.00  0.00           O
ATOM   1337  HH  TYR    88      58.768  19.128  56.708  1.00  0.00           H
ATOM   1338  CE2 TYR    88      57.316  18.358  54.857  1.00  0.00           C
ATOM   1339  HE2 TYR    88      58.373  18.181  54.723  1.00  0.00           H
ATOM   1340  CD2 TYR    88      56.404  17.946  53.859  1.00  0.00           C
ATOM   1341  HD2 TYR    88      56.875  17.590  52.955  1.00  0.00           H
ATOM   1342  C   TYR    88      53.527  18.428  50.430  1.00  0.00           C
ATOM   1343  O   TYR    88      53.509  17.272  50.038  1.00  0.00           O
ATOM   1344  N   ASN    89      52.717  19.346  49.936  1.00  0.00           N
ATOM   1345  H   ASN    89      52.666  20.214  50.450  1.00  0.00           H
ATOM   1346  CA  ASN    89      51.728  19.007  48.898  1.00  0.00           C
ATOM   1347  HA  ASN    89      52.122  18.098  48.443  1.00  0.00           H
ATOM   1348  CB  ASN    89      50.469  18.520  49.592  1.00  0.00           C
ATOM   1349  HB2 ASN    89      49.829  17.994  48.883  1.00  0.00           H
ATOM   1350  HB3 ASN    89      50.839  17.765  50.286  1.00  0.00           H
ATOM   1351  CG  ASN    89      49.603  19.569  50.334  1.00  0.00           C
ATOM   1352  OD1 ASN    89      49.711  20.786  50.221  1.00  0.00           O
ATOM   1353  ND2 ASN    89      48.712  19.125  51.196  1.00  0.00           N
ATOM   1354 HD21 ASN    89      48.065  19.814  51.554  1.00  0.00           H
ATOM   1355 HD22 ASN    89      48.502  18.139  51.242  1.00  0.00           H
ATOM   1356  C   ASN    89      51.413  20.080  47.876  1.00  0.00           C
ATOM   1357  O   ASN    89      50.774  19.833  46.862  1.00  0.00           O
ATOM   1358  N   SER    90      51.922  21.293  48.104  1.00  0.00           N
ATOM   1359  H   SER    90      52.466  21.472  48.936  1.00  0.00           H
ATOM   1360  CA  SER    90      51.879  22.419  47.155  1.00  0.00           C
ATOM   1361  HA  SER    90      51.143  22.226  46.375  1.00  0.00           H
ATOM   1362  CB  SER    90      51.359  23.633  47.877  1.00  0.00           C
ATOM   1363  HB2 SER    90      52.172  24.167  48.369  1.00  0.00           H
ATOM   1364  HB3 SER    90      50.853  24.328  47.206  1.00  0.00           H
ATOM   1365  OG  SER    90      50.379  23.354  48.873  1.00  0.00           O
ATOM   1366  HG  SER    90      50.674  22.646  49.450  1.00  0.00           H
ATOM   1367  C   SER    90      53.151  22.839  46.389  1.00  0.00           C
ATOM   1368  O   SER    90      54.232  22.717  46.916  1.00  0.00           O
ATOM   1369  N   ARG    91      52.981  23.512  45.184  1.00  0.00           N
ATOM   1370  H   ARG    91      52.012  23.743  45.015  1.00  0.00           H
ATOM   1371  CA  ARG    91      54.050  24.049  44.309  1.00  0.00           C
ATOM   1372  HA  ARG    91      54.992  23.741  44.761  1.00  0.00           H
ATOM   1373  CB  ARG    91      54.001  23.458  42.820  1.00  0.00           C
ATOM   1374  HB2 ARG    91      53.273  24.069  42.286  1.00  0.00           H
ATOM   1375  HB3 ARG    91      54.990  23.680  42.417  1.00  0.00           H
ATOM   1376  CG  ARG    91      53.721  21.950  42.657  1.00  0.00           C
ATOM   1377  HG2 ARG    91      54.548  21.501  43.206  1.00  0.00           H
ATOM   1378  HG3 ARG    91      52.790  21.770  43.197  1.00  0.00           H
ATOM   1379  CD  ARG    91      53.636  21.389  41.210  1.00  0.00           C
ATOM   1380  HD2 ARG    91      53.083  22.053  40.545  1.00  0.00           H
ATOM   1381  HD3 ARG    91      54.662  21.258  40.865  1.00  0.00           H
ATOM   1382  NE  ARG    91      52.973  20.080  41.044  1.00  0.00           N
ATOM   1383  HE  ARG    91      53.290  19.392  41.711  1.00  0.00           H
ATOM   1384  CZ  ARG    91      52.411  19.654  39.892  1.00  0.00           C
ATOM   1385  NH1 ARG    91      52.179  18.406  39.655  1.00  0.00           N
ATOM   1386 HH11 ARG    91      52.238  17.678  40.354  1.00  0.00           H
ATOM   1387 HH12 ARG    91      51.713  18.081  38.820  1.00  0.00           H
ATOM   1388  NH2 ARG    91      52.163  20.493  38.919  1.00  0.00           N
ATOM   1389 HH21 ARG    91      52.015  21.467  39.145  1.00  0.00           H
ATOM   1390 HH22 ARG    91      51.765  20.173  38.049  1.00  0.00           H
ATOM   1391  C   ARG    91      54.031  25.596  44.146  1.00  0.00           C
ATOM   1392  O   ARG    91      52.920  26.174  44.121  1.00  0.00           O
ATOM   1393  N   PHE    92      55.258  26.176  44.056  1.00  0.00           N
ATOM   1394  H   PHE    92      56.068  25.605  44.249  1.00  0.00           H
ATOM   1395  CA  PHE    92      55.398  27.562  43.700  1.00  0.00           C
ATOM   1396  HA  PHE    92      54.821  28.143  44.421  1.00  0.00           H
ATOM   1397  CB  PHE    92      56.877  27.851  43.939  1.00  0.00           C
ATOM   1398  HB2 PHE    92      57.038  27.798  45.016  1.00  0.00           H
ATOM   1399  HB3 PHE    92      57.546  27.138  43.457  1.00  0.00           H
ATOM   1400  CG  PHE    92      57.298  29.225  43.533  1.00  0.00           C
ATOM   1401  CD1 PHE    92      58.273  29.371  42.465  1.00  0.00           C
ATOM   1402  HD1 PHE    92      58.712  28.553  41.913  1.00  0.00           H
ATOM   1403  CE1 PHE    92      58.653  30.645  42.050  1.00  0.00           C
ATOM   1404  HE1 PHE    92      59.261  30.826  41.176  1.00  0.00           H
ATOM   1405  CZ  PHE    92      58.131  31.751  42.793  1.00  0.00           C
ATOM   1406  HZ  PHE    92      58.381  32.790  42.644  1.00  0.00           H
ATOM   1407  CE2 PHE    92      57.206  31.584  43.780  1.00  0.00           C
ATOM   1408  HE2 PHE    92      56.880  32.397  44.411  1.00  0.00           H
ATOM   1409  CD2 PHE    92      56.734  30.326  44.153  1.00  0.00           C
ATOM   1410  HD2 PHE    92      56.036  30.266  44.976  1.00  0.00           H
ATOM   1411  C   PHE    92      55.024  27.877  42.243  1.00  0.00           C
ATOM   1412  O   PHE    92      55.324  27.061  41.363  1.00  0.00           O
ATOM   1413  N   GLU    93      54.316  28.989  42.006  1.00  0.00           N
ATOM   1414  H   GLU    93      54.031  29.624  42.738  1.00  0.00           H
ATOM   1415  CA  GLU    93      53.841  29.426  40.708  1.00  0.00           C
ATOM   1416  HA  GLU    93      54.244  28.771  39.937  1.00  0.00           H
ATOM   1417  CB  GLU    93      52.331  29.403  40.662  1.00  0.00           C
ATOM   1418  HB2 GLU    93      51.911  30.135  41.351  1.00  0.00           H
ATOM   1419  HB3 GLU    93      52.105  29.699  39.638  1.00  0.00           H
ATOM   1420  CG  GLU    93      51.568  28.056  40.926  1.00  0.00           C
ATOM   1421  HG2 GLU    93      51.586  27.775  41.978  1.00  0.00           H
ATOM   1422  HG3 GLU    93      50.533  28.375  40.807  1.00  0.00           H
ATOM   1423  CD  GLU    93      51.907  26.854  40.044  1.00  0.00           C
ATOM   1424  OE1 GLU    93      51.593  25.720  40.411  1.00  0.00           O
ATOM   1425  OE2 GLU    93      52.455  27.037  38.952  1.00  0.00           O
ATOM   1426  C   GLU    93      54.355  30.815  40.307  1.00  0.00           C
ATOM   1427  O   GLU    93      54.679  31.014  39.124  1.00  0.00           O
ATOM   1428  N   SER    94      54.428  31.820  41.201  1.00  0.00           N
ATOM   1429  H   SER    94      54.058  31.688  42.132  1.00  0.00           H
ATOM   1430  CA  SER    94      55.148  33.113  40.993  1.00  0.00           C
ATOM   1431  HA  SER    94      56.180  32.996  40.661  1.00  0.00           H
ATOM   1432  CB  SER    94      54.525  34.063  39.990  1.00  0.00           C
ATOM   1433  HB2 SER    94      53.514  34.306  40.315  1.00  0.00           H
ATOM   1434  HB3 SER    94      55.069  35.006  39.927  1.00  0.00           H
ATOM   1435  OG  SER    94      54.501  33.608  38.709  1.00  0.00           O
ATOM   1436  HG  SER    94      54.417  32.657  38.811  1.00  0.00           H
ATOM   1437  C   SER    94      55.383  33.917  42.243  1.00  0.00           C
ATOM   1438  O   SER    94      54.708  33.702  43.260  1.00  0.00           O
ATOM   1439  N   VAL    95      56.312  34.885  42.269  1.00  0.00           N
ATOM   1440  H   VAL    95      56.911  35.006  41.464  1.00  0.00           H
ATOM   1441  CA  VAL    95      56.307  35.964  43.315  1.00  0.00           C
ATOM   1442  HA  VAL    95      56.110  35.571  44.313  1.00  0.00           H
ATOM   1443  CB  VAL    95      57.656  36.692  43.439  1.00  0.00           C
ATOM   1444  HB  VAL    95      58.017  36.857  42.424  1.00  0.00           H
ATOM   1445  CG1 VAL    95      57.530  38.053  44.092  1.00  0.00           C
ATOM   1446 HG11 VAL    95      56.926  38.725  43.482  1.00  0.00           H
ATOM   1447 HG12 VAL    95      56.974  37.930  45.021  1.00  0.00           H
ATOM   1448 HG13 VAL    95      58.484  38.561  44.223  1.00  0.00           H
ATOM   1449  CG2 VAL    95      58.688  35.875  44.242  1.00  0.00           C
ATOM   1450 HG21 VAL    95      58.202  35.506  45.146  1.00  0.00           H
ATOM   1451 HG22 VAL    95      58.945  35.017  43.623  1.00  0.00           H
ATOM   1452 HG23 VAL    95      59.646  36.373  44.392  1.00  0.00           H
ATOM   1453  C   VAL    95      55.178  36.826  42.912  1.00  0.00           C
ATOM   1454  O   VAL    95      55.032  37.334  41.787  1.00  0.00           O
ATOM   1455  N   ALA    96      54.110  36.940  43.743  1.00  0.00           N
ATOM   1456  H   ALA    96      54.229  36.667  44.709  1.00  0.00           H
ATOM   1457  CA  ALA    96      52.828  37.548  43.419  1.00  0.00           C
ATOM   1458  HA  ALA    96      53.047  38.462  42.867  1.00  0.00           H
ATOM   1459  CB  ALA    96      52.007  36.566  42.451  1.00  0.00           C
ATOM   1460  HB1 ALA    96      52.753  36.091  41.815  1.00  0.00           H
ATOM   1461  HB2 ALA    96      51.497  35.824  43.065  1.00  0.00           H
ATOM   1462  HB3 ALA    96      51.225  37.103  41.914  1.00  0.00           H
ATOM   1463  C   ALA    96      51.901  38.026  44.537  1.00  0.00           C
ATOM   1464  O   ALA    96      51.752  37.350  45.542  1.00  0.00           O
ATOM   1465  N   TRP    97      51.125  39.086  44.388  1.00  0.00           N
ATOM   1466  H   TRP    97      51.220  39.530  43.485  1.00  0.00           H
ATOM   1467  CA  TRP    97      50.098  39.554  45.257  1.00  0.00           C
ATOM   1468  HA  TRP    97      49.920  38.781  46.004  1.00  0.00           H
ATOM   1469  CB  TRP    97      50.568  40.723  46.125  1.00  0.00           C
ATOM   1470  HB2 TRP    97      49.686  41.089  46.651  1.00  0.00           H
ATOM   1471  HB3 TRP    97      51.235  40.368  46.910  1.00  0.00           H
ATOM   1472  CG  TRP    97      51.214  41.937  45.468  1.00  0.00           C
ATOM   1473  CD1 TRP    97      52.509  42.239  45.654  1.00  0.00           C
ATOM   1474  HD1 TRP    97      53.172  41.778  46.372  1.00  0.00           H
ATOM   1475  NE1 TRP    97      52.821  43.375  44.953  1.00  0.00           N
ATOM   1476  HE1 TRP    97      53.770  43.718  44.901  1.00  0.00           H
ATOM   1477  CE2 TRP    97      51.742  43.766  44.177  1.00  0.00           C
ATOM   1478  CZ2 TRP    97      51.515  44.874  43.301  1.00  0.00           C
ATOM   1479  HZ2 TRP    97      52.353  45.538  43.152  1.00  0.00           H
ATOM   1480  CH2 TRP    97      50.259  45.151  42.736  1.00  0.00           C
ATOM   1481  HH2 TRP    97      50.188  46.051  42.144  1.00  0.00           H
ATOM   1482  CZ3 TRP    97      49.217  44.254  43.096  1.00  0.00           C
ATOM   1483  HZ3 TRP    97      48.231  44.408  42.682  1.00  0.00           H
ATOM   1484  CE3 TRP    97      49.430  43.130  43.888  1.00  0.00           C
ATOM   1485  HE3 TRP    97      48.596  42.501  44.159  1.00  0.00           H
ATOM   1486  CD2 TRP    97      50.679  42.872  44.442  1.00  0.00           C
ATOM   1487  C   TRP    97      48.807  39.901  44.516  1.00  0.00           C
ATOM   1488  O   TRP    97      47.852  40.395  45.173  1.00  0.00           O
ATOM   1489  N   SER    98      48.698  39.723  43.223  1.00  0.00           N
ATOM   1490  H   SER    98      49.554  39.501  42.734  1.00  0.00           H
ATOM   1491  CA  SER    98      47.517  39.522  42.380  1.00  0.00           C
ATOM   1492  HA  SER    98      46.743  39.441  43.141  1.00  0.00           H
ATOM   1493  CB  SER    98      47.083  40.780  41.564  1.00  0.00           C
ATOM   1494  HB2 SER    98      46.797  41.626  42.190  1.00  0.00           H
ATOM   1495  HB3 SER    98      47.822  41.150  40.855  1.00  0.00           H
ATOM   1496  OG  SER    98      45.855  40.663  40.862  1.00  0.00           O
ATOM   1497  HG  SER    98      45.280  40.280  41.528  1.00  0.00           H
ATOM   1498  C   SER    98      47.638  38.201  41.570  1.00  0.00           C
ATOM   1499  O   SER    98      48.765  37.837  41.145  1.00  0.00           O
ATOM   1500  N   ALA    99      46.497  37.550  41.264  1.00  0.00           N
ATOM   1501  H   ALA    99      45.697  38.056  41.613  1.00  0.00           H
ATOM   1502  CA  ALA    99      46.403  36.158  40.812  1.00  0.00           C
ATOM   1503  HA  ALA    99      47.382  35.963  40.373  1.00  0.00           H
ATOM   1504  CB  ALA    99      46.326  35.278  41.982  1.00  0.00           C
ATOM   1505  HB1 ALA    99      47.174  35.555  42.608  1.00  0.00           H
ATOM   1506  HB2 ALA    99      45.504  35.470  42.672  1.00  0.00           H
ATOM   1507  HB3 ALA    99      46.617  34.251  41.766  1.00  0.00           H
ATOM   1508  C   ALA    99      45.248  35.907  39.761  1.00  0.00           C
ATOM   1509  O   ALA    99      44.081  36.234  39.970  1.00  0.00           O
ATOM   1510  N   SER   100      45.552  35.157  38.711  1.00  0.00           N
ATOM   1511  H   SER   100      46.525  34.931  38.553  1.00  0.00           H
ATOM   1512  CA  SER   100      44.647  34.405  37.849  1.00  0.00           C
ATOM   1513  HA  SER   100      43.803  34.033  38.429  1.00  0.00           H
ATOM   1514  CB  SER   100      44.147  35.391  36.778  1.00  0.00           C
ATOM   1515  HB2 SER   100      43.701  36.185  37.377  1.00  0.00           H
ATOM   1516  HB3 SER   100      44.991  35.696  36.160  1.00  0.00           H
ATOM   1517  OG  SER   100      43.120  34.839  35.804  1.00  0.00           O
ATOM   1518  HG  SER   100      42.269  34.545  36.139  1.00  0.00           H
ATOM   1519  C   SER   100      45.301  33.263  37.047  1.00  0.00           C
ATOM   1520  O   SER   100      46.506  33.290  36.749  1.00  0.00           O
ATOM   1521  N   ALA   101      44.548  32.180  36.742  1.00  0.00           N
ATOM   1522  H   ALA   101      43.574  32.191  37.013  1.00  0.00           H
ATOM   1523  CA  ALA   101      45.117  30.948  36.062  1.00  0.00           C
ATOM   1524  HA  ALA   101      45.795  31.243  35.261  1.00  0.00           H
ATOM   1525  CB  ALA   101      45.931  29.988  36.994  1.00  0.00           C
ATOM   1526  HB1 ALA   101      45.236  29.726  37.791  1.00  0.00           H
ATOM   1527  HB2 ALA   101      46.254  29.175  36.343  1.00  0.00           H
ATOM   1528  HB3 ALA   101      46.805  30.440  37.461  1.00  0.00           H
ATOM   1529  C   ALA   101      43.996  30.215  35.299  1.00  0.00           C
ATOM   1530  O   ALA   101      42.841  30.107  35.662  1.00  0.00           O
ATOM   1531  N   CYX   102      44.500  29.440  34.340  1.00  0.00           N
ATOM   1532  H   CYX   102      45.451  29.499  34.005  1.00  0.00           H
ATOM   1533  CA  CYX   102      43.586  28.738  33.360  1.00  0.00           C
ATOM   1534  HA  CYX   102      42.814  28.195  33.906  1.00  0.00           H
ATOM   1535  CB  CYX   102      42.851  29.767  32.472  1.00  0.00           C
ATOM   1536  HB2 CYX   102      42.235  29.239  31.744  1.00  0.00           H
ATOM   1537  HB3 CYX   102      42.129  30.264  33.121  1.00  0.00           H
ATOM   1538  SG  CYX   102      43.861  30.931  31.541  1.00  0.00           S
ATOM   1539  C   CYX   102      44.400  27.678  32.551  1.00  0.00           C
ATOM   1540  O   CYX   102      45.501  27.368  32.962  1.00  0.00           O
ATOM   1541  N   HIE   103      43.845  27.138  31.460  1.00  0.00           N
ATOM   1542  H   HIE   103      42.909  27.475  31.282  1.00  0.00           H
ATOM   1543  CA  HIE   103      44.490  26.231  30.538  1.00  0.00           C
ATOM   1544  HA  HIE   103      45.573  26.354  30.575  1.00  0.00           H
ATOM   1545  CB  HIE   103      44.070  24.850  30.929  1.00  0.00           C
ATOM   1546  HB2 HIE   103      43.684  24.735  31.942  1.00  0.00           H
ATOM   1547  HB3 HIE   103      43.202  24.611  30.314  1.00  0.00           H
ATOM   1548  CG  HIE   103      45.036  23.742  30.690  1.00  0.00           C
ATOM   1549  ND1 HIE   103      44.833  22.797  29.742  1.00  0.00           N
ATOM   1550  CE1 HIE   103      45.834  21.917  29.950  1.00  0.00           C
ATOM   1551  HE1 HIE   103      45.923  21.017  29.360  1.00  0.00           H
ATOM   1552  NE2 HIE   103      46.508  22.195  31.019  1.00  0.00           N
ATOM   1553  HE2 HIE   103      47.188  21.601  31.471  1.00  0.00           H
ATOM   1554  CD2 HIE   103      45.911  23.303  31.611  1.00  0.00           C
ATOM   1555  HD2 HIE   103      46.185  23.711  32.572  1.00  0.00           H
ATOM   1556  C   HIE   103      44.014  26.635  29.111  1.00  0.00           C
ATOM   1557  O   HIE   103      42.812  26.782  28.876  1.00  0.00           O
ATOM   1558  N   ASP   104      44.931  26.713  28.142  1.00  0.00           N
ATOM   1559  H   ASP   104      45.919  26.705  28.355  1.00  0.00           H
ATOM   1560  CA  ASP   104      44.626  26.780  26.749  1.00  0.00           C
ATOM   1561  HA  ASP   104      43.774  27.429  26.548  1.00  0.00           H
ATOM   1562  CB  ASP   104      45.750  27.408  25.908  1.00  0.00           C
ATOM   1563  HB2 ASP   104      45.314  27.787  24.983  1.00  0.00           H
ATOM   1564  HB3 ASP   104      46.084  28.321  26.401  1.00  0.00           H
ATOM   1565  CG  ASP   104      46.926  26.503  25.590  1.00  0.00           C
ATOM   1566  OD1 ASP   104      47.678  26.834  24.645  1.00  0.00           O
ATOM   1567  OD2 ASP   104      47.120  25.489  26.307  1.00  0.00           O
ATOM   1568  C   ASP   104      44.100  25.449  26.145  1.00  0.00           C
ATOM   1569  O   ASP   104      43.550  25.378  25.035  1.00  0.00           O
ATOM   1570  N   GLY   105      44.154  24.403  27.017  1.00  0.00           N
ATOM   1571  H   GLY   105      44.520  24.691  27.913  1.00  0.00           H
ATOM   1572  CA  GLY   105      43.907  22.973  26.612  1.00  0.00           C
ATOM   1573  HA2 GLY   105      43.233  22.504  27.330  1.00  0.00           H
ATOM   1574  HA3 GLY   105      43.435  22.930  25.630  1.00  0.00           H
ATOM   1575  C   GLY   105      45.095  22.047  26.494  1.00  0.00           C
ATOM   1576  O   GLY   105      44.925  20.863  26.593  1.00  0.00           O
ATOM   1577  N   THR   106      46.260  22.582  26.304  1.00  0.00           N
ATOM   1578  H   THR   106      46.253  23.575  26.116  1.00  0.00           H
ATOM   1579  CA  THR   106      47.567  21.914  26.166  1.00  0.00           C
ATOM   1580  HA  THR   106      47.452  20.852  25.953  1.00  0.00           H
ATOM   1581  CB  THR   106      48.409  22.494  25.072  1.00  0.00           C
ATOM   1582  HB  THR   106      48.425  23.584  25.073  1.00  0.00           H
ATOM   1583  CG2 THR   106      49.863  22.100  24.840  1.00  0.00           C
ATOM   1584 HG21 THR   106      50.119  21.043  24.901  1.00  0.00           H
ATOM   1585 HG22 THR   106      50.288  22.551  23.943  1.00  0.00           H
ATOM   1586 HG23 THR   106      50.471  22.527  25.637  1.00  0.00           H
ATOM   1587  OG1 THR   106      47.712  22.117  23.839  1.00  0.00           O
ATOM   1588  HG1 THR   106      47.864  22.790  23.169  1.00  0.00           H
ATOM   1589  C   THR   106      48.365  22.050  27.474  1.00  0.00           C
ATOM   1590  O   THR   106      48.780  21.000  27.976  1.00  0.00           O
ATOM   1591  N   SER   107      48.427  23.190  28.166  1.00  0.00           N
ATOM   1592  H   SER   107      47.872  23.974  27.853  1.00  0.00           H
ATOM   1593  CA  SER   107      49.040  23.338  29.510  1.00  0.00           C
ATOM   1594  HA  SER   107      48.728  22.546  30.190  1.00  0.00           H
ATOM   1595  CB  SER   107      50.533  23.318  29.368  1.00  0.00           C
ATOM   1596  HB2 SER   107      50.842  22.466  28.762  1.00  0.00           H
ATOM   1597  HB3 SER   107      50.865  24.246  28.900  1.00  0.00           H
ATOM   1598  OG  SER   107      51.346  23.393  30.543  1.00  0.00           O
ATOM   1599  HG  SER   107      52.184  22.935  30.448  1.00  0.00           H
ATOM   1600  C   SER   107      48.606  24.587  30.214  1.00  0.00           C
ATOM   1601  O   SER   107      47.899  25.446  29.666  1.00  0.00           O
ATOM   1602  N   TRP   108      48.946  24.680  31.466  1.00  0.00           N
ATOM   1603  H   TRP   108      49.559  23.965  31.833  1.00  0.00           H
ATOM   1604  CA  TRP   108      48.489  25.547  32.500  1.00  0.00           C
ATOM   1605  HA  TRP   108      47.409  25.651  32.393  1.00  0.00           H
ATOM   1606  CB  TRP   108      48.856  25.044  33.905  1.00  0.00           C
ATOM   1607  HB2 TRP   108      49.850  24.600  33.851  1.00  0.00           H
ATOM   1608  HB3 TRP   108      49.009  25.901  34.562  1.00  0.00           H
ATOM   1609  CG  TRP   108      48.072  24.001  34.639  1.00  0.00           C
ATOM   1610  CD1 TRP   108      48.547  22.775  34.865  1.00  0.00           C
ATOM   1611  HD1 TRP   108      49.560  22.451  34.677  1.00  0.00           H
ATOM   1612  NE1 TRP   108      47.651  21.957  35.530  1.00  0.00           N
ATOM   1613  HE1 TRP   108      47.770  20.977  35.743  1.00  0.00           H
ATOM   1614  CE2 TRP   108      46.429  22.627  35.676  1.00  0.00           C
ATOM   1615  CZ2 TRP   108      45.295  22.367  36.392  1.00  0.00           C
ATOM   1616  HZ2 TRP   108      45.320  21.460  36.978  1.00  0.00           H
ATOM   1617  CH2 TRP   108      44.301  23.328  36.522  1.00  0.00           C
ATOM   1618  HH2 TRP   108      43.375  23.120  37.038  1.00  0.00           H
ATOM   1619  CZ3 TRP   108      44.370  24.539  35.799  1.00  0.00           C
ATOM   1620  HZ3 TRP   108      43.518  25.204  35.781  1.00  0.00           H
ATOM   1621  CE3 TRP   108      45.578  24.868  35.224  1.00  0.00           C
ATOM   1622  HE3 TRP   108      45.732  25.883  34.890  1.00  0.00           H
ATOM   1623  CD2 TRP   108      46.667  23.928  35.149  1.00  0.00           C
ATOM   1624  C   TRP   108      49.051  26.955  32.260  1.00  0.00           C
ATOM   1625  O   TRP   108      50.233  27.154  32.207  1.00  0.00           O
ATOM   1626  N   LEU   109      48.208  27.948  32.122  1.00  0.00           N
ATOM   1627  H   LEU   109      47.245  27.708  32.314  1.00  0.00           H
ATOM   1628  CA  LEU   109      48.677  29.350  31.972  1.00  0.00           C
ATOM   1629  HA  LEU   109      49.759  29.362  31.836  1.00  0.00           H
ATOM   1630  CB  LEU   109      48.092  29.988  30.671  1.00  0.00           C
ATOM   1631  HB2 LEU   109      48.484  29.367  29.865  1.00  0.00           H
ATOM   1632  HB3 LEU   109      47.018  29.811  30.729  1.00  0.00           H
ATOM   1633  CG  LEU   109      48.288  31.549  30.540  1.00  0.00           C
ATOM   1634  HG  LEU   109      47.881  32.191  31.322  1.00  0.00           H
ATOM   1635  CD1 LEU   109      49.749  31.915  30.582  1.00  0.00           C
ATOM   1636 HD11 LEU   109      50.174  31.661  31.553  1.00  0.00           H
ATOM   1637 HD12 LEU   109      50.347  31.377  29.847  1.00  0.00           H
ATOM   1638 HD13 LEU   109      49.932  32.976  30.412  1.00  0.00           H
ATOM   1639  CD2 LEU   109      47.635  32.105  29.281  1.00  0.00           C
ATOM   1640 HD21 LEU   109      47.910  33.156  29.187  1.00  0.00           H
ATOM   1641 HD22 LEU   109      48.021  31.527  28.439  1.00  0.00           H
ATOM   1642 HD23 LEU   109      46.574  32.027  29.512  1.00  0.00           H
ATOM   1643  C   LEU   109      48.329  30.179  33.238  1.00  0.00           C
ATOM   1644  O   LEU   109      47.231  30.437  33.560  1.00  0.00           O
ATOM   1645  N   THR   110      49.376  30.676  33.859  1.00  0.00           N
ATOM   1646  H   THR   110      50.261  30.398  33.460  1.00  0.00           H
ATOM   1647  CA  THR   110      49.330  31.304  35.208  1.00  0.00           C
ATOM   1648  HA  THR   110      48.294  31.538  35.454  1.00  0.00           H
ATOM   1649  CB  THR   110      49.968  30.435  36.301  1.00  0.00           C
ATOM   1650  HB  THR   110      49.543  30.883  37.199  1.00  0.00           H
ATOM   1651  CG2 THR   110      49.571  28.951  36.355  1.00  0.00           C
ATOM   1652 HG21 THR   110      48.502  28.737  36.379  1.00  0.00           H
ATOM   1653 HG22 THR   110      49.958  28.462  35.462  1.00  0.00           H
ATOM   1654 HG23 THR   110      50.133  28.375  37.087  1.00  0.00           H
ATOM   1655  OG1 THR   110      51.389  30.412  36.343  1.00  0.00           O
ATOM   1656  HG1 THR   110      51.693  31.303  36.528  1.00  0.00           H
ATOM   1657  C   THR   110      49.895  32.736  35.101  1.00  0.00           C
ATOM   1658  O   THR   110      50.940  32.992  34.550  1.00  0.00           O
ATOM   1659  N   ILE   111      49.130  33.638  35.661  1.00  0.00           N
ATOM   1660  H   ILE   111      48.234  33.298  35.986  1.00  0.00           H
ATOM   1661  CA  ILE   111      49.400  35.129  35.762  1.00  0.00           C
ATOM   1662  HA  ILE   111      50.355  35.323  35.275  1.00  0.00           H
ATOM   1663  CB  ILE   111      48.439  35.978  34.975  1.00  0.00           C
ATOM   1664  HB  ILE   111      47.498  36.028  35.523  1.00  0.00           H
ATOM   1665  CG2 ILE   111      48.943  37.460  34.815  1.00  0.00           C
ATOM   1666 HG21 ILE   111      48.092  38.019  34.426  1.00  0.00           H
ATOM   1667 HG22 ILE   111      49.106  37.875  35.809  1.00  0.00           H
ATOM   1668 HG23 ILE   111      49.861  37.510  34.228  1.00  0.00           H
ATOM   1669  CG1 ILE   111      48.203  35.425  33.519  1.00  0.00           C
ATOM   1670 HG12 ILE   111      48.224  36.232  32.787  1.00  0.00           H
ATOM   1671 HG13 ILE   111      48.921  34.686  33.160  1.00  0.00           H
ATOM   1672  CD1 ILE   111      46.794  34.766  33.409  1.00  0.00           C
ATOM   1673 HD11 ILE   111      46.677  34.153  34.303  1.00  0.00           H
ATOM   1674 HD12 ILE   111      45.970  35.478  33.360  1.00  0.00           H
ATOM   1675 HD13 ILE   111      46.565  34.137  32.550  1.00  0.00           H
ATOM   1676  C   ILE   111      49.715  35.485  37.168  1.00  0.00           C
ATOM   1677  O   ILE   111      48.737  35.490  37.975  1.00  0.00           O
ATOM   1678  N   GLY   112      51.007  35.819  37.619  1.00  0.00           N
ATOM   1679  H   GLY   112      51.840  35.843  37.049  1.00  0.00           H
ATOM   1680  CA  GLY   112      51.161  36.532  38.934  1.00  0.00           C
ATOM   1681  HA2 GLY   112      50.227  36.480  39.493  1.00  0.00           H
ATOM   1682  HA3 GLY   112      51.850  35.920  39.517  1.00  0.00           H
ATOM   1683  C   GLY   112      51.768  37.936  38.944  1.00  0.00           C
ATOM   1684  O   GLY   112      52.891  38.161  38.536  1.00  0.00           O
ATOM   1685  N   ILE   113      51.034  38.958  39.363  1.00  0.00           N
ATOM   1686  H   ILE   113      50.058  38.856  39.599  1.00  0.00           H
ATOM   1687  CA  ILE   113      51.477  40.445  39.493  1.00  0.00           C
ATOM   1688  HA  ILE   113      52.269  40.594  38.759  1.00  0.00           H
ATOM   1689  CB  ILE   113      50.324  41.377  39.180  1.00  0.00           C
ATOM   1690  HB  ILE   113      49.624  41.075  39.959  1.00  0.00           H
ATOM   1691  CG2 ILE   113      50.817  42.881  39.500  1.00  0.00           C
ATOM   1692 HG21 ILE   113      50.809  43.055  40.576  1.00  0.00           H
ATOM   1693 HG22 ILE   113      51.821  43.026  39.101  1.00  0.00           H
ATOM   1694 HG23 ILE   113      50.124  43.546  38.985  1.00  0.00           H
ATOM   1695  CG1 ILE   113      49.691  41.272  37.816  1.00  0.00           C
ATOM   1696 HG12 ILE   113      50.182  42.004  37.174  1.00  0.00           H
ATOM   1697 HG13 ILE   113      49.827  40.316  37.311  1.00  0.00           H
ATOM   1698  CD1 ILE   113      48.191  41.584  38.013  1.00  0.00           C
ATOM   1699 HD11 ILE   113      48.071  42.464  38.647  1.00  0.00           H
ATOM   1700 HD12 ILE   113      47.729  41.834  37.058  1.00  0.00           H
ATOM   1701 HD13 ILE   113      47.707  40.722  38.470  1.00  0.00           H
ATOM   1702  C   ILE   113      52.155  40.672  40.884  1.00  0.00           C
ATOM   1703  O   ILE   113      51.602  40.357  41.920  1.00  0.00           O
ATOM   1704  N   SER   114      53.293  41.299  40.831  1.00  0.00           N
ATOM   1705  H   SER   114      53.621  41.599  39.924  1.00  0.00           H
ATOM   1706  CA  SER   114      53.999  41.863  41.966  1.00  0.00           C
ATOM   1707  HA  SER   114      53.201  42.115  42.664  1.00  0.00           H
ATOM   1708  CB  SER   114      55.005  40.814  42.571  1.00  0.00           C
ATOM   1709  HB2 SER   114      54.406  39.904  42.554  1.00  0.00           H
ATOM   1710  HB3 SER   114      55.957  40.737  42.047  1.00  0.00           H
ATOM   1711  OG  SER   114      55.276  41.154  43.876  1.00  0.00           O
ATOM   1712  HG  SER   114      54.818  40.474  44.374  1.00  0.00           H
ATOM   1713  C   SER   114      54.676  43.137  41.548  1.00  0.00           C
ATOM   1714  O   SER   114      54.742  43.508  40.388  1.00  0.00           O
ATOM   1715  N   GLY   115      55.243  43.846  42.472  1.00  0.00           N
ATOM   1716  H   GLY   115      55.348  43.450  43.395  1.00  0.00           H
ATOM   1717  CA  GLY   115      56.073  45.065  42.203  1.00  0.00           C
ATOM   1718  HA2 GLY   115      57.055  44.902  42.646  1.00  0.00           H
ATOM   1719  HA3 GLY   115      56.311  45.302  41.166  1.00  0.00           H
ATOM   1720  C   GLY   115      55.560  46.392  42.954  1.00  0.00           C
ATOM   1721  O   GLY   115      54.627  46.286  43.689  1.00  0.00           O
ATOM   1722  N   PRO   116      56.262  47.545  42.669  1.00  0.00           N
ATOM   1723  CD  PRO   116      57.394  47.653  41.819  1.00  0.00           C
ATOM   1724  HD2 PRO   116      57.211  47.346  40.790  1.00  0.00           H
ATOM   1725  HD3 PRO   116      58.249  47.056  42.141  1.00  0.00           H
ATOM   1726  CG  PRO   116      57.805  49.073  41.825  1.00  0.00           C
ATOM   1727  HG2 PRO   116      57.237  49.456  40.977  1.00  0.00           H
ATOM   1728  HG3 PRO   116      58.877  49.253  41.735  1.00  0.00           H
ATOM   1729  CB  PRO   116      57.194  49.738  43.141  1.00  0.00           C
ATOM   1730  HB2 PRO   116      56.845  50.763  43.010  1.00  0.00           H
ATOM   1731  HB3 PRO   116      57.902  49.597  43.958  1.00  0.00           H
ATOM   1732  CA  PRO   116      55.978  48.854  43.343  1.00  0.00           C
ATOM   1733  HA  PRO   116      55.873  48.579  44.392  1.00  0.00           H
ATOM   1734  C   PRO   116      54.586  49.387  42.845  1.00  0.00           C
ATOM   1735  O   PRO   116      54.153  49.137  41.712  1.00  0.00           O
ATOM   1736  N   ASP   117      53.889  50.093  43.705  1.00  0.00           N
ATOM   1737  H   ASP   117      54.323  50.298  44.593  1.00  0.00           H
ATOM   1738  CA  ASP   117      52.595  50.743  43.473  1.00  0.00           C
ATOM   1739  HA  ASP   117      51.856  49.944  43.414  1.00  0.00           H
ATOM   1740  CB  ASP   117      52.127  51.577  44.639  1.00  0.00           C
ATOM   1741  HB2 ASP   117      52.760  52.462  44.679  1.00  0.00           H
ATOM   1742  HB3 ASP   117      51.065  51.777  44.498  1.00  0.00           H
ATOM   1743  CG  ASP   117      52.287  50.916  46.016  1.00  0.00           C
ATOM   1744  OD1 ASP   117      52.080  51.554  47.051  1.00  0.00           O
ATOM   1745  OD2 ASP   117      52.296  49.683  46.130  1.00  0.00           O
ATOM   1746  C   ASP   117      52.499  51.497  42.104  1.00  0.00           C
ATOM   1747  O   ASP   117      51.621  51.283  41.313  1.00  0.00           O
ATOM   1748  N   ASN   118      53.498  52.371  41.770  1.00  0.00           N
ATOM   1749  H   ASN   118      54.177  52.504  42.505  1.00  0.00           H
ATOM   1750  CA  ASN   118      53.672  53.070  40.497  1.00  0.00           C
ATOM   1751  HA  ASN   118      52.694  53.489  40.260  1.00  0.00           H
ATOM   1752  CB  ASN   118      54.643  54.246  40.729  1.00  0.00           C
ATOM   1753  HB2 ASN   118      54.561  54.939  39.891  1.00  0.00           H
ATOM   1754  HB3 ASN   118      54.325  54.763  41.634  1.00  0.00           H
ATOM   1755  CG  ASN   118      56.104  53.851  41.031  1.00  0.00           C
ATOM   1756  OD1 ASN   118      56.620  52.788  40.814  1.00  0.00           O
ATOM   1757  ND2 ASN   118      56.865  54.810  41.390  1.00  0.00           N
ATOM   1758 HD21 ASN   118      57.826  54.622  41.637  1.00  0.00           H
ATOM   1759 HD22 ASN   118      56.361  55.666  41.573  1.00  0.00           H
ATOM   1760  C   ASN   118      54.043  52.243  39.275  1.00  0.00           C
ATOM   1761  O   ASN   118      53.968  52.732  38.163  1.00  0.00           O
ATOM   1762  N   GLY   119      54.419  50.938  39.450  1.00  0.00           N
ATOM   1763  H   GLY   119      54.424  50.613  40.406  1.00  0.00           H
ATOM   1764  CA  GLY   119      55.113  50.173  38.382  1.00  0.00           C
ATOM   1765  HA2 GLY   119      54.672  50.478  37.433  1.00  0.00           H
ATOM   1766  HA3 GLY   119      56.161  50.460  38.462  1.00  0.00           H
ATOM   1767  C   GLY   119      54.958  48.679  38.369  1.00  0.00           C
ATOM   1768  O   GLY   119      55.906  47.938  37.991  1.00  0.00           O
ATOM   1769  N   ALA   120      53.896  48.189  38.964  1.00  0.00           N
ATOM   1770  H   ALA   120      53.200  48.847  39.284  1.00  0.00           H
ATOM   1771  CA  ALA   120      53.508  46.799  39.046  1.00  0.00           C
ATOM   1772  HA  ALA   120      54.118  46.276  39.783  1.00  0.00           H
ATOM   1773  CB  ALA   120      52.169  46.777  39.773  1.00  0.00           C
ATOM   1774  HB1 ALA   120      51.856  45.737  39.875  1.00  0.00           H
ATOM   1775  HB2 ALA   120      52.143  47.406  40.662  1.00  0.00           H
ATOM   1776  HB3 ALA   120      51.404  47.246  39.154  1.00  0.00           H
ATOM   1777  C   ALA   120      53.581  46.078  37.691  1.00  0.00           C
ATOM   1778  O   ALA   120      53.348  46.730  36.666  1.00  0.00           O
ATOM   1779  N   VAL   121      53.982  44.818  37.769  1.00  0.00           N
ATOM   1780  H   VAL   121      54.118  44.365  38.660  1.00  0.00           H
ATOM   1781  CA  VAL   121      54.182  43.972  36.539  1.00  0.00           C
ATOM   1782  HA  VAL   121      53.594  44.293  35.679  1.00  0.00           H
ATOM   1783  CB  VAL   121      55.687  43.986  36.080  1.00  0.00           C
ATOM   1784  HB  VAL   121      56.265  43.827  36.991  1.00  0.00           H
ATOM   1785  CG1 VAL   121      56.036  43.023  34.914  1.00  0.00           C
ATOM   1786 HG11 VAL   121      57.118  42.921  34.824  1.00  0.00           H
ATOM   1787 HG12 VAL   121      55.816  42.005  35.236  1.00  0.00           H
ATOM   1788 HG13 VAL   121      55.405  43.273  34.062  1.00  0.00           H
ATOM   1789  CG2 VAL   121      56.220  45.315  35.559  1.00  0.00           C
ATOM   1790 HG21 VAL   121      57.115  45.253  34.942  1.00  0.00           H
ATOM   1791 HG22 VAL   121      55.506  45.863  34.944  1.00  0.00           H
ATOM   1792 HG23 VAL   121      56.504  46.008  36.351  1.00  0.00           H
ATOM   1793  C   VAL   121      53.759  42.520  36.743  1.00  0.00           C
ATOM   1794  O   VAL   121      54.014  41.926  37.798  1.00  0.00           O
ATOM   1795  N   ALA   122      52.980  41.944  35.813  1.00  0.00           N
ATOM   1796  H   ALA   122      52.773  42.472  34.978  1.00  0.00           H
ATOM   1797  CA  ALA   122      52.592  40.513  35.829  1.00  0.00           C
ATOM   1798  HA  ALA   122      52.360  40.144  36.828  1.00  0.00           H
ATOM   1799  CB  ALA   122      51.399  40.411  34.863  1.00  0.00           C
ATOM   1800  HB1 ALA   122      50.527  40.967  35.207  1.00  0.00           H
ATOM   1801  HB2 ALA   122      51.731  40.685  33.862  1.00  0.00           H
ATOM   1802  HB3 ALA   122      51.183  39.343  34.876  1.00  0.00           H
ATOM   1803  C   ALA   122      53.694  39.566  35.338  1.00  0.00           C
ATOM   1804  O   ALA   122      54.278  39.870  34.294  1.00  0.00           O
ATOM   1805  N   VAL   123      53.764  38.375  35.920  1.00  0.00           N
ATOM   1806  H   VAL   123      53.251  38.326  36.788  1.00  0.00           H
ATOM   1807  CA  VAL   123      54.576  37.251  35.460  1.00  0.00           C
ATOM   1808  HA  VAL   123      55.183  37.589  34.619  1.00  0.00           H
ATOM   1809  CB  VAL   123      55.519  36.717  36.500  1.00  0.00           C
ATOM   1810  HB  VAL   123      54.913  36.478  37.374  1.00  0.00           H
ATOM   1811  CG1 VAL   123      56.394  35.495  36.020  1.00  0.00           C
ATOM   1812 HG11 VAL   123      55.774  34.615  36.184  1.00  0.00           H
ATOM   1813 HG12 VAL   123      56.726  35.623  34.990  1.00  0.00           H
ATOM   1814 HG13 VAL   123      57.345  35.387  36.543  1.00  0.00           H
ATOM   1815  CG2 VAL   123      56.558  37.863  36.759  1.00  0.00           C
ATOM   1816 HG21 VAL   123      57.196  38.175  35.931  1.00  0.00           H
ATOM   1817 HG22 VAL   123      56.076  38.709  37.247  1.00  0.00           H
ATOM   1818 HG23 VAL   123      57.235  37.608  37.574  1.00  0.00           H
ATOM   1819  C   VAL   123      53.682  36.092  34.806  1.00  0.00           C
ATOM   1820  O   VAL   123      53.070  35.351  35.598  1.00  0.00           O
ATOM   1821  N   LEU   124      53.664  36.015  33.463  1.00  0.00           N
ATOM   1822  H   LEU   124      54.263  36.667  32.974  1.00  0.00           H
ATOM   1823  CA  LEU   124      52.903  35.081  32.656  1.00  0.00           C
ATOM   1824  HA  LEU   124      52.065  34.723  33.255  1.00  0.00           H
ATOM   1825  CB  LEU   124      52.413  35.773  31.408  1.00  0.00           C
ATOM   1826  HB2 LEU   124      53.234  36.185  30.820  1.00  0.00           H
ATOM   1827  HB3 LEU   124      51.979  35.044  30.725  1.00  0.00           H
ATOM   1828  CG  LEU   124      51.329  36.773  31.652  1.00  0.00           C
ATOM   1829  HG  LEU   124      50.685  36.429  32.462  1.00  0.00           H
ATOM   1830  CD1 LEU   124      51.851  38.256  31.972  1.00  0.00           C
ATOM   1831 HD11 LEU   124      52.136  38.866  31.115  1.00  0.00           H
ATOM   1832 HD12 LEU   124      51.027  38.783  32.453  1.00  0.00           H
ATOM   1833 HD13 LEU   124      52.701  38.274  32.654  1.00  0.00           H
ATOM   1834  CD2 LEU   124      50.397  36.814  30.420  1.00  0.00           C
ATOM   1835 HD21 LEU   124      49.919  35.871  30.154  1.00  0.00           H
ATOM   1836 HD22 LEU   124      49.608  37.479  30.770  1.00  0.00           H
ATOM   1837 HD23 LEU   124      50.875  37.198  29.519  1.00  0.00           H
ATOM   1838  C   LEU   124      53.772  33.841  32.299  1.00  0.00           C
ATOM   1839  O   LEU   124      54.820  33.893  31.661  1.00  0.00           O
ATOM   1840  N   LYS   125      53.261  32.632  32.686  1.00  0.00           N
ATOM   1841  H   LYS   125      52.463  32.721  33.298  1.00  0.00           H
ATOM   1842  CA  LYS   125      53.941  31.285  32.692  1.00  0.00           C
ATOM   1843  HA  LYS   125      54.823  31.491  32.086  1.00  0.00           H
ATOM   1844  CB  LYS   125      54.375  30.813  34.086  1.00  0.00           C
ATOM   1845  HB2 LYS   125      53.564  30.847  34.813  1.00  0.00           H
ATOM   1846  HB3 LYS   125      54.614  29.750  34.123  1.00  0.00           H
ATOM   1847  CG  LYS   125      55.476  31.649  34.652  1.00  0.00           C
ATOM   1848  HG2 LYS   125      56.393  31.451  34.096  1.00  0.00           H
ATOM   1849  HG3 LYS   125      55.226  32.709  34.619  1.00  0.00           H
ATOM   1850  CD  LYS   125      55.687  31.272  36.104  1.00  0.00           C
ATOM   1851  HD2 LYS   125      56.328  32.040  36.536  1.00  0.00           H
ATOM   1852  HD3 LYS   125      54.716  31.158  36.586  1.00  0.00           H
ATOM   1853  CE  LYS   125      56.527  30.007  36.343  1.00  0.00           C
ATOM   1854  HE2 LYS   125      56.037  29.046  36.186  1.00  0.00           H
ATOM   1855  HE3 LYS   125      57.400  30.061  35.691  1.00  0.00           H
ATOM   1856  NZ  LYS   125      57.002  30.035  37.705  1.00  0.00           N
ATOM   1857  HZ1 LYS   125      57.458  30.911  37.913  1.00  0.00           H
ATOM   1858  HZ2 LYS   125      56.246  30.099  38.372  1.00  0.00           H
ATOM   1859  HZ3 LYS   125      57.547  29.242  38.013  1.00  0.00           H
ATOM   1860  C   LYS   125      53.159  30.224  31.952  1.00  0.00           C
ATOM   1861  O   LYS   125      51.963  30.035  32.157  1.00  0.00           O
ATOM   1862  N   TYR   126      53.816  29.426  31.124  1.00  0.00           N
ATOM   1863  H   TYR   126      54.775  29.655  30.907  1.00  0.00           H
ATOM   1864  CA  TYR   126      53.316  28.315  30.335  1.00  0.00           C
ATOM   1865  HA  TYR   126      52.470  27.923  30.900  1.00  0.00           H
ATOM   1866  CB  TYR   126      52.749  28.982  29.098  1.00  0.00           C
ATOM   1867  HB2 TYR   126      52.005  29.745  29.328  1.00  0.00           H
ATOM   1868  HB3 TYR   126      53.605  29.368  28.545  1.00  0.00           H
ATOM   1869  CG  TYR   126      52.067  27.962  28.157  1.00  0.00           C
ATOM   1870  CD1 TYR   126      52.681  27.503  27.025  1.00  0.00           C
ATOM   1871  HD1 TYR   126      53.704  27.812  26.871  1.00  0.00           H
ATOM   1872  CE1 TYR   126      52.065  26.471  26.299  1.00  0.00           C
ATOM   1873  HE1 TYR   126      52.542  25.920  25.502  1.00  0.00           H
ATOM   1874  CZ  TYR   126      50.697  26.143  26.492  1.00  0.00           C
ATOM   1875  OH  TYR   126      50.092  25.282  25.672  1.00  0.00           O
ATOM   1876  HH  TYR   126      49.137  25.215  25.734  1.00  0.00           H
ATOM   1877  CE2 TYR   126      49.987  26.754  27.548  1.00  0.00           C
ATOM   1878  HE2 TYR   126      48.922  26.594  27.620  1.00  0.00           H
ATOM   1879  CD2 TYR   126      50.754  27.515  28.468  1.00  0.00           C
ATOM   1880  HD2 TYR   126      50.240  27.779  29.381  1.00  0.00           H
ATOM   1881  C   TYR   126      54.334  27.204  30.200  1.00  0.00           C
ATOM   1882  O   TYR   126      55.545  27.477  29.999  1.00  0.00           O
ATOM   1883  N   ASN   127      53.880  25.955  30.382  1.00  0.00           N
ATOM   1884  H   ASN   127      52.887  25.782  30.330  1.00  0.00           H
ATOM   1885  CA  ASN   127      54.789  24.782  30.568  1.00  0.00           C
ATOM   1886  HA  ASN   127      54.105  23.986  30.859  1.00  0.00           H
ATOM   1887  CB  ASN   127      55.405  24.311  29.191  1.00  0.00           C
ATOM   1888  HB2 ASN   127      55.885  25.131  28.657  1.00  0.00           H
ATOM   1889  HB3 ASN   127      56.130  23.502  29.278  1.00  0.00           H
ATOM   1890  CG  ASN   127      54.278  23.665  28.419  1.00  0.00           C
ATOM   1891  OD1 ASN   127      53.459  22.871  28.993  1.00  0.00           O
ATOM   1892  ND2 ASN   127      54.238  23.999  27.142  1.00  0.00           N
ATOM   1893 HD21 ASN   127      53.779  23.450  26.428  1.00  0.00           H
ATOM   1894 HD22 ASN   127      54.715  24.790  26.736  1.00  0.00           H
ATOM   1895  C   ASN   127      55.960  25.072  31.557  1.00  0.00           C
ATOM   1896  O   ASN   127      57.133  24.833  31.217  1.00  0.00           O
ATOM   1897  N   GLY   128      55.615  25.801  32.587  1.00  0.00           N
ATOM   1898  H   GLY   128      54.625  25.999  32.558  1.00  0.00           H
ATOM   1899  CA  GLY   128      56.314  26.204  33.793  1.00  0.00           C
ATOM   1900  HA2 GLY   128      55.777  26.620  34.646  1.00  0.00           H
ATOM   1901  HA3 GLY   128      56.725  25.375  34.368  1.00  0.00           H
ATOM   1902  C   GLY   128      57.392  27.240  33.624  1.00  0.00           C
ATOM   1903  O   GLY   128      57.751  27.815  34.650  1.00  0.00           O
ATOM   1904  N   ILE   129      57.724  27.575  32.381  1.00  0.00           N
ATOM   1905  H   ILE   129      57.118  27.216  31.657  1.00  0.00           H
ATOM   1906  CA  ILE   129      58.682  28.619  32.024  1.00  0.00           C
ATOM   1907  HA  ILE   129      59.411  28.753  32.823  1.00  0.00           H
ATOM   1908  CB  ILE   129      59.502  28.183  30.823  1.00  0.00           C
ATOM   1909  HB  ILE   129      58.744  27.718  30.192  1.00  0.00           H
ATOM   1910  CG2 ILE   129      60.091  29.390  30.017  1.00  0.00           C
ATOM   1911 HG21 ILE   129      59.306  29.862  29.426  1.00  0.00           H
ATOM   1912 HG22 ILE   129      60.572  30.020  30.766  1.00  0.00           H
ATOM   1913 HG23 ILE   129      60.868  29.059  29.328  1.00  0.00           H
ATOM   1914  CG1 ILE   129      60.524  27.126  31.195  1.00  0.00           C
ATOM   1915 HG12 ILE   129      61.116  27.451  32.051  1.00  0.00           H
ATOM   1916 HG13 ILE   129      59.956  26.260  31.533  1.00  0.00           H
ATOM   1917  CD1 ILE   129      61.293  26.604  30.016  1.00  0.00           C
ATOM   1918 HD11 ILE   129      62.100  27.252  29.675  1.00  0.00           H
ATOM   1919 HD12 ILE   129      61.586  25.609  30.349  1.00  0.00           H
ATOM   1920 HD13 ILE   129      60.639  26.384  29.172  1.00  0.00           H
ATOM   1921  C   ILE   129      57.962  29.995  31.851  1.00  0.00           C
ATOM   1922  O   ILE   129      56.785  30.066  31.332  1.00  0.00           O
ATOM   1923  N   ILE   130      58.668  31.102  32.131  1.00  0.00           N
ATOM   1924  H   ILE   130      59.646  31.068  32.377  1.00  0.00           H
ATOM   1925  CA  ILE   130      58.072  32.481  32.030  1.00  0.00           C
ATOM   1926  HA  ILE   130      57.046  32.531  32.395  1.00  0.00           H
ATOM   1927  CB  ILE   130      58.859  33.625  32.858  1.00  0.00           C
ATOM   1928  HB  ILE   130      59.898  33.693  32.534  1.00  0.00           H
ATOM   1929  CG2 ILE   130      58.274  35.025  32.534  1.00  0.00           C
ATOM   1930 HG21 ILE   130      58.720  35.847  33.091  1.00  0.00           H
ATOM   1931 HG22 ILE   130      58.426  35.136  31.461  1.00  0.00           H
ATOM   1932 HG23 ILE   130      57.202  34.908  32.693  1.00  0.00           H
ATOM   1933  CG1 ILE   130      58.753  33.333  34.344  1.00  0.00           C
ATOM   1934 HG12 ILE   130      57.744  33.500  34.722  1.00  0.00           H
ATOM   1935 HG13 ILE   130      59.036  32.295  34.517  1.00  0.00           H
ATOM   1936  CD1 ILE   130      59.741  34.236  35.058  1.00  0.00           C
ATOM   1937 HD11 ILE   130      59.303  35.195  35.333  1.00  0.00           H
ATOM   1938 HD12 ILE   130      60.027  33.802  36.016  1.00  0.00           H
ATOM   1939 HD13 ILE   130      60.670  34.310  34.493  1.00  0.00           H
ATOM   1940  C   ILE   130      58.135  32.796  30.544  1.00  0.00           C
ATOM   1941  O   ILE   130      59.197  32.736  29.952  1.00  0.00           O
ATOM   1942  N   THR   131      56.985  33.107  29.954  1.00  0.00           N
ATOM   1943  H   THR   131      56.184  33.194  30.563  1.00  0.00           H
ATOM   1944  CA  THR   131      56.776  33.437  28.558  1.00  0.00           C
ATOM   1945  HA  THR   131      57.725  33.300  28.042  1.00  0.00           H
ATOM   1946  CB  THR   131      55.662  32.494  28.020  1.00  0.00           C
ATOM   1947  HB  THR   131      55.372  32.771  27.007  1.00  0.00           H
ATOM   1948  CG2 THR   131      56.203  31.031  28.098  1.00  0.00           C
ATOM   1949 HG21 THR   131      55.479  30.456  27.521  1.00  0.00           H
ATOM   1950 HG22 THR   131      57.182  31.066  27.620  1.00  0.00           H
ATOM   1951 HG23 THR   131      56.223  30.556  29.079  1.00  0.00           H
ATOM   1952  OG1 THR   131      54.451  32.523  28.770  1.00  0.00           O
ATOM   1953  HG1 THR   131      53.945  33.315  28.571  1.00  0.00           H
ATOM   1954  C   THR   131      56.394  34.834  28.247  1.00  0.00           C
ATOM   1955  O   THR   131      56.779  35.278  27.160  1.00  0.00           O
ATOM   1956  N   ASP   132      55.855  35.570  29.203  1.00  0.00           N
ATOM   1957  H   ASP   132      55.656  35.162  30.105  1.00  0.00           H
ATOM   1958  CA  ASP   132      55.610  36.991  29.083  1.00  0.00           C
ATOM   1959  HA  ASP   132      56.400  37.378  28.439  1.00  0.00           H
ATOM   1960  CB  ASP   132      54.385  37.221  28.123  1.00  0.00           C
ATOM   1961  HB2 ASP   132      54.370  36.445  27.359  1.00  0.00           H
ATOM   1962  HB3 ASP   132      53.455  37.096  28.676  1.00  0.00           H
ATOM   1963  CG  ASP   132      54.479  38.508  27.344  1.00  0.00           C
ATOM   1964  OD1 ASP   132      55.582  39.164  27.264  1.00  0.00           O
ATOM   1965  OD2 ASP   132      53.451  38.830  26.758  1.00  0.00           O
ATOM   1966  C   ASP   132      55.605  37.815  30.394  1.00  0.00           C
ATOM   1967  O   ASP   132      55.467  37.391  31.476  1.00  0.00           O
ATOM   1968  N   THR   133      55.451  39.141  30.212  1.00  0.00           N
ATOM   1969  H   THR   133      55.655  39.406  29.259  1.00  0.00           H
ATOM   1970  CA  THR   133      55.048  40.120  31.185  1.00  0.00           C
ATOM   1971  HA  THR   133      54.591  39.592  32.022  1.00  0.00           H
ATOM   1972  CB  THR   133      56.228  40.773  31.830  1.00  0.00           C
ATOM   1973  HB  THR   133      55.808  41.454  32.571  1.00  0.00           H
ATOM   1974  CG2 THR   133      57.232  39.748  32.463  1.00  0.00           C
ATOM   1975 HG21 THR   133      57.684  39.016  31.794  1.00  0.00           H
ATOM   1976 HG22 THR   133      58.141  40.316  32.665  1.00  0.00           H
ATOM   1977 HG23 THR   133      56.851  39.210  33.332  1.00  0.00           H
ATOM   1978  OG1 THR   133      56.947  41.507  30.931  1.00  0.00           O
ATOM   1979  HG1 THR   133      56.424  41.989  30.287  1.00  0.00           H
ATOM   1980  C   THR   133      54.053  41.149  30.756  1.00  0.00           C
ATOM   1981  O   THR   133      54.161  41.573  29.673  1.00  0.00           O
ATOM   1982  N   ILE   134      53.146  41.533  31.594  1.00  0.00           N
ATOM   1983  H   ILE   134      53.164  41.101  32.506  1.00  0.00           H
ATOM   1984  CA  ILE   134      52.247  42.719  31.453  1.00  0.00           C
ATOM   1985  HA  ILE   134      52.388  43.158  30.466  1.00  0.00           H
ATOM   1986  CB  ILE   134      50.709  42.344  31.618  1.00  0.00           C
ATOM   1987  HB  ILE   134      50.691  41.727  32.516  1.00  0.00           H
ATOM   1988  CG2 ILE   134      49.884  43.682  31.691  1.00  0.00           C
ATOM   1989 HG21 ILE   134      48.845  43.352  31.696  1.00  0.00           H
ATOM   1990 HG22 ILE   134      50.082  44.220  32.619  1.00  0.00           H
ATOM   1991 HG23 ILE   134      49.934  44.366  30.844  1.00  0.00           H
ATOM   1992  CG1 ILE   134      50.364  41.461  30.444  1.00  0.00           C
ATOM   1993 HG12 ILE   134      50.293  42.073  29.545  1.00  0.00           H
ATOM   1994 HG13 ILE   134      51.066  40.628  30.410  1.00  0.00           H
ATOM   1995  CD1 ILE   134      49.055  40.724  30.606  1.00  0.00           C
ATOM   1996 HD11 ILE   134      48.782  40.287  29.645  1.00  0.00           H
ATOM   1997 HD12 ILE   134      49.178  39.948  31.361  1.00  0.00           H
ATOM   1998 HD13 ILE   134      48.196  41.362  30.813  1.00  0.00           H
ATOM   1999  C   ILE   134      52.688  43.827  32.401  1.00  0.00           C
ATOM   2000  O   ILE   134      53.100  43.567  33.488  1.00  0.00           O
ATOM   2001  N   LYS   135      52.658  45.072  31.935  1.00  0.00           N
ATOM   2002  H   LYS   135      52.129  45.281  31.100  1.00  0.00           H
ATOM   2003  CA  LYS   135      53.258  46.227  32.708  1.00  0.00           C
ATOM   2004  HA  LYS   135      53.436  45.864  33.720  1.00  0.00           H
ATOM   2005  CB  LYS   135      54.568  46.757  32.075  1.00  0.00           C
ATOM   2006  HB2 LYS   135      54.306  47.125  31.084  1.00  0.00           H
ATOM   2007  HB3 LYS   135      54.888  47.639  32.631  1.00  0.00           H
ATOM   2008  CG  LYS   135      55.708  45.732  31.799  1.00  0.00           C
ATOM   2009  HG2 LYS   135      56.106  45.371  32.747  1.00  0.00           H
ATOM   2010  HG3 LYS   135      55.242  44.939  31.212  1.00  0.00           H
ATOM   2011  CD  LYS   135      56.845  46.302  30.989  1.00  0.00           C
ATOM   2012  HD2 LYS   135      56.372  46.707  30.094  1.00  0.00           H
ATOM   2013  HD3 LYS   135      57.195  47.062  31.688  1.00  0.00           H
ATOM   2014  CE  LYS   135      57.884  45.252  30.654  1.00  0.00           C
ATOM   2015  HE2 LYS   135      58.333  44.697  31.478  1.00  0.00           H
ATOM   2016  HE3 LYS   135      57.308  44.529  30.077  1.00  0.00           H
ATOM   2017  NZ  LYS   135      59.120  45.827  29.959  1.00  0.00           N
ATOM   2018  HZ1 LYS   135      59.800  45.221  29.522  1.00  0.00           H
ATOM   2019  HZ2 LYS   135      58.824  46.557  29.327  1.00  0.00           H
ATOM   2020  HZ3 LYS   135      59.692  46.366  30.594  1.00  0.00           H
ATOM   2021  C   LYS   135      52.185  47.364  32.943  1.00  0.00           C
ATOM   2022  O   LYS   135      51.424  47.646  32.036  1.00  0.00           O
ATOM   2023  N   SER   136      52.143  47.903  34.142  1.00  0.00           N
ATOM   2024  H   SER   136      52.802  47.564  34.829  1.00  0.00           H
ATOM   2025  CA  SER   136      51.343  49.140  34.530  1.00  0.00           C
ATOM   2026  HA  SER   136      50.296  48.846  34.603  1.00  0.00           H
ATOM   2027  CB  SER   136      51.817  49.639  35.946  1.00  0.00           C
ATOM   2028  HB2 SER   136      51.453  48.929  36.689  1.00  0.00           H
ATOM   2029  HB3 SER   136      52.869  49.924  35.978  1.00  0.00           H
ATOM   2030  OG  SER   136      51.221  50.761  36.269  1.00  0.00           O
ATOM   2031  HG  SER   136      50.282  50.694  36.082  1.00  0.00           H
ATOM   2032  C   SER   136      51.386  50.166  33.401  1.00  0.00           C
ATOM   2033  O   SER   136      52.403  50.406  32.771  1.00  0.00           O
ATOM   2034  N   TRP   137      50.232  50.758  33.008  1.00  0.00           N
ATOM   2035  H   TRP   137      49.437  50.423  33.533  1.00  0.00           H
ATOM   2036  CA  TRP   137      50.045  51.884  32.048  1.00  0.00           C
ATOM   2037  HA  TRP   137      51.020  52.244  31.718  1.00  0.00           H
ATOM   2038  CB  TRP   137      49.315  51.353  30.864  1.00  0.00           C
ATOM   2039  HB2 TRP   137      49.250  52.061  30.037  1.00  0.00           H
ATOM   2040  HB3 TRP   137      49.816  50.452  30.508  1.00  0.00           H
ATOM   2041  CG  TRP   137      47.870  50.958  31.260  1.00  0.00           C
ATOM   2042  CD1 TRP   137      46.792  51.769  31.156  1.00  0.00           C
ATOM   2043  HD1 TRP   137      46.785  52.785  30.789  1.00  0.00           H
ATOM   2044  NE1 TRP   137      45.612  51.199  31.661  1.00  0.00           N
ATOM   2045  HE1 TRP   137      44.772  51.747  31.777  1.00  0.00           H
ATOM   2046  CE2 TRP   137      45.833  49.875  32.039  1.00  0.00           C
ATOM   2047  CZ2 TRP   137      45.021  48.849  32.614  1.00  0.00           C
ATOM   2048  HZ2 TRP   137      43.991  48.980  32.908  1.00  0.00           H
ATOM   2049  CH2 TRP   137      45.652  47.659  32.891  1.00  0.00           C
ATOM   2050  HH2 TRP   137      45.063  46.885  33.362  1.00  0.00           H
ATOM   2051  CZ3 TRP   137      46.964  47.447  32.564  1.00  0.00           C
ATOM   2052  HZ3 TRP   137      47.407  46.469  32.685  1.00  0.00           H
ATOM   2053  CE3 TRP   137      47.825  48.471  32.086  1.00  0.00           C
ATOM   2054  HE3 TRP   137      48.871  48.250  31.943  1.00  0.00           H
ATOM   2055  CD2 TRP   137      47.291  49.726  31.774  1.00  0.00           C
ATOM   2056  C   TRP   137      49.415  53.086  32.775  1.00  0.00           C
ATOM   2057  O   TRP   137      49.802  54.175  32.510  1.00  0.00           O
ATOM   2058  N   ARG   138      48.454  52.979  33.717  1.00  0.00           N
ATOM   2059  H   ARG   138      47.996  52.079  33.719  1.00  0.00           H
ATOM   2060  CA  ARG   138      47.845  54.001  34.504  1.00  0.00           C
ATOM   2061  HA  ARG   138      47.868  54.844  33.812  1.00  0.00           H
ATOM   2062  CB  ARG   138      46.418  53.612  34.867  1.00  0.00           C
ATOM   2063  HB2 ARG   138      45.983  53.025  34.058  1.00  0.00           H
ATOM   2064  HB3 ARG   138      46.495  52.972  35.746  1.00  0.00           H
ATOM   2065  CG  ARG   138      45.411  54.731  35.190  1.00  0.00           C
ATOM   2066  HG2 ARG   138      44.377  54.394  35.114  1.00  0.00           H
ATOM   2067  HG3 ARG   138      45.590  55.144  36.182  1.00  0.00           H
ATOM   2068  CD  ARG   138      45.504  55.936  34.238  1.00  0.00           C
ATOM   2069  HD2 ARG   138      46.480  56.331  34.523  1.00  0.00           H
ATOM   2070  HD3 ARG   138      45.517  55.708  33.172  1.00  0.00           H
ATOM   2071  NE  ARG   138      44.431  56.936  34.594  1.00  0.00           N
ATOM   2072  HE  ARG   138      44.616  57.459  35.438  1.00  0.00           H
ATOM   2073  CZ  ARG   138      43.359  57.246  33.866  1.00  0.00           C
ATOM   2074  NH1 ARG   138      43.188  56.757  32.688  1.00  0.00           N
ATOM   2075 HH11 ARG   138      43.958  56.479  32.096  1.00  0.00           H
ATOM   2076 HH12 ARG   138      42.262  56.890  32.308  1.00  0.00           H
ATOM   2077  NH2 ARG   138      42.422  57.944  34.385  1.00  0.00           N
ATOM   2078 HH21 ARG   138      42.382  58.185  35.366  1.00  0.00           H
ATOM   2079 HH22 ARG   138      41.590  58.188  33.867  1.00  0.00           H
ATOM   2080  C   ARG   138      48.616  54.335  35.789  1.00  0.00           C
ATOM   2081  O   ARG   138      48.311  55.376  36.369  1.00  0.00           O
ATOM   2082  N   ASN   139      49.633  53.528  36.171  1.00  0.00           N
ATOM   2083  H   ASN   139      49.718  52.653  35.674  1.00  0.00           H
ATOM   2084  CA  ASN   139      50.549  53.837  37.215  1.00  0.00           C
ATOM   2085  HA  ASN   139      51.276  53.026  37.224  1.00  0.00           H
ATOM   2086  CB  ASN   139      51.471  55.082  36.899  1.00  0.00           C
ATOM   2087  HB2 ASN   139      50.772  55.919  36.899  1.00  0.00           H
ATOM   2088  HB3 ASN   139      52.241  55.253  37.653  1.00  0.00           H
ATOM   2089  CG  ASN   139      52.076  54.970  35.446  1.00  0.00           C
ATOM   2090  OD1 ASN   139      51.926  55.916  34.632  1.00  0.00           O
ATOM   2091  ND2 ASN   139      52.724  53.897  35.147  1.00  0.00           N
ATOM   2092 HD21 ASN   139      53.118  53.932  34.218  1.00  0.00           H
ATOM   2093 HD22 ASN   139      53.136  53.290  35.842  1.00  0.00           H
ATOM   2094  C   ASN   139      50.010  53.861  38.658  1.00  0.00           C
ATOM   2095  O   ASN   139      50.501  54.631  39.456  1.00  0.00           O
ATOM   2096  N   ASN   140      49.015  53.068  39.041  1.00  0.00           N
ATOM   2097  H   ASN   140      48.651  52.456  38.325  1.00  0.00           H
ATOM   2098  CA  ASN   140      48.480  53.043  40.351  1.00  0.00           C
ATOM   2099  HA  ASN   140      49.301  53.106  41.065  1.00  0.00           H
ATOM   2100  CB  ASN   140      47.539  54.238  40.690  1.00  0.00           C
ATOM   2101  HB2 ASN   140      47.820  55.073  40.048  1.00  0.00           H
ATOM   2102  HB3 ASN   140      46.511  53.904  40.551  1.00  0.00           H
ATOM   2103  CG  ASN   140      47.718  54.688  42.161  1.00  0.00           C
ATOM   2104  OD1 ASN   140      48.113  55.879  42.478  1.00  0.00           O
ATOM   2105  ND2 ASN   140      47.253  53.899  43.100  1.00  0.00           N
ATOM   2106 HD21 ASN   140      47.228  54.176  44.071  1.00  0.00           H
ATOM   2107 HD22 ASN   140      46.819  53.020  42.858  1.00  0.00           H
ATOM   2108  C   ASN   140      47.984  51.624  40.787  1.00  0.00           C
ATOM   2109  O   ASN   140      46.774  51.463  41.016  1.00  0.00           O
ATOM   2110  N   ILE   141      48.856  50.695  40.973  1.00  0.00           N
ATOM   2111  H   ILE   141      49.822  50.973  40.875  1.00  0.00           H
ATOM   2112  CA  ILE   141      48.635  49.324  41.422  1.00  0.00           C
ATOM   2113  HA  ILE   141      49.661  48.988  41.578  1.00  0.00           H
ATOM   2114  CB  ILE   141      47.980  49.190  42.841  1.00  0.00           C
ATOM   2115  HB  ILE   141      46.987  49.631  42.750  1.00  0.00           H
ATOM   2116  CG2 ILE   141      47.874  47.764  43.350  1.00  0.00           C
ATOM   2117 HG21 ILE   141      47.223  47.708  44.222  1.00  0.00           H
ATOM   2118 HG22 ILE   141      47.598  47.048  42.576  1.00  0.00           H
ATOM   2119 HG23 ILE   141      48.896  47.520  43.641  1.00  0.00           H
ATOM   2120  CG1 ILE   141      48.618  50.023  43.959  1.00  0.00           C
ATOM   2121 HG12 ILE   141      49.495  49.428  44.212  1.00  0.00           H
ATOM   2122 HG13 ILE   141      48.961  50.978  43.558  1.00  0.00           H
ATOM   2123  CD1 ILE   141      47.686  50.289  45.230  1.00  0.00           C
ATOM   2124 HD11 ILE   141      48.140  50.977  45.944  1.00  0.00           H
ATOM   2125 HD12 ILE   141      46.734  50.649  44.840  1.00  0.00           H
ATOM   2126 HD13 ILE   141      47.309  49.421  45.770  1.00  0.00           H
ATOM   2127  C   ILE   141      47.984  48.502  40.366  1.00  0.00           C
ATOM   2128  O   ILE   141      46.743  48.494  40.267  1.00  0.00           O
ATOM   2129  N   LEU   142      48.815  47.810  39.548  1.00  0.00           N
ATOM   2130  H   LEU   142      49.822  47.860  39.608  1.00  0.00           H
ATOM   2131  CA  LEU   142      48.245  46.825  38.563  1.00  0.00           C
ATOM   2132  HA  LEU   142      47.423  47.267  38.001  1.00  0.00           H
ATOM   2133  CB  LEU   142      49.398  46.253  37.678  1.00  0.00           C
ATOM   2134  HB2 LEU   142      49.903  47.148  37.316  1.00  0.00           H
ATOM   2135  HB3 LEU   142      50.053  45.592  38.244  1.00  0.00           H
ATOM   2136  CG  LEU   142      48.952  45.415  36.427  1.00  0.00           C
ATOM   2137  HG  LEU   142      48.438  44.541  36.824  1.00  0.00           H
ATOM   2138  CD1 LEU   142      47.959  46.063  35.518  1.00  0.00           C
ATOM   2139 HD11 LEU   142      48.532  46.885  35.090  1.00  0.00           H
ATOM   2140 HD12 LEU   142      47.658  45.314  34.786  1.00  0.00           H
ATOM   2141 HD13 LEU   142      47.092  46.451  36.052  1.00  0.00           H
ATOM   2142  CD2 LEU   142      50.042  44.832  35.625  1.00  0.00           C
ATOM   2143 HD21 LEU   142      49.599  44.172  34.880  1.00  0.00           H
ATOM   2144 HD22 LEU   142      50.510  45.603  35.012  1.00  0.00           H
ATOM   2145 HD23 LEU   142      50.726  44.367  36.335  1.00  0.00           H
ATOM   2146  C   LEU   142      47.643  45.607  39.251  1.00  0.00           C
ATOM   2147  O   LEU   142      48.350  45.109  40.112  1.00  0.00           O
ATOM   2148  N   ARG   143      46.439  45.177  38.830  1.00  0.00           N
ATOM   2149  H   ARG   143      45.885  45.744  38.205  1.00  0.00           H
ATOM   2150  CA  ARG   143      45.823  43.932  39.394  1.00  0.00           C
ATOM   2151  HA  ARG   143      46.579  43.185  39.637  1.00  0.00           H
ATOM   2152  CB  ARG   143      45.065  44.047  40.753  1.00  0.00           C
ATOM   2153  HB2 ARG   143      44.657  43.111  41.136  1.00  0.00           H
ATOM   2154  HB3 ARG   143      45.707  44.322  41.590  1.00  0.00           H
ATOM   2155  CG  ARG   143      43.845  45.013  40.705  1.00  0.00           C
ATOM   2156  HG2 ARG   143      43.317  45.051  39.752  1.00  0.00           H
ATOM   2157  HG3 ARG   143      43.252  44.642  41.541  1.00  0.00           H
ATOM   2158  CD  ARG   143      44.194  46.449  41.207  1.00  0.00           C
ATOM   2159  HD2 ARG   143      44.576  46.353  42.223  1.00  0.00           H
ATOM   2160  HD3 ARG   143      45.005  46.888  40.626  1.00  0.00           H
ATOM   2161  NE  ARG   143      42.960  47.293  41.243  1.00  0.00           N
ATOM   2162  HE  ARG   143      42.099  46.817  41.472  1.00  0.00           H
ATOM   2163  CZ  ARG   143      43.074  48.575  41.109  1.00  0.00           C
ATOM   2164  NH1 ARG   143      41.919  49.217  41.200  1.00  0.00           N
ATOM   2165 HH11 ARG   143      41.120  48.602  41.271  1.00  0.00           H
ATOM   2166 HH12 ARG   143      41.848  50.223  41.160  1.00  0.00           H
ATOM   2167  NH2 ARG   143      44.105  49.255  40.813  1.00  0.00           N
ATOM   2168 HH21 ARG   143      44.961  48.756  40.614  1.00  0.00           H
ATOM   2169 HH22 ARG   143      44.034  50.154  40.358  1.00  0.00           H
ATOM   2170  C   ARG   143      44.929  43.190  38.452  1.00  0.00           C
ATOM   2171  O   ARG   143      44.250  43.838  37.627  1.00  0.00           O
ATOM   2172  N   THR   144      44.768  41.900  38.558  1.00  0.00           N
ATOM   2173  H   THR   144      45.230  41.407  39.309  1.00  0.00           H
ATOM   2174  CA  THR   144      43.999  41.030  37.602  1.00  0.00           C
ATOM   2175  HA  THR   144      43.761  41.521  36.658  1.00  0.00           H
ATOM   2176  CB  THR   144      44.910  39.897  37.003  1.00  0.00           C
ATOM   2177  HB  THR   144      45.829  40.296  36.573  1.00  0.00           H
ATOM   2178  CG2 THR   144      45.219  38.774  37.989  1.00  0.00           C
ATOM   2179 HG21 THR   144      45.985  38.098  37.609  1.00  0.00           H
ATOM   2180 HG22 THR   144      45.564  39.245  38.909  1.00  0.00           H
ATOM   2181 HG23 THR   144      44.253  38.292  38.146  1.00  0.00           H
ATOM   2182  OG1 THR   144      44.205  39.254  35.976  1.00  0.00           O
ATOM   2183  HG1 THR   144      43.760  39.988  35.545  1.00  0.00           H
ATOM   2184  C   THR   144      42.701  40.594  38.310  1.00  0.00           C
ATOM   2185  O   THR   144      42.107  41.337  39.117  1.00  0.00           O
ATOM   2186  N   GLN   145      42.046  39.529  37.752  1.00  0.00           N
ATOM   2187  H   GLN   145      42.551  38.917  37.128  1.00  0.00           H
ATOM   2188  CA  GLN   145      40.728  39.195  38.023  1.00  0.00           C
ATOM   2189  HA  GLN   145      40.112  40.094  38.010  1.00  0.00           H
ATOM   2190  CB  GLN   145      40.280  38.170  37.007  1.00  0.00           C
ATOM   2191  HB2 GLN   145      40.839  37.253  37.194  1.00  0.00           H
ATOM   2192  HB3 GLN   145      39.207  38.048  37.155  1.00  0.00           H
ATOM   2193  CG  GLN   145      40.511  38.594  35.549  1.00  0.00           C
ATOM   2194  HG2 GLN   145      39.979  39.530  35.382  1.00  0.00           H
ATOM   2195  HG3 GLN   145      41.554  38.763  35.280  1.00  0.00           H
ATOM   2196  CD  GLN   145      40.086  37.469  34.677  1.00  0.00           C
ATOM   2197  OE1 GLN   145      40.840  37.161  33.767  1.00  0.00           O
ATOM   2198  NE2 GLN   145      38.981  36.777  34.863  1.00  0.00           N
ATOM   2199 HE21 GLN   145      38.228  37.256  35.335  1.00  0.00           H
ATOM   2200 HE22 GLN   145      38.769  35.946  34.329  1.00  0.00           H
ATOM   2201  C   GLN   145      40.423  38.525  39.389  1.00  0.00           C
ATOM   2202  O   GLN   145      39.363  38.618  39.839  1.00  0.00           O
ATOM   2203  N   GLU   146      41.361  37.815  39.991  1.00  0.00           N
ATOM   2204  H   GLU   146      42.164  37.628  39.407  1.00  0.00           H
ATOM   2205  CA  GLU   146      41.140  36.937  41.130  1.00  0.00           C
ATOM   2206  HA  GLU   146      42.028  36.327  41.289  1.00  0.00           H
ATOM   2207  CB  GLU   146      40.903  37.891  42.403  1.00  0.00           C
ATOM   2208  HB2 GLU   146      39.887  38.283  42.444  1.00  0.00           H
ATOM   2209  HB3 GLU   146      41.040  37.301  43.309  1.00  0.00           H
ATOM   2210  CG  GLU   146      41.915  39.057  42.624  1.00  0.00           C
ATOM   2211  HG2 GLU   146      41.730  39.653  41.730  1.00  0.00           H
ATOM   2212  HG3 GLU   146      41.592  39.492  43.570  1.00  0.00           H
ATOM   2213  CD  GLU   146      43.378  38.582  42.814  1.00  0.00           C
ATOM   2214  OE1 GLU   146      43.652  37.718  43.650  1.00  0.00           O
ATOM   2215  OE2 GLU   146      44.269  39.286  42.288  1.00  0.00           O
ATOM   2216  C   GLU   146      39.988  35.915  40.789  1.00  0.00           C
ATOM   2217  O   GLU   146      39.102  35.626  41.638  1.00  0.00           O
ATOM   2218  N   SER   147      40.099  35.266  39.573  1.00  0.00           N
ATOM   2219  H   SER   147      40.859  35.479  38.943  1.00  0.00           H
ATOM   2220  CA  SER   147      39.230  34.197  39.098  1.00  0.00           C
ATOM   2221  HA  SER   147      38.904  33.480  39.851  1.00  0.00           H
ATOM   2222  CB  SER   147      37.935  34.875  38.579  1.00  0.00           C
ATOM   2223  HB2 SER   147      38.154  35.747  37.965  1.00  0.00           H
ATOM   2224  HB3 SER   147      37.302  34.143  38.077  1.00  0.00           H
ATOM   2225  OG  SER   147      37.188  35.412  39.603  1.00  0.00           O
ATOM   2226  HG  SER   147      37.667  35.534  40.426  1.00  0.00           H
ATOM   2227  C   SER   147      39.943  33.524  37.929  1.00  0.00           C
ATOM   2228  O   SER   147      41.002  33.990  37.494  1.00  0.00           O
ATOM   2229  N   GLH   148      39.324  32.515  37.270  1.00  0.00           N
ATOM   2230  H   GLH   148      38.484  32.151  37.696  1.00  0.00           H
ATOM   2231  CA  GLH   148      39.835  31.857  36.068  1.00  0.00           C
ATOM   2232  HA  GLH   148      40.853  31.540  36.298  1.00  0.00           H
ATOM   2233  CB  GLH   148      39.001  30.516  35.867  1.00  0.00           C
ATOM   2234  HB2 GLH   148      39.306  29.869  36.689  1.00  0.00           H
ATOM   2235  HB3 GLH   148      37.935  30.740  35.885  1.00  0.00           H
ATOM   2236  CG  GLH   148      39.258  29.875  34.490  1.00  0.00           C
ATOM   2237  HG2 GLH   148      39.028  30.695  33.809  1.00  0.00           H
ATOM   2238  HG3 GLH   148      40.310  29.590  34.453  1.00  0.00           H
ATOM   2239  CD  GLH   148      38.382  28.618  34.119  1.00  0.00           C
ATOM   2240  OE1 GLH   148      37.797  27.832  34.891  1.00  0.00           O
ATOM   2241  OE2 GLH   148      38.392  28.385  32.845  1.00  0.00           O
ATOM   2242  HE2 GLH   148      37.993  27.526  32.691  1.00  0.00           H
ATOM   2243  C   GLH   148      40.010  32.841  34.855  1.00  0.00           C
ATOM   2244  O   GLH   148      39.148  33.726  34.632  1.00  0.00           O
ATOM   2245  N   CYX   149      41.159  32.823  34.151  1.00  0.00           N
ATOM   2246  H   CYX   149      41.923  32.276  34.521  1.00  0.00           H
ATOM   2247  CA  CYX   149      41.312  33.390  32.830  1.00  0.00           C
ATOM   2248  HA  CYX   149      40.911  34.397  32.939  1.00  0.00           H
ATOM   2249  CB  CYX   149      42.767  33.658  32.453  1.00  0.00           C
ATOM   2250  HB2 CYX   149      42.638  33.912  31.402  1.00  0.00           H
ATOM   2251  HB3 CYX   149      42.997  34.616  32.921  1.00  0.00           H
ATOM   2252  SG  CYX   149      44.132  32.523  32.804  1.00  0.00           S
ATOM   2253  C   CYX   149      40.494  32.622  31.802  1.00  0.00           C
ATOM   2254  O   CYX   149      40.351  31.415  31.803  1.00  0.00           O
ATOM   2255  N   ALA   150      39.788  33.329  30.974  1.00  0.00           N
ATOM   2256  H   ALA   150      39.894  34.331  30.897  1.00  0.00           H
ATOM   2257  CA  ALA   150      38.984  32.647  29.938  1.00  0.00           C
ATOM   2258  HA  ALA   150      38.489  31.848  30.491  1.00  0.00           H
ATOM   2259  CB  ALA   150      37.945  33.637  29.380  1.00  0.00           C
ATOM   2260  HB1 ALA   150      38.564  34.332  28.813  1.00  0.00           H
ATOM   2261  HB2 ALA   150      37.189  33.125  28.783  1.00  0.00           H
ATOM   2262  HB3 ALA   150      37.412  34.188  30.155  1.00  0.00           H
ATOM   2263  C   ALA   150      39.802  31.964  28.849  1.00  0.00           C
ATOM   2264  O   ALA   150      40.977  32.399  28.560  1.00  0.00           O
ATOM   2265  N   CYX   151      39.296  30.886  28.194  1.00  0.00           N
ATOM   2266  H   CYX   151      38.467  30.379  28.472  1.00  0.00           H
ATOM   2267  CA  CYX   151      39.961  30.448  26.929  1.00  0.00           C
ATOM   2268  HA  CYX   151      40.361  31.306  26.388  1.00  0.00           H
ATOM   2269  CB  CYX   151      41.094  29.377  27.127  1.00  0.00           C
ATOM   2270  HB2 CYX   151      40.726  28.368  27.315  1.00  0.00           H
ATOM   2271  HB3 CYX   151      41.799  29.277  26.301  1.00  0.00           H
ATOM   2272  SG  CYX   151      42.275  29.686  28.500  1.00  0.00           S
ATOM   2273  C   CYX   151      38.911  29.849  25.959  1.00  0.00           C
ATOM   2274  O   CYX   151      37.905  29.297  26.424  1.00  0.00           O
ATOM   2275  N   VAL   152      39.187  30.035  24.642  1.00  0.00           N
ATOM   2276  H   VAL   152      40.033  30.531  24.401  1.00  0.00           H
ATOM   2277  CA  VAL   152      38.257  29.479  23.568  1.00  0.00           C
ATOM   2278  HA  VAL   152      37.934  28.503  23.932  1.00  0.00           H
ATOM   2279  CB  VAL   152      37.099  30.474  23.245  1.00  0.00           C
ATOM   2280  HB  VAL   152      37.517  31.233  22.584  1.00  0.00           H
ATOM   2281  CG1 VAL   152      36.181  29.618  22.412  1.00  0.00           C
ATOM   2282 HG11 VAL   152      36.485  29.602  21.365  1.00  0.00           H
ATOM   2283 HG12 VAL   152      36.048  28.593  22.759  1.00  0.00           H
ATOM   2284 HG13 VAL   152      35.223  30.135  22.458  1.00  0.00           H
ATOM   2285  CG2 VAL   152      36.397  31.248  24.373  1.00  0.00           C
ATOM   2286 HG21 VAL   152      35.824  30.571  25.006  1.00  0.00           H
ATOM   2287 HG22 VAL   152      37.199  31.753  24.910  1.00  0.00           H
ATOM   2288 HG23 VAL   152      35.607  31.842  23.916  1.00  0.00           H
ATOM   2289  C   VAL   152      39.126  29.267  22.347  1.00  0.00           C
ATOM   2290  O   VAL   152      39.943  30.121  22.014  1.00  0.00           O
ATOM   2291  N   ASN   153      38.969  28.148  21.576  1.00  0.00           N
ATOM   2292  H   ASN   153      38.428  27.402  21.991  1.00  0.00           H
ATOM   2293  CA  ASN   153      39.588  27.978  20.253  1.00  0.00           C
ATOM   2294  HA  ASN   153      39.401  26.910  20.148  1.00  0.00           H
ATOM   2295  CB  ASN   153      38.797  28.734  19.128  1.00  0.00           C
ATOM   2296  HB2 ASN   153      38.757  29.820  19.193  1.00  0.00           H
ATOM   2297  HB3 ASN   153      39.178  28.444  18.149  1.00  0.00           H
ATOM   2298  CG  ASN   153      37.336  28.246  19.146  1.00  0.00           C
ATOM   2299  OD1 ASN   153      36.997  27.163  19.603  1.00  0.00           O
ATOM   2300  ND2 ASN   153      36.470  29.123  18.686  1.00  0.00           N
ATOM   2301 HD21 ASN   153      35.495  28.936  18.499  1.00  0.00           H
ATOM   2302 HD22 ASN   153      36.740  30.092  18.589  1.00  0.00           H
ATOM   2303  C   ASN   153      41.101  28.156  20.200  1.00  0.00           C
ATOM   2304  O   ASN   153      41.642  28.671  19.213  1.00  0.00           O
ATOM   2305  N   GLY   154      41.869  27.778  21.208  1.00  0.00           N
ATOM   2306  H   GLY   154      41.397  27.295  21.958  1.00  0.00           H
ATOM   2307  CA  GLY   154      43.316  27.888  21.297  1.00  0.00           C
ATOM   2308  HA2 GLY   154      43.718  27.025  21.827  1.00  0.00           H
ATOM   2309  HA3 GLY   154      43.790  27.832  20.317  1.00  0.00           H
ATOM   2310  C   GLY   154      43.834  29.095  22.057  1.00  0.00           C
ATOM   2311  O   GLY   154      44.965  29.030  22.529  1.00  0.00           O
ATOM   2312  N   SER   155      43.125  30.184  22.212  1.00  0.00           N
ATOM   2313  H   SER   155      42.237  30.229  21.733  1.00  0.00           H
ATOM   2314  CA  SER   155      43.518  31.402  22.783  1.00  0.00           C
ATOM   2315  HA  SER   155      44.589  31.604  22.788  1.00  0.00           H
ATOM   2316  CB  SER   155      42.928  32.683  22.194  1.00  0.00           C
ATOM   2317  HB2 SER   155      41.839  32.623  22.190  1.00  0.00           H
ATOM   2318  HB3 SER   155      43.118  33.566  22.804  1.00  0.00           H
ATOM   2319  OG  SER   155      43.245  32.927  20.846  1.00  0.00           O
ATOM   2320  HG  SER   155      42.652  32.375  20.332  1.00  0.00           H
ATOM   2321  C   SER   155      43.075  31.520  24.198  1.00  0.00           C
ATOM   2322  O   SER   155      41.924  31.250  24.476  1.00  0.00           O
ATOM   2323  N   CYX   156      43.873  31.946  25.099  1.00  0.00           N
ATOM   2324  H   CYX   156      44.806  32.228  24.837  1.00  0.00           H
ATOM   2325  CA  CYX   156      43.339  32.439  26.432  1.00  0.00           C
ATOM   2326  HA  CYX   156      42.375  32.003  26.695  1.00  0.00           H
ATOM   2327  CB  CYX   156      44.295  31.886  27.477  1.00  0.00           C
ATOM   2328  HB2 CYX   156      45.302  32.165  27.168  1.00  0.00           H
ATOM   2329  HB3 CYX   156      43.971  32.374  28.397  1.00  0.00           H
ATOM   2330  SG  CYX   156      44.154  30.072  27.742  1.00  0.00           S
ATOM   2331  C   CYX   156      43.190  33.952  26.522  1.00  0.00           C
ATOM   2332  O   CYX   156      43.815  34.720  25.753  1.00  0.00           O
ATOM   2333  N   PHE   157      42.419  34.440  27.486  1.00  0.00           N
ATOM   2334  H   PHE   157      42.010  33.784  28.136  1.00  0.00           H
ATOM   2335  CA  PHE   157      42.117  35.874  27.592  1.00  0.00           C
ATOM   2336  HA  PHE   157      42.832  36.506  27.065  1.00  0.00           H
ATOM   2337  CB  PHE   157      40.717  36.198  26.905  1.00  0.00           C
ATOM   2338  HB2 PHE   157      39.932  35.906  27.603  1.00  0.00           H
ATOM   2339  HB3 PHE   157      40.577  37.276  26.980  1.00  0.00           H
ATOM   2340  CG  PHE   157      40.272  35.627  25.543  1.00  0.00           C
ATOM   2341  CD1 PHE   157      40.084  34.248  25.303  1.00  0.00           C
ATOM   2342  HD1 PHE   157      40.147  33.497  26.077  1.00  0.00           H
ATOM   2343  CE1 PHE   157      39.766  33.814  24.014  1.00  0.00           C
ATOM   2344  HE1 PHE   157      39.616  32.757  23.854  1.00  0.00           H
ATOM   2345  CZ  PHE   157      39.772  34.743  22.942  1.00  0.00           C
ATOM   2346  HZ  PHE   157      39.642  34.442  21.913  1.00  0.00           H
ATOM   2347  CE2 PHE   157      39.913  36.119  23.202  1.00  0.00           C
ATOM   2348  HE2 PHE   157      39.797  36.821  22.389  1.00  0.00           H
ATOM   2349  CD2 PHE   157      40.130  36.584  24.549  1.00  0.00           C
ATOM   2350  HD2 PHE   157      40.359  37.631  24.676  1.00  0.00           H
ATOM   2351  C   PHE   157      41.961  36.122  29.107  1.00  0.00           C
ATOM   2352  O   PHE   157      41.403  35.279  29.854  1.00  0.00           O
ATOM   2353  N   THR   158      42.347  37.349  29.527  1.00  0.00           N
ATOM   2354  H   THR   158      42.771  37.878  28.778  1.00  0.00           H
ATOM   2355  CA  THR   158      42.267  37.847  30.901  1.00  0.00           C
ATOM   2356  HA  THR   158      41.425  37.426  31.449  1.00  0.00           H
ATOM   2357  CB  THR   158      43.578  37.465  31.644  1.00  0.00           C
ATOM   2358  HB  THR   158      43.677  36.379  31.676  1.00  0.00           H
ATOM   2359  CG2 THR   158      44.812  38.363  31.301  1.00  0.00           C
ATOM   2360 HG21 THR   158      45.746  37.900  31.618  1.00  0.00           H
ATOM   2361 HG22 THR   158      44.819  38.364  30.211  1.00  0.00           H
ATOM   2362 HG23 THR   158      44.705  39.393  31.638  1.00  0.00           H
ATOM   2363  OG1 THR   158      43.524  37.705  33.010  1.00  0.00           O
ATOM   2364  HG1 THR   158      42.699  37.388  33.384  1.00  0.00           H
ATOM   2365  C   THR   158      42.016  39.413  30.999  1.00  0.00           C
ATOM   2366  O   THR   158      42.243  40.041  29.908  1.00  0.00           O
ATOM   2367  N   VAL   159      41.466  39.935  32.097  1.00  0.00           N
ATOM   2368  H   VAL   159      41.483  39.379  32.940  1.00  0.00           H
ATOM   2369  CA  VAL   159      41.096  41.348  32.339  1.00  0.00           C
ATOM   2370  HA  VAL   159      41.343  41.893  31.428  1.00  0.00           H
ATOM   2371  CB  VAL   159      39.598  41.657  32.556  1.00  0.00           C
ATOM   2372  HB  VAL   159      39.358  41.669  33.619  1.00  0.00           H
ATOM   2373  CG1 VAL   159      39.207  43.024  32.176  1.00  0.00           C
ATOM   2374 HG11 VAL   159      38.143  43.099  32.401  1.00  0.00           H
ATOM   2375 HG12 VAL   159      39.622  43.756  32.869  1.00  0.00           H
ATOM   2376 HG13 VAL   159      39.321  43.284  31.123  1.00  0.00           H
ATOM   2377  CG2 VAL   159      38.747  40.601  31.823  1.00  0.00           C
ATOM   2378 HG21 VAL   159      39.096  40.563  30.791  1.00  0.00           H
ATOM   2379 HG22 VAL   159      38.855  39.607  32.257  1.00  0.00           H
ATOM   2380 HG23 VAL   159      37.703  40.902  31.917  1.00  0.00           H
ATOM   2381  C   VAL   159      41.966  41.943  33.496  1.00  0.00           C
ATOM   2382  O   VAL   159      42.517  41.191  34.346  1.00  0.00           O
ATOM   2383  N   MET   160      42.279  43.246  33.431  1.00  0.00           N
ATOM   2384  H   MET   160      42.047  43.785  32.609  1.00  0.00           H
ATOM   2385  CA  MET   160      43.119  43.898  34.420  1.00  0.00           C
ATOM   2386  HA  MET   160      43.055  43.280  35.315  1.00  0.00           H
ATOM   2387  CB  MET   160      44.649  43.849  34.060  1.00  0.00           C
ATOM   2388  HB2 MET   160      44.778  44.360  33.106  1.00  0.00           H
ATOM   2389  HB3 MET   160      45.083  44.275  34.964  1.00  0.00           H
ATOM   2390  CG  MET   160      45.207  42.395  33.921  1.00  0.00           C
ATOM   2391  HG2 MET   160      44.728  41.817  34.712  1.00  0.00           H
ATOM   2392  HG3 MET   160      44.918  41.907  32.990  1.00  0.00           H
ATOM   2393  SD  MET   160      46.960  42.431  34.100  1.00  0.00           S
ATOM   2394  CE  MET   160      47.553  40.699  34.144  1.00  0.00           C
ATOM   2395  HE1 MET   160      47.341  40.242  35.111  1.00  0.00           H
ATOM   2396  HE2 MET   160      47.079  40.133  33.342  1.00  0.00           H
ATOM   2397  HE3 MET   160      48.639  40.738  34.072  1.00  0.00           H
ATOM   2398  C   MET   160      42.748  45.377  34.658  1.00  0.00           C
ATOM   2399  O   MET   160      42.471  46.065  33.690  1.00  0.00           O
ATOM   2400  N   THR   161      42.902  45.827  35.942  1.00  0.00           N
ATOM   2401  H   THR   161      43.219  45.132  36.603  1.00  0.00           H
ATOM   2402  CA  THR   161      42.638  47.221  36.367  1.00  0.00           C
ATOM   2403  HA  THR   161      42.117  47.787  35.594  1.00  0.00           H
ATOM   2404  CB  THR   161      41.729  47.195  37.536  1.00  0.00           C
ATOM   2405  HB  THR   161      42.282  46.729  38.352  1.00  0.00           H
ATOM   2406  CG2 THR   161      41.279  48.622  37.943  1.00  0.00           C
ATOM   2407 HG21 THR   161      40.454  48.577  38.653  1.00  0.00           H
ATOM   2408 HG22 THR   161      42.115  49.113  38.440  1.00  0.00           H
ATOM   2409 HG23 THR   161      41.024  49.135  37.016  1.00  0.00           H
ATOM   2410  OG1 THR   161      40.641  46.396  37.253  1.00  0.00           O
ATOM   2411  HG1 THR   161      40.793  45.563  37.705  1.00  0.00           H
ATOM   2412  C   THR   161      43.999  47.826  36.749  1.00  0.00           C
ATOM   2413  O   THR   161      44.725  47.178  37.534  1.00  0.00           O
ATOM   2414  N   ASP   162      44.342  49.015  36.276  1.00  0.00           N
ATOM   2415  H   ASP   162      43.722  49.481  35.631  1.00  0.00           H
ATOM   2416  CA  ASP   162      45.325  49.852  36.880  1.00  0.00           C
ATOM   2417  HA  ASP   162      45.643  49.474  37.852  1.00  0.00           H
ATOM   2418  CB  ASP   162      46.654  49.786  36.031  1.00  0.00           C
ATOM   2419  HB2 ASP   162      46.902  48.761  35.753  1.00  0.00           H
ATOM   2420  HB3 ASP   162      46.228  50.194  35.114  1.00  0.00           H
ATOM   2421  CG  ASP   162      47.863  50.613  36.459  1.00  0.00           C
ATOM   2422  OD1 ASP   162      48.809  50.784  35.605  1.00  0.00           O
ATOM   2423  OD2 ASP   162      47.904  51.027  37.656  1.00  0.00           O
ATOM   2424  C   ASP   162      44.849  51.324  36.956  1.00  0.00           C
ATOM   2425  O   ASP   162      44.065  51.766  36.062  1.00  0.00           O
ATOM   2426  N   GLY   163      45.239  51.960  38.086  1.00  0.00           N
ATOM   2427  H   GLY   163      45.871  51.475  38.708  1.00  0.00           H
ATOM   2428  CA  GLY   163      44.572  53.180  38.561  1.00  0.00           C
ATOM   2429  HA2 GLY   163      45.372  53.847  38.883  1.00  0.00           H
ATOM   2430  HA3 GLY   163      43.985  53.638  37.765  1.00  0.00           H
ATOM   2431  C   GLY   163      43.634  52.865  39.735  1.00  0.00           C
ATOM   2432  O   GLY   163      43.451  51.686  40.050  1.00  0.00           O
ATOM   2433  N   PRO   164      43.217  53.939  40.458  1.00  0.00           N
ATOM   2434  CD  PRO   164      43.190  55.350  39.962  1.00  0.00           C
ATOM   2435  HD2 PRO   164      42.699  55.416  38.992  1.00  0.00           H
ATOM   2436  HD3 PRO   164      44.210  55.726  39.879  1.00  0.00           H
ATOM   2437  CG  PRO   164      42.454  56.107  40.986  1.00  0.00           C
ATOM   2438  HG2 PRO   164      41.383  56.081  40.785  1.00  0.00           H
ATOM   2439  HG3 PRO   164      42.790  57.139  41.075  1.00  0.00           H
ATOM   2440  CB  PRO   164      42.632  55.355  42.358  1.00  0.00           C
ATOM   2441  HB2 PRO   164      41.766  55.528  42.997  1.00  0.00           H
ATOM   2442  HB3 PRO   164      43.530  55.766  42.818  1.00  0.00           H
ATOM   2443  CA  PRO   164      42.896  53.921  41.862  1.00  0.00           C
ATOM   2444  HA  PRO   164      43.718  53.573  42.487  1.00  0.00           H
ATOM   2445  C   PRO   164      41.705  53.043  42.278  1.00  0.00           C
ATOM   2446  O   PRO   164      40.827  52.701  41.472  1.00  0.00           O
ATOM   2447  N   SER   165      41.610  52.624  43.533  1.00  0.00           N
ATOM   2448  H   SER   165      42.280  53.029  44.172  1.00  0.00           H
ATOM   2449  CA  SER   165      40.473  52.074  44.171  1.00  0.00           C
ATOM   2450  HA  SER   165      39.863  51.676  43.360  1.00  0.00           H
ATOM   2451  CB  SER   165      40.778  50.804  44.918  1.00  0.00           C
ATOM   2452  HB2 SER   165      39.970  50.339  45.482  1.00  0.00           H
ATOM   2453  HB3 SER   165      41.198  50.145  44.157  1.00  0.00           H
ATOM   2454  OG  SER   165      41.858  50.958  45.892  1.00  0.00           O
ATOM   2455  HG  SER   165      42.773  50.865  45.618  1.00  0.00           H
ATOM   2456  C   SER   165      39.685  53.113  44.966  1.00  0.00           C
ATOM   2457  O   SER   165      38.507  53.274  44.628  1.00  0.00           O
ATOM   2458  N   ASN   166      40.446  53.925  45.731  1.00  0.00           N
ATOM   2459  H   ASN   166      41.408  53.704  45.948  1.00  0.00           H
ATOM   2460  CA  ASN   166      39.847  55.158  46.364  1.00  0.00           C
ATOM   2461  HA  ASN   166      38.873  54.869  46.763  1.00  0.00           H
ATOM   2462  CB  ASN   166      40.770  55.636  47.570  1.00  0.00           C
ATOM   2463  HB2 ASN   166      40.920  54.891  48.352  1.00  0.00           H
ATOM   2464  HB3 ASN   166      41.732  56.003  47.215  1.00  0.00           H
ATOM   2465  CG  ASN   166      40.098  56.748  48.333  1.00  0.00           C
ATOM   2466  OD1 ASN   166      38.845  56.817  48.447  1.00  0.00           O
ATOM   2467  ND2 ASN   166      40.923  57.570  48.969  1.00  0.00           N
ATOM   2468 HD21 ASN   166      40.472  58.327  49.463  1.00  0.00           H
ATOM   2469 HD22 ASN   166      41.920  57.407  48.986  1.00  0.00           H
ATOM   2470  C   ASN   166      39.566  56.344  45.361  1.00  0.00           C
ATOM   2471  O   ASN   166      39.931  57.422  45.649  1.00  0.00           O
ATOM   2472  N   GLY   167      39.069  56.028  44.259  1.00  0.00           N
ATOM   2473  H   GLY   167      38.797  55.056  44.279  1.00  0.00           H
ATOM   2474  CA  GLY   167      38.909  56.772  43.021  1.00  0.00           C
ATOM   2475  HA2 GLY   167      38.110  57.513  43.057  1.00  0.00           H
ATOM   2476  HA3 GLY   167      39.862  57.224  42.749  1.00  0.00           H
ATOM   2477  C   GLY   167      38.593  55.880  41.807  1.00  0.00           C
ATOM   2478  O   GLY   167      38.213  54.671  41.976  1.00  0.00           O
ATOM   2479  N   GLN   168      38.688  56.374  40.568  1.00  0.00           N
ATOM   2480  H   GLN   168      38.727  57.382  40.614  1.00  0.00           H
ATOM   2481  CA  GLN   168      38.341  55.641  39.320  1.00  0.00           C
ATOM   2482  HA  GLN   168      37.799  54.706  39.463  1.00  0.00           H
ATOM   2483  CB  GLN   168      37.371  56.533  38.532  1.00  0.00           C
ATOM   2484  HB2 GLN   168      37.758  57.536  38.354  1.00  0.00           H
ATOM   2485  HB3 GLN   168      37.133  56.080  37.571  1.00  0.00           H
ATOM   2486  CG  GLN   168      36.014  56.540  39.220  1.00  0.00           C
ATOM   2487  HG2 GLN   168      36.061  56.825  40.271  1.00  0.00           H
ATOM   2488  HG3 GLN   168      35.345  57.226  38.700  1.00  0.00           H
ATOM   2489  CD  GLN   168      35.255  55.214  39.211  1.00  0.00           C
ATOM   2490  OE1 GLN   168      35.593  54.324  38.479  1.00  0.00           O
ATOM   2491  NE2 GLN   168      34.204  55.061  40.057  1.00  0.00           N
ATOM   2492 HE21 GLN   168      34.065  55.842  40.683  1.00  0.00           H
ATOM   2493 HE22 GLN   168      33.574  54.273  40.011  1.00  0.00           H
ATOM   2494  C   GLN   168      39.525  55.090  38.485  1.00  0.00           C
ATOM   2495  O   GLN   168      40.491  55.879  38.211  1.00  0.00           O
ATOM   2496  N   ALA   169      39.576  53.854  38.073  1.00  0.00           N
ATOM   2497  H   ALA   169      38.746  53.279  38.104  1.00  0.00           H
ATOM   2498  CA  ALA   169      40.733  53.285  37.423  1.00  0.00           C
ATOM   2499  HA  ALA   169      41.622  53.888  37.605  1.00  0.00           H
ATOM   2500  CB  ALA   169      40.993  51.886  38.038  1.00  0.00           C
ATOM   2501  HB1 ALA   169      40.295  51.131  37.675  1.00  0.00           H
ATOM   2502  HB2 ALA   169      42.044  51.687  37.828  1.00  0.00           H
ATOM   2503  HB3 ALA   169      41.005  51.955  39.126  1.00  0.00           H
ATOM   2504  C   ALA   169      40.710  53.298  35.862  1.00  0.00           C
ATOM   2505  O   ALA   169      39.752  53.797  35.228  1.00  0.00           O
ATOM   2506  N   SER   170      41.663  52.683  35.208  1.00  0.00           N
ATOM   2507  H   SER   170      42.483  52.441  35.744  1.00  0.00           H
ATOM   2508  CA  SER   170      41.543  52.334  33.786  1.00  0.00           C
ATOM   2509  HA  SER   170      40.584  52.556  33.317  1.00  0.00           H
ATOM   2510  CB  SER   170      42.750  52.929  33.034  1.00  0.00           C
ATOM   2511  HB2 SER   170      42.639  54.011  32.962  1.00  0.00           H
ATOM   2512  HB3 SER   170      43.682  52.691  33.546  1.00  0.00           H
ATOM   2513  OG  SER   170      42.760  52.353  31.727  1.00  0.00           O
ATOM   2514  HG  SER   170      43.023  53.004  31.071  1.00  0.00           H
ATOM   2515  C   SER   170      41.680  50.787  33.682  1.00  0.00           C
ATOM   2516  O   SER   170      42.158  50.120  34.602  1.00  0.00           O
ATOM   2517  N   TYR   171      41.370  50.186  32.583  1.00  0.00           N
ATOM   2518  H   TYR   171      41.008  50.785  31.855  1.00  0.00           H
ATOM   2519  CA  TYR   171      41.112  48.799  32.429  1.00  0.00           C
ATOM   2520  HA  TYR   171      41.717  48.156  33.067  1.00  0.00           H
ATOM   2521  CB  TYR   171      39.673  48.506  32.779  1.00  0.00           C
ATOM   2522  HB2 TYR   171      39.118  48.816  31.894  1.00  0.00           H
ATOM   2523  HB3 TYR   171      39.529  47.431  32.887  1.00  0.00           H
ATOM   2524  CG  TYR   171      39.080  49.239  33.899  1.00  0.00           C
ATOM   2525  CD1 TYR   171      38.455  50.495  33.561  1.00  0.00           C
ATOM   2526  HD1 TYR   171      38.326  50.866  32.555  1.00  0.00           H
ATOM   2527  CE1 TYR   171      37.912  51.152  34.603  1.00  0.00           C
ATOM   2528  HE1 TYR   171      37.402  52.099  34.509  1.00  0.00           H
ATOM   2529  CZ  TYR   171      38.001  50.707  35.924  1.00  0.00           C
ATOM   2530  OH  TYR   171      37.482  51.436  36.961  1.00  0.00           O
ATOM   2531  HH  TYR   171      37.239  52.333  36.721  1.00  0.00           H
ATOM   2532  CE2 TYR   171      38.567  49.438  36.187  1.00  0.00           C
ATOM   2533  HE2 TYR   171      38.657  49.035  37.186  1.00  0.00           H
ATOM   2534  CD2 TYR   171      39.182  48.742  35.189  1.00  0.00           C
ATOM   2535  HD2 TYR   171      39.539  47.746  35.404  1.00  0.00           H
ATOM   2536  C   TYR   171      41.338  48.298  31.043  1.00  0.00           C
ATOM   2537  O   TYR   171      41.127  49.017  30.041  1.00  0.00           O
ATOM   2538  N   LYS   172      41.879  47.105  30.941  1.00  0.00           N
ATOM   2539  H   LYS   172      41.978  46.576  31.795  1.00  0.00           H
ATOM   2540  CA  LYS   172      42.367  46.404  29.767  1.00  0.00           C
ATOM   2541  HA  LYS   172      41.891  46.943  28.949  1.00  0.00           H
ATOM   2542  CB  LYS   172      43.892  46.668  29.597  1.00  0.00           C
ATOM   2543  HB2 LYS   172      44.400  46.405  30.525  1.00  0.00           H
ATOM   2544  HB3 LYS   172      44.195  45.924  28.861  1.00  0.00           H
ATOM   2545  CG  LYS   172      44.353  48.058  29.277  1.00  0.00           C
ATOM   2546  HG2 LYS   172      43.819  48.386  28.386  1.00  0.00           H
ATOM   2547  HG3 LYS   172      44.107  48.771  30.065  1.00  0.00           H
ATOM   2548  CD  LYS   172      45.836  47.855  28.962  1.00  0.00           C
ATOM   2549  HD2 LYS   172      46.466  47.849  29.852  1.00  0.00           H
ATOM   2550  HD3 LYS   172      46.118  47.125  28.205  1.00  0.00           H
ATOM   2551  CE  LYS   172      46.183  49.197  28.300  1.00  0.00           C
ATOM   2552  HE2 LYS   172      45.455  49.463  27.535  1.00  0.00           H
ATOM   2553  HE3 LYS   172      46.227  49.953  29.084  1.00  0.00           H
ATOM   2554  NZ  LYS   172      47.596  49.211  27.790  1.00  0.00           N
ATOM   2555  HZ1 LYS   172      48.347  48.989  28.427  1.00  0.00           H
ATOM   2556  HZ2 LYS   172      47.837  48.487  27.127  1.00  0.00           H
ATOM   2557  HZ3 LYS   172      47.911  50.080  27.382  1.00  0.00           H
ATOM   2558  C   LYS   172      42.039  44.922  29.681  1.00  0.00           C
ATOM   2559  O   LYS   172      41.863  44.191  30.627  1.00  0.00           O
ATOM   2560  N   ILE   173      41.982  44.430  28.417  1.00  0.00           N
ATOM   2561  H   ILE   173      42.010  45.131  27.691  1.00  0.00           H
ATOM   2562  CA  ILE   173      41.900  42.993  28.110  1.00  0.00           C
ATOM   2563  HA  ILE   173      41.785  42.344  28.979  1.00  0.00           H
ATOM   2564  CB  ILE   173      40.607  42.712  27.315  1.00  0.00           C
ATOM   2565  HB  ILE   173      40.493  43.452  26.522  1.00  0.00           H
ATOM   2566  CG2 ILE   173      40.704  41.313  26.622  1.00  0.00           C
ATOM   2567 HG21 ILE   173      39.775  41.074  26.106  1.00  0.00           H
ATOM   2568 HG22 ILE   173      41.468  41.307  25.844  1.00  0.00           H
ATOM   2569 HG23 ILE   173      40.818  40.496  27.335  1.00  0.00           H
ATOM   2570  CG1 ILE   173      39.444  42.790  28.244  1.00  0.00           C
ATOM   2571 HG12 ILE   173      39.301  41.975  28.954  1.00  0.00           H
ATOM   2572 HG13 ILE   173      39.462  43.621  28.948  1.00  0.00           H
ATOM   2573  CD1 ILE   173      38.119  42.912  27.528  1.00  0.00           C
ATOM   2574 HD11 ILE   173      37.860  42.030  26.945  1.00  0.00           H
ATOM   2575 HD12 ILE   173      37.320  43.178  28.220  1.00  0.00           H
ATOM   2576 HD13 ILE   173      38.096  43.840  26.956  1.00  0.00           H
ATOM   2577  C   ILE   173      43.219  42.592  27.415  1.00  0.00           C
ATOM   2578  O   ILE   173      43.875  43.413  26.731  1.00  0.00           O
ATOM   2579  N   PHE   174      43.678  41.325  27.585  1.00  0.00           N
ATOM   2580  H   PHE   174      43.076  40.730  28.137  1.00  0.00           H
ATOM   2581  CA  PHE   174      45.007  40.767  27.254  1.00  0.00           C
ATOM   2582  HA  PHE   174      45.579  41.325  26.513  1.00  0.00           H
ATOM   2583  CB  PHE   174      46.026  40.703  28.423  1.00  0.00           C
ATOM   2584  HB2 PHE   174      45.623  40.044  29.191  1.00  0.00           H
ATOM   2585  HB3 PHE   174      46.934  40.219  28.064  1.00  0.00           H
ATOM   2586  CG  PHE   174      46.474  42.059  28.924  1.00  0.00           C
ATOM   2587  CD1 PHE   174      45.736  42.632  30.000  1.00  0.00           C
ATOM   2588  HD1 PHE   174      44.741  42.311  30.272  1.00  0.00           H
ATOM   2589  CE1 PHE   174      46.172  43.910  30.423  1.00  0.00           C
ATOM   2590  HE1 PHE   174      45.587  44.475  31.133  1.00  0.00           H
ATOM   2591  CZ  PHE   174      47.242  44.572  29.907  1.00  0.00           C
ATOM   2592  HZ  PHE   174      47.454  45.579  30.236  1.00  0.00           H
ATOM   2593  CE2 PHE   174      48.022  44.017  28.912  1.00  0.00           C
ATOM   2594  HE2 PHE   174      48.835  44.614  28.524  1.00  0.00           H
ATOM   2595  CD2 PHE   174      47.654  42.731  28.399  1.00  0.00           C
ATOM   2596  HD2 PHE   174      48.252  42.335  27.592  1.00  0.00           H
ATOM   2597  C   PHE   174      44.704  39.330  26.708  1.00  0.00           C
ATOM   2598  O   PHE   174      44.002  38.569  27.370  1.00  0.00           O
ATOM   2599  N   LYS   175      45.152  39.014  25.494  1.00  0.00           N
ATOM   2600  H   LYS   175      45.659  39.741  25.010  1.00  0.00           H
ATOM   2601  CA  LYS   175      44.816  37.801  24.811  1.00  0.00           C
ATOM   2602  HA  LYS   175      44.194  37.128  25.403  1.00  0.00           H
ATOM   2603  CB  LYS   175      43.893  38.167  23.607  1.00  0.00           C
ATOM   2604  HB2 LYS   175      42.973  38.567  24.031  1.00  0.00           H
ATOM   2605  HB3 LYS   175      44.486  38.890  23.046  1.00  0.00           H
ATOM   2606  CG  LYS   175      43.776  36.993  22.575  1.00  0.00           C
ATOM   2607  HG2 LYS   175      44.690  36.543  22.185  1.00  0.00           H
ATOM   2608  HG3 LYS   175      43.147  36.218  23.010  1.00  0.00           H
ATOM   2609  CD  LYS   175      43.083  37.508  21.320  1.00  0.00           C
ATOM   2610  HD2 LYS   175      42.073  37.797  21.614  1.00  0.00           H
ATOM   2611  HD3 LYS   175      43.571  38.426  20.993  1.00  0.00           H
ATOM   2612  CE  LYS   175      43.139  36.515  20.203  1.00  0.00           C
ATOM   2613  HE2 LYS   175      44.178  36.381  19.904  1.00  0.00           H
ATOM   2614  HE3 LYS   175      42.737  35.572  20.575  1.00  0.00           H
ATOM   2615  NZ  LYS   175      42.408  37.000  18.964  1.00  0.00           N
ATOM   2616  HZ1 LYS   175      41.421  37.130  19.138  1.00  0.00           H
ATOM   2617  HZ2 LYS   175      42.778  37.877  18.626  1.00  0.00           H
ATOM   2618  HZ3 LYS   175      42.511  36.256  18.289  1.00  0.00           H
ATOM   2619  C   LYS   175      46.127  37.090  24.383  1.00  0.00           C
ATOM   2620  O   LYS   175      46.991  37.808  23.925  1.00  0.00           O
ATOM   2621  N   MET   176      46.226  35.813  24.662  1.00  0.00           N
ATOM   2622  H   MET   176      45.484  35.264  25.073  1.00  0.00           H
ATOM   2623  CA  MET   176      47.470  35.109  24.764  1.00  0.00           C
ATOM   2624  HA  MET   176      48.251  35.772  24.393  1.00  0.00           H
ATOM   2625  CB  MET   176      47.683  34.533  26.271  1.00  0.00           C
ATOM   2626  HB2 MET   176      46.802  33.932  26.500  1.00  0.00           H
ATOM   2627  HB3 MET   176      48.510  33.824  26.322  1.00  0.00           H
ATOM   2628  CG  MET   176      48.080  35.678  27.242  1.00  0.00           C
ATOM   2629  HG2 MET   176      48.602  35.158  28.045  1.00  0.00           H
ATOM   2630  HG3 MET   176      48.846  36.155  26.632  1.00  0.00           H
ATOM   2631  SD  MET   176      46.944  36.894  27.900  1.00  0.00           S
ATOM   2632  CE  MET   176      45.615  35.935  28.571  1.00  0.00           C
ATOM   2633  HE1 MET   176      45.095  36.426  29.394  1.00  0.00           H
ATOM   2634  HE2 MET   176      45.031  35.632  27.702  1.00  0.00           H
ATOM   2635  HE3 MET   176      46.024  35.066  29.087  1.00  0.00           H
ATOM   2636  C   MET   176      47.463  33.880  23.825  1.00  0.00           C
ATOM   2637  O   MET   176      46.477  33.097  23.717  1.00  0.00           O
ATOM   2638  N   GLU   177      48.634  33.693  23.140  1.00  0.00           N
ATOM   2639  H   GLU   177      49.345  34.374  23.368  1.00  0.00           H
ATOM   2640  CA  GLU   177      49.010  32.413  22.429  1.00  0.00           C
ATOM   2641  HA  GLU   177      48.218  31.686  22.607  1.00  0.00           H
ATOM   2642  CB  GLU   177      49.140  32.692  20.959  1.00  0.00           C
ATOM   2643  HB2 GLU   177      48.243  33.147  20.539  1.00  0.00           H
ATOM   2644  HB3 GLU   177      49.922  33.451  20.959  1.00  0.00           H
ATOM   2645  CG  GLU   177      49.517  31.450  20.233  1.00  0.00           C
ATOM   2646  HG2 GLU   177      50.602  31.357  20.289  1.00  0.00           H
ATOM   2647  HG3 GLU   177      48.996  30.598  20.670  1.00  0.00           H
ATOM   2648  CD  GLU   177      49.170  31.515  18.763  1.00  0.00           C
ATOM   2649  OE1 GLU   177      47.992  31.439  18.404  1.00  0.00           O
ATOM   2650  OE2 GLU   177      50.109  31.690  18.037  1.00  0.00           O
ATOM   2651  C   GLU   177      50.234  31.749  23.003  1.00  0.00           C
ATOM   2652  O   GLU   177      51.328  32.355  23.057  1.00  0.00           O
ATOM   2653  N   LYS   178      50.248  30.452  23.330  1.00  0.00           N
ATOM   2654  H   LYS   178      49.364  29.963  23.301  1.00  0.00           H
ATOM   2655  CA  LYS   178      51.416  29.690  23.961  1.00  0.00           C
ATOM   2656  HA  LYS   178      50.918  28.832  24.412  1.00  0.00           H
ATOM   2657  CB  LYS   178      52.383  29.056  22.939  1.00  0.00           C
ATOM   2658  HB2 LYS   178      52.958  29.806  22.396  1.00  0.00           H
ATOM   2659  HB3 LYS   178      53.173  28.486  23.428  1.00  0.00           H
ATOM   2660  CG  LYS   178      51.679  28.205  21.855  1.00  0.00           C
ATOM   2661  HG2 LYS   178      50.927  28.809  21.347  1.00  0.00           H
ATOM   2662  HG3 LYS   178      52.451  27.822  21.189  1.00  0.00           H
ATOM   2663  CD  LYS   178      50.950  27.023  22.509  1.00  0.00           C
ATOM   2664  HD2 LYS   178      51.565  26.596  23.302  1.00  0.00           H
ATOM   2665  HD3 LYS   178      50.008  27.328  22.964  1.00  0.00           H
ATOM   2666  CE  LYS   178      50.545  25.973  21.500  1.00  0.00           C
ATOM   2667  HE2 LYS   178      49.980  25.206  22.031  1.00  0.00           H
ATOM   2668  HE3 LYS   178      49.837  26.325  20.751  1.00  0.00           H
ATOM   2669  NZ  LYS   178      51.637  25.272  20.771  1.00  0.00           N
ATOM   2670  HZ1 LYS   178      51.296  24.494  20.226  1.00  0.00           H
ATOM   2671  HZ2 LYS   178      52.055  25.983  20.187  1.00  0.00           H
ATOM   2672  HZ3 LYS   178      52.350  24.910  21.389  1.00  0.00           H
ATOM   2673  C   LYS   178      52.094  30.442  25.115  1.00  0.00           C
ATOM   2674  O   LYS   178      53.307  30.486  25.314  1.00  0.00           O
ATOM   2675  N   GLY   179      51.242  31.063  25.898  1.00  0.00           N
ATOM   2676  H   GLY   179      50.268  31.011  25.632  1.00  0.00           H
ATOM   2677  CA  GLY   179      51.579  31.925  27.078  1.00  0.00           C
ATOM   2678  HA2 GLY   179      50.782  31.871  27.821  1.00  0.00           H
ATOM   2679  HA3 GLY   179      52.358  31.371  27.600  1.00  0.00           H
ATOM   2680  C   GLY   179      52.124  33.348  26.894  1.00  0.00           C
ATOM   2681  O   GLY   179      52.517  34.016  27.838  1.00  0.00           O
ATOM   2682  N   LYS   180      52.152  33.772  25.643  1.00  0.00           N
ATOM   2683  H   LYS   180      51.831  33.218  24.863  1.00  0.00           H
ATOM   2684  CA  LYS   180      52.573  35.116  25.147  1.00  0.00           C
ATOM   2685  HA  LYS   180      52.934  35.687  26.003  1.00  0.00           H
ATOM   2686  CB  LYS   180      53.618  34.959  24.025  1.00  0.00           C
ATOM   2687  HB2 LYS   180      53.434  34.104  23.374  1.00  0.00           H
ATOM   2688  HB3 LYS   180      53.625  35.954  23.581  1.00  0.00           H
ATOM   2689  CG  LYS   180      55.079  34.819  24.548  1.00  0.00           C
ATOM   2690  HG2 LYS   180      55.340  35.697  25.139  1.00  0.00           H
ATOM   2691  HG3 LYS   180      55.185  33.956  25.205  1.00  0.00           H
ATOM   2692  CD  LYS   180      56.101  34.728  23.389  1.00  0.00           C
ATOM   2693  HD2 LYS   180      55.817  33.916  22.720  1.00  0.00           H
ATOM   2694  HD3 LYS   180      56.022  35.659  22.828  1.00  0.00           H
ATOM   2695  CE  LYS   180      57.473  34.446  23.993  1.00  0.00           C
ATOM   2696  HE2 LYS   180      57.551  33.552  24.612  1.00  0.00           H
ATOM   2697  HE3 LYS   180      58.183  34.187  23.208  1.00  0.00           H
ATOM   2698  NZ  LYS   180      58.021  35.653  24.715  1.00  0.00           N
ATOM   2699  HZ1 LYS   180      57.683  36.468  24.224  1.00  0.00           H
ATOM   2700  HZ2 LYS   180      57.582  35.800  25.612  1.00  0.00           H
ATOM   2701  HZ3 LYS   180      59.010  35.532  24.880  1.00  0.00           H
ATOM   2702  C   LYS   180      51.429  36.078  24.761  1.00  0.00           C
ATOM   2703  O   LYS   180      50.533  35.657  24.025  1.00  0.00           O
ATOM   2704  N   VAL   181      51.422  37.344  25.064  1.00  0.00           N
ATOM   2705  H   VAL   181      52.206  37.638  25.629  1.00  0.00           H
ATOM   2706  CA  VAL   181      50.342  38.304  24.726  1.00  0.00           C
ATOM   2707  HA  VAL   181      49.376  37.804  24.800  1.00  0.00           H
ATOM   2708  CB  VAL   181      50.314  39.571  25.654  1.00  0.00           C
ATOM   2709  HB  VAL   181      51.274  40.087  25.686  1.00  0.00           H
ATOM   2710  CG1 VAL   181      49.317  40.597  25.090  1.00  0.00           C
ATOM   2711 HG11 VAL   181      49.291  41.432  25.789  1.00  0.00           H
ATOM   2712 HG12 VAL   181      49.569  40.940  24.086  1.00  0.00           H
ATOM   2713 HG13 VAL   181      48.363  40.071  25.060  1.00  0.00           H
ATOM   2714  CG2 VAL   181      49.920  39.260  27.094  1.00  0.00           C
ATOM   2715 HG21 VAL   181      49.102  38.552  27.221  1.00  0.00           H
ATOM   2716 HG22 VAL   181      50.767  38.745  27.545  1.00  0.00           H
ATOM   2717 HG23 VAL   181      49.704  40.144  27.694  1.00  0.00           H
ATOM   2718  C   VAL   181      50.549  38.749  23.271  1.00  0.00           C
ATOM   2719  O   VAL   181      51.656  39.080  22.847  1.00  0.00           O
ATOM   2720  N   VAL   182      49.366  38.796  22.560  1.00  0.00           N
ATOM   2721  H   VAL   182      48.541  38.490  23.058  1.00  0.00           H
ATOM   2722  CA  VAL   182      49.314  38.975  21.092  1.00  0.00           C
ATOM   2723  HA  VAL   182      50.226  39.506  20.815  1.00  0.00           H
ATOM   2724  CB  VAL   182      49.031  37.697  20.296  1.00  0.00           C
ATOM   2725  HB  VAL   182      49.098  37.949  19.238  1.00  0.00           H
ATOM   2726  CG1 VAL   182      50.061  36.616  20.533  1.00  0.00           C
ATOM   2727 HG11 VAL   182      49.705  36.215  21.482  1.00  0.00           H
ATOM   2728 HG12 VAL   182      49.994  35.850  19.761  1.00  0.00           H
ATOM   2729 HG13 VAL   182      51.120  36.870  20.593  1.00  0.00           H
ATOM   2730  CG2 VAL   182      47.634  37.029  20.504  1.00  0.00           C
ATOM   2731 HG21 VAL   182      47.183  37.102  21.493  1.00  0.00           H
ATOM   2732 HG22 VAL   182      46.969  37.594  19.851  1.00  0.00           H
ATOM   2733 HG23 VAL   182      47.543  36.017  20.110  1.00  0.00           H
ATOM   2734  C   VAL   182      48.216  39.965  20.609  1.00  0.00           C
ATOM   2735  O   VAL   182      48.361  40.526  19.523  1.00  0.00           O
ATOM   2736  N   LYS   183      47.334  40.389  21.477  1.00  0.00           N
ATOM   2737  H   LYS   183      47.313  39.971  22.397  1.00  0.00           H
ATOM   2738  CA  LYS   183      46.503  41.572  21.272  1.00  0.00           C
ATOM   2739  HA  LYS   183      47.159  42.355  20.892  1.00  0.00           H
ATOM   2740  CB  LYS   183      45.345  41.213  20.369  1.00  0.00           C
ATOM   2741  HB2 LYS   183      45.676  40.626  19.512  1.00  0.00           H
ATOM   2742  HB3 LYS   183      44.592  40.585  20.845  1.00  0.00           H
ATOM   2743  CG  LYS   183      44.542  42.381  19.829  1.00  0.00           C
ATOM   2744  HG2 LYS   183      43.549  41.975  19.640  1.00  0.00           H
ATOM   2745  HG3 LYS   183      44.512  43.218  20.528  1.00  0.00           H
ATOM   2746  CD  LYS   183      45.147  42.869  18.510  1.00  0.00           C
ATOM   2747  HD2 LYS   183      46.164  43.192  18.731  1.00  0.00           H
ATOM   2748  HD3 LYS   183      45.287  41.998  17.871  1.00  0.00           H
ATOM   2749  CE  LYS   183      44.319  44.005  18.018  1.00  0.00           C
ATOM   2750  HE2 LYS   183      43.301  43.618  17.952  1.00  0.00           H
ATOM   2751  HE3 LYS   183      44.175  44.831  18.715  1.00  0.00           H
ATOM   2752  NZ  LYS   183      44.584  44.364  16.620  1.00  0.00           N
ATOM   2753  HZ1 LYS   183      44.357  45.321  16.385  1.00  0.00           H
ATOM   2754  HZ2 LYS   183      45.561  44.182  16.445  1.00  0.00           H
ATOM   2755  HZ3 LYS   183      44.074  43.744  16.007  1.00  0.00           H
ATOM   2756  C   LYS   183      46.027  42.090  22.686  1.00  0.00           C
ATOM   2757  O   LYS   183      45.941  41.247  23.598  1.00  0.00           O
ATOM   2758  N   SER   184      45.662  43.373  22.697  1.00  0.00           N
ATOM   2759  H   SER   184      45.571  43.766  21.771  1.00  0.00           H
ATOM   2760  CA  SER   184      45.050  43.941  23.874  1.00  0.00           C
ATOM   2761  HA  SER   184      44.449  43.209  24.413  1.00  0.00           H
ATOM   2762  CB  SER   184      46.157  44.478  24.766  1.00  0.00           C
ATOM   2763  HB2 SER   184      46.720  43.575  25.002  1.00  0.00           H
ATOM   2764  HB3 SER   184      46.727  45.270  24.279  1.00  0.00           H
ATOM   2765  OG  SER   184      45.684  45.120  25.932  1.00  0.00           O
ATOM   2766  HG  SER   184      45.323  44.437  26.502  1.00  0.00           H
ATOM   2767  C   SER   184      44.121  45.107  23.423  1.00  0.00           C
ATOM   2768  O   SER   184      43.995  45.348  22.256  1.00  0.00           O
ATOM   2769  N   VAL   185      43.454  45.763  24.356  1.00  0.00           N
ATOM   2770  H   VAL   185      43.685  45.513  25.307  1.00  0.00           H
ATOM   2771  CA  VAL   185      42.514  46.875  24.219  1.00  0.00           C
ATOM   2772  HA  VAL   185      42.991  47.627  23.590  1.00  0.00           H
ATOM   2773  CB  VAL   185      41.199  46.419  23.569  1.00  0.00           C
ATOM   2774  HB  VAL   185      41.451  46.056  22.572  1.00  0.00           H
ATOM   2775  CG1 VAL   185      40.518  45.213  24.175  1.00  0.00           C
ATOM   2776 HG11 VAL   185      41.280  44.449  24.331  1.00  0.00           H
ATOM   2777 HG12 VAL   185      39.992  45.416  25.107  1.00  0.00           H
ATOM   2778 HG13 VAL   185      39.750  44.933  23.453  1.00  0.00           H
ATOM   2779  CG2 VAL   185      40.266  47.605  23.374  1.00  0.00           C
ATOM   2780 HG21 VAL   185      40.785  48.302  22.715  1.00  0.00           H
ATOM   2781 HG22 VAL   185      39.408  47.203  22.836  1.00  0.00           H
ATOM   2782 HG23 VAL   185      40.030  48.022  24.352  1.00  0.00           H
ATOM   2783  C   VAL   185      42.158  47.441  25.621  1.00  0.00           C
ATOM   2784  O   VAL   185      42.161  46.628  26.528  1.00  0.00           O
ATOM   2785  N   GLU   186      42.047  48.771  25.808  1.00  0.00           N
ATOM   2786  H   GLU   186      42.232  49.243  24.936  1.00  0.00           H
ATOM   2787  CA  GLU   186      41.460  49.571  26.889  1.00  0.00           C
ATOM   2788  HA  GLU   186      41.636  48.980  27.787  1.00  0.00           H
ATOM   2789  CB  GLU   186      42.290  50.850  26.989  1.00  0.00           C
ATOM   2790  HB2 GLU   186      43.370  50.719  26.926  1.00  0.00           H
ATOM   2791  HB3 GLU   186      41.926  51.486  26.183  1.00  0.00           H
ATOM   2792  CG  GLU   186      42.129  51.585  28.328  1.00  0.00           C
ATOM   2793  HG2 GLU   186      41.178  51.353  28.807  1.00  0.00           H
ATOM   2794  HG3 GLU   186      42.850  51.148  29.018  1.00  0.00           H
ATOM   2795  CD  GLU   186      42.305  53.079  28.153  1.00  0.00           C
ATOM   2796  OE1 GLU   186      43.171  53.435  27.314  1.00  0.00           O
ATOM   2797  OE2 GLU   186      41.611  53.901  28.818  1.00  0.00           O
ATOM   2798  C   GLU   186      39.943  49.850  26.738  1.00  0.00           C
ATOM   2799  O   GLU   186      39.488  50.377  25.687  1.00  0.00           O
ATOM   2800  N   LEU   187      39.230  49.486  27.793  1.00  0.00           N
ATOM   2801  H   LEU   187      39.777  49.148  28.571  1.00  0.00           H
ATOM   2802  CA  LEU   187      37.822  49.746  27.906  1.00  0.00           C
ATOM   2803  HA  LEU   187      37.355  49.289  27.033  1.00  0.00           H
ATOM   2804  CB  LEU   187      37.261  49.153  29.200  1.00  0.00           C
ATOM   2805  HB2 LEU   187      37.703  49.663  30.056  1.00  0.00           H
ATOM   2806  HB3 LEU   187      36.203  49.409  29.272  1.00  0.00           H
ATOM   2807  CG  LEU   187      37.368  47.663  29.431  1.00  0.00           C
ATOM   2808  HG  LEU   187      38.424  47.401  29.384  1.00  0.00           H
ATOM   2809  CD1 LEU   187      36.794  47.264  30.760  1.00  0.00           C
ATOM   2810 HD11 LEU   187      36.599  46.205  30.931  1.00  0.00           H
ATOM   2811 HD12 LEU   187      37.401  47.641  31.584  1.00  0.00           H
ATOM   2812 HD13 LEU   187      35.927  47.919  30.845  1.00  0.00           H
ATOM   2813  CD2 LEU   187      36.609  46.841  28.428  1.00  0.00           C
ATOM   2814 HD21 LEU   187      36.879  47.037  27.390  1.00  0.00           H
ATOM   2815 HD22 LEU   187      36.733  45.760  28.499  1.00  0.00           H
ATOM   2816 HD23 LEU   187      35.556  47.094  28.559  1.00  0.00           H
ATOM   2817  C   LEU   187      37.504  51.264  27.925  1.00  0.00           C
ATOM   2818  O   LEU   187      38.026  52.008  28.677  1.00  0.00           O
ATOM   2819  N   ASP   188      36.490  51.663  27.156  1.00  0.00           N
ATOM   2820  H   ASP   188      36.108  50.935  26.569  1.00  0.00           H
ATOM   2821  CA  ASP   188      35.948  53.023  27.059  1.00  0.00           C
ATOM   2822  HA  ASP   188      36.742  53.770  27.089  1.00  0.00           H
ATOM   2823  CB  ASP   188      35.275  53.169  25.721  1.00  0.00           C
ATOM   2824  HB2 ASP   188      34.453  52.462  25.607  1.00  0.00           H
ATOM   2825  HB3 ASP   188      34.854  54.165  25.579  1.00  0.00           H
ATOM   2826  CG  ASP   188      36.253  52.862  24.514  1.00  0.00           C
ATOM   2827  OD1 ASP   188      35.870  52.296  23.548  1.00  0.00           O
ATOM   2828  OD2 ASP   188      37.411  53.312  24.556  1.00  0.00           O
ATOM   2829  C   ASP   188      35.047  53.343  28.302  1.00  0.00           C
ATOM   2830  O   ASP   188      33.838  53.605  28.083  1.00  0.00           O
ATOM   2831  N   ALA   189      35.569  53.167  29.501  1.00  0.00           N
ATOM   2832  H   ALA   189      36.547  52.925  29.570  1.00  0.00           H
ATOM   2833  CA  ALA   189      34.816  53.131  30.754  1.00  0.00           C
ATOM   2834  HA  ALA   189      34.199  52.240  30.628  1.00  0.00           H
ATOM   2835  CB  ALA   189      35.742  52.868  31.905  1.00  0.00           C
ATOM   2836  HB1 ALA   189      36.403  53.733  31.953  1.00  0.00           H
ATOM   2837  HB2 ALA   189      35.161  52.813  32.825  1.00  0.00           H
ATOM   2838  HB3 ALA   189      36.199  51.879  31.929  1.00  0.00           H
ATOM   2839  C   ALA   189      34.039  54.419  30.799  1.00  0.00           C
ATOM   2840  O   ALA   189      34.609  55.509  30.763  1.00  0.00           O
ATOM   2841  N   PRO   190      32.708  54.346  30.951  1.00  0.00           N
ATOM   2842  CD  PRO   190      31.910  53.157  31.030  1.00  0.00           C
ATOM   2843  HD2 PRO   190      32.279  52.352  31.666  1.00  0.00           H
ATOM   2844  HD3 PRO   190      31.919  52.907  29.969  1.00  0.00           H
ATOM   2845  CG  PRO   190      30.568  53.575  31.459  1.00  0.00           C
ATOM   2846  HG2 PRO   190      30.482  53.512  32.543  1.00  0.00           H
ATOM   2847  HG3 PRO   190      29.871  52.929  30.925  1.00  0.00           H
ATOM   2848  CB  PRO   190      30.512  55.054  30.942  1.00  0.00           C
ATOM   2849  HB2 PRO   190      29.729  55.649  31.411  1.00  0.00           H
ATOM   2850  HB3 PRO   190      30.423  55.050  29.855  1.00  0.00           H
ATOM   2851  CA  PRO   190      31.950  55.528  31.217  1.00  0.00           C
ATOM   2852  HA  PRO   190      32.135  56.360  30.538  1.00  0.00           H
ATOM   2853  C   PRO   190      32.172  56.130  32.674  1.00  0.00           C
ATOM   2854  O   PRO   190      31.238  56.444  33.415  1.00  0.00           O
ATOM   2855  N   ASN   191      33.437  56.147  33.166  1.00  0.00           N
ATOM   2856  H   ASN   191      34.199  55.905  32.549  1.00  0.00           H
ATOM   2857  CA  ASN   191      33.819  56.432  34.618  1.00  0.00           C
ATOM   2858  HA  ASN   191      34.895  56.280  34.706  1.00  0.00           H
ATOM   2859  CB  ASN   191      33.522  57.834  35.035  1.00  0.00           C
ATOM   2860  HB2 ASN   191      32.455  58.045  35.097  1.00  0.00           H
ATOM   2861  HB3 ASN   191      33.927  57.847  36.047  1.00  0.00           H
ATOM   2862  CG  ASN   191      34.300  58.804  34.165  1.00  0.00           C
ATOM   2863  OD1 ASN   191      35.463  58.660  33.847  1.00  0.00           O
ATOM   2864  ND2 ASN   191      33.615  59.805  33.682  1.00  0.00           N
ATOM   2865 HD21 ASN   191      34.055  60.438  33.030  1.00  0.00           H
ATOM   2866 HD22 ASN   191      32.666  59.888  34.019  1.00  0.00           H
ATOM   2867  C   ASN   191      33.274  55.457  35.678  1.00  0.00           C
ATOM   2868  O   ASN   191      33.697  55.626  36.825  1.00  0.00           O
ATOM   2869  N   TYR   192      32.428  54.570  35.405  1.00  0.00           N
ATOM   2870  H   TYR   192      32.232  54.498  34.417  1.00  0.00           H
ATOM   2871  CA  TYR   192      31.956  53.568  36.276  1.00  0.00           C
ATOM   2872  HA  TYR   192      31.790  54.089  37.218  1.00  0.00           H
ATOM   2873  CB  TYR   192      30.716  52.803  35.689  1.00  0.00           C
ATOM   2874  HB2 TYR   192      31.079  52.268  34.812  1.00  0.00           H
ATOM   2875  HB3 TYR   192      30.314  52.081  36.399  1.00  0.00           H
ATOM   2876  CG  TYR   192      29.576  53.678  35.266  1.00  0.00           C
ATOM   2877  CD1 TYR   192      29.533  55.076  35.473  1.00  0.00           C
ATOM   2878  HD1 TYR   192      30.273  55.654  36.005  1.00  0.00           H
ATOM   2879  CE1 TYR   192      28.401  55.811  35.039  1.00  0.00           C
ATOM   2880  HE1 TYR   192      28.261  56.872  35.189  1.00  0.00           H
ATOM   2881  CZ  TYR   192      27.296  55.139  34.469  1.00  0.00           C
ATOM   2882  OH  TYR   192      26.140  55.815  34.243  1.00  0.00           O
ATOM   2883  HH  TYR   192      26.270  56.710  34.565  1.00  0.00           H
ATOM   2884  CE2 TYR   192      27.388  53.711  34.122  1.00  0.00           C
ATOM   2885  HE2 TYR   192      26.508  53.233  33.720  1.00  0.00           H
ATOM   2886  CD2 TYR   192      28.526  53.034  34.596  1.00  0.00           C
ATOM   2887  HD2 TYR   192      28.612  51.969  34.442  1.00  0.00           H
ATOM   2888  C   TYR   192      33.071  52.545  36.572  1.00  0.00           C
ATOM   2889  O   TYR   192      33.904  52.377  35.686  1.00  0.00           O
ATOM   2890  N   HIE   193      33.163  51.893  37.770  1.00  0.00           N
ATOM   2891  H   HIE   193      32.707  52.305  38.572  1.00  0.00           H
ATOM   2892  CA  HIE   193      34.297  51.091  38.180  1.00  0.00           C
ATOM   2893  HA  HIE   193      35.178  51.479  37.669  1.00  0.00           H
ATOM   2894  CB  HIE   193      34.554  51.274  39.690  1.00  0.00           C
ATOM   2895  HB2 HIE   193      34.178  52.235  40.041  1.00  0.00           H
ATOM   2896  HB3 HIE   193      34.091  50.485  40.282  1.00  0.00           H
ATOM   2897  CG  HIE   193      36.062  51.233  39.899  1.00  0.00           C
ATOM   2898  ND1 HIE   193      36.639  50.048  39.821  1.00  0.00           N
ATOM   2899  CE1 HIE   193      37.966  50.273  40.098  1.00  0.00           C
ATOM   2900  HE1 HIE   193      38.808  49.598  40.093  1.00  0.00           H
ATOM   2901  NE2 HIE   193      38.127  51.585  40.438  1.00  0.00           N
ATOM   2902  HE2 HIE   193      39.014  52.038  40.603  1.00  0.00           H
ATOM   2903  CD2 HIE   193      36.975  52.211  40.187  1.00  0.00           C
ATOM   2904  HD2 HIE   193      36.733  53.227  40.464  1.00  0.00           H
ATOM   2905  C   HIE   193      34.128  49.580  37.874  1.00  0.00           C
ATOM   2906  O   HIE   193      33.072  48.990  38.051  1.00  0.00           O
ATOM   2907  N   TYR   194      35.177  48.974  37.308  1.00  0.00           N
ATOM   2908  H   TYR   194      36.011  49.511  37.503  1.00  0.00           H
ATOM   2909  CA  TYR   194      35.349  47.574  36.760  1.00  0.00           C
ATOM   2910  HA  TYR   194      34.404  47.042  36.872  1.00  0.00           H
ATOM   2911  CB  TYR   194      35.574  47.669  35.211  1.00  0.00           C
ATOM   2912  HB2 TYR   194      36.387  48.365  35.004  1.00  0.00           H
ATOM   2913  HB3 TYR   194      35.823  46.674  34.843  1.00  0.00           H
ATOM   2914  CG  TYR   194      34.399  48.257  34.528  1.00  0.00           C
ATOM   2915  CD1 TYR   194      34.309  49.576  34.075  1.00  0.00           C
ATOM   2916  HD1 TYR   194      35.051  50.331  34.289  1.00  0.00           H
ATOM   2917  CE1 TYR   194      33.095  49.968  33.558  1.00  0.00           C
ATOM   2918  HE1 TYR   194      32.795  51.001  33.465  1.00  0.00           H
ATOM   2919  CZ  TYR   194      32.062  49.077  33.364  1.00  0.00           C
ATOM   2920  OH  TYR   194      30.880  49.561  32.955  1.00  0.00           O
ATOM   2921  HH  TYR   194      30.199  48.889  33.025  1.00  0.00           H
ATOM   2922  CE2 TYR   194      32.202  47.754  33.592  1.00  0.00           C
ATOM   2923  HE2 TYR   194      31.338  47.108  33.561  1.00  0.00           H
ATOM   2924  CD2 TYR   194      33.359  47.309  34.248  1.00  0.00           C
ATOM   2925  HD2 TYR   194      33.521  46.289  34.565  1.00  0.00           H
ATOM   2926  C   TYR   194      36.436  46.802  37.500  1.00  0.00           C
ATOM   2927  O   TYR   194      37.274  46.121  36.933  1.00  0.00           O
ATOM   2928  N   GLU   195      36.523  46.928  38.830  1.00  0.00           N
ATOM   2929  H   GLU   195      35.826  47.484  39.305  1.00  0.00           H
ATOM   2930  CA  GLU   195      37.484  46.107  39.615  1.00  0.00           C
ATOM   2931  HA  GLU   195      38.500  46.132  39.217  1.00  0.00           H
ATOM   2932  CB  GLU   195      37.361  46.613  41.096  1.00  0.00           C
ATOM   2933  HB2 GLU   195      37.261  47.697  41.156  1.00  0.00           H
ATOM   2934  HB3 GLU   195      36.379  46.244  41.397  1.00  0.00           H
ATOM   2935  CG  GLU   195      38.389  46.005  42.026  1.00  0.00           C
ATOM   2936  HG2 GLU   195      38.183  46.278  43.061  1.00  0.00           H
ATOM   2937  HG3 GLU   195      38.337  44.917  41.989  1.00  0.00           H
ATOM   2938  CD  GLU   195      39.786  46.270  41.610  1.00  0.00           C
ATOM   2939  OE1 GLU   195      40.484  45.498  40.854  1.00  0.00           O
ATOM   2940  OE2 GLU   195      40.284  47.315  41.990  1.00  0.00           O
ATOM   2941  C   GLU   195      37.099  44.618  39.508  1.00  0.00           C
ATOM   2942  O   GLU   195      35.903  44.259  39.548  1.00  0.00           O
ATOM   2943  N   GLU   196      38.091  43.669  39.425  1.00  0.00           N
ATOM   2944  H   GLU   196      39.064  43.906  39.295  1.00  0.00           H
ATOM   2945  CA  GLU   196      38.091  42.291  39.855  1.00  0.00           C
ATOM   2946  HA  GLU   196      39.107  41.950  39.652  1.00  0.00           H
ATOM   2947  CB  GLU   196      37.972  42.132  41.372  1.00  0.00           C
ATOM   2948  HB2 GLU   196      37.472  43.036  41.719  1.00  0.00           H
ATOM   2949  HB3 GLU   196      37.360  41.316  41.757  1.00  0.00           H
ATOM   2950  CG  GLU   196      39.284  42.179  42.175  1.00  0.00           C
ATOM   2951  HG2 GLU   196      39.782  41.272  41.830  1.00  0.00           H
ATOM   2952  HG3 GLU   196      39.892  43.031  41.874  1.00  0.00           H
ATOM   2953  CD  GLU   196      39.188  42.242  43.673  1.00  0.00           C
ATOM   2954  OE1 GLU   196      40.014  42.938  44.318  1.00  0.00           O
ATOM   2955  OE2 GLU   196      38.351  41.522  44.266  1.00  0.00           O
ATOM   2956  C   GLU   196      37.116  41.447  39.109  1.00  0.00           C
ATOM   2957  O   GLU   196      36.442  40.531  39.615  1.00  0.00           O
ATOM   2958  N   CYX   197      37.060  41.621  37.753  1.00  0.00           N
ATOM   2959  H   CYX   197      37.677  42.247  37.255  1.00  0.00           H
ATOM   2960  CA  CYX   197      36.018  40.947  36.969  1.00  0.00           C
ATOM   2961  HA  CYX   197      35.107  41.117  37.543  1.00  0.00           H
ATOM   2962  CB  CYX   197      35.799  41.610  35.612  1.00  0.00           C
ATOM   2963  HB2 CYX   197      36.653  41.423  34.962  1.00  0.00           H
ATOM   2964  HB3 CYX   197      34.902  41.247  35.110  1.00  0.00           H
ATOM   2965  SG  CYX   197      35.552  43.429  35.600  1.00  0.00           S
ATOM   2966  C   CYX   197      36.210  39.408  36.795  1.00  0.00           C
ATOM   2967  O   CYX   197      37.146  38.940  36.192  1.00  0.00           O
ATOM   2968  N   SER   198      35.244  38.549  37.382  1.00  0.00           N
ATOM   2969  H   SER   198      34.549  38.972  37.981  1.00  0.00           H
ATOM   2970  CA  SER   198      35.208  37.093  37.261  1.00  0.00           C
ATOM   2971  HA  SER   198      36.225  36.776  37.494  1.00  0.00           H
ATOM   2972  CB  SER   198      34.298  36.476  38.285  1.00  0.00           C
ATOM   2973  HB2 SER   198      33.267  36.600  37.953  1.00  0.00           H
ATOM   2974  HB3 SER   198      34.362  35.393  38.183  1.00  0.00           H
ATOM   2975  OG  SER   198      34.614  36.959  39.647  1.00  0.00           O
ATOM   2976  HG  SER   198      33.835  37.313  40.082  1.00  0.00           H
ATOM   2977  C   SER   198      34.774  36.691  35.884  1.00  0.00           C
ATOM   2978  O   SER   198      33.664  37.045  35.488  1.00  0.00           O
ATOM   2979  N   CYX   199      35.510  35.943  35.090  1.00  0.00           N
ATOM   2980  H   CYX   199      36.344  35.509  35.459  1.00  0.00           H
ATOM   2981  CA  CYX   199      35.034  35.574  33.692  1.00  0.00           C
ATOM   2982  HA  CYX   199      34.079  36.076  33.537  1.00  0.00           H
ATOM   2983  CB  CYX   199      36.096  36.012  32.688  1.00  0.00           C
ATOM   2984  HB2 CYX   199      37.020  35.590  33.082  1.00  0.00           H
ATOM   2985  HB3 CYX   199      35.912  35.633  31.683  1.00  0.00           H
ATOM   2986  SG  CYX   199      36.452  37.825  32.712  1.00  0.00           S
ATOM   2987  C   CYX   199      34.693  34.122  33.556  1.00  0.00           C
ATOM   2988  O   CYX   199      35.126  33.270  34.320  1.00  0.00           O
ATOM   2989  N   TYR   200      33.988  33.851  32.525  1.00  0.00           N
ATOM   2990  H   TYR   200      33.617  34.613  31.975  1.00  0.00           H
ATOM   2991  CA  TYR   200      33.658  32.532  32.012  1.00  0.00           C
ATOM   2992  HA  TYR   200      34.443  31.804  32.214  1.00  0.00           H
ATOM   2993  CB  TYR   200      32.481  31.899  32.737  1.00  0.00           C
ATOM   2994  HB2 TYR   200      32.399  30.877  32.367  1.00  0.00           H
ATOM   2995  HB3 TYR   200      32.566  31.834  33.822  1.00  0.00           H
ATOM   2996  CG  TYR   200      31.122  32.718  32.567  1.00  0.00           C
ATOM   2997  CD1 TYR   200      30.659  33.696  33.545  1.00  0.00           C
ATOM   2998  HD1 TYR   200      31.302  34.045  34.339  1.00  0.00           H
ATOM   2999  CE1 TYR   200      29.486  34.387  33.368  1.00  0.00           C
ATOM   3000  HE1 TYR   200      29.156  35.165  34.041  1.00  0.00           H
ATOM   3001  CZ  TYR   200      28.726  34.108  32.184  1.00  0.00           C
ATOM   3002  OH  TYR   200      27.503  34.613  32.043  1.00  0.00           O
ATOM   3003  HH  TYR   200      27.060  34.264  31.266  1.00  0.00           H
ATOM   3004  CE2 TYR   200      29.054  32.991  31.375  1.00  0.00           C
ATOM   3005  HE2 TYR   200      28.343  32.680  30.623  1.00  0.00           H
ATOM   3006  CD2 TYR   200      30.222  32.283  31.581  1.00  0.00           C
ATOM   3007  HD2 TYR   200      30.466  31.400  31.009  1.00  0.00           H
ATOM   3008  C   TYR   200      33.386  32.594  30.488  1.00  0.00           C
ATOM   3009  O   TYR   200      33.087  33.667  29.957  1.00  0.00           O
ATOM   3010  N   PRO   201      33.669  31.566  29.696  1.00  0.00           N
ATOM   3011  CD  PRO   201      34.364  30.371  29.958  1.00  0.00           C
ATOM   3012  HD2 PRO   201      33.814  29.775  30.686  1.00  0.00           H
ATOM   3013  HD3 PRO   201      35.342  30.698  30.310  1.00  0.00           H
ATOM   3014  CG  PRO   201      34.521  29.680  28.589  1.00  0.00           C
ATOM   3015  HG2 PRO   201      33.750  28.914  28.683  1.00  0.00           H
ATOM   3016  HG3 PRO   201      35.446  29.139  28.391  1.00  0.00           H
ATOM   3017  CB  PRO   201      34.257  30.758  27.571  1.00  0.00           C
ATOM   3018  HB2 PRO   201      33.912  30.361  26.617  1.00  0.00           H
ATOM   3019  HB3 PRO   201      35.183  31.320  27.444  1.00  0.00           H
ATOM   3020  CA  PRO   201      33.212  31.593  28.273  1.00  0.00           C
ATOM   3021  HA  PRO   201      33.199  32.586  27.823  1.00  0.00           H
ATOM   3022  C   PRO   201      31.799  30.972  28.125  1.00  0.00           C
ATOM   3023  O   PRO   201      31.435  30.233  29.014  1.00  0.00           O
ATOM   3024  N   ASN   202      31.087  31.203  27.056  1.00  0.00           N
ATOM   3025  H   ASN   202      31.336  31.946  26.420  1.00  0.00           H
ATOM   3026  CA  ASN   202      29.783  30.744  26.809  1.00  0.00           C
ATOM   3027  HA  ASN   202      29.694  29.668  26.956  1.00  0.00           H
ATOM   3028  CB  ASN   202      28.705  31.506  27.557  1.00  0.00           C
ATOM   3029  HB2 ASN   202      29.086  31.633  28.570  1.00  0.00           H
ATOM   3030  HB3 ASN   202      28.431  32.485  27.163  1.00  0.00           H
ATOM   3031  CG  ASN   202      27.378  30.796  27.668  1.00  0.00           C
ATOM   3032  OD1 ASN   202      27.087  29.776  27.033  1.00  0.00           O
ATOM   3033  ND2 ASN   202      26.507  31.409  28.366  1.00  0.00           N
ATOM   3034 HD21 ASN   202      25.572  31.043  28.464  1.00  0.00           H
ATOM   3035 HD22 ASN   202      26.724  32.285  28.821  1.00  0.00           H
ATOM   3036  C   ASN   202      29.625  30.914  25.308  1.00  0.00           C
ATOM   3037  O   ASN   202      29.747  31.992  24.742  1.00  0.00           O
ATOM   3038  N   ALA   203      29.355  29.795  24.582  1.00  0.00           N
ATOM   3039  H   ALA   203      29.471  28.886  25.008  1.00  0.00           H
ATOM   3040  CA  ALA   203      28.991  29.877  23.218  1.00  0.00           C
ATOM   3041  HA  ALA   203      28.860  28.845  22.895  1.00  0.00           H
ATOM   3042  CB  ALA   203      27.565  30.408  23.077  1.00  0.00           C
ATOM   3043  HB1 ALA   203      27.132  30.169  22.106  1.00  0.00           H
ATOM   3044  HB2 ALA   203      26.871  30.061  23.842  1.00  0.00           H
ATOM   3045  HB3 ALA   203      27.472  31.494  23.106  1.00  0.00           H
ATOM   3046  C   ALA   203      30.119  30.462  22.320  1.00  0.00           C
ATOM   3047  O   ALA   203      29.775  31.016  21.267  1.00  0.00           O
ATOM   3048  N   GLY   204      31.382  30.453  22.762  1.00  0.00           N
ATOM   3049  H   GLY   204      31.688  29.711  23.375  1.00  0.00           H
ATOM   3050  CA  GLY   204      32.509  31.119  22.125  1.00  0.00           C
ATOM   3051  HA2 GLY   204      33.391  30.638  22.546  1.00  0.00           H
ATOM   3052  HA3 GLY   204      32.476  31.020  21.040  1.00  0.00           H
ATOM   3053  C   GLY   204      32.745  32.587  22.557  1.00  0.00           C
ATOM   3054  O   GLY   204      33.763  33.145  22.165  1.00  0.00           O
ATOM   3055  N   GLU   205      31.814  33.269  23.284  1.00  0.00           N
ATOM   3056  H   GLU   205      31.099  32.644  23.627  1.00  0.00           H
ATOM   3057  CA  GLU   205      31.896  34.697  23.688  1.00  0.00           C
ATOM   3058  HA  GLU   205      32.799  35.140  23.267  1.00  0.00           H
ATOM   3059  CB  GLU   205      30.635  35.501  23.231  1.00  0.00           C
ATOM   3060  HB2 GLU   205      29.770  34.894  23.495  1.00  0.00           H
ATOM   3061  HB3 GLU   205      30.651  36.387  23.865  1.00  0.00           H
ATOM   3062  CG  GLU   205      30.708  35.953  21.744  1.00  0.00           C
ATOM   3063  HG2 GLU   205      31.721  36.258  21.480  1.00  0.00           H
ATOM   3064  HG3 GLU   205      30.517  35.051  21.162  1.00  0.00           H
ATOM   3065  CD  GLU   205      29.801  37.108  21.287  1.00  0.00           C
ATOM   3066  OE1 GLU   205      29.762  37.479  20.112  1.00  0.00           O
ATOM   3067  OE2 GLU   205      29.097  37.730  22.096  1.00  0.00           O
ATOM   3068  C   GLU   205      32.139  34.704  25.169  1.00  0.00           C
ATOM   3069  O   GLU   205      31.688  33.742  25.867  1.00  0.00           O
ATOM   3070  N   ILE   206      32.784  35.747  25.759  1.00  0.00           N
ATOM   3071  H   ILE   206      33.134  36.514  25.202  1.00  0.00           H
ATOM   3072  CA  ILE   206      33.146  35.821  27.152  1.00  0.00           C
ATOM   3073  HA  ILE   206      32.969  34.847  27.608  1.00  0.00           H
ATOM   3074  CB  ILE   206      34.677  36.097  27.344  1.00  0.00           C
ATOM   3075  HB  ILE   206      34.922  37.118  27.053  1.00  0.00           H
ATOM   3076  CG2 ILE   206      35.086  36.171  28.827  1.00  0.00           C
ATOM   3077 HG21 ILE   206      34.528  36.974  29.309  1.00  0.00           H
ATOM   3078 HG22 ILE   206      34.932  35.176  29.246  1.00  0.00           H
ATOM   3079 HG23 ILE   206      36.138  36.403  28.999  1.00  0.00           H
ATOM   3080  CG1 ILE   206      35.619  35.020  26.686  1.00  0.00           C
ATOM   3081 HG12 ILE   206      36.638  35.085  27.068  1.00  0.00           H
ATOM   3082 HG13 ILE   206      35.106  34.064  26.792  1.00  0.00           H
ATOM   3083  CD1 ILE   206      35.952  35.253  25.249  1.00  0.00           C
ATOM   3084 HD11 ILE   206      36.983  34.906  25.184  1.00  0.00           H
ATOM   3085 HD12 ILE   206      35.261  34.675  24.635  1.00  0.00           H
ATOM   3086 HD13 ILE   206      35.930  36.307  24.975  1.00  0.00           H
ATOM   3087  C   ILE   206      32.290  36.825  27.853  1.00  0.00           C
ATOM   3088  O   ILE   206      32.040  37.895  27.309  1.00  0.00           O
ATOM   3089  N   THR   207      31.918  36.425  29.055  1.00  0.00           N
ATOM   3090  H   THR   207      32.059  35.487  29.404  1.00  0.00           H
ATOM   3091  CA  THR   207      31.125  37.285  29.865  1.00  0.00           C
ATOM   3092  HA  THR   207      31.158  38.265  29.387  1.00  0.00           H
ATOM   3093  CB  THR   207      29.668  36.725  29.966  1.00  0.00           C
ATOM   3094  HB  THR   207      29.656  35.657  30.179  1.00  0.00           H
ATOM   3095  CG2 THR   207      28.750  37.450  30.956  1.00  0.00           C
ATOM   3096 HG21 THR   207      29.028  38.486  30.756  1.00  0.00           H
ATOM   3097 HG22 THR   207      27.739  37.357  30.562  1.00  0.00           H
ATOM   3098 HG23 THR   207      28.896  37.209  32.008  1.00  0.00           H
ATOM   3099  OG1 THR   207      29.018  36.938  28.700  1.00  0.00           O
ATOM   3100  HG1 THR   207      29.443  36.323  28.097  1.00  0.00           H
ATOM   3101  C   THR   207      31.683  37.420  31.276  1.00  0.00           C
ATOM   3102  O   THR   207      31.811  36.402  31.931  1.00  0.00           O
ATOM   3103  N   CYX   208      31.971  38.641  31.802  1.00  0.00           N
ATOM   3104  H   CYX   208      31.811  39.420  31.180  1.00  0.00           H
ATOM   3105  CA  CYX   208      32.546  38.745  33.120  1.00  0.00           C
ATOM   3106  HA  CYX   208      32.593  37.803  33.665  1.00  0.00           H
ATOM   3107  CB  CYX   208      33.945  39.351  32.978  1.00  0.00           C
ATOM   3108  HB2 CYX   208      33.885  40.407  32.714  1.00  0.00           H
ATOM   3109  HB3 CYX   208      34.357  39.242  33.981  1.00  0.00           H
ATOM   3110  SG  CYX   208      35.018  38.730  31.651  1.00  0.00           S
ATOM   3111  C   CYX   208      31.743  39.717  34.045  1.00  0.00           C
ATOM   3112  O   CYX   208      31.174  40.679  33.507  1.00  0.00           O
ATOM   3113  N   VAL   209      31.795  39.408  35.305  1.00  0.00           N
ATOM   3114  H   VAL   209      32.201  38.515  35.544  1.00  0.00           H
ATOM   3115  CA  VAL   209      31.094  40.136  36.319  1.00  0.00           C
ATOM   3116  HA  VAL   209      30.581  40.957  35.818  1.00  0.00           H
ATOM   3117  CB  VAL   209      29.973  39.291  37.025  1.00  0.00           C
ATOM   3118  HB  VAL   209      30.414  38.335  37.311  1.00  0.00           H
ATOM   3119  CG1 VAL   209      29.313  39.951  38.298  1.00  0.00           C
ATOM   3120 HG11 VAL   209      29.984  39.996  39.155  1.00  0.00           H
ATOM   3121 HG12 VAL   209      28.925  40.965  38.195  1.00  0.00           H
ATOM   3122 HG13 VAL   209      28.463  39.397  38.695  1.00  0.00           H
ATOM   3123  CG2 VAL   209      28.934  38.945  35.921  1.00  0.00           C
ATOM   3124 HG21 VAL   209      29.340  38.861  34.913  1.00  0.00           H
ATOM   3125 HG22 VAL   209      28.606  37.923  36.113  1.00  0.00           H
ATOM   3126 HG23 VAL   209      28.110  39.646  35.789  1.00  0.00           H
ATOM   3127  C   VAL   209      32.083  40.667  37.369  1.00  0.00           C
ATOM   3128  O   VAL   209      32.914  39.909  37.797  1.00  0.00           O
ATOM   3129  N   CYX   210      31.896  41.888  37.829  1.00  0.00           N
ATOM   3130  H   CYX   210      30.968  42.278  37.751  1.00  0.00           H
ATOM   3131  CA  CYX   210      32.932  42.666  38.461  1.00  0.00           C
ATOM   3132  HA  CYX   210      33.791  41.998  38.488  1.00  0.00           H
ATOM   3133  CB  CYX   210      33.332  43.806  37.573  1.00  0.00           C
ATOM   3134  HB2 CYX   210      32.522  44.535  37.600  1.00  0.00           H
ATOM   3135  HB3 CYX   210      34.216  44.304  37.971  1.00  0.00           H
ATOM   3136  SG  CYX   210      33.498  43.531  35.741  1.00  0.00           S
ATOM   3137  C   CYX   210      32.548  42.981  39.951  1.00  0.00           C
ATOM   3138  O   CYX   210      31.428  42.706  40.456  1.00  0.00           O
ATOM   3139  N   ARG   211      33.515  43.564  40.661  1.00  0.00           N
ATOM   3140  H   ARG   211      34.395  43.804  40.225  1.00  0.00           H
ATOM   3141  CA  ARG   211      33.368  44.177  41.975  1.00  0.00           C
ATOM   3142  HA  ARG   211      32.503  43.677  42.412  1.00  0.00           H
ATOM   3143  CB  ARG   211      34.628  43.755  42.809  1.00  0.00           C
ATOM   3144  HB2 ARG   211      34.583  42.666  42.825  1.00  0.00           H
ATOM   3145  HB3 ARG   211      35.452  44.098  42.184  1.00  0.00           H
ATOM   3146  CG  ARG   211      34.694  44.234  44.265  1.00  0.00           C
ATOM   3147  HG2 ARG   211      34.583  45.318  44.296  1.00  0.00           H
ATOM   3148  HG3 ARG   211      33.923  43.705  44.824  1.00  0.00           H
ATOM   3149  CD  ARG   211      36.042  43.664  44.770  1.00  0.00           C
ATOM   3150  HD2 ARG   211      35.992  42.583  44.641  1.00  0.00           H
ATOM   3151  HD3 ARG   211      36.853  44.137  44.217  1.00  0.00           H
ATOM   3152  NE  ARG   211      36.111  43.927  46.148  1.00  0.00           N
ATOM   3153  HE  ARG   211      35.269  44.317  46.546  1.00  0.00           H
ATOM   3154  CZ  ARG   211      37.014  43.516  47.065  1.00  0.00           C
ATOM   3155  NH1 ARG   211      36.910  43.842  48.334  1.00  0.00           N
ATOM   3156 HH11 ARG   211      36.049  44.138  48.773  1.00  0.00           H
ATOM   3157 HH12 ARG   211      37.598  43.377  48.908  1.00  0.00           H
ATOM   3158  NH2 ARG   211      38.005  42.750  46.680  1.00  0.00           N
ATOM   3159 HH21 ARG   211      38.089  42.524  45.700  1.00  0.00           H
ATOM   3160 HH22 ARG   211      38.631  42.503  47.433  1.00  0.00           H
ATOM   3161  C   ARG   211      33.147  45.682  41.831  1.00  0.00           C
ATOM   3162  O   ARG   211      33.999  46.462  41.388  1.00  0.00           O
ATOM   3163  N   ASP   212      31.905  46.059  42.193  1.00  0.00           N
ATOM   3164  H   ASP   212      31.369  45.422  42.765  1.00  0.00           H
ATOM   3165  CA  ASP   212      31.442  47.444  42.380  1.00  0.00           C
ATOM   3166  HA  ASP   212      31.439  47.956  41.418  1.00  0.00           H
ATOM   3167  CB  ASP   212      30.008  47.406  42.920  1.00  0.00           C
ATOM   3168  HB2 ASP   212      29.643  48.400  43.182  1.00  0.00           H
ATOM   3169  HB3 ASP   212      29.399  47.079  42.077  1.00  0.00           H
ATOM   3170  CG  ASP   212      29.749  46.442  44.114  1.00  0.00           C
ATOM   3171  OD1 ASP   212      29.414  46.905  45.202  1.00  0.00           O
ATOM   3172  OD2 ASP   212      29.879  45.221  43.914  1.00  0.00           O
ATOM   3173  C   ASP   212      32.337  48.254  43.348  1.00  0.00           C
ATOM   3174  O   ASP   212      31.908  48.447  44.514  1.00  0.00           O
ATOM   3175  N   ASN   213      33.466  48.758  42.848  1.00  0.00           N
ATOM   3176  H   ASN   213      33.842  48.578  41.929  1.00  0.00           H
ATOM   3177  CA  ASN   213      34.296  49.595  43.768  1.00  0.00           C
ATOM   3178  HA  ASN   213      34.119  49.384  44.823  1.00  0.00           H
ATOM   3179  CB  ASN   213      35.723  49.286  43.368  1.00  0.00           C
ATOM   3180  HB2 ASN   213      35.913  48.268  43.709  1.00  0.00           H
ATOM   3181  HB3 ASN   213      35.747  49.356  42.281  1.00  0.00           H
ATOM   3182  CG  ASN   213      36.738  50.203  44.008  1.00  0.00           C
ATOM   3183  OD1 ASN   213      36.846  50.360  45.209  1.00  0.00           O
ATOM   3184  ND2 ASN   213      37.220  51.177  43.216  1.00  0.00           N
ATOM   3185 HD21 ASN   213      37.590  52.025  43.621  1.00  0.00           H
ATOM   3186 HD22 ASN   213      37.064  51.252  42.220  1.00  0.00           H
ATOM   3187  C   ASN   213      33.985  51.082  43.640  1.00  0.00           C
ATOM   3188  O   ASN   213      33.416  51.573  42.675  1.00  0.00           O
ATOM   3189  N   TRP   214      34.246  51.739  44.752  1.00  0.00           N
ATOM   3190  H   TRP   214      34.383  51.284  45.643  1.00  0.00           H
ATOM   3191  CA  TRP   214      34.011  53.238  44.950  1.00  0.00           C
ATOM   3192  HA  TRP   214      34.422  53.525  45.918  1.00  0.00           H
ATOM   3193  CB  TRP   214      34.952  54.010  43.978  1.00  0.00           C
ATOM   3194  HB2 TRP   214      35.947  53.572  44.048  1.00  0.00           H
ATOM   3195  HB3 TRP   214      34.541  53.910  42.973  1.00  0.00           H
ATOM   3196  CG  TRP   214      35.068  55.413  44.155  1.00  0.00           C
ATOM   3197  CD1 TRP   214      35.904  55.956  44.981  1.00  0.00           C
ATOM   3198  HD1 TRP   214      36.653  55.432  45.553  1.00  0.00           H
ATOM   3199  NE1 TRP   214      35.870  57.373  44.726  1.00  0.00           N
ATOM   3200  HE1 TRP   214      36.420  57.995  45.300  1.00  0.00           H
ATOM   3201  CE2 TRP   214      34.981  57.680  43.737  1.00  0.00           C
ATOM   3202  CZ2 TRP   214      34.501  58.854  43.159  1.00  0.00           C
ATOM   3203  HZ2 TRP   214      34.939  59.807  43.413  1.00  0.00           H
ATOM   3204  CH2 TRP   214      33.559  58.841  42.189  1.00  0.00           C
ATOM   3205  HH2 TRP   214      33.281  59.716  41.621  1.00  0.00           H
ATOM   3206  CZ3 TRP   214      32.896  57.651  41.888  1.00  0.00           C
ATOM   3207  HZ3 TRP   214      32.119  57.668  41.137  1.00  0.00           H
ATOM   3208  CE3 TRP   214      33.166  56.462  42.643  1.00  0.00           C
ATOM   3209  HE3 TRP   214      32.667  55.504  42.624  1.00  0.00           H
ATOM   3210  CD2 TRP   214      34.300  56.467  43.538  1.00  0.00           C
ATOM   3211  C   TRP   214      32.527  53.714  45.033  1.00  0.00           C
ATOM   3212  O   TRP   214      32.214  54.733  45.688  1.00  0.00           O
ATOM   3213  N   HID   215      31.640  52.971  44.343  1.00  0.00           N
ATOM   3214  H   HID   215      31.966  52.211  43.762  1.00  0.00           H
ATOM   3215  CA  HID   215      30.167  53.058  44.516  1.00  0.00           C
ATOM   3216  HA  HID   215      29.853  53.359  45.515  1.00  0.00           H
ATOM   3217  CB  HID   215      29.727  54.043  43.439  1.00  0.00           C
ATOM   3218  HB2 HID   215      28.649  54.029  43.283  1.00  0.00           H
ATOM   3219  HB3 HID   215      30.102  54.996  43.810  1.00  0.00           H
ATOM   3220  CG  HID   215      30.372  54.008  41.999  1.00  0.00           C
ATOM   3221  ND1 HID   215      30.451  54.995  41.097  1.00  0.00           N
ATOM   3222  HD1 HID   215      30.072  55.929  41.143  1.00  0.00           H
ATOM   3223  CE1 HID   215      30.947  54.552  39.929  1.00  0.00           C
ATOM   3224  HE1 HID   215      30.989  55.210  39.074  1.00  0.00           H
ATOM   3225  NE2 HID   215      31.211  53.218  40.000  1.00  0.00           N
ATOM   3226  CD2 HID   215      30.788  52.929  41.304  1.00  0.00           C
ATOM   3227  HD2 HID   215      30.671  51.947  41.736  1.00  0.00           H
ATOM   3228  C   HID   215      29.437  51.723  44.333  1.00  0.00           C
ATOM   3229  O   HID   215      29.988  50.617  44.560  1.00  0.00           O
ATOM   3230  N   GLY   216      28.111  51.762  44.093  1.00  0.00           N
ATOM   3231  H   GLY   216      27.642  52.648  44.219  1.00  0.00           H
ATOM   3232  CA  GLY   216      27.265  50.562  43.837  1.00  0.00           C
ATOM   3233  HA2 GLY   216      26.296  50.888  43.458  1.00  0.00           H
ATOM   3234  HA3 GLY   216      27.793  49.912  43.139  1.00  0.00           H
ATOM   3235  C   GLY   216      26.947  49.641  45.003  1.00  0.00           C
ATOM   3236  O   GLY   216      27.685  49.466  45.942  1.00  0.00           O
ATOM   3237  N   SER   217      25.853  48.886  44.874  1.00  0.00           N
ATOM   3238  H   SER   217      25.119  49.141  44.228  1.00  0.00           H
ATOM   3239  CA  SER   217      25.703  47.521  45.451  1.00  0.00           C
ATOM   3240  HA  SER   217      26.724  47.208  45.665  1.00  0.00           H
ATOM   3241  CB  SER   217      24.842  47.624  46.737  1.00  0.00           C
ATOM   3242  HB2 SER   217      24.697  46.598  47.076  1.00  0.00           H
ATOM   3243  HB3 SER   217      25.343  48.266  47.460  1.00  0.00           H
ATOM   3244  OG  SER   217      23.578  48.190  46.462  1.00  0.00           O
ATOM   3245  HG  SER   217      23.656  49.139  46.577  1.00  0.00           H
ATOM   3246  C   SER   217      25.130  46.544  44.382  1.00  0.00           C
ATOM   3247  O   SER   217      25.193  45.338  44.556  1.00  0.00           O
ATOM   3248  N   ASN   218      24.726  47.010  43.215  1.00  0.00           N
ATOM   3249  H   ASN   218      24.660  48.018  43.179  1.00  0.00           H
ATOM   3250  CA  ASN   218      24.674  46.328  41.920  1.00  0.00           C
ATOM   3251  HA  ASN   218      24.256  45.329  42.048  1.00  0.00           H
ATOM   3252  CB  ASN   218      23.668  47.050  40.995  1.00  0.00           C
ATOM   3253  HB2 ASN   218      23.713  46.550  40.027  1.00  0.00           H
ATOM   3254  HB3 ASN   218      22.646  46.950  41.361  1.00  0.00           H
ATOM   3255  CG  ASN   218      24.066  48.454  40.838  1.00  0.00           C
ATOM   3256  OD1 ASN   218      24.820  49.126  41.598  1.00  0.00           O
ATOM   3257  ND2 ASN   218      23.516  49.026  39.799  1.00  0.00           N
ATOM   3258 HD21 ASN   218      23.632  50.028  39.851  1.00  0.00           H
ATOM   3259 HD22 ASN   218      22.856  48.561  39.191  1.00  0.00           H
ATOM   3260  C   ASN   218      26.096  46.128  41.394  1.00  0.00           C
ATOM   3261  O   ASN   218      27.020  46.897  41.784  1.00  0.00           O
ATOM   3262  N   ARG   219      26.283  45.037  40.604  1.00  0.00           N
ATOM   3263  H   ARG   219      25.443  44.526  40.375  1.00  0.00           H
ATOM   3264  CA  ARG   219      27.557  44.662  40.014  1.00  0.00           C
ATOM   3265  HA  ARG   219      28.269  45.091  40.720  1.00  0.00           H
ATOM   3266  CB  ARG   219      27.656  43.145  39.811  1.00  0.00           C
ATOM   3267  HB2 ARG   219      26.913  42.746  39.121  1.00  0.00           H
ATOM   3268  HB3 ARG   219      28.623  43.018  39.324  1.00  0.00           H
ATOM   3269  CG  ARG   219      27.561  42.292  41.089  1.00  0.00           C
ATOM   3270  HG2 ARG   219      26.507  42.227  41.365  1.00  0.00           H
ATOM   3271  HG3 ARG   219      27.972  41.289  40.974  1.00  0.00           H
ATOM   3272  CD  ARG   219      28.423  42.821  42.236  1.00  0.00           C
ATOM   3273  HD2 ARG   219      29.383  42.998  41.751  1.00  0.00           H
ATOM   3274  HD3 ARG   219      28.000  43.748  42.624  1.00  0.00           H
ATOM   3275  NE  ARG   219      28.605  41.898  43.390  1.00  0.00           N
ATOM   3276  HE  ARG   219      27.822  41.273  43.523  1.00  0.00           H
ATOM   3277  CZ  ARG   219      29.591  41.887  44.240  1.00  0.00           C
ATOM   3278  NH1 ARG   219      29.650  40.961  45.204  1.00  0.00           N
ATOM   3279 HH11 ARG   219      28.975  40.209  45.209  1.00  0.00           H
ATOM   3280 HH12 ARG   219      30.471  40.902  45.789  1.00  0.00           H
ATOM   3281  NH2 ARG   219      30.645  42.662  44.306  1.00  0.00           N
ATOM   3282 HH21 ARG   219      30.537  43.547  43.831  1.00  0.00           H
ATOM   3283 HH22 ARG   219      31.211  42.648  45.143  1.00  0.00           H
ATOM   3284  C   ARG   219      27.731  45.348  38.660  1.00  0.00           C
ATOM   3285  O   ARG   219      26.767  45.344  37.848  1.00  0.00           O
ATOM   3286  N   PRO   220      28.987  45.689  38.276  1.00  0.00           N
ATOM   3287  CD  PRO   220      30.116  45.894  39.157  1.00  0.00           C
ATOM   3288  HD2 PRO   220      30.598  44.958  39.438  1.00  0.00           H
ATOM   3289  HD3 PRO   220      29.873  46.299  40.140  1.00  0.00           H
ATOM   3290  CG  PRO   220      31.095  46.772  38.444  1.00  0.00           C
ATOM   3291  HG2 PRO   220      32.152  46.532  38.561  1.00  0.00           H
ATOM   3292  HG3 PRO   220      30.955  47.771  38.858  1.00  0.00           H
ATOM   3293  CB  PRO   220      30.741  46.742  36.946  1.00  0.00           C
ATOM   3294  HB2 PRO   220      31.451  46.171  36.348  1.00  0.00           H
ATOM   3295  HB3 PRO   220      30.751  47.687  36.403  1.00  0.00           H
ATOM   3296  CA  PRO   220      29.343  46.046  36.921  1.00  0.00           C
ATOM   3297  HA  PRO   220      28.581  46.750  36.587  1.00  0.00           H
ATOM   3298  C   PRO   220      29.402  44.778  36.051  1.00  0.00           C
ATOM   3299  O   PRO   220      29.598  43.693  36.613  1.00  0.00           O
ATOM   3300  N   TRP   221      29.248  44.878  34.731  1.00  0.00           N
ATOM   3301  H   TRP   221      29.185  45.786  34.292  1.00  0.00           H
ATOM   3302  CA  TRP   221      29.557  43.745  33.750  1.00  0.00           C
ATOM   3303  HA  TRP   221      30.076  42.974  34.319  1.00  0.00           H
ATOM   3304  CB  TRP   221      28.235  43.140  33.274  1.00  0.00           C
ATOM   3305  HB2 TRP   221      28.447  42.307  32.603  1.00  0.00           H
ATOM   3306  HB3 TRP   221      27.774  42.709  34.162  1.00  0.00           H
ATOM   3307  CG  TRP   221      27.200  44.010  32.597  1.00  0.00           C
ATOM   3308  CD1 TRP   221      26.057  44.451  33.071  1.00  0.00           C
ATOM   3309  HD1 TRP   221      25.783  44.331  34.109  1.00  0.00           H
ATOM   3310  NE1 TRP   221      25.209  45.016  32.052  1.00  0.00           N
ATOM   3311  HE1 TRP   221      24.415  45.593  32.286  1.00  0.00           H
ATOM   3312  CE2 TRP   221      25.819  44.853  30.830  1.00  0.00           C
ATOM   3313  CZ2 TRP   221      25.437  45.251  29.524  1.00  0.00           C
ATOM   3314  HZ2 TRP   221      24.459  45.613  29.243  1.00  0.00           H
ATOM   3315  CH2 TRP   221      26.292  44.881  28.491  1.00  0.00           C
ATOM   3316  HH2 TRP   221      25.869  45.115  27.525  1.00  0.00           H
ATOM   3317  CZ3 TRP   221      27.526  44.230  28.802  1.00  0.00           C
ATOM   3318  HZ3 TRP   221      28.281  44.144  28.034  1.00  0.00           H
ATOM   3319  CE3 TRP   221      28.001  44.010  30.077  1.00  0.00           C
ATOM   3320  HE3 TRP   221      28.905  43.440  30.238  1.00  0.00           H
ATOM   3321  CD2 TRP   221      27.102  44.239  31.143  1.00  0.00           C
ATOM   3322  C   TRP   221      30.463  44.106  32.626  1.00  0.00           C
ATOM   3323  O   TRP   221      30.383  45.307  32.252  1.00  0.00           O
ATOM   3324  N   VAL   222      31.162  43.094  32.065  1.00  0.00           N
ATOM   3325  H   VAL   222      31.002  42.169  32.438  1.00  0.00           H
ATOM   3326  CA  VAL   222      31.915  43.280  30.776  1.00  0.00           C
ATOM   3327  HA  VAL   222      31.642  44.236  30.331  1.00  0.00           H
ATOM   3328  CB  VAL   222      33.415  43.365  31.132  1.00  0.00           C
ATOM   3329  HB  VAL   222      33.652  42.470  31.707  1.00  0.00           H
ATOM   3330  CG1 VAL   222      34.262  43.442  29.896  1.00  0.00           C
ATOM   3331 HG11 VAL   222      35.308  43.704  30.057  1.00  0.00           H
ATOM   3332 HG12 VAL   222      34.110  42.558  29.277  1.00  0.00           H
ATOM   3333 HG13 VAL   222      33.939  44.271  29.266  1.00  0.00           H
ATOM   3334  CG2 VAL   222      33.933  44.566  31.977  1.00  0.00           C
ATOM   3335 HG21 VAL   222      33.703  45.535  31.532  1.00  0.00           H
ATOM   3336 HG22 VAL   222      33.276  44.594  32.846  1.00  0.00           H
ATOM   3337 HG23 VAL   222      34.973  44.532  32.300  1.00  0.00           H
ATOM   3338  C   VAL   222      31.546  42.112  29.846  1.00  0.00           C
ATOM   3339  O   VAL   222      31.592  40.980  30.304  1.00  0.00           O
ATOM   3340  N   SER   223      31.532  42.254  28.524  1.00  0.00           N
ATOM   3341  H   SER   223      31.622  43.208  28.205  1.00  0.00           H
ATOM   3342  CA  SER   223      31.532  41.121  27.589  1.00  0.00           C
ATOM   3343  HA  SER   223      32.243  40.434  28.049  1.00  0.00           H
ATOM   3344  CB  SER   223      30.196  40.459  27.520  1.00  0.00           C
ATOM   3345  HB2 SER   223      30.043  39.776  28.356  1.00  0.00           H
ATOM   3346  HB3 SER   223      29.468  41.270  27.527  1.00  0.00           H
ATOM   3347  OG  SER   223      30.108  39.619  26.387  1.00  0.00           O
ATOM   3348  HG  SER   223      30.600  38.805  26.519  1.00  0.00           H
ATOM   3349  C   SER   223      32.209  41.485  26.210  1.00  0.00           C
ATOM   3350  O   SER   223      32.249  42.633  25.753  1.00  0.00           O
ATOM   3351  N   PHE   224      32.810  40.493  25.595  1.00  0.00           N
ATOM   3352  H   PHE   224      32.798  39.586  26.039  1.00  0.00           H
ATOM   3353  CA  PHE   224      33.720  40.514  24.377  1.00  0.00           C
ATOM   3354  HA  PHE   224      33.340  41.253  23.672  1.00  0.00           H
ATOM   3355  CB  PHE   224      35.155  40.877  24.652  1.00  0.00           C
ATOM   3356  HB2 PHE   224      35.733  40.837  23.730  1.00  0.00           H
ATOM   3357  HB3 PHE   224      35.281  41.903  24.997  1.00  0.00           H
ATOM   3358  CG  PHE   224      35.750  40.114  25.870  1.00  0.00           C
ATOM   3359  CD1 PHE   224      36.616  39.046  25.593  1.00  0.00           C
ATOM   3360  HD1 PHE   224      36.748  38.687  24.583  1.00  0.00           H
ATOM   3361  CE1 PHE   224      37.437  38.586  26.605  1.00  0.00           C
ATOM   3362  HE1 PHE   224      38.130  37.792  26.370  1.00  0.00           H
ATOM   3363  CZ  PHE   224      37.450  39.157  27.898  1.00  0.00           C
ATOM   3364  HZ  PHE   224      38.051  38.645  28.633  1.00  0.00           H
ATOM   3365  CE2 PHE   224      36.384  39.989  28.206  1.00  0.00           C
ATOM   3366  HE2 PHE   224      36.398  40.259  29.251  1.00  0.00           H
ATOM   3367  CD2 PHE   224      35.557  40.568  27.221  1.00  0.00           C
ATOM   3368  HD2 PHE   224      34.774  41.272  27.459  1.00  0.00           H
ATOM   3369  C   PHE   224      33.603  39.191  23.567  1.00  0.00           C
ATOM   3370  O   PHE   224      33.251  38.169  24.153  1.00  0.00           O
ATOM   3371  N   ASN   225      33.900  39.251  22.211  1.00  0.00           N
ATOM   3372  H   ASN   225      34.020  40.206  21.902  1.00  0.00           H
ATOM   3373  CA  ASN   225      34.229  38.127  21.344  1.00  0.00           C
ATOM   3374  HA  ASN   225      33.843  37.229  21.826  1.00  0.00           H
ATOM   3375  CB  ASN   225      33.545  38.205  20.023  1.00  0.00           C
ATOM   3376  HB2 ASN   225      33.534  37.240  19.518  1.00  0.00           H
ATOM   3377  HB3 ASN   225      32.499  38.473  20.176  1.00  0.00           H
ATOM   3378  CG  ASN   225      34.146  39.212  19.108  1.00  0.00           C
ATOM   3379  OD1 ASN   225      35.100  39.924  19.430  1.00  0.00           O
ATOM   3380  ND2 ASN   225      33.673  39.303  17.930  1.00  0.00           N
ATOM   3381 HD21 ASN   225      34.037  40.008  17.306  1.00  0.00           H
ATOM   3382 HD22 ASN   225      32.845  38.821  17.609  1.00  0.00           H
ATOM   3383  C   ASN   225      35.689  37.781  21.331  1.00  0.00           C
ATOM   3384  O   ASN   225      36.601  38.531  21.736  1.00  0.00           O
ATOM   3385  N   GLN   226      36.054  36.643  20.702  1.00  0.00           N
ATOM   3386  H   GLN   226      35.300  36.044  20.398  1.00  0.00           H
ATOM   3387  CA  GLN   226      37.472  36.183  20.316  1.00  0.00           C
ATOM   3388  HA  GLN   226      38.015  36.184  21.261  1.00  0.00           H
ATOM   3389  CB  GLN   226      37.463  34.738  19.898  1.00  0.00           C
ATOM   3390  HB2 GLN   226      36.918  34.615  18.962  1.00  0.00           H
ATOM   3391  HB3 GLN   226      38.492  34.405  19.758  1.00  0.00           H
ATOM   3392  CG  GLN   226      36.874  33.589  20.765  1.00  0.00           C
ATOM   3393  HG2 GLN   226      37.491  33.289  21.612  1.00  0.00           H
ATOM   3394  HG3 GLN   226      35.897  33.871  21.159  1.00  0.00           H
ATOM   3395  CD  GLN   226      36.564  32.286  20.029  1.00  0.00           C
ATOM   3396  OE1 GLN   226      37.427  31.765  19.356  1.00  0.00           O
ATOM   3397  NE2 GLN   226      35.350  31.807  19.922  1.00  0.00           N
ATOM   3398 HE21 GLN   226      34.650  32.344  20.414  1.00  0.00           H
ATOM   3399 HE22 GLN   226      35.098  31.128  19.220  1.00  0.00           H
ATOM   3400  C   GLN   226      38.148  37.170  19.377  1.00  0.00           C
ATOM   3401  O   GLN   226      39.383  37.075  19.156  1.00  0.00           O
ATOM   3402  N   ASN   227      37.408  38.016  18.592  1.00  0.00           N
ATOM   3403  H   ASN   227      36.401  37.932  18.572  1.00  0.00           H
ATOM   3404  CA  ASN   227      38.003  39.166  17.923  1.00  0.00           C
ATOM   3405  HA  ASN   227      39.022  38.891  17.651  1.00  0.00           H
ATOM   3406  CB  ASN   227      37.215  39.473  16.608  1.00  0.00           C
ATOM   3407  HB2 ASN   227      36.208  39.871  16.737  1.00  0.00           H
ATOM   3408  HB3 ASN   227      37.771  40.155  15.964  1.00  0.00           H
ATOM   3409  CG  ASN   227      37.132  38.290  15.661  1.00  0.00           C
ATOM   3410  OD1 ASN   227      36.143  37.615  15.323  1.00  0.00           O
ATOM   3411  ND2 ASN   227      38.321  37.888  15.145  1.00  0.00           N
ATOM   3412 HD21 ASN   227      38.390  36.974  14.719  1.00  0.00           H
ATOM   3413 HD22 ASN   227      39.207  38.333  15.334  1.00  0.00           H
ATOM   3414  C   ASN   227      38.174  40.484  18.788  1.00  0.00           C
ATOM   3415  O   ASN   227      38.505  41.497  18.224  1.00  0.00           O
ATOM   3416  N   LEU   228      38.004  40.400  20.133  1.00  0.00           N
ATOM   3417  H   LEU   228      37.631  39.558  20.547  1.00  0.00           H
ATOM   3418  CA  LEU   228      38.220  41.547  21.065  1.00  0.00           C
ATOM   3419  HA  LEU   228      37.867  41.122  22.004  1.00  0.00           H
ATOM   3420  CB  LEU   228      39.653  41.955  21.207  1.00  0.00           C
ATOM   3421  HB2 LEU   228      40.114  42.200  20.251  1.00  0.00           H
ATOM   3422  HB3 LEU   228      39.541  42.869  21.789  1.00  0.00           H
ATOM   3423  CG  LEU   228      40.512  40.989  22.055  1.00  0.00           C
ATOM   3424  HG  LEU   228      40.744  40.140  21.412  1.00  0.00           H
ATOM   3425  CD1 LEU   228      41.776  41.727  22.483  1.00  0.00           C
ATOM   3426 HD11 LEU   228      42.228  42.308  21.680  1.00  0.00           H
ATOM   3427 HD12 LEU   228      41.492  42.419  23.277  1.00  0.00           H
ATOM   3428 HD13 LEU   228      42.427  40.984  22.945  1.00  0.00           H
ATOM   3429  CD2 LEU   228      39.892  40.348  23.266  1.00  0.00           C
ATOM   3430 HD21 LEU   228      39.095  39.661  22.980  1.00  0.00           H
ATOM   3431 HD22 LEU   228      40.681  39.898  23.868  1.00  0.00           H
ATOM   3432 HD23 LEU   228      39.385  41.105  23.866  1.00  0.00           H
ATOM   3433  C   LEU   228      37.232  42.640  20.957  1.00  0.00           C
ATOM   3434  O   LEU   228      37.292  43.744  21.511  1.00  0.00           O
ATOM   3435  N   GLU   229      36.139  42.493  20.166  1.00  0.00           N
ATOM   3436  H   GLU   229      36.158  41.603  19.689  1.00  0.00           H
ATOM   3437  CA  GLU   229      34.986  43.396  20.048  1.00  0.00           C
ATOM   3438  HA  GLU   229      35.308  44.433  19.947  1.00  0.00           H
ATOM   3439  CB  GLU   229      34.113  42.950  18.825  1.00  0.00           C
ATOM   3440  HB2 GLU   229      33.887  41.883  18.856  1.00  0.00           H
ATOM   3441  HB3 GLU   229      33.244  43.598  18.944  1.00  0.00           H
ATOM   3442  CG  GLU   229      34.837  43.150  17.440  1.00  0.00           C
ATOM   3443  HG2 GLU   229      35.647  42.423  17.415  1.00  0.00           H
ATOM   3444  HG3 GLU   229      34.050  42.979  16.707  1.00  0.00           H
ATOM   3445  CD  GLU   229      35.330  44.594  17.364  1.00  0.00           C
ATOM   3446  OE1 GLU   229      34.641  45.539  17.719  1.00  0.00           O
ATOM   3447  OE2 GLU   229      36.479  44.793  16.878  1.00  0.00           O
ATOM   3448  C   GLU   229      33.993  43.280  21.225  1.00  0.00           C
ATOM   3449  O   GLU   229      33.609  42.139  21.518  1.00  0.00           O
ATOM   3450  N   TYR   230      33.681  44.355  21.999  1.00  0.00           N
ATOM   3451  H   TYR   230      34.140  45.202  21.695  1.00  0.00           H
ATOM   3452  CA  TYR   230      33.328  44.277  23.437  1.00  0.00           C
ATOM   3453  HA  TYR   230      32.929  43.278  23.623  1.00  0.00           H
ATOM   3454  CB  TYR   230      34.610  44.460  24.188  1.00  0.00           C
ATOM   3455  HB2 TYR   230      34.382  44.065  25.178  1.00  0.00           H
ATOM   3456  HB3 TYR   230      35.474  43.901  23.829  1.00  0.00           H
ATOM   3457  CG  TYR   230      34.894  45.892  24.491  1.00  0.00           C
ATOM   3458  CD1 TYR   230      34.460  46.461  25.683  1.00  0.00           C
ATOM   3459  HD1 TYR   230      33.922  45.886  26.421  1.00  0.00           H
ATOM   3460  CE1 TYR   230      34.713  47.840  25.858  1.00  0.00           C
ATOM   3461  HE1 TYR   230      34.249  48.344  26.691  1.00  0.00           H
ATOM   3462  CZ  TYR   230      35.324  48.642  24.849  1.00  0.00           C
ATOM   3463  OH  TYR   230      35.434  49.961  25.016  1.00  0.00           O
ATOM   3464  HH  TYR   230      35.579  50.439  24.196  1.00  0.00           H
ATOM   3465  CE2 TYR   230      35.690  48.031  23.670  1.00  0.00           C
ATOM   3466  HE2 TYR   230      36.056  48.587  22.820  1.00  0.00           H
ATOM   3467  CD2 TYR   230      35.519  46.671  23.484  1.00  0.00           C
ATOM   3468  HD2 TYR   230      35.795  46.199  22.553  1.00  0.00           H
ATOM   3469  C   TYR   230      32.208  45.262  23.824  1.00  0.00           C
ATOM   3470  O   TYR   230      32.139  46.293  23.180  1.00  0.00           O
ATOM   3471  N   GLN   231      31.511  45.164  24.965  1.00  0.00           N
ATOM   3472  H   GLN   231      31.654  44.307  25.482  1.00  0.00           H
ATOM   3473  CA  GLN   231      30.530  46.160  25.562  1.00  0.00           C
ATOM   3474  HA  GLN   231      30.819  47.192  25.366  1.00  0.00           H
ATOM   3475  CB  GLN   231      29.144  45.783  25.017  1.00  0.00           C
ATOM   3476  HB2 GLN   231      29.277  45.845  23.937  1.00  0.00           H
ATOM   3477  HB3 GLN   231      28.900  44.752  25.275  1.00  0.00           H
ATOM   3478  CG  GLN   231      27.934  46.542  25.534  1.00  0.00           C
ATOM   3479  HG2 GLN   231      27.069  46.014  25.133  1.00  0.00           H
ATOM   3480  HG3 GLN   231      27.823  46.580  26.618  1.00  0.00           H
ATOM   3481  CD  GLN   231      27.848  47.998  25.145  1.00  0.00           C
ATOM   3482  OE1 GLN   231      28.774  48.548  24.523  1.00  0.00           O
ATOM   3483  NE2 GLN   231      26.816  48.720  25.510  1.00  0.00           N
ATOM   3484 HE21 GLN   231      26.089  48.281  26.057  1.00  0.00           H
ATOM   3485 HE22 GLN   231      26.832  49.716  25.339  1.00  0.00           H
ATOM   3486  C   GLN   231      30.494  46.112  27.076  1.00  0.00           C
ATOM   3487  O   GLN   231      30.687  45.025  27.631  1.00  0.00           O
ATOM   3488  N   ILE   232      30.199  47.224  27.778  1.00  0.00           N
ATOM   3489  H   ILE   232      29.919  48.081  27.325  1.00  0.00           H
ATOM   3490  CA  ILE   232      30.340  47.307  29.269  1.00  0.00           C
ATOM   3491  HA  ILE   232      30.377  46.277  29.625  1.00  0.00           H
ATOM   3492  CB  ILE   232      31.658  48.029  29.749  1.00  0.00           C
ATOM   3493  HB  ILE   232      31.633  48.154  30.832  1.00  0.00           H
ATOM   3494  CG2 ILE   232      32.779  47.039  29.517  1.00  0.00           C
ATOM   3495 HG21 ILE   232      33.496  47.149  30.330  1.00  0.00           H
ATOM   3496 HG22 ILE   232      32.403  46.017  29.566  1.00  0.00           H
ATOM   3497 HG23 ILE   232      33.120  47.178  28.491  1.00  0.00           H
ATOM   3498  CG1 ILE   232      31.835  49.324  29.053  1.00  0.00           C
ATOM   3499 HG12 ILE   232      31.977  49.067  28.003  1.00  0.00           H
ATOM   3500 HG13 ILE   232      30.965  49.971  29.164  1.00  0.00           H
ATOM   3501  CD1 ILE   232      33.066  50.083  29.477  1.00  0.00           C
ATOM   3502 HD11 ILE   232      33.000  51.113  29.125  1.00  0.00           H
ATOM   3503 HD12 ILE   232      33.256  49.997  30.547  1.00  0.00           H
ATOM   3504 HD13 ILE   232      33.842  49.575  28.906  1.00  0.00           H
ATOM   3505  C   ILE   232      29.073  48.007  29.828  1.00  0.00           C
ATOM   3506  O   ILE   232      28.648  48.971  29.198  1.00  0.00           O
ATOM   3507  N   GLY   233      28.681  47.496  30.919  1.00  0.00           N
ATOM   3508  H   GLY   233      29.113  46.627  31.198  1.00  0.00           H
ATOM   3509  CA  GLY   233      27.481  47.905  31.686  1.00  0.00           C
ATOM   3510  HA2 GLY   233      27.437  48.985  31.549  1.00  0.00           H
ATOM   3511  HA3 GLY   233      26.577  47.463  31.265  1.00  0.00           H
ATOM   3512  C   GLY   233      27.604  47.681  33.221  1.00  0.00           C
ATOM   3513  O   GLY   233      28.638  47.452  33.798  1.00  0.00           O
ATOM   3514  N   TYR   234      26.419  47.678  33.787  1.00  0.00           N
ATOM   3515  H   TYR   234      25.615  47.947  33.240  1.00  0.00           H
ATOM   3516  CA  TYR   234      26.102  47.418  35.259  1.00  0.00           C
ATOM   3517  HA  TYR   234      26.845  46.717  35.638  1.00  0.00           H
ATOM   3518  CB  TYR   234      26.105  48.777  36.060  1.00  0.00           C
ATOM   3519  HB2 TYR   234      26.222  49.621  35.379  1.00  0.00           H
ATOM   3520  HB3 TYR   234      25.126  48.913  36.522  1.00  0.00           H
ATOM   3521  CG  TYR   234      27.196  49.035  37.094  1.00  0.00           C
ATOM   3522  CD1 TYR   234      28.448  49.505  36.714  1.00  0.00           C
ATOM   3523  HD1 TYR   234      28.785  49.620  35.695  1.00  0.00           H
ATOM   3524  CE1 TYR   234      29.391  49.727  37.716  1.00  0.00           C
ATOM   3525  HE1 TYR   234      30.366  50.007  37.344  1.00  0.00           H
ATOM   3526  CZ  TYR   234      29.054  49.481  39.081  1.00  0.00           C
ATOM   3527  OH  TYR   234      29.988  49.685  40.018  1.00  0.00           O
ATOM   3528  HH  TYR   234      30.836  50.014  39.710  1.00  0.00           H
ATOM   3529  CE2 TYR   234      27.718  49.071  39.465  1.00  0.00           C
ATOM   3530  HE2 TYR   234      27.326  48.948  40.463  1.00  0.00           H
ATOM   3531  CD2 TYR   234      26.800  48.886  38.465  1.00  0.00           C
ATOM   3532  HD2 TYR   234      25.784  48.631  38.732  1.00  0.00           H
ATOM   3533  C   TYR   234      24.755  46.746  35.327  1.00  0.00           C
ATOM   3534  O   TYR   234      23.872  46.959  34.514  1.00  0.00           O
ATOM   3535  N   ILE   235      24.481  45.866  36.289  1.00  0.00           N
ATOM   3536  H   ILE   235      25.203  45.705  36.977  1.00  0.00           H
ATOM   3537  CA  ILE   235      23.262  45.078  36.342  1.00  0.00           C
ATOM   3538  HA  ILE   235      23.030  44.708  35.343  1.00  0.00           H
ATOM   3539  CB  ILE   235      23.555  43.771  37.233  1.00  0.00           C
ATOM   3540  HB  ILE   235      23.893  44.036  38.234  1.00  0.00           H
ATOM   3541  CG2 ILE   235      22.311  42.922  37.279  1.00  0.00           C
ATOM   3542 HG21 ILE   235      21.383  43.434  37.537  1.00  0.00           H
ATOM   3543 HG22 ILE   235      22.090  42.386  36.357  1.00  0.00           H
ATOM   3544 HG23 ILE   235      22.483  42.128  38.007  1.00  0.00           H
ATOM   3545  CG1 ILE   235      24.755  42.969  36.559  1.00  0.00           C
ATOM   3546 HG12 ILE   235      24.666  42.796  35.487  1.00  0.00           H
ATOM   3547 HG13 ILE   235      25.670  43.474  36.868  1.00  0.00           H
ATOM   3548  CD1 ILE   235      24.985  41.617  37.172  1.00  0.00           C
ATOM   3549 HD11 ILE   235      25.932  41.199  36.829  1.00  0.00           H
ATOM   3550 HD12 ILE   235      25.070  41.745  38.251  1.00  0.00           H
ATOM   3551 HD13 ILE   235      24.169  40.951  36.891  1.00  0.00           H
ATOM   3552  C   ILE   235      22.005  45.841  36.768  1.00  0.00           C
ATOM   3553  O   ILE   235      22.016  46.447  37.878  1.00  0.00           O
ATOM   3554  N   CYX   236      20.909  45.790  36.001  1.00  0.00           N
ATOM   3555  H   CYX   236      20.926  45.265  35.140  1.00  0.00           H
ATOM   3556  CA  CYX   236      19.765  46.722  36.131  1.00  0.00           C
ATOM   3557  HA  CYX   236      20.146  47.739  36.222  1.00  0.00           H
ATOM   3558  CB  CYX   236      19.045  46.630  34.762  1.00  0.00           C
ATOM   3559  HB2 CYX   236      19.078  45.597  34.415  1.00  0.00           H
ATOM   3560  HB3 CYX   236      18.031  47.013  34.882  1.00  0.00           H
ATOM   3561  SG  CYX   236      19.757  47.643  33.525  1.00  0.00           S
ATOM   3562  C   CYX   236      18.803  46.328  37.315  1.00  0.00           C
ATOM   3563  O   CYX   236      18.320  47.223  38.036  1.00  0.00           O
ATOM   3564  N   SER   237      18.576  45.080  37.468  1.00  0.00           N
ATOM   3565  H   SER   237      18.696  44.567  36.607  1.00  0.00           H
ATOM   3566  CA  SER   237      17.830  44.480  38.570  1.00  0.00           C
ATOM   3567  HA  SER   237      16.774  44.640  38.349  1.00  0.00           H
ATOM   3568  CB  SER   237      18.098  42.937  38.601  1.00  0.00           C
ATOM   3569  HB2 SER   237      17.650  42.531  37.693  1.00  0.00           H
ATOM   3570  HB3 SER   237      19.165  42.725  38.546  1.00  0.00           H
ATOM   3571  OG  SER   237      17.487  42.249  39.714  1.00  0.00           O
ATOM   3572  HG  SER   237      16.935  41.575  39.311  1.00  0.00           H
ATOM   3573  C   SER   237      18.065  45.148  39.935  1.00  0.00           C
ATOM   3574  O   SER   237      19.209  45.381  40.351  1.00  0.00           O
ATOM   3575  N   GLY   238      16.959  45.116  40.695  1.00  0.00           N
ATOM   3576  H   GLY   238      16.059  44.857  40.314  1.00  0.00           H
ATOM   3577  CA  GLY   238      17.062  45.473  42.089  1.00  0.00           C
ATOM   3578  HA2 GLY   238      17.820  46.252  42.155  1.00  0.00           H
ATOM   3579  HA3 GLY   238      16.117  45.776  42.541  1.00  0.00           H
ATOM   3580  C   GLY   238      17.652  44.440  43.014  1.00  0.00           C
ATOM   3581  O   GLY   238      17.737  44.727  44.167  1.00  0.00           O
ATOM   3582  N   VAL   239      18.135  43.307  42.561  1.00  0.00           N
ATOM   3583  H   VAL   239      17.898  43.091  41.603  1.00  0.00           H
ATOM   3584  CA  VAL   239      18.918  42.292  43.359  1.00  0.00           C
ATOM   3585  HA  VAL   239      18.472  42.273  44.354  1.00  0.00           H
ATOM   3586  CB  VAL   239      18.889  40.869  42.822  1.00  0.00           C
ATOM   3587  HB  VAL   239      19.374  40.858  41.846  1.00  0.00           H
ATOM   3588  CG1 VAL   239      19.610  39.928  43.827  1.00  0.00           C
ATOM   3589 HG11 VAL   239      20.699  39.969  43.826  1.00  0.00           H
ATOM   3590 HG12 VAL   239      19.209  40.105  44.824  1.00  0.00           H
ATOM   3591 HG13 VAL   239      19.426  38.863  43.687  1.00  0.00           H
ATOM   3592  CG2 VAL   239      17.403  40.401  42.662  1.00  0.00           C
ATOM   3593 HG21 VAL   239      16.762  40.709  43.487  1.00  0.00           H
ATOM   3594 HG22 VAL   239      16.961  40.994  41.861  1.00  0.00           H
ATOM   3595 HG23 VAL   239      17.209  39.384  42.320  1.00  0.00           H
ATOM   3596  C   VAL   239      20.392  42.798  43.375  1.00  0.00           C
ATOM   3597  O   VAL   239      21.202  42.422  42.532  1.00  0.00           O
ATOM   3598  N   PHE   240      20.772  43.544  44.445  1.00  0.00           N
ATOM   3599  H   PHE   240      20.021  43.803  45.068  1.00  0.00           H
ATOM   3600  CA  PHE   240      22.073  44.055  44.692  1.00  0.00           C
ATOM   3601  HA  PHE   240      22.510  44.514  43.805  1.00  0.00           H
ATOM   3602  CB  PHE   240      21.944  45.205  45.715  1.00  0.00           C
ATOM   3603  HB2 PHE   240      21.637  44.759  46.660  1.00  0.00           H
ATOM   3604  HB3 PHE   240      22.913  45.682  45.859  1.00  0.00           H
ATOM   3605  CG  PHE   240      20.933  46.268  45.437  1.00  0.00           C
ATOM   3606  CD1 PHE   240      19.819  46.229  46.256  1.00  0.00           C
ATOM   3607  HD1 PHE   240      19.826  45.459  47.013  1.00  0.00           H
ATOM   3608  CE1 PHE   240      18.800  47.109  46.012  1.00  0.00           C
ATOM   3609  HE1 PHE   240      17.982  47.157  46.716  1.00  0.00           H
ATOM   3610  CZ  PHE   240      18.808  48.027  44.913  1.00  0.00           C
ATOM   3611  HZ  PHE   240      17.900  48.580  44.725  1.00  0.00           H
ATOM   3612  CE2 PHE   240      19.906  48.046  44.041  1.00  0.00           C
ATOM   3613  HE2 PHE   240      19.992  48.773  43.246  1.00  0.00           H
ATOM   3614  CD2 PHE   240      21.022  47.182  44.362  1.00  0.00           C
ATOM   3615  HD2 PHE   240      21.953  47.181  43.814  1.00  0.00           H
ATOM   3616  C   PHE   240      23.042  42.967  45.128  1.00  0.00           C
ATOM   3617  O   PHE   240      22.961  42.485  46.274  1.00  0.00           O
ATOM   3618  N   GLY   241      23.803  42.407  44.224  1.00  0.00           N
ATOM   3619  H   GLY   241      23.722  42.673  43.253  1.00  0.00           H
ATOM   3620  CA  GLY   241      24.815  41.371  44.345  1.00  0.00           C
ATOM   3621  HA2 GLY   241      24.257  40.561  44.816  1.00  0.00           H
ATOM   3622  HA3 GLY   241      25.262  41.159  43.374  1.00  0.00           H
ATOM   3623  C   GLY   241      25.979  41.661  45.308  1.00  0.00           C
ATOM   3624  O   GLY   241      26.878  40.777  45.418  1.00  0.00           O
ATOM   3625  N   ASH   242      26.104  42.867  45.889  1.00  0.00           N
ATOM   3626  H   ASH   242      25.410  43.590  45.758  1.00  0.00           H
ATOM   3627  CA  ASH   242      26.996  43.039  47.070  1.00  0.00           C
ATOM   3628  HA  ASH   242      27.567  42.113  47.130  1.00  0.00           H
ATOM   3629  CB  ASH   242      28.039  44.129  46.661  1.00  0.00           C
ATOM   3630  HB2 ASH   242      28.268  44.035  45.600  1.00  0.00           H
ATOM   3631  HB3 ASH   242      27.680  45.112  46.970  1.00  0.00           H
ATOM   3632  CG  ASH   242      29.356  43.915  47.307  1.00  0.00           C
ATOM   3633  OD1 ASH   242      29.545  43.144  48.273  1.00  0.00           O
ATOM   3634  OD2 ASH   242      30.406  44.599  46.719  1.00  0.00           O
ATOM   3635  HD2 ASH   242      29.929  45.078  46.038  1.00  0.00           H
ATOM   3636  C   ASH   242      26.376  43.314  48.479  1.00  0.00           C
ATOM   3637  O   ASH   242      25.167  43.446  48.528  1.00  0.00           O
ATOM   3638  N   ASN   243      27.240  43.442  49.459  1.00  0.00           N
ATOM   3639  H   ASN   243      28.137  43.001  49.308  1.00  0.00           H
ATOM   3640  CA  ASN   243      27.074  44.195  50.710  1.00  0.00           C
ATOM   3641  HA  ASN   243      26.022  44.483  50.693  1.00  0.00           H
ATOM   3642  CB  ASN   243      27.298  43.235  51.950  1.00  0.00           C
ATOM   3643  HB2 ASN   243      26.684  43.593  52.777  1.00  0.00           H
ATOM   3644  HB3 ASN   243      26.785  42.333  51.616  1.00  0.00           H
ATOM   3645  CG  ASN   243      28.733  42.875  52.178  1.00  0.00           C
ATOM   3646  OD1 ASN   243      29.260  41.826  51.781  1.00  0.00           O
ATOM   3647  ND2 ASN   243      29.264  43.597  53.124  1.00  0.00           N
ATOM   3648 HD21 ASN   243      30.226  43.352  53.307  1.00  0.00           H
ATOM   3649 HD22 ASN   243      28.642  44.157  53.691  1.00  0.00           H
ATOM   3650  C   ASN   243      27.918  45.427  50.775  1.00  0.00           C
ATOM   3651  O   ASN   243      28.954  45.457  50.098  1.00  0.00           O
ATOM   3652  N   PRO   244      27.511  46.419  51.590  1.00  0.00           N
ATOM   3653  CD  PRO   244      28.291  47.590  51.798  1.00  0.00           C
ATOM   3654  HD2 PRO   244      28.871  47.798  50.900  1.00  0.00           H
ATOM   3655  HD3 PRO   244      28.997  47.515  52.625  1.00  0.00           H
ATOM   3656  CG  PRO   244      27.315  48.745  52.212  1.00  0.00           C
ATOM   3657  HG2 PRO   244      26.963  49.335  51.365  1.00  0.00           H
ATOM   3658  HG3 PRO   244      27.909  49.337  52.909  1.00  0.00           H
ATOM   3659  CB  PRO   244      26.216  47.948  52.846  1.00  0.00           C
ATOM   3660  HB2 PRO   244      25.269  48.479  52.748  1.00  0.00           H
ATOM   3661  HB3 PRO   244      26.488  47.706  53.874  1.00  0.00           H
ATOM   3662  CA  PRO   244      26.073  46.682  51.955  1.00  0.00           C
ATOM   3663  HA  PRO   244      25.638  45.886  52.559  1.00  0.00           H
ATOM   3664  C   PRO   244      25.159  46.882  50.743  1.00  0.00           C
ATOM   3665  O   PRO   244      25.552  46.886  49.582  1.00  0.00           O
ATOM   3666  N   ARG   245      23.860  46.989  51.060  1.00  0.00           N
ATOM   3667  H   ARG   245      23.641  47.014  52.046  1.00  0.00           H
ATOM   3668  CA  ARG   245      22.860  47.078  50.023  1.00  0.00           C
ATOM   3669  HA  ARG   245      23.265  47.784  49.296  1.00  0.00           H
ATOM   3670  CB  ARG   245      22.498  45.769  49.257  1.00  0.00           C
ATOM   3671  HB2 ARG   245      21.817  45.924  48.422  1.00  0.00           H
ATOM   3672  HB3 ARG   245      23.427  45.414  48.811  1.00  0.00           H
ATOM   3673  CG  ARG   245      21.991  44.624  50.121  1.00  0.00           C
ATOM   3674  HG2 ARG   245      22.761  44.397  50.857  1.00  0.00           H
ATOM   3675  HG3 ARG   245      21.023  44.892  50.545  1.00  0.00           H
ATOM   3676  CD  ARG   245      21.698  43.317  49.328  1.00  0.00           C
ATOM   3677  HD2 ARG   245      20.778  43.425  48.753  1.00  0.00           H
ATOM   3678  HD3 ARG   245      22.466  43.099  48.588  1.00  0.00           H
ATOM   3679  NE  ARG   245      21.427  42.167  50.184  1.00  0.00           N
ATOM   3680  HE  ARG   245      20.538  42.192  50.663  1.00  0.00           H
ATOM   3681  CZ  ARG   245      22.322  41.278  50.587  1.00  0.00           C
ATOM   3682  NH1 ARG   245      21.962  40.272  51.338  1.00  0.00           N
ATOM   3683 HH11 ARG   245      21.045  40.284  51.762  1.00  0.00           H
ATOM   3684 HH12 ARG   245      22.678  39.674  51.725  1.00  0.00           H
ATOM   3685  NH2 ARG   245      23.565  41.288  50.162  1.00  0.00           N
ATOM   3686 HH21 ARG   245      23.982  42.083  49.698  1.00  0.00           H
ATOM   3687 HH22 ARG   245      24.049  40.460  50.476  1.00  0.00           H
ATOM   3688  C   ARG   245      21.597  47.761  50.615  1.00  0.00           C
ATOM   3689  O   ARG   245      21.368  47.595  51.802  1.00  0.00           O
ATOM   3690  N   PRO   246      20.827  48.536  49.919  1.00  0.00           N
ATOM   3691  CD  PRO   246      21.186  49.000  48.592  1.00  0.00           C
ATOM   3692  HD2 PRO   246      20.994  48.243  47.831  1.00  0.00           H
ATOM   3693  HD3 PRO   246      22.219  49.348  48.606  1.00  0.00           H
ATOM   3694  CG  PRO   246      20.338  50.200  48.359  1.00  0.00           C
ATOM   3695  HG2 PRO   246      20.183  50.427  47.304  1.00  0.00           H
ATOM   3696  HG3 PRO   246      20.931  50.994  48.814  1.00  0.00           H
ATOM   3697  CB  PRO   246      19.080  49.902  49.161  1.00  0.00           C
ATOM   3698  HB2 PRO   246      18.415  49.319  48.524  1.00  0.00           H
ATOM   3699  HB3 PRO   246      18.622  50.799  49.579  1.00  0.00           H
ATOM   3700  CA  PRO   246      19.552  49.039  50.307  1.00  0.00           C
ATOM   3701  HA  PRO   246      19.607  49.762  51.120  1.00  0.00           H
ATOM   3702  C   PRO   246      18.403  47.949  50.660  1.00  0.00           C
ATOM   3703  O   PRO   246      18.265  46.942  49.953  1.00  0.00           O
ATOM   3704  N   ASN   247      17.571  48.209  51.671  1.00  0.00           N
ATOM   3705  H   ASN   247      17.645  49.055  52.217  1.00  0.00           H
ATOM   3706  CA  ASN   247      16.434  47.355  52.032  1.00  0.00           C
ATOM   3707  HA  ASN   247      16.668  46.291  52.080  1.00  0.00           H
ATOM   3708  CB  ASN   247      15.978  47.658  53.478  1.00  0.00           C
ATOM   3709  HB2 ASN   247      15.712  48.715  53.479  1.00  0.00           H
ATOM   3710  HB3 ASN   247      15.124  47.047  53.767  1.00  0.00           H
ATOM   3711  CG  ASN   247      17.075  47.550  54.598  1.00  0.00           C
ATOM   3712  OD1 ASN   247      17.993  46.742  54.515  1.00  0.00           O
ATOM   3713  ND2 ASN   247      16.953  48.272  55.639  1.00  0.00           N
ATOM   3714 HD21 ASN   247      17.703  48.174  56.309  1.00  0.00           H
ATOM   3715 HD22 ASN   247      16.465  49.137  55.452  1.00  0.00           H
ATOM   3716  C   ASN   247      15.254  47.375  51.032  1.00  0.00           C
ATOM   3717  O   ASN   247      14.632  48.425  50.809  1.00  0.00           O
ATOM   3718  N   ASP   248      15.039  46.306  50.300  1.00  0.00           N
ATOM   3719  H   ASP   248      15.738  45.576  50.290  1.00  0.00           H
ATOM   3720  CA  ASP   248      13.961  46.200  49.285  1.00  0.00           C
ATOM   3721  HA  ASP   248      14.160  45.272  48.751  1.00  0.00           H
ATOM   3722  CB  ASP   248      12.607  45.994  50.014  1.00  0.00           C
ATOM   3723  HB2 ASP   248      12.319  46.859  50.610  1.00  0.00           H
ATOM   3724  HB3 ASP   248      11.856  45.842  49.239  1.00  0.00           H
ATOM   3725  CG  ASP   248      12.558  44.738  50.944  1.00  0.00           C
ATOM   3726  OD1 ASP   248      11.873  44.740  51.952  1.00  0.00           O
ATOM   3727  OD2 ASP   248      13.197  43.767  50.495  1.00  0.00           O
ATOM   3728  C   ASP   248      13.978  47.357  48.284  1.00  0.00           C
ATOM   3729  O   ASP   248      12.951  47.608  47.595  1.00  0.00           O
ATOM   3730  N   GLY   249      15.191  47.889  47.928  1.00  0.00           N
ATOM   3731  H   GLY   249      15.965  47.376  48.322  1.00  0.00           H
ATOM   3732  CA  GLY   249      15.435  49.001  46.931  1.00  0.00           C
ATOM   3733  HA2 GLY   249      15.064  49.979  47.240  1.00  0.00           H
ATOM   3734  HA3 GLY   249      16.519  49.035  47.026  1.00  0.00           H
ATOM   3735  C   GLY   249      15.043  48.799  45.480  1.00  0.00           C
ATOM   3736  O   GLY   249      15.005  47.675  44.935  1.00  0.00           O
ATOM   3737  N   THR   250      14.939  49.971  44.862  1.00  0.00           N
ATOM   3738  H   THR   250      15.084  50.840  45.354  1.00  0.00           H
ATOM   3739  CA  THR   250      14.631  50.009  43.427  1.00  0.00           C
ATOM   3740  HA  THR   250      13.928  49.196  43.246  1.00  0.00           H
ATOM   3741  CB  THR   250      13.830  51.246  43.101  1.00  0.00           C
ATOM   3742  HB  THR   250      14.301  52.162  43.459  1.00  0.00           H
ATOM   3743  CG2 THR   250      13.513  51.356  41.596  1.00  0.00           C
ATOM   3744 HG21 THR   250      14.464  51.535  41.097  1.00  0.00           H
ATOM   3745 HG22 THR   250      12.792  50.616  41.248  1.00  0.00           H
ATOM   3746 HG23 THR   250      13.090  52.349  41.444  1.00  0.00           H
ATOM   3747  OG1 THR   250      12.496  51.201  43.630  1.00  0.00           O
ATOM   3748  HG1 THR   250      12.586  51.053  44.575  1.00  0.00           H
ATOM   3749  C   THR   250      15.882  49.825  42.572  1.00  0.00           C
ATOM   3750  O   THR   250      16.953  50.393  42.957  1.00  0.00           O
ATOM   3751  N   GLY   251      15.970  48.922  41.577  1.00  0.00           N
ATOM   3752  H   GLY   251      15.105  48.475  41.309  1.00  0.00           H
ATOM   3753  CA  GLY   251      17.151  48.767  40.696  1.00  0.00           C
ATOM   3754  HA2 GLY   251      17.972  48.524  41.370  1.00  0.00           H
ATOM   3755  HA3 GLY   251      16.870  47.968  40.009  1.00  0.00           H
ATOM   3756  C   GLY   251      17.655  50.052  39.969  1.00  0.00           C
ATOM   3757  O   GLY   251      16.925  51.021  39.841  1.00  0.00           O
ATOM   3758  N   SER   252      18.815  49.902  39.393  1.00  0.00           N
ATOM   3759  H   SER   252      19.303  49.044  39.609  1.00  0.00           H
ATOM   3760  CA  SER   252      19.386  50.943  38.503  1.00  0.00           C
ATOM   3761  HA  SER   252      18.570  51.413  37.954  1.00  0.00           H
ATOM   3762  CB  SER   252      20.031  51.983  39.373  1.00  0.00           C
ATOM   3763  HB2 SER   252      19.412  52.236  40.234  1.00  0.00           H
ATOM   3764  HB3 SER   252      20.938  51.492  39.728  1.00  0.00           H
ATOM   3765  OG  SER   252      20.362  53.080  38.535  1.00  0.00           O
ATOM   3766  HG  SER   252      20.559  53.812  39.122  1.00  0.00           H
ATOM   3767  C   SER   252      20.406  50.320  37.547  1.00  0.00           C
ATOM   3768  O   SER   252      21.177  49.392  37.871  1.00  0.00           O
ATOM   3769  N   CYX   253      20.476  50.867  36.348  1.00  0.00           N
ATOM   3770  H   CYX   253      19.811  51.574  36.067  1.00  0.00           H
ATOM   3771  CA  CYX   253      21.371  50.486  35.284  1.00  0.00           C
ATOM   3772  HA  CYX   253      21.748  49.493  35.531  1.00  0.00           H
ATOM   3773  CB  CYX   253      20.593  50.447  33.960  1.00  0.00           C
ATOM   3774  HB2 CYX   253      20.406  51.486  33.686  1.00  0.00           H
ATOM   3775  HB3 CYX   253      21.323  49.974  33.304  1.00  0.00           H
ATOM   3776  SG  CYX   253      19.060  49.487  33.847  1.00  0.00           S
ATOM   3777  C   CYX   253      22.627  51.408  35.210  1.00  0.00           C
ATOM   3778  O   CYX   253      23.162  51.821  34.154  1.00  0.00           O
ATOM   3779  N   GLY   254      23.102  51.670  36.445  1.00  0.00           N
ATOM   3780  H   GLY   254      22.421  51.535  37.180  1.00  0.00           H
ATOM   3781  CA  GLY   254      24.399  52.262  36.757  1.00  0.00           C
ATOM   3782  HA2 GLY   254      25.104  51.752  36.103  1.00  0.00           H
ATOM   3783  HA3 GLY   254      24.513  53.306  36.466  1.00  0.00           H
ATOM   3784  C   GLY   254      24.656  52.184  38.214  1.00  0.00           C
ATOM   3785  O   GLY   254      23.802  51.818  39.019  1.00  0.00           O
ATOM   3786  N   PRO   255      25.924  52.422  38.615  1.00  0.00           N
ATOM   3787  CD  PRO   255      26.972  53.054  37.765  1.00  0.00           C
ATOM   3788  HD2 PRO   255      26.541  53.793  37.087  1.00  0.00           H
ATOM   3789  HD3 PRO   255      27.501  52.290  37.194  1.00  0.00           H
ATOM   3790  CG  PRO   255      27.884  53.799  38.776  1.00  0.00           C
ATOM   3791  HG2 PRO   255      27.536  54.812  38.973  1.00  0.00           H
ATOM   3792  HG3 PRO   255      28.933  53.887  38.493  1.00  0.00           H
ATOM   3793  CB  PRO   255      27.740  52.929  40.040  1.00  0.00           C
ATOM   3794  HB2 PRO   255      27.989  53.517  40.924  1.00  0.00           H
ATOM   3795  HB3 PRO   255      28.478  52.127  40.004  1.00  0.00           H
ATOM   3796  CA  PRO   255      26.300  52.331  40.075  1.00  0.00           C
ATOM   3797  HA  PRO   255      26.309  51.309  40.452  1.00  0.00           H
ATOM   3798  C   PRO   255      25.436  53.254  41.031  1.00  0.00           C
ATOM   3799  O   PRO   255      25.242  54.446  40.867  1.00  0.00           O
ATOM   3800  N   VAL   256      24.773  52.583  41.983  1.00  0.00           N
ATOM   3801  H   VAL   256      25.048  51.613  42.029  1.00  0.00           H
ATOM   3802  CA  VAL   256      23.953  53.334  43.001  1.00  0.00           C
ATOM   3803  HA  VAL   256      23.384  54.106  42.483  1.00  0.00           H
ATOM   3804  CB  VAL   256      23.037  52.402  43.867  1.00  0.00           C
ATOM   3805  HB  VAL   256      23.652  51.651  44.363  1.00  0.00           H
ATOM   3806  CG1 VAL   256      22.121  53.124  44.872  1.00  0.00           C
ATOM   3807 HG11 VAL   256      21.113  52.740  45.027  1.00  0.00           H
ATOM   3808 HG12 VAL   256      22.574  53.284  45.850  1.00  0.00           H
ATOM   3809 HG13 VAL   256      21.893  54.123  44.499  1.00  0.00           H
ATOM   3810  CG2 VAL   256      22.023  51.611  43.037  1.00  0.00           C
ATOM   3811 HG21 VAL   256      21.511  50.894  43.679  1.00  0.00           H
ATOM   3812 HG22 VAL   256      21.274  52.136  42.444  1.00  0.00           H
ATOM   3813 HG23 VAL   256      22.534  50.946  42.339  1.00  0.00           H
ATOM   3814  C   VAL   256      24.815  54.068  44.035  1.00  0.00           C
ATOM   3815  O   VAL   256      25.772  53.472  44.613  1.00  0.00           O
ATOM   3816  N   SER   257      24.574  55.312  44.202  1.00  0.00           N
ATOM   3817  H   SER   257      23.908  55.763  43.591  1.00  0.00           H
ATOM   3818  CA  SER   257      25.363  56.343  44.936  1.00  0.00           C
ATOM   3819  HA  SER   257      26.425  56.134  44.810  1.00  0.00           H
ATOM   3820  CB  SER   257      25.038  57.732  44.380  1.00  0.00           C
ATOM   3821  HB2 SER   257      25.777  58.261  44.983  1.00  0.00           H
ATOM   3822  HB3 SER   257      25.260  57.654  43.316  1.00  0.00           H
ATOM   3823  OG  SER   257      23.640  58.078  44.610  1.00  0.00           O
ATOM   3824  HG  SER   257      23.178  57.633  43.896  1.00  0.00           H
ATOM   3825  C   SER   257      25.076  56.185  46.437  1.00  0.00           C
ATOM   3826  O   SER   257      25.980  56.223  47.264  1.00  0.00           O
ATOM   3827  N   SER   258      23.806  56.133  46.854  1.00  0.00           N
ATOM   3828  H   SER   258      23.065  56.094  46.169  1.00  0.00           H
ATOM   3829  CA  SER   258      23.452  55.902  48.269  1.00  0.00           C
ATOM   3830  HA  SER   258      23.859  56.510  49.077  1.00  0.00           H
ATOM   3831  CB  SER   258      21.884  56.089  48.336  1.00  0.00           C
ATOM   3832  HB2 SER   258      21.651  57.099  47.998  1.00  0.00           H
ATOM   3833  HB3 SER   258      21.388  55.287  47.788  1.00  0.00           H
ATOM   3834  OG  SER   258      21.434  55.899  49.656  1.00  0.00           O
ATOM   3835  HG  SER   258      20.564  55.494  49.672  1.00  0.00           H
ATOM   3836  C   SER   258      23.835  54.484  48.669  1.00  0.00           C
ATOM   3837  O   SER   258      23.591  53.529  47.936  1.00  0.00           O
ATOM   3838  N   ASN   259      24.419  54.289  49.893  1.00  0.00           N
ATOM   3839  H   ASN   259      24.446  55.101  50.493  1.00  0.00           H
ATOM   3840  CA  ASN   259      24.768  53.021  50.476  1.00  0.00           C
ATOM   3841  HA  ASN   259      25.547  53.173  51.223  1.00  0.00           H
ATOM   3842  CB  ASN   259      23.417  52.447  51.080  1.00  0.00           C
ATOM   3843  HB2 ASN   259      22.944  53.223  51.682  1.00  0.00           H
ATOM   3844  HB3 ASN   259      22.844  52.124  50.210  1.00  0.00           H
ATOM   3845  CG  ASN   259      23.623  51.267  52.043  1.00  0.00           C
ATOM   3846  OD1 ASN   259      24.717  51.084  52.569  1.00  0.00           O
ATOM   3847  ND2 ASN   259      22.555  50.448  52.219  1.00  0.00           N
ATOM   3848 HD21 ASN   259      22.656  49.741  52.932  1.00  0.00           H
ATOM   3849 HD22 ASN   259      21.649  50.845  52.013  1.00  0.00           H
ATOM   3850  C   ASN   259      25.565  52.171  49.492  1.00  0.00           C
ATOM   3851  O   ASN   259      25.379  50.942  49.349  1.00  0.00           O
ATOM   3852  N   GLY   260      26.533  52.925  48.857  1.00  0.00           N
ATOM   3853  H   GLY   260      26.812  53.808  49.259  1.00  0.00           H
ATOM   3854  CA  GLY   260      27.343  52.346  47.780  1.00  0.00           C
ATOM   3855  HA2 GLY   260      26.778  51.642  47.169  1.00  0.00           H
ATOM   3856  HA3 GLY   260      27.548  53.114  47.033  1.00  0.00           H
ATOM   3857  C   GLY   260      28.645  51.680  48.237  1.00  0.00           C
ATOM   3858  O   GLY   260      29.438  51.195  47.410  1.00  0.00           O
ATOM   3859  N   ALA   261      28.929  51.629  49.548  1.00  0.00           N
ATOM   3860  H   ALA   261      28.152  52.021  50.059  1.00  0.00           H
ATOM   3861  CA  ALA   261      30.299  51.385  50.177  1.00  0.00           C
ATOM   3862  HA  ALA   261      31.023  52.191  50.060  1.00  0.00           H
ATOM   3863  CB  ALA   261      30.043  51.441  51.683  1.00  0.00           C
ATOM   3864  HB1 ALA   261      29.218  50.774  51.932  1.00  0.00           H
ATOM   3865  HB2 ALA   261      30.998  51.371  52.203  1.00  0.00           H
ATOM   3866  HB3 ALA   261      29.730  52.441  51.982  1.00  0.00           H
ATOM   3867  C   ALA   261      30.989  50.132  49.628  1.00  0.00           C
ATOM   3868  O   ALA   261      30.471  49.274  48.915  1.00  0.00           O
ATOM   3869  N   TYR   262      32.277  49.908  50.165  1.00  0.00           N
ATOM   3870  H   TYR   262      32.719  50.599  50.754  1.00  0.00           H
ATOM   3871  CA  TYR   262      33.060  48.722  50.142  1.00  0.00           C
ATOM   3872  HA  TYR   262      33.426  48.578  49.125  1.00  0.00           H
ATOM   3873  CB  TYR   262      34.207  48.821  51.166  1.00  0.00           C
ATOM   3874  HB2 TYR   262      34.822  49.667  50.858  1.00  0.00           H
ATOM   3875  HB3 TYR   262      33.805  48.955  52.171  1.00  0.00           H
ATOM   3876  CG  TYR   262      35.120  47.614  51.126  1.00  0.00           C
ATOM   3877  CD1 TYR   262      36.129  47.515  50.214  1.00  0.00           C
ATOM   3878  HD1 TYR   262      36.298  48.373  49.578  1.00  0.00           H
ATOM   3879  CE1 TYR   262      36.933  46.366  50.179  1.00  0.00           C
ATOM   3880  HE1 TYR   262      37.841  46.435  49.600  1.00  0.00           H
ATOM   3881  CZ  TYR   262      36.646  45.312  51.116  1.00  0.00           C
ATOM   3882  OH  TYR   262      37.502  44.270  51.231  1.00  0.00           O
ATOM   3883  HH  TYR   262      37.462  43.858  52.097  1.00  0.00           H
ATOM   3884  CE2 TYR   262      35.526  45.371  51.971  1.00  0.00           C
ATOM   3885  HE2 TYR   262      35.402  44.594  52.710  1.00  0.00           H
ATOM   3886  CD2 TYR   262      34.808  46.558  52.069  1.00  0.00           C
ATOM   3887  HD2 TYR   262      33.966  46.614  52.743  1.00  0.00           H
ATOM   3888  C   TYR   262      32.256  47.419  50.413  1.00  0.00           C
ATOM   3889  O   TYR   262      31.300  47.408  51.194  1.00  0.00           O
ATOM   3890  N   GLY   263      32.644  46.275  49.785  1.00  0.00           N
ATOM   3891  H   GLY   263      33.386  46.474  49.127  1.00  0.00           H
ATOM   3892  CA  GLY   263      32.041  44.987  49.668  1.00  0.00           C
ATOM   3893  HA2 GLY   263      31.650  44.604  50.611  1.00  0.00           H
ATOM   3894  HA3 GLY   263      31.124  45.238  49.135  1.00  0.00           H
ATOM   3895  C   GLY   263      32.887  43.992  48.903  1.00  0.00           C
ATOM   3896  O   GLY   263      33.787  44.258  48.183  1.00  0.00           O
ATOM   3897  N   VAL   264      32.433  42.728  49.100  1.00  0.00           N
ATOM   3898  H   VAL   264      31.528  42.672  49.547  1.00  0.00           H
ATOM   3899  CA  VAL   264      33.113  41.501  48.592  1.00  0.00           C
ATOM   3900  HA  VAL   264      34.159  41.608  48.877  1.00  0.00           H
ATOM   3901  CB  VAL   264      32.797  40.129  49.379  1.00  0.00           C
ATOM   3902  HB  VAL   264      32.914  40.410  50.426  1.00  0.00           H
ATOM   3903  CG1 VAL   264      31.358  39.673  49.341  1.00  0.00           C
ATOM   3904 HG11 VAL   264      30.675  40.464  49.653  1.00  0.00           H
ATOM   3905 HG12 VAL   264      31.118  39.500  48.293  1.00  0.00           H
ATOM   3906 HG13 VAL   264      31.279  38.752  49.918  1.00  0.00           H
ATOM   3907  CG2 VAL   264      33.756  38.882  49.263  1.00  0.00           C
ATOM   3908 HG21 VAL   264      33.519  38.094  49.977  1.00  0.00           H
ATOM   3909 HG22 VAL   264      33.600  38.460  48.270  1.00  0.00           H
ATOM   3910 HG23 VAL   264      34.794  39.207  49.324  1.00  0.00           H
ATOM   3911  C   VAL   264      33.142  41.290  47.116  1.00  0.00           C
ATOM   3912  O   VAL   264      32.131  41.536  46.501  1.00  0.00           O
ATOM   3913  N   LYS   265      34.173  40.683  46.541  1.00  0.00           N
ATOM   3914  H   LYS   265      34.913  40.411  47.172  1.00  0.00           H
ATOM   3915  CA  LYS   265      34.263  40.266  45.157  1.00  0.00           C
ATOM   3916  HA  LYS   265      34.043  41.177  44.600  1.00  0.00           H
ATOM   3917  CB  LYS   265      35.626  39.711  44.896  1.00  0.00           C
ATOM   3918  HB2 LYS   265      36.375  40.404  45.278  1.00  0.00           H
ATOM   3919  HB3 LYS   265      35.706  38.805  45.497  1.00  0.00           H
ATOM   3920  CG  LYS   265      35.774  39.205  43.410  1.00  0.00           C
ATOM   3921  HG2 LYS   265      34.823  38.751  43.134  1.00  0.00           H
ATOM   3922  HG3 LYS   265      35.956  40.068  42.771  1.00  0.00           H
ATOM   3923  CD  LYS   265      36.955  38.220  43.220  1.00  0.00           C
ATOM   3924  HD2 LYS   265      37.928  38.700  43.117  1.00  0.00           H
ATOM   3925  HD3 LYS   265      36.980  37.510  44.047  1.00  0.00           H
ATOM   3926  CE  LYS   265      36.677  37.407  41.913  1.00  0.00           C
ATOM   3927  HE2 LYS   265      37.307  36.527  42.038  1.00  0.00           H
ATOM   3928  HE3 LYS   265      35.693  36.942  41.968  1.00  0.00           H
ATOM   3929  NZ  LYS   265      36.822  38.050  40.659  1.00  0.00           N
ATOM   3930  HZ1 LYS   265      36.312  38.909  40.507  1.00  0.00           H
ATOM   3931  HZ2 LYS   265      37.777  38.300  40.443  1.00  0.00           H
ATOM   3932  HZ3 LYS   265      36.479  37.537  39.859  1.00  0.00           H
ATOM   3933  C   LYS   265      33.080  39.316  44.774  1.00  0.00           C
ATOM   3934  O   LYS   265      32.666  38.415  45.505  1.00  0.00           O
ATOM   3935  N   GLY   266      32.475  39.555  43.547  1.00  0.00           N
ATOM   3936  H   GLY   266      32.853  40.214  42.882  1.00  0.00           H
ATOM   3937  CA  GLY   266      31.256  38.817  43.071  1.00  0.00           C
ATOM   3938  HA2 GLY   266      31.009  37.960  43.699  1.00  0.00           H
ATOM   3939  HA3 GLY   266      30.426  39.521  43.034  1.00  0.00           H
ATOM   3940  C   GLY   266      31.448  38.093  41.791  1.00  0.00           C
ATOM   3941  O   GLY   266      32.513  38.151  41.113  1.00  0.00           O
ATOM   3942  N   PHE   267      30.408  37.326  41.437  1.00  0.00           N
ATOM   3943  H   PHE   267      29.743  37.185  42.184  1.00  0.00           H
ATOM   3944  CA  PHE   267      30.161  36.660  40.224  1.00  0.00           C
ATOM   3945  HA  PHE   267      30.586  37.145  39.345  1.00  0.00           H
ATOM   3946  CB  PHE   267      30.829  35.332  40.294  1.00  0.00           C
ATOM   3947  HB2 PHE   267      31.023  34.939  39.296  1.00  0.00           H
ATOM   3948  HB3 PHE   267      31.789  35.391  40.808  1.00  0.00           H
ATOM   3949  CG  PHE   267      30.049  34.364  41.145  1.00  0.00           C
ATOM   3950  CD1 PHE   267      30.349  34.192  42.542  1.00  0.00           C
ATOM   3951  HD1 PHE   267      31.064  34.790  43.088  1.00  0.00           H
ATOM   3952  CE1 PHE   267      29.497  33.293  43.312  1.00  0.00           C
ATOM   3953  HE1 PHE   267      29.594  33.220  44.385  1.00  0.00           H
ATOM   3954  CZ  PHE   267      28.593  32.503  42.650  1.00  0.00           C
ATOM   3955  HZ  PHE   267      28.076  31.694  43.145  1.00  0.00           H
ATOM   3956  CE2 PHE   267      28.335  32.670  41.270  1.00  0.00           C
ATOM   3957  HE2 PHE   267      27.612  32.105  40.701  1.00  0.00           H
ATOM   3958  CD2 PHE   267      29.085  33.581  40.507  1.00  0.00           C
ATOM   3959  HD2 PHE   267      28.965  33.668  39.437  1.00  0.00           H
ATOM   3960  C   PHE   267      28.649  36.703  40.034  1.00  0.00           C
ATOM   3961  O   PHE   267      27.855  36.695  40.987  1.00  0.00           O
ATOM   3962  N   SER   268      28.265  36.510  38.724  1.00  0.00           N
ATOM   3963  H   SER   268      28.979  36.372  38.023  1.00  0.00           H
ATOM   3964  CA  SER   268      26.903  36.172  38.249  1.00  0.00           C
ATOM   3965  HA  SER   268      26.408  35.538  38.984  1.00  0.00           H
ATOM   3966  CB  SER   268      26.186  37.537  38.029  1.00  0.00           C
ATOM   3967  HB2 SER   268      26.547  38.236  37.275  1.00  0.00           H
ATOM   3968  HB3 SER   268      25.128  37.396  37.805  1.00  0.00           H
ATOM   3969  OG  SER   268      26.190  38.248  39.240  1.00  0.00           O
ATOM   3970  HG  SER   268      26.529  37.656  39.914  1.00  0.00           H
ATOM   3971  C   SER   268      26.864  35.469  36.919  1.00  0.00           C
ATOM   3972  O   SER   268      27.705  35.779  36.075  1.00  0.00           O
ATOM   3973  N   PHE   269      26.040  34.410  36.718  1.00  0.00           N
ATOM   3974  H   PHE   269      25.370  34.153  37.427  1.00  0.00           H
ATOM   3975  CA  PHE   269      25.953  33.637  35.411  1.00  0.00           C
ATOM   3976  HA  PHE   269      26.856  33.883  34.855  1.00  0.00           H
ATOM   3977  CB  PHE   269      25.965  32.083  35.700  1.00  0.00           C
ATOM   3978  HB2 PHE   269      25.128  31.814  36.345  1.00  0.00           H
ATOM   3979  HB3 PHE   269      25.836  31.536  34.767  1.00  0.00           H
ATOM   3980  CG  PHE   269      27.300  31.683  36.216  1.00  0.00           C
ATOM   3981  CD1 PHE   269      27.636  31.708  37.573  1.00  0.00           C
ATOM   3982  HD1 PHE   269      26.910  32.131  38.252  1.00  0.00           H
ATOM   3983  CE1 PHE   269      28.816  31.244  38.087  1.00  0.00           C
ATOM   3984  HE1 PHE   269      28.982  31.120  39.147  1.00  0.00           H
ATOM   3985  CZ  PHE   269      29.686  30.658  37.233  1.00  0.00           C
ATOM   3986  HZ  PHE   269      30.552  30.171  37.657  1.00  0.00           H
ATOM   3987  CE2 PHE   269      29.444  30.552  35.835  1.00  0.00           C
ATOM   3988  HE2 PHE   269      30.172  30.101  35.177  1.00  0.00           H
ATOM   3989  CD2 PHE   269      28.237  31.055  35.348  1.00  0.00           C
ATOM   3990  HD2 PHE   269      28.035  31.009  34.287  1.00  0.00           H
ATOM   3991  C   PHE   269      24.681  33.996  34.610  1.00  0.00           C
ATOM   3992  O   PHE   269      23.490  33.682  34.942  1.00  0.00           O
ATOM   3993  N   LYS   270      24.888  34.635  33.439  1.00  0.00           N
ATOM   3994  H   LYS   270      25.797  34.501  33.022  1.00  0.00           H
ATOM   3995  CA  LYS   270      23.778  34.994  32.513  1.00  0.00           C
ATOM   3996  HA  LYS   270      22.949  35.384  33.105  1.00  0.00           H
ATOM   3997  CB  LYS   270      24.234  36.135  31.653  1.00  0.00           C
ATOM   3998  HB2 LYS   270      25.119  36.570  32.118  1.00  0.00           H
ATOM   3999  HB3 LYS   270      24.623  35.785  30.697  1.00  0.00           H
ATOM   4000  CG  LYS   270      23.082  37.149  31.382  1.00  0.00           C
ATOM   4001  HG2 LYS   270      22.154  36.642  31.121  1.00  0.00           H
ATOM   4002  HG3 LYS   270      22.853  37.634  32.331  1.00  0.00           H
ATOM   4003  CD  LYS   270      23.432  38.254  30.475  1.00  0.00           C
ATOM   4004  HD2 LYS   270      22.635  38.979  30.639  1.00  0.00           H
ATOM   4005  HD3 LYS   270      24.426  38.622  30.727  1.00  0.00           H
ATOM   4006  CE  LYS   270      23.447  37.834  29.007  1.00  0.00           C
ATOM   4007  HE2 LYS   270      24.162  37.034  28.810  1.00  0.00           H
ATOM   4008  HE3 LYS   270      22.519  37.356  28.695  1.00  0.00           H
ATOM   4009  NZ  LYS   270      23.743  38.935  28.039  1.00  0.00           N
ATOM   4010  HZ1 LYS   270      23.278  38.699  27.174  1.00  0.00           H
ATOM   4011  HZ2 LYS   270      23.353  39.823  28.321  1.00  0.00           H
ATOM   4012  HZ3 LYS   270      24.730  39.053  27.861  1.00  0.00           H
ATOM   4013  C   LYS   270      23.269  33.789  31.705  1.00  0.00           C
ATOM   4014  O   LYS   270      24.006  32.909  31.342  1.00  0.00           O
ATOM   4015  N   TYR   271      21.994  33.758  31.442  1.00  0.00           N
ATOM   4016  H   TYR   271      21.511  34.616  31.665  1.00  0.00           H
ATOM   4017  CA  TYR   271      21.126  32.686  30.907  1.00  0.00           C
ATOM   4018  HA  TYR   271      21.691  32.131  30.158  1.00  0.00           H
ATOM   4019  CB  TYR   271      20.540  31.728  31.971  1.00  0.00           C
ATOM   4020  HB2 TYR   271      20.300  32.268  32.888  1.00  0.00           H
ATOM   4021  HB3 TYR   271      19.615  31.247  31.653  1.00  0.00           H
ATOM   4022  CG  TYR   271      21.527  30.583  32.289  1.00  0.00           C
ATOM   4023  CD1 TYR   271      22.512  30.742  33.359  1.00  0.00           C
ATOM   4024  HD1 TYR   271      22.578  31.731  33.786  1.00  0.00           H
ATOM   4025  CE1 TYR   271      23.234  29.609  33.759  1.00  0.00           C
ATOM   4026  HE1 TYR   271      23.884  29.769  34.606  1.00  0.00           H
ATOM   4027  CZ  TYR   271      23.267  28.399  33.070  1.00  0.00           C
ATOM   4028  OH  TYR   271      24.102  27.416  33.331  1.00  0.00           O
ATOM   4029  HH  TYR   271      23.931  26.576  32.900  1.00  0.00           H
ATOM   4030  CE2 TYR   271      22.274  28.259  32.097  1.00  0.00           C
ATOM   4031  HE2 TYR   271      22.291  27.405  31.437  1.00  0.00           H
ATOM   4032  CD2 TYR   271      21.420  29.312  31.713  1.00  0.00           C
ATOM   4033  HD2 TYR   271      20.644  29.080  30.999  1.00  0.00           H
ATOM   4034  C   TYR   271      19.925  33.299  30.259  1.00  0.00           C
ATOM   4035  O   TYR   271      18.974  33.787  30.900  1.00  0.00           O
ATOM   4036  N   GLY   272      19.923  33.291  28.961  1.00  0.00           N
ATOM   4037  H   GLY   272      20.570  32.688  28.474  1.00  0.00           H
ATOM   4038  CA  GLY   272      19.111  34.253  28.175  1.00  0.00           C
ATOM   4039  HA2 GLY   272      19.194  34.019  27.113  1.00  0.00           H
ATOM   4040  HA3 GLY   272      18.050  34.117  28.385  1.00  0.00           H
ATOM   4041  C   GLY   272      19.477  35.707  28.485  1.00  0.00           C
ATOM   4042  O   GLY   272      20.687  36.125  28.373  1.00  0.00           O
ATOM   4043  N   ASN   273      18.483  36.497  28.848  1.00  0.00           N
ATOM   4044  H   ASN   273      17.630  35.970  28.969  1.00  0.00           H
ATOM   4045  CA  ASN   273      18.718  37.825  29.486  1.00  0.00           C
ATOM   4046  HA  ASN   273      19.694  38.261  29.268  1.00  0.00           H
ATOM   4047  CB  ASN   273      17.659  38.872  28.878  1.00  0.00           C
ATOM   4048  HB2 ASN   273      17.704  38.703  27.802  1.00  0.00           H
ATOM   4049  HB3 ASN   273      16.636  38.673  29.202  1.00  0.00           H
ATOM   4050  CG  ASN   273      17.933  40.350  29.101  1.00  0.00           C
ATOM   4051  OD1 ASN   273      18.992  40.826  29.441  1.00  0.00           O
ATOM   4052  ND2 ASN   273      16.864  41.066  29.084  1.00  0.00           N
ATOM   4053 HD21 ASN   273      16.857  41.952  29.568  1.00  0.00           H
ATOM   4054 HD22 ASN   273      15.934  40.714  28.899  1.00  0.00           H
ATOM   4055  C   ASN   273      18.615  37.718  30.992  1.00  0.00           C
ATOM   4056  O   ASN   273      18.844  38.733  31.645  1.00  0.00           O
ATOM   4057  N   GLY   274      18.224  36.509  31.535  1.00  0.00           N
ATOM   4058  H   GLY   274      18.014  35.715  30.946  1.00  0.00           H
ATOM   4059  CA  GLY   274      18.229  36.333  33.017  1.00  0.00           C
ATOM   4060  HA2 GLY   274      17.890  37.179  33.614  1.00  0.00           H
ATOM   4061  HA3 GLY   274      17.444  35.603  33.218  1.00  0.00           H
ATOM   4062  C   GLY   274      19.609  35.909  33.560  1.00  0.00           C
ATOM   4063  O   GLY   274      20.539  35.615  32.765  1.00  0.00           O
ATOM   4064  N   VAL   275      19.687  36.028  34.923  1.00  0.00           N
ATOM   4065  H   VAL   275      18.883  36.387  35.419  1.00  0.00           H
ATOM   4066  CA  VAL   275      20.991  35.941  35.639  1.00  0.00           C
ATOM   4067  HA  VAL   275      21.522  35.171  35.077  1.00  0.00           H
ATOM   4068  CB  VAL   275      21.796  37.258  35.488  1.00  0.00           C
ATOM   4069  HB  VAL   275      21.705  37.579  34.451  1.00  0.00           H
ATOM   4070  CG1 VAL   275      21.317  38.409  36.418  1.00  0.00           C
ATOM   4071 HG11 VAL   275      21.652  38.164  37.426  1.00  0.00           H
ATOM   4072 HG12 VAL   275      21.706  39.353  36.034  1.00  0.00           H
ATOM   4073 HG13 VAL   275      20.231  38.408  36.335  1.00  0.00           H
ATOM   4074  CG2 VAL   275      23.310  37.074  35.678  1.00  0.00           C
ATOM   4075 HG21 VAL   275      23.514  36.586  36.630  1.00  0.00           H
ATOM   4076 HG22 VAL   275      23.727  36.564  34.810  1.00  0.00           H
ATOM   4077 HG23 VAL   275      23.682  38.099  35.677  1.00  0.00           H
ATOM   4078  C   VAL   275      20.856  35.326  37.021  1.00  0.00           C
ATOM   4079  O   VAL   275      20.020  35.662  37.766  1.00  0.00           O
ATOM   4080  N   TRP   276      21.648  34.237  37.187  1.00  0.00           N
ATOM   4081  H   TRP   276      22.125  34.062  36.314  1.00  0.00           H
ATOM   4082  CA  TRP   276      22.038  33.729  38.487  1.00  0.00           C
ATOM   4083  HA  TRP   276      21.170  33.781  39.145  1.00  0.00           H
ATOM   4084  CB  TRP   276      22.527  32.296  38.217  1.00  0.00           C
ATOM   4085  HB2 TRP   276      23.074  32.233  37.278  1.00  0.00           H
ATOM   4086  HB3 TRP   276      23.249  31.863  38.909  1.00  0.00           H
ATOM   4087  CG  TRP   276      21.583  31.215  38.173  1.00  0.00           C
ATOM   4088  CD1 TRP   276      21.162  30.443  37.114  1.00  0.00           C
ATOM   4089  HD1 TRP   276      21.491  30.502  36.087  1.00  0.00           H
ATOM   4090  NE1 TRP   276      20.335  29.475  37.633  1.00  0.00           N
ATOM   4091  HE1 TRP   276      19.861  28.840  37.005  1.00  0.00           H
ATOM   4092  CE2 TRP   276      20.056  29.609  38.998  1.00  0.00           C
ATOM   4093  CZ2 TRP   276      19.282  28.899  39.889  1.00  0.00           C
ATOM   4094  HZ2 TRP   276      18.734  27.996  39.664  1.00  0.00           H
ATOM   4095  CH2 TRP   276      19.325  29.211  41.241  1.00  0.00           C
ATOM   4096  HH2 TRP   276      18.783  28.587  41.936  1.00  0.00           H
ATOM   4097  CZ3 TRP   276      20.040  30.363  41.601  1.00  0.00           C
ATOM   4098  HZ3 TRP   276      20.263  30.519  42.647  1.00  0.00           H
ATOM   4099  CE3 TRP   276      20.798  31.087  40.689  1.00  0.00           C
ATOM   4100  HE3 TRP   276      21.399  31.918  41.029  1.00  0.00           H
ATOM   4101  CD2 TRP   276      20.877  30.658  39.348  1.00  0.00           C
ATOM   4102  C   TRP   276      23.059  34.575  39.258  1.00  0.00           C
ATOM   4103  O   TRP   276      24.265  34.375  39.056  1.00  0.00           O
ATOM   4104  N   ILE   277      22.577  35.431  40.158  1.00  0.00           N
ATOM   4105  H   ILE   277      21.587  35.634  40.183  1.00  0.00           H
ATOM   4106  CA  ILE   277      23.424  36.229  41.046  1.00  0.00           C
ATOM   4107  HA  ILE   277      24.352  36.586  40.602  1.00  0.00           H
ATOM   4108  CB  ILE   277      22.689  37.520  41.447  1.00  0.00           C
ATOM   4109  HB  ILE   277      21.672  37.188  41.655  1.00  0.00           H
ATOM   4110  CG2 ILE   277      23.320  38.304  42.575  1.00  0.00           C
ATOM   4111 HG21 ILE   277      22.749  39.222  42.710  1.00  0.00           H
ATOM   4112 HG22 ILE   277      23.328  37.748  43.513  1.00  0.00           H
ATOM   4113 HG23 ILE   277      24.366  38.567  42.417  1.00  0.00           H
ATOM   4114  CG1 ILE   277      22.595  38.491  40.235  1.00  0.00           C
ATOM   4115 HG12 ILE   277      23.248  39.356  40.354  1.00  0.00           H
ATOM   4116 HG13 ILE   277      22.847  38.005  39.293  1.00  0.00           H
ATOM   4117  CD1 ILE   277      21.141  38.946  39.978  1.00  0.00           C
ATOM   4118 HD11 ILE   277      20.676  39.422  40.840  1.00  0.00           H
ATOM   4119 HD12 ILE   277      21.119  39.643  39.140  1.00  0.00           H
ATOM   4120 HD13 ILE   277      20.545  38.101  39.631  1.00  0.00           H
ATOM   4121  C   ILE   277      23.855  35.497  42.318  1.00  0.00           C
ATOM   4122  O   ILE   277      23.026  35.078  43.137  1.00  0.00           O
ATOM   4123  N   GLY   278      25.135  35.312  42.565  1.00  0.00           N
ATOM   4124  H   GLY   278      25.752  35.642  41.836  1.00  0.00           H
ATOM   4125  CA  GLY   278      25.680  34.944  43.874  1.00  0.00           C
ATOM   4126  HA2 GLY   278      25.137  34.171  44.418  1.00  0.00           H
ATOM   4127  HA3 GLY   278      26.657  34.521  43.641  1.00  0.00           H
ATOM   4128  C   GLY   278      25.918  36.082  44.794  1.00  0.00           C
ATOM   4129  O   GLY   278      26.527  37.035  44.289  1.00  0.00           O
ATOM   4130  N   ARG   279      25.576  36.125  46.052  1.00  0.00           N
ATOM   4131  H   ARG   279      24.891  35.440  46.342  1.00  0.00           H
ATOM   4132  CA  ARG   279      25.970  37.150  47.075  1.00  0.00           C
ATOM   4133  HA  ARG   279      26.979  37.435  46.776  1.00  0.00           H
ATOM   4134  CB  ARG   279      25.073  38.364  46.898  1.00  0.00           C
ATOM   4135  HB2 ARG   279      25.493  39.253  47.371  1.00  0.00           H
ATOM   4136  HB3 ARG   279      24.988  38.501  45.820  1.00  0.00           H
ATOM   4137  CG  ARG   279      23.654  38.089  47.482  1.00  0.00           C
ATOM   4138  HG2 ARG   279      23.165  37.203  47.077  1.00  0.00           H
ATOM   4139  HG3 ARG   279      23.685  37.892  48.555  1.00  0.00           H
ATOM   4140  CD  ARG   279      22.750  39.252  47.248  1.00  0.00           C
ATOM   4141  HD2 ARG   279      23.194  40.170  47.633  1.00  0.00           H
ATOM   4142  HD3 ARG   279      22.603  39.487  46.193  1.00  0.00           H
ATOM   4143  NE  ARG   279      21.483  39.026  47.864  1.00  0.00           N
ATOM   4144  HE  ARG   279      21.437  38.139  48.344  1.00  0.00           H
ATOM   4145  CZ  ARG   279      20.406  39.699  47.666  1.00  0.00           C
ATOM   4146  NH1 ARG   279      19.258  39.295  48.068  1.00  0.00           N
ATOM   4147 HH11 ARG   279      19.257  38.353  48.434  1.00  0.00           H
ATOM   4148 HH12 ARG   279      18.389  39.806  48.105  1.00  0.00           H
ATOM   4149  NH2 ARG   279      20.484  40.876  47.111  1.00  0.00           N
ATOM   4150 HH21 ARG   279      21.396  41.220  46.847  1.00  0.00           H
ATOM   4151 HH22 ARG   279      19.640  41.425  47.030  1.00  0.00           H
ATOM   4152  C   ARG   279      26.031  36.743  48.525  1.00  0.00           C
ATOM   4153  O   ARG   279      25.556  35.674  48.926  1.00  0.00           O
ATOM   4154  N   THR   280      26.565  37.647  49.323  1.00  0.00           N
ATOM   4155  H   THR   280      26.961  38.488  48.926  1.00  0.00           H
ATOM   4156  CA  THR   280      26.488  37.569  50.757  1.00  0.00           C
ATOM   4157  HA  THR   280      26.836  36.625  51.176  1.00  0.00           H
ATOM   4158  CB  THR   280      27.367  38.648  51.331  1.00  0.00           C
ATOM   4159  HB  THR   280      27.107  38.723  52.387  1.00  0.00           H
ATOM   4160  CG2 THR   280      28.818  38.209  51.047  1.00  0.00           C
ATOM   4161 HG21 THR   280      29.115  37.268  51.511  1.00  0.00           H
ATOM   4162 HG22 THR   280      29.052  38.245  49.983  1.00  0.00           H
ATOM   4163 HG23 THR   280      29.551  38.877  51.501  1.00  0.00           H
ATOM   4164  OG1 THR   280      27.162  39.872  50.753  1.00  0.00           O
ATOM   4165  HG1 THR   280      27.862  40.461  51.041  1.00  0.00           H
ATOM   4166  C   THR   280      25.039  37.726  51.362  1.00  0.00           C
ATOM   4167  O   THR   280      24.245  38.560  50.906  1.00  0.00           O
ATOM   4168  N   LYS   281      24.659  36.866  52.305  1.00  0.00           N
ATOM   4169  H   LYS   281      25.292  36.213  52.744  1.00  0.00           H
ATOM   4170  CA  LYS   281      23.261  36.712  52.873  1.00  0.00           C
ATOM   4171  HA  LYS   281      22.650  36.680  51.971  1.00  0.00           H
ATOM   4172  CB  LYS   281      23.339  35.413  53.697  1.00  0.00           C
ATOM   4173  HB2 LYS   281      23.672  34.548  53.126  1.00  0.00           H
ATOM   4174  HB3 LYS   281      24.072  35.639  54.472  1.00  0.00           H
ATOM   4175  CG  LYS   281      21.995  35.101  54.372  1.00  0.00           C
ATOM   4176  HG2 LYS   281      21.622  35.868  55.049  1.00  0.00           H
ATOM   4177  HG3 LYS   281      21.247  35.064  53.580  1.00  0.00           H
ATOM   4178  CD  LYS   281      21.925  33.674  54.953  1.00  0.00           C
ATOM   4179  HD2 LYS   281      22.210  32.989  54.153  1.00  0.00           H
ATOM   4180  HD3 LYS   281      22.547  33.570  55.842  1.00  0.00           H
ATOM   4181  CE  LYS   281      20.503  33.434  55.449  1.00  0.00           C
ATOM   4182  HE2 LYS   281      20.346  33.947  56.398  1.00  0.00           H
ATOM   4183  HE3 LYS   281      19.741  33.866  54.801  1.00  0.00           H
ATOM   4184  NZ  LYS   281      20.152  31.976  55.569  1.00  0.00           N
ATOM   4185  HZ1 LYS   281      20.779  31.490  56.193  1.00  0.00           H
ATOM   4186  HZ2 LYS   281      19.214  31.920  55.936  1.00  0.00           H
ATOM   4187  HZ3 LYS   281      20.230  31.439  54.717  1.00  0.00           H
ATOM   4188  C   LYS   281      22.932  37.950  53.797  1.00  0.00           C
ATOM   4189  O   LYS   281      21.796  38.466  53.700  1.00  0.00           O
ATOM   4190  N   SER   282      23.831  38.517  54.621  1.00  0.00           N
ATOM   4191  H   SER   282      24.599  37.890  54.815  1.00  0.00           H
ATOM   4192  CA  SER   282      23.667  39.738  55.355  1.00  0.00           C
ATOM   4193  HA  SER   282      22.913  39.695  56.141  1.00  0.00           H
ATOM   4194  CB  SER   282      24.918  40.115  56.043  1.00  0.00           C
ATOM   4195  HB2 SER   282      25.277  39.240  56.585  1.00  0.00           H
ATOM   4196  HB3 SER   282      25.723  40.265  55.322  1.00  0.00           H
ATOM   4197  OG  SER   282      24.717  41.220  57.004  1.00  0.00           O
ATOM   4198  HG  SER   282      24.631  40.885  57.900  1.00  0.00           H
ATOM   4199  C   SER   282      23.346  40.890  54.444  1.00  0.00           C
ATOM   4200  O   SER   282      23.979  41.128  53.401  1.00  0.00           O
ATOM   4201  N   THR   283      22.458  41.786  54.802  1.00  0.00           N
ATOM   4202  H   THR   283      22.026  41.511  55.673  1.00  0.00           H
ATOM   4203  CA  THR   283      22.143  43.094  54.162  1.00  0.00           C
ATOM   4204  HA  THR   283      21.933  42.850  53.121  1.00  0.00           H
ATOM   4205  CB  THR   283      20.799  43.625  54.785  1.00  0.00           C
ATOM   4206  HB  THR   283      20.616  44.510  54.174  1.00  0.00           H
ATOM   4207  CG2 THR   283      19.562  42.723  54.905  1.00  0.00           C
ATOM   4208 HG21 THR   283      19.795  41.815  55.461  1.00  0.00           H
ATOM   4209 HG22 THR   283      18.693  43.175  55.383  1.00  0.00           H
ATOM   4210 HG23 THR   283      19.176  42.538  53.904  1.00  0.00           H
ATOM   4211  OG1 THR   283      21.083  44.010  56.134  1.00  0.00           O
ATOM   4212  HG1 THR   283      20.307  44.480  56.448  1.00  0.00           H
ATOM   4213  C   THR   283      23.277  44.155  54.235  1.00  0.00           C
ATOM   4214  O   THR   283      23.174  45.209  53.611  1.00  0.00           O
ATOM   4215  N   ASN   284      24.232  43.929  55.107  1.00  0.00           N
ATOM   4216  H   ASN   284      24.194  43.134  55.726  1.00  0.00           H
ATOM   4217  CA  ASN   284      25.283  44.928  55.401  1.00  0.00           C
ATOM   4218  HA  ASN   284      25.396  45.649  54.591  1.00  0.00           H
ATOM   4219  CB  ASN   284      24.834  45.645  56.713  1.00  0.00           C
ATOM   4220  HB2 ASN   284      23.756  45.794  56.777  1.00  0.00           H
ATOM   4221  HB3 ASN   284      25.069  44.985  57.549  1.00  0.00           H
ATOM   4222  CG  ASN   284      25.666  46.918  56.808  1.00  0.00           C
ATOM   4223  OD1 ASN   284      25.254  47.953  56.379  1.00  0.00           O
ATOM   4224  ND2 ASN   284      26.801  46.996  57.490  1.00  0.00           N
ATOM   4225 HD21 ASN   284      27.304  47.872  57.465  1.00  0.00           H
ATOM   4226 HD22 ASN   284      27.014  46.206  58.081  1.00  0.00           H
ATOM   4227  C   ASN   284      26.695  44.364  55.479  1.00  0.00           C
ATOM   4228  O   ASN   284      27.606  44.982  54.925  1.00  0.00           O
ATOM   4229  N   SER   285      26.873  43.196  56.132  1.00  0.00           N
ATOM   4230  H   SER   285      26.100  42.668  56.510  1.00  0.00           H
ATOM   4231  CA  SER   285      28.192  42.521  56.318  1.00  0.00           C
ATOM   4232  HA  SER   285      28.950  43.303  56.275  1.00  0.00           H
ATOM   4233  CB  SER   285      28.397  42.083  57.749  1.00  0.00           C
ATOM   4234  HB2 SER   285      29.440  41.777  57.835  1.00  0.00           H
ATOM   4235  HB3 SER   285      28.223  42.901  58.449  1.00  0.00           H
ATOM   4236  OG  SER   285      27.631  40.938  57.935  1.00  0.00           O
ATOM   4237  HG  SER   285      26.725  41.139  58.181  1.00  0.00           H
ATOM   4238  C   SER   285      28.528  41.427  55.296  1.00  0.00           C
ATOM   4239  O   SER   285      27.744  40.953  54.541  1.00  0.00           O
ATOM   4240  N   ARG   286      29.808  40.982  55.279  1.00  0.00           N
ATOM   4241  H   ARG   286      30.523  41.575  55.675  1.00  0.00           H
ATOM   4242  CA  ARG   286      30.211  39.787  54.524  1.00  0.00           C
ATOM   4243  HA  ARG   286      29.767  39.848  53.530  1.00  0.00           H
ATOM   4244  CB  ARG   286      31.705  39.710  54.418  1.00  0.00           C
ATOM   4245  HB2 ARG   286      32.170  39.514  55.384  1.00  0.00           H
ATOM   4246  HB3 ARG   286      32.007  38.829  53.852  1.00  0.00           H
ATOM   4247  CG  ARG   286      32.333  41.004  53.734  1.00  0.00           C
ATOM   4248  HG2 ARG   286      32.059  41.043  52.679  1.00  0.00           H
ATOM   4249  HG3 ARG   286      31.966  41.875  54.275  1.00  0.00           H
ATOM   4250  CD  ARG   286      33.829  40.983  53.827  1.00  0.00           C
ATOM   4251  HD2 ARG   286      34.337  40.136  53.366  1.00  0.00           H
ATOM   4252  HD3 ARG   286      34.066  41.834  53.189  1.00  0.00           H
ATOM   4253  NE  ARG   286      34.434  41.353  55.139  1.00  0.00           N
ATOM   4254  HE  ARG   286      33.911  41.821  55.865  1.00  0.00           H
ATOM   4255  CZ  ARG   286      35.610  41.027  55.558  1.00  0.00           C
ATOM   4256  NH1 ARG   286      35.810  41.069  56.813  1.00  0.00           N
ATOM   4257 HH11 ARG   286      35.124  41.555  57.373  1.00  0.00           H
ATOM   4258 HH12 ARG   286      36.777  41.158  57.090  1.00  0.00           H
ATOM   4259  NH2 ARG   286      36.482  40.505  54.720  1.00  0.00           N
ATOM   4260 HH21 ARG   286      36.188  40.343  53.767  1.00  0.00           H
ATOM   4261 HH22 ARG   286      37.371  40.245  55.120  1.00  0.00           H
ATOM   4262  C   ARG   286      29.660  38.487  55.013  1.00  0.00           C
ATOM   4263  O   ARG   286      30.180  37.401  54.707  1.00  0.00           O
ATOM   4264  N   SER   287      28.563  38.460  55.826  1.00  0.00           N
ATOM   4265  H   SER   287      28.256  39.384  56.096  1.00  0.00           H
ATOM   4266  CA  SER   287      28.121  37.247  56.548  1.00  0.00           C
ATOM   4267  HA  SER   287      28.985  36.621  56.775  1.00  0.00           H
ATOM   4268  CB  SER   287      27.595  37.658  57.972  1.00  0.00           C
ATOM   4269  HB2 SER   287      28.316  38.366  58.380  1.00  0.00           H
ATOM   4270  HB3 SER   287      26.572  38.027  57.893  1.00  0.00           H
ATOM   4271  OG  SER   287      27.627  36.537  58.840  1.00  0.00           O
ATOM   4272  HG  SER   287      27.404  36.900  59.700  1.00  0.00           H
ATOM   4273  C   SER   287      27.097  36.348  55.788  1.00  0.00           C
ATOM   4274  O   SER   287      26.016  36.887  55.406  1.00  0.00           O
ATOM   4275  N   GLY   288      27.369  35.098  55.685  1.00  0.00           N
ATOM   4276  H   GLY   288      28.227  34.757  56.094  1.00  0.00           H
ATOM   4277  CA  GLY   288      26.536  34.100  54.959  1.00  0.00           C
ATOM   4278  HA2 GLY   288      26.944  33.142  55.280  1.00  0.00           H
ATOM   4279  HA3 GLY   288      25.478  34.111  55.220  1.00  0.00           H
ATOM   4280  C   GLY   288      26.607  34.236  53.433  1.00  0.00           C
ATOM   4281  O   GLY   288      27.061  35.251  52.912  1.00  0.00           O
ATOM   4282  N   PHE   289      26.164  33.267  52.660  1.00  0.00           N
ATOM   4283  H   PHE   289      25.824  32.440  53.130  1.00  0.00           H
ATOM   4284  CA  PHE   289      26.184  33.298  51.189  1.00  0.00           C
ATOM   4285  HA  PHE   289      26.124  34.363  50.968  1.00  0.00           H
ATOM   4286  CB  PHE   289      27.434  32.697  50.658  1.00  0.00           C
ATOM   4287  HB2 PHE   289      28.233  32.812  51.391  1.00  0.00           H
ATOM   4288  HB3 PHE   289      27.291  31.624  50.535  1.00  0.00           H
ATOM   4289  CG  PHE   289      27.864  33.352  49.306  1.00  0.00           C
ATOM   4290  CD1 PHE   289      28.580  34.576  49.391  1.00  0.00           C
ATOM   4291  HD1 PHE   289      28.762  34.877  50.412  1.00  0.00           H
ATOM   4292  CE1 PHE   289      29.096  35.145  48.220  1.00  0.00           C
ATOM   4293  HE1 PHE   289      29.833  35.933  48.266  1.00  0.00           H
ATOM   4294  CZ  PHE   289      28.651  34.739  46.947  1.00  0.00           C
ATOM   4295  HZ  PHE   289      28.843  35.348  46.076  1.00  0.00           H
ATOM   4296  CE2 PHE   289      27.801  33.566  46.872  1.00  0.00           C
ATOM   4297  HE2 PHE   289      27.235  33.326  45.985  1.00  0.00           H
ATOM   4298  CD2 PHE   289      27.481  32.872  48.031  1.00  0.00           C
ATOM   4299  HD2 PHE   289      26.873  31.979  48.041  1.00  0.00           H
ATOM   4300  C   PHE   289      24.906  32.645  50.705  1.00  0.00           C
ATOM   4301  O   PHE   289      24.344  31.724  51.317  1.00  0.00           O
ATOM   4302  N   GLU   290      24.311  33.166  49.622  1.00  0.00           N
ATOM   4303  H   GLU   290      24.929  33.752  49.079  1.00  0.00           H
ATOM   4304  CA  GLU   290      23.087  32.772  48.916  1.00  0.00           C
ATOM   4305  HA  GLU   290      22.955  31.698  49.042  1.00  0.00           H
ATOM   4306  CB  GLU   290      21.923  33.532  49.701  1.00  0.00           C
ATOM   4307  HB2 GLU   290      21.015  32.964  49.499  1.00  0.00           H
ATOM   4308  HB3 GLU   290      22.119  33.445  50.770  1.00  0.00           H
ATOM   4309  CG  GLU   290      21.881  34.961  49.183  1.00  0.00           C
ATOM   4310  HG2 GLU   290      22.820  35.484  49.369  1.00  0.00           H
ATOM   4311  HG3 GLU   290      21.682  35.118  48.123  1.00  0.00           H
ATOM   4312  CD  GLU   290      20.784  35.753  49.964  1.00  0.00           C
ATOM   4313  OE1 GLU   290      20.311  35.352  51.033  1.00  0.00           O
ATOM   4314  OE2 GLU   290      20.509  36.891  49.445  1.00  0.00           O
ATOM   4315  C   GLU   290      23.144  32.964  47.370  1.00  0.00           C
ATOM   4316  O   GLU   290      23.935  33.742  46.777  1.00  0.00           O
ATOM   4317  N   MET   291      22.430  32.098  46.640  1.00  0.00           N
ATOM   4318  H   MET   291      21.680  31.574  47.068  1.00  0.00           H
ATOM   4319  CA  MET   291      22.299  32.217  45.205  1.00  0.00           C
ATOM   4320  HA  MET   291      23.021  32.852  44.692  1.00  0.00           H
ATOM   4321  CB  MET   291      22.583  30.866  44.519  1.00  0.00           C
ATOM   4322  HB2 MET   291      21.920  30.090  44.905  1.00  0.00           H
ATOM   4323  HB3 MET   291      22.345  30.997  43.464  1.00  0.00           H
ATOM   4324  CG  MET   291      24.108  30.433  44.687  1.00  0.00           C
ATOM   4325  HG2 MET   291      24.393  30.458  45.739  1.00  0.00           H
ATOM   4326  HG3 MET   291      24.119  29.381  44.401  1.00  0.00           H
ATOM   4327  SD  MET   291      25.379  31.402  43.771  1.00  0.00           S
ATOM   4328  CE  MET   291      24.969  31.008  41.991  1.00  0.00           C
ATOM   4329  HE1 MET   291      23.921  31.178  41.744  1.00  0.00           H
ATOM   4330  HE2 MET   291      25.589  31.643  41.359  1.00  0.00           H
ATOM   4331  HE3 MET   291      25.279  29.970  41.871  1.00  0.00           H
ATOM   4332  C   MET   291      20.821  32.720  45.023  1.00  0.00           C
ATOM   4333  O   MET   291      19.912  32.308  45.667  1.00  0.00           O
ATOM   4334  N   ILE   292      20.697  33.684  44.088  1.00  0.00           N
ATOM   4335  H   ILE   292      21.528  34.051  43.647  1.00  0.00           H
ATOM   4336  CA  ILE   292      19.372  34.190  43.526  1.00  0.00           C
ATOM   4337  HA  ILE   292      18.564  33.551  43.883  1.00  0.00           H
ATOM   4338  CB  ILE   292      19.204  35.609  44.103  1.00  0.00           C
ATOM   4339  HB  ILE   292      20.119  36.173  43.920  1.00  0.00           H
ATOM   4340  CG2 ILE   292      18.144  36.435  43.465  1.00  0.00           C
ATOM   4341 HG21 ILE   292      17.189  35.927  43.327  1.00  0.00           H
ATOM   4342 HG22 ILE   292      17.940  37.388  43.952  1.00  0.00           H
ATOM   4343 HG23 ILE   292      18.482  36.767  42.483  1.00  0.00           H
ATOM   4344  CG1 ILE   292      18.902  35.544  45.559  1.00  0.00           C
ATOM   4345 HG12 ILE   292      18.008  34.955  45.763  1.00  0.00           H
ATOM   4346 HG13 ILE   292      19.672  34.950  46.052  1.00  0.00           H
ATOM   4347  CD1 ILE   292      18.789  36.857  46.294  1.00  0.00           C
ATOM   4348 HD11 ILE   292      19.651  37.483  46.067  1.00  0.00           H
ATOM   4349 HD12 ILE   292      17.862  37.379  46.050  1.00  0.00           H
ATOM   4350 HD13 ILE   292      18.833  36.595  47.351  1.00  0.00           H
ATOM   4351  C   ILE   292      19.261  34.222  41.976  1.00  0.00           C
ATOM   4352  O   ILE   292      20.124  34.697  41.254  1.00  0.00           O
ATOM   4353  N   TRP   293      18.256  33.595  41.439  1.00  0.00           N
ATOM   4354  H   TRP   293      17.700  32.980  42.015  1.00  0.00           H
ATOM   4355  CA  TRP   293      17.973  33.481  40.019  1.00  0.00           C
ATOM   4356  HA  TRP   293      18.922  33.716  39.538  1.00  0.00           H
ATOM   4357  CB  TRP   293      17.471  32.056  39.685  1.00  0.00           C
ATOM   4358  HB2 TRP   293      18.341  31.399  39.687  1.00  0.00           H
ATOM   4359  HB3 TRP   293      16.911  31.753  40.570  1.00  0.00           H
ATOM   4360  CG  TRP   293      16.813  31.976  38.351  1.00  0.00           C
ATOM   4361  CD1 TRP   293      15.554  31.744  38.094  1.00  0.00           C
ATOM   4362  HD1 TRP   293      14.880  31.577  38.921  1.00  0.00           H
ATOM   4363  NE1 TRP   293      15.337  31.726  36.721  1.00  0.00           N
ATOM   4364  HE1 TRP   293      14.461  31.516  36.265  1.00  0.00           H
ATOM   4365  CE2 TRP   293      16.410  32.081  36.010  1.00  0.00           C
ATOM   4366  CZ2 TRP   293      16.672  32.303  34.633  1.00  0.00           C
ATOM   4367  HZ2 TRP   293      15.961  32.038  33.864  1.00  0.00           H
ATOM   4368  CH2 TRP   293      17.966  32.664  34.198  1.00  0.00           C
ATOM   4369  HH2 TRP   293      18.233  32.715  33.153  1.00  0.00           H
ATOM   4370  CZ3 TRP   293      18.968  32.788  35.196  1.00  0.00           C
ATOM   4371  HZ3 TRP   293      19.959  33.051  34.856  1.00  0.00           H
ATOM   4372  CE3 TRP   293      18.698  32.542  36.539  1.00  0.00           C
ATOM   4373  HE3 TRP   293      19.498  32.610  37.260  1.00  0.00           H
ATOM   4374  CD2 TRP   293      17.406  32.212  37.038  1.00  0.00           C
ATOM   4375  C   TRP   293      16.867  34.524  39.657  1.00  0.00           C
ATOM   4376  O   TRP   293      15.752  34.417  40.134  1.00  0.00           O
ATOM   4377  N   ASP   294      17.187  35.419  38.739  1.00  0.00           N
ATOM   4378  H   ASP   294      18.137  35.384  38.399  1.00  0.00           H
ATOM   4379  CA  ASP   294      16.311  36.526  38.261  1.00  0.00           C
ATOM   4380  HA  ASP   294      15.338  36.388  38.731  1.00  0.00           H
ATOM   4381  CB  ASP   294      16.682  37.810  38.949  1.00  0.00           C
ATOM   4382  HB2 ASP   294      16.880  37.694  40.015  1.00  0.00           H
ATOM   4383  HB3 ASP   294      17.580  38.223  38.490  1.00  0.00           H
ATOM   4384  CG  ASP   294      15.727  38.985  38.640  1.00  0.00           C
ATOM   4385  OD1 ASP   294      14.571  38.816  38.066  1.00  0.00           O
ATOM   4386  OD2 ASP   294      16.021  40.104  39.116  1.00  0.00           O
ATOM   4387  C   ASP   294      16.215  36.627  36.735  1.00  0.00           C
ATOM   4388  O   ASP   294      17.134  37.156  36.082  1.00  0.00           O
ATOM   4389  N   PRO   295      15.078  36.146  36.117  1.00  0.00           N
ATOM   4390  CD  PRO   295      14.077  35.319  36.801  1.00  0.00           C
ATOM   4391  HD2 PRO   295      13.423  35.947  37.405  1.00  0.00           H
ATOM   4392  HD3 PRO   295      14.546  34.473  37.304  1.00  0.00           H
ATOM   4393  CG  PRO   295      13.303  34.774  35.652  1.00  0.00           C
ATOM   4394  HG2 PRO   295      12.258  34.570  35.882  1.00  0.00           H
ATOM   4395  HG3 PRO   295      13.831  33.883  35.310  1.00  0.00           H
ATOM   4396  CB  PRO   295      13.358  35.764  34.545  1.00  0.00           C
ATOM   4397  HB2 PRO   295      12.545  36.476  34.679  1.00  0.00           H
ATOM   4398  HB3 PRO   295      13.152  35.369  33.549  1.00  0.00           H
ATOM   4399  CA  PRO   295      14.799  36.285  34.713  1.00  0.00           C
ATOM   4400  HA  PRO   295      15.482  35.654  34.143  1.00  0.00           H
ATOM   4401  C   PRO   295      14.901  37.716  34.283  1.00  0.00           C
ATOM   4402  O   PRO   295      14.385  38.573  34.983  1.00  0.00           O
ATOM   4403  N   ASN   296      15.514  37.993  33.147  1.00  0.00           N
ATOM   4404  H   ASN   296      15.731  37.216  32.539  1.00  0.00           H
ATOM   4405  CA  ASN   296      15.605  39.324  32.521  1.00  0.00           C
ATOM   4406  HA  ASN   296      16.053  39.153  31.542  1.00  0.00           H
ATOM   4407  CB  ASN   296      14.200  39.857  32.248  1.00  0.00           C
ATOM   4408  HB2 ASN   296      13.452  39.096  32.470  1.00  0.00           H
ATOM   4409  HB3 ASN   296      13.979  40.615  33.001  1.00  0.00           H
ATOM   4410  CG  ASN   296      13.852  40.486  30.905  1.00  0.00           C
ATOM   4411  OD1 ASN   296      14.337  40.108  29.847  1.00  0.00           O
ATOM   4412  ND2 ASN   296      13.180  41.613  30.958  1.00  0.00           N
ATOM   4413 HD21 ASN   296      13.384  42.193  30.157  1.00  0.00           H
ATOM   4414 HD22 ASN   296      12.680  41.943  31.772  1.00  0.00           H
ATOM   4415  C   ASN   296      16.523  40.344  33.336  1.00  0.00           C
ATOM   4416  O   ASN   296      16.812  41.464  32.853  1.00  0.00           O
ATOM   4417  N   GLY   297      17.013  40.090  34.575  1.00  0.00           N
ATOM   4418  H   GLY   297      16.739  39.247  35.059  1.00  0.00           H
ATOM   4419  CA  GLY   297      17.479  41.134  35.502  1.00  0.00           C
ATOM   4420  HA2 GLY   297      16.765  41.950  35.618  1.00  0.00           H
ATOM   4421  HA3 GLY   297      17.589  40.667  36.479  1.00  0.00           H
ATOM   4422  C   GLY   297      18.845  41.823  35.238  1.00  0.00           C
ATOM   4423  O   GLY   297      19.334  42.726  35.887  1.00  0.00           O
ATOM   4424  N   TRP   298      19.458  41.375  34.118  1.00  0.00           N
ATOM   4425  H   TRP   298      18.976  40.631  33.634  1.00  0.00           H
ATOM   4426  CA  TRP   298      20.515  42.040  33.397  1.00  0.00           C
ATOM   4427  HA  TRP   298      21.291  42.232  34.138  1.00  0.00           H
ATOM   4428  CB  TRP   298      21.125  41.142  32.345  1.00  0.00           C
ATOM   4429  HB2 TRP   298      21.147  40.196  32.886  1.00  0.00           H
ATOM   4430  HB3 TRP   298      20.352  41.157  31.577  1.00  0.00           H
ATOM   4431  CG  TRP   298      22.466  41.566  31.879  1.00  0.00           C
ATOM   4432  CD1 TRP   298      22.744  42.203  30.685  1.00  0.00           C
ATOM   4433  HD1 TRP   298      21.997  42.552  29.987  1.00  0.00           H
ATOM   4434  NE1 TRP   298      24.137  42.112  30.423  1.00  0.00           N
ATOM   4435  HE1 TRP   298      24.629  42.423  29.598  1.00  0.00           H
ATOM   4436  CE2 TRP   298      24.787  41.421  31.405  1.00  0.00           C
ATOM   4437  CZ2 TRP   298      26.105  41.061  31.583  1.00  0.00           C
ATOM   4438  HZ2 TRP   298      26.884  41.273  30.865  1.00  0.00           H
ATOM   4439  CH2 TRP   298      26.494  40.460  32.809  1.00  0.00           C
ATOM   4440  HH2 TRP   298      27.509  40.203  33.073  1.00  0.00           H
ATOM   4441  CZ3 TRP   298      25.495  40.231  33.834  1.00  0.00           C
ATOM   4442  HZ3 TRP   298      25.835  39.869  34.793  1.00  0.00           H
ATOM   4443  CE3 TRP   298      24.137  40.569  33.578  1.00  0.00           C
ATOM   4444  HE3 TRP   298      23.383  40.417  34.337  1.00  0.00           H
ATOM   4445  CD2 TRP   298      23.734  41.168  32.369  1.00  0.00           C
ATOM   4446  C   TRP   298      20.077  43.382  32.843  1.00  0.00           C
ATOM   4447  O   TRP   298      20.768  44.368  33.103  1.00  0.00           O
ATOM   4448  N   THR   299      19.000  43.401  32.098  1.00  0.00           N
ATOM   4449  H   THR   299      18.652  42.545  31.691  1.00  0.00           H
ATOM   4450  CA  THR   299      18.437  44.696  31.593  1.00  0.00           C
ATOM   4451  HA  THR   299      19.236  45.436  31.538  1.00  0.00           H
ATOM   4452  CB  THR   299      18.109  44.722  30.099  1.00  0.00           C
ATOM   4453  HB  THR   299      17.805  45.735  29.836  1.00  0.00           H
ATOM   4454  CG2 THR   299      19.369  44.284  29.339  1.00  0.00           C
ATOM   4455 HG21 THR   299      20.231  44.814  29.745  1.00  0.00           H
ATOM   4456 HG22 THR   299      19.568  43.213  29.302  1.00  0.00           H
ATOM   4457 HG23 THR   299      19.322  44.582  28.291  1.00  0.00           H
ATOM   4458  OG1 THR   299      17.070  43.852  29.775  1.00  0.00           O
ATOM   4459  HG1 THR   299      16.322  44.382  30.062  1.00  0.00           H
ATOM   4460  C   THR   299      17.168  45.173  32.371  1.00  0.00           C
ATOM   4461  O   THR   299      16.875  46.408  32.364  1.00  0.00           O
ATOM   4462  N   GLU   300      16.433  44.300  32.985  1.00  0.00           N
ATOM   4463  H   GLU   300      16.717  43.331  32.980  1.00  0.00           H
ATOM   4464  CA  GLU   300      15.196  44.626  33.702  1.00  0.00           C
ATOM   4465  HA  GLU   300      14.631  45.348  33.115  1.00  0.00           H
ATOM   4466  CB  GLU   300      14.333  43.336  33.818  1.00  0.00           C
ATOM   4467  HB2 GLU   300      14.228  42.909  32.822  1.00  0.00           H
ATOM   4468  HB3 GLU   300      14.922  42.610  34.379  1.00  0.00           H
ATOM   4469  CG  GLU   300      12.934  43.562  34.491  1.00  0.00           C
ATOM   4470  HG2 GLU   300      13.155  43.876  35.512  1.00  0.00           H
ATOM   4471  HG3 GLU   300      12.415  44.412  34.047  1.00  0.00           H
ATOM   4472  CD  GLU   300      12.050  42.308  34.506  1.00  0.00           C
ATOM   4473  OE1 GLU   300      11.508  41.908  33.403  1.00  0.00           O
ATOM   4474  OE2 GLU   300      11.937  41.622  35.542  1.00  0.00           O
ATOM   4475  C   GLU   300      15.452  45.170  35.123  1.00  0.00           C
ATOM   4476  O   GLU   300      16.132  44.508  35.887  1.00  0.00           O
ATOM   4477  N   THR   301      14.779  46.277  35.506  1.00  0.00           N
ATOM   4478  H   THR   301      14.251  46.812  34.833  1.00  0.00           H
ATOM   4479  CA  THR   301      15.146  46.866  36.775  1.00  0.00           C
ATOM   4480  HA  THR   301      16.212  46.702  36.937  1.00  0.00           H
ATOM   4481  CB  THR   301      14.993  48.399  36.967  1.00  0.00           C
ATOM   4482  HB  THR   301      15.109  48.712  38.005  1.00  0.00           H
ATOM   4483  CG2 THR   301      16.060  49.233  36.253  1.00  0.00           C
ATOM   4484 HG21 THR   301      16.150  48.913  35.215  1.00  0.00           H
ATOM   4485 HG22 THR   301      15.907  50.296  36.439  1.00  0.00           H
ATOM   4486 HG23 THR   301      17.074  48.967  36.551  1.00  0.00           H
ATOM   4487  OG1 THR   301      13.766  48.870  36.417  1.00  0.00           O
ATOM   4488  HG1 THR   301      13.828  48.793  35.462  1.00  0.00           H
ATOM   4489  C   THR   301      14.455  46.310  38.047  1.00  0.00           C
ATOM   4490  O   THR   301      14.928  46.476  39.176  1.00  0.00           O
ATOM   4491  N   ASP   302      13.325  45.694  37.880  1.00  0.00           N
ATOM   4492  H   ASP   302      12.846  45.854  37.006  1.00  0.00           H
ATOM   4493  CA  ASP   302      12.485  45.218  39.023  1.00  0.00           C
ATOM   4494  HA  ASP   302      12.127  46.027  39.659  1.00  0.00           H
ATOM   4495  CB  ASP   302      11.291  44.500  38.397  1.00  0.00           C
ATOM   4496  HB2 ASP   302      10.593  45.287  38.111  1.00  0.00           H
ATOM   4497  HB3 ASP   302      11.545  43.858  37.554  1.00  0.00           H
ATOM   4498  CG  ASP   302      10.582  43.603  39.450  1.00  0.00           C
ATOM   4499  OD1 ASP   302      10.310  42.378  39.215  1.00  0.00           O
ATOM   4500  OD2 ASP   302      10.242  44.229  40.509  1.00  0.00           O
ATOM   4501  C   ASP   302      13.319  44.325  39.999  1.00  0.00           C
ATOM   4502  O   ASP   302      13.865  43.292  39.590  1.00  0.00           O
ATOM   4503  N   SER   303      13.217  44.749  41.292  1.00  0.00           N
ATOM   4504  H   SER   303      12.816  45.668  41.418  1.00  0.00           H
ATOM   4505  CA  SER   303      13.849  44.095  42.488  1.00  0.00           C
ATOM   4506  HA  SER   303      14.917  44.004  42.295  1.00  0.00           H
ATOM   4507  CB  SER   303      13.783  45.049  43.711  1.00  0.00           C
ATOM   4508  HB2 SER   303      14.432  44.791  44.548  1.00  0.00           H
ATOM   4509  HB3 SER   303      13.999  46.012  43.246  1.00  0.00           H
ATOM   4510  OG  SER   303      12.433  44.990  44.233  1.00  0.00           O
ATOM   4511  HG  SER   303      12.223  45.810  44.685  1.00  0.00           H
ATOM   4512  C   SER   303      13.420  42.724  42.931  1.00  0.00           C
ATOM   4513  O   SER   303      13.959  42.121  43.851  1.00  0.00           O
ATOM   4514  N   SER   304      12.358  42.188  42.361  1.00  0.00           N
ATOM   4515  H   SER   304      12.231  42.630  41.462  1.00  0.00           H
ATOM   4516  CA  SER   304      11.822  40.880  42.543  1.00  0.00           C
ATOM   4517  HA  SER   304      11.921  40.632  43.599  1.00  0.00           H
ATOM   4518  CB  SER   304      10.324  40.929  42.144  1.00  0.00           C
ATOM   4519  HB2 SER   304       9.988  41.751  42.775  1.00  0.00           H
ATOM   4520  HB3 SER   304      10.330  41.087  41.065  1.00  0.00           H
ATOM   4521  OG  SER   304       9.581  39.768  42.532  1.00  0.00           O
ATOM   4522  HG  SER   304       9.482  39.821  43.485  1.00  0.00           H
ATOM   4523  C   SER   304      12.562  39.732  41.815  1.00  0.00           C
ATOM   4524  O   SER   304      13.205  40.004  40.796  1.00  0.00           O
ATOM   4525  N   PHE   305      12.446  38.511  42.290  1.00  0.00           N
ATOM   4526  H   PHE   305      11.833  38.484  43.093  1.00  0.00           H
ATOM   4527  CA  PHE   305      13.143  37.340  41.728  1.00  0.00           C
ATOM   4528  HA  PHE   305      13.379  37.601  40.695  1.00  0.00           H
ATOM   4529  CB  PHE   305      14.472  37.191  42.374  1.00  0.00           C
ATOM   4530  HB2 PHE   305      14.977  36.287  42.030  1.00  0.00           H
ATOM   4531  HB3 PHE   305      15.175  37.945  42.021  1.00  0.00           H
ATOM   4532  CG  PHE   305      14.508  37.117  43.876  1.00  0.00           C
ATOM   4533  CD1 PHE   305      14.062  35.884  44.530  1.00  0.00           C
ATOM   4534  HD1 PHE   305      13.787  34.975  44.015  1.00  0.00           H
ATOM   4535  CE1 PHE   305      13.975  35.838  45.977  1.00  0.00           C
ATOM   4536  HE1 PHE   305      13.534  34.979  46.461  1.00  0.00           H
ATOM   4537  CZ  PHE   305      14.467  36.897  46.781  1.00  0.00           C
ATOM   4538  HZ  PHE   305      14.645  36.786  47.840  1.00  0.00           H
ATOM   4539  CE2 PHE   305      15.049  37.981  46.136  1.00  0.00           C
ATOM   4540  HE2 PHE   305      15.409  38.775  46.772  1.00  0.00           H
ATOM   4541  CD2 PHE   305      14.920  38.189  44.743  1.00  0.00           C
ATOM   4542  HD2 PHE   305      15.290  39.060  44.222  1.00  0.00           H
ATOM   4543  C   PHE   305      12.294  36.032  41.747  1.00  0.00           C
ATOM   4544  O   PHE   305      11.166  36.073  42.214  1.00  0.00           O
ATOM   4545  N   SER   306      12.816  34.981  41.115  1.00  0.00           N
ATOM   4546  H   SER   306      13.725  35.024  40.677  1.00  0.00           H
ATOM   4547  CA  SER   306      12.052  33.708  40.944  1.00  0.00           C
ATOM   4548  HA  SER   306      11.012  33.936  41.180  1.00  0.00           H
ATOM   4549  CB  SER   306      12.217  33.207  39.459  1.00  0.00           C
ATOM   4550  HB2 SER   306      11.885  33.992  38.779  1.00  0.00           H
ATOM   4551  HB3 SER   306      13.259  32.908  39.354  1.00  0.00           H
ATOM   4552  OG  SER   306      11.506  32.033  39.131  1.00  0.00           O
ATOM   4553  HG  SER   306      10.827  32.282  38.499  1.00  0.00           H
ATOM   4554  C   SER   306      12.431  32.720  42.049  1.00  0.00           C
ATOM   4555  O   SER   306      11.579  32.035  42.648  1.00  0.00           O
ATOM   4556  N   VAL   307      13.761  32.577  42.372  1.00  0.00           N
ATOM   4557  H   VAL   307      14.511  33.098  41.940  1.00  0.00           H
ATOM   4558  CA  VAL   307      14.252  31.530  43.215  1.00  0.00           C
ATOM   4559  HA  VAL   307      13.448  31.240  43.889  1.00  0.00           H
ATOM   4560  CB  VAL   307      14.667  30.212  42.456  1.00  0.00           C
ATOM   4561  HB  VAL   307      15.134  30.440  41.498  1.00  0.00           H
ATOM   4562  CG1 VAL   307      15.617  29.253  43.162  1.00  0.00           C
ATOM   4563 HG11 VAL   307      15.281  28.992  44.166  1.00  0.00           H
ATOM   4564 HG12 VAL   307      15.750  28.280  42.690  1.00  0.00           H
ATOM   4565 HG13 VAL   307      16.621  29.680  43.185  1.00  0.00           H
ATOM   4566  CG2 VAL   307      13.510  29.301  42.074  1.00  0.00           C
ATOM   4567 HG21 VAL   307      12.743  29.863  41.542  1.00  0.00           H
ATOM   4568 HG22 VAL   307      13.703  28.415  41.468  1.00  0.00           H
ATOM   4569 HG23 VAL   307      13.102  28.820  42.963  1.00  0.00           H
ATOM   4570  C   VAL   307      15.463  32.004  43.972  1.00  0.00           C
ATOM   4571  O   VAL   307      16.366  32.496  43.362  1.00  0.00           O
ATOM   4572  N   LYS   308      15.503  31.795  45.298  1.00  0.00           N
ATOM   4573  H   LYS   308      14.683  31.398  45.735  1.00  0.00           H
ATOM   4574  CA  LYS   308      16.674  31.953  46.169  1.00  0.00           C
ATOM   4575  HA  LYS   308      17.584  32.268  45.659  1.00  0.00           H
ATOM   4576  CB  LYS   308      16.384  32.977  47.324  1.00  0.00           C
ATOM   4577  HB2 LYS   308      16.187  33.919  46.812  1.00  0.00           H
ATOM   4578  HB3 LYS   308      15.463  32.800  47.880  1.00  0.00           H
ATOM   4579  CG  LYS   308      17.508  33.182  48.235  1.00  0.00           C
ATOM   4580  HG2 LYS   308      17.706  32.306  48.854  1.00  0.00           H
ATOM   4581  HG3 LYS   308      18.401  33.376  47.641  1.00  0.00           H
ATOM   4582  CD  LYS   308      17.279  34.286  49.246  1.00  0.00           C
ATOM   4583  HD2 LYS   308      18.293  34.505  49.581  1.00  0.00           H
ATOM   4584  HD3 LYS   308      16.727  35.137  48.846  1.00  0.00           H
ATOM   4585  CE  LYS   308      16.392  33.869  50.422  1.00  0.00           C
ATOM   4586  HE2 LYS   308      15.417  33.528  50.070  1.00  0.00           H
ATOM   4587  HE3 LYS   308      16.919  32.972  50.747  1.00  0.00           H
ATOM   4588  NZ  LYS   308      16.288  34.927  51.439  1.00  0.00           N
ATOM   4589  HZ1 LYS   308      15.498  34.759  52.045  1.00  0.00           H
ATOM   4590  HZ2 LYS   308      17.164  35.060  51.925  1.00  0.00           H
ATOM   4591  HZ3 LYS   308      16.056  35.812  51.011  1.00  0.00           H
ATOM   4592  C   LYS   308      17.106  30.559  46.763  1.00  0.00           C
ATOM   4593  O   LYS   308      16.324  29.720  47.085  1.00  0.00           O
ATOM   4594  N   GLN   309      18.431  30.319  46.925  1.00  0.00           N
ATOM   4595  H   GLN   309      19.114  30.905  46.466  1.00  0.00           H
ATOM   4596  CA  GLN   309      18.999  29.094  47.457  1.00  0.00           C
ATOM   4597  HA  GLN   309      18.284  28.586  48.104  1.00  0.00           H
ATOM   4598  CB  GLN   309      19.396  28.123  46.340  1.00  0.00           C
ATOM   4599  HB2 GLN   309      18.616  27.947  45.601  1.00  0.00           H
ATOM   4600  HB3 GLN   309      20.221  28.532  45.756  1.00  0.00           H
ATOM   4601  CG  GLN   309      19.672  26.736  46.815  1.00  0.00           C
ATOM   4602  HG2 GLN   309      20.076  26.705  47.827  1.00  0.00           H
ATOM   4603  HG3 GLN   309      18.667  26.349  46.983  1.00  0.00           H
ATOM   4604  CD  GLN   309      20.327  25.715  45.787  1.00  0.00           C
ATOM   4605  OE1 GLN   309      20.209  25.936  44.582  1.00  0.00           O
ATOM   4606  NE2 GLN   309      20.955  24.649  46.249  1.00  0.00           N
ATOM   4607 HE21 GLN   309      21.067  24.567  47.250  1.00  0.00           H
ATOM   4608 HE22 GLN   309      21.412  24.056  45.571  1.00  0.00           H
ATOM   4609  C   GLN   309      20.155  29.445  48.393  1.00  0.00           C
ATOM   4610  O   GLN   309      21.159  29.975  47.973  1.00  0.00           O
ATOM   4611  N   ASP   310      19.943  29.222  49.683  1.00  0.00           N
ATOM   4612  H   ASP   310      19.102  28.746  49.975  1.00  0.00           H
ATOM   4613  CA  ASP   310      20.997  29.396  50.717  1.00  0.00           C
ATOM   4614  HA  ASP   310      21.097  30.480  50.776  1.00  0.00           H
ATOM   4615  CB  ASP   310      20.522  29.161  52.160  1.00  0.00           C
ATOM   4616  HB2 ASP   310      20.337  28.095  52.291  1.00  0.00           H
ATOM   4617  HB3 ASP   310      21.377  29.515  52.735  1.00  0.00           H
ATOM   4618  CG  ASP   310      19.271  30.054  52.487  1.00  0.00           C
ATOM   4619  OD1 ASP   310      18.133  29.612  52.348  1.00  0.00           O
ATOM   4620  OD2 ASP   310      19.495  31.172  53.058  1.00  0.00           O
ATOM   4621  C   ASP   310      22.205  28.488  50.525  1.00  0.00           C
ATOM   4622  O   ASP   310      21.953  27.324  50.277  1.00  0.00           O
ATOM   4623  N   ILE   311      23.459  28.899  50.639  1.00  0.00           N
ATOM   4624  H   ILE   311      23.516  29.895  50.796  1.00  0.00           H
ATOM   4625  CA  ILE   311      24.729  28.114  50.538  1.00  0.00           C
ATOM   4626  HA  ILE   311      24.480  27.088  50.268  1.00  0.00           H
ATOM   4627  CB  ILE   311      25.461  28.849  49.385  1.00  0.00           C
ATOM   4628  HB  ILE   311      25.774  29.841  49.711  1.00  0.00           H
ATOM   4629  CG2 ILE   311      26.728  28.071  49.116  1.00  0.00           C
ATOM   4630 HG21 ILE   311      26.548  27.030  48.849  1.00  0.00           H
ATOM   4631 HG22 ILE   311      27.420  28.509  48.398  1.00  0.00           H
ATOM   4632 HG23 ILE   311      27.252  27.910  50.059  1.00  0.00           H
ATOM   4633  CG1 ILE   311      24.721  29.030  47.994  1.00  0.00           C
ATOM   4634 HG12 ILE   311      23.853  29.678  48.124  1.00  0.00           H
ATOM   4635 HG13 ILE   311      25.494  29.464  47.361  1.00  0.00           H
ATOM   4636  CD1 ILE   311      24.051  27.859  47.330  1.00  0.00           C
ATOM   4637 HD11 ILE   311      24.694  27.003  47.127  1.00  0.00           H
ATOM   4638 HD12 ILE   311      23.207  27.406  47.849  1.00  0.00           H
ATOM   4639 HD13 ILE   311      23.759  28.212  46.341  1.00  0.00           H
ATOM   4640  C   ILE   311      25.512  28.079  51.912  1.00  0.00           C
ATOM   4641  O   ILE   311      26.186  27.115  52.282  1.00  0.00           O
ATOM   4642  N   VAL   312      25.476  29.178  52.725  1.00  0.00           N
ATOM   4643  H   VAL   312      24.954  30.033  52.600  1.00  0.00           H
ATOM   4644  CA  VAL   312      26.249  29.189  53.969  1.00  0.00           C
ATOM   4645  HA  VAL   312      26.462  28.192  54.354  1.00  0.00           H
ATOM   4646  CB  VAL   312      27.634  29.809  53.720  1.00  0.00           C
ATOM   4647  HB  VAL   312      27.453  30.865  53.517  1.00  0.00           H
ATOM   4648  CG1 VAL   312      28.570  29.653  54.928  1.00  0.00           C
ATOM   4649 HG11 VAL   312      28.772  28.597  55.110  1.00  0.00           H
ATOM   4650 HG12 VAL   312      29.429  30.270  54.665  1.00  0.00           H
ATOM   4651 HG13 VAL   312      28.156  29.975  55.883  1.00  0.00           H
ATOM   4652  CG2 VAL   312      28.497  29.309  52.520  1.00  0.00           C
ATOM   4653 HG21 VAL   312      29.394  29.898  52.330  1.00  0.00           H
ATOM   4654 HG22 VAL   312      28.903  28.327  52.765  1.00  0.00           H
ATOM   4655 HG23 VAL   312      27.880  29.257  51.624  1.00  0.00           H
ATOM   4656  C   VAL   312      25.643  30.011  55.085  1.00  0.00           C
ATOM   4657  O   VAL   312      25.026  31.033  54.875  1.00  0.00           O
ATOM   4658  N   ALA   313      25.722  29.439  56.288  1.00  0.00           N
ATOM   4659  H   ALA   313      26.106  28.506  56.335  1.00  0.00           H
ATOM   4660  CA  ALA   313      25.225  30.177  57.469  1.00  0.00           C
ATOM   4661  HA  ALA   313      24.158  30.384  57.379  1.00  0.00           H
ATOM   4662  CB  ALA   313      25.349  29.255  58.696  1.00  0.00           C
ATOM   4663  HB1 ALA   313      24.660  28.422  58.553  1.00  0.00           H
ATOM   4664  HB2 ALA   313      26.389  28.927  58.699  1.00  0.00           H
ATOM   4665  HB3 ALA   313      25.015  29.638  59.660  1.00  0.00           H
ATOM   4666  C   ALA   313      25.862  31.525  57.789  1.00  0.00           C
ATOM   4667  O   ALA   313      27.054  31.878  57.572  1.00  0.00           O
ATOM   4668  N   ILE   314      25.060  32.430  58.335  1.00  0.00           N
ATOM   4669  H   ILE   314      24.125  32.071  58.460  1.00  0.00           H
ATOM   4670  CA  ILE   314      25.397  33.806  58.852  1.00  0.00           C
ATOM   4671  HA  ILE   314      25.861  34.346  58.026  1.00  0.00           H
ATOM   4672  CB  ILE   314      24.080  34.595  59.282  1.00  0.00           C
ATOM   4673  HB  ILE   314      23.329  34.236  58.578  1.00  0.00           H
ATOM   4674  CG2 ILE   314      23.523  34.306  60.685  1.00  0.00           C
ATOM   4675 HG21 ILE   314      23.542  33.229  60.849  1.00  0.00           H
ATOM   4676 HG22 ILE   314      24.055  34.819  61.487  1.00  0.00           H
ATOM   4677 HG23 ILE   314      22.496  34.673  60.659  1.00  0.00           H
ATOM   4678  CG1 ILE   314      24.327  36.096  59.049  1.00  0.00           C
ATOM   4679 HG12 ILE   314      25.013  36.559  59.758  1.00  0.00           H
ATOM   4680 HG13 ILE   314      24.867  36.189  58.107  1.00  0.00           H
ATOM   4681  CD1 ILE   314      23.007  36.896  58.977  1.00  0.00           C
ATOM   4682 HD11 ILE   314      23.241  37.941  58.776  1.00  0.00           H
ATOM   4683 HD12 ILE   314      22.405  36.478  58.171  1.00  0.00           H
ATOM   4684 HD13 ILE   314      22.506  36.808  59.941  1.00  0.00           H
ATOM   4685  C   ILE   314      26.350  33.748  60.040  1.00  0.00           C
ATOM   4686  O   ILE   314      26.533  34.757  60.658  1.00  0.00           O
ATOM   4687  N   THR   315      26.824  32.555  60.512  1.00  0.00           N
ATOM   4688  H   THR   315      26.582  31.729  59.983  1.00  0.00           H
ATOM   4689  CA  THR   315      28.068  32.374  61.277  1.00  0.00           C
ATOM   4690  HA  THR   315      27.973  33.048  62.129  1.00  0.00           H
ATOM   4691  CB  THR   315      28.130  30.910  61.877  1.00  0.00           C
ATOM   4692  HB  THR   315      28.980  30.679  62.518  1.00  0.00           H
ATOM   4693  CG2 THR   315      26.921  30.597  62.786  1.00  0.00           C
ATOM   4694 HG21 THR   315      26.763  31.416  63.487  1.00  0.00           H
ATOM   4695 HG22 THR   315      26.005  30.612  62.194  1.00  0.00           H
ATOM   4696 HG23 THR   315      26.971  29.598  63.218  1.00  0.00           H
ATOM   4697  OG1 THR   315      27.934  29.897  60.874  1.00  0.00           O
ATOM   4698  HG1 THR   315      28.720  29.955  60.325  1.00  0.00           H
ATOM   4699  C   THR   315      29.392  32.666  60.588  1.00  0.00           C
ATOM   4700  O   THR   315      30.366  32.867  61.215  1.00  0.00           O
ATOM   4701  N   ASP   316      29.508  32.607  59.267  1.00  0.00           N
ATOM   4702  H   ASP   316      28.600  32.551  58.829  1.00  0.00           H
ATOM   4703  CA  ASP   316      30.727  32.516  58.487  1.00  0.00           C
ATOM   4704  HA  ASP   316      31.546  32.538  59.206  1.00  0.00           H
ATOM   4705  CB  ASP   316      30.811  31.179  57.740  1.00  0.00           C
ATOM   4706  HB2 ASP   316      29.839  31.118  57.252  1.00  0.00           H
ATOM   4707  HB3 ASP   316      31.579  31.240  56.967  1.00  0.00           H
ATOM   4708  CG  ASP   316      31.128  29.854  58.509  1.00  0.00           C
ATOM   4709  OD1 ASP   316      30.370  29.475  59.465  1.00  0.00           O
ATOM   4710  OD2 ASP   316      32.069  29.100  58.131  1.00  0.00           O
ATOM   4711  C   ASP   316      30.807  33.745  57.541  1.00  0.00           C
ATOM   4712  O   ASP   316      29.823  34.112  56.899  1.00  0.00           O
ATOM   4713  N   TRP   317      31.999  34.305  57.251  1.00  0.00           N
ATOM   4714  H   TRP   317      32.891  33.860  57.419  1.00  0.00           H
ATOM   4715  CA  TRP   317      32.261  35.518  56.455  1.00  0.00           C
ATOM   4716  HA  TRP   317      31.360  35.911  55.985  1.00  0.00           H
ATOM   4717  CB  TRP   317      32.858  36.684  57.299  1.00  0.00           C
ATOM   4718  HB2 TRP   317      33.861  36.366  57.585  1.00  0.00           H
ATOM   4719  HB3 TRP   317      32.935  37.522  56.606  1.00  0.00           H
ATOM   4720  CG  TRP   317      32.252  37.158  58.608  1.00  0.00           C
ATOM   4721  CD1 TRP   317      31.021  36.846  59.096  1.00  0.00           C
ATOM   4722  HD1 TRP   317      30.255  36.159  58.767  1.00  0.00           H
ATOM   4723  NE1 TRP   317      30.906  37.414  60.367  1.00  0.00           N
ATOM   4724  HE1 TRP   317      30.092  37.269  60.948  1.00  0.00           H
ATOM   4725  CE2 TRP   317      31.818  38.398  60.503  1.00  0.00           C
ATOM   4726  CZ2 TRP   317      32.074  39.398  61.569  1.00  0.00           C
ATOM   4727  HZ2 TRP   317      31.364  39.463  62.381  1.00  0.00           H
ATOM   4728  CH2 TRP   317      33.260  40.113  61.557  1.00  0.00           C
ATOM   4729  HH2 TRP   317      33.489  40.863  62.301  1.00  0.00           H
ATOM   4730  CZ3 TRP   317      34.206  39.925  60.513  1.00  0.00           C
ATOM   4731  HZ3 TRP   317      35.130  40.478  60.602  1.00  0.00           H
ATOM   4732  CE3 TRP   317      33.975  38.992  59.466  1.00  0.00           C
ATOM   4733  HE3 TRP   317      34.698  38.781  58.693  1.00  0.00           H
ATOM   4734  CD2 TRP   317      32.768  38.263  59.476  1.00  0.00           C
ATOM   4735  C   TRP   317      33.033  35.290  55.128  1.00  0.00           C
ATOM   4736  O   TRP   317      34.195  34.806  55.179  1.00  0.00           O
ATOM   4737  N   SER   318      32.476  35.566  53.988  1.00  0.00           N
ATOM   4738  H   SER   318      31.563  35.995  53.944  1.00  0.00           H
ATOM   4739  CA  SER   318      33.226  35.674  52.700  1.00  0.00           C
ATOM   4740  HA  SER   318      33.648  34.679  52.560  1.00  0.00           H
ATOM   4741  CB  SER   318      32.238  35.844  51.562  1.00  0.00           C
ATOM   4742  HB2 SER   318      31.454  35.103  51.716  1.00  0.00           H
ATOM   4743  HB3 SER   318      31.859  36.865  51.501  1.00  0.00           H
ATOM   4744  OG  SER   318      32.870  35.486  50.359  1.00  0.00           O
ATOM   4745  HG  SER   318      33.310  34.633  50.322  1.00  0.00           H
ATOM   4746  C   SER   318      34.269  36.726  52.528  1.00  0.00           C
ATOM   4747  O   SER   318      34.086  37.888  52.697  1.00  0.00           O
ATOM   4748  N   GLY   319      35.498  36.208  52.180  1.00  0.00           N
ATOM   4749  H   GLY   319      35.684  35.226  52.321  1.00  0.00           H
ATOM   4750  CA  GLY   319      36.513  37.166  51.761  1.00  0.00           C
ATOM   4751  HA2 GLY   319      36.390  38.113  52.287  1.00  0.00           H
ATOM   4752  HA3 GLY   319      37.469  36.760  52.092  1.00  0.00           H
ATOM   4753  C   GLY   319      36.762  37.355  50.237  1.00  0.00           C
ATOM   4754  O   GLY   319      37.055  38.456  49.833  1.00  0.00           O
ATOM   4755  N   TYR   320      36.333  36.363  49.423  1.00  0.00           N
ATOM   4756  H   TYR   320      36.011  35.494  49.824  1.00  0.00           H
ATOM   4757  CA  TYR   320      36.334  36.455  47.886  1.00  0.00           C
ATOM   4758  HA  TYR   320      36.051  37.492  47.707  1.00  0.00           H
ATOM   4759  CB  TYR   320      37.681  36.328  47.236  1.00  0.00           C
ATOM   4760  HB2 TYR   320      38.193  35.419  47.548  1.00  0.00           H
ATOM   4761  HB3 TYR   320      37.466  36.280  46.169  1.00  0.00           H
ATOM   4762  CG  TYR   320      38.714  37.428  47.402  1.00  0.00           C
ATOM   4763  CD1 TYR   320      39.513  37.456  48.590  1.00  0.00           C
ATOM   4764  HD1 TYR   320      39.281  36.672  49.295  1.00  0.00           H
ATOM   4765  CE1 TYR   320      40.408  38.518  48.778  1.00  0.00           C
ATOM   4766  HE1 TYR   320      40.890  38.633  49.738  1.00  0.00           H
ATOM   4767  CZ  TYR   320      40.597  39.556  47.856  1.00  0.00           C
ATOM   4768  OH  TYR   320      41.440  40.547  48.152  1.00  0.00           O
ATOM   4769  HH  TYR   320      41.541  41.225  47.480  1.00  0.00           H
ATOM   4770  CE2 TYR   320      39.767  39.561  46.727  1.00  0.00           C
ATOM   4771  HE2 TYR   320      39.846  40.354  45.998  1.00  0.00           H
ATOM   4772  CD2 TYR   320      38.845  38.497  46.495  1.00  0.00           C
ATOM   4773  HD2 TYR   320      38.299  38.400  45.569  1.00  0.00           H
ATOM   4774  C   TYR   320      35.226  35.514  47.350  1.00  0.00           C
ATOM   4775  O   TYR   320      34.960  34.504  48.018  1.00  0.00           O
ATOM   4776  N   SER   321      34.728  35.711  46.126  1.00  0.00           N
ATOM   4777  H   SER   321      35.086  36.426  45.508  1.00  0.00           H
ATOM   4778  CA  SER   321      33.994  34.636  45.466  1.00  0.00           C
ATOM   4779  HA  SER   321      34.351  33.644  45.740  1.00  0.00           H
ATOM   4780  CB  SER   321      32.450  34.662  45.699  1.00  0.00           C
ATOM   4781  HB2 SER   321      32.030  33.818  45.155  1.00  0.00           H
ATOM   4782  HB3 SER   321      32.259  34.579  46.769  1.00  0.00           H
ATOM   4783  OG  SER   321      31.773  35.826  45.209  1.00  0.00           O
ATOM   4784  HG  SER   321      32.268  36.591  45.513  1.00  0.00           H
ATOM   4785  C   SER   321      34.292  34.851  43.971  1.00  0.00           C
ATOM   4786  O   SER   321      34.420  36.012  43.564  1.00  0.00           O
ATOM   4787  N   GLY   322      34.366  33.802  43.180  1.00  0.00           N
ATOM   4788  H   GLY   322      34.164  32.943  43.672  1.00  0.00           H
ATOM   4789  CA  GLY   322      34.487  33.888  41.702  1.00  0.00           C
ATOM   4790  HA2 GLY   322      33.970  34.792  41.383  1.00  0.00           H
ATOM   4791  HA3 GLY   322      35.535  33.885  41.403  1.00  0.00           H
ATOM   4792  C   GLY   322      33.986  32.676  40.895  1.00  0.00           C
ATOM   4793  O   GLY   322      33.488  31.743  41.496  1.00  0.00           O
ATOM   4794  N   SER   323      34.103  32.768  39.588  1.00  0.00           N
ATOM   4795  H   SER   323      34.288  33.673  39.181  1.00  0.00           H
ATOM   4796  CA  SER   323      33.470  31.857  38.644  1.00  0.00           C
ATOM   4797  HA  SER   323      32.641  31.318  39.100  1.00  0.00           H
ATOM   4798  CB  SER   323      32.861  32.797  37.509  1.00  0.00           C
ATOM   4799  HB2 SER   323      32.333  32.221  36.749  1.00  0.00           H
ATOM   4800  HB3 SER   323      32.142  33.579  37.749  1.00  0.00           H
ATOM   4801  OG  SER   323      33.953  33.567  36.980  1.00  0.00           O
ATOM   4802  HG  SER   323      34.336  33.322  36.134  1.00  0.00           H
ATOM   4803  C   SER   323      34.510  30.939  38.004  1.00  0.00           C
ATOM   4804  O   SER   323      35.709  31.311  37.924  1.00  0.00           O
ATOM   4805  N   PHE   324      34.091  29.711  37.535  1.00  0.00           N
ATOM   4806  H   PHE   324      33.114  29.501  37.687  1.00  0.00           H
ATOM   4807  CA  PHE   324      34.881  28.691  36.839  1.00  0.00           C
ATOM   4808  HA  PHE   324      35.389  29.232  36.040  1.00  0.00           H
ATOM   4809  CB  PHE   324      35.904  27.996  37.742  1.00  0.00           C
ATOM   4810  HB2 PHE   324      36.605  27.514  37.062  1.00  0.00           H
ATOM   4811  HB3 PHE   324      36.379  28.782  38.330  1.00  0.00           H
ATOM   4812  CG  PHE   324      35.473  26.871  38.741  1.00  0.00           C
ATOM   4813  CD1 PHE   324      34.925  27.268  39.980  1.00  0.00           C
ATOM   4814  HD1 PHE   324      34.870  28.315  40.240  1.00  0.00           H
ATOM   4815  CE1 PHE   324      34.587  26.271  40.967  1.00  0.00           C
ATOM   4816  HE1 PHE   324      34.176  26.608  41.908  1.00  0.00           H
ATOM   4817  CZ  PHE   324      34.802  24.905  40.687  1.00  0.00           C
ATOM   4818  HZ  PHE   324      34.541  24.131  41.394  1.00  0.00           H
ATOM   4819  CE2 PHE   324      35.379  24.505  39.523  1.00  0.00           C
ATOM   4820  HE2 PHE   324      35.654  23.475  39.351  1.00  0.00           H
ATOM   4821  CD2 PHE   324      35.773  25.486  38.579  1.00  0.00           C
ATOM   4822  HD2 PHE   324      36.323  25.220  37.689  1.00  0.00           H
ATOM   4823  C   PHE   324      33.974  27.597  36.256  1.00  0.00           C
ATOM   4824  O   PHE   324      32.734  27.676  36.442  1.00  0.00           O
ATOM   4825  N   VAL   325      34.495  26.721  35.314  1.00  0.00           N
ATOM   4826  H   VAL   325      35.505  26.725  35.299  1.00  0.00           H
ATOM   4827  CA  VAL   325      33.692  25.871  34.425  1.00  0.00           C
ATOM   4828  HA  VAL   325      32.705  25.737  34.867  1.00  0.00           H
ATOM   4829  CB  VAL   325      33.414  26.647  33.074  1.00  0.00           C
ATOM   4830  HB  VAL   325      33.260  25.844  32.353  1.00  0.00           H
ATOM   4831  CG1 VAL   325      32.151  27.497  33.153  1.00  0.00           C
ATOM   4832 HG11 VAL   325      32.228  28.225  33.961  1.00  0.00           H
ATOM   4833 HG12 VAL   325      32.024  27.817  32.119  1.00  0.00           H
ATOM   4834 HG13 VAL   325      31.307  26.851  33.393  1.00  0.00           H
ATOM   4835  CG2 VAL   325      34.600  27.480  32.548  1.00  0.00           C
ATOM   4836 HG21 VAL   325      35.507  26.910  32.746  1.00  0.00           H
ATOM   4837 HG22 VAL   325      34.476  27.664  31.481  1.00  0.00           H
ATOM   4838 HG23 VAL   325      34.696  28.415  33.101  1.00  0.00           H
ATOM   4839  C   VAL   325      34.253  24.489  34.090  1.00  0.00           C
ATOM   4840  O   VAL   325      35.423  24.270  33.816  1.00  0.00           O
ATOM   4841  N   GLN   326      33.372  23.481  34.082  1.00  0.00           N
ATOM   4842  H   GLN   326      32.380  23.632  34.189  1.00  0.00           H
ATOM   4843  CA  GLN   326      33.753  22.111  33.751  1.00  0.00           C
ATOM   4844  HA  GLN   326      34.838  22.007  33.765  1.00  0.00           H
ATOM   4845  CB  GLN   326      33.030  21.023  34.696  1.00  0.00           C
ATOM   4846  HB2 GLN   326      31.952  21.148  34.795  1.00  0.00           H
ATOM   4847  HB3 GLN   326      33.227  19.987  34.421  1.00  0.00           H
ATOM   4848  CG  GLN   326      33.660  21.114  36.098  1.00  0.00           C
ATOM   4849  HG2 GLN   326      34.731  20.925  36.027  1.00  0.00           H
ATOM   4850  HG3 GLN   326      33.473  22.059  36.607  1.00  0.00           H
ATOM   4851  CD  GLN   326      33.131  19.944  36.969  1.00  0.00           C
ATOM   4852  OE1 GLN   326      31.940  19.658  37.239  1.00  0.00           O
ATOM   4853  NE2 GLN   326      34.050  19.169  37.550  1.00  0.00           N
ATOM   4854 HE21 GLN   326      35.049  19.270  37.438  1.00  0.00           H
ATOM   4855 HE22 GLN   326      33.713  18.437  38.157  1.00  0.00           H
ATOM   4856  C   GLN   326      33.259  21.931  32.304  1.00  0.00           C
ATOM   4857  O   GLN   326      32.059  21.893  32.083  1.00  0.00           O
ATOM   4858  N   HID   327      34.199  22.027  31.356  1.00  0.00           N
ATOM   4859  H   HID   327      35.176  22.109  31.599  1.00  0.00           H
ATOM   4860  CA  HID   327      33.909  21.918  29.959  1.00  0.00           C
ATOM   4861  HA  HID   327      33.106  22.534  29.555  1.00  0.00           H
ATOM   4862  CB  HID   327      35.264  22.379  29.292  1.00  0.00           C
ATOM   4863  HB2 HID   327      36.099  21.890  29.793  1.00  0.00           H
ATOM   4864  HB3 HID   327      35.167  22.106  28.240  1.00  0.00           H
ATOM   4865  CG  HID   327      35.369  23.935  29.358  1.00  0.00           C
ATOM   4866  ND1 HID   327      35.096  24.848  28.412  1.00  0.00           N
ATOM   4867  HD1 HID   327      34.749  24.632  27.488  1.00  0.00           H
ATOM   4868  CE1 HID   327      35.488  26.065  28.777  1.00  0.00           C
ATOM   4869  HE1 HID   327      35.428  26.984  28.212  1.00  0.00           H
ATOM   4870  NE2 HID   327      35.901  25.963  30.079  1.00  0.00           N
ATOM   4871  CD2 HID   327      35.883  24.612  30.358  1.00  0.00           C
ATOM   4872  HD2 HID   327      36.238  24.196  31.289  1.00  0.00           H
ATOM   4873  C   HID   327      33.520  20.472  29.512  1.00  0.00           C
ATOM   4874  O   HID   327      33.588  19.662  30.377  1.00  0.00           O
ATOM   4875  N   PRO   328      33.043  20.291  28.304  1.00  0.00           N
ATOM   4876  CD  PRO   328      32.756  21.335  27.325  1.00  0.00           C
ATOM   4877  HD2 PRO   328      33.692  21.742  26.942  1.00  0.00           H
ATOM   4878  HD3 PRO   328      32.011  22.058  27.659  1.00  0.00           H
ATOM   4879  CG  PRO   328      32.228  20.656  26.034  1.00  0.00           C
ATOM   4880  HG2 PRO   328      32.606  21.128  25.126  1.00  0.00           H
ATOM   4881  HG3 PRO   328      31.139  20.593  26.025  1.00  0.00           H
ATOM   4882  CB  PRO   328      32.753  19.241  26.271  1.00  0.00           C
ATOM   4883  HB2 PRO   328      33.766  19.068  25.908  1.00  0.00           H
ATOM   4884  HB3 PRO   328      32.150  18.475  25.782  1.00  0.00           H
ATOM   4885  CA  PRO   328      32.724  19.007  27.752  1.00  0.00           C
ATOM   4886  HA  PRO   328      31.711  18.783  28.087  1.00  0.00           H
ATOM   4887  C   PRO   328      33.610  17.859  28.197  1.00  0.00           C
ATOM   4888  O   PRO   328      33.110  16.759  28.467  1.00  0.00           O
ATOM   4889  N   GLU   329      34.963  18.093  28.162  1.00  0.00           N
ATOM   4890  H   GLU   329      35.332  18.960  27.800  1.00  0.00           H
ATOM   4891  CA  GLU   329      35.902  17.148  28.660  1.00  0.00           C
ATOM   4892  HA  GLU   329      35.811  16.267  28.024  1.00  0.00           H
ATOM   4893  CB  GLU   329      37.303  17.709  28.361  1.00  0.00           C
ATOM   4894  HB2 GLU   329      38.075  17.066  28.786  1.00  0.00           H
ATOM   4895  HB3 GLU   329      37.381  17.732  27.273  1.00  0.00           H
ATOM   4896  CG  GLU   329      37.512  19.201  28.936  1.00  0.00           C
ATOM   4897  HG2 GLU   329      36.748  19.476  29.663  1.00  0.00           H
ATOM   4898  HG3 GLU   329      38.509  19.292  29.367  1.00  0.00           H
ATOM   4899  CD  GLU   329      37.548  20.029  27.645  1.00  0.00           C
ATOM   4900  OE1 GLU   329      36.466  20.326  27.067  1.00  0.00           O
ATOM   4901  OE2 GLU   329      38.635  20.142  27.027  1.00  0.00           O
ATOM   4902  C   GLU   329      35.741  16.628  30.080  1.00  0.00           C
ATOM   4903  O   GLU   329      36.228  15.533  30.347  1.00  0.00           O
ATOM   4904  N   LEU   330      34.938  17.293  30.892  1.00  0.00           N
ATOM   4905  H   LEU   330      34.408  18.101  30.600  1.00  0.00           H
ATOM   4906  CA  LEU   330      34.769  16.968  32.337  1.00  0.00           C
ATOM   4907  HA  LEU   330      35.316  16.077  32.641  1.00  0.00           H
ATOM   4908  CB  LEU   330      35.195  18.227  33.133  1.00  0.00           C
ATOM   4909  HB2 LEU   330      34.666  19.069  32.687  1.00  0.00           H
ATOM   4910  HB3 LEU   330      34.738  18.155  34.119  1.00  0.00           H
ATOM   4911  CG  LEU   330      36.720  18.433  33.181  1.00  0.00           C
ATOM   4912  HG  LEU   330      37.250  18.156  32.269  1.00  0.00           H
ATOM   4913  CD1 LEU   330      37.003  19.863  33.574  1.00  0.00           C
ATOM   4914 HD11 LEU   330      38.068  19.956  33.787  1.00  0.00           H
ATOM   4915 HD12 LEU   330      36.672  20.549  32.795  1.00  0.00           H
ATOM   4916 HD13 LEU   330      36.488  20.138  34.495  1.00  0.00           H
ATOM   4917  CD2 LEU   330      37.313  17.529  34.308  1.00  0.00           C
ATOM   4918 HD21 LEU   330      38.385  17.601  34.130  1.00  0.00           H
ATOM   4919 HD22 LEU   330      36.955  17.923  35.260  1.00  0.00           H
ATOM   4920 HD23 LEU   330      37.109  16.476  34.116  1.00  0.00           H
ATOM   4921  C   LEU   330      33.241  16.630  32.589  1.00  0.00           C
ATOM   4922  O   LEU   330      32.903  15.807  33.435  1.00  0.00           O
ATOM   4923  N   THR   331      32.233  17.251  31.843  1.00  0.00           N
ATOM   4924  H   THR   331      32.533  17.838  31.077  1.00  0.00           H
ATOM   4925  CA  THR   331      30.830  16.973  32.022  1.00  0.00           C
ATOM   4926  HA  THR   331      30.589  16.974  33.085  1.00  0.00           H
ATOM   4927  CB  THR   331      30.063  18.105  31.349  1.00  0.00           C
ATOM   4928  HB  THR   331      29.031  17.771  31.236  1.00  0.00           H
ATOM   4929  CG2 THR   331      30.092  19.371  32.221  1.00  0.00           C
ATOM   4930 HG21 THR   331      29.736  19.150  33.227  1.00  0.00           H
ATOM   4931 HG22 THR   331      31.133  19.558  32.481  1.00  0.00           H
ATOM   4932 HG23 THR   331      29.490  20.166  31.780  1.00  0.00           H
ATOM   4933  OG1 THR   331      30.631  18.317  30.057  1.00  0.00           O
ATOM   4934  HG1 THR   331      30.364  19.194  29.775  1.00  0.00           H
ATOM   4935  C   THR   331      30.415  15.654  31.453  1.00  0.00           C
ATOM   4936  O   THR   331      29.341  15.158  31.869  1.00  0.00           O
ATOM   4937  N   GLY   332      31.082  15.163  30.384  1.00  0.00           N
ATOM   4938  H   GLY   332      31.893  15.706  30.124  1.00  0.00           H
ATOM   4939  CA  GLY   332      30.564  14.037  29.619  1.00  0.00           C
ATOM   4940  HA2 GLY   332      31.387  13.628  29.032  1.00  0.00           H
ATOM   4941  HA3 GLY   332      30.264  13.285  30.350  1.00  0.00           H
ATOM   4942  C   GLY   332      29.330  14.404  28.815  1.00  0.00           C
ATOM   4943  O   GLY   332      28.601  13.475  28.460  1.00  0.00           O
ATOM   4944  N   LEU   333      28.912  15.700  28.581  1.00  0.00           N
ATOM   4945  H   LEU   333      29.505  16.414  28.982  1.00  0.00           H
ATOM   4946  CA  LEU   333      27.781  16.162  27.811  1.00  0.00           C
ATOM   4947  HA  LEU   333      27.255  15.269  27.477  1.00  0.00           H
ATOM   4948  CB  LEU   333      26.855  16.905  28.813  1.00  0.00           C
ATOM   4949  HB2 LEU   333      27.468  17.664  29.301  1.00  0.00           H
ATOM   4950  HB3 LEU   333      26.064  17.478  28.330  1.00  0.00           H
ATOM   4951  CG  LEU   333      26.203  16.024  29.937  1.00  0.00           C
ATOM   4952  HG  LEU   333      27.006  15.423  30.364  1.00  0.00           H
ATOM   4953  CD1 LEU   333      25.777  16.855  31.225  1.00  0.00           C
ATOM   4954 HD11 LEU   333      25.556  16.150  32.028  1.00  0.00           H
ATOM   4955 HD12 LEU   333      26.654  17.398  31.578  1.00  0.00           H
ATOM   4956 HD13 LEU   333      24.971  17.567  31.054  1.00  0.00           H
ATOM   4957  CD2 LEU   333      25.121  15.019  29.492  1.00  0.00           C
ATOM   4958 HD21 LEU   333      24.790  14.560  30.424  1.00  0.00           H
ATOM   4959 HD22 LEU   333      24.263  15.560  29.095  1.00  0.00           H
ATOM   4960 HD23 LEU   333      25.600  14.383  28.747  1.00  0.00           H
ATOM   4961  C   LEU   333      28.292  17.097  26.694  1.00  0.00           C
ATOM   4962  O   LEU   333      29.336  17.648  26.862  1.00  0.00           O
ATOM   4963  N   ASP   334      27.526  17.393  25.638  1.00  0.00           N
ATOM   4964  H   ASP   334      26.579  17.042  25.644  1.00  0.00           H
ATOM   4965  CA  ASP   334      27.799  18.477  24.595  1.00  0.00           C
ATOM   4966  HA  ASP   334      28.874  18.390  24.432  1.00  0.00           H
ATOM   4967  CB  ASP   334      27.162  18.238  23.233  1.00  0.00           C
ATOM   4968  HB2 ASP   334      26.135  18.606  23.224  1.00  0.00           H
ATOM   4969  HB3 ASP   334      27.768  18.847  22.563  1.00  0.00           H
ATOM   4970  CG  ASP   334      27.241  16.854  22.668  1.00  0.00           C
ATOM   4971  OD1 ASP   334      26.166  16.361  22.227  1.00  0.00           O
ATOM   4972  OD2 ASP   334      28.392  16.310  22.567  1.00  0.00           O
ATOM   4973  C   ASP   334      27.527  19.963  25.104  1.00  0.00           C
ATOM   4974  O   ASP   334      26.996  20.811  24.415  1.00  0.00           O
ATOM   4975  N   CYX   335      27.755  20.076  26.433  1.00  0.00           N
ATOM   4976  H   CYX   335      28.146  19.245  26.853  1.00  0.00           H
ATOM   4977  CA  CYX   335      27.713  21.343  27.233  1.00  0.00           C
ATOM   4978  HA  CYX   335      27.933  22.127  26.509  1.00  0.00           H
ATOM   4979  CB  CYX   335      26.218  21.504  27.605  1.00  0.00           C
ATOM   4980  HB2 CYX   335      25.999  22.553  27.802  1.00  0.00           H
ATOM   4981  HB3 CYX   335      25.680  21.293  26.680  1.00  0.00           H
ATOM   4982  SG  CYX   335      25.524  20.470  28.918  1.00  0.00           S
ATOM   4983  C   CYX   335      28.759  21.579  28.353  1.00  0.00           C
ATOM   4984  O   CYX   335      29.380  20.647  28.901  1.00  0.00           O
ATOM   4985  N   ILE   336      28.945  22.848  28.760  1.00  0.00           N
ATOM   4986  H   ILE   336      28.235  23.479  28.416  1.00  0.00           H
ATOM   4987  CA  ILE   336      29.760  23.195  29.946  1.00  0.00           C
ATOM   4988  HA  ILE   336      30.480  22.397  30.120  1.00  0.00           H
ATOM   4989  CB  ILE   336      30.459  24.562  29.611  1.00  0.00           C
ATOM   4990  HB  ILE   336      29.675  25.311  29.505  1.00  0.00           H
ATOM   4991  CG2 ILE   336      31.386  24.948  30.814  1.00  0.00           C
ATOM   4992 HG21 ILE   336      30.871  24.840  31.769  1.00  0.00           H
ATOM   4993 HG22 ILE   336      32.279  24.328  30.897  1.00  0.00           H
ATOM   4994 HG23 ILE   336      31.684  25.990  30.701  1.00  0.00           H
ATOM   4995  CG1 ILE   336      31.304  24.509  28.306  1.00  0.00           C
ATOM   4996 HG12 ILE   336      32.255  23.988  28.422  1.00  0.00           H
ATOM   4997 HG13 ILE   336      30.737  24.218  27.423  1.00  0.00           H
ATOM   4998  CD1 ILE   336      31.537  25.975  27.980  1.00  0.00           C
ATOM   4999 HD11 ILE   336      30.569  26.478  27.988  1.00  0.00           H
ATOM   5000 HD12 ILE   336      32.232  26.296  28.756  1.00  0.00           H
ATOM   5001 HD13 ILE   336      31.979  26.052  26.986  1.00  0.00           H
ATOM   5002  C   ILE   336      28.878  23.404  31.155  1.00  0.00           C
ATOM   5003  O   ILE   336      27.908  24.199  31.189  1.00  0.00           O
ATOM   5004  N   ARG   337      29.277  22.875  32.334  1.00  0.00           N
ATOM   5005  H   ARG   337      30.156  22.382  32.273  1.00  0.00           H
ATOM   5006  CA  ARG   337      28.659  23.002  33.636  1.00  0.00           C
ATOM   5007  HA  ARG   337      27.582  23.088  33.490  1.00  0.00           H
ATOM   5008  CB  ARG   337      28.908  21.793  34.509  1.00  0.00           C
ATOM   5009  HB2 ARG   337      28.593  20.955  33.888  1.00  0.00           H
ATOM   5010  HB3 ARG   337      29.978  21.755  34.712  1.00  0.00           H
ATOM   5011  CG  ARG   337      28.355  21.670  35.917  1.00  0.00           C
ATOM   5012  HG2 ARG   337      28.662  22.530  36.512  1.00  0.00           H
ATOM   5013  HG3 ARG   337      27.266  21.695  35.886  1.00  0.00           H
ATOM   5014  CD  ARG   337      28.780  20.281  36.488  1.00  0.00           C
ATOM   5015  HD2 ARG   337      29.867  20.253  36.572  1.00  0.00           H
ATOM   5016  HD3 ARG   337      28.367  20.222  37.495  1.00  0.00           H
ATOM   5017  NE  ARG   337      28.281  19.066  35.744  1.00  0.00           N
ATOM   5018  HE  ARG   337      27.678  19.238  34.953  1.00  0.00           H
ATOM   5019  CZ  ARG   337      28.870  17.916  35.641  1.00  0.00           C
ATOM   5020  NH1 ARG   337      29.854  17.598  36.346  1.00  0.00           N
ATOM   5021 HH11 ARG   337      30.337  18.244  36.954  1.00  0.00           H
ATOM   5022 HH12 ARG   337      30.226  16.672  36.192  1.00  0.00           H
ATOM   5023  NH2 ARG   337      28.480  16.978  34.836  1.00  0.00           N
ATOM   5024 HH21 ARG   337      27.636  17.138  34.305  1.00  0.00           H
ATOM   5025 HH22 ARG   337      28.890  16.057  34.884  1.00  0.00           H
ATOM   5026  C   ARG   337      29.211  24.284  34.265  1.00  0.00           C
ATOM   5027  O   ARG   337      30.427  24.412  34.293  1.00  0.00           O
ATOM   5028  N   PRO   338      28.366  25.269  34.717  1.00  0.00           N
ATOM   5029  CD  PRO   338      26.941  25.432  34.476  1.00  0.00           C
ATOM   5030  HD2 PRO   338      26.362  24.525  34.654  1.00  0.00           H
ATOM   5031  HD3 PRO   338      26.683  25.698  33.450  1.00  0.00           H
ATOM   5032  CG  PRO   338      26.503  26.539  35.471  1.00  0.00           C
ATOM   5033  HG2 PRO   338      26.373  26.039  36.431  1.00  0.00           H
ATOM   5034  HG3 PRO   338      25.600  27.117  35.277  1.00  0.00           H
ATOM   5035  CB  PRO   338      27.759  27.339  35.614  1.00  0.00           C
ATOM   5036  HB2 PRO   338      27.616  27.803  36.591  1.00  0.00           H
ATOM   5037  HB3 PRO   338      27.652  28.014  34.765  1.00  0.00           H
ATOM   5038  CA  PRO   338      28.908  26.395  35.520  1.00  0.00           C
ATOM   5039  HA  PRO   338      29.803  26.829  35.073  1.00  0.00           H
ATOM   5040  C   PRO   338      29.222  25.899  36.927  1.00  0.00           C
ATOM   5041  O   PRO   338      28.521  25.077  37.509  1.00  0.00           O
ATOM   5042  N   CYX   339      30.326  26.504  37.475  1.00  0.00           N
ATOM   5043  H   CYX   339      30.947  27.160  37.023  1.00  0.00           H
ATOM   5044  CA  CYX   339      30.817  26.162  38.836  1.00  0.00           C
ATOM   5045  HA  CYX   339      30.035  25.819  39.513  1.00  0.00           H
ATOM   5046  CB  CYX   339      31.906  25.060  38.886  1.00  0.00           C
ATOM   5047  HB2 CYX   339      32.794  25.382  38.341  1.00  0.00           H
[truncated: 55,806 more chars]
