# Supplementary material for: Worth the Weight: Sub-Pocket EXplorer (SubPEx), a Weighted Ensemble Method to Enhance Binding-Pocket Conformational Sampling
Source: J Chem Theory Comput. 2023 Aug 16;19(17):5677–89. doi: 10.1021/acs.jctc.3c00478 (PMC10500992; doi:10.1021/acs.jctc.3c00478)
Supplement: Supplementary file 2 — ct3c00478_si_002.zip [file ct3c00478_si_002.zip › clustered_structures/NA/brute-force/rep.c3.aligned.pdb]

HELIX    1   1 SER     23  GLY     27  1                                   5
HELIX    2   2 PRO    328  THR    331  1                                   4
SHEET    1   1 1 GLY    14  LYS    20  0
SHEET    2   2 1 PHE    39  CYX    42  0
SHEET    3   3 1 CYX    47  THR    53  0
SHEET    4   4 1 THR    75  PRO    80  0
SHEET    5   5 1 ARG    91  VAL    95  0
SHEET    6   6 1 SER    98  HIE   103  0
SHEET    7   7 1 TRP   108  SER   114  0
SHEET    8   8 1 VAL   121  TYR   126  0
SHEET    9   9 1 ILE   129  ILE   134  0
SHEET   10  10 1 ALA   150  VAL   152  0
SHEET   11  11 1 SER   155  ASP   162  0
SHEET   12  12 1 SER   170  GLU   177  0
SHEET   13  13 1 LYS   180  GLU   186  0
SHEET   14  14 1 SER   198  ASN   202  0
SHEET   15  15 1 GLU   205  VAL   209  0
SHEET   16  16 1 PRO   220  PHE   224  0
SHEET   17  17 1 TYR   230  TYR   234  0
SHEET   18  18 1 SER   268  TYR   271  0
SHEET   19  19 1 GLY   274  THR   280  0
SHEET   20  20 1 PHE   289  ASP   294  0
SHEET   21  21 1 VAL   307  VAL   312  0
SHEET   22  22 1 SER   321  GLN   326  0
SHEET   23  23 1 ARG   337  GLU   343  0
SHEET   24  24 1 SER   360  VAL   366  0
CRYST1  152.016  145.859  152.540   7.11   3.41   7.32               1
ATOM      1  N   VAL     1      41.083  21.848  19.609  1.00  0.00           N
ATOM      2  H1  VAL     1      40.716  20.910  19.683  1.00  0.00           H
ATOM      3  H2  VAL     1      40.323  22.481  19.402  1.00  0.00           H
ATOM      4  H3  VAL     1      41.627  22.034  18.780  1.00  0.00           H
ATOM      5  CA  VAL     1      41.933  22.209  20.769  1.00  0.00           C
ATOM      6  HA  VAL     1      42.800  21.557  20.667  1.00  0.00           H
ATOM      7  CB  VAL     1      42.481  23.685  20.670  1.00  0.00           C
ATOM      8  HB  VAL     1      42.900  23.758  19.667  1.00  0.00           H
ATOM      9  CG1 VAL     1      41.497  24.774  20.829  1.00  0.00           C
ATOM     10 HG11 VAL     1      40.486  24.489  20.538  1.00  0.00           H
ATOM     11 HG12 VAL     1      41.310  24.859  21.900  1.00  0.00           H
ATOM     12 HG13 VAL     1      41.770  25.748  20.421  1.00  0.00           H
ATOM     13  CG2 VAL     1      43.676  23.952  21.621  1.00  0.00           C
ATOM     14 HG21 VAL     1      43.962  25.003  21.556  1.00  0.00           H
ATOM     15 HG22 VAL     1      43.388  23.844  22.667  1.00  0.00           H
ATOM     16 HG23 VAL     1      44.473  23.270  21.325  1.00  0.00           H
ATOM     17  C   VAL     1      41.144  21.877  22.077  1.00  0.00           C
ATOM     18  O   VAL     1      40.090  22.483  22.376  1.00  0.00           O
ATOM     19  N   LYS     2      41.600  20.867  22.898  1.00  0.00           N
ATOM     20  H   LYS     2      42.389  20.303  22.617  1.00  0.00           H
ATOM     21  CA  LYS     2      40.929  20.153  23.950  1.00  0.00           C
ATOM     22  HA  LYS     2      40.002  19.841  23.468  1.00  0.00           H
ATOM     23  CB  LYS     2      41.724  18.865  24.309  1.00  0.00           C
ATOM     24  HB2 LYS     2      42.149  18.488  23.379  1.00  0.00           H
ATOM     25  HB3 LYS     2      42.599  19.011  24.943  1.00  0.00           H
ATOM     26  CG  LYS     2      40.768  17.795  24.843  1.00  0.00           C
ATOM     27  HG2 LYS     2      40.506  18.037  25.872  1.00  0.00           H
ATOM     28  HG3 LYS     2      39.824  17.730  24.301  1.00  0.00           H
ATOM     29  CD  LYS     2      41.482  16.348  24.960  1.00  0.00           C
ATOM     30  HD2 LYS     2      42.068  16.168  24.059  1.00  0.00           H
ATOM     31  HD3 LYS     2      42.034  16.291  25.898  1.00  0.00           H
ATOM     32  CE  LYS     2      40.431  15.205  25.127  1.00  0.00           C
ATOM     33  HE2 LYS     2      39.638  15.511  25.809  1.00  0.00           H
ATOM     34  HE3 LYS     2      39.951  15.128  24.152  1.00  0.00           H
ATOM     35  NZ  LYS     2      41.140  13.976  25.569  1.00  0.00           N
ATOM     36  HZ1 LYS     2      40.527  13.206  25.800  1.00  0.00           H
ATOM     37  HZ2 LYS     2      41.915  13.668  24.999  1.00  0.00           H
ATOM     38  HZ3 LYS     2      41.588  14.158  26.456  1.00  0.00           H
ATOM     39  C   LYS     2      40.481  20.938  25.221  1.00  0.00           C
ATOM     40  O   LYS     2      41.262  20.991  26.189  1.00  0.00           O
ATOM     41  N   LEU     3      39.404  21.656  25.002  1.00  0.00           N
ATOM     42  H   LEU     3      39.153  21.636  24.024  1.00  0.00           H
ATOM     43  CA  LEU     3      38.836  22.736  25.822  1.00  0.00           C
ATOM     44  HA  LEU     3      39.027  22.521  26.873  1.00  0.00           H
ATOM     45  CB  LEU     3      39.712  24.021  25.506  1.00  0.00           C
ATOM     46  HB2 LEU     3      40.551  24.041  26.202  1.00  0.00           H
ATOM     47  HB3 LEU     3      40.243  23.996  24.555  1.00  0.00           H
ATOM     48  CG  LEU     3      38.999  25.408  25.547  1.00  0.00           C
ATOM     49  HG  LEU     3      38.088  25.497  24.956  1.00  0.00           H
ATOM     50  CD1 LEU     3      38.631  25.838  26.982  1.00  0.00           C
ATOM     51 HD11 LEU     3      38.092  26.779  26.875  1.00  0.00           H
ATOM     52 HD12 LEU     3      38.012  25.039  27.390  1.00  0.00           H
ATOM     53 HD13 LEU     3      39.537  25.903  27.583  1.00  0.00           H
ATOM     54  CD2 LEU     3      40.015  26.391  25.031  1.00  0.00           C
ATOM     55 HD21 LEU     3      40.967  26.342  25.560  1.00  0.00           H
ATOM     56 HD22 LEU     3      40.076  26.324  23.944  1.00  0.00           H
ATOM     57 HD23 LEU     3      39.848  27.442  25.270  1.00  0.00           H
ATOM     58  C   LEU     3      37.331  22.833  25.556  1.00  0.00           C
ATOM     59  O   LEU     3      36.575  23.124  26.483  1.00  0.00           O
ATOM     60  N   ALA     4      36.953  22.527  24.319  1.00  0.00           N
ATOM     61  H   ALA     4      37.736  22.455  23.686  1.00  0.00           H
ATOM     62  CA  ALA     4      35.565  22.741  23.874  1.00  0.00           C
ATOM     63  HA  ALA     4      35.663  22.761  22.788  1.00  0.00           H
ATOM     64  CB  ALA     4      34.657  21.601  24.123  1.00  0.00           C
ATOM     65  HB1 ALA     4      34.510  21.438  25.191  1.00  0.00           H
ATOM     66  HB2 ALA     4      33.638  21.818  23.805  1.00  0.00           H
ATOM     67  HB3 ALA     4      35.004  20.779  23.496  1.00  0.00           H
ATOM     68  C   ALA     4      35.024  24.169  24.168  1.00  0.00           C
ATOM     69  O   ALA     4      33.891  24.358  24.721  1.00  0.00           O
ATOM     70  N   GLY     5      35.805  25.156  23.777  1.00  0.00           N
ATOM     71  H   GLY     5      36.692  25.005  23.318  1.00  0.00           H
ATOM     72  CA  GLY     5      35.672  26.529  24.222  1.00  0.00           C
ATOM     73  HA2 GLY     5      35.297  26.531  25.245  1.00  0.00           H
ATOM     74  HA3 GLY     5      36.628  27.052  24.181  1.00  0.00           H
ATOM     75  C   GLY     5      34.619  27.324  23.393  1.00  0.00           C
ATOM     76  O   GLY     5      34.271  28.449  23.775  1.00  0.00           O
ATOM     77  N   ASN     6      34.160  26.747  22.297  1.00  0.00           N
ATOM     78  H   ASN     6      34.453  25.804  22.088  1.00  0.00           H
ATOM     79  CA  ASN     6      32.952  27.158  21.552  1.00  0.00           C
ATOM     80  HA  ASN     6      32.924  28.247  21.587  1.00  0.00           H
ATOM     81  CB  ASN     6      33.194  26.933  20.020  1.00  0.00           C
ATOM     82  HB2 ASN     6      33.122  25.855  19.872  1.00  0.00           H
ATOM     83  HB3 ASN     6      32.369  27.415  19.494  1.00  0.00           H
ATOM     84  CG  ASN     6      34.519  27.400  19.423  1.00  0.00           C
ATOM     85  OD1 ASN     6      35.420  26.544  19.371  1.00  0.00           O
ATOM     86  ND2 ASN     6      34.783  28.593  19.099  1.00  0.00           N
ATOM     87 HD21 ASN     6      34.035  29.271  19.094  1.00  0.00           H
ATOM     88 HD22 ASN     6      35.738  28.837  18.880  1.00  0.00           H
ATOM     89  C   ASN     6      31.620  26.614  22.106  1.00  0.00           C
ATOM     90  O   ASN     6      30.564  26.655  21.465  1.00  0.00           O
ATOM     91  N   SER     7      31.631  26.047  23.304  1.00  0.00           N
ATOM     92  H   SER     7      32.561  25.949  23.682  1.00  0.00           H
ATOM     93  CA  SER     7      30.487  25.509  23.963  1.00  0.00           C
ATOM     94  HA  SER     7      29.783  25.130  23.223  1.00  0.00           H
ATOM     95  CB  SER     7      30.843  24.271  24.731  1.00  0.00           C
ATOM     96  HB2 SER     7      31.249  23.609  23.967  1.00  0.00           H
ATOM     97  HB3 SER     7      31.541  24.471  25.543  1.00  0.00           H
ATOM     98  OG  SER     7      29.731  23.576  25.331  1.00  0.00           O
ATOM     99  HG  SER     7      29.721  22.696  24.946  1.00  0.00           H
ATOM    100  C   SER     7      29.702  26.575  24.758  1.00  0.00           C
ATOM    101  O   SER     7      30.108  27.740  24.833  1.00  0.00           O
ATOM    102  N   SER     8      28.511  26.188  25.269  1.00  0.00           N
ATOM    103  H   SER     8      28.422  25.182  25.274  1.00  0.00           H
ATOM    104  CA  SER     8      27.455  26.994  25.916  1.00  0.00           C
ATOM    105  HA  SER     8      27.894  27.968  26.129  1.00  0.00           H
ATOM    106  CB  SER     8      26.241  27.140  24.974  1.00  0.00           C
ATOM    107  HB2 SER     8      25.910  26.128  24.739  1.00  0.00           H
ATOM    108  HB3 SER     8      25.509  27.709  25.550  1.00  0.00           H
ATOM    109  OG  SER     8      26.652  27.899  23.887  1.00  0.00           O
ATOM    110  HG  SER     8      25.819  28.020  23.425  1.00  0.00           H
ATOM    111  C   SER     8      27.066  26.425  27.354  1.00  0.00           C
ATOM    112  O   SER     8      27.082  25.159  27.530  1.00  0.00           O
ATOM    113  N   LEU     9      26.636  27.246  28.337  1.00  0.00           N
ATOM    114  H   LEU     9      26.572  28.251  28.264  1.00  0.00           H
ATOM    115  CA  LEU     9      26.413  26.812  29.681  1.00  0.00           C
ATOM    116  HA  LEU     9      27.311  26.316  30.050  1.00  0.00           H
ATOM    117  CB  LEU     9      26.122  28.048  30.544  1.00  0.00           C
ATOM    118  HB2 LEU     9      25.309  28.637  30.119  1.00  0.00           H
ATOM    119  HB3 LEU     9      25.727  27.759  31.518  1.00  0.00           H
ATOM    120  CG  LEU     9      27.291  29.162  30.747  1.00  0.00           C
ATOM    121  HG  LEU     9      27.427  29.553  29.738  1.00  0.00           H
ATOM    122  CD1 LEU     9      26.856  30.278  31.678  1.00  0.00           C
ATOM    123 HD11 LEU     9      27.652  31.023  31.668  1.00  0.00           H
ATOM    124 HD12 LEU     9      25.872  30.595  31.331  1.00  0.00           H
ATOM    125 HD13 LEU     9      26.837  29.885  32.695  1.00  0.00           H
ATOM    126  CD2 LEU     9      28.671  28.598  31.150  1.00  0.00           C
ATOM    127 HD21 LEU     9      28.553  27.916  31.991  1.00  0.00           H
ATOM    128 HD22 LEU     9      29.141  28.159  30.270  1.00  0.00           H
ATOM    129 HD23 LEU     9      29.419  29.307  31.506  1.00  0.00           H
ATOM    130  C   LEU     9      25.310  25.775  29.883  1.00  0.00           C
ATOM    131  O   LEU     9      24.485  25.515  29.042  1.00  0.00           O
ATOM    132  N   CYX    10      25.389  25.014  30.986  1.00  0.00           N
ATOM    133  H   CYX    10      26.103  25.117  31.693  1.00  0.00           H
ATOM    134  CA  CYX    10      24.473  23.894  31.202  1.00  0.00           C
ATOM    135  HA  CYX    10      24.380  23.464  30.205  1.00  0.00           H
ATOM    136  CB  CYX    10      25.128  22.833  32.115  1.00  0.00           C
ATOM    137  HB2 CYX    10      25.496  23.310  33.024  1.00  0.00           H
ATOM    138  HB3 CYX    10      24.390  22.059  32.323  1.00  0.00           H
ATOM    139  SG  CYX    10      26.496  21.983  31.355  1.00  0.00           S
ATOM    140  C   CYX    10      23.071  24.349  31.658  1.00  0.00           C
ATOM    141  O   CYX    10      22.937  25.332  32.365  1.00  0.00           O
ATOM    142  N   PRO    11      22.025  23.549  31.357  1.00  0.00           N
ATOM    143  CD  PRO    11      22.075  22.384  30.505  1.00  0.00           C
ATOM    144  HD2 PRO    11      22.888  21.699  30.746  1.00  0.00           H
ATOM    145  HD3 PRO    11      22.188  22.690  29.465  1.00  0.00           H
ATOM    146  CG  PRO    11      20.689  21.617  30.543  1.00  0.00           C
ATOM    147  HG2 PRO    11      20.714  20.741  31.191  1.00  0.00           H
ATOM    148  HG3 PRO    11      20.449  21.287  29.532  1.00  0.00           H
ATOM    149  CB  PRO    11      19.784  22.762  30.938  1.00  0.00           C
ATOM    150  HB2 PRO    11      18.938  22.225  31.364  1.00  0.00           H
ATOM    151  HB3 PRO    11      19.510  23.423  30.115  1.00  0.00           H
ATOM    152  CA  PRO    11      20.628  23.578  31.887  1.00  0.00           C
ATOM    153  HA  PRO    11      20.315  24.620  31.845  1.00  0.00           H
ATOM    154  C   PRO    11      20.715  22.982  33.291  1.00  0.00           C
ATOM    155  O   PRO    11      21.014  21.821  33.530  1.00  0.00           O
ATOM    156  N   ILE    12      20.441  23.855  34.278  1.00  0.00           N
ATOM    157  H   ILE    12      20.277  24.835  34.096  1.00  0.00           H
ATOM    158  CA  ILE    12      20.587  23.600  35.713  1.00  0.00           C
ATOM    159  HA  ILE    12      20.578  22.518  35.847  1.00  0.00           H
ATOM    160  CB  ILE    12      21.959  24.042  36.243  1.00  0.00           C
ATOM    161  HB  ILE    12      22.000  23.645  37.257  1.00  0.00           H
ATOM    162  CG2 ILE    12      23.113  23.342  35.482  1.00  0.00           C
ATOM    163 HG21 ILE    12      23.291  23.768  34.496  1.00  0.00           H
ATOM    164 HG22 ILE    12      24.023  23.570  36.038  1.00  0.00           H
ATOM    165 HG23 ILE    12      22.947  22.265  35.441  1.00  0.00           H
ATOM    166  CG1 ILE    12      22.129  25.558  36.255  1.00  0.00           C
ATOM    167 HG12 ILE    12      22.518  25.950  35.316  1.00  0.00           H
ATOM    168 HG13 ILE    12      21.136  25.952  36.468  1.00  0.00           H
ATOM    169  CD1 ILE    12      22.915  25.976  37.474  1.00  0.00           C
ATOM    170 HD11 ILE    12      22.581  25.373  38.319  1.00  0.00           H
ATOM    171 HD12 ILE    12      23.974  25.784  37.307  1.00  0.00           H
ATOM    172 HD13 ILE    12      22.753  27.037  37.665  1.00  0.00           H
ATOM    173  C   ILE    12      19.387  24.142  36.514  1.00  0.00           C
ATOM    174  O   ILE    12      18.637  24.986  36.048  1.00  0.00           O
ATOM    175  N   ASN    13      19.181  23.645  37.740  1.00  0.00           N
ATOM    176  H   ASN    13      19.801  22.895  38.012  1.00  0.00           H
ATOM    177  CA  ASN    13      18.118  24.024  38.695  1.00  0.00           C
ATOM    178  HA  ASN    13      17.586  24.903  38.331  1.00  0.00           H
ATOM    179  CB  ASN    13      17.150  22.781  38.639  1.00  0.00           C
ATOM    180  HB2 ASN    13      17.679  21.835  38.531  1.00  0.00           H
ATOM    181  HB3 ASN    13      16.648  22.754  39.606  1.00  0.00           H
ATOM    182  CG  ASN    13      16.160  22.954  37.466  1.00  0.00           C
ATOM    183  OD1 ASN    13      16.282  22.520  36.373  1.00  0.00           O
ATOM    184  ND2 ASN    13      15.137  23.781  37.617  1.00  0.00           N
ATOM    185 HD21 ASN    13      14.516  23.831  36.821  1.00  0.00           H
ATOM    186 HD22 ASN    13      14.810  24.051  38.534  1.00  0.00           H
ATOM    187  C   ASN    13      18.650  24.188  40.133  1.00  0.00           C
ATOM    188  O   ASN    13      17.822  24.547  40.998  1.00  0.00           O
ATOM    189  N   GLY    14      19.922  23.990  40.446  1.00  0.00           N
ATOM    190  H   GLY    14      20.519  23.572  39.746  1.00  0.00           H
ATOM    191  CA  GLY    14      20.487  24.420  41.752  1.00  0.00           C
ATOM    192  HA2 GLY    14      20.091  25.422  41.921  1.00  0.00           H
ATOM    193  HA3 GLY    14      20.071  23.933  42.633  1.00  0.00           H
ATOM    194  C   GLY    14      21.964  24.421  41.830  1.00  0.00           C
ATOM    195  O   GLY    14      22.647  24.145  40.852  1.00  0.00           O
ATOM    196  N   TRP    15      22.579  24.749  43.022  1.00  0.00           N
ATOM    197  H   TRP    15      22.083  25.214  43.768  1.00  0.00           H
ATOM    198  CA  TRP    15      24.042  24.812  43.170  1.00  0.00           C
ATOM    199  HA  TRP    15      24.571  24.453  42.287  1.00  0.00           H
ATOM    200  CB  TRP    15      24.422  26.312  43.363  1.00  0.00           C
ATOM    201  HB2 TRP    15      23.746  26.734  44.106  1.00  0.00           H
ATOM    202  HB3 TRP    15      25.402  26.616  43.731  1.00  0.00           H
ATOM    203  CG  TRP    15      24.182  27.084  42.170  1.00  0.00           C
ATOM    204  CD1 TRP    15      22.948  27.625  41.908  1.00  0.00           C
ATOM    205  HD1 TRP    15      22.095  27.526  42.564  1.00  0.00           H
ATOM    206  NE1 TRP    15      22.959  28.188  40.692  1.00  0.00           N
ATOM    207  HE1 TRP    15      22.088  28.419  40.236  1.00  0.00           H
ATOM    208  CE2 TRP    15      24.198  28.203  40.131  1.00  0.00           C
ATOM    209  CZ2 TRP    15      24.704  28.688  38.934  1.00  0.00           C
ATOM    210  HZ2 TRP    15      24.147  29.266  38.212  1.00  0.00           H
ATOM    211  CH2 TRP    15      26.042  28.533  38.686  1.00  0.00           C
ATOM    212  HH2 TRP    15      26.454  28.768  37.715  1.00  0.00           H
ATOM    213  CZ3 TRP    15      26.928  27.963  39.603  1.00  0.00           C
ATOM    214  HZ3 TRP    15      27.960  27.844  39.306  1.00  0.00           H
ATOM    215  CE3 TRP    15      26.391  27.428  40.774  1.00  0.00           C
ATOM    216  HE3 TRP    15      27.044  26.949  41.489  1.00  0.00           H
ATOM    217  CD2 TRP    15      25.026  27.622  41.081  1.00  0.00           C
ATOM    218  C   TRP    15      24.424  23.889  44.402  1.00  0.00           C
ATOM    219  O   TRP    15      24.018  24.114  45.515  1.00  0.00           O
ATOM    220  N   ALA    16      25.264  22.807  44.249  1.00  0.00           N
ATOM    221  H   ALA    16      25.672  22.655  43.337  1.00  0.00           H
ATOM    222  CA  ALA    16      25.707  21.901  45.375  1.00  0.00           C
ATOM    223  HA  ALA    16      25.221  22.101  46.330  1.00  0.00           H
ATOM    224  CB  ALA    16      25.458  20.455  44.964  1.00  0.00           C
ATOM    225  HB1 ALA    16      25.984  19.828  45.684  1.00  0.00           H
ATOM    226  HB2 ALA    16      24.408  20.273  45.187  1.00  0.00           H
ATOM    227  HB3 ALA    16      25.746  20.355  43.916  1.00  0.00           H
ATOM    228  C   ALA    16      27.230  21.977  45.604  1.00  0.00           C
ATOM    229  O   ALA    16      28.017  22.067  44.647  1.00  0.00           O
ATOM    230  N   VAL    17      27.734  21.911  46.845  1.00  0.00           N
ATOM    231  H   VAL    17      27.069  21.732  47.583  1.00  0.00           H
ATOM    232  CA  VAL    17      29.165  21.689  47.089  1.00  0.00           C
ATOM    233  HA  VAL    17      29.699  22.610  46.858  1.00  0.00           H
ATOM    234  CB  VAL    17      29.402  21.385  48.620  1.00  0.00           C
ATOM    235  HB  VAL    17      28.885  22.161  49.186  1.00  0.00           H
ATOM    236  CG1 VAL    17      28.795  20.114  49.184  1.00  0.00           C
ATOM    237 HG11 VAL    17      27.710  20.088  49.073  1.00  0.00           H
ATOM    238 HG12 VAL    17      29.196  19.147  48.883  1.00  0.00           H
ATOM    239 HG13 VAL    17      29.173  20.105  50.206  1.00  0.00           H
ATOM    240  CG2 VAL    17      30.921  21.352  48.978  1.00  0.00           C
ATOM    241 HG21 VAL    17      31.039  21.412  50.060  1.00  0.00           H
ATOM    242 HG22 VAL    17      31.414  20.538  48.446  1.00  0.00           H
ATOM    243 HG23 VAL    17      31.379  22.239  48.541  1.00  0.00           H
ATOM    244  C   VAL    17      29.852  20.650  46.171  1.00  0.00           C
ATOM    245  O   VAL    17      29.365  19.535  46.041  1.00  0.00           O
ATOM    246  N   TYR    18      30.979  21.080  45.623  1.00  0.00           N
ATOM    247  H   TYR    18      31.346  21.949  45.983  1.00  0.00           H
ATOM    248  CA  TYR    18      31.868  20.313  44.765  1.00  0.00           C
ATOM    249  HA  TYR    18      31.439  19.341  44.521  1.00  0.00           H
ATOM    250  CB  TYR    18      32.050  21.057  43.451  1.00  0.00           C
ATOM    251  HB2 TYR    18      31.150  20.980  42.839  1.00  0.00           H
ATOM    252  HB3 TYR    18      32.192  22.109  43.703  1.00  0.00           H
ATOM    253  CG  TYR    18      33.297  20.763  42.669  1.00  0.00           C
ATOM    254  CD1 TYR    18      33.520  19.434  42.204  1.00  0.00           C
ATOM    255  HD1 TYR    18      32.813  18.625  42.314  1.00  0.00           H
ATOM    256  CE1 TYR    18      34.717  19.085  41.553  1.00  0.00           C
ATOM    257  HE1 TYR    18      34.770  18.048  41.256  1.00  0.00           H
ATOM    258  CZ  TYR    18      35.680  20.080  41.313  1.00  0.00           C
ATOM    259  OH  TYR    18      36.832  19.743  40.644  1.00  0.00           O
ATOM    260  HH  TYR    18      36.785  18.821  40.378  1.00  0.00           H
ATOM    261  CE2 TYR    18      35.425  21.375  41.763  1.00  0.00           C
ATOM    262  HE2 TYR    18      36.163  22.136  41.559  1.00  0.00           H
ATOM    263  CD2 TYR    18      34.316  21.743  42.571  1.00  0.00           C
ATOM    264  HD2 TYR    18      34.197  22.724  43.007  1.00  0.00           H
ATOM    265  C   TYR    18      33.227  19.931  45.539  1.00  0.00           C
ATOM    266  O   TYR    18      33.656  18.767  45.525  1.00  0.00           O
ATOM    267  N   SER    19      33.755  20.832  46.334  1.00  0.00           N
ATOM    268  H   SER    19      33.442  21.788  46.250  1.00  0.00           H
ATOM    269  CA  SER    19      34.833  20.584  47.263  1.00  0.00           C
ATOM    270  HA  SER    19      34.507  19.658  47.736  1.00  0.00           H
ATOM    271  CB  SER    19      36.107  20.281  46.340  1.00  0.00           C
ATOM    272  HB2 SER    19      35.958  19.490  45.604  1.00  0.00           H
ATOM    273  HB3 SER    19      36.314  21.188  45.773  1.00  0.00           H
ATOM    274  OG  SER    19      37.153  19.843  47.240  1.00  0.00           O
ATOM    275  HG  SER    19      37.260  18.920  47.001  1.00  0.00           H
ATOM    276  C   SER    19      35.164  21.660  48.289  1.00  0.00           C
ATOM    277  O   SER    19      34.706  22.811  48.164  1.00  0.00           O
ATOM    278  N   LYS    20      35.973  21.298  49.258  1.00  0.00           N
ATOM    279  H   LYS    20      36.213  20.317  49.266  1.00  0.00           H
ATOM    280  CA  LYS    20      36.439  22.255  50.184  1.00  0.00           C
ATOM    281  HA  LYS    20      36.614  23.195  49.661  1.00  0.00           H
ATOM    282  CB  LYS    20      35.320  22.438  51.202  1.00  0.00           C
ATOM    283  HB2 LYS    20      35.518  23.323  51.808  1.00  0.00           H
ATOM    284  HB3 LYS    20      34.395  22.593  50.647  1.00  0.00           H
ATOM    285  CG  LYS    20      35.097  21.274  52.139  1.00  0.00           C
ATOM    286  HG2 LYS    20      35.117  20.373  51.526  1.00  0.00           H
ATOM    287  HG3 LYS    20      35.962  21.151  52.790  1.00  0.00           H
ATOM    288  CD  LYS    20      33.943  21.433  53.068  1.00  0.00           C
ATOM    289  HD2 LYS    20      34.173  22.399  53.518  1.00  0.00           H
ATOM    290  HD3 LYS    20      33.099  21.596  52.397  1.00  0.00           H
ATOM    291  CE  LYS    20      33.807  20.488  54.202  1.00  0.00           C
ATOM    292  HE2 LYS    20      32.878  20.648  54.749  1.00  0.00           H
ATOM    293  HE3 LYS    20      33.837  19.496  53.752  1.00  0.00           H
ATOM    294  NZ  LYS    20      34.967  20.429  55.176  1.00  0.00           N
ATOM    295  HZ1 LYS    20      35.056  21.250  55.756  1.00  0.00           H
ATOM    296  HZ2 LYS    20      34.770  19.688  55.835  1.00  0.00           H
ATOM    297  HZ3 LYS    20      35.875  20.139  54.839  1.00  0.00           H
ATOM    298  C   LYS    20      37.796  21.897  50.832  1.00  0.00           C
ATOM    299  O   LYS    20      38.059  20.694  50.990  1.00  0.00           O
ATOM    300  N   ASP    21      38.603  22.914  51.203  1.00  0.00           N
ATOM    301  H   ASP    21      38.181  23.781  50.905  1.00  0.00           H
ATOM    302  CA  ASP    21      40.089  22.746  51.475  1.00  0.00           C
ATOM    303  HA  ASP    21      40.492  22.278  50.576  1.00  0.00           H
ATOM    304  CB  ASP    21      40.722  24.141  51.555  1.00  0.00           C
ATOM    305  HB2 ASP    21      41.728  23.927  51.917  1.00  0.00           H
ATOM    306  HB3 ASP    21      40.739  24.550  50.546  1.00  0.00           H
ATOM    307  CG  ASP    21      40.077  25.033  52.602  1.00  0.00           C
ATOM    308  OD1 ASP    21      39.364  24.649  53.559  1.00  0.00           O
ATOM    309  OD2 ASP    21      40.412  26.225  52.567  1.00  0.00           O
ATOM    310  C   ASP    21      40.434  21.915  52.786  1.00  0.00           C
ATOM    311  O   ASP    21      41.527  21.419  52.867  1.00  0.00           O
ATOM    312  N   ASN    22      39.522  21.867  53.724  1.00  0.00           N
ATOM    313  H   ASN    22      38.824  22.570  53.530  1.00  0.00           H
ATOM    314  CA  ASN    22      39.843  21.442  55.160  1.00  0.00           C
ATOM    315  HA  ASN    22      39.007  21.809  55.754  1.00  0.00           H
ATOM    316  CB  ASN    22      39.792  19.898  55.311  1.00  0.00           C
ATOM    317  HB2 ASN    22      40.669  19.442  54.850  1.00  0.00           H
ATOM    318  HB3 ASN    22      39.941  19.631  56.359  1.00  0.00           H
ATOM    319  CG  ASN    22      38.492  19.252  54.801  1.00  0.00           C
ATOM    320  OD1 ASN    22      37.420  19.550  55.235  1.00  0.00           O
ATOM    321  ND2 ASN    22      38.588  18.359  53.878  1.00  0.00           N
ATOM    322 HD21 ASN    22      39.454  18.176  53.392  1.00  0.00           H
ATOM    323 HD22 ASN    22      37.793  17.833  53.544  1.00  0.00           H
ATOM    324  C   ASN    22      41.092  22.198  55.697  1.00  0.00           C
ATOM    325  O   ASN    22      41.659  21.746  56.691  1.00  0.00           O
ATOM    326  N   SER    23      41.458  23.422  55.186  1.00  0.00           N
ATOM    327  H   SER    23      40.841  24.051  54.693  1.00  0.00           H
ATOM    328  CA  SER    23      42.738  24.096  55.480  1.00  0.00           C
ATOM    329  HA  SER    23      43.552  23.476  55.104  1.00  0.00           H
ATOM    330  CB  SER    23      42.732  25.517  54.764  1.00  0.00           C
ATOM    331  HB2 SER    23      43.636  26.032  55.092  1.00  0.00           H
ATOM    332  HB3 SER    23      42.787  25.413  53.680  1.00  0.00           H
ATOM    333  OG  SER    23      41.538  26.250  55.078  1.00  0.00           O
ATOM    334  HG  SER    23      41.089  26.575  54.294  1.00  0.00           H
ATOM    335  C   SER    23      43.081  24.257  56.978  1.00  0.00           C
ATOM    336  O   SER    23      44.118  23.853  57.424  1.00  0.00           O
ATOM    337  N   ILE    24      42.086  24.608  57.777  1.00  0.00           N
ATOM    338  H   ILE    24      41.195  24.780  57.335  1.00  0.00           H
ATOM    339  CA  ILE    24      42.176  24.762  59.214  1.00  0.00           C
ATOM    340  HA  ILE    24      43.165  25.208  59.324  1.00  0.00           H
ATOM    341  CB  ILE    24      41.035  25.662  59.653  1.00  0.00           C
ATOM    342  HB  ILE    24      40.071  25.279  59.315  1.00  0.00           H
ATOM    343  CG2 ILE    24      40.920  25.716  61.199  1.00  0.00           C
ATOM    344 HG21 ILE    24      40.273  26.560  61.439  1.00  0.00           H
ATOM    345 HG22 ILE    24      40.487  24.824  61.650  1.00  0.00           H
ATOM    346 HG23 ILE    24      41.832  25.990  61.728  1.00  0.00           H
ATOM    347  CG1 ILE    24      41.030  27.111  59.080  1.00  0.00           C
ATOM    348 HG12 ILE    24      40.658  27.115  58.055  1.00  0.00           H
ATOM    349 HG13 ILE    24      40.323  27.706  59.659  1.00  0.00           H
ATOM    350  CD1 ILE    24      42.395  27.833  59.086  1.00  0.00           C
ATOM    351 HD11 ILE    24      42.353  28.873  58.761  1.00  0.00           H
ATOM    352 HD12 ILE    24      42.901  27.681  60.040  1.00  0.00           H
ATOM    353 HD13 ILE    24      42.971  27.212  58.400  1.00  0.00           H
ATOM    354  C   ILE    24      42.224  23.436  59.862  1.00  0.00           C
ATOM    355  O   ILE    24      43.075  23.216  60.762  1.00  0.00           O
ATOM    356  N   ARG    25      41.248  22.541  59.630  1.00  0.00           N
ATOM    357  H   ARG    25      40.547  22.861  58.977  1.00  0.00           H
ATOM    358  CA  ARG    25      41.256  21.192  60.347  1.00  0.00           C
ATOM    359  HA  ARG    25      41.280  21.290  61.433  1.00  0.00           H
ATOM    360  CB  ARG    25      39.997  20.312  60.065  1.00  0.00           C
ATOM    361  HB2 ARG    25      39.171  20.982  60.306  1.00  0.00           H
ATOM    362  HB3 ARG    25      40.084  20.139  58.992  1.00  0.00           H
ATOM    363  CG  ARG    25      40.040  18.898  60.739  1.00  0.00           C
ATOM    364  HG2 ARG    25      40.815  18.286  60.279  1.00  0.00           H
ATOM    365  HG3 ARG    25      40.298  19.158  61.765  1.00  0.00           H
ATOM    366  CD  ARG    25      38.657  18.205  60.707  1.00  0.00           C
ATOM    367  HD2 ARG    25      38.824  17.241  61.190  1.00  0.00           H
ATOM    368  HD3 ARG    25      37.967  18.789  61.317  1.00  0.00           H
ATOM    369  NE  ARG    25      38.181  18.028  59.275  1.00  0.00           N
ATOM    370  HE  ARG    25      37.483  18.717  59.032  1.00  0.00           H
ATOM    371  CZ  ARG    25      38.754  17.325  58.311  1.00  0.00           C
ATOM    372  NH1 ARG    25      38.402  17.614  57.126  1.00  0.00           N
ATOM    373 HH11 ARG    25      37.630  18.247  56.973  1.00  0.00           H
ATOM    374 HH12 ARG    25      38.848  17.127  56.360  1.00  0.00           H
ATOM    375  NH2 ARG    25      39.692  16.407  58.422  1.00  0.00           N
ATOM    376 HH21 ARG    25      40.170  16.297  59.305  1.00  0.00           H
ATOM    377 HH22 ARG    25      39.914  15.849  57.609  1.00  0.00           H
ATOM    378  C   ARG    25      42.493  20.396  60.125  1.00  0.00           C
ATOM    379  O   ARG    25      42.923  19.808  61.115  1.00  0.00           O
ATOM    380  N   ILE    26      43.087  20.398  59.016  1.00  0.00           N
ATOM    381  H   ILE    26      42.682  21.000  58.313  1.00  0.00           H
ATOM    382  CA  ILE    26      44.406  19.802  58.739  1.00  0.00           C
ATOM    383  HA  ILE    26      44.394  18.908  59.362  1.00  0.00           H
ATOM    384  CB  ILE    26      44.580  19.455  57.297  1.00  0.00           C
ATOM    385  HB  ILE    26      44.715  20.417  56.801  1.00  0.00           H
ATOM    386  CG2 ILE    26      45.805  18.547  57.197  1.00  0.00           C
ATOM    387 HG21 ILE    26      45.814  18.086  56.209  1.00  0.00           H
ATOM    388 HG22 ILE    26      46.743  19.103  57.187  1.00  0.00           H
ATOM    389 HG23 ILE    26      45.791  17.727  57.915  1.00  0.00           H
ATOM    390  CG1 ILE    26      43.313  18.801  56.766  1.00  0.00           C
ATOM    391 HG12 ILE    26      42.473  19.495  56.721  1.00  0.00           H
ATOM    392 HG13 ILE    26      43.540  18.594  55.721  1.00  0.00           H
ATOM    393  CD1 ILE    26      42.917  17.463  57.396  1.00  0.00           C
ATOM    394 HD11 ILE    26      43.723  16.730  57.367  1.00  0.00           H
ATOM    395 HD12 ILE    26      42.569  17.631  58.415  1.00  0.00           H
ATOM    396 HD13 ILE    26      42.110  16.945  56.877  1.00  0.00           H
ATOM    397  C   ILE    26      45.539  20.626  59.260  1.00  0.00           C
ATOM    398  O   ILE    26      46.438  20.127  59.904  1.00  0.00           O
ATOM    399  N   GLY    27      45.482  21.948  59.280  1.00  0.00           N
ATOM    400  H   GLY    27      44.729  22.362  58.750  1.00  0.00           H
ATOM    401  CA  GLY    27      46.512  22.769  59.949  1.00  0.00           C
ATOM    402  HA2 GLY    27      47.514  22.538  59.591  1.00  0.00           H
ATOM    403  HA3 GLY    27      46.064  23.746  59.768  1.00  0.00           H
ATOM    404  C   GLY    27      46.528  22.729  61.508  1.00  0.00           C
ATOM    405  O   GLY    27      47.504  23.105  62.106  1.00  0.00           O
ATOM    406  N   SER    28      45.447  22.138  62.099  1.00  0.00           N
ATOM    407  H   SER    28      44.596  22.101  61.555  1.00  0.00           H
ATOM    408  CA  SER    28      45.420  21.773  63.562  1.00  0.00           C
ATOM    409  HA  SER    28      45.634  22.609  64.226  1.00  0.00           H
ATOM    410  CB  SER    28      43.964  21.410  63.872  1.00  0.00           C
ATOM    411  HB2 SER    28      43.724  21.756  64.878  1.00  0.00           H
ATOM    412  HB3 SER    28      43.219  21.881  63.231  1.00  0.00           H
ATOM    413  OG  SER    28      43.714  20.000  63.665  1.00  0.00           O
ATOM    414  HG  SER    28      43.565  19.971  62.717  1.00  0.00           H
ATOM    415  C   SER    28      46.423  20.716  63.991  1.00  0.00           C
ATOM    416  O   SER    28      46.752  20.731  65.155  1.00  0.00           O
ATOM    417  N   LYS    29      46.724  19.873  63.000  1.00  0.00           N
ATOM    418  H   LYS    29      46.235  19.892  62.117  1.00  0.00           H
ATOM    419  CA  LYS    29      47.612  18.677  63.127  1.00  0.00           C
ATOM    420  HA  LYS    29      48.057  18.657  64.122  1.00  0.00           H
ATOM    421  CB  LYS    29      46.849  17.386  62.935  1.00  0.00           C
ATOM    422  HB2 LYS    29      47.405  16.464  63.114  1.00  0.00           H
ATOM    423  HB3 LYS    29      46.023  17.462  63.643  1.00  0.00           H
ATOM    424  CG  LYS    29      46.075  17.142  61.628  1.00  0.00           C
ATOM    425  HG2 LYS    29      45.313  17.895  61.426  1.00  0.00           H
ATOM    426  HG3 LYS    29      46.756  17.079  60.780  1.00  0.00           H
ATOM    427  CD  LYS    29      45.293  15.826  61.734  1.00  0.00           C
ATOM    428  HD2 LYS    29      45.999  14.996  61.709  1.00  0.00           H
ATOM    429  HD3 LYS    29      44.792  15.829  62.702  1.00  0.00           H
ATOM    430  CE  LYS    29      44.354  15.685  60.556  1.00  0.00           C
ATOM    431  HE2 LYS    29      43.663  16.524  60.638  1.00  0.00           H
ATOM    432  HE3 LYS    29      44.993  15.655  59.674  1.00  0.00           H
ATOM    433  NZ  LYS    29      43.693  14.394  60.637  1.00  0.00           N
ATOM    434  HZ1 LYS    29      44.346  13.625  60.584  1.00  0.00           H
ATOM    435  HZ2 LYS    29      43.173  14.328  61.501  1.00  0.00           H
ATOM    436  HZ3 LYS    29      43.025  14.355  59.881  1.00  0.00           H
ATOM    437  C   LYS    29      48.808  18.645  62.182  1.00  0.00           C
ATOM    438  O   LYS    29      49.642  17.803  62.341  1.00  0.00           O
ATOM    439  N   GLY    30      48.923  19.651  61.328  1.00  0.00           N
ATOM    440  H   GLY    30      48.222  20.362  61.476  1.00  0.00           H
ATOM    441  CA  GLY    30      49.929  19.611  60.182  1.00  0.00           C
ATOM    442  HA2 GLY    30      50.752  18.955  60.465  1.00  0.00           H
ATOM    443  HA3 GLY    30      49.450  19.172  59.306  1.00  0.00           H
ATOM    444  C   GLY    30      50.486  20.962  59.669  1.00  0.00           C
ATOM    445  O   GLY    30      50.142  22.038  60.134  1.00  0.00           O
ATOM    446  N   ASP    31      51.492  20.874  58.754  1.00  0.00           N
ATOM    447  H   ASP    31      51.780  19.936  58.519  1.00  0.00           H
ATOM    448  CA  ASP    31      52.052  22.008  58.111  1.00  0.00           C
ATOM    449  HA  ASP    31      52.049  22.828  58.830  1.00  0.00           H
ATOM    450  CB  ASP    31      53.484  21.644  57.636  1.00  0.00           C
ATOM    451  HB2 ASP    31      53.556  20.716  57.070  1.00  0.00           H
ATOM    452  HB3 ASP    31      53.767  22.449  56.959  1.00  0.00           H
ATOM    453  CG  ASP    31      54.490  21.639  58.750  1.00  0.00           C
ATOM    454  OD1 ASP    31      55.662  21.219  58.520  1.00  0.00           O
ATOM    455  OD2 ASP    31      54.271  22.079  59.900  1.00  0.00           O
ATOM    456  C   ASP    31      51.251  22.388  56.916  1.00  0.00           C
ATOM    457  O   ASP    31      51.295  21.776  55.866  1.00  0.00           O
ATOM    458  N   VAL    32      50.509  23.519  56.982  1.00  0.00           N
ATOM    459  H   VAL    32      50.491  24.090  57.816  1.00  0.00           H
ATOM    460  CA  VAL    32      49.563  24.071  55.989  1.00  0.00           C
ATOM    461  HA  VAL    32      49.792  23.497  55.091  1.00  0.00           H
ATOM    462  CB  VAL    32      48.117  23.657  56.331  1.00  0.00           C
ATOM    463  HB  VAL    32      47.812  24.046  57.303  1.00  0.00           H
ATOM    464  CG1 VAL    32      47.124  24.118  55.234  1.00  0.00           C
ATOM    465 HG11 VAL    32      46.109  23.945  55.592  1.00  0.00           H
ATOM    466 HG12 VAL    32      47.167  25.199  55.098  1.00  0.00           H
ATOM    467 HG13 VAL    32      47.264  23.572  54.301  1.00  0.00           H
ATOM    468  CG2 VAL    32      47.927  22.124  56.195  1.00  0.00           C
ATOM    469 HG21 VAL    32      46.898  21.943  56.505  1.00  0.00           H
ATOM    470 HG22 VAL    32      48.162  21.703  55.216  1.00  0.00           H
ATOM    471 HG23 VAL    32      48.504  21.571  56.935  1.00  0.00           H
ATOM    472  C   VAL    32      49.639  25.583  56.088  1.00  0.00           C
ATOM    473  O   VAL    32      49.705  26.201  57.196  1.00  0.00           O
ATOM    474  N   PHE    33      49.637  26.220  54.950  1.00  0.00           N
ATOM    475  H   PHE    33      49.411  25.791  54.063  1.00  0.00           H
ATOM    476  CA  PHE    33      49.682  27.709  54.878  1.00  0.00           C
ATOM    477  HA  PHE    33      50.500  28.047  55.515  1.00  0.00           H
ATOM    478  CB  PHE    33      50.045  28.149  53.417  1.00  0.00           C
ATOM    479  HB2 PHE    33      49.286  27.778  52.728  1.00  0.00           H
ATOM    480  HB3 PHE    33      49.922  29.226  53.297  1.00  0.00           H
ATOM    481  CG  PHE    33      51.424  27.603  52.958  1.00  0.00           C
ATOM    482  CD1 PHE    33      51.505  26.867  51.773  1.00  0.00           C
ATOM    483  HD1 PHE    33      50.578  26.675  51.254  1.00  0.00           H
ATOM    484  CE1 PHE    33      52.723  26.345  51.259  1.00  0.00           C
ATOM    485  HE1 PHE    33      52.659  25.709  50.389  1.00  0.00           H
ATOM    486  CZ  PHE    33      53.913  26.552  52.019  1.00  0.00           C
ATOM    487  HZ  PHE    33      54.852  26.137  51.684  1.00  0.00           H
ATOM    488  CE2 PHE    33      53.858  27.311  53.157  1.00  0.00           C
ATOM    489  HE2 PHE    33      54.697  27.463  53.820  1.00  0.00           H
ATOM    490  CD2 PHE    33      52.657  27.826  53.608  1.00  0.00           C
ATOM    491  HD2 PHE    33      52.644  28.337  54.560  1.00  0.00           H
ATOM    492  C   PHE    33      48.448  28.442  55.283  1.00  0.00           C
ATOM    493  O   PHE    33      47.312  27.919  55.116  1.00  0.00           O
ATOM    494  N   VAL    34      48.627  29.614  55.816  1.00  0.00           N
ATOM    495  H   VAL    34      49.613  29.824  55.870  1.00  0.00           H
ATOM    496  CA  VAL    34      47.770  30.796  55.819  1.00  0.00           C
ATOM    497  HA  VAL    34      46.742  30.707  56.173  1.00  0.00           H
ATOM    498  CB  VAL    34      48.432  31.853  56.643  1.00  0.00           C
ATOM    499  HB  VAL    34      49.388  32.233  56.282  1.00  0.00           H
ATOM    500  CG1 VAL    34      47.497  33.092  56.724  1.00  0.00           C
ATOM    501 HG11 VAL    34      46.425  32.896  56.758  1.00  0.00           H
ATOM    502 HG12 VAL    34      47.801  33.749  57.539  1.00  0.00           H
ATOM    503 HG13 VAL    34      47.626  33.839  55.941  1.00  0.00           H
ATOM    504  CG2 VAL    34      48.720  31.481  58.121  1.00  0.00           C
ATOM    505 HG21 VAL    34      49.188  30.500  58.198  1.00  0.00           H
ATOM    506 HG22 VAL    34      49.406  32.234  58.510  1.00  0.00           H
ATOM    507 HG23 VAL    34      47.850  31.646  58.758  1.00  0.00           H
ATOM    508  C   VAL    34      47.523  31.344  54.447  1.00  0.00           C
ATOM    509  O   VAL    34      48.514  31.485  53.667  1.00  0.00           O
ATOM    510  N   ILE    35      46.288  31.642  54.026  1.00  0.00           N
ATOM    511  H   ILE    35      45.527  31.535  54.680  1.00  0.00           H
ATOM    512  CA  ILE    35      45.939  31.641  52.566  1.00  0.00           C
ATOM    513  HA  ILE    35      46.860  31.806  52.006  1.00  0.00           H
ATOM    514  CB  ILE    35      45.338  30.307  52.117  1.00  0.00           C
ATOM    515  HB  ILE    35      45.001  30.560  51.112  1.00  0.00           H
ATOM    516  CG2 ILE    35      46.449  29.283  51.989  1.00  0.00           C
ATOM    517 HG21 ILE    35      46.735  28.915  52.975  1.00  0.00           H
ATOM    518 HG22 ILE    35      46.173  28.416  51.389  1.00  0.00           H
ATOM    519 HG23 ILE    35      47.417  29.646  51.645  1.00  0.00           H
ATOM    520  CG1 ILE    35      44.086  29.648  52.918  1.00  0.00           C
ATOM    521 HG12 ILE    35      44.362  29.635  53.973  1.00  0.00           H
ATOM    522 HG13 ILE    35      43.279  30.380  52.871  1.00  0.00           H
ATOM    523  CD1 ILE    35      43.565  28.227  52.405  1.00  0.00           C
ATOM    524 HD11 ILE    35      44.316  27.443  52.486  1.00  0.00           H
ATOM    525 HD12 ILE    35      42.829  27.981  53.171  1.00  0.00           H
ATOM    526 HD13 ILE    35      43.036  28.325  51.457  1.00  0.00           H
ATOM    527  C   ILE    35      44.983  32.735  52.277  1.00  0.00           C
ATOM    528  O   ILE    35      44.036  32.772  53.137  1.00  0.00           O
ATOM    529  N   ARG    36      45.115  33.496  51.179  1.00  0.00           N
ATOM    530  H   ARG    36      46.024  33.450  50.742  1.00  0.00           H
ATOM    531  CA  ARG    36      44.065  34.419  50.733  1.00  0.00           C
ATOM    532  HA  ARG    36      43.112  34.134  51.178  1.00  0.00           H
ATOM    533  CB  ARG    36      44.338  35.874  51.077  1.00  0.00           C
ATOM    534  HB2 ARG    36      45.358  36.080  50.752  1.00  0.00           H
ATOM    535  HB3 ARG    36      43.686  36.535  50.505  1.00  0.00           H
ATOM    536  CG  ARG    36      44.277  36.426  52.534  1.00  0.00           C
ATOM    537  HG2 ARG    36      45.098  36.081  53.162  1.00  0.00           H
ATOM    538  HG3 ARG    36      44.387  37.511  52.571  1.00  0.00           H
ATOM    539  CD  ARG    36      42.941  36.045  53.258  1.00  0.00           C
ATOM    540  HD2 ARG    36      42.847  34.962  53.341  1.00  0.00           H
ATOM    541  HD3 ARG    36      43.032  36.494  54.247  1.00  0.00           H
ATOM    542  NE  ARG    36      41.771  36.734  52.621  1.00  0.00           N
ATOM    543  HE  ARG    36      41.254  36.121  52.006  1.00  0.00           H
ATOM    544  CZ  ARG    36      41.258  37.909  52.787  1.00  0.00           C
ATOM    545  NH1 ARG    36      40.090  38.103  52.177  1.00  0.00           N
ATOM    546 HH11 ARG    36      39.573  37.344  51.757  1.00  0.00           H
ATOM    547 HH12 ARG    36      39.814  39.056  51.985  1.00  0.00           H
ATOM    548  NH2 ARG    36      41.756  38.889  53.470  1.00  0.00           N
ATOM    549 HH21 ARG    36      42.620  38.798  53.984  1.00  0.00           H
ATOM    550 HH22 ARG    36      41.218  39.670  53.817  1.00  0.00           H
ATOM    551  C   ARG    36      43.783  34.186  49.247  1.00  0.00           C
ATOM    552  O   ARG    36      44.578  33.588  48.522  1.00  0.00           O
ATOM    553  N   GLH    37      42.599  34.655  48.798  1.00  0.00           N
ATOM    554  H   GLH    37      41.888  35.059  49.389  1.00  0.00           H
ATOM    555  CA  GLH    37      41.942  34.213  47.529  1.00  0.00           C
ATOM    556  HA  GLH    37      40.895  33.963  47.707  1.00  0.00           H
ATOM    557  CB  GLH    37      42.053  35.237  46.422  1.00  0.00           C
ATOM    558  HB2 GLH    37      41.498  34.858  45.565  1.00  0.00           H
ATOM    559  HB3 GLH    37      41.513  36.168  46.592  1.00  0.00           H
ATOM    560  CG  GLH    37      43.488  35.713  45.956  1.00  0.00           C
ATOM    561  HG2 GLH    37      44.184  34.894  46.140  1.00  0.00           H
ATOM    562  HG3 GLH    37      43.609  35.887  44.886  1.00  0.00           H
ATOM    563  CD  GLH    37      43.995  36.867  46.807  1.00  0.00           C
ATOM    564  OE1 GLH    37      44.281  36.877  48.023  1.00  0.00           O
ATOM    565  OE2 GLH    37      44.025  38.046  46.160  1.00  0.00           O
ATOM    566  HE2 GLH    37      43.919  37.902  45.217  1.00  0.00           H
ATOM    567  C   GLH    37      42.309  32.752  47.057  1.00  0.00           C
ATOM    568  O   GLH    37      42.917  32.652  45.991  1.00  0.00           O
ATOM    569  N   PRO    38      42.001  31.681  47.780  1.00  0.00           N
ATOM    570  CD  PRO    38      41.349  31.633  49.072  1.00  0.00           C
ATOM    571  HD2 PRO    38      40.433  32.223  49.037  1.00  0.00           H
ATOM    572  HD3 PRO    38      41.988  32.102  49.821  1.00  0.00           H
ATOM    573  CG  PRO    38      41.062  30.170  49.415  1.00  0.00           C
ATOM    574  HG2 PRO    38      39.989  30.009  49.311  1.00  0.00           H
ATOM    575  HG3 PRO    38      41.188  29.952  50.475  1.00  0.00           H
ATOM    576  CB  PRO    38      41.921  29.403  48.428  1.00  0.00           C
ATOM    577  HB2 PRO    38      41.616  28.369  48.263  1.00  0.00           H
ATOM    578  HB3 PRO    38      42.877  29.220  48.916  1.00  0.00           H
ATOM    579  CA  PRO    38      42.147  30.357  47.283  1.00  0.00           C
ATOM    580  HA  PRO    38      43.177  30.193  46.967  1.00  0.00           H
ATOM    581  C   PRO    38      41.149  30.126  46.137  1.00  0.00           C
ATOM    582  O   PRO    38      40.002  29.641  46.378  1.00  0.00           O
ATOM    583  N   PHE    39      41.434  30.400  44.831  1.00  0.00           N
ATOM    584  H   PHE    39      42.326  30.809  44.594  1.00  0.00           H
ATOM    585  CA  PHE    39      40.487  30.212  43.779  1.00  0.00           C
ATOM    586  HA  PHE    39      39.461  30.235  44.149  1.00  0.00           H
ATOM    587  CB  PHE    39      40.644  31.347  42.729  1.00  0.00           C
ATOM    588  HB2 PHE    39      39.750  31.325  42.105  1.00  0.00           H
ATOM    589  HB3 PHE    39      40.586  32.255  43.328  1.00  0.00           H
ATOM    590  CG  PHE    39      41.915  31.417  41.841  1.00  0.00           C
ATOM    591  CD1 PHE    39      41.993  30.703  40.623  1.00  0.00           C
ATOM    592  HD1 PHE    39      41.140  30.120  40.306  1.00  0.00           H
ATOM    593  CE1 PHE    39      43.113  30.792  39.816  1.00  0.00           C
ATOM    594  HE1 PHE    39      43.314  30.204  38.931  1.00  0.00           H
ATOM    595  CZ  PHE    39      44.132  31.583  40.259  1.00  0.00           C
ATOM    596  HZ  PHE    39      45.033  31.534  39.666  1.00  0.00           H
ATOM    597  CE2 PHE    39      44.082  32.333  41.435  1.00  0.00           C
ATOM    598  HE2 PHE    39      44.868  33.011  41.733  1.00  0.00           H
ATOM    599  CD2 PHE    39      43.007  32.159  42.290  1.00  0.00           C
ATOM    600  HD2 PHE    39      42.961  32.608  43.272  1.00  0.00           H
ATOM    601  C   PHE    39      40.622  28.817  43.180  1.00  0.00           C
ATOM    602  O   PHE    39      41.702  28.296  42.886  1.00  0.00           O
ATOM    603  N   ILE    40      39.484  28.211  42.766  1.00  0.00           N
ATOM    604  H   ILE    40      38.603  28.685  42.902  1.00  0.00           H
ATOM    605  CA  ILE    40      39.494  27.038  41.960  1.00  0.00           C
ATOM    606  HA  ILE    40      40.393  26.465  42.180  1.00  0.00           H
ATOM    607  CB  ILE    40      38.306  26.132  42.325  1.00  0.00           C
ATOM    608  HB  ILE    40      37.473  26.821  42.181  1.00  0.00           H
ATOM    609  CG2 ILE    40      38.216  24.871  41.390  1.00  0.00           C
ATOM    610 HG21 ILE    40      38.003  25.150  40.358  1.00  0.00           H
ATOM    611 HG22 ILE    40      39.155  24.317  41.370  1.00  0.00           H
ATOM    612 HG23 ILE    40      37.376  24.217  41.620  1.00  0.00           H
ATOM    613  CG1 ILE    40      38.253  25.768  43.814  1.00  0.00           C
ATOM    614 HG12 ILE    40      37.931  26.674  44.328  1.00  0.00           H
ATOM    615 HG13 ILE    40      37.496  25.011  44.019  1.00  0.00           H
ATOM    616  CD1 ILE    40      39.602  25.303  44.436  1.00  0.00           C
ATOM    617 HD11 ILE    40      40.357  26.084  44.512  1.00  0.00           H
ATOM    618 HD12 ILE    40      39.542  24.857  45.430  1.00  0.00           H
ATOM    619 HD13 ILE    40      39.983  24.567  43.728  1.00  0.00           H
ATOM    620  C   ILE    40      39.510  27.247  40.438  1.00  0.00           C
ATOM    621  O   ILE    40      38.872  28.173  39.939  1.00  0.00           O
ATOM    622  N   SER    41      40.209  26.472  39.652  1.00  0.00           N
ATOM    623  H   SER    41      40.807  25.794  40.103  1.00  0.00           H
ATOM    624  CA  SER    41      40.268  26.511  38.197  1.00  0.00           C
ATOM    625  HA  SER    41      39.389  26.992  37.768  1.00  0.00           H
ATOM    626  CB  SER    41      41.432  27.422  37.705  1.00  0.00           C
ATOM    627  HB2 SER    41      41.397  28.427  38.125  1.00  0.00           H
ATOM    628  HB3 SER    41      42.339  26.909  38.026  1.00  0.00           H
ATOM    629  OG  SER    41      41.444  27.498  36.302  1.00  0.00           O
ATOM    630  HG  SER    41      42.020  28.178  35.945  1.00  0.00           H
ATOM    631  C   SER    41      40.372  25.131  37.571  1.00  0.00           C
ATOM    632  O   SER    41      40.958  24.269  38.289  1.00  0.00           O
ATOM    633  N   CYX    42      39.972  24.909  36.345  1.00  0.00           N
ATOM    634  H   CYX    42      39.501  25.672  35.879  1.00  0.00           H
ATOM    635  CA  CYX    42      40.106  23.560  35.794  1.00  0.00           C
ATOM    636  HA  CYX    42      40.787  22.951  36.387  1.00  0.00           H
ATOM    637  CB  CYX    42      38.771  22.881  35.684  1.00  0.00           C
ATOM    638  HB2 CYX    42      38.105  23.556  35.147  1.00  0.00           H
ATOM    639  HB3 CYX    42      38.741  21.945  35.125  1.00  0.00           H
ATOM    640  SG  CYX    42      37.876  22.742  37.250  1.00  0.00           S
ATOM    641  C   CYX    42      40.756  23.570  34.387  1.00  0.00           C
ATOM    642  O   CYX    42      40.719  24.501  33.592  1.00  0.00           O
ATOM    643  N   SER    43      41.079  22.323  34.027  1.00  0.00           N
ATOM    644  H   SER    43      40.920  21.630  34.744  1.00  0.00           H
ATOM    645  CA  SER    43      41.576  21.775  32.746  1.00  0.00           C
ATOM    646  HA  SER    43      41.825  22.553  32.025  1.00  0.00           H
ATOM    647  CB  SER    43      42.912  21.073  33.030  1.00  0.00           C
ATOM    648  HB2 SER    43      43.706  21.817  33.081  1.00  0.00           H
ATOM    649  HB3 SER    43      42.847  20.656  34.037  1.00  0.00           H
ATOM    650  OG  SER    43      43.388  20.080  32.077  1.00  0.00           O
ATOM    651  HG  SER    43      44.293  19.873  32.321  1.00  0.00           H
ATOM    652  C   SER    43      40.491  20.924  32.097  1.00  0.00           C
ATOM    653  O   SER    43      39.409  20.781  32.596  1.00  0.00           O
ATOM    654  N   HID    44      40.811  20.285  31.000  1.00  0.00           N
ATOM    655  H   HID    44      41.681  20.457  30.516  1.00  0.00           H
ATOM    656  CA  HID    44      40.043  19.155  30.453  1.00  0.00           C
ATOM    657  HA  HID    44      38.985  19.420  30.451  1.00  0.00           H
ATOM    658  CB  HID    44      40.345  18.962  28.979  1.00  0.00           C
ATOM    659  HB2 HID    44      39.553  18.270  28.693  1.00  0.00           H
ATOM    660  HB3 HID    44      40.074  19.871  28.443  1.00  0.00           H
ATOM    661  CG  HID    44      41.758  18.480  28.654  1.00  0.00           C
ATOM    662  ND1 HID    44      42.207  17.248  28.429  1.00  0.00           N
ATOM    663  HD1 HID    44      41.614  16.475  28.163  1.00  0.00           H
ATOM    664  CE1 HID    44      43.548  17.219  28.278  1.00  0.00           C
ATOM    665  HE1 HID    44      44.187  16.382  28.039  1.00  0.00           H
ATOM    666  NE2 HID    44      44.071  18.446  28.518  1.00  0.00           N
ATOM    667  CD2 HID    44      42.969  19.254  28.789  1.00  0.00           C
ATOM    668  HD2 HID    44      43.001  20.272  29.149  1.00  0.00           H
ATOM    669  C   HID    44      40.283  17.836  31.181  1.00  0.00           C
ATOM    670  O   HID    44      39.486  16.892  30.950  1.00  0.00           O
ATOM    671  N   LEU    45      41.336  17.739  31.919  1.00  0.00           N
ATOM    672  H   LEU    45      41.916  18.561  31.993  1.00  0.00           H
ATOM    673  CA  LEU    45      41.874  16.650  32.647  1.00  0.00           C
ATOM    674  HA  LEU    45      41.299  15.838  32.203  1.00  0.00           H
ATOM    675  CB  LEU    45      43.391  16.460  32.373  1.00  0.00           C
ATOM    676  HB2 LEU    45      43.621  16.552  31.311  1.00  0.00           H
ATOM    677  HB3 LEU    45      43.955  17.242  32.881  1.00  0.00           H
ATOM    678  CG  LEU    45      43.985  15.133  32.872  1.00  0.00           C
ATOM    679  HG  LEU    45      43.557  14.830  33.828  1.00  0.00           H
ATOM    680  CD1 LEU    45      43.871  14.070  31.751  1.00  0.00           C
ATOM    681 HD11 LEU    45      44.132  13.067  32.089  1.00  0.00           H
ATOM    682 HD12 LEU    45      42.793  14.001  31.596  1.00  0.00           H
ATOM    683 HD13 LEU    45      44.498  14.306  30.891  1.00  0.00           H
ATOM    684  CD2 LEU    45      45.536  15.189  33.041  1.00  0.00           C
ATOM    685 HD21 LEU    45      45.963  14.204  33.234  1.00  0.00           H
ATOM    686 HD22 LEU    45      46.059  15.705  32.236  1.00  0.00           H
ATOM    687 HD23 LEU    45      45.778  15.772  33.930  1.00  0.00           H
ATOM    688  C   LEU    45      41.586  16.635  34.132  1.00  0.00           C
ATOM    689  O   LEU    45      41.310  15.592  34.801  1.00  0.00           O
ATOM    690  N   GLU    46      41.642  17.777  34.821  1.00  0.00           N
ATOM    691  H   GLU    46      41.629  18.632  34.283  1.00  0.00           H
ATOM    692  CA  GLU    46      41.523  17.916  36.336  1.00  0.00           C
ATOM    693  HA  GLU    46      40.876  17.198  36.839  1.00  0.00           H
ATOM    694  CB  GLU    46      42.919  17.660  36.903  1.00  0.00           C
ATOM    695  HB2 GLU    46      42.908  17.528  37.985  1.00  0.00           H
ATOM    696  HB3 GLU    46      43.178  16.644  36.608  1.00  0.00           H
ATOM    697  CG  GLU    46      43.957  18.726  36.658  1.00  0.00           C
ATOM    698  HG2 GLU    46      43.875  19.207  35.684  1.00  0.00           H
ATOM    699  HG3 GLU    46      43.869  19.570  37.342  1.00  0.00           H
ATOM    700  CD  GLU    46      45.307  18.163  36.892  1.00  0.00           C
ATOM    701  OE1 GLU    46      46.166  18.167  35.983  1.00  0.00           O
ATOM    702  OE2 GLU    46      45.483  17.646  38.031  1.00  0.00           O
ATOM    703  C   GLU    46      41.019  19.296  36.749  1.00  0.00           C
ATOM    704  O   GLU    46      40.905  20.094  35.856  1.00  0.00           O
ATOM    705  N   CYX    47      41.026  19.626  38.034  1.00  0.00           N
ATOM    706  H   CYX    47      41.462  18.965  38.660  1.00  0.00           H
ATOM    707  CA  CYX    47      40.873  20.969  38.626  1.00  0.00           C
ATOM    708  HA  CYX    47      41.114  21.769  37.926  1.00  0.00           H
ATOM    709  CB  CYX    47      39.438  21.032  39.189  1.00  0.00           C
ATOM    710  HB2 CYX    47      39.312  20.172  39.848  1.00  0.00           H
ATOM    711  HB3 CYX    47      39.269  21.953  39.747  1.00  0.00           H
ATOM    712  SG  CYX    47      38.157  20.912  37.907  1.00  0.00           S
ATOM    713  C   CYX    47      41.897  21.111  39.676  1.00  0.00           C
ATOM    714  O   CYX    47      41.963  20.134  40.515  1.00  0.00           O
ATOM    715  N   ARG    48      42.592  22.257  39.822  1.00  0.00           N
ATOM    716  H   ARG    48      42.501  23.020  39.166  1.00  0.00           H
ATOM    717  CA  ARG    48      43.453  22.645  40.939  1.00  0.00           C
ATOM    718  HA  ARG    48      43.524  21.849  41.681  1.00  0.00           H
ATOM    719  CB  ARG    48      44.860  22.779  40.229  1.00  0.00           C
ATOM    720  HB2 ARG    48      44.849  23.143  39.202  1.00  0.00           H
ATOM    721  HB3 ARG    48      45.372  23.515  40.849  1.00  0.00           H
ATOM    722  CG  ARG    48      45.678  21.417  40.110  1.00  0.00           C
ATOM    723  HG2 ARG    48      45.810  20.961  41.091  1.00  0.00           H
ATOM    724  HG3 ARG    48      45.054  20.749  39.517  1.00  0.00           H
ATOM    725  CD  ARG    48      46.984  21.481  39.327  1.00  0.00           C
ATOM    726  HD2 ARG    48      47.126  20.417  39.135  1.00  0.00           H
ATOM    727  HD3 ARG    48      46.735  22.009  38.407  1.00  0.00           H
ATOM    728  NE  ARG    48      48.108  22.044  40.185  1.00  0.00           N
ATOM    729  HE  ARG    48      48.198  23.047  40.258  1.00  0.00           H
ATOM    730  CZ  ARG    48      48.850  21.282  40.985  1.00  0.00           C
ATOM    731  NH1 ARG    48      49.516  21.781  41.973  1.00  0.00           N
ATOM    732 HH11 ARG    48      49.562  22.790  41.966  1.00  0.00           H
ATOM    733 HH12 ARG    48      49.878  21.282  42.773  1.00  0.00           H
ATOM    734  NH2 ARG    48      48.992  19.962  40.866  1.00  0.00           N
ATOM    735 HH21 ARG    48      48.572  19.471  40.090  1.00  0.00           H
ATOM    736 HH22 ARG    48      49.597  19.489  41.522  1.00  0.00           H
ATOM    737  C   ARG    48      43.008  23.935  41.664  1.00  0.00           C
ATOM    738  O   ARG    48      42.429  24.835  41.083  1.00  0.00           O
ATOM    739  N   THR    49      43.537  24.039  42.923  1.00  0.00           N
ATOM    740  H   THR    49      44.064  23.276  43.325  1.00  0.00           H
ATOM    741  CA  THR    49      43.419  25.181  43.825  1.00  0.00           C
ATOM    742  HA  THR    49      42.572  25.764  43.460  1.00  0.00           H
ATOM    743  CB  THR    49      43.335  24.736  45.287  1.00  0.00           C
ATOM    744  HB  THR    49      44.257  24.254  45.612  1.00  0.00           H
ATOM    745  CG2 THR    49      42.987  25.907  46.183  1.00  0.00           C
ATOM    746 HG21 THR    49      42.209  26.390  45.593  1.00  0.00           H
ATOM    747 HG22 THR    49      42.528  25.558  47.109  1.00  0.00           H
ATOM    748 HG23 THR    49      43.774  26.620  46.429  1.00  0.00           H
ATOM    749  OG1 THR    49      42.416  23.750  45.550  1.00  0.00           O
ATOM    750  HG1 THR    49      42.801  22.949  45.912  1.00  0.00           H
ATOM    751  C   THR    49      44.685  26.047  43.580  1.00  0.00           C
ATOM    752  O   THR    49      45.852  25.611  43.793  1.00  0.00           O
ATOM    753  N   PHE    50      44.458  27.269  43.247  1.00  0.00           N
ATOM    754  H   PHE    50      43.524  27.654  43.239  1.00  0.00           H
ATOM    755  CA  PHE    50      45.528  28.216  43.063  1.00  0.00           C
ATOM    756  HA  PHE    50      46.534  27.802  42.985  1.00  0.00           H
ATOM    757  CB  PHE    50      45.218  28.970  41.760  1.00  0.00           C
ATOM    758  HB2 PHE    50      44.151  29.185  41.711  1.00  0.00           H
ATOM    759  HB3 PHE    50      45.719  29.937  41.750  1.00  0.00           H
ATOM    760  CG  PHE    50      45.573  28.169  40.528  1.00  0.00           C
ATOM    761  CD1 PHE    50      44.663  27.339  39.911  1.00  0.00           C
ATOM    762  HD1 PHE    50      43.612  27.318  40.156  1.00  0.00           H
ATOM    763  CE1 PHE    50      45.008  26.530  38.782  1.00  0.00           C
ATOM    764  HE1 PHE    50      44.196  26.002  38.304  1.00  0.00           H
ATOM    765  CZ  PHE    50      46.390  26.412  38.470  1.00  0.00           C
ATOM    766  HZ  PHE    50      46.668  25.623  37.788  1.00  0.00           H
ATOM    767  CE2 PHE    50      47.353  27.179  39.135  1.00  0.00           C
ATOM    768  HE2 PHE    50      48.382  27.084  38.822  1.00  0.00           H
ATOM    769  CD2 PHE    50      46.936  28.046  40.128  1.00  0.00           C
ATOM    770  HD2 PHE    50      47.705  28.652  40.582  1.00  0.00           H
ATOM    771  C   PHE    50      45.361  29.345  44.090  1.00  0.00           C
ATOM    772  O   PHE    50      44.223  29.767  44.216  1.00  0.00           O
ATOM    773  N   PHE    51      46.351  29.756  44.824  1.00  0.00           N
ATOM    774  H   PHE    51      47.282  29.418  44.628  1.00  0.00           H
ATOM    775  CA  PHE    51      46.147  30.482  46.037  1.00  0.00           C
ATOM    776  HA  PHE    51      45.272  31.107  45.855  1.00  0.00           H
ATOM    777  CB  PHE    51      45.948  29.481  47.221  1.00  0.00           C
ATOM    778  HB2 PHE    51      45.534  30.084  48.028  1.00  0.00           H
ATOM    779  HB3 PHE    51      45.116  28.856  46.895  1.00  0.00           H
ATOM    780  CG  PHE    51      47.134  28.592  47.633  1.00  0.00           C
ATOM    781  CD1 PHE    51      48.142  28.994  48.528  1.00  0.00           C
ATOM    782  HD1 PHE    51      48.116  29.933  49.060  1.00  0.00           H
ATOM    783  CE1 PHE    51      49.274  28.189  48.708  1.00  0.00           C
ATOM    784  HE1 PHE    51      50.080  28.559  49.326  1.00  0.00           H
ATOM    785  CZ  PHE    51      49.222  26.889  48.150  1.00  0.00           C
ATOM    786  HZ  PHE    51      50.040  26.206  48.328  1.00  0.00           H
ATOM    787  CE2 PHE    51      48.261  26.411  47.264  1.00  0.00           C
ATOM    788  HE2 PHE    51      48.361  25.412  46.866  1.00  0.00           H
ATOM    789  CD2 PHE    51      47.194  27.297  46.983  1.00  0.00           C
ATOM    790  HD2 PHE    51      46.536  27.057  46.162  1.00  0.00           H
ATOM    791  C   PHE    51      47.307  31.408  46.375  1.00  0.00           C
ATOM    792  O   PHE    51      48.330  31.174  45.819  1.00  0.00           O
ATOM    793  N   LEU    52      47.083  32.475  47.149  1.00  0.00           N
ATOM    794  H   LEU    52      46.182  32.715  47.537  1.00  0.00           H
ATOM    795  CA  LEU    52      48.183  33.291  47.607  1.00  0.00           C
ATOM    796  HA  LEU    52      49.080  33.036  47.044  1.00  0.00           H
ATOM    797  CB  LEU    52      47.992  34.755  47.385  1.00  0.00           C
ATOM    798  HB2 LEU    52      47.158  35.070  48.012  1.00  0.00           H
ATOM    799  HB3 LEU    52      48.902  35.244  47.731  1.00  0.00           H
ATOM    800  CG  LEU    52      47.731  35.158  45.880  1.00  0.00           C
ATOM    801  HG  LEU    52      46.684  34.994  45.625  1.00  0.00           H
ATOM    802  CD1 LEU    52      47.949  36.656  45.672  1.00  0.00           C
ATOM    803 HD11 LEU    52      47.150  37.213  46.163  1.00  0.00           H
ATOM    804 HD12 LEU    52      48.880  36.932  46.166  1.00  0.00           H
ATOM    805 HD13 LEU    52      47.890  36.853  44.601  1.00  0.00           H
ATOM    806  CD2 LEU    52      48.662  34.518  44.836  1.00  0.00           C
ATOM    807 HD21 LEU    52      48.323  34.835  43.849  1.00  0.00           H
ATOM    808 HD22 LEU    52      49.697  34.784  45.053  1.00  0.00           H
ATOM    809 HD23 LEU    52      48.475  33.446  44.896  1.00  0.00           H
ATOM    810  C   LEU    52      48.496  33.019  49.064  1.00  0.00           C
ATOM    811  O   LEU    52      47.658  32.893  49.925  1.00  0.00           O
ATOM    812  N   THR    53      49.800  33.160  49.378  1.00  0.00           N
ATOM    813  H   THR    53      50.495  33.159  48.645  1.00  0.00           H
ATOM    814  CA  THR    53      50.344  33.213  50.744  1.00  0.00           C
ATOM    815  HA  THR    53      49.550  33.613  51.376  1.00  0.00           H
ATOM    816  CB  THR    53      50.573  31.746  51.204  1.00  0.00           C
ATOM    817  HB  THR    53      49.639  31.200  51.073  1.00  0.00           H
ATOM    818  CG2 THR    53      51.637  30.896  50.581  1.00  0.00           C
ATOM    819 HG21 THR    53      51.642  30.744  49.502  1.00  0.00           H
ATOM    820 HG22 THR    53      52.565  31.377  50.890  1.00  0.00           H
ATOM    821 HG23 THR    53      51.559  29.941  51.101  1.00  0.00           H
ATOM    822  OG1 THR    53      51.025  31.804  52.505  1.00  0.00           O
ATOM    823  HG1 THR    53      50.220  32.000  52.989  1.00  0.00           H
ATOM    824  C   THR    53      51.601  34.028  50.872  1.00  0.00           C
ATOM    825  O   THR    53      52.458  34.008  49.994  1.00  0.00           O
ATOM    826  N   GLN    54      51.689  34.629  52.066  1.00  0.00           N
ATOM    827  H   GLN    54      50.848  34.507  52.613  1.00  0.00           H
ATOM    828  CA  GLN    54      52.879  35.183  52.615  1.00  0.00           C
ATOM    829  HA  GLN    54      53.231  35.926  51.900  1.00  0.00           H
ATOM    830  CB  GLN    54      52.527  35.931  53.989  1.00  0.00           C
ATOM    831  HB2 GLN    54      52.288  35.176  54.737  1.00  0.00           H
ATOM    832  HB3 GLN    54      53.433  36.367  54.409  1.00  0.00           H
ATOM    833  CG  GLN    54      51.447  37.043  53.862  1.00  0.00           C
ATOM    834  HG2 GLN    54      50.617  36.760  53.216  1.00  0.00           H
ATOM    835  HG3 GLN    54      51.239  37.364  54.883  1.00  0.00           H
ATOM    836  CD  GLN    54      51.976  38.317  53.226  1.00  0.00           C
ATOM    837  OE1 GLN    54      53.136  38.408  52.779  1.00  0.00           O
ATOM    838  NE2 GLN    54      51.145  39.304  53.117  1.00  0.00           N
ATOM    839 HE21 GLN    54      50.168  39.089  53.255  1.00  0.00           H
ATOM    840 HE22 GLN    54      51.434  40.175  52.696  1.00  0.00           H
ATOM    841  C   GLN    54      54.042  34.227  52.875  1.00  0.00           C
ATOM    842  O   GLN    54      55.162  34.752  53.122  1.00  0.00           O
ATOM    843  N   GLY    55      53.838  32.934  52.690  1.00  0.00           N
ATOM    844  H   GLY    55      52.880  32.616  52.692  1.00  0.00           H
ATOM    845  CA  GLY    55      54.867  31.856  53.020  1.00  0.00           C
ATOM    846  HA2 GLY    55      54.867  31.058  52.277  1.00  0.00           H
ATOM    847  HA3 GLY    55      55.871  32.269  53.113  1.00  0.00           H
ATOM    848  C   GLY    55      54.521  31.167  54.360  1.00  0.00           C
ATOM    849  O   GLY    55      55.090  30.197  54.771  1.00  0.00           O
ATOM    850  N   ALA    56      53.737  31.810  55.179  1.00  0.00           N
ATOM    851  H   ALA    56      53.402  32.686  54.805  1.00  0.00           H
ATOM    852  CA  ALA    56      53.479  31.653  56.604  1.00  0.00           C
ATOM    853  HA  ALA    56      54.426  31.573  57.139  1.00  0.00           H
ATOM    854  CB  ALA    56      52.856  33.046  56.969  1.00  0.00           C
ATOM    855  HB1 ALA    56      53.446  33.893  56.622  1.00  0.00           H
ATOM    856  HB2 ALA    56      51.823  33.154  56.638  1.00  0.00           H
ATOM    857  HB3 ALA    56      52.827  33.121  58.057  1.00  0.00           H
ATOM    858  C   ALA    56      52.525  30.458  56.928  1.00  0.00           C
ATOM    859  O   ALA    56      51.411  30.491  56.423  1.00  0.00           O
ATOM    860  N   LEU    57      52.949  29.508  57.834  1.00  0.00           N
ATOM    861  H   LEU    57      53.865  29.594  58.252  1.00  0.00           H
ATOM    862  CA  LEU    57      52.177  28.274  58.223  1.00  0.00           C
ATOM    863  HA  LEU    57      51.592  27.792  57.439  1.00  0.00           H
ATOM    864  CB  LEU    57      53.264  27.308  58.684  1.00  0.00           C
ATOM    865  HB2 LEU    57      53.995  27.768  59.349  1.00  0.00           H
ATOM    866  HB3 LEU    57      52.724  26.526  59.220  1.00  0.00           H
ATOM    867  CG  LEU    57      54.156  26.678  57.493  1.00  0.00           C
ATOM    868  HG  LEU    57      54.703  27.486  57.006  1.00  0.00           H
ATOM    869  CD1 LEU    57      55.160  25.732  58.111  1.00  0.00           C
ATOM    870 HD11 LEU    57      55.755  25.302  57.306  1.00  0.00           H
ATOM    871 HD12 LEU    57      55.802  26.095  58.913  1.00  0.00           H
ATOM    872 HD13 LEU    57      54.644  24.903  58.596  1.00  0.00           H
ATOM    873  CD2 LEU    57      53.354  25.812  56.497  1.00  0.00           C
ATOM    874 HD21 LEU    57      53.176  24.804  56.871  1.00  0.00           H
ATOM    875 HD22 LEU    57      52.409  26.251  56.177  1.00  0.00           H
ATOM    876 HD23 LEU    57      53.948  25.777  55.585  1.00  0.00           H
ATOM    877  C   LEU    57      51.115  28.707  59.286  1.00  0.00           C
ATOM    878  O   LEU    57      51.409  29.588  60.145  1.00  0.00           O
ATOM    879  N   LEU    58      50.075  27.979  59.349  1.00  0.00           N
ATOM    880  H   LEU    58      49.856  27.320  58.617  1.00  0.00           H
ATOM    881  CA  LEU    58      49.199  28.079  60.479  1.00  0.00           C
ATOM    882  HA  LEU    58      49.001  29.140  60.636  1.00  0.00           H
ATOM    883  CB  LEU    58      47.858  27.300  60.088  1.00  0.00           C
ATOM    884  HB2 LEU    58      48.087  26.366  59.574  1.00  0.00           H
ATOM    885  HB3 LEU    58      47.274  27.104  60.986  1.00  0.00           H
ATOM    886  CG  LEU    58      47.027  28.044  58.971  1.00  0.00           C
ATOM    887  HG  LEU    58      47.740  28.236  58.170  1.00  0.00           H
ATOM    888  CD1 LEU    58      46.056  27.160  58.413  1.00  0.00           C
ATOM    889 HD11 LEU    58      45.453  27.765  57.737  1.00  0.00           H
ATOM    890 HD12 LEU    58      46.512  26.308  57.910  1.00  0.00           H
ATOM    891 HD13 LEU    58      45.402  26.751  59.184  1.00  0.00           H
ATOM    892  CD2 LEU    58      46.375  29.277  59.584  1.00  0.00           C
ATOM    893 HD21 LEU    58      45.686  29.063  60.400  1.00  0.00           H
ATOM    894 HD22 LEU    58      47.108  29.987  59.966  1.00  0.00           H
ATOM    895 HD23 LEU    58      45.904  29.818  58.762  1.00  0.00           H
ATOM    896  C   LEU    58      49.696  27.405  61.829  1.00  0.00           C
ATOM    897  O   LEU    58      50.514  26.496  61.836  1.00  0.00           O
ATOM    898  N   ASN    59      49.339  28.062  62.992  1.00  0.00           N
ATOM    899  H   ASN    59      48.799  28.912  62.916  1.00  0.00           H
ATOM    900  CA  ASN    59      49.775  27.898  64.340  1.00  0.00           C
ATOM    901  HA  ASN    59      49.452  28.773  64.905  1.00  0.00           H
ATOM    902  CB  ASN    59      49.092  26.735  65.014  1.00  0.00           C
ATOM    903  HB2 ASN    59      49.423  25.831  64.502  1.00  0.00           H
ATOM    904  HB3 ASN    59      49.274  26.661  66.086  1.00  0.00           H
ATOM    905  CG  ASN    59      47.576  26.720  64.782  1.00  0.00           C
ATOM    906  OD1 ASN    59      46.870  27.570  65.279  1.00  0.00           O
ATOM    907  ND2 ASN    59      47.124  25.916  63.808  1.00  0.00           N
ATOM    908 HD21 ASN    59      46.123  25.893  63.678  1.00  0.00           H
ATOM    909 HD22 ASN    59      47.670  25.128  63.491  1.00  0.00           H
ATOM    910  C   ASN    59      51.315  27.816  64.663  1.00  0.00           C
ATOM    911  O   ASN    59      51.743  27.101  65.557  1.00  0.00           O
ATOM    912  N   ASP    60      52.163  28.612  63.979  1.00  0.00           N
ATOM    913  H   ASP    60      51.638  29.283  63.438  1.00  0.00           H
ATOM    914  CA  ASP    60      53.549  28.810  64.138  1.00  0.00           C
ATOM    915  HA  ASP    60      54.007  27.826  64.237  1.00  0.00           H
ATOM    916  CB  ASP    60      54.186  29.335  62.798  1.00  0.00           C
ATOM    917  HB2 ASP    60      53.982  28.605  62.015  1.00  0.00           H
ATOM    918  HB3 ASP    60      53.699  30.254  62.468  1.00  0.00           H
ATOM    919  CG  ASP    60      55.692  29.538  62.842  1.00  0.00           C
ATOM    920  OD1 ASP    60      56.442  29.531  63.825  1.00  0.00           O
ATOM    921  OD2 ASP    60      56.170  29.710  61.688  1.00  0.00           O
ATOM    922  C   ASP    60      53.687  29.595  65.440  1.00  0.00           C
ATOM    923  O   ASP    60      53.016  30.586  65.755  1.00  0.00           O
ATOM    924  N   LYS    61      54.658  29.135  66.193  1.00  0.00           N
ATOM    925  H   LYS    61      55.136  28.309  65.860  1.00  0.00           H
ATOM    926  CA  LYS    61      55.105  29.762  67.454  1.00  0.00           C
ATOM    927  HA  LYS    61      54.248  30.072  68.051  1.00  0.00           H
ATOM    928  CB  LYS    61      55.967  28.819  68.191  1.00  0.00           C
ATOM    929  HB2 LYS    61      55.248  28.049  68.477  1.00  0.00           H
ATOM    930  HB3 LYS    61      56.822  28.464  67.617  1.00  0.00           H
ATOM    931  CG  LYS    61      56.471  29.405  69.583  1.00  0.00           C
ATOM    932  HG2 LYS    61      57.009  30.342  69.438  1.00  0.00           H
ATOM    933  HG3 LYS    61      55.628  29.442  70.272  1.00  0.00           H
ATOM    934  CD  LYS    61      57.403  28.398  70.290  1.00  0.00           C
ATOM    935  HD2 LYS    61      56.714  27.588  70.531  1.00  0.00           H
ATOM    936  HD3 LYS    61      58.105  27.907  69.617  1.00  0.00           H
ATOM    937  CE  LYS    61      58.020  29.114  71.445  1.00  0.00           C
ATOM    938  HE2 LYS    61      58.941  29.621  71.156  1.00  0.00           H
ATOM    939  HE3 LYS    61      57.327  29.774  71.967  1.00  0.00           H
ATOM    940  NZ  LYS    61      58.340  28.142  72.513  1.00  0.00           N
ATOM    941  HZ1 LYS    61      58.845  27.315  72.228  1.00  0.00           H
ATOM    942  HZ2 LYS    61      58.951  28.601  73.174  1.00  0.00           H
ATOM    943  HZ3 LYS    61      57.475  27.912  72.981  1.00  0.00           H
ATOM    944  C   LYS    61      55.857  31.064  67.268  1.00  0.00           C
ATOM    945  O   LYS    61      55.434  32.051  67.907  1.00  0.00           O
ATOM    946  N   HIP    62      56.804  31.164  66.300  1.00  0.00           N
ATOM    947  H   HIP    62      57.027  30.261  65.906  1.00  0.00           H
ATOM    948  CA  HIP    62      57.646  32.367  66.048  1.00  0.00           C
ATOM    949  HA  HIP    62      58.055  32.699  67.002  1.00  0.00           H
ATOM    950  CB  HIP    62      58.928  31.973  65.223  1.00  0.00           C
ATOM    951  HB2 HIP    62      59.784  32.535  65.595  1.00  0.00           H
ATOM    952  HB3 HIP    62      59.257  30.973  65.504  1.00  0.00           H
ATOM    953  CG  HIP    62      58.881  31.988  63.705  1.00  0.00           C
ATOM    954  ND1 HIP    62      58.066  31.295  62.793  1.00  0.00           N
ATOM    955  HD1 HIP    62      57.356  30.587  62.910  1.00  0.00           H
ATOM    956  CE1 HIP    62      58.609  31.474  61.519  1.00  0.00           C
ATOM    957  HE1 HIP    62      58.182  31.007  60.643  1.00  0.00           H
ATOM    958  NE2 HIP    62      59.698  32.252  61.615  1.00  0.00           N
ATOM    959  HE2 HIP    62      60.197  32.647  60.829  1.00  0.00           H
ATOM    960  CD2 HIP    62      59.905  32.494  62.983  1.00  0.00           C
ATOM    961  HD2 HIP    62      60.790  32.963  63.386  1.00  0.00           H
ATOM    962  C   HIP    62      56.865  33.535  65.404  1.00  0.00           C
ATOM    963  O   HIP    62      55.900  33.338  64.615  1.00  0.00           O
ATOM    964  N   SER    63      57.105  34.865  65.781  1.00  0.00           N
ATOM    965  H   SER    63      57.813  35.075  66.470  1.00  0.00           H
ATOM    966  CA  SER    63      56.292  35.991  65.144  1.00  0.00           C
ATOM    967  HA  SER    63      55.239  35.714  65.195  1.00  0.00           H
ATOM    968  CB  SER    63      56.605  37.241  65.982  1.00  0.00           C
ATOM    969  HB2 SER    63      56.299  37.159  67.024  1.00  0.00           H
ATOM    970  HB3 SER    63      57.635  37.596  65.943  1.00  0.00           H
ATOM    971  OG  SER    63      55.752  38.322  65.462  1.00  0.00           O
ATOM    972  HG  SER    63      55.818  39.044  66.091  1.00  0.00           H
ATOM    973  C   SER    63      56.610  36.289  63.659  1.00  0.00           C
ATOM    974  O   SER    63      57.790  36.077  63.304  1.00  0.00           O
ATOM    975  N   ASN    64      55.677  36.632  62.789  1.00  0.00           N
ATOM    976  H   ASN    64      54.737  36.528  63.143  1.00  0.00           H
ATOM    977  CA  ASN    64      55.994  36.977  61.378  1.00  0.00           C
ATOM    978  HA  ASN    64      56.781  36.322  61.005  1.00  0.00           H
ATOM    979  CB  ASN    64      54.676  36.677  60.566  1.00  0.00           C
ATOM    980  HB2 ASN    64      53.721  37.079  60.905  1.00  0.00           H
ATOM    981  HB3 ASN    64      54.803  37.282  59.668  1.00  0.00           H
ATOM    982  CG  ASN    64      54.709  35.226  59.988  1.00  0.00           C
ATOM    983  OD1 ASN    64      54.991  34.997  58.833  1.00  0.00           O
ATOM    984  ND2 ASN    64      54.141  34.358  60.786  1.00  0.00           N
ATOM    985 HD21 ASN    64      53.942  33.451  60.390  1.00  0.00           H
ATOM    986 HD22 ASN    64      53.881  34.612  61.729  1.00  0.00           H
ATOM    987  C   ASN    64      56.356  38.494  61.149  1.00  0.00           C
ATOM    988  O   ASN    64      56.579  38.967  60.022  1.00  0.00           O
ATOM    989  N   GLY    65      56.192  39.283  62.261  1.00  0.00           N
ATOM    990  H   GLY    65      55.961  38.692  63.048  1.00  0.00           H
ATOM    991  CA  GLY    65      56.389  40.731  62.488  1.00  0.00           C
ATOM    992  HA2 GLY    65      56.122  40.993  63.512  1.00  0.00           H
ATOM    993  HA3 GLY    65      57.419  41.022  62.281  1.00  0.00           H
ATOM    994  C   GLY    65      55.496  41.647  61.663  1.00  0.00           C
ATOM    995  O   GLY    65      55.882  42.704  61.258  1.00  0.00           O
ATOM    996  N   THR    66      54.251  41.190  61.333  1.00  0.00           N
ATOM    997  H   THR    66      54.043  40.273  61.701  1.00  0.00           H
ATOM    998  CA  THR    66      53.181  42.075  60.870  1.00  0.00           C
ATOM    999  HA  THR    66      52.220  41.561  60.836  1.00  0.00           H
ATOM   1000  CB  THR    66      52.881  43.174  61.920  1.00  0.00           C
ATOM   1001  HB  THR    66      53.742  43.819  62.095  1.00  0.00           H
ATOM   1002  CG2 THR    66      51.631  43.939  61.440  1.00  0.00           C
ATOM   1003 HG21 THR    66      51.965  44.655  60.690  1.00  0.00           H
ATOM   1004 HG22 THR    66      50.953  43.206  61.003  1.00  0.00           H
ATOM   1005 HG23 THR    66      51.123  44.537  62.198  1.00  0.00           H
ATOM   1006  OG1 THR    66      52.492  42.613  63.086  1.00  0.00           O
ATOM   1007  HG1 THR    66      52.367  43.367  63.667  1.00  0.00           H
ATOM   1008  C   THR    66      53.488  42.389  59.376  1.00  0.00           C
ATOM   1009  O   THR    66      53.838  43.503  58.992  1.00  0.00           O
ATOM   1010  N   VAL    67      53.318  41.392  58.549  1.00  0.00           N
ATOM   1011  H   VAL    67      53.259  40.468  58.953  1.00  0.00           H
ATOM   1012  CA  VAL    67      53.528  41.521  57.059  1.00  0.00           C
ATOM   1013  HA  VAL    67      54.366  42.200  56.902  1.00  0.00           H
ATOM   1014  CB  VAL    67      53.698  40.122  56.500  1.00  0.00           C
ATOM   1015  HB  VAL    67      53.662  40.181  55.412  1.00  0.00           H
ATOM   1016  CG1 VAL    67      55.077  39.534  56.936  1.00  0.00           C
ATOM   1017 HG11 VAL    67      55.831  40.220  57.322  1.00  0.00           H
ATOM   1018 HG12 VAL    67      54.999  38.784  57.723  1.00  0.00           H
ATOM   1019 HG13 VAL    67      55.501  39.022  56.072  1.00  0.00           H
ATOM   1020  CG2 VAL    67      52.604  39.076  56.729  1.00  0.00           C
ATOM   1021 HG21 VAL    67      51.627  39.469  56.449  1.00  0.00           H
ATOM   1022 HG22 VAL    67      52.812  38.161  56.173  1.00  0.00           H
ATOM   1023 HG23 VAL    67      52.632  38.777  57.776  1.00  0.00           H
ATOM   1024  C   VAL    67      52.272  42.166  56.353  1.00  0.00           C
ATOM   1025  O   VAL    67      51.122  42.089  56.840  1.00  0.00           O
ATOM   1026  N   LYS    68      52.584  42.934  55.338  1.00  0.00           N
ATOM   1027  H   LYS    68      53.551  43.203  55.222  1.00  0.00           H
ATOM   1028  CA  LYS    68      51.609  43.605  54.460  1.00  0.00           C
ATOM   1029  HA  LYS    68      50.644  43.724  54.953  1.00  0.00           H
ATOM   1030  CB  LYS    68      52.051  45.032  54.100  1.00  0.00           C
ATOM   1031  HB2 LYS    68      51.250  45.702  53.789  1.00  0.00           H
ATOM   1032  HB3 LYS    68      52.600  45.439  54.949  1.00  0.00           H
ATOM   1033  CG  LYS    68      53.101  45.117  53.006  1.00  0.00           C
ATOM   1034  HG2 LYS    68      53.883  44.378  53.172  1.00  0.00           H
ATOM   1035  HG3 LYS    68      52.679  44.922  52.020  1.00  0.00           H
ATOM   1036  CD  LYS    68      53.802  46.484  52.953  1.00  0.00           C
ATOM   1037  HD2 LYS    68      54.206  46.817  53.909  1.00  0.00           H
ATOM   1038  HD3 LYS    68      54.671  46.290  52.326  1.00  0.00           H
ATOM   1039  CE  LYS    68      53.036  47.584  52.217  1.00  0.00           C
ATOM   1040  HE2 LYS    68      52.786  47.108  51.269  1.00  0.00           H
ATOM   1041  HE3 LYS    68      52.077  47.721  52.717  1.00  0.00           H
ATOM   1042  NZ  LYS    68      53.795  48.800  51.908  1.00  0.00           N
ATOM   1043  HZ1 LYS    68      54.772  48.651  52.112  1.00  0.00           H
ATOM   1044  HZ2 LYS    68      53.714  48.866  50.904  1.00  0.00           H
ATOM   1045  HZ3 LYS    68      53.446  49.654  52.323  1.00  0.00           H
ATOM   1046  C   LYS    68      51.165  42.895  53.186  1.00  0.00           C
ATOM   1047  O   LYS    68      51.860  42.017  52.668  1.00  0.00           O
ATOM   1048  N   ASP    69      50.034  43.227  52.677  1.00  0.00           N
ATOM   1049  H   ASP    69      49.539  43.942  53.192  1.00  0.00           H
ATOM   1050  CA  ASP    69      49.335  42.472  51.667  1.00  0.00           C
ATOM   1051  HA  ASP    69      49.454  41.405  51.849  1.00  0.00           H
ATOM   1052  CB  ASP    69      47.873  42.806  51.745  1.00  0.00           C
ATOM   1053  HB2 ASP    69      47.407  42.077  51.082  1.00  0.00           H
ATOM   1054  HB3 ASP    69      47.573  42.584  52.769  1.00  0.00           H
ATOM   1055  CG  ASP    69      47.317  44.179  51.478  1.00  0.00           C
ATOM   1056  OD1 ASP    69      46.071  44.291  51.524  1.00  0.00           O
ATOM   1057  OD2 ASP    69      48.034  45.205  51.496  1.00  0.00           O
ATOM   1058  C   ASP    69      49.938  42.426  50.249  1.00  0.00           C
ATOM   1059  O   ASP    69      49.559  41.720  49.298  1.00  0.00           O
ATOM   1060  N   ARG    70      50.764  43.467  49.944  1.00  0.00           N
ATOM   1061  H   ARG    70      50.950  44.207  50.606  1.00  0.00           H
ATOM   1062  CA  ARG    70      51.710  43.510  48.821  1.00  0.00           C
ATOM   1063  HA  ARG    70      51.386  42.678  48.196  1.00  0.00           H
ATOM   1064  CB  ARG    70      51.435  44.731  47.980  1.00  0.00           C
ATOM   1065  HB2 ARG    70      51.596  45.533  48.700  1.00  0.00           H
ATOM   1066  HB3 ARG    70      52.066  44.851  47.099  1.00  0.00           H
ATOM   1067  CG  ARG    70      50.003  45.039  47.498  1.00  0.00           C
ATOM   1068  HG2 ARG    70      49.688  44.205  46.870  1.00  0.00           H
ATOM   1069  HG3 ARG    70      49.265  45.135  48.295  1.00  0.00           H
ATOM   1070  CD  ARG    70      49.807  46.181  46.526  1.00  0.00           C
ATOM   1071  HD2 ARG    70      50.567  46.122  45.747  1.00  0.00           H
ATOM   1072  HD3 ARG    70      48.907  46.088  45.916  1.00  0.00           H
ATOM   1073  NE  ARG    70      49.913  47.468  47.121  1.00  0.00           N
ATOM   1074  HE  ARG    70      50.762  47.998  46.992  1.00  0.00           H
ATOM   1075  CZ  ARG    70      49.098  48.045  47.953  1.00  0.00           C
ATOM   1076  NH1 ARG    70      49.390  49.264  48.504  1.00  0.00           N
ATOM   1077 HH11 ARG    70      50.205  49.730  48.133  1.00  0.00           H
ATOM   1078 HH12 ARG    70      48.746  49.841  49.026  1.00  0.00           H
ATOM   1079  NH2 ARG    70      47.870  47.601  48.101  1.00  0.00           N
ATOM   1080 HH21 ARG    70      47.514  46.775  47.641  1.00  0.00           H
ATOM   1081 HH22 ARG    70      47.390  48.045  48.870  1.00  0.00           H
ATOM   1082  C   ARG    70      53.210  43.309  49.175  1.00  0.00           C
ATOM   1083  O   ARG    70      54.114  43.857  48.488  1.00  0.00           O
ATOM   1084  N   SER    71      53.509  42.606  50.211  1.00  0.00           N
ATOM   1085  H   SER    71      52.856  42.247  50.893  1.00  0.00           H
ATOM   1086  CA  SER    71      54.890  42.260  50.509  1.00  0.00           C
ATOM   1087  HA  SER    71      55.449  43.095  50.932  1.00  0.00           H
ATOM   1088  CB  SER    71      54.905  41.155  51.578  1.00  0.00           C
ATOM   1089  HB2 SER    71      54.498  41.479  52.536  1.00  0.00           H
ATOM   1090  HB3 SER    71      54.221  40.410  51.172  1.00  0.00           H
ATOM   1091  OG  SER    71      56.085  40.410  51.561  1.00  0.00           O
ATOM   1092  HG  SER    71      56.171  39.923  52.385  1.00  0.00           H
ATOM   1093  C   SER    71      55.493  41.626  49.205  1.00  0.00           C
ATOM   1094  O   SER    71      54.803  40.730  48.596  1.00  0.00           O
ATOM   1095  N   PRO    72      56.785  41.904  48.860  1.00  0.00           N
ATOM   1096  CD  PRO    72      57.661  42.820  49.500  1.00  0.00           C
ATOM   1097  HD2 PRO    72      58.273  42.363  50.277  1.00  0.00           H
ATOM   1098  HD3 PRO    72      57.171  43.659  49.995  1.00  0.00           H
ATOM   1099  CG  PRO    72      58.592  43.446  48.478  1.00  0.00           C
ATOM   1100  HG2 PRO    72      59.468  43.772  49.040  1.00  0.00           H
ATOM   1101  HG3 PRO    72      58.030  44.264  48.030  1.00  0.00           H
ATOM   1102  CB  PRO    72      58.779  42.192  47.584  1.00  0.00           C
ATOM   1103  HB2 PRO    72      59.649  41.682  47.999  1.00  0.00           H
ATOM   1104  HB3 PRO    72      58.907  42.511  46.550  1.00  0.00           H
ATOM   1105  CA  PRO    72      57.515  41.252  47.730  1.00  0.00           C
ATOM   1106  HA  PRO    72      56.985  41.147  46.784  1.00  0.00           H
ATOM   1107  C   PRO    72      57.968  39.848  48.111  1.00  0.00           C
ATOM   1108  O   PRO    72      58.770  39.202  47.383  1.00  0.00           O
ATOM   1109  N   HID    73      57.530  39.254  49.271  1.00  0.00           N
ATOM   1110  H   HID    73      57.159  39.816  50.024  1.00  0.00           H
ATOM   1111  CA  HID    73      57.676  37.797  49.546  1.00  0.00           C
ATOM   1112  HA  HID    73      58.510  37.548  48.889  1.00  0.00           H
ATOM   1113  CB  HID    73      58.028  37.549  50.980  1.00  0.00           C
ATOM   1114  HB2 HID    73      57.169  37.749  51.620  1.00  0.00           H
ATOM   1115  HB3 HID    73      58.235  36.507  51.220  1.00  0.00           H
ATOM   1116  CG  HID    73      59.187  38.317  51.498  1.00  0.00           C
ATOM   1117  ND1 HID    73      60.415  38.456  50.754  1.00  0.00           N
ATOM   1118  HD1 HID    73      60.681  38.241  49.804  1.00  0.00           H
ATOM   1119  CE1 HID    73      61.176  39.295  51.506  1.00  0.00           C
ATOM   1120  HE1 HID    73      62.188  39.599  51.284  1.00  0.00           H
ATOM   1121  NE2 HID    73      60.566  39.643  52.611  1.00  0.00           N
ATOM   1122  CD2 HID    73      59.301  38.993  52.662  1.00  0.00           C
ATOM   1123  HD2 HID    73      58.526  39.145  53.398  1.00  0.00           H
ATOM   1124  C   HID    73      56.396  37.052  49.228  1.00  0.00           C
ATOM   1125  O   HID    73      56.351  35.841  48.862  1.00  0.00           O
ATOM   1126  N   ARG    74      55.248  37.744  49.280  1.00  0.00           N
ATOM   1127  H   ARG    74      55.247  38.714  49.559  1.00  0.00           H
ATOM   1128  CA  ARG    74      53.928  37.166  48.902  1.00  0.00           C
ATOM   1129  HA  ARG    74      53.779  36.429  49.690  1.00  0.00           H
ATOM   1130  CB  ARG    74      52.716  38.231  48.888  1.00  0.00           C
ATOM   1131  HB2 ARG    74      52.919  38.997  49.638  1.00  0.00           H
ATOM   1132  HB3 ARG    74      52.724  38.760  47.935  1.00  0.00           H
ATOM   1133  CG  ARG    74      51.357  37.648  49.214  1.00  0.00           C
ATOM   1134  HG2 ARG    74      51.061  36.893  48.485  1.00  0.00           H
ATOM   1135  HG3 ARG    74      51.379  37.078  50.142  1.00  0.00           H
ATOM   1136  CD  ARG    74      50.319  38.802  49.345  1.00  0.00           C
ATOM   1137  HD2 ARG    74      50.443  39.465  50.200  1.00  0.00           H
ATOM   1138  HD3 ARG    74      50.268  39.367  48.414  1.00  0.00           H
ATOM   1139  NE  ARG    74      48.871  38.306  49.523  1.00  0.00           N
ATOM   1140  HE  ARG    74      48.704  37.472  50.067  1.00  0.00           H
ATOM   1141  CZ  ARG    74      47.778  38.764  49.005  1.00  0.00           C
ATOM   1142  NH1 ARG    74      46.682  38.106  49.257  1.00  0.00           N
ATOM   1143 HH11 ARG    74      46.695  37.367  49.946  1.00  0.00           H
ATOM   1144 HH12 ARG    74      45.824  38.296  48.760  1.00  0.00           H
ATOM   1145  NH2 ARG    74      47.696  39.843  48.268  1.00  0.00           N
ATOM   1146 HH21 ARG    74      48.393  40.527  48.528  1.00  0.00           H
ATOM   1147 HH22 ARG    74      46.767  40.235  48.221  1.00  0.00           H
ATOM   1148  C   ARG    74      53.913  36.332  47.599  1.00  0.00           C
ATOM   1149  O   ARG    74      54.492  36.850  46.648  1.00  0.00           O
ATOM   1150  N   THR    75      53.450  35.098  47.475  1.00  0.00           N
ATOM   1151  H   THR    75      52.979  34.663  48.256  1.00  0.00           H
ATOM   1152  CA  THR    75      53.696  34.212  46.300  1.00  0.00           C
ATOM   1153  HA  THR    75      54.181  34.715  45.464  1.00  0.00           H
ATOM   1154  CB  THR    75      54.750  33.197  46.788  1.00  0.00           C
ATOM   1155  HB  THR    75      54.523  32.793  47.775  1.00  0.00           H
ATOM   1156  CG2 THR    75      54.848  32.011  45.878  1.00  0.00           C
ATOM   1157 HG21 THR    75      55.870  31.645  45.991  1.00  0.00           H
ATOM   1158 HG22 THR    75      54.151  31.265  46.261  1.00  0.00           H
ATOM   1159 HG23 THR    75      54.792  32.262  44.819  1.00  0.00           H
ATOM   1160  OG1 THR    75      56.089  33.876  46.744  1.00  0.00           O
ATOM   1161  HG1 THR    75      56.089  34.495  47.478  1.00  0.00           H
ATOM   1162  C   THR    75      52.392  33.446  45.928  1.00  0.00           C
ATOM   1163  O   THR    75      51.697  32.860  46.787  1.00  0.00           O
ATOM   1164  N   LEU    76      52.141  33.304  44.634  1.00  0.00           N
ATOM   1165  H   LEU    76      52.834  33.666  43.995  1.00  0.00           H
ATOM   1166  CA  LEU    76      51.233  32.383  44.007  1.00  0.00           C
ATOM   1167  HA  LEU    76      50.285  32.444  44.542  1.00  0.00           H
ATOM   1168  CB  LEU    76      50.779  32.882  42.569  1.00  0.00           C
ATOM   1169  HB2 LEU    76      50.323  33.869  42.645  1.00  0.00           H
ATOM   1170  HB3 LEU    76      51.702  33.113  42.037  1.00  0.00           H
ATOM   1171  CG  LEU    76      49.938  32.037  41.583  1.00  0.00           C
ATOM   1172  HG  LEU    76      50.372  31.040  41.499  1.00  0.00           H
ATOM   1173  CD1 LEU    76      48.534  31.806  42.237  1.00  0.00           C
ATOM   1174 HD11 LEU    76      48.632  31.248  43.167  1.00  0.00           H
ATOM   1175 HD12 LEU    76      47.957  32.703  42.466  1.00  0.00           H
ATOM   1176 HD13 LEU    76      48.028  31.148  41.531  1.00  0.00           H
ATOM   1177  CD2 LEU    76      49.873  32.681  40.184  1.00  0.00           C
ATOM   1178 HD21 LEU    76      50.675  32.184  39.638  1.00  0.00           H
ATOM   1179 HD22 LEU    76      48.890  32.594  39.721  1.00  0.00           H
ATOM   1180 HD23 LEU    76      50.181  33.714  40.347  1.00  0.00           H
ATOM   1181  C   LEU    76      51.773  30.943  44.024  1.00  0.00           C
ATOM   1182  O   LEU    76      52.940  30.639  43.694  1.00  0.00           O
ATOM   1183  N   MET    77      50.877  30.072  44.351  1.00  0.00           N
ATOM   1184  H   MET    77      49.986  30.450  44.641  1.00  0.00           H
ATOM   1185  CA  MET    77      51.091  28.618  44.504  1.00  0.00           C
ATOM   1186  HA  MET    77      51.934  28.226  43.935  1.00  0.00           H
ATOM   1187  CB  MET    77      51.236  28.349  45.967  1.00  0.00           C
ATOM   1188  HB2 MET    77      50.328  28.662  46.482  1.00  0.00           H
ATOM   1189  HB3 MET    77      51.302  27.281  46.175  1.00  0.00           H
ATOM   1190  CG  MET    77      52.468  28.995  46.619  1.00  0.00           C
ATOM   1191  HG2 MET    77      53.359  28.926  45.996  1.00  0.00           H
ATOM   1192  HG3 MET    77      52.174  30.014  46.869  1.00  0.00           H
ATOM   1193  SD  MET    77      53.006  28.177  48.212  1.00  0.00           S
ATOM   1194  CE  MET    77      53.850  26.688  47.581  1.00  0.00           C
ATOM   1195  HE1 MET    77      53.221  26.122  46.894  1.00  0.00           H
ATOM   1196  HE2 MET    77      54.739  27.006  47.035  1.00  0.00           H
ATOM   1197  HE3 MET    77      54.256  26.123  48.419  1.00  0.00           H
ATOM   1198  C   MET    77      49.871  27.926  43.995  1.00  0.00           C
ATOM   1199  O   MET    77      48.785  28.543  43.910  1.00  0.00           O
ATOM   1200  N   SER    78      50.034  26.615  43.578  1.00  0.00           N
ATOM   1201  H   SER    78      50.930  26.165  43.691  1.00  0.00           H
ATOM   1202  CA  SER    78      48.910  25.718  43.431  1.00  0.00           C
ATOM   1203  HA  SER    78      48.090  26.315  43.829  1.00  0.00           H
ATOM   1204  CB  SER    78      48.677  25.486  41.927  1.00  0.00           C
ATOM   1205  HB2 SER    78      47.679  25.049  41.934  1.00  0.00           H
ATOM   1206  HB3 SER    78      48.667  26.435  41.392  1.00  0.00           H
ATOM   1207  OG  SER    78      49.371  24.533  41.265  1.00  0.00           O
ATOM   1208  HG  SER    78      49.931  24.969  40.619  1.00  0.00           H
ATOM   1209  C   SER    78      48.967  24.366  44.182  1.00  0.00           C
ATOM   1210  O   SER    78      50.035  23.777  44.410  1.00  0.00           O
ATOM   1211  N   CYS    79      47.791  23.772  44.501  1.00  0.00           N
ATOM   1212  H   CYS    79      46.894  24.220  44.376  1.00  0.00           H
ATOM   1213  CA  CYS    79      47.763  22.345  44.926  1.00  0.00           C
ATOM   1214  HA  CYS    79      48.655  21.797  44.625  1.00  0.00           H
ATOM   1215  CB  CYS    79      47.726  22.362  46.430  1.00  0.00           C
ATOM   1216  HB2 CYS    79      48.189  21.459  46.830  1.00  0.00           H
ATOM   1217  HB3 CYS    79      48.270  23.197  46.872  1.00  0.00           H
ATOM   1218  SG  CYS    79      46.139  22.600  47.151  1.00  0.00           S
ATOM   1219  HG  CYS    79      45.525  21.636  46.458  1.00  0.00           H
ATOM   1220  C   CYS    79      46.583  21.629  44.288  1.00  0.00           C
ATOM   1221  O   CYS    79      45.717  22.241  43.670  1.00  0.00           O
ATOM   1222  N   PRO    80      46.469  20.328  44.417  1.00  0.00           N
ATOM   1223  CD  PRO    80      47.546  19.359  44.753  1.00  0.00           C
ATOM   1224  HD2 PRO    80      47.817  19.299  45.807  1.00  0.00           H
ATOM   1225  HD3 PRO    80      48.489  19.584  44.255  1.00  0.00           H
ATOM   1226  CG  PRO    80      46.986  18.026  44.079  1.00  0.00           C
ATOM   1227  HG2 PRO    80      47.390  17.120  44.530  1.00  0.00           H
ATOM   1228  HG3 PRO    80      47.158  18.057  43.002  1.00  0.00           H
ATOM   1229  CB  PRO    80      45.493  18.193  44.344  1.00  0.00           C
ATOM   1230  HB2 PRO    80      45.321  17.980  45.398  1.00  0.00           H
ATOM   1231  HB3 PRO    80      44.932  17.462  43.761  1.00  0.00           H
ATOM   1232  CA  PRO    80      45.245  19.603  43.932  1.00  0.00           C
ATOM   1233  HA  PRO    80      45.228  19.747  42.852  1.00  0.00           H
ATOM   1234  C   PRO    80      43.947  20.141  44.609  1.00  0.00           C
ATOM   1235  O   PRO    80      43.972  20.748  45.706  1.00  0.00           O
ATOM   1236  N   VAL    81      42.785  20.000  43.910  1.00  0.00           N
ATOM   1237  H   VAL    81      42.793  19.579  42.993  1.00  0.00           H
ATOM   1238  CA  VAL    81      41.480  20.233  44.551  1.00  0.00           C
ATOM   1239  HA  VAL    81      41.457  21.230  44.991  1.00  0.00           H
ATOM   1240  CB  VAL    81      40.376  20.094  43.512  1.00  0.00           C
ATOM   1241  HB  VAL    81      40.697  20.710  42.671  1.00  0.00           H
ATOM   1242  CG1 VAL    81      40.137  18.729  42.976  1.00  0.00           C
ATOM   1243 HG11 VAL    81      40.968  18.370  42.369  1.00  0.00           H
ATOM   1244 HG12 VAL    81      39.970  18.097  43.848  1.00  0.00           H
ATOM   1245 HG13 VAL    81      39.291  18.668  42.292  1.00  0.00           H
ATOM   1246  CG2 VAL    81      39.036  20.713  44.054  1.00  0.00           C
ATOM   1247 HG21 VAL    81      38.355  20.937  43.234  1.00  0.00           H
ATOM   1248 HG22 VAL    81      38.442  19.966  44.583  1.00  0.00           H
ATOM   1249 HG23 VAL    81      39.225  21.643  44.591  1.00  0.00           H
ATOM   1250  C   VAL    81      41.295  19.323  45.852  1.00  0.00           C
ATOM   1251  O   VAL    81      41.775  18.182  45.843  1.00  0.00           O
ATOM   1252  N   GLY    82      40.725  19.872  46.903  1.00  0.00           N
ATOM   1253  H   GLY    82      40.434  20.837  46.832  1.00  0.00           H
ATOM   1254  CA  GLY    82      40.475  19.188  48.207  1.00  0.00           C
ATOM   1255  HA2 GLY    82      39.944  19.868  48.873  1.00  0.00           H
ATOM   1256  HA3 GLY    82      39.900  18.279  48.027  1.00  0.00           H
ATOM   1257  C   GLY    82      41.688  18.805  48.995  1.00  0.00           C
ATOM   1258  O   GLY    82      41.600  17.826  49.781  1.00  0.00           O
ATOM   1259  N   GLU    83      42.816  19.484  48.800  1.00  0.00           N
ATOM   1260  H   GLU    83      42.823  20.154  48.045  1.00  0.00           H
ATOM   1261  CA  GLU    83      44.023  19.441  49.614  1.00  0.00           C
ATOM   1262  HA  GLU    83      43.943  18.581  50.280  1.00  0.00           H
ATOM   1263  CB  GLU    83      45.300  19.265  48.759  1.00  0.00           C
ATOM   1264  HB2 GLU    83      45.225  19.965  47.927  1.00  0.00           H
ATOM   1265  HB3 GLU    83      46.198  19.453  49.348  1.00  0.00           H
ATOM   1266  CG  GLU    83      45.505  17.884  48.250  1.00  0.00           C
ATOM   1267  HG2 GLU    83      44.632  17.555  47.686  1.00  0.00           H
ATOM   1268  HG3 GLU    83      46.277  17.944  47.482  1.00  0.00           H
ATOM   1269  CD  GLU    83      45.858  16.853  49.297  1.00  0.00           C
ATOM   1270  OE1 GLU    83      45.991  17.141  50.501  1.00  0.00           O
ATOM   1271  OE2 GLU    83      46.187  15.691  48.997  1.00  0.00           O
ATOM   1272  C   GLU    83      44.106  20.688  50.449  1.00  0.00           C
ATOM   1273  O   GLU    83      43.863  21.797  49.929  1.00  0.00           O
ATOM   1274  N   ALA    84      44.430  20.515  51.734  1.00  0.00           N
ATOM   1275  H   ALA    84      44.414  19.599  52.161  1.00  0.00           H
ATOM   1276  CA  ALA    84      44.878  21.641  52.568  1.00  0.00           C
ATOM   1277  HA  ALA    84      44.171  22.431  52.310  1.00  0.00           H
ATOM   1278  CB  ALA    84      44.907  21.138  54.046  1.00  0.00           C
ATOM   1279  HB1 ALA    84      45.169  22.002  54.657  1.00  0.00           H
ATOM   1280  HB2 ALA    84      43.940  20.927  54.503  1.00  0.00           H
ATOM   1281  HB3 ALA    84      45.628  20.331  54.188  1.00  0.00           H
ATOM   1282  C   ALA    84      46.259  22.054  52.028  1.00  0.00           C
ATOM   1283  O   ALA    84      47.281  21.313  52.140  1.00  0.00           O
ATOM   1284  N   PRO    85      46.423  23.223  51.480  1.00  0.00           N
ATOM   1285  CD  PRO    85      45.434  24.315  51.502  1.00  0.00           C
ATOM   1286  HD2 PRO    85      44.968  24.474  52.475  1.00  0.00           H
ATOM   1287  HD3 PRO    85      44.623  24.069  50.816  1.00  0.00           H
ATOM   1288  CG  PRO    85      46.102  25.606  51.151  1.00  0.00           C
ATOM   1289  HG2 PRO    85      46.348  26.224  52.015  1.00  0.00           H
ATOM   1290  HG3 PRO    85      45.534  26.220  50.452  1.00  0.00           H
ATOM   1291  CB  PRO    85      47.285  25.079  50.295  1.00  0.00           C
ATOM   1292  HB2 PRO    85      48.154  25.735  50.312  1.00  0.00           H
ATOM   1293  HB3 PRO    85      47.013  24.934  49.250  1.00  0.00           H
ATOM   1294  CA  PRO    85      47.643  23.683  50.808  1.00  0.00           C
ATOM   1295  HA  PRO    85      47.881  23.057  49.948  1.00  0.00           H
ATOM   1296  C   PRO    85      48.885  23.767  51.649  1.00  0.00           C
ATOM   1297  O   PRO    85      49.151  24.637  52.407  1.00  0.00           O
ATOM   1298  N   SER    86      49.763  22.758  51.490  1.00  0.00           N
ATOM   1299  H   SER    86      49.482  21.968  50.927  1.00  0.00           H
ATOM   1300  CA  SER    86      50.955  22.434  52.319  1.00  0.00           C
ATOM   1301  HA  SER    86      51.027  23.292  52.988  1.00  0.00           H
ATOM   1302  CB  SER    86      50.634  21.156  53.049  1.00  0.00           C
ATOM   1303  HB2 SER    86      49.829  21.303  53.769  1.00  0.00           H
ATOM   1304  HB3 SER    86      50.252  20.447  52.314  1.00  0.00           H
ATOM   1305  OG  SER    86      51.816  20.589  53.732  1.00  0.00           O
ATOM   1306  HG  SER    86      51.896  20.986  54.602  1.00  0.00           H
ATOM   1307  C   SER    86      52.257  22.304  51.594  1.00  0.00           C
ATOM   1308  O   SER    86      52.260  21.786  50.541  1.00  0.00           O
ATOM   1309  N   PRO    87      53.422  22.773  52.112  1.00  0.00           N
ATOM   1310  CD  PRO    87      53.522  23.281  53.491  1.00  0.00           C
ATOM   1311  HD2 PRO    87      52.754  22.988  54.207  1.00  0.00           H
ATOM   1312  HD3 PRO    87      53.604  24.366  53.563  1.00  0.00           H
ATOM   1313  CG  PRO    87      54.872  22.773  54.039  1.00  0.00           C
ATOM   1314  HG2 PRO    87      54.797  21.751  54.410  1.00  0.00           H
ATOM   1315  HG3 PRO    87      55.316  23.413  54.802  1.00  0.00           H
ATOM   1316  CB  PRO    87      55.695  22.726  52.755  1.00  0.00           C
ATOM   1317  HB2 PRO    87      56.439  21.933  52.679  1.00  0.00           H
ATOM   1318  HB3 PRO    87      56.138  23.717  52.671  1.00  0.00           H
ATOM   1319  CA  PRO    87      54.719  22.497  51.610  1.00  0.00           C
ATOM   1320  HA  PRO    87      54.960  23.207  50.818  1.00  0.00           H
ATOM   1321  C   PRO    87      54.925  21.090  51.030  1.00  0.00           C
ATOM   1322  O   PRO    87      55.869  20.905  50.252  1.00  0.00           O
ATOM   1323  N   TYR    88      54.106  20.120  51.484  1.00  0.00           N
ATOM   1324  H   TYR    88      53.384  20.319  52.162  1.00  0.00           H
ATOM   1325  CA  TYR    88      54.220  18.734  51.085  1.00  0.00           C
ATOM   1326  HA  TYR    88      55.228  18.735  50.672  1.00  0.00           H
ATOM   1327  CB  TYR    88      54.288  17.797  52.328  1.00  0.00           C
ATOM   1328  HB2 TYR    88      53.246  17.539  52.517  1.00  0.00           H
ATOM   1329  HB3 TYR    88      54.741  16.859  52.008  1.00  0.00           H
ATOM   1330  CG  TYR    88      55.053  18.334  53.549  1.00  0.00           C
ATOM   1331  CD1 TYR    88      54.442  18.002  54.813  1.00  0.00           C
ATOM   1332  HD1 TYR    88      53.486  17.500  54.820  1.00  0.00           H
ATOM   1333  CE1 TYR    88      55.102  18.401  55.953  1.00  0.00           C
ATOM   1334  HE1 TYR    88      54.522  18.376  56.864  1.00  0.00           H
ATOM   1335  CZ  TYR    88      56.343  19.073  55.865  1.00  0.00           C
ATOM   1336  OH  TYR    88      56.972  19.610  56.909  1.00  0.00           O
ATOM   1337  HH  TYR    88      56.316  20.023  57.476  1.00  0.00           H
ATOM   1338  CE2 TYR    88      56.941  19.284  54.603  1.00  0.00           C
ATOM   1339  HE2 TYR    88      57.877  19.824  54.583  1.00  0.00           H
ATOM   1340  CD2 TYR    88      56.288  18.976  53.450  1.00  0.00           C
ATOM   1341  HD2 TYR    88      56.594  19.248  52.451  1.00  0.00           H
ATOM   1342  C   TYR    88      53.281  18.263  49.933  1.00  0.00           C
ATOM   1343  O   TYR    88      53.438  17.140  49.505  1.00  0.00           O
ATOM   1344  N   ASN    89      52.366  19.109  49.389  1.00  0.00           N
ATOM   1345  H   ASN    89      52.426  20.082  49.654  1.00  0.00           H
ATOM   1346  CA  ASN    89      51.382  18.719  48.319  1.00  0.00           C
ATOM   1347  HA  ASN    89      51.747  17.884  47.722  1.00  0.00           H
ATOM   1348  CB  ASN    89      50.011  18.445  49.053  1.00  0.00           C
ATOM   1349  HB2 ASN    89      49.274  18.106  48.326  1.00  0.00           H
ATOM   1350  HB3 ASN    89      50.138  17.630  49.766  1.00  0.00           H
ATOM   1351  CG  ASN    89      49.377  19.579  49.766  1.00  0.00           C
ATOM   1352  OD1 ASN    89      49.542  20.789  49.489  1.00  0.00           O
ATOM   1353  ND2 ASN    89      48.390  19.314  50.521  1.00  0.00           N
ATOM   1354 HD21 ASN    89      47.814  20.045  50.915  1.00  0.00           H
ATOM   1355 HD22 ASN    89      48.341  18.336  50.770  1.00  0.00           H
ATOM   1356  C   ASN    89      51.199  19.839  47.309  1.00  0.00           C
ATOM   1357  O   ASN    89      50.576  19.500  46.346  1.00  0.00           O
ATOM   1358  N   SER    90      51.598  21.045  47.548  1.00  0.00           N
ATOM   1359  H   SER    90      52.022  21.125  48.461  1.00  0.00           H
ATOM   1360  CA  SER    90      51.504  22.268  46.687  1.00  0.00           C
ATOM   1361  HA  SER    90      50.613  22.198  46.063  1.00  0.00           H
ATOM   1362  CB  SER    90      51.376  23.481  47.633  1.00  0.00           C
ATOM   1363  HB2 SER    90      52.251  23.493  48.283  1.00  0.00           H
ATOM   1364  HB3 SER    90      51.330  24.403  47.051  1.00  0.00           H
ATOM   1365  OG  SER    90      50.206  23.381  48.403  1.00  0.00           O
ATOM   1366  HG  SER    90      50.028  22.520  48.790  1.00  0.00           H
ATOM   1367  C   SER    90      52.752  22.438  45.760  1.00  0.00           C
ATOM   1368  O   SER    90      53.819  21.814  46.042  1.00  0.00           O
ATOM   1369  N   ARG    91      52.698  23.257  44.677  1.00  0.00           N
ATOM   1370  H   ARG    91      51.800  23.691  44.511  1.00  0.00           H
ATOM   1371  CA  ARG    91      53.883  23.703  43.851  1.00  0.00           C
ATOM   1372  HA  ARG    91      54.764  23.341  44.383  1.00  0.00           H
ATOM   1373  CB  ARG    91      53.786  22.954  42.561  1.00  0.00           C
ATOM   1374  HB2 ARG    91      54.719  23.028  42.002  1.00  0.00           H
ATOM   1375  HB3 ARG    91      53.559  21.945  42.905  1.00  0.00           H
ATOM   1376  CG  ARG    91      52.666  23.530  41.693  1.00  0.00           C
ATOM   1377  HG2 ARG    91      51.704  23.598  42.200  1.00  0.00           H
ATOM   1378  HG3 ARG    91      53.053  24.466  41.290  1.00  0.00           H
ATOM   1379  CD  ARG    91      52.397  22.406  40.615  1.00  0.00           C
ATOM   1380  HD2 ARG    91      53.398  22.111  40.298  1.00  0.00           H
ATOM   1381  HD3 ARG    91      51.796  21.601  41.039  1.00  0.00           H
ATOM   1382  NE  ARG    91      51.548  22.883  39.482  1.00  0.00           N
ATOM   1383  HE  ARG    91      51.311  23.865  39.477  1.00  0.00           H
ATOM   1384  CZ  ARG    91      51.129  22.170  38.409  1.00  0.00           C
ATOM   1385  NH1 ARG    91      50.561  22.720  37.443  1.00  0.00           N
ATOM   1386 HH11 ARG    91      50.693  23.720  37.466  1.00  0.00           H
ATOM   1387 HH12 ARG    91      50.529  22.164  36.600  1.00  0.00           H
ATOM   1388  NH2 ARG    91      51.335  20.931  38.363  1.00  0.00           N
ATOM   1389 HH21 ARG    91      51.886  20.593  39.140  1.00  0.00           H
ATOM   1390 HH22 ARG    91      51.215  20.383  37.524  1.00  0.00           H
ATOM   1391  C   ARG    91      53.842  25.196  43.705  1.00  0.00           C
ATOM   1392  O   ARG    91      52.741  25.814  43.670  1.00  0.00           O
ATOM   1393  N   PHE    92      55.041  25.794  43.754  1.00  0.00           N
ATOM   1394  H   PHE    92      55.860  25.230  43.927  1.00  0.00           H
ATOM   1395  CA  PHE    92      55.194  27.246  43.362  1.00  0.00           C
ATOM   1396  HA  PHE    92      54.461  27.839  43.909  1.00  0.00           H
ATOM   1397  CB  PHE    92      56.604  27.669  43.647  1.00  0.00           C
ATOM   1398  HB2 PHE    92      56.788  27.697  44.721  1.00  0.00           H
ATOM   1399  HB3 PHE    92      57.276  26.924  43.223  1.00  0.00           H
ATOM   1400  CG  PHE    92      56.995  28.919  42.882  1.00  0.00           C
ATOM   1401  CD1 PHE    92      56.826  30.097  43.606  1.00  0.00           C
ATOM   1402  HD1 PHE    92      56.399  30.036  44.595  1.00  0.00           H
ATOM   1403  CE1 PHE    92      57.369  31.292  43.210  1.00  0.00           C
ATOM   1404  HE1 PHE    92      57.112  32.225  43.689  1.00  0.00           H
ATOM   1405  CZ  PHE    92      58.020  31.314  41.947  1.00  0.00           C
ATOM   1406  HZ  PHE    92      58.372  32.273  41.595  1.00  0.00           H
ATOM   1407  CE2 PHE    92      58.337  30.110  41.284  1.00  0.00           C
ATOM   1408  HE2 PHE    92      58.874  30.079  40.347  1.00  0.00           H
ATOM   1409  CD2 PHE    92      57.767  28.922  41.736  1.00  0.00           C
ATOM   1410  HD2 PHE    92      57.893  28.020  41.157  1.00  0.00           H
ATOM   1411  C   PHE    92      54.656  27.514  41.939  1.00  0.00           C
ATOM   1412  O   PHE    92      54.588  26.621  41.098  1.00  0.00           O
ATOM   1413  N   GLU    93      54.204  28.763  41.719  1.00  0.00           N
ATOM   1414  H   GLU    93      54.223  29.399  42.504  1.00  0.00           H
ATOM   1415  CA  GLU    93      53.682  29.273  40.346  1.00  0.00           C
ATOM   1416  HA  GLU    93      54.040  28.550  39.613  1.00  0.00           H
ATOM   1417  CB  GLU    93      52.154  29.296  40.266  1.00  0.00           C
ATOM   1418  HB2 GLU    93      51.869  30.005  41.043  1.00  0.00           H
ATOM   1419  HB3 GLU    93      51.865  29.822  39.355  1.00  0.00           H
ATOM   1420  CG  GLU    93      51.454  27.919  40.515  1.00  0.00           C
ATOM   1421  HG2 GLU    93      51.915  27.450  41.384  1.00  0.00           H
ATOM   1422  HG3 GLU    93      50.394  27.952  40.768  1.00  0.00           H
ATOM   1423  CD  GLU    93      51.682  26.893  39.406  1.00  0.00           C
ATOM   1424  OE1 GLU    93      52.365  27.160  38.412  1.00  0.00           O
ATOM   1425  OE2 GLU    93      51.002  25.796  39.480  1.00  0.00           O
ATOM   1426  C   GLU    93      54.332  30.622  39.960  1.00  0.00           C
ATOM   1427  O   GLU    93      54.822  30.722  38.819  1.00  0.00           O
ATOM   1428  N   SER    94      54.318  31.626  40.802  1.00  0.00           N
ATOM   1429  H   SER    94      53.879  31.395  41.682  1.00  0.00           H
ATOM   1430  CA  SER    94      55.118  32.841  40.715  1.00  0.00           C
ATOM   1431  HA  SER    94      56.134  32.511  40.498  1.00  0.00           H
ATOM   1432  CB  SER    94      54.511  33.776  39.732  1.00  0.00           C
ATOM   1433  HB2 SER    94      53.427  33.699  39.649  1.00  0.00           H
ATOM   1434  HB3 SER    94      54.820  34.795  39.964  1.00  0.00           H
ATOM   1435  OG  SER    94      55.045  33.373  38.465  1.00  0.00           O
ATOM   1436  HG  SER    94      54.874  32.443  38.294  1.00  0.00           H
ATOM   1437  C   SER    94      55.116  33.547  42.061  1.00  0.00           C
ATOM   1438  O   SER    94      54.182  33.450  42.821  1.00  0.00           O
ATOM   1439  N   VAL    95      56.118  34.370  42.408  1.00  0.00           N
ATOM   1440  H   VAL    95      56.881  34.396  41.748  1.00  0.00           H
ATOM   1441  CA  VAL    95      55.986  35.399  43.442  1.00  0.00           C
ATOM   1442  HA  VAL    95      55.822  34.940  44.417  1.00  0.00           H
ATOM   1443  CB  VAL    95      57.240  36.264  43.617  1.00  0.00           C
ATOM   1444  HB  VAL    95      57.496  36.786  42.694  1.00  0.00           H
ATOM   1445  CG1 VAL    95      57.057  37.403  44.694  1.00  0.00           C
ATOM   1446 HG11 VAL    95      57.609  37.173  45.605  1.00  0.00           H
ATOM   1447 HG12 VAL    95      57.482  38.264  44.177  1.00  0.00           H
ATOM   1448 HG13 VAL    95      56.050  37.683  45.004  1.00  0.00           H
ATOM   1449  CG2 VAL    95      58.476  35.369  43.931  1.00  0.00           C
ATOM   1450 HG21 VAL    95      58.591  34.808  43.004  1.00  0.00           H
ATOM   1451 HG22 VAL    95      59.387  35.965  43.988  1.00  0.00           H
ATOM   1452 HG23 VAL    95      58.360  34.837  44.876  1.00  0.00           H
ATOM   1453  C   VAL    95      54.824  36.327  43.026  1.00  0.00           C
ATOM   1454  O   VAL    95      54.775  36.774  41.921  1.00  0.00           O
ATOM   1455  N   ALA    96      53.806  36.511  43.901  1.00  0.00           N
ATOM   1456  H   ALA    96      53.862  36.131  44.836  1.00  0.00           H
ATOM   1457  CA  ALA    96      52.632  37.473  43.645  1.00  0.00           C
ATOM   1458  HA  ALA    96      52.965  38.347  43.086  1.00  0.00           H
ATOM   1459  CB  ALA    96      51.686  36.680  42.765  1.00  0.00           C
ATOM   1460  HB1 ALA    96      52.081  36.534  41.759  1.00  0.00           H
ATOM   1461  HB2 ALA    96      51.514  35.688  43.182  1.00  0.00           H
ATOM   1462  HB3 ALA    96      50.689  37.085  42.589  1.00  0.00           H
ATOM   1463  C   ALA    96      51.759  37.919  44.839  1.00  0.00           C
ATOM   1464  O   ALA    96      51.583  37.226  45.855  1.00  0.00           O
ATOM   1465  N   TRP    97      51.236  39.167  44.719  1.00  0.00           N
ATOM   1466  H   TRP    97      51.537  39.659  43.889  1.00  0.00           H
ATOM   1467  CA  TRP    97      50.156  39.800  45.410  1.00  0.00           C
ATOM   1468  HA  TRP    97      49.809  39.090  46.160  1.00  0.00           H
ATOM   1469  CB  TRP    97      50.624  41.107  46.176  1.00  0.00           C
ATOM   1470  HB2 TRP    97      49.777  41.531  46.716  1.00  0.00           H
ATOM   1471  HB3 TRP    97      51.417  40.831  46.872  1.00  0.00           H
ATOM   1472  CG  TRP    97      51.395  42.129  45.401  1.00  0.00           C
ATOM   1473  CD1 TRP    97      52.640  42.539  45.753  1.00  0.00           C
ATOM   1474  HD1 TRP    97      53.339  42.003  46.377  1.00  0.00           H
ATOM   1475  NE1 TRP    97      52.922  43.629  45.012  1.00  0.00           N
ATOM   1476  HE1 TRP    97      53.772  44.166  45.104  1.00  0.00           H
ATOM   1477  CE2 TRP    97      51.926  43.975  44.098  1.00  0.00           C
ATOM   1478  CZ2 TRP    97      51.775  44.914  43.135  1.00  0.00           C
ATOM   1479  HZ2 TRP    97      52.576  45.603  42.909  1.00  0.00           H
ATOM   1480  CH2 TRP    97      50.594  44.929  42.356  1.00  0.00           C
ATOM   1481  HH2 TRP    97      50.477  45.580  41.503  1.00  0.00           H
ATOM   1482  CZ3 TRP    97      49.419  44.279  42.817  1.00  0.00           C
ATOM   1483  HZ3 TRP    97      48.448  44.440  42.374  1.00  0.00           H
ATOM   1484  CE3 TRP    97      49.591  43.355  43.852  1.00  0.00           C
ATOM   1485  HE3 TRP    97      48.685  42.839  44.136  1.00  0.00           H
ATOM   1486  CD2 TRP    97      50.870  43.078  44.433  1.00  0.00           C
ATOM   1487  C   TRP    97      48.898  39.914  44.602  1.00  0.00           C
ATOM   1488  O   TRP    97      47.908  40.185  45.239  1.00  0.00           O
ATOM   1489  N   SER    98      48.883  39.605  43.298  1.00  0.00           N
ATOM   1490  H   SER    98      49.805  39.586  42.887  1.00  0.00           H
ATOM   1491  CA  SER    98      47.693  39.534  42.447  1.00  0.00           C
ATOM   1492  HA  SER    98      46.867  39.239  43.095  1.00  0.00           H
ATOM   1493  CB  SER    98      47.408  40.846  41.762  1.00  0.00           C
ATOM   1494  HB2 SER    98      47.315  41.596  42.547  1.00  0.00           H
ATOM   1495  HB3 SER    98      48.258  40.986  41.094  1.00  0.00           H
ATOM   1496  OG  SER    98      46.301  40.873  40.870  1.00  0.00           O
ATOM   1497  HG  SER    98      45.534  40.699  41.420  1.00  0.00           H
ATOM   1498  C   SER    98      47.835  38.421  41.411  1.00  0.00           C
ATOM   1499  O   SER    98      48.908  38.271  40.872  1.00  0.00           O
ATOM   1500  N   ALA    99      46.783  37.639  41.204  1.00  0.00           N
ATOM   1501  H   ALA    99      45.924  37.777  41.718  1.00  0.00           H
ATOM   1502  CA  ALA    99      46.864  36.369  40.411  1.00  0.00           C
ATOM   1503  HA  ALA    99      47.528  36.570  39.571  1.00  0.00           H
ATOM   1504  CB  ALA    99      47.458  35.208  41.319  1.00  0.00           C
ATOM   1505  HB1 ALA    99      47.519  34.290  40.735  1.00  0.00           H
ATOM   1506  HB2 ALA    99      48.463  35.544  41.574  1.00  0.00           H
ATOM   1507  HB3 ALA    99      46.816  35.214  42.200  1.00  0.00           H
ATOM   1508  C   ALA    99      45.547  35.917  39.685  1.00  0.00           C
ATOM   1509  O   ALA    99      44.450  36.169  40.078  1.00  0.00           O
ATOM   1510  N   SER   100      45.818  35.081  38.675  1.00  0.00           N
ATOM   1511  H   SER   100      46.749  35.013  38.289  1.00  0.00           H
ATOM   1512  CA  SER   100      44.804  34.304  37.918  1.00  0.00           C
ATOM   1513  HA  SER   100      43.995  33.973  38.570  1.00  0.00           H
ATOM   1514  CB  SER   100      44.253  35.260  36.850  1.00  0.00           C
ATOM   1515  HB2 SER   100      44.023  36.234  37.280  1.00  0.00           H
ATOM   1516  HB3 SER   100      45.053  35.299  36.109  1.00  0.00           H
ATOM   1517  OG  SER   100      43.165  34.625  36.307  1.00  0.00           O
ATOM   1518  HG  SER   100      42.398  34.549  36.880  1.00  0.00           H
ATOM   1519  C   SER   100      45.461  32.990  37.306  1.00  0.00           C
ATOM   1520  O   SER   100      46.675  32.877  37.244  1.00  0.00           O
ATOM   1521  N   ALA   101      44.586  32.063  36.815  1.00  0.00           N
ATOM   1522  H   ALA   101      43.605  32.297  36.764  1.00  0.00           H
ATOM   1523  CA  ALA   101      45.003  30.854  36.247  1.00  0.00           C
ATOM   1524  HA  ALA   101      45.764  31.101  35.506  1.00  0.00           H
ATOM   1525  CB  ALA   101      45.614  29.837  37.275  1.00  0.00           C
ATOM   1526  HB1 ALA   101      44.856  29.347  37.884  1.00  0.00           H
ATOM   1527  HB2 ALA   101      46.126  29.042  36.731  1.00  0.00           H
ATOM   1528  HB3 ALA   101      46.274  30.259  38.033  1.00  0.00           H
ATOM   1529  C   ALA   101      43.863  30.126  35.476  1.00  0.00           C
ATOM   1530  O   ALA   101      42.731  29.928  35.929  1.00  0.00           O
ATOM   1531  N   CYX   102      44.186  29.596  34.315  1.00  0.00           N
ATOM   1532  H   CYX   102      45.140  29.749  34.023  1.00  0.00           H
ATOM   1533  CA  CYX   102      43.306  28.879  33.317  1.00  0.00           C
ATOM   1534  HA  CYX   102      42.519  28.250  33.733  1.00  0.00           H
ATOM   1535  CB  CYX   102      42.609  29.894  32.334  1.00  0.00           C
ATOM   1536  HB2 CYX   102      42.154  29.252  31.580  1.00  0.00           H
ATOM   1537  HB3 CYX   102      41.821  30.330  32.949  1.00  0.00           H
ATOM   1538  SG  CYX   102      43.614  31.157  31.550  1.00  0.00           S
ATOM   1539  C   CYX   102      44.160  27.944  32.478  1.00  0.00           C
ATOM   1540  O   CYX   102      45.386  27.828  32.646  1.00  0.00           O
ATOM   1541  N   HIE   103      43.442  27.166  31.642  1.00  0.00           N
ATOM   1542  H   HIE   103      42.495  27.416  31.396  1.00  0.00           H
ATOM   1543  CA  HIE   103      44.052  26.106  30.786  1.00  0.00           C
ATOM   1544  HA  HIE   103      45.122  26.291  30.680  1.00  0.00           H
ATOM   1545  CB  HIE   103      43.895  24.746  31.461  1.00  0.00           C
ATOM   1546  HB2 HIE   103      44.281  24.931  32.464  1.00  0.00           H
ATOM   1547  HB3 HIE   103      42.852  24.431  31.456  1.00  0.00           H
ATOM   1548  CG  HIE   103      44.694  23.615  30.857  1.00  0.00           C
ATOM   1549  ND1 HIE   103      44.266  22.901  29.754  1.00  0.00           N
ATOM   1550  CE1 HIE   103      45.122  21.864  29.549  1.00  0.00           C
ATOM   1551  HE1 HIE   103      45.026  21.101  28.792  1.00  0.00           H
ATOM   1552  NE2 HIE   103      45.985  21.801  30.598  1.00  0.00           N
ATOM   1553  HE2 HIE   103      46.668  21.104  30.859  1.00  0.00           H
ATOM   1554  CD2 HIE   103      45.712  22.928  31.374  1.00  0.00           C
ATOM   1555  HD2 HIE   103      46.139  23.207  32.327  1.00  0.00           H
ATOM   1556  C   HIE   103      43.423  26.107  29.355  1.00  0.00           C
ATOM   1557  O   HIE   103      42.243  25.989  29.089  1.00  0.00           O
ATOM   1558  N   ASP   104      44.302  26.281  28.422  1.00  0.00           N
ATOM   1559  H   ASP   104      45.232  26.450  28.779  1.00  0.00           H
ATOM   1560  CA  ASP   104      43.965  26.376  27.031  1.00  0.00           C
ATOM   1561  HA  ASP   104      43.091  27.015  26.915  1.00  0.00           H
ATOM   1562  CB  ASP   104      45.079  27.145  26.213  1.00  0.00           C
ATOM   1563  HB2 ASP   104      44.719  27.301  25.196  1.00  0.00           H
ATOM   1564  HB3 ASP   104      45.190  28.151  26.618  1.00  0.00           H
ATOM   1565  CG  ASP   104      46.493  26.500  26.113  1.00  0.00           C
ATOM   1566  OD1 ASP   104      47.324  27.132  25.450  1.00  0.00           O
ATOM   1567  OD2 ASP   104      46.758  25.414  26.593  1.00  0.00           O
ATOM   1568  C   ASP   104      43.752  25.033  26.332  1.00  0.00           C
ATOM   1569  O   ASP   104      43.199  25.033  25.171  1.00  0.00           O
ATOM   1570  N   GLY   105      44.076  23.905  26.878  1.00  0.00           N
ATOM   1571  H   GLY   105      44.308  23.862  27.860  1.00  0.00           H
ATOM   1572  CA  GLY   105      44.110  22.574  26.220  1.00  0.00           C
ATOM   1573  HA2 GLY   105      43.543  21.903  26.865  1.00  0.00           H
ATOM   1574  HA3 GLY   105      43.576  22.639  25.272  1.00  0.00           H
ATOM   1575  C   GLY   105      45.538  21.938  26.111  1.00  0.00           C
ATOM   1576  O   GLY   105      45.673  20.821  25.566  1.00  0.00           O
ATOM   1577  N   THR   106      46.606  22.648  26.332  1.00  0.00           N
ATOM   1578  H   THR   106      46.534  23.628  26.567  1.00  0.00           H
ATOM   1579  CA  THR   106      47.983  22.035  26.353  1.00  0.00           C
ATOM   1580  HA  THR   106      47.874  20.966  26.171  1.00  0.00           H
ATOM   1581  CB  THR   106      48.769  22.513  25.139  1.00  0.00           C
ATOM   1582  HB  THR   106      48.915  23.592  25.190  1.00  0.00           H
ATOM   1583  CG2 THR   106      50.025  21.670  24.817  1.00  0.00           C
ATOM   1584 HG21 THR   106      50.762  21.749  25.616  1.00  0.00           H
ATOM   1585 HG22 THR   106      49.797  20.606  24.742  1.00  0.00           H
ATOM   1586 HG23 THR   106      50.453  21.923  23.847  1.00  0.00           H
ATOM   1587  OG1 THR   106      48.013  22.243  23.931  1.00  0.00           O
ATOM   1588  HG1 THR   106      47.349  22.933  23.867  1.00  0.00           H
ATOM   1589  C   THR   106      48.790  22.334  27.658  1.00  0.00           C
ATOM   1590  O   THR   106      49.615  21.504  28.154  1.00  0.00           O
ATOM   1591  N   SER   107      48.463  23.397  28.340  1.00  0.00           N
ATOM   1592  H   SER   107      47.736  23.964  27.930  1.00  0.00           H
ATOM   1593  CA  SER   107      49.225  23.892  29.526  1.00  0.00           C
ATOM   1594  HA  SER   107      49.265  22.998  30.150  1.00  0.00           H
ATOM   1595  CB  SER   107      50.676  24.254  29.235  1.00  0.00           C
ATOM   1596  HB2 SER   107      51.267  23.339  29.243  1.00  0.00           H
ATOM   1597  HB3 SER   107      50.724  24.609  28.205  1.00  0.00           H
ATOM   1598  OG  SER   107      51.228  25.244  30.058  1.00  0.00           O
ATOM   1599  HG  SER   107      51.376  24.916  30.949  1.00  0.00           H
ATOM   1600  C   SER   107      48.389  24.916  30.339  1.00  0.00           C
ATOM   1601  O   SER   107      47.444  25.509  29.780  1.00  0.00           O
ATOM   1602  N   TRP   108      48.642  25.085  31.637  1.00  0.00           N
ATOM   1603  H   TRP   108      49.321  24.482  32.080  1.00  0.00           H
ATOM   1604  CA  TRP   108      48.097  26.108  32.494  1.00  0.00           C
ATOM   1605  HA  TRP   108      47.034  26.125  32.254  1.00  0.00           H
ATOM   1606  CB  TRP   108      48.270  25.798  34.020  1.00  0.00           C
ATOM   1607  HB2 TRP   108      49.286  25.709  34.407  1.00  0.00           H
ATOM   1608  HB3 TRP   108      47.941  26.723  34.494  1.00  0.00           H
ATOM   1609  CG  TRP   108      47.580  24.589  34.599  1.00  0.00           C
ATOM   1610  CD1 TRP   108      48.131  23.368  34.761  1.00  0.00           C
ATOM   1611  HD1 TRP   108      49.185  23.186  34.616  1.00  0.00           H
ATOM   1612  NE1 TRP   108      47.246  22.456  35.312  1.00  0.00           N
ATOM   1613  HE1 TRP   108      47.555  21.575  35.695  1.00  0.00           H
ATOM   1614  CE2 TRP   108      46.114  23.071  35.621  1.00  0.00           C
ATOM   1615  CZ2 TRP   108      44.910  22.603  36.266  1.00  0.00           C
ATOM   1616  HZ2 TRP   108      44.844  21.635  36.741  1.00  0.00           H
ATOM   1617  CH2 TRP   108      43.830  23.518  36.367  1.00  0.00           C
ATOM   1618  HH2 TRP   108      42.908  23.183  36.818  1.00  0.00           H
ATOM   1619  CZ3 TRP   108      43.921  24.828  35.793  1.00  0.00           C
ATOM   1620  HZ3 TRP   108      43.024  25.424  35.861  1.00  0.00           H
ATOM   1621  CE3 TRP   108      45.132  25.279  35.240  1.00  0.00           C
ATOM   1622  HE3 TRP   108      45.253  26.279  34.852  1.00  0.00           H
ATOM   1623  CD2 TRP   108      46.236  24.406  35.083  1.00  0.00           C
ATOM   1624  C   TRP   108      48.802  27.479  32.122  1.00  0.00           C
ATOM   1625  O   TRP   108      50.064  27.607  32.116  1.00  0.00           O
ATOM   1626  N   LEU   109      48.033  28.466  31.759  1.00  0.00           N
ATOM   1627  H   LEU   109      47.044  28.263  31.760  1.00  0.00           H
ATOM   1628  CA  LEU   109      48.313  29.879  31.879  1.00  0.00           C
ATOM   1629  HA  LEU   109      49.361  29.977  31.598  1.00  0.00           H
ATOM   1630  CB  LEU   109      47.487  30.682  30.864  1.00  0.00           C
ATOM   1631  HB2 LEU   109      47.553  30.114  29.937  1.00  0.00           H
ATOM   1632  HB3 LEU   109      46.445  30.600  31.175  1.00  0.00           H
ATOM   1633  CG  LEU   109      47.848  32.160  30.692  1.00  0.00           C
ATOM   1634  HG  LEU   109      47.672  32.735  31.602  1.00  0.00           H
ATOM   1635  CD1 LEU   109      49.272  32.457  30.169  1.00  0.00           C
ATOM   1636 HD11 LEU   109      49.563  31.764  29.378  1.00  0.00           H
ATOM   1637 HD12 LEU   109      49.361  33.491  29.835  1.00  0.00           H
ATOM   1638 HD13 LEU   109      49.911  32.286  31.035  1.00  0.00           H
ATOM   1639  CD2 LEU   109      46.873  32.755  29.692  1.00  0.00           C
ATOM   1640 HD21 LEU   109      45.834  32.427  29.705  1.00  0.00           H
ATOM   1641 HD22 LEU   109      46.706  33.827  29.789  1.00  0.00           H
ATOM   1642 HD23 LEU   109      47.149  32.459  28.680  1.00  0.00           H
ATOM   1643  C   LEU   109      48.178  30.363  33.322  1.00  0.00           C
ATOM   1644  O   LEU   109      47.045  30.451  33.758  1.00  0.00           O
ATOM   1645  N   THR   110      49.241  30.753  34.031  1.00  0.00           N
ATOM   1646  H   THR   110      50.130  30.726  33.551  1.00  0.00           H
ATOM   1647  CA  THR   110      49.073  31.304  35.449  1.00  0.00           C
ATOM   1648  HA  THR   110      48.055  31.431  35.817  1.00  0.00           H
ATOM   1649  CB  THR   110      49.735  30.595  36.581  1.00  0.00           C
ATOM   1650  HB  THR   110      49.454  31.095  37.508  1.00  0.00           H
ATOM   1651  CG2 THR   110      49.346  29.186  36.718  1.00  0.00           C
ATOM   1652 HG21 THR   110      50.017  28.577  37.321  1.00  0.00           H
ATOM   1653 HG22 THR   110      48.395  29.292  37.242  1.00  0.00           H
ATOM   1654 HG23 THR   110      49.292  28.710  35.739  1.00  0.00           H
ATOM   1655  OG1 THR   110      51.152  30.602  36.471  1.00  0.00           O
ATOM   1656  HG1 THR   110      51.419  31.388  35.988  1.00  0.00           H
ATOM   1657  C   THR   110      49.709  32.718  35.472  1.00  0.00           C
ATOM   1658  O   THR   110      50.900  32.891  35.113  1.00  0.00           O
ATOM   1659  N   ILE   111      48.967  33.750  35.758  1.00  0.00           N
ATOM   1660  H   ILE   111      48.057  33.538  36.140  1.00  0.00           H
ATOM   1661  CA  ILE   111      49.542  35.112  35.939  1.00  0.00           C
ATOM   1662  HA  ILE   111      50.461  35.247  35.369  1.00  0.00           H
ATOM   1663  CB  ILE   111      48.639  36.239  35.295  1.00  0.00           C
ATOM   1664  HB  ILE   111      47.748  36.296  35.920  1.00  0.00           H
ATOM   1665  CG2 ILE   111      49.305  37.670  35.323  1.00  0.00           C
ATOM   1666 HG21 ILE   111      48.697  38.508  34.982  1.00  0.00           H
ATOM   1667 HG22 ILE   111      49.675  37.898  36.323  1.00  0.00           H
ATOM   1668 HG23 ILE   111      50.059  37.671  34.536  1.00  0.00           H
ATOM   1669  CG1 ILE   111      48.244  36.036  33.774  1.00  0.00           C
ATOM   1670 HG12 ILE   111      47.917  36.962  33.301  1.00  0.00           H
ATOM   1671 HG13 ILE   111      49.144  35.629  33.315  1.00  0.00           H
ATOM   1672  CD1 ILE   111      47.124  34.927  33.500  1.00  0.00           C
ATOM   1673 HD11 ILE   111      46.232  35.253  34.035  1.00  0.00           H
ATOM   1674 HD12 ILE   111      46.971  34.921  32.420  1.00  0.00           H
ATOM   1675 HD13 ILE   111      47.459  33.953  33.857  1.00  0.00           H
ATOM   1676  C   ILE   111      49.902  35.364  37.401  1.00  0.00           C
ATOM   1677  O   ILE   111      48.958  35.209  38.201  1.00  0.00           O
ATOM   1678  N   GLY   112      51.101  35.763  37.714  1.00  0.00           N
ATOM   1679  H   GLY   112      51.723  35.886  36.928  1.00  0.00           H
ATOM   1680  CA  GLY   112      51.488  36.319  39.029  1.00  0.00           C
ATOM   1681  HA2 GLY   112      50.657  36.224  39.729  1.00  0.00           H
ATOM   1682  HA3 GLY   112      52.245  35.694  39.505  1.00  0.00           H
ATOM   1683  C   GLY   112      52.052  37.767  38.972  1.00  0.00           C
ATOM   1684  O   GLY   112      52.982  37.948  38.171  1.00  0.00           O
ATOM   1685  N   ILE   113      51.458  38.710  39.713  1.00  0.00           N
ATOM   1686  H   ILE   113      50.645  38.427  40.240  1.00  0.00           H
ATOM   1687  CA  ILE   113      51.896  40.081  39.899  1.00  0.00           C
ATOM   1688  HA  ILE   113      52.638  40.230  39.115  1.00  0.00           H
ATOM   1689  CB  ILE   113      50.736  41.051  39.690  1.00  0.00           C
ATOM   1690  HB  ILE   113      50.076  41.138  40.554  1.00  0.00           H
ATOM   1691  CG2 ILE   113      51.250  42.474  39.461  1.00  0.00           C
ATOM   1692 HG21 ILE   113      51.979  42.570  38.657  1.00  0.00           H
ATOM   1693 HG22 ILE   113      50.370  43.108  39.357  1.00  0.00           H
ATOM   1694 HG23 ILE   113      51.774  42.886  40.324  1.00  0.00           H
ATOM   1695  CG1 ILE   113      49.825  40.687  38.510  1.00  0.00           C
ATOM   1696 HG12 ILE   113      50.411  40.434  37.625  1.00  0.00           H
ATOM   1697 HG13 ILE   113      49.250  39.835  38.870  1.00  0.00           H
ATOM   1698  CD1 ILE   113      48.824  41.711  38.015  1.00  0.00           C
ATOM   1699 HD11 ILE   113      48.096  41.286  37.325  1.00  0.00           H
ATOM   1700 HD12 ILE   113      48.248  42.084  38.862  1.00  0.00           H
ATOM   1701 HD13 ILE   113      49.373  42.481  37.473  1.00  0.00           H
ATOM   1702  C   ILE   113      52.649  40.336  41.276  1.00  0.00           C
ATOM   1703  O   ILE   113      52.005  40.290  42.337  1.00  0.00           O
ATOM   1704  N   SER   114      53.900  40.799  41.188  1.00  0.00           N
ATOM   1705  H   SER   114      54.259  40.894  40.249  1.00  0.00           H
ATOM   1706  CA  SER   114      54.684  41.316  42.284  1.00  0.00           C
ATOM   1707  HA  SER   114      53.977  41.782  42.971  1.00  0.00           H
ATOM   1708  CB  SER   114      55.540  40.140  42.938  1.00  0.00           C
ATOM   1709  HB2 SER   114      54.869  39.398  43.370  1.00  0.00           H
ATOM   1710  HB3 SER   114      56.183  39.741  42.153  1.00  0.00           H
ATOM   1711  OG  SER   114      56.338  40.691  43.965  1.00  0.00           O
ATOM   1712  HG  SER   114      55.833  40.504  44.760  1.00  0.00           H
ATOM   1713  C   SER   114      55.634  42.464  41.916  1.00  0.00           C
ATOM   1714  O   SER   114      56.112  42.448  40.790  1.00  0.00           O
ATOM   1715  N   GLY   115      55.758  43.496  42.790  1.00  0.00           N
ATOM   1716  H   GLY   115      55.264  43.533  43.669  1.00  0.00           H
ATOM   1717  CA  GLY   115      56.422  44.708  42.423  1.00  0.00           C
ATOM   1718  HA2 GLY   115      57.481  44.670  42.682  1.00  0.00           H
ATOM   1719  HA3 GLY   115      56.342  44.966  41.366  1.00  0.00           H
ATOM   1720  C   GLY   115      55.842  45.850  43.178  1.00  0.00           C
ATOM   1721  O   GLY   115      54.801  45.718  43.800  1.00  0.00           O
ATOM   1722  N   PRO   116      56.391  47.043  43.092  1.00  0.00           N
ATOM   1723  CD  PRO   116      57.684  47.347  42.462  1.00  0.00           C
ATOM   1724  HD2 PRO   116      57.679  47.193  41.382  1.00  0.00           H
ATOM   1725  HD3 PRO   116      58.492  46.774  42.916  1.00  0.00           H
ATOM   1726  CG  PRO   116      57.966  48.822  42.739  1.00  0.00           C
ATOM   1727  HG2 PRO   116      57.439  49.395  41.976  1.00  0.00           H
ATOM   1728  HG3 PRO   116      59.043  48.966  42.816  1.00  0.00           H
ATOM   1729  CB  PRO   116      57.256  49.081  44.067  1.00  0.00           C
ATOM   1730  HB2 PRO   116      56.911  50.101  44.238  1.00  0.00           H
ATOM   1731  HB3 PRO   116      57.780  48.647  44.919  1.00  0.00           H
ATOM   1732  CA  PRO   116      56.026  48.161  44.020  1.00  0.00           C
ATOM   1733  HA  PRO   116      55.843  47.807  45.035  1.00  0.00           H
ATOM   1734  C   PRO   116      54.716  48.861  43.651  1.00  0.00           C
ATOM   1735  O   PRO   116      54.276  48.715  42.558  1.00  0.00           O
ATOM   1736  N   ASP   117      54.078  49.561  44.570  1.00  0.00           N
ATOM   1737  H   ASP   117      54.492  49.538  45.491  1.00  0.00           H
ATOM   1738  CA  ASP   117      52.804  50.242  44.236  1.00  0.00           C
ATOM   1739  HA  ASP   117      52.022  49.509  44.041  1.00  0.00           H
ATOM   1740  CB  ASP   117      52.216  51.139  45.344  1.00  0.00           C
ATOM   1741  HB2 ASP   117      53.005  51.830  45.641  1.00  0.00           H
ATOM   1742  HB3 ASP   117      51.375  51.706  44.946  1.00  0.00           H
ATOM   1743  CG  ASP   117      51.791  50.468  46.653  1.00  0.00           C
ATOM   1744  OD1 ASP   117      51.865  49.238  46.821  1.00  0.00           O
ATOM   1745  OD2 ASP   117      51.285  51.171  47.537  1.00  0.00           O
ATOM   1746  C   ASP   117      52.960  51.081  42.914  1.00  0.00           C
ATOM   1747  O   ASP   117      52.000  51.213  42.260  1.00  0.00           O
ATOM   1748  N   ASN   118      54.124  51.592  42.490  1.00  0.00           N
ATOM   1749  H   ASN   118      54.936  51.385  43.052  1.00  0.00           H
ATOM   1750  CA  ASN   118      54.383  52.567  41.365  1.00  0.00           C
ATOM   1751  HA  ASN   118      53.428  53.040  41.138  1.00  0.00           H
ATOM   1752  CB  ASN   118      55.371  53.674  41.745  1.00  0.00           C
ATOM   1753  HB2 ASN   118      55.310  54.531  41.073  1.00  0.00           H
ATOM   1754  HB3 ASN   118      54.968  54.105  42.662  1.00  0.00           H
ATOM   1755  CG  ASN   118      56.755  53.141  41.989  1.00  0.00           C
ATOM   1756  OD1 ASN   118      56.938  52.512  42.952  1.00  0.00           O
ATOM   1757  ND2 ASN   118      57.709  53.498  41.190  1.00  0.00           N
ATOM   1758 HD21 ASN   118      58.611  53.134  41.465  1.00  0.00           H
ATOM   1759 HD22 ASN   118      57.536  54.016  40.341  1.00  0.00           H
ATOM   1760  C   ASN   118      54.750  51.983  39.989  1.00  0.00           C
ATOM   1761  O   ASN   118      54.804  52.651  38.983  1.00  0.00           O
ATOM   1762  N   GLY   119      54.953  50.631  39.947  1.00  0.00           N
ATOM   1763  H   GLY   119      54.976  50.047  40.771  1.00  0.00           H
ATOM   1764  CA  GLY   119      55.011  49.944  38.653  1.00  0.00           C
ATOM   1765  HA2 GLY   119      54.029  49.996  38.180  1.00  0.00           H
ATOM   1766  HA3 GLY   119      55.732  50.422  37.989  1.00  0.00           H
ATOM   1767  C   GLY   119      55.384  48.431  38.824  1.00  0.00           C
ATOM   1768  O   GLY   119      56.488  48.045  38.406  1.00  0.00           O
ATOM   1769  N   ALA   120      54.476  47.563  39.375  1.00  0.00           N
ATOM   1770  H   ALA   120      53.529  47.882  39.523  1.00  0.00           H
ATOM   1771  CA  ALA   120      54.559  46.090  39.372  1.00  0.00           C
ATOM   1772  HA  ALA   120      55.477  45.828  39.900  1.00  0.00           H
ATOM   1773  CB  ALA   120      53.386  45.702  40.194  1.00  0.00           C
ATOM   1774  HB1 ALA   120      53.311  46.358  41.062  1.00  0.00           H
ATOM   1775  HB2 ALA   120      52.471  45.937  39.651  1.00  0.00           H
ATOM   1776  HB3 ALA   120      53.368  44.661  40.517  1.00  0.00           H
ATOM   1777  C   ALA   120      54.599  45.520  37.977  1.00  0.00           C
ATOM   1778  O   ALA   120      54.170  46.072  36.947  1.00  0.00           O
ATOM   1779  N   VAL   121      54.997  44.249  37.975  1.00  0.00           N
ATOM   1780  H   VAL   121      55.267  43.808  38.843  1.00  0.00           H
ATOM   1781  CA  VAL   121      55.072  43.436  36.775  1.00  0.00           C
ATOM   1782  HA  VAL   121      54.616  44.058  36.005  1.00  0.00           H
ATOM   1783  CB  VAL   121      56.543  43.282  36.390  1.00  0.00           C
ATOM   1784  HB  VAL   121      57.005  42.684  37.176  1.00  0.00           H
ATOM   1785  CG1 VAL   121      56.800  42.577  35.079  1.00  0.00           C
ATOM   1786 HG11 VAL   121      56.158  41.704  34.969  1.00  0.00           H
ATOM   1787 HG12 VAL   121      56.589  43.205  34.214  1.00  0.00           H
ATOM   1788 HG13 VAL   121      57.838  42.256  34.986  1.00  0.00           H
ATOM   1789  CG2 VAL   121      57.401  44.557  36.436  1.00  0.00           C
ATOM   1790 HG21 VAL   121      57.265  45.191  37.312  1.00  0.00           H
ATOM   1791 HG22 VAL   121      58.435  44.234  36.313  1.00  0.00           H
ATOM   1792 HG23 VAL   121      57.021  45.001  35.515  1.00  0.00           H
ATOM   1793  C   VAL   121      54.156  42.155  36.829  1.00  0.00           C
ATOM   1794  O   VAL   121      54.194  41.477  37.898  1.00  0.00           O
ATOM   1795  N   ALA   122      53.451  41.890  35.791  1.00  0.00           N
ATOM   1796  H   ALA   122      53.472  42.465  34.961  1.00  0.00           H
ATOM   1797  CA  ALA   122      52.509  40.761  35.638  1.00  0.00           C
ATOM   1798  HA  ALA   122      52.403  40.350  36.642  1.00  0.00           H
ATOM   1799  CB  ALA   122      51.159  41.273  35.177  1.00  0.00           C
ATOM   1800  HB1 ALA   122      51.319  41.857  34.271  1.00  0.00           H
ATOM   1801  HB2 ALA   122      50.457  40.469  34.954  1.00  0.00           H
ATOM   1802  HB3 ALA   122      50.658  41.876  35.934  1.00  0.00           H
ATOM   1803  C   ALA   122      53.042  39.589  34.767  1.00  0.00           C
ATOM   1804  O   ALA   122      52.922  39.507  33.522  1.00  0.00           O
ATOM   1805  N   VAL   123      53.656  38.598  35.474  1.00  0.00           N
ATOM   1806  H   VAL   123      53.539  38.523  36.474  1.00  0.00           H
ATOM   1807  CA  VAL   123      54.461  37.561  34.882  1.00  0.00           C
ATOM   1808  HA  VAL   123      55.217  37.963  34.206  1.00  0.00           H
ATOM   1809  CB  VAL   123      55.409  36.915  35.978  1.00  0.00           C
ATOM   1810  HB  VAL   123      54.837  36.411  36.758  1.00  0.00           H
ATOM   1811  CG1 VAL   123      56.366  35.916  35.531  1.00  0.00           C
ATOM   1812 HG11 VAL   123      55.894  35.109  34.971  1.00  0.00           H
ATOM   1813 HG12 VAL   123      57.135  36.480  35.004  1.00  0.00           H
ATOM   1814 HG13 VAL   123      56.837  35.453  36.397  1.00  0.00           H
ATOM   1815  CG2 VAL   123      56.219  38.113  36.579  1.00  0.00           C
ATOM   1816 HG21 VAL   123      55.589  38.794  37.152  1.00  0.00           H
ATOM   1817 HG22 VAL   123      57.072  37.801  37.181  1.00  0.00           H
ATOM   1818 HG23 VAL   123      56.611  38.575  35.673  1.00  0.00           H
ATOM   1819  C   VAL   123      53.586  36.548  34.244  1.00  0.00           C
ATOM   1820  O   VAL   123      52.841  35.836  34.961  1.00  0.00           O
ATOM   1821  N   LEU   124      53.710  36.458  32.904  1.00  0.00           N
ATOM   1822  H   LEU   124      54.396  37.041  32.445  1.00  0.00           H
ATOM   1823  CA  LEU   124      52.961  35.406  32.107  1.00  0.00           C
ATOM   1824  HA  LEU   124      52.042  35.254  32.675  1.00  0.00           H
ATOM   1825  CB  LEU   124      52.564  35.873  30.711  1.00  0.00           C
ATOM   1826  HB2 LEU   124      53.482  35.999  30.136  1.00  0.00           H
ATOM   1827  HB3 LEU   124      51.976  35.075  30.258  1.00  0.00           H
ATOM   1828  CG  LEU   124      51.871  37.265  30.578  1.00  0.00           C
ATOM   1829  HG  LEU   124      52.625  37.983  30.902  1.00  0.00           H
ATOM   1830  CD1 LEU   124      51.707  37.612  29.129  1.00  0.00           C
ATOM   1831 HD11 LEU   124      52.670  37.815  28.661  1.00  0.00           H
ATOM   1832 HD12 LEU   124      51.129  36.799  28.690  1.00  0.00           H
ATOM   1833 HD13 LEU   124      51.082  38.494  28.995  1.00  0.00           H
ATOM   1834  CD2 LEU   124      50.656  37.447  31.442  1.00  0.00           C
ATOM   1835 HD21 LEU   124      50.365  38.497  31.437  1.00  0.00           H
ATOM   1836 HD22 LEU   124      49.881  36.768  31.086  1.00  0.00           H
ATOM   1837 HD23 LEU   124      50.757  37.348  32.522  1.00  0.00           H
ATOM   1838  C   LEU   124      53.768  34.143  32.202  1.00  0.00           C
ATOM   1839  O   LEU   124      54.769  34.082  31.498  1.00  0.00           O
ATOM   1840  N   LYS   125      53.342  33.093  32.951  1.00  0.00           N
ATOM   1841  H   LYS   125      52.518  33.284  33.502  1.00  0.00           H
ATOM   1842  CA  LYS   125      53.900  31.718  32.910  1.00  0.00           C
ATOM   1843  HA  LYS   125      54.860  31.797  32.401  1.00  0.00           H
ATOM   1844  CB  LYS   125      54.056  31.231  34.331  1.00  0.00           C
ATOM   1845  HB2 LYS   125      54.953  31.693  34.743  1.00  0.00           H
ATOM   1846  HB3 LYS   125      53.214  31.366  35.010  1.00  0.00           H
ATOM   1847  CG  LYS   125      54.338  29.767  34.414  1.00  0.00           C
ATOM   1848  HG2 LYS   125      53.576  29.180  33.901  1.00  0.00           H
ATOM   1849  HG3 LYS   125      55.288  29.527  33.936  1.00  0.00           H
ATOM   1850  CD  LYS   125      54.521  29.369  35.858  1.00  0.00           C
ATOM   1851  HD2 LYS   125      55.250  30.059  36.283  1.00  0.00           H
ATOM   1852  HD3 LYS   125      53.595  29.563  36.399  1.00  0.00           H
ATOM   1853  CE  LYS   125      55.103  27.962  36.055  1.00  0.00           C
ATOM   1854  HE2 LYS   125      54.618  27.217  35.424  1.00  0.00           H
ATOM   1855  HE3 LYS   125      56.132  28.088  35.720  1.00  0.00           H
ATOM   1856  NZ  LYS   125      55.086  27.586  37.530  1.00  0.00           N
ATOM   1857  HZ1 LYS   125      55.707  28.171  38.070  1.00  0.00           H
ATOM   1858  HZ2 LYS   125      54.163  27.662  37.931  1.00  0.00           H
ATOM   1859  HZ3 LYS   125      55.446  26.660  37.711  1.00  0.00           H
ATOM   1860  C   LYS   125      53.026  30.750  32.118  1.00  0.00           C
ATOM   1861  O   LYS   125      51.813  30.803  32.241  1.00  0.00           O
ATOM   1862  N   TYR   126      53.704  29.944  31.342  1.00  0.00           N
ATOM   1863  H   TYR   126      54.711  29.941  31.419  1.00  0.00           H
ATOM   1864  CA  TYR   126      53.170  29.006  30.378  1.00  0.00           C
ATOM   1865  HA  TYR   126      52.200  28.683  30.758  1.00  0.00           H
ATOM   1866  CB  TYR   126      52.866  29.693  29.056  1.00  0.00           C
ATOM   1867  HB2 TYR   126      52.378  30.653  29.226  1.00  0.00           H
ATOM   1868  HB3 TYR   126      53.828  29.790  28.555  1.00  0.00           H
ATOM   1869  CG  TYR   126      51.978  28.951  28.106  1.00  0.00           C
ATOM   1870  CD1 TYR   126      52.442  28.680  26.818  1.00  0.00           C
ATOM   1871  HD1 TYR   126      53.304  29.099  26.320  1.00  0.00           H
ATOM   1872  CE1 TYR   126      51.783  27.724  26.014  1.00  0.00           C
ATOM   1873  HE1 TYR   126      52.198  27.429  25.061  1.00  0.00           H
ATOM   1874  CZ  TYR   126      50.514  27.237  26.437  1.00  0.00           C
ATOM   1875  OH  TYR   126      49.845  26.406  25.555  1.00  0.00           O
ATOM   1876  HH  TYR   126      48.906  26.400  25.753  1.00  0.00           H
ATOM   1877  CE2 TYR   126      50.005  27.505  27.740  1.00  0.00           C
ATOM   1878  HE2 TYR   126      49.085  27.014  28.023  1.00  0.00           H
ATOM   1879  CD2 TYR   126      50.755  28.355  28.572  1.00  0.00           C
ATOM   1880  HD2 TYR   126      50.373  28.632  29.543  1.00  0.00           H
ATOM   1881  C   TYR   126      54.107  27.792  30.200  1.00  0.00           C
ATOM   1882  O   TYR   126      55.327  28.022  30.408  1.00  0.00           O
ATOM   1883  N   ASN   127      53.641  26.674  29.780  1.00  0.00           N
ATOM   1884  H   ASN   127      52.679  26.686  29.474  1.00  0.00           H
ATOM   1885  CA  ASN   127      54.482  25.393  29.702  1.00  0.00           C
ATOM   1886  HA  ASN   127      53.843  24.516  29.607  1.00  0.00           H
ATOM   1887  CB  ASN   127      55.415  25.408  28.510  1.00  0.00           C
ATOM   1888  HB2 ASN   127      56.147  26.205  28.635  1.00  0.00           H
ATOM   1889  HB3 ASN   127      56.018  24.501  28.535  1.00  0.00           H
ATOM   1890  CG  ASN   127      54.626  25.711  27.254  1.00  0.00           C
ATOM   1891  OD1 ASN   127      54.703  26.782  26.674  1.00  0.00           O
ATOM   1892  ND2 ASN   127      53.667  24.880  26.916  1.00  0.00           N
ATOM   1893 HD21 ASN   127      53.087  25.173  26.142  1.00  0.00           H
ATOM   1894 HD22 ASN   127      53.518  24.012  27.410  1.00  0.00           H
ATOM   1895  C   ASN   127      55.258  25.104  31.001  1.00  0.00           C
ATOM   1896  O   ASN   127      56.288  24.430  30.935  1.00  0.00           O
ATOM   1897  N   GLY   128      54.850  25.509  32.179  1.00  0.00           N
ATOM   1898  H   GLY   128      53.949  25.954  32.281  1.00  0.00           H
ATOM   1899  CA  GLY   128      55.651  25.507  33.404  1.00  0.00           C
ATOM   1900  HA2 GLY   128      55.079  25.873  34.257  1.00  0.00           H
ATOM   1901  HA3 GLY   128      56.012  24.534  33.740  1.00  0.00           H
ATOM   1902  C   GLY   128      56.798  26.519  33.440  1.00  0.00           C
ATOM   1903  O   GLY   128      57.626  26.301  34.299  1.00  0.00           O
ATOM   1904  N   ILE   129      56.848  27.571  32.586  1.00  0.00           N
ATOM   1905  H   ILE   129      56.025  27.715  32.021  1.00  0.00           H
ATOM   1906  CA  ILE   129      57.926  28.560  32.486  1.00  0.00           C
ATOM   1907  HA  ILE   129      58.532  28.461  33.387  1.00  0.00           H
ATOM   1908  CB  ILE   129      58.952  28.171  31.412  1.00  0.00           C
ATOM   1909  HB  ILE   129      59.602  29.046  31.367  1.00  0.00           H
ATOM   1910  CG2 ILE   129      59.847  26.962  31.866  1.00  0.00           C
ATOM   1911 HG21 ILE   129      60.004  27.107  32.934  1.00  0.00           H
ATOM   1912 HG22 ILE   129      59.253  26.048  31.851  1.00  0.00           H
ATOM   1913 HG23 ILE   129      60.772  26.955  31.289  1.00  0.00           H
ATOM   1914  CG1 ILE   129      58.477  27.916  29.989  1.00  0.00           C
ATOM   1915 HG12 ILE   129      57.660  27.206  30.106  1.00  0.00           H
ATOM   1916 HG13 ILE   129      58.020  28.839  29.633  1.00  0.00           H
ATOM   1917  CD1 ILE   129      59.473  27.597  28.883  1.00  0.00           C
ATOM   1918 HD11 ILE   129      58.988  27.758  27.920  1.00  0.00           H
ATOM   1919 HD12 ILE   129      60.301  28.289  29.035  1.00  0.00           H
ATOM   1920 HD13 ILE   129      59.959  26.623  28.916  1.00  0.00           H
ATOM   1921  C   ILE   129      57.501  30.043  32.301  1.00  0.00           C
ATOM   1922  O   ILE   129      56.473  30.264  31.648  1.00  0.00           O
ATOM   1923  N   ILE   130      58.236  31.084  32.708  1.00  0.00           N
ATOM   1924  H   ILE   130      59.078  30.853  33.216  1.00  0.00           H
ATOM   1925  CA  ILE   130      58.018  32.494  32.330  1.00  0.00           C
ATOM   1926  HA  ILE   130      56.996  32.662  32.670  1.00  0.00           H
ATOM   1927  CB  ILE   130      58.872  33.561  33.060  1.00  0.00           C
ATOM   1928  HB  ILE   130      59.838  33.467  32.566  1.00  0.00           H
ATOM   1929  CG2 ILE   130      58.321  34.960  32.744  1.00  0.00           C
ATOM   1930 HG21 ILE   130      58.692  35.200  31.747  1.00  0.00           H
ATOM   1931 HG22 ILE   130      57.239  34.828  32.753  1.00  0.00           H
ATOM   1932 HG23 ILE   130      58.603  35.710  33.483  1.00  0.00           H
ATOM   1933  CG1 ILE   130      58.875  33.353  34.594  1.00  0.00           C
ATOM   1934 HG12 ILE   130      57.925  33.802  34.883  1.00  0.00           H
ATOM   1935 HG13 ILE   130      58.831  32.292  34.837  1.00  0.00           H
ATOM   1936  CD1 ILE   130      60.046  33.945  35.286  1.00  0.00           C
ATOM   1937 HD11 ILE   130      61.002  33.593  34.897  1.00  0.00           H
ATOM   1938 HD12 ILE   130      60.003  35.034  35.281  1.00  0.00           H
ATOM   1939 HD13 ILE   130      60.008  33.724  36.352  1.00  0.00           H
ATOM   1940  C   ILE   130      58.111  32.684  30.831  1.00  0.00           C
ATOM   1941  O   ILE   130      59.161  32.446  30.247  1.00  0.00           O
ATOM   1942  N   THR   131      57.021  33.088  30.154  1.00  0.00           N
ATOM   1943  H   THR   131      56.216  33.176  30.756  1.00  0.00           H
ATOM   1944  CA  THR   131      57.053  33.241  28.659  1.00  0.00           C
ATOM   1945  HA  THR   131      57.948  32.761  28.261  1.00  0.00           H
ATOM   1946  CB  THR   131      55.896  32.420  28.092  1.00  0.00           C
ATOM   1947  HB  THR   131      54.914  32.851  28.289  1.00  0.00           H
ATOM   1948  CG2 THR   131      56.031  32.248  26.581  1.00  0.00           C
ATOM   1949 HG21 THR   131      57.046  32.094  26.216  1.00  0.00           H
ATOM   1950 HG22 THR   131      55.402  31.481  26.130  1.00  0.00           H
ATOM   1951 HG23 THR   131      55.816  33.155  26.017  1.00  0.00           H
ATOM   1952  OG1 THR   131      55.936  31.097  28.639  1.00  0.00           O
ATOM   1953  HG1 THR   131      55.963  31.202  29.593  1.00  0.00           H
ATOM   1954  C   THR   131      56.982  34.724  28.259  1.00  0.00           C
ATOM   1955  O   THR   131      57.826  35.089  27.392  1.00  0.00           O
ATOM   1956  N   ASP   132      56.166  35.534  28.911  1.00  0.00           N
ATOM   1957  H   ASP   132      55.752  35.285  29.798  1.00  0.00           H
ATOM   1958  CA  ASP   132      56.158  37.038  28.621  1.00  0.00           C
ATOM   1959  HA  ASP   132      57.144  37.399  28.327  1.00  0.00           H
ATOM   1960  CB  ASP   132      55.051  37.170  27.513  1.00  0.00           C
ATOM   1961  HB2 ASP   132      55.285  36.584  26.624  1.00  0.00           H
ATOM   1962  HB3 ASP   132      54.106  36.701  27.784  1.00  0.00           H
ATOM   1963  CG  ASP   132      54.968  38.573  26.862  1.00  0.00           C
ATOM   1964  OD1 ASP   132      53.934  38.760  26.160  1.00  0.00           O
ATOM   1965  OD2 ASP   132      55.839  39.453  27.121  1.00  0.00           O
ATOM   1966  C   ASP   132      55.743  37.813  29.900  1.00  0.00           C
ATOM   1967  O   ASP   132      55.628  37.111  30.934  1.00  0.00           O
ATOM   1968  N   THR   133      55.596  39.113  29.932  1.00  0.00           N
ATOM   1969  H   THR   133      55.695  39.527  29.017  1.00  0.00           H
ATOM   1970  CA  THR   133      55.107  39.936  31.027  1.00  0.00           C
ATOM   1971  HA  THR   133      54.781  39.247  31.806  1.00  0.00           H
ATOM   1972  CB  THR   133      56.243  40.784  31.692  1.00  0.00           C
ATOM   1973  HB  THR   133      55.811  41.244  32.581  1.00  0.00           H
ATOM   1974  CG2 THR   133      57.562  40.088  32.149  1.00  0.00           C
ATOM   1975 HG21 THR   133      57.296  39.173  32.679  1.00  0.00           H
ATOM   1976 HG22 THR   133      58.152  39.773  31.288  1.00  0.00           H
ATOM   1977 HG23 THR   133      58.154  40.710  32.820  1.00  0.00           H
ATOM   1978  OG1 THR   133      56.708  41.744  30.818  1.00  0.00           O
ATOM   1979  HG1 THR   133      57.046  41.249  30.070  1.00  0.00           H
ATOM   1980  C   THR   133      54.029  40.820  30.589  1.00  0.00           C
ATOM   1981  O   THR   133      54.230  41.413  29.494  1.00  0.00           O
ATOM   1982  N   ILE   134      53.132  41.311  31.452  1.00  0.00           N
ATOM   1983  H   ILE   134      52.988  40.892  32.359  1.00  0.00           H
ATOM   1984  CA  ILE   134      52.380  42.539  31.206  1.00  0.00           C
ATOM   1985  HA  ILE   134      52.583  42.932  30.210  1.00  0.00           H
ATOM   1986  CB  ILE   134      50.868  42.351  31.319  1.00  0.00           C
ATOM   1987  HB  ILE   134      50.728  41.685  32.170  1.00  0.00           H
ATOM   1988  CG2 ILE   134      50.058  43.653  31.561  1.00  0.00           C
ATOM   1989 HG21 ILE   134      50.487  44.161  32.425  1.00  0.00           H
ATOM   1990 HG22 ILE   134      50.114  44.367  30.738  1.00  0.00           H
ATOM   1991 HG23 ILE   134      49.013  43.420  31.764  1.00  0.00           H
ATOM   1992  CG1 ILE   134      50.341  41.473  30.147  1.00  0.00           C
ATOM   1993 HG12 ILE   134      50.107  42.167  29.339  1.00  0.00           H
ATOM   1994 HG13 ILE   134      51.108  40.786  29.789  1.00  0.00           H
ATOM   1995  CD1 ILE   134      49.048  40.642  30.386  1.00  0.00           C
ATOM   1996 HD11 ILE   134      49.047  39.893  29.594  1.00  0.00           H
ATOM   1997 HD12 ILE   134      49.057  40.115  31.341  1.00  0.00           H
ATOM   1998 HD13 ILE   134      48.164  41.280  30.404  1.00  0.00           H
ATOM   1999  C   ILE   134      53.042  43.673  32.071  1.00  0.00           C
ATOM   2000  O   ILE   134      53.410  43.365  33.188  1.00  0.00           O
ATOM   2001  N   LYS   135      53.123  44.947  31.582  1.00  0.00           N
ATOM   2002  H   LYS   135      52.479  45.206  30.848  1.00  0.00           H
ATOM   2003  CA  LYS   135      53.712  46.113  32.249  1.00  0.00           C
ATOM   2004  HA  LYS   135      53.929  45.841  33.283  1.00  0.00           H
ATOM   2005  CB  LYS   135      55.047  46.543  31.651  1.00  0.00           C
ATOM   2006  HB2 LYS   135      55.563  47.180  32.370  1.00  0.00           H
ATOM   2007  HB3 LYS   135      55.530  45.576  31.509  1.00  0.00           H
ATOM   2008  CG  LYS   135      54.912  47.168  30.239  1.00  0.00           C
ATOM   2009  HG2 LYS   135      54.689  46.390  29.510  1.00  0.00           H
ATOM   2010  HG3 LYS   135      54.186  47.979  30.295  1.00  0.00           H
ATOM   2011  CD  LYS   135      56.245  47.812  29.797  1.00  0.00           C
ATOM   2012  HD2 LYS   135      56.702  48.500  30.507  1.00  0.00           H
ATOM   2013  HD3 LYS   135      56.976  47.066  29.487  1.00  0.00           H
ATOM   2014  CE  LYS   135      55.810  48.684  28.621  1.00  0.00           C
ATOM   2015  HE2 LYS   135      55.279  48.161  27.826  1.00  0.00           H
ATOM   2016  HE3 LYS   135      55.291  49.557  29.014  1.00  0.00           H
ATOM   2017  NZ  LYS   135      57.022  49.292  27.979  1.00  0.00           N
ATOM   2018  HZ1 LYS   135      56.817  49.916  27.210  1.00  0.00           H
ATOM   2019  HZ2 LYS   135      57.613  49.859  28.572  1.00  0.00           H
ATOM   2020  HZ3 LYS   135      57.641  48.644  27.513  1.00  0.00           H
ATOM   2021  C   LYS   135      52.600  47.171  32.368  1.00  0.00           C
ATOM   2022  O   LYS   135      51.611  47.133  31.626  1.00  0.00           O
ATOM   2023  N   SER   136      52.836  48.184  33.247  1.00  0.00           N
ATOM   2024  H   SER   136      53.694  48.076  33.768  1.00  0.00           H
ATOM   2025  CA  SER   136      51.955  49.244  33.707  1.00  0.00           C
ATOM   2026  HA  SER   136      51.030  48.802  34.075  1.00  0.00           H
ATOM   2027  CB  SER   136      52.564  49.951  34.932  1.00  0.00           C
ATOM   2028  HB2 SER   136      53.509  50.433  34.681  1.00  0.00           H
ATOM   2029  HB3 SER   136      51.856  50.737  35.198  1.00  0.00           H
ATOM   2030  OG  SER   136      52.766  49.090  35.972  1.00  0.00           O
ATOM   2031  HG  SER   136      53.501  48.521  35.734  1.00  0.00           H
ATOM   2032  C   SER   136      51.581  50.292  32.630  1.00  0.00           C
ATOM   2033  O   SER   136      52.445  50.585  31.874  1.00  0.00           O
ATOM   2034  N   TRP   137      50.388  50.872  32.685  1.00  0.00           N
ATOM   2035  H   TRP   137      49.784  50.524  33.416  1.00  0.00           H
ATOM   2036  CA  TRP   137      49.914  51.976  31.774  1.00  0.00           C
ATOM   2037  HA  TRP   137      50.811  52.253  31.221  1.00  0.00           H
ATOM   2038  CB  TRP   137      48.979  51.374  30.771  1.00  0.00           C
ATOM   2039  HB2 TRP   137      48.785  52.101  29.984  1.00  0.00           H
ATOM   2040  HB3 TRP   137      49.478  50.520  30.312  1.00  0.00           H
ATOM   2041  CG  TRP   137      47.633  50.757  31.307  1.00  0.00           C
ATOM   2042  CD1 TRP   137      46.527  51.507  31.568  1.00  0.00           C
ATOM   2043  HD1 TRP   137      46.354  52.529  31.262  1.00  0.00           H
ATOM   2044  NE1 TRP   137      45.564  50.781  32.332  1.00  0.00           N
ATOM   2045  HE1 TRP   137      44.798  51.269  32.775  1.00  0.00           H
ATOM   2046  CE2 TRP   137      45.982  49.481  32.443  1.00  0.00           C
ATOM   2047  CZ2 TRP   137      45.349  48.338  32.994  1.00  0.00           C
ATOM   2048  HZ2 TRP   137      44.372  48.388  33.454  1.00  0.00           H
ATOM   2049  CH2 TRP   137      46.012  47.069  32.972  1.00  0.00           C
ATOM   2050  HH2 TRP   137      45.560  46.210  33.448  1.00  0.00           H
ATOM   2051  CZ3 TRP   137      47.309  47.020  32.538  1.00  0.00           C
ATOM   2052  HZ3 TRP   137      47.777  46.046  32.514  1.00  0.00           H
ATOM   2053  CE3 TRP   137      47.933  48.165  31.903  1.00  0.00           C
ATOM   2054  HE3 TRP   137      48.943  48.222  31.524  1.00  0.00           H
ATOM   2055  CD2 TRP   137      47.322  49.458  31.930  1.00  0.00           C
ATOM   2056  C   TRP   137      49.484  53.239  32.605  1.00  0.00           C
ATOM   2057  O   TRP   137      49.435  54.425  32.130  1.00  0.00           O
ATOM   2058  N   ARG   138      49.174  53.055  33.894  1.00  0.00           N
ATOM   2059  H   ARG   138      49.098  52.123  34.277  1.00  0.00           H
ATOM   2060  CA  ARG   138      48.914  54.224  34.821  1.00  0.00           C
ATOM   2061  HA  ARG   138      49.107  55.124  34.237  1.00  0.00           H
ATOM   2062  CB  ARG   138      47.435  54.251  35.171  1.00  0.00           C
ATOM   2063  HB2 ARG   138      47.230  53.353  35.752  1.00  0.00           H
ATOM   2064  HB3 ARG   138      47.202  54.999  35.927  1.00  0.00           H
ATOM   2065  CG  ARG   138      46.396  54.463  34.036  1.00  0.00           C
ATOM   2066  HG2 ARG   138      46.497  53.673  33.292  1.00  0.00           H
ATOM   2067  HG3 ARG   138      45.390  54.429  34.451  1.00  0.00           H
ATOM   2068  CD  ARG   138      46.583  55.783  33.282  1.00  0.00           C
ATOM   2069  HD2 ARG   138      47.636  55.944  33.056  1.00  0.00           H
ATOM   2070  HD3 ARG   138      46.099  55.676  32.310  1.00  0.00           H
ATOM   2071  NE  ARG   138      45.831  56.962  33.927  1.00  0.00           N
ATOM   2072  HE  ARG   138      44.920  56.812  34.337  1.00  0.00           H
ATOM   2073  CZ  ARG   138      45.993  58.217  33.566  1.00  0.00           C
ATOM   2074  NH1 ARG   138      46.922  58.637  32.841  1.00  0.00           N
ATOM   2075 HH11 ARG   138      47.619  58.002  32.478  1.00  0.00           H
ATOM   2076 HH12 ARG   138      46.914  59.642  32.745  1.00  0.00           H
ATOM   2077  NH2 ARG   138      45.230  59.118  34.029  1.00  0.00           N
ATOM   2078 HH21 ARG   138      44.429  58.852  34.585  1.00  0.00           H
ATOM   2079 HH22 ARG   138      45.415  60.102  33.897  1.00  0.00           H
ATOM   2080  C   ARG   138      49.750  54.249  36.122  1.00  0.00           C
ATOM   2081  O   ARG   138      49.525  55.039  37.030  1.00  0.00           O
ATOM   2082  N   ASN   139      50.743  53.332  36.243  1.00  0.00           N
ATOM   2083  H   ASN   139      50.775  52.600  35.547  1.00  0.00           H
ATOM   2084  CA  ASN   139      51.715  53.290  37.283  1.00  0.00           C
ATOM   2085  HA  ASN   139      52.180  52.305  37.243  1.00  0.00           H
ATOM   2086  CB  ASN   139      52.854  54.271  36.930  1.00  0.00           C
ATOM   2087  HB2 ASN   139      52.735  55.349  36.813  1.00  0.00           H
ATOM   2088  HB3 ASN   139      53.537  54.385  37.773  1.00  0.00           H
ATOM   2089  CG  ASN   139      53.710  53.802  35.759  1.00  0.00           C
ATOM   2090  OD1 ASN   139      53.323  53.872  34.581  1.00  0.00           O
ATOM   2091  ND2 ASN   139      54.846  53.303  36.034  1.00  0.00           N
ATOM   2092 HD21 ASN   139      55.464  52.932  35.328  1.00  0.00           H
ATOM   2093 HD22 ASN   139      55.066  53.259  37.019  1.00  0.00           H
ATOM   2094  C   ASN   139      51.212  53.383  38.715  1.00  0.00           C
ATOM   2095  O   ASN   139      51.819  54.019  39.614  1.00  0.00           O
ATOM   2096  N   ASN   140      50.047  52.732  38.945  1.00  0.00           N
ATOM   2097  H   ASN   140      49.764  52.047  38.259  1.00  0.00           H
ATOM   2098  CA  ASN   140      49.625  52.625  40.371  1.00  0.00           C
ATOM   2099  HA  ASN   140      50.619  52.598  40.819  1.00  0.00           H
ATOM   2100  CB  ASN   140      48.981  53.925  40.761  1.00  0.00           C
ATOM   2101  HB2 ASN   140      49.529  54.833  40.509  1.00  0.00           H
ATOM   2102  HB3 ASN   140      47.954  53.992  40.404  1.00  0.00           H
ATOM   2103  CG  ASN   140      48.759  54.019  42.281  1.00  0.00           C
ATOM   2104  OD1 ASN   140      49.148  55.002  42.924  1.00  0.00           O
ATOM   2105  ND2 ASN   140      47.889  53.162  42.774  1.00  0.00           N
ATOM   2106 HD21 ASN   140      47.552  53.198  43.726  1.00  0.00           H
ATOM   2107 HD22 ASN   140      47.430  52.590  42.079  1.00  0.00           H
ATOM   2108  C   ASN   140      48.902  51.270  40.690  1.00  0.00           C
ATOM   2109  O   ASN   140      47.652  51.264  40.662  1.00  0.00           O
ATOM   2110  N   ILE   141      49.622  50.275  41.073  1.00  0.00           N
ATOM   2111  H   ILE   141      50.627  50.356  41.007  1.00  0.00           H
ATOM   2112  CA  ILE   141      49.169  48.948  41.526  1.00  0.00           C
ATOM   2113  HA  ILE   141      50.065  48.436  41.876  1.00  0.00           H
ATOM   2114  CB  ILE   141      48.322  48.980  42.845  1.00  0.00           C
ATOM   2115  HB  ILE   141      47.437  49.557  42.573  1.00  0.00           H
ATOM   2116  CG2 ILE   141      47.878  47.589  43.405  1.00  0.00           C
ATOM   2117 HG21 ILE   141      47.572  46.978  42.555  1.00  0.00           H
ATOM   2118 HG22 ILE   141      48.751  47.111  43.849  1.00  0.00           H
ATOM   2119 HG23 ILE   141      47.063  47.560  44.128  1.00  0.00           H
ATOM   2120  CG1 ILE   141      49.082  49.785  43.985  1.00  0.00           C
ATOM   2121 HG12 ILE   141      50.015  49.301  44.275  1.00  0.00           H
ATOM   2122 HG13 ILE   141      49.349  50.736  43.523  1.00  0.00           H
ATOM   2123  CD1 ILE   141      48.175  50.131  45.138  1.00  0.00           C
ATOM   2124 HD11 ILE   141      48.005  49.227  45.721  1.00  0.00           H
ATOM   2125 HD12 ILE   141      48.737  50.713  45.868  1.00  0.00           H
ATOM   2126 HD13 ILE   141      47.341  50.759  44.825  1.00  0.00           H
ATOM   2127  C   ILE   141      48.461  48.182  40.387  1.00  0.00           C
ATOM   2128  O   ILE   141      47.216  48.029  40.278  1.00  0.00           O
ATOM   2129  N   LEU   142      49.217  47.713  39.463  1.00  0.00           N
ATOM   2130  H   LEU   142      50.214  47.877  39.467  1.00  0.00           H
ATOM   2131  CA  LEU   142      48.725  46.809  38.390  1.00  0.00           C
ATOM   2132  HA  LEU   142      47.911  47.255  37.818  1.00  0.00           H
ATOM   2133  CB  LEU   142      49.961  46.644  37.436  1.00  0.00           C
ATOM   2134  HB2 LEU   142      50.075  47.602  36.929  1.00  0.00           H
ATOM   2135  HB3 LEU   142      50.832  46.443  38.060  1.00  0.00           H
ATOM   2136  CG  LEU   142      49.818  45.511  36.391  1.00  0.00           C
ATOM   2137  HG  LEU   142      49.664  44.554  36.888  1.00  0.00           H
ATOM   2138  CD1 LEU   142      48.914  45.668  35.179  1.00  0.00           C
ATOM   2139 HD11 LEU   142      47.880  45.718  35.520  1.00  0.00           H
ATOM   2140 HD12 LEU   142      49.100  46.584  34.616  1.00  0.00           H
ATOM   2141 HD13 LEU   142      48.967  44.842  34.469  1.00  0.00           H
ATOM   2142  CD2 LEU   142      51.176  45.360  35.706  1.00  0.00           C
ATOM   2143 HD21 LEU   142      51.983  45.197  36.420  1.00  0.00           H
ATOM   2144 HD22 LEU   142      51.150  44.477  35.068  1.00  0.00           H
ATOM   2145 HD23 LEU   142      51.477  46.291  35.224  1.00  0.00           H
ATOM   2146  C   LEU   142      48.190  45.423  38.950  1.00  0.00           C
ATOM   2147  O   LEU   142      48.822  44.827  39.839  1.00  0.00           O
ATOM   2148  N   ARG   143      46.934  45.077  38.562  1.00  0.00           N
ATOM   2149  H   ARG   143      46.400  45.692  37.964  1.00  0.00           H
ATOM   2150  CA  ARG   143      46.206  44.060  39.296  1.00  0.00           C
ATOM   2151  HA  ARG   143      46.929  43.280  39.532  1.00  0.00           H
ATOM   2152  CB  ARG   143      45.588  44.614  40.582  1.00  0.00           C
ATOM   2153  HB2 ARG   143      45.017  43.753  40.930  1.00  0.00           H
ATOM   2154  HB3 ARG   143      46.384  44.933  41.254  1.00  0.00           H
ATOM   2155  CG  ARG   143      44.723  45.887  40.314  1.00  0.00           C
ATOM   2156  HG2 ARG   143      45.210  46.628  39.679  1.00  0.00           H
ATOM   2157  HG3 ARG   143      43.795  45.576  39.836  1.00  0.00           H
ATOM   2158  CD  ARG   143      44.269  46.568  41.614  1.00  0.00           C
ATOM   2159  HD2 ARG   143      43.723  45.821  42.191  1.00  0.00           H
ATOM   2160  HD3 ARG   143      45.071  46.889  42.278  1.00  0.00           H
ATOM   2161  NE  ARG   143      43.368  47.749  41.224  1.00  0.00           N
ATOM   2162  HE  ARG   143      42.368  47.616  41.266  1.00  0.00           H
ATOM   2163  CZ  ARG   143      43.776  48.972  41.041  1.00  0.00           C
ATOM   2164  NH1 ARG   143      42.842  49.876  40.886  1.00  0.00           N
ATOM   2165 HH11 ARG   143      41.902  49.600  41.130  1.00  0.00           H
ATOM   2166 HH12 ARG   143      43.027  50.814  40.562  1.00  0.00           H
ATOM   2167  NH2 ARG   143      44.988  49.316  40.916  1.00  0.00           N
ATOM   2168 HH21 ARG   143      45.686  48.606  40.747  1.00  0.00           H
ATOM   2169 HH22 ARG   143      45.229  50.293  40.829  1.00  0.00           H
ATOM   2170  C   ARG   143      45.132  43.440  38.381  1.00  0.00           C
ATOM   2171  O   ARG   143      44.832  43.886  37.299  1.00  0.00           O
ATOM   2172  N   THR   144      44.690  42.241  38.760  1.00  0.00           N
ATOM   2173  H   THR   144      44.903  41.838  39.661  1.00  0.00           H
ATOM   2174  CA  THR   144      43.878  41.361  37.847  1.00  0.00           C
ATOM   2175  HA  THR   144      43.394  41.966  37.080  1.00  0.00           H
ATOM   2176  CB  THR   144      44.828  40.471  36.984  1.00  0.00           C
ATOM   2177  HB  THR   144      45.555  41.113  36.486  1.00  0.00           H
ATOM   2178  CG2 THR   144      45.580  39.363  37.709  1.00  0.00           C
ATOM   2179 HG21 THR   144      46.063  39.807  38.580  1.00  0.00           H
ATOM   2180 HG22 THR   144      44.887  38.622  38.109  1.00  0.00           H
ATOM   2181 HG23 THR   144      46.201  38.744  37.062  1.00  0.00           H
ATOM   2182  OG1 THR   144      44.097  39.839  35.991  1.00  0.00           O
ATOM   2183  HG1 THR   144      43.325  40.330  35.699  1.00  0.00           H
ATOM   2184  C   THR   144      42.880  40.555  38.721  1.00  0.00           C
ATOM   2185  O   THR   144      42.678  40.869  39.868  1.00  0.00           O
ATOM   2186  N   GLN   145      42.244  39.625  38.088  1.00  0.00           N
ATOM   2187  H   GLN   145      42.706  39.194  37.300  1.00  0.00           H
ATOM   2188  CA  GLN   145      40.978  38.968  38.447  1.00  0.00           C
ATOM   2189  HA  GLN   145      40.162  39.666  38.264  1.00  0.00           H
ATOM   2190  CB  GLN   145      40.807  37.694  37.598  1.00  0.00           C
ATOM   2191  HB2 GLN   145      41.715  37.093  37.655  1.00  0.00           H
ATOM   2192  HB3 GLN   145      40.037  37.058  38.035  1.00  0.00           H
ATOM   2193  CG  GLN   145      40.596  38.036  36.146  1.00  0.00           C
ATOM   2194  HG2 GLN   145      39.855  38.822  35.999  1.00  0.00           H
ATOM   2195  HG3 GLN   145      41.463  38.525  35.701  1.00  0.00           H
ATOM   2196  CD  GLN   145      40.043  36.912  35.280  1.00  0.00           C
ATOM   2197  OE1 GLN   145      40.697  36.560  34.303  1.00  0.00           O
ATOM   2198  NE2 GLN   145      38.901  36.268  35.657  1.00  0.00           N
ATOM   2199 HE21 GLN   145      38.428  36.613  36.479  1.00  0.00           H
ATOM   2200 HE22 GLN   145      38.685  35.358  35.273  1.00  0.00           H
ATOM   2201  C   GLN   145      40.803  38.559  39.861  1.00  0.00           C
ATOM   2202  O   GLN   145      39.676  38.585  40.331  1.00  0.00           O
ATOM   2203  N   GLU   146      41.861  38.122  40.580  1.00  0.00           N
ATOM   2204  H   GLU   146      42.756  38.042  40.119  1.00  0.00           H
ATOM   2205  CA  GLU   146      41.714  37.266  41.799  1.00  0.00           C
ATOM   2206  HA  GLU   146      42.722  36.885  41.960  1.00  0.00           H
ATOM   2207  CB  GLU   146      41.371  38.216  42.969  1.00  0.00           C
ATOM   2208  HB2 GLU   146      40.383  38.657  42.833  1.00  0.00           H
ATOM   2209  HB3 GLU   146      41.464  37.719  43.934  1.00  0.00           H
ATOM   2210  CG  GLU   146      42.249  39.480  43.048  1.00  0.00           C
ATOM   2211  HG2 GLU   146      41.980  40.171  42.249  1.00  0.00           H
ATOM   2212  HG3 GLU   146      41.950  40.098  43.894  1.00  0.00           H
ATOM   2213  CD  GLU   146      43.758  39.340  43.102  1.00  0.00           C
ATOM   2214  OE1 GLU   146      44.266  38.349  43.628  1.00  0.00           O
ATOM   2215  OE2 GLU   146      44.409  40.321  42.682  1.00  0.00           O
ATOM   2216  C   GLU   146      40.828  35.966  41.730  1.00  0.00           C
ATOM   2217  O   GLU   146      40.052  35.579  42.606  1.00  0.00           O
ATOM   2218  N   SER   147      40.740  35.502  40.440  1.00  0.00           N
ATOM   2219  H   SER   147      41.290  36.056  39.798  1.00  0.00           H
ATOM   2220  CA  SER   147      39.905  34.348  40.061  1.00  0.00           C
ATOM   2221  HA  SER   147      40.003  33.587  40.836  1.00  0.00           H
ATOM   2222  CB  SER   147      38.434  34.707  39.944  1.00  0.00           C
ATOM   2223  HB2 SER   147      38.377  35.630  39.369  1.00  0.00           H
ATOM   2224  HB3 SER   147      37.896  33.872  39.497  1.00  0.00           H
ATOM   2225  OG  SER   147      37.845  34.885  41.204  1.00  0.00           O
ATOM   2226  HG  SER   147      38.546  35.204  41.779  1.00  0.00           H
ATOM   2227  C   SER   147      40.357  33.787  38.707  1.00  0.00           C
ATOM   2228  O   SER   147      41.079  34.497  38.039  1.00  0.00           O
ATOM   2229  N   GLH   148      39.932  32.664  38.191  1.00  0.00           N
ATOM   2230  H   GLH   148      39.167  32.207  38.667  1.00  0.00           H
ATOM   2231  CA  GLH   148      40.354  31.974  37.009  1.00  0.00           C
ATOM   2232  HA  GLH   148      41.366  31.585  37.121  1.00  0.00           H
ATOM   2233  CB  GLH   148      39.425  30.726  36.978  1.00  0.00           C
ATOM   2234  HB2 GLH   148      39.774  30.118  37.814  1.00  0.00           H
ATOM   2235  HB3 GLH   148      38.415  30.999  37.281  1.00  0.00           H
ATOM   2236  CG  GLH   148      39.400  29.890  35.669  1.00  0.00           C
ATOM   2237  HG2 GLH   148      40.251  30.082  35.015  1.00  0.00           H
ATOM   2238  HG3 GLH   148      39.451  28.830  35.921  1.00  0.00           H
ATOM   2239  CD  GLH   148      38.086  30.024  34.960  1.00  0.00           C
ATOM   2240  OE1 GLH   148      37.175  30.771  35.320  1.00  0.00           O
ATOM   2241  OE2 GLH   148      37.856  29.182  33.897  1.00  0.00           O
ATOM   2242  HE2 GLH   148      38.650  28.668  33.731  1.00  0.00           H
ATOM   2243  C   GLH   148      40.142  32.843  35.699  1.00  0.00           C
ATOM   2244  O   GLH   148      39.136  33.478  35.527  1.00  0.00           O
ATOM   2245  N   CYX   149      41.170  32.914  34.822  1.00  0.00           N
ATOM   2246  H   CYX   149      41.978  32.366  35.081  1.00  0.00           H
ATOM   2247  CA  CYX   149      41.086  33.433  33.459  1.00  0.00           C
ATOM   2248  HA  CYX   149      40.679  34.442  33.519  1.00  0.00           H
ATOM   2249  CB  CYX   149      42.494  33.551  32.871  1.00  0.00           C
ATOM   2250  HB2 CYX   149      42.357  33.756  31.809  1.00  0.00           H
ATOM   2251  HB3 CYX   149      42.823  34.436  33.418  1.00  0.00           H
ATOM   2252  SG  CYX   149      43.942  32.470  33.083  1.00  0.00           S
ATOM   2253  C   CYX   149      40.225  32.578  32.510  1.00  0.00           C
ATOM   2254  O   CYX   149      39.743  31.532  32.908  1.00  0.00           O
ATOM   2255  N   ALA   150      39.961  33.010  31.278  1.00  0.00           N
ATOM   2256  H   ALA   150      40.297  33.913  30.974  1.00  0.00           H
ATOM   2257  CA  ALA   150      39.121  32.387  30.321  1.00  0.00           C
ATOM   2258  HA  ALA   150      38.634  31.505  30.736  1.00  0.00           H
ATOM   2259  CB  ALA   150      38.009  33.363  29.910  1.00  0.00           C
ATOM   2260  HB1 ALA   150      37.226  32.845  29.356  1.00  0.00           H
ATOM   2261  HB2 ALA   150      37.516  33.817  30.771  1.00  0.00           H
ATOM   2262  HB3 ALA   150      38.380  34.135  29.237  1.00  0.00           H
ATOM   2263  C   ALA   150      39.820  31.830  29.041  1.00  0.00           C
ATOM   2264  O   ALA   150      40.769  32.480  28.597  1.00  0.00           O
ATOM   2265  N   CYX   151      39.409  30.776  28.386  1.00  0.00           N
ATOM   2266  H   CYX   151      38.956  30.049  28.924  1.00  0.00           H
ATOM   2267  CA  CYX   151      40.131  30.433  27.150  1.00  0.00           C
ATOM   2268  HA  CYX   151      40.556  31.342  26.723  1.00  0.00           H
ATOM   2269  CB  CYX   151      41.228  29.407  27.410  1.00  0.00           C
ATOM   2270  HB2 CYX   151      40.953  28.413  27.764  1.00  0.00           H
ATOM   2271  HB3 CYX   151      41.677  29.283  26.425  1.00  0.00           H
ATOM   2272  SG  CYX   151      42.578  29.721  28.495  1.00  0.00           S
ATOM   2273  C   CYX   151      39.141  29.862  26.132  1.00  0.00           C
ATOM   2274  O   CYX   151      38.095  29.321  26.517  1.00  0.00           O
ATOM   2275  N   VAL   152      39.396  30.022  24.856  1.00  0.00           N
ATOM   2276  H   VAL   152      40.231  30.525  24.593  1.00  0.00           H
ATOM   2277  CA  VAL   152      38.611  29.718  23.645  1.00  0.00           C
ATOM   2278  HA  VAL   152      38.184  28.721  23.745  1.00  0.00           H
ATOM   2279  CB  VAL   152      37.465  30.738  23.506  1.00  0.00           C
ATOM   2280  HB  VAL   152      37.855  31.756  23.496  1.00  0.00           H
ATOM   2281  CG1 VAL   152      36.787  30.635  22.140  1.00  0.00           C
ATOM   2282 HG11 VAL   152      36.365  29.648  21.955  1.00  0.00           H
ATOM   2283 HG12 VAL   152      35.960  31.332  22.002  1.00  0.00           H
ATOM   2284 HG13 VAL   152      37.492  30.878  21.345  1.00  0.00           H
ATOM   2285  CG2 VAL   152      36.428  30.513  24.564  1.00  0.00           C
ATOM   2286 HG21 VAL   152      35.431  30.849  24.279  1.00  0.00           H
ATOM   2287 HG22 VAL   152      36.407  29.461  24.848  1.00  0.00           H
ATOM   2288 HG23 VAL   152      36.671  31.071  25.468  1.00  0.00           H
ATOM   2289  C   VAL   152      39.546  29.734  22.452  1.00  0.00           C
ATOM   2290  O   VAL   152      40.419  30.590  22.297  1.00  0.00           O
ATOM   2291  N   ASN   153      39.368  28.668  21.633  1.00  0.00           N
ATOM   2292  H   ASN   153      38.506  28.142  21.624  1.00  0.00           H
ATOM   2293  CA  ASN   153      40.209  28.440  20.466  1.00  0.00           C
ATOM   2294  HA  ASN   153      40.089  27.399  20.170  1.00  0.00           H
ATOM   2295  CB  ASN   153      39.742  29.273  19.247  1.00  0.00           C
ATOM   2296  HB2 ASN   153      39.672  30.339  19.461  1.00  0.00           H
ATOM   2297  HB3 ASN   153      40.533  29.341  18.500  1.00  0.00           H
ATOM   2298  CG  ASN   153      38.536  28.771  18.457  1.00  0.00           C
ATOM   2299  OD1 ASN   153      37.455  29.267  18.379  1.00  0.00           O
ATOM   2300  ND2 ASN   153      38.748  27.748  17.717  1.00  0.00           N
ATOM   2301 HD21 ASN   153      37.966  27.402  17.180  1.00  0.00           H
ATOM   2302 HD22 ASN   153      39.627  27.255  17.778  1.00  0.00           H
ATOM   2303  C   ASN   153      41.667  28.465  20.630  1.00  0.00           C
ATOM   2304  O   ASN   153      42.450  28.846  19.747  1.00  0.00           O
ATOM   2305  N   GLY   154      42.116  27.935  21.795  1.00  0.00           N
ATOM   2306  H   GLY   154      41.461  27.654  22.511  1.00  0.00           H
ATOM   2307  CA  GLY   154      43.558  27.871  22.114  1.00  0.00           C
ATOM   2308  HA2 GLY   154      43.682  27.167  22.937  1.00  0.00           H
ATOM   2309  HA3 GLY   154      44.016  27.542  21.181  1.00  0.00           H
ATOM   2310  C   GLY   154      44.162  29.210  22.530  1.00  0.00           C
ATOM   2311  O   GLY   154      45.228  29.151  23.072  1.00  0.00           O
ATOM   2312  N   SER   155      43.348  30.222  22.472  1.00  0.00           N
ATOM   2313  H   SER   155      42.364  30.036  22.352  1.00  0.00           H
ATOM   2314  CA  SER   155      43.672  31.559  22.971  1.00  0.00           C
ATOM   2315  HA  SER   155      44.741  31.658  23.160  1.00  0.00           H
ATOM   2316  CB  SER   155      43.325  32.621  21.885  1.00  0.00           C
ATOM   2317  HB2 SER   155      43.837  33.556  22.114  1.00  0.00           H
ATOM   2318  HB3 SER   155      43.809  32.289  20.966  1.00  0.00           H
ATOM   2319  OG  SER   155      41.913  32.839  21.663  1.00  0.00           O
ATOM   2320  HG  SER   155      41.402  32.101  22.005  1.00  0.00           H
ATOM   2321  C   SER   155      42.965  31.800  24.309  1.00  0.00           C
ATOM   2322  O   SER   155      41.978  31.112  24.589  1.00  0.00           O
ATOM   2323  N   CYX   156      43.455  32.782  25.049  1.00  0.00           N
ATOM   2324  H   CYX   156      44.266  33.302  24.744  1.00  0.00           H
ATOM   2325  CA  CYX   156      42.972  33.094  26.359  1.00  0.00           C
ATOM   2326  HA  CYX   156      41.964  32.682  26.404  1.00  0.00           H
ATOM   2327  CB  CYX   156      43.794  32.330  27.429  1.00  0.00           C
ATOM   2328  HB2 CYX   156      44.779  32.796  27.443  1.00  0.00           H
ATOM   2329  HB3 CYX   156      43.356  32.538  28.406  1.00  0.00           H
ATOM   2330  SG  CYX   156      44.037  30.590  27.273  1.00  0.00           S
ATOM   2331  C   CYX   156      42.778  34.602  26.650  1.00  0.00           C
ATOM   2332  O   CYX   156      43.374  35.400  25.971  1.00  0.00           O
ATOM   2333  N   PHE   157      42.131  34.931  27.783  1.00  0.00           N
ATOM   2334  H   PHE   157      41.748  34.150  28.297  1.00  0.00           H
ATOM   2335  CA  PHE   157      41.620  36.259  28.019  1.00  0.00           C
ATOM   2336  HA  PHE   157      42.235  37.080  27.650  1.00  0.00           H
ATOM   2337  CB  PHE   157      40.215  36.290  27.442  1.00  0.00           C
ATOM   2338  HB2 PHE   157      39.538  35.665  28.024  1.00  0.00           H
ATOM   2339  HB3 PHE   157      39.797  37.266  27.687  1.00  0.00           H
ATOM   2340  CG  PHE   157      40.018  35.883  26.041  1.00  0.00           C
ATOM   2341  CD1 PHE   157      39.897  34.595  25.630  1.00  0.00           C
ATOM   2342  HD1 PHE   157      39.903  33.801  26.362  1.00  0.00           H
ATOM   2343  CE1 PHE   157      39.708  34.293  24.251  1.00  0.00           C
ATOM   2344  HE1 PHE   157      39.709  33.265  23.922  1.00  0.00           H
ATOM   2345  CZ  PHE   157      39.818  35.360  23.297  1.00  0.00           C
ATOM   2346  HZ  PHE   157      39.960  35.113  22.255  1.00  0.00           H
ATOM   2347  CE2 PHE   157      40.003  36.654  23.732  1.00  0.00           C
ATOM   2348  HE2 PHE   157      40.207  37.531  23.133  1.00  0.00           H
ATOM   2349  CD2 PHE   157      40.061  36.931  25.149  1.00  0.00           C
ATOM   2350  HD2 PHE   157      40.055  37.920  25.582  1.00  0.00           H
ATOM   2351  C   PHE   157      41.577  36.557  29.521  1.00  0.00           C
ATOM   2352  O   PHE   157      41.411  35.628  30.299  1.00  0.00           O
ATOM   2353  N   THR   158      41.738  37.809  29.921  1.00  0.00           N
ATOM   2354  H   THR   158      41.964  38.443  29.168  1.00  0.00           H
ATOM   2355  CA  THR   158      41.759  38.306  31.322  1.00  0.00           C
ATOM   2356  HA  THR   158      41.012  37.767  31.906  1.00  0.00           H
ATOM   2357  CB  THR   158      43.115  37.901  32.015  1.00  0.00           C
ATOM   2358  HB  THR   158      43.235  36.843  31.780  1.00  0.00           H
ATOM   2359  CG2 THR   158      44.288  38.566  31.392  1.00  0.00           C
ATOM   2360 HG21 THR   158      44.378  39.642  31.539  1.00  0.00           H
ATOM   2361 HG22 THR   158      45.166  38.067  31.804  1.00  0.00           H
ATOM   2362 HG23 THR   158      44.309  38.291  30.338  1.00  0.00           H
ATOM   2363  OG1 THR   158      42.906  38.074  33.332  1.00  0.00           O
ATOM   2364  HG1 THR   158      42.278  37.416  33.636  1.00  0.00           H
ATOM   2365  C   THR   158      41.570  39.781  31.492  1.00  0.00           C
ATOM   2366  O   THR   158      41.881  40.438  30.483  1.00  0.00           O
ATOM   2367  N   VAL   159      41.086  40.242  32.628  1.00  0.00           N
ATOM   2368  H   VAL   159      40.954  39.549  33.351  1.00  0.00           H
ATOM   2369  CA  VAL   159      40.779  41.667  32.859  1.00  0.00           C
ATOM   2370  HA  VAL   159      41.079  42.275  32.005  1.00  0.00           H
ATOM   2371  CB  VAL   159      39.289  41.878  33.086  1.00  0.00           C
ATOM   2372  HB  VAL   159      38.894  41.207  33.850  1.00  0.00           H
ATOM   2373  CG1 VAL   159      38.985  43.346  33.487  1.00  0.00           C
ATOM   2374 HG11 VAL   159      37.916  43.291  33.696  1.00  0.00           H
ATOM   2375 HG12 VAL   159      39.439  43.629  34.437  1.00  0.00           H
ATOM   2376 HG13 VAL   159      39.211  44.016  32.657  1.00  0.00           H
ATOM   2377  CG2 VAL   159      38.445  41.559  31.858  1.00  0.00           C
ATOM   2378 HG21 VAL   159      38.669  42.182  30.992  1.00  0.00           H
ATOM   2379 HG22 VAL   159      38.400  40.487  31.668  1.00  0.00           H
ATOM   2380 HG23 VAL   159      37.379  41.747  31.985  1.00  0.00           H
ATOM   2381  C   VAL   159      41.642  42.213  34.017  1.00  0.00           C
ATOM   2382  O   VAL   159      41.888  41.658  35.091  1.00  0.00           O
ATOM   2383  N   MET   160      42.211  43.390  33.803  1.00  0.00           N
ATOM   2384  H   MET   160      42.012  43.916  32.964  1.00  0.00           H
ATOM   2385  CA  MET   160      43.213  43.988  34.650  1.00  0.00           C
ATOM   2386  HA  MET   160      43.364  43.387  35.547  1.00  0.00           H
ATOM   2387  CB  MET   160      44.526  43.710  33.803  1.00  0.00           C
ATOM   2388  HB2 MET   160      44.491  44.164  32.813  1.00  0.00           H
ATOM   2389  HB3 MET   160      45.284  44.233  34.385  1.00  0.00           H
ATOM   2390  CG  MET   160      44.991  42.257  33.658  1.00  0.00           C
ATOM   2391  HG2 MET   160      44.966  42.088  34.734  1.00  0.00           H
ATOM   2392  HG3 MET   160      44.271  41.665  33.093  1.00  0.00           H
ATOM   2393  SD  MET   160      46.571  41.830  33.018  1.00  0.00           S
ATOM   2394  CE  MET   160      47.613  42.439  34.410  1.00  0.00           C
ATOM   2395  HE1 MET   160      47.612  41.700  35.212  1.00  0.00           H
ATOM   2396  HE2 MET   160      48.638  42.576  34.063  1.00  0.00           H
ATOM   2397  HE3 MET   160      47.216  43.355  34.847  1.00  0.00           H
ATOM   2398  C   MET   160      43.069  45.488  34.855  1.00  0.00           C
ATOM   2399  O   MET   160      42.526  46.174  33.989  1.00  0.00           O
ATOM   2400  N   THR   161      43.751  46.049  35.866  1.00  0.00           N
ATOM   2401  H   THR   161      44.316  45.452  36.454  1.00  0.00           H
ATOM   2402  CA  THR   161      43.631  47.409  36.268  1.00  0.00           C
ATOM   2403  HA  THR   161      43.050  48.031  35.586  1.00  0.00           H
ATOM   2404  CB  THR   161      42.764  47.528  37.529  1.00  0.00           C
ATOM   2405  HB  THR   161      43.427  47.285  38.360  1.00  0.00           H
ATOM   2406  CG2 THR   161      42.254  48.961  37.824  1.00  0.00           C
ATOM   2407 HG21 THR   161      41.639  48.804  38.711  1.00  0.00           H
ATOM   2408 HG22 THR   161      43.140  49.579  37.976  1.00  0.00           H
ATOM   2409 HG23 THR   161      41.690  49.263  36.942  1.00  0.00           H
ATOM   2410  OG1 THR   161      41.651  46.639  37.452  1.00  0.00           O
ATOM   2411  HG1 THR   161      41.208  46.828  38.282  1.00  0.00           H
ATOM   2412  C   THR   161      44.984  47.975  36.494  1.00  0.00           C
ATOM   2413  O   THR   161      45.933  47.266  36.919  1.00  0.00           O
ATOM   2414  N   ASP   162      45.149  49.284  36.421  1.00  0.00           N
ATOM   2415  H   ASP   162      44.398  49.839  36.036  1.00  0.00           H
ATOM   2416  CA  ASP   162      46.280  50.055  36.982  1.00  0.00           C
ATOM   2417  HA  ASP   162      46.588  49.541  37.892  1.00  0.00           H
ATOM   2418  CB  ASP   162      47.354  49.999  35.962  1.00  0.00           C
ATOM   2419  HB2 ASP   162      47.407  48.942  35.703  1.00  0.00           H
ATOM   2420  HB3 ASP   162      47.064  50.506  35.043  1.00  0.00           H
ATOM   2421  CG  ASP   162      48.749  50.449  36.329  1.00  0.00           C
ATOM   2422  OD1 ASP   162      49.433  50.808  35.378  1.00  0.00           O
ATOM   2423  OD2 ASP   162      49.124  50.569  37.484  1.00  0.00           O
ATOM   2424  C   ASP   162      45.689  51.413  37.259  1.00  0.00           C
ATOM   2425  O   ASP   162      44.798  51.863  36.528  1.00  0.00           O
ATOM   2426  N   GLY   163      46.262  52.176  38.254  1.00  0.00           N
ATOM   2427  H   GLY   163      47.032  51.875  38.833  1.00  0.00           H
ATOM   2428  CA  GLY   163      45.654  53.417  38.721  1.00  0.00           C
ATOM   2429  HA2 GLY   163      46.311  54.280  38.617  1.00  0.00           H
ATOM   2430  HA3 GLY   163      44.884  53.660  37.990  1.00  0.00           H
ATOM   2431  C   GLY   163      44.998  53.285  40.055  1.00  0.00           C
ATOM   2432  O   GLY   163      44.544  52.191  40.425  1.00  0.00           O
ATOM   2433  N   PRO   164      44.953  54.407  40.885  1.00  0.00           N
ATOM   2434  CD  PRO   164      45.543  55.703  40.692  1.00  0.00           C
ATOM   2435  HD2 PRO   164      44.796  56.229  40.098  1.00  0.00           H
ATOM   2436  HD3 PRO   164      46.560  55.732  40.297  1.00  0.00           H
ATOM   2437  CG  PRO   164      45.702  56.214  42.135  1.00  0.00           C
ATOM   2438  HG2 PRO   164      45.686  57.304  42.124  1.00  0.00           H
ATOM   2439  HG3 PRO   164      46.530  55.701  42.625  1.00  0.00           H
ATOM   2440  CB  PRO   164      44.519  55.721  42.911  1.00  0.00           C
ATOM   2441  HB2 PRO   164      43.628  56.346  42.839  1.00  0.00           H
ATOM   2442  HB3 PRO   164      44.720  55.668  43.981  1.00  0.00           H
ATOM   2443  CA  PRO   164      44.259  54.336  42.219  1.00  0.00           C
ATOM   2444  HA  PRO   164      44.848  53.597  42.763  1.00  0.00           H
ATOM   2445  C   PRO   164      42.736  53.983  42.210  1.00  0.00           C
ATOM   2446  O   PRO   164      42.031  54.644  41.492  1.00  0.00           O
ATOM   2447  N   SER   165      42.255  52.951  42.875  1.00  0.00           N
ATOM   2448  H   SER   165      42.975  52.443  43.370  1.00  0.00           H
ATOM   2449  CA  SER   165      40.870  52.441  42.831  1.00  0.00           C
ATOM   2450  HA  SER   165      40.671  52.234  41.779  1.00  0.00           H
ATOM   2451  CB  SER   165      40.761  51.165  43.629  1.00  0.00           C
ATOM   2452  HB2 SER   165      39.738  50.791  43.671  1.00  0.00           H
ATOM   2453  HB3 SER   165      41.364  50.370  43.188  1.00  0.00           H
ATOM   2454  OG  SER   165      41.201  51.454  44.901  1.00  0.00           O
ATOM   2455  HG  SER   165      42.154  51.451  44.786  1.00  0.00           H
ATOM   2456  C   SER   165      39.764  53.437  43.335  1.00  0.00           C
ATOM   2457  O   SER   165      38.682  53.515  42.738  1.00  0.00           O
ATOM   2458  N   ASN   166      39.973  54.159  44.475  1.00  0.00           N
ATOM   2459  H   ASN   166      40.809  54.126  45.038  1.00  0.00           H
ATOM   2460  CA  ASN   166      39.114  55.319  44.779  1.00  0.00           C
ATOM   2461  HA  ASN   166      38.115  54.893  44.869  1.00  0.00           H
ATOM   2462  CB  ASN   166      39.565  55.974  46.104  1.00  0.00           C
ATOM   2463  HB2 ASN   166      39.596  55.277  46.940  1.00  0.00           H
ATOM   2464  HB3 ASN   166      40.579  56.374  46.120  1.00  0.00           H
ATOM   2465  CG  ASN   166      38.657  57.097  46.648  1.00  0.00           C
ATOM   2466  OD1 ASN   166      37.748  57.511  45.928  1.00  0.00           O
ATOM   2467  ND2 ASN   166      38.767  57.486  47.892  1.00  0.00           N
ATOM   2468 HD21 ASN   166      38.194  58.227  48.271  1.00  0.00           H
ATOM   2469 HD22 ASN   166      39.612  57.201  48.366  1.00  0.00           H
ATOM   2470  C   ASN   166      39.044  56.376  43.593  1.00  0.00           C
ATOM   2471  O   ASN   166      39.764  57.370  43.659  1.00  0.00           O
ATOM   2472  N   GLY   167      38.303  56.074  42.552  1.00  0.00           N
ATOM   2473  H   GLY   167      37.991  55.118  42.466  1.00  0.00           H
ATOM   2474  CA  GLY   167      37.935  57.022  41.524  1.00  0.00           C
ATOM   2475  HA2 GLY   167      37.024  56.756  40.989  1.00  0.00           H
ATOM   2476  HA3 GLY   167      37.694  57.968  42.009  1.00  0.00           H
ATOM   2477  C   GLY   167      38.983  57.315  40.418  1.00  0.00           C
ATOM   2478  O   GLY   167      38.575  58.017  39.490  1.00  0.00           O
ATOM   2479  N   GLN   168      40.211  56.741  40.403  1.00  0.00           N
ATOM   2480  H   GLN   168      40.387  56.115  41.175  1.00  0.00           H
ATOM   2481  CA  GLN   168      41.236  57.125  39.453  1.00  0.00           C
ATOM   2482  HA  GLN   168      40.884  57.892  38.763  1.00  0.00           H
ATOM   2483  CB  GLN   168      42.400  57.654  40.269  1.00  0.00           C
ATOM   2484  HB2 GLN   168      42.747  56.868  40.941  1.00  0.00           H
ATOM   2485  HB3 GLN   168      43.214  58.007  39.637  1.00  0.00           H
ATOM   2486  CG  GLN   168      42.191  58.895  41.089  1.00  0.00           C
ATOM   2487  HG2 GLN   168      42.479  59.756  40.484  1.00  0.00           H
ATOM   2488  HG3 GLN   168      41.138  58.998  41.352  1.00  0.00           H
ATOM   2489  CD  GLN   168      43.068  58.908  42.313  1.00  0.00           C
ATOM   2490  OE1 GLN   168      44.248  59.158  42.194  1.00  0.00           O
ATOM   2491  NE2 GLN   168      42.523  58.584  43.497  1.00  0.00           N
ATOM   2492 HE21 GLN   168      41.566  58.315  43.678  1.00  0.00           H
ATOM   2493 HE22 GLN   168      43.154  58.720  44.274  1.00  0.00           H
ATOM   2494  C   GLN   168      41.665  55.989  38.544  1.00  0.00           C
ATOM   2495  O   GLN   168      42.583  56.191  37.703  1.00  0.00           O
ATOM   2496  N   ALA   169      41.150  54.741  38.734  1.00  0.00           N
ATOM   2497  H   ALA   169      40.566  54.556  39.537  1.00  0.00           H
ATOM   2498  CA  ALA   169      41.633  53.545  37.984  1.00  0.00           C
ATOM   2499  HA  ALA   169      42.719  53.560  38.070  1.00  0.00           H
ATOM   2500  CB  ALA   169      41.108  52.385  38.767  1.00  0.00           C
ATOM   2501  HB1 ALA   169      40.058  52.347  39.059  1.00  0.00           H
ATOM   2502  HB2 ALA   169      41.232  51.506  38.134  1.00  0.00           H
ATOM   2503  HB3 ALA   169      41.689  52.374  39.690  1.00  0.00           H
ATOM   2504  C   ALA   169      41.337  53.489  36.479  1.00  0.00           C
ATOM   2505  O   ALA   169      40.276  53.932  36.113  1.00  0.00           O
ATOM   2506  N   SER   170      42.299  53.006  35.690  1.00  0.00           N
ATOM   2507  H   SER   170      43.198  52.760  36.082  1.00  0.00           H
ATOM   2508  CA  SER   170      42.065  52.529  34.318  1.00  0.00           C
ATOM   2509  HA  SER   170      41.044  52.829  34.086  1.00  0.00           H
ATOM   2510  CB  SER   170      43.060  53.194  33.451  1.00  0.00           C
ATOM   2511  HB2 SER   170      42.854  54.249  33.272  1.00  0.00           H
ATOM   2512  HB3 SER   170      44.025  53.025  33.926  1.00  0.00           H
ATOM   2513  OG  SER   170      43.273  52.507  32.254  1.00  0.00           O
ATOM   2514  HG  SER   170      42.744  52.888  31.549  1.00  0.00           H
ATOM   2515  C   SER   170      42.147  51.027  34.134  1.00  0.00           C
ATOM   2516  O   SER   170      43.107  50.373  34.545  1.00  0.00           O
ATOM   2517  N   TYR   171      41.154  50.447  33.401  1.00  0.00           N
ATOM   2518  H   TYR   171      40.453  51.016  32.949  1.00  0.00           H
ATOM   2519  CA  TYR   171      40.883  49.006  33.160  1.00  0.00           C
ATOM   2520  HA  TYR   171      41.457  48.377  33.840  1.00  0.00           H
ATOM   2521  CB  TYR   171      39.442  48.694  33.404  1.00  0.00           C
ATOM   2522  HB2 TYR   171      38.705  49.085  32.702  1.00  0.00           H
ATOM   2523  HB3 TYR   171      39.409  47.607  33.321  1.00  0.00           H
ATOM   2524  CG  TYR   171      38.937  49.112  34.817  1.00  0.00           C
ATOM   2525  CD1 TYR   171      38.435  50.419  35.000  1.00  0.00           C
ATOM   2526  HD1 TYR   171      38.290  51.002  34.102  1.00  0.00           H
ATOM   2527  CE1 TYR   171      38.144  50.879  36.305  1.00  0.00           C
ATOM   2528  HE1 TYR   171      37.835  51.898  36.487  1.00  0.00           H
ATOM   2529  CZ  TYR   171      38.315  50.014  37.370  1.00  0.00           C
ATOM   2530  OH  TYR   171      37.974  50.406  38.603  1.00  0.00           O
ATOM   2531  HH  TYR   171      37.525  51.254  38.619  1.00  0.00           H
ATOM   2532  CE2 TYR   171      38.801  48.707  37.139  1.00  0.00           C
ATOM   2533  HE2 TYR   171      39.035  47.979  37.902  1.00  0.00           H
ATOM   2534  CD2 TYR   171      39.002  48.231  35.897  1.00  0.00           C
ATOM   2535  HD2 TYR   171      39.441  47.258  35.731  1.00  0.00           H
ATOM   2536  C   TYR   171      41.263  48.489  31.761  1.00  0.00           C
ATOM   2537  O   TYR   171      40.833  49.169  30.803  1.00  0.00           O
ATOM   2538  N   LYS   172      41.759  47.280  31.607  1.00  0.00           N
ATOM   2539  H   LYS   172      42.180  46.787  32.381  1.00  0.00           H
ATOM   2540  CA  LYS   172      41.970  46.609  30.291  1.00  0.00           C
ATOM   2541  HA  LYS   172      41.352  47.076  29.524  1.00  0.00           H
ATOM   2542  CB  LYS   172      43.407  46.792  29.766  1.00  0.00           C
ATOM   2543  HB2 LYS   172      44.152  46.332  30.416  1.00  0.00           H
ATOM   2544  HB3 LYS   172      43.508  46.254  28.824  1.00  0.00           H
ATOM   2545  CG  LYS   172      43.872  48.278  29.537  1.00  0.00           C
ATOM   2546  HG2 LYS   172      43.185  48.816  28.884  1.00  0.00           H
ATOM   2547  HG3 LYS   172      43.959  48.849  30.460  1.00  0.00           H
ATOM   2548  CD  LYS   172      45.335  48.480  28.942  1.00  0.00           C
ATOM   2549  HD2 LYS   172      46.103  48.234  29.676  1.00  0.00           H
ATOM   2550  HD3 LYS   172      45.371  47.740  28.142  1.00  0.00           H
ATOM   2551  CE  LYS   172      45.573  49.885  28.513  1.00  0.00           C
ATOM   2552  HE2 LYS   172      44.717  50.174  27.904  1.00  0.00           H
ATOM   2553  HE3 LYS   172      45.473  50.618  29.314  1.00  0.00           H
ATOM   2554  NZ  LYS   172      46.949  50.026  28.093  1.00  0.00           N
ATOM   2555  HZ1 LYS   172      47.165  51.005  27.973  1.00  0.00           H
ATOM   2556  HZ2 LYS   172      47.618  49.728  28.790  1.00  0.00           H
ATOM   2557  HZ3 LYS   172      47.050  49.599  27.182  1.00  0.00           H
ATOM   2558  C   LYS   172      41.627  45.158  30.238  1.00  0.00           C
ATOM   2559  O   LYS   172      41.813  44.440  31.226  1.00  0.00           O
ATOM   2560  N   ILE   173      41.145  44.706  29.074  1.00  0.00           N
ATOM   2561  H   ILE   173      41.140  45.368  28.312  1.00  0.00           H
ATOM   2562  CA  ILE   173      41.094  43.206  28.690  1.00  0.00           C
ATOM   2563  HA  ILE   173      41.104  42.614  29.605  1.00  0.00           H
ATOM   2564  CB  ILE   173      39.893  42.843  27.768  1.00  0.00           C
ATOM   2565  HB  ILE   173      40.161  43.094  26.742  1.00  0.00           H
ATOM   2566  CG2 ILE   173      39.745  41.305  27.946  1.00  0.00           C
ATOM   2567 HG21 ILE   173      39.588  40.977  28.974  1.00  0.00           H
ATOM   2568 HG22 ILE   173      38.877  41.018  27.353  1.00  0.00           H
ATOM   2569 HG23 ILE   173      40.583  40.750  27.527  1.00  0.00           H
ATOM   2570  CG1 ILE   173      38.567  43.551  28.124  1.00  0.00           C
ATOM   2571 HG12 ILE   173      38.397  43.485  29.198  1.00  0.00           H
ATOM   2572 HG13 ILE   173      38.742  44.611  27.945  1.00  0.00           H
ATOM   2573  CD1 ILE   173      37.361  43.125  27.309  1.00  0.00           C
ATOM   2574 HD11 ILE   173      36.946  42.207  27.728  1.00  0.00           H
ATOM   2575 HD12 ILE   173      36.568  43.865  27.409  1.00  0.00           H
ATOM   2576 HD13 ILE   173      37.774  43.019  26.305  1.00  0.00           H
ATOM   2577  C   ILE   173      42.407  42.864  27.853  1.00  0.00           C
ATOM   2578  O   ILE   173      42.888  43.679  27.062  1.00  0.00           O
ATOM   2579  N   PHE   174      42.826  41.654  28.045  1.00  0.00           N
ATOM   2580  H   PHE   174      42.309  41.084  28.699  1.00  0.00           H
ATOM   2581  CA  PHE   174      43.984  41.101  27.377  1.00  0.00           C
ATOM   2582  HA  PHE   174      44.378  41.848  26.687  1.00  0.00           H
ATOM   2583  CB  PHE   174      45.162  40.855  28.323  1.00  0.00           C
ATOM   2584  HB2 PHE   174      44.641  40.408  29.170  1.00  0.00           H
ATOM   2585  HB3 PHE   174      45.865  40.108  27.954  1.00  0.00           H
ATOM   2586  CG  PHE   174      46.021  42.044  28.811  1.00  0.00           C
ATOM   2587  CD1 PHE   174      45.575  42.771  29.875  1.00  0.00           C
ATOM   2588  HD1 PHE   174      44.602  42.577  30.300  1.00  0.00           H
ATOM   2589  CE1 PHE   174      46.214  43.948  30.327  1.00  0.00           C
ATOM   2590  HE1 PHE   174      45.788  44.560  31.108  1.00  0.00           H
ATOM   2591  CZ  PHE   174      47.508  44.245  29.828  1.00  0.00           C
ATOM   2592  HZ  PHE   174      48.063  45.016  30.342  1.00  0.00           H
ATOM   2593  CE2 PHE   174      48.031  43.459  28.752  1.00  0.00           C
ATOM   2594  HE2 PHE   174      48.993  43.669  28.309  1.00  0.00           H
ATOM   2595  CD2 PHE   174      47.277  42.389  28.210  1.00  0.00           C
ATOM   2596  HD2 PHE   174      47.705  41.872  27.364  1.00  0.00           H
ATOM   2597  C   PHE   174      43.598  39.826  26.667  1.00  0.00           C
ATOM   2598  O   PHE   174      42.743  39.109  27.145  1.00  0.00           O
ATOM   2599  N   LYS   175      44.377  39.543  25.607  1.00  0.00           N
ATOM   2600  H   LYS   175      44.991  40.244  25.216  1.00  0.00           H
ATOM   2601  CA  LYS   175      44.399  38.144  24.949  1.00  0.00           C
ATOM   2602  HA  LYS   175      43.870  37.402  25.549  1.00  0.00           H
ATOM   2603  CB  LYS   175      43.700  38.162  23.593  1.00  0.00           C
ATOM   2604  HB2 LYS   175      42.700  38.494  23.869  1.00  0.00           H
ATOM   2605  HB3 LYS   175      44.210  38.799  22.870  1.00  0.00           H
ATOM   2606  CG  LYS   175      43.618  36.762  22.960  1.00  0.00           C
ATOM   2607  HG2 LYS   175      44.586  36.289  22.802  1.00  0.00           H
ATOM   2608  HG3 LYS   175      42.853  36.264  23.557  1.00  0.00           H
ATOM   2609  CD  LYS   175      43.031  37.045  21.572  1.00  0.00           C
ATOM   2610  HD2 LYS   175      42.267  37.820  21.514  1.00  0.00           H
ATOM   2611  HD3 LYS   175      43.807  37.422  20.905  1.00  0.00           H
ATOM   2612  CE  LYS   175      42.664  35.705  20.898  1.00  0.00           C
ATOM   2613  HE2 LYS   175      43.632  35.210  20.823  1.00  0.00           H
ATOM   2614  HE3 LYS   175      41.932  35.199  21.528  1.00  0.00           H
ATOM   2615  NZ  LYS   175      41.979  36.009  19.598  1.00  0.00           N
ATOM   2616  HZ1 LYS   175      41.430  35.206  19.329  1.00  0.00           H
ATOM   2617  HZ2 LYS   175      41.289  36.735  19.729  1.00  0.00           H
ATOM   2618  HZ3 LYS   175      42.663  36.286  18.909  1.00  0.00           H
ATOM   2619  C   LYS   175      45.854  37.607  24.820  1.00  0.00           C
ATOM   2620  O   LYS   175      46.751  38.360  24.486  1.00  0.00           O
ATOM   2621  N   MET   176      46.013  36.338  25.130  1.00  0.00           N
ATOM   2622  H   MET   176      45.137  35.946  25.445  1.00  0.00           H
ATOM   2623  CA  MET   176      47.231  35.597  24.948  1.00  0.00           C
ATOM   2624  HA  MET   176      48.009  36.246  24.546  1.00  0.00           H
ATOM   2625  CB  MET   176      47.687  34.959  26.227  1.00  0.00           C
ATOM   2626  HB2 MET   176      46.851  34.309  26.486  1.00  0.00           H
ATOM   2627  HB3 MET   176      48.627  34.439  26.042  1.00  0.00           H
ATOM   2628  CG  MET   176      47.968  35.965  27.312  1.00  0.00           C
ATOM   2629  HG2 MET   176      48.463  35.402  28.103  1.00  0.00           H
ATOM   2630  HG3 MET   176      48.692  36.700  26.957  1.00  0.00           H
ATOM   2631  SD  MET   176      46.570  36.636  28.146  1.00  0.00           S
ATOM   2632  CE  MET   176      47.462  37.304  29.631  1.00  0.00           C
ATOM   2633  HE1 MET   176      46.721  37.807  30.251  1.00  0.00           H
ATOM   2634  HE2 MET   176      47.925  36.466  30.154  1.00  0.00           H
ATOM   2635  HE3 MET   176      48.149  38.105  29.359  1.00  0.00           H
ATOM   2636  C   MET   176      47.047  34.456  23.913  1.00  0.00           C
ATOM   2637  O   MET   176      45.933  34.025  23.660  1.00  0.00           O
ATOM   2638  N   GLU   177      48.158  33.978  23.435  1.00  0.00           N
ATOM   2639  H   GLU   177      49.020  34.446  23.674  1.00  0.00           H
ATOM   2640  CA  GLU   177      48.255  32.695  22.738  1.00  0.00           C
ATOM   2641  HA  GLU   177      47.556  32.086  23.312  1.00  0.00           H
ATOM   2642  CB  GLU   177      47.858  32.817  21.307  1.00  0.00           C
ATOM   2643  HB2 GLU   177      46.904  33.315  21.137  1.00  0.00           H
ATOM   2644  HB3 GLU   177      48.649  33.254  20.698  1.00  0.00           H
ATOM   2645  CG  GLU   177      47.919  31.485  20.630  1.00  0.00           C
ATOM   2646  HG2 GLU   177      48.943  31.219  20.368  1.00  0.00           H
ATOM   2647  HG3 GLU   177      47.485  30.720  21.273  1.00  0.00           H
ATOM   2648  CD  GLU   177      46.996  31.614  19.416  1.00  0.00           C
ATOM   2649  OE1 GLU   177      47.415  31.705  18.202  1.00  0.00           O
ATOM   2650  OE2 GLU   177      45.816  31.446  19.641  1.00  0.00           O
ATOM   2651  C   GLU   177      49.739  32.261  22.864  1.00  0.00           C
ATOM   2652  O   GLU   177      50.724  32.953  22.693  1.00  0.00           O
ATOM   2653  N   LYS   178      49.872  31.008  23.248  1.00  0.00           N
ATOM   2654  H   LYS   178      48.990  30.578  23.485  1.00  0.00           H
ATOM   2655  CA  LYS   178      51.116  30.351  23.646  1.00  0.00           C
ATOM   2656  HA  LYS   178      50.912  29.453  24.229  1.00  0.00           H
ATOM   2657  CB  LYS   178      52.001  29.873  22.483  1.00  0.00           C
ATOM   2658  HB2 LYS   178      52.401  30.726  21.935  1.00  0.00           H
ATOM   2659  HB3 LYS   178      52.909  29.369  22.814  1.00  0.00           H
ATOM   2660  CG  LYS   178      51.246  28.987  21.433  1.00  0.00           C
ATOM   2661  HG2 LYS   178      50.920  28.087  21.955  1.00  0.00           H
ATOM   2662  HG3 LYS   178      50.416  29.424  20.878  1.00  0.00           H
ATOM   2663  CD  LYS   178      52.300  28.463  20.440  1.00  0.00           C
ATOM   2664  HD2 LYS   178      52.894  29.269  20.010  1.00  0.00           H
ATOM   2665  HD3 LYS   178      52.984  27.812  20.984  1.00  0.00           H
ATOM   2666  CE  LYS   178      51.623  27.633  19.297  1.00  0.00           C
ATOM   2667  HE2 LYS   178      52.387  26.945  18.933  1.00  0.00           H
ATOM   2668  HE3 LYS   178      50.792  27.031  19.666  1.00  0.00           H
ATOM   2669  NZ  LYS   178      51.260  28.539  18.142  1.00  0.00           N
ATOM   2670  HZ1 LYS   178      50.569  28.022  17.617  1.00  0.00           H
ATOM   2671  HZ2 LYS   178      50.783  29.392  18.399  1.00  0.00           H
ATOM   2672  HZ3 LYS   178      52.003  28.722  17.483  1.00  0.00           H
ATOM   2673  C   LYS   178      51.896  31.240  24.632  1.00  0.00           C
ATOM   2674  O   LYS   178      53.039  31.599  24.355  1.00  0.00           O
ATOM   2675  N   GLY   179      51.265  31.645  25.779  1.00  0.00           N
ATOM   2676  H   GLY   179      50.352  31.255  25.971  1.00  0.00           H
ATOM   2677  CA  GLY   179      51.882  32.335  26.856  1.00  0.00           C
ATOM   2678  HA2 GLY   179      51.295  32.110  27.746  1.00  0.00           H
ATOM   2679  HA3 GLY   179      52.914  31.986  26.890  1.00  0.00           H
ATOM   2680  C   GLY   179      51.723  33.828  26.580  1.00  0.00           C
ATOM   2681  O   GLY   179      51.298  34.569  27.499  1.00  0.00           O
ATOM   2682  N   LYS   180      52.276  34.282  25.429  1.00  0.00           N
ATOM   2683  H   LYS   180      52.595  33.542  24.820  1.00  0.00           H
ATOM   2684  CA  LYS   180      52.567  35.670  25.010  1.00  0.00           C
ATOM   2685  HA  LYS   180      53.154  36.215  25.750  1.00  0.00           H
ATOM   2686  CB  LYS   180      53.468  35.713  23.700  1.00  0.00           C
ATOM   2687  HB2 LYS   180      52.949  35.387  22.799  1.00  0.00           H
ATOM   2688  HB3 LYS   180      53.793  36.733  23.497  1.00  0.00           H
ATOM   2689  CG  LYS   180      54.682  34.907  23.845  1.00  0.00           C
ATOM   2690  HG2 LYS   180      55.174  34.996  24.813  1.00  0.00           H
ATOM   2691  HG3 LYS   180      54.465  33.839  23.813  1.00  0.00           H
ATOM   2692  CD  LYS   180      55.861  35.164  22.890  1.00  0.00           C
ATOM   2693  HD2 LYS   180      56.134  36.219  22.866  1.00  0.00           H
ATOM   2694  HD3 LYS   180      56.758  34.592  23.130  1.00  0.00           H
ATOM   2695  CE  LYS   180      55.467  34.765  21.495  1.00  0.00           C
ATOM   2696  HE2 LYS   180      55.060  33.754  21.482  1.00  0.00           H
ATOM   2697  HE3 LYS   180      54.670  35.390  21.092  1.00  0.00           H
ATOM   2698  NZ  LYS   180      56.654  34.756  20.667  1.00  0.00           N
ATOM   2699  HZ1 LYS   180      56.956  35.714  20.559  1.00  0.00           H
ATOM   2700  HZ2 LYS   180      57.421  34.411  21.226  1.00  0.00           H
ATOM   2701  HZ3 LYS   180      56.670  34.138  19.868  1.00  0.00           H
ATOM   2702  C   LYS   180      51.245  36.491  24.727  1.00  0.00           C
ATOM   2703  O   LYS   180      50.256  35.989  24.224  1.00  0.00           O
ATOM   2704  N   VAL   181      51.327  37.817  24.861  1.00  0.00           N
ATOM   2705  H   VAL   181      52.194  38.243  25.156  1.00  0.00           H
ATOM   2706  CA  VAL   181      50.258  38.745  24.556  1.00  0.00           C
ATOM   2707  HA  VAL   181      49.351  38.285  24.948  1.00  0.00           H
ATOM   2708  CB  VAL   181      50.491  40.183  25.240  1.00  0.00           C
ATOM   2709  HB  VAL   181      51.447  40.544  24.859  1.00  0.00           H
ATOM   2710  CG1 VAL   181      49.276  41.079  24.878  1.00  0.00           C
ATOM   2711 HG11 VAL   181      48.389  40.803  25.447  1.00  0.00           H
ATOM   2712 HG12 VAL   181      49.433  42.113  25.184  1.00  0.00           H
ATOM   2713 HG13 VAL   181      49.219  41.109  23.789  1.00  0.00           H
ATOM   2714  CG2 VAL   181      50.615  40.172  26.769  1.00  0.00           C
ATOM   2715 HG21 VAL   181      50.916  41.195  26.998  1.00  0.00           H
ATOM   2716 HG22 VAL   181      49.620  39.924  27.140  1.00  0.00           H
ATOM   2717 HG23 VAL   181      51.355  39.431  27.072  1.00  0.00           H
ATOM   2718  C   VAL   181      50.121  38.985  23.142  1.00  0.00           C
ATOM   2719  O   VAL   181      51.045  39.355  22.464  1.00  0.00           O
ATOM   2720  N   VAL   182      48.960  38.682  22.606  1.00  0.00           N
ATOM   2721  H   VAL   182      48.303  38.311  23.277  1.00  0.00           H
ATOM   2722  CA  VAL   182      48.572  38.901  21.229  1.00  0.00           C
ATOM   2723  HA  VAL   182      49.429  38.765  20.569  1.00  0.00           H
ATOM   2724  CB  VAL   182      47.596  37.814  20.810  1.00  0.00           C
ATOM   2725  HB  VAL   182      46.786  37.748  21.537  1.00  0.00           H
ATOM   2726  CG1 VAL   182      46.903  37.884  19.438  1.00  0.00           C
ATOM   2727 HG11 VAL   182      46.341  38.810  19.317  1.00  0.00           H
ATOM   2728 HG12 VAL   182      47.747  37.966  18.754  1.00  0.00           H
ATOM   2729 HG13 VAL   182      46.236  37.046  19.236  1.00  0.00           H
ATOM   2730  CG2 VAL   182      48.154  36.368  20.861  1.00  0.00           C
ATOM   2731 HG21 VAL   182      48.852  36.272  21.693  1.00  0.00           H
ATOM   2732 HG22 VAL   182      47.321  35.672  20.952  1.00  0.00           H
ATOM   2733 HG23 VAL   182      48.627  36.076  19.923  1.00  0.00           H
ATOM   2734  C   VAL   182      47.977  40.287  21.046  1.00  0.00           C
ATOM   2735  O   VAL   182      48.391  41.016  20.139  1.00  0.00           O
ATOM   2736  N   LYS   183      47.003  40.641  21.905  1.00  0.00           N
ATOM   2737  H   LYS   183      46.853  40.112  22.752  1.00  0.00           H
ATOM   2738  CA  LYS   183      46.126  41.822  21.720  1.00  0.00           C
ATOM   2739  HA  LYS   183      46.733  42.565  21.205  1.00  0.00           H
ATOM   2740  CB  LYS   183      44.945  41.506  20.765  1.00  0.00           C
ATOM   2741  HB2 LYS   183      45.319  40.888  19.948  1.00  0.00           H
ATOM   2742  HB3 LYS   183      44.147  40.966  21.275  1.00  0.00           H
ATOM   2743  CG  LYS   183      44.386  42.751  20.102  1.00  0.00           C
ATOM   2744  HG2 LYS   183      43.976  43.380  20.892  1.00  0.00           H
ATOM   2745  HG3 LYS   183      45.208  43.336  19.688  1.00  0.00           H
ATOM   2746  CD  LYS   183      43.286  42.525  19.096  1.00  0.00           C
ATOM   2747  HD2 LYS   183      43.539  42.105  18.123  1.00  0.00           H
ATOM   2748  HD3 LYS   183      42.635  41.771  19.541  1.00  0.00           H
ATOM   2749  CE  LYS   183      42.548  43.900  18.854  1.00  0.00           C
ATOM   2750  HE2 LYS   183      41.643  43.672  18.291  1.00  0.00           H
ATOM   2751  HE3 LYS   183      42.326  44.317  19.836  1.00  0.00           H
ATOM   2752  NZ  LYS   183      43.286  44.836  18.053  1.00  0.00           N
ATOM   2753  HZ1 LYS   183      43.691  44.477  17.200  1.00  0.00           H
ATOM   2754  HZ2 LYS   183      42.575  45.492  17.760  1.00  0.00           H
ATOM   2755  HZ3 LYS   183      43.940  45.312  18.658  1.00  0.00           H
ATOM   2756  C   LYS   183      45.665  42.304  23.106  1.00  0.00           C
ATOM   2757  O   LYS   183      45.468  41.491  23.996  1.00  0.00           O
ATOM   2758  N   SER   184      45.562  43.608  23.306  1.00  0.00           N
ATOM   2759  H   SER   184      46.026  44.191  22.624  1.00  0.00           H
ATOM   2760  CA  SER   184      45.046  44.260  24.561  1.00  0.00           C
ATOM   2761  HA  SER   184      44.509  43.571  25.215  1.00  0.00           H
ATOM   2762  CB  SER   184      46.290  44.670  25.318  1.00  0.00           C
ATOM   2763  HB2 SER   184      45.993  45.137  26.256  1.00  0.00           H
ATOM   2764  HB3 SER   184      46.965  43.842  25.532  1.00  0.00           H
ATOM   2765  OG  SER   184      47.034  45.712  24.688  1.00  0.00           O
ATOM   2766  HG  SER   184      47.881  45.350  24.413  1.00  0.00           H
ATOM   2767  C   SER   184      44.081  45.426  24.284  1.00  0.00           C
ATOM   2768  O   SER   184      44.167  45.990  23.170  1.00  0.00           O
ATOM   2769  N   VAL   185      43.142  45.809  25.116  1.00  0.00           N
ATOM   2770  H   VAL   185      42.908  45.213  25.896  1.00  0.00           H
ATOM   2771  CA  VAL   185      42.277  46.957  24.858  1.00  0.00           C
ATOM   2772  HA  VAL   185      42.864  47.676  24.286  1.00  0.00           H
ATOM   2773  CB  VAL   185      40.927  46.599  24.110  1.00  0.00           C
ATOM   2774  HB  VAL   185      40.237  47.439  24.030  1.00  0.00           H
ATOM   2775  CG1 VAL   185      41.205  46.155  22.634  1.00  0.00           C
ATOM   2776 HG11 VAL   185      41.730  45.201  22.609  1.00  0.00           H
ATOM   2777 HG12 VAL   185      40.274  45.948  22.106  1.00  0.00           H
ATOM   2778 HG13 VAL   185      41.702  46.935  22.056  1.00  0.00           H
ATOM   2779  CG2 VAL   185      40.192  45.461  24.811  1.00  0.00           C
ATOM   2780 HG21 VAL   185      39.378  45.179  24.144  1.00  0.00           H
ATOM   2781 HG22 VAL   185      40.919  44.661  24.956  1.00  0.00           H
ATOM   2782 HG23 VAL   185      39.693  45.763  25.732  1.00  0.00           H
ATOM   2783  C   VAL   185      41.872  47.656  26.156  1.00  0.00           C
ATOM   2784  O   VAL   185      41.689  46.973  27.148  1.00  0.00           O
ATOM   2785  N   GLU   186      41.610  48.942  26.136  1.00  0.00           N
ATOM   2786  H   GLU   186      41.609  49.413  25.242  1.00  0.00           H
ATOM   2787  CA  GLU   186      41.092  49.641  27.287  1.00  0.00           C
ATOM   2788  HA  GLU   186      41.374  49.053  28.161  1.00  0.00           H
ATOM   2789  CB  GLU   186      41.731  51.012  27.523  1.00  0.00           C
ATOM   2790  HB2 GLU   186      42.747  50.956  27.912  1.00  0.00           H
ATOM   2791  HB3 GLU   186      41.715  51.563  26.583  1.00  0.00           H
ATOM   2792  CG  GLU   186      40.939  51.903  28.551  1.00  0.00           C
ATOM   2793  HG2 GLU   186      40.085  52.346  28.041  1.00  0.00           H
ATOM   2794  HG3 GLU   186      40.596  51.280  29.378  1.00  0.00           H
ATOM   2795  CD  GLU   186      41.709  53.052  29.112  1.00  0.00           C
ATOM   2796  OE1 GLU   186      42.530  53.590  28.384  1.00  0.00           O
ATOM   2797  OE2 GLU   186      41.418  53.519  30.257  1.00  0.00           O
ATOM   2798  C   GLU   186      39.530  49.681  27.374  1.00  0.00           C
ATOM   2799  O   GLU   186      38.920  49.922  26.332  1.00  0.00           O
ATOM   2800  N   LEU   187      38.977  49.534  28.570  1.00  0.00           N
ATOM   2801  H   LEU   187      39.535  49.500  29.412  1.00  0.00           H
ATOM   2802  CA  LEU   187      37.621  49.827  28.841  1.00  0.00           C
ATOM   2803  HA  LEU   187      37.031  49.546  27.969  1.00  0.00           H
ATOM   2804  CB  LEU   187      37.107  48.976  30.048  1.00  0.00           C
ATOM   2805  HB2 LEU   187      37.727  49.280  30.892  1.00  0.00           H
ATOM   2806  HB3 LEU   187      36.063  49.240  30.213  1.00  0.00           H
ATOM   2807  CG  LEU   187      37.339  47.475  29.838  1.00  0.00           C
ATOM   2808  HG  LEU   187      38.400  47.426  29.588  1.00  0.00           H
ATOM   2809  CD1 LEU   187      37.133  46.631  31.060  1.00  0.00           C
ATOM   2810 HD11 LEU   187      37.702  47.132  31.843  1.00  0.00           H
ATOM   2811 HD12 LEU   187      36.102  46.522  31.399  1.00  0.00           H
ATOM   2812 HD13 LEU   187      37.686  45.698  30.959  1.00  0.00           H
ATOM   2813  CD2 LEU   187      36.454  46.836  28.731  1.00  0.00           C
ATOM   2814 HD21 LEU   187      36.608  47.254  27.735  1.00  0.00           H
ATOM   2815 HD22 LEU   187      36.670  45.769  28.706  1.00  0.00           H
ATOM   2816 HD23 LEU   187      35.389  46.945  28.932  1.00  0.00           H
ATOM   2817  C   LEU   187      37.469  51.399  29.095  1.00  0.00           C
ATOM   2818  O   LEU   187      37.694  51.941  30.216  1.00  0.00           O
ATOM   2819  N   ASP   188      36.882  52.163  28.090  1.00  0.00           N
ATOM   2820  H   ASP   188      36.473  51.615  27.347  1.00  0.00           H
ATOM   2821  CA  ASP   188      37.029  53.620  27.763  1.00  0.00           C
ATOM   2822  HA  ASP   188      38.013  53.894  28.145  1.00  0.00           H
ATOM   2823  CB  ASP   188      37.086  53.727  26.195  1.00  0.00           C
ATOM   2824  HB2 ASP   188      37.402  54.755  26.018  1.00  0.00           H
ATOM   2825  HB3 ASP   188      37.843  53.095  25.730  1.00  0.00           H
ATOM   2826  CG  ASP   188      35.811  53.525  25.434  1.00  0.00           C
ATOM   2827  OD1 ASP   188      34.718  53.630  26.003  1.00  0.00           O
ATOM   2828  OD2 ASP   188      35.978  53.432  24.218  1.00  0.00           O
ATOM   2829  C   ASP   188      36.037  54.600  28.478  1.00  0.00           C
ATOM   2830  O   ASP   188      36.215  55.812  28.377  1.00  0.00           O
ATOM   2831  N   ALA   189      34.850  54.252  29.057  1.00  0.00           N
ATOM   2832  H   ALA   189      34.743  53.261  29.217  1.00  0.00           H
ATOM   2833  CA  ALA   189      33.921  55.194  29.705  1.00  0.00           C
ATOM   2834  HA  ALA   189      33.706  56.039  29.052  1.00  0.00           H
ATOM   2835  CB  ALA   189      32.723  54.332  29.965  1.00  0.00           C
ATOM   2836  HB1 ALA   189      31.913  54.836  30.493  1.00  0.00           H
ATOM   2837  HB2 ALA   189      32.387  53.720  29.128  1.00  0.00           H
ATOM   2838  HB3 ALA   189      32.949  53.539  30.677  1.00  0.00           H
ATOM   2839  C   ALA   189      34.383  55.881  31.077  1.00  0.00           C
ATOM   2840  O   ALA   189      34.851  55.198  31.978  1.00  0.00           O
ATOM   2841  N   PRO   190      34.078  57.146  31.340  1.00  0.00           N
ATOM   2842  CD  PRO   190      33.463  58.106  30.450  1.00  0.00           C
ATOM   2843  HD2 PRO   190      32.708  57.663  29.800  1.00  0.00           H
ATOM   2844  HD3 PRO   190      34.224  58.530  29.795  1.00  0.00           H
ATOM   2845  CG  PRO   190      32.949  59.210  31.295  1.00  0.00           C
ATOM   2846  HG2 PRO   190      31.916  59.003  31.572  1.00  0.00           H
ATOM   2847  HG3 PRO   190      32.907  60.183  30.806  1.00  0.00           H
ATOM   2848  CB  PRO   190      33.851  59.180  32.587  1.00  0.00           C
ATOM   2849  HB2 PRO   190      33.465  59.688  33.472  1.00  0.00           H
ATOM   2850  HB3 PRO   190      34.784  59.691  32.349  1.00  0.00           H
ATOM   2851  CA  PRO   190      34.112  57.679  32.708  1.00  0.00           C
ATOM   2852  HA  PRO   190      35.116  57.619  33.128  1.00  0.00           H
ATOM   2853  C   PRO   190      33.098  57.019  33.648  1.00  0.00           C
ATOM   2854  O   PRO   190      32.136  56.344  33.191  1.00  0.00           O
ATOM   2855  N   ASN   191      33.275  57.293  34.962  1.00  0.00           N
ATOM   2856  H   ASN   191      33.991  57.925  35.289  1.00  0.00           H
ATOM   2857  CA  ASN   191      32.367  56.920  36.095  1.00  0.00           C
ATOM   2858  HA  ASN   191      32.827  57.397  36.960  1.00  0.00           H
ATOM   2859  CB  ASN   191      30.875  57.450  35.899  1.00  0.00           C
ATOM   2860  HB2 ASN   191      30.561  56.857  35.041  1.00  0.00           H
ATOM   2861  HB3 ASN   191      30.318  57.256  36.816  1.00  0.00           H
ATOM   2862  CG  ASN   191      30.836  58.901  35.617  1.00  0.00           C
ATOM   2863  OD1 ASN   191      31.775  59.734  35.834  1.00  0.00           O
ATOM   2864  ND2 ASN   191      29.700  59.385  35.189  1.00  0.00           N
ATOM   2865 HD21 ASN   191      29.578  60.387  35.217  1.00  0.00           H
ATOM   2866 HD22 ASN   191      28.877  58.812  35.065  1.00  0.00           H
ATOM   2867  C   ASN   191      32.220  55.358  36.413  1.00  0.00           C
ATOM   2868  O   ASN   191      31.910  54.947  37.509  1.00  0.00           O
ATOM   2869  N   TYR   192      32.456  54.540  35.414  1.00  0.00           N
ATOM   2870  H   TYR   192      32.718  54.975  34.541  1.00  0.00           H
ATOM   2871  CA  TYR   192      32.309  53.031  35.473  1.00  0.00           C
ATOM   2872  HA  TYR   192      31.634  52.697  36.262  1.00  0.00           H
ATOM   2873  CB  TYR   192      31.711  52.427  34.161  1.00  0.00           C
ATOM   2874  HB2 TYR   192      32.493  52.420  33.401  1.00  0.00           H
ATOM   2875  HB3 TYR   192      31.463  51.410  34.462  1.00  0.00           H
ATOM   2876  CG  TYR   192      30.459  53.039  33.658  1.00  0.00           C
ATOM   2877  CD1 TYR   192      29.553  53.692  34.498  1.00  0.00           C
ATOM   2878  HD1 TYR   192      29.793  53.933  35.523  1.00  0.00           H
ATOM   2879  CE1 TYR   192      28.311  54.170  33.999  1.00  0.00           C
ATOM   2880  HE1 TYR   192      27.664  54.704  34.677  1.00  0.00           H
ATOM   2881  CZ  TYR   192      27.906  53.947  32.659  1.00  0.00           C
ATOM   2882  OH  TYR   192      26.672  54.365  32.222  1.00  0.00           O
ATOM   2883  HH  TYR   192      26.596  54.592  31.291  1.00  0.00           H
ATOM   2884  CE2 TYR   192      28.851  53.327  31.761  1.00  0.00           C
ATOM   2885  HE2 TYR   192      28.698  53.138  30.708  1.00  0.00           H
ATOM   2886  CD2 TYR   192      30.101  52.935  32.289  1.00  0.00           C
ATOM   2887  HD2 TYR   192      30.811  52.441  31.644  1.00  0.00           H
ATOM   2888  C   TYR   192      33.653  52.320  35.753  1.00  0.00           C
ATOM   2889  O   TYR   192      34.752  52.879  35.477  1.00  0.00           O
ATOM   2890  N   HIE   193      33.523  51.057  36.190  1.00  0.00           N
ATOM   2891  H   HIE   193      32.641  50.664  36.485  1.00  0.00           H
ATOM   2892  CA  HIE   193      34.603  50.339  36.917  1.00  0.00           C
ATOM   2893  HA  HIE   193      35.484  50.599  36.329  1.00  0.00           H
ATOM   2894  CB  HIE   193      34.718  50.683  38.417  1.00  0.00           C
ATOM   2895  HB2 HIE   193      33.753  50.569  38.913  1.00  0.00           H
ATOM   2896  HB3 HIE   193      35.382  49.920  38.823  1.00  0.00           H
ATOM   2897  CG  HIE   193      35.127  52.092  38.769  1.00  0.00           C
ATOM   2898  ND1 HIE   193      36.435  52.542  39.057  1.00  0.00           N
ATOM   2899  CE1 HIE   193      36.263  53.795  39.470  1.00  0.00           C
ATOM   2900  HE1 HIE   193      37.102  54.437  39.697  1.00  0.00           H
ATOM   2901  NE2 HIE   193      34.989  54.225  39.314  1.00  0.00           N
ATOM   2902  HE2 HIE   193      34.677  55.185  39.340  1.00  0.00           H
ATOM   2903  CD2 HIE   193      34.259  53.145  38.932  1.00  0.00           C
ATOM   2904  HD2 HIE   193      33.187  53.112  38.807  1.00  0.00           H
ATOM   2905  C   HIE   193      34.476  48.834  36.805  1.00  0.00           C
ATOM   2906  O   HIE   193      33.357  48.316  36.794  1.00  0.00           O
ATOM   2907  N   TYR   194      35.550  48.120  36.674  1.00  0.00           N
ATOM   2908  H   TYR   194      36.408  48.634  36.813  1.00  0.00           H
ATOM   2909  CA  TYR   194      35.556  46.708  36.341  1.00  0.00           C
ATOM   2910  HA  TYR   194      34.529  46.382  36.499  1.00  0.00           H
ATOM   2911  CB  TYR   194      35.799  46.542  34.797  1.00  0.00           C
ATOM   2912  HB2 TYR   194      36.819  46.772  34.491  1.00  0.00           H
ATOM   2913  HB3 TYR   194      35.759  45.492  34.504  1.00  0.00           H
ATOM   2914  CG  TYR   194      34.883  47.394  33.902  1.00  0.00           C
ATOM   2915  CD1 TYR   194      35.301  48.494  33.139  1.00  0.00           C
ATOM   2916  HD1 TYR   194      36.248  48.990  33.280  1.00  0.00           H
ATOM   2917  CE1 TYR   194      34.284  49.159  32.394  1.00  0.00           C
ATOM   2918  HE1 TYR   194      34.582  50.058  31.873  1.00  0.00           H
ATOM   2919  CZ  TYR   194      32.888  48.794  32.521  1.00  0.00           C
ATOM   2920  OH  TYR   194      31.929  49.507  31.812  1.00  0.00           O
ATOM   2921  HH  TYR   194      31.100  49.133  32.119  1.00  0.00           H
ATOM   2922  CE2 TYR   194      32.535  47.600  33.160  1.00  0.00           C
ATOM   2923  HE2 TYR   194      31.550  47.159  33.110  1.00  0.00           H
ATOM   2924  CD2 TYR   194      33.550  46.934  33.890  1.00  0.00           C
ATOM   2925  HD2 TYR   194      33.290  46.038  34.436  1.00  0.00           H
ATOM   2926  C   TYR   194      36.654  45.966  37.118  1.00  0.00           C
ATOM   2927  O   TYR   194      37.497  45.259  36.503  1.00  0.00           O
ATOM   2928  N   GLU   195      36.856  46.229  38.425  1.00  0.00           N
ATOM   2929  H   GLU   195      36.392  46.995  38.894  1.00  0.00           H
ATOM   2930  CA  GLU   195      37.717  45.454  39.325  1.00  0.00           C
ATOM   2931  HA  GLU   195      38.719  45.550  38.908  1.00  0.00           H
ATOM   2932  CB  GLU   195      37.792  46.143  40.762  1.00  0.00           C
ATOM   2933  HB2 GLU   195      36.781  46.056  41.161  1.00  0.00           H
ATOM   2934  HB3 GLU   195      38.318  45.482  41.452  1.00  0.00           H
ATOM   2935  CG  GLU   195      38.466  47.542  40.923  1.00  0.00           C
ATOM   2936  HG2 GLU   195      37.959  48.382  40.451  1.00  0.00           H
ATOM   2937  HG3 GLU   195      38.334  47.757  41.984  1.00  0.00           H
ATOM   2938  CD  GLU   195      40.073  47.517  40.743  1.00  0.00           C
ATOM   2939  OE1 GLU   195      40.757  48.365  41.413  1.00  0.00           O
ATOM   2940  OE2 GLU   195      40.578  46.683  39.951  1.00  0.00           O
ATOM   2941  C   GLU   195      37.351  43.975  39.432  1.00  0.00           C
ATOM   2942  O   GLU   195      36.181  43.603  39.405  1.00  0.00           O
ATOM   2943  N   GLU   196      38.405  43.187  39.635  1.00  0.00           N
ATOM   2944  H   GLU   196      39.312  43.631  39.632  1.00  0.00           H
ATOM   2945  CA  GLU   196      38.349  41.805  40.217  1.00  0.00           C
ATOM   2946  HA  GLU   196      39.363  41.408  40.167  1.00  0.00           H
ATOM   2947  CB  GLU   196      38.100  41.883  41.711  1.00  0.00           C
ATOM   2948  HB2 GLU   196      37.168  42.387  41.968  1.00  0.00           H
ATOM   2949  HB3 GLU   196      38.023  40.862  42.082  1.00  0.00           H
ATOM   2950  CG  GLU   196      39.306  42.507  42.454  1.00  0.00           C
ATOM   2951  HG2 GLU   196      40.214  41.914  42.338  1.00  0.00           H
ATOM   2952  HG3 GLU   196      39.528  43.517  42.111  1.00  0.00           H
ATOM   2953  CD  GLU   196      39.014  42.560  43.959  1.00  0.00           C
ATOM   2954  OE1 GLU   196      39.637  43.543  44.553  1.00  0.00           O
ATOM   2955  OE2 GLU   196      38.235  41.779  44.565  1.00  0.00           O
ATOM   2956  C   GLU   196      37.319  40.914  39.491  1.00  0.00           C
ATOM   2957  O   GLU   196      36.683  40.098  40.099  1.00  0.00           O
ATOM   2958  N   CYX   197      37.170  40.912  38.176  1.00  0.00           N
ATOM   2959  H   CYX   197      37.681  41.641  37.698  1.00  0.00           H
ATOM   2960  CA  CYX   197      36.085  40.259  37.382  1.00  0.00           C
ATOM   2961  HA  CYX   197      35.155  40.545  37.874  1.00  0.00           H
ATOM   2962  CB  CYX   197      36.162  40.878  35.960  1.00  0.00           C
ATOM   2963  HB2 CYX   197      37.116  40.558  35.542  1.00  0.00           H
ATOM   2964  HB3 CYX   197      35.461  40.408  35.270  1.00  0.00           H
ATOM   2965  SG  CYX   197      35.812  42.542  35.719  1.00  0.00           S
ATOM   2966  C   CYX   197      36.239  38.679  37.484  1.00  0.00           C
ATOM   2967  O   CYX   197      37.358  38.186  37.583  1.00  0.00           O
ATOM   2968  N   SER   198      35.097  37.959  37.553  1.00  0.00           N
ATOM   2969  H   SER   198      34.235  38.448  37.357  1.00  0.00           H
ATOM   2970  CA  SER   198      34.955  36.623  37.320  1.00  0.00           C
ATOM   2971  HA  SER   198      35.892  36.067  37.365  1.00  0.00           H
ATOM   2972  CB  SER   198      33.966  35.913  38.299  1.00  0.00           C
ATOM   2973  HB2 SER   198      32.944  36.226  38.087  1.00  0.00           H
ATOM   2974  HB3 SER   198      33.995  34.825  38.248  1.00  0.00           H
ATOM   2975  OG  SER   198      34.273  36.156  39.670  1.00  0.00           O
ATOM   2976  HG  SER   198      33.626  36.805  39.958  1.00  0.00           H
ATOM   2977  C   SER   198      34.473  36.475  35.826  1.00  0.00           C
ATOM   2978  O   SER   198      33.577  37.209  35.456  1.00  0.00           O
ATOM   2979  N   CYX   199      35.073  35.609  35.036  1.00  0.00           N
ATOM   2980  H   CYX   199      35.662  34.969  35.550  1.00  0.00           H
ATOM   2981  CA  CYX   199      34.963  35.412  33.571  1.00  0.00           C
ATOM   2982  HA  CYX   199      34.117  36.031  33.272  1.00  0.00           H
ATOM   2983  CB  CYX   199      36.203  36.124  32.987  1.00  0.00           C
ATOM   2984  HB2 CYX   199      37.047  35.593  33.427  1.00  0.00           H
ATOM   2985  HB3 CYX   199      36.158  35.974  31.907  1.00  0.00           H
ATOM   2986  SG  CYX   199      36.340  37.871  33.446  1.00  0.00           S
ATOM   2987  C   CYX   199      34.697  33.949  33.113  1.00  0.00           C
ATOM   2988  O   CYX   199      35.395  33.046  33.510  1.00  0.00           O
ATOM   2989  N   TYR   200      33.690  33.800  32.219  1.00  0.00           N
ATOM   2990  H   TYR   200      33.201  34.611  31.869  1.00  0.00           H
ATOM   2991  CA  TYR   200      33.345  32.536  31.629  1.00  0.00           C
ATOM   2992  HA  TYR   200      34.180  31.835  31.662  1.00  0.00           H
ATOM   2993  CB  TYR   200      32.291  32.013  32.566  1.00  0.00           C
ATOM   2994  HB2 TYR   200      31.912  31.016  32.339  1.00  0.00           H
ATOM   2995  HB3 TYR   200      32.738  31.865  33.550  1.00  0.00           H
ATOM   2996  CG  TYR   200      31.096  32.926  32.740  1.00  0.00           C
ATOM   2997  CD1 TYR   200      31.051  33.955  33.779  1.00  0.00           C
ATOM   2998  HD1 TYR   200      31.802  34.137  34.534  1.00  0.00           H
ATOM   2999  CE1 TYR   200      29.888  34.728  33.868  1.00  0.00           C
ATOM   3000  HE1 TYR   200      29.790  35.497  34.620  1.00  0.00           H
ATOM   3001  CZ  TYR   200      28.865  34.585  32.940  1.00  0.00           C
ATOM   3002  OH  TYR   200      27.797  35.473  32.854  1.00  0.00           O
ATOM   3003  HH  TYR   200      27.652  35.882  33.710  1.00  0.00           H
ATOM   3004  CE2 TYR   200      28.923  33.574  32.001  1.00  0.00           C
ATOM   3005  HE2 TYR   200      28.063  33.344  31.391  1.00  0.00           H
ATOM   3006  CD2 TYR   200      30.038  32.636  31.986  1.00  0.00           C
ATOM   3007  HD2 TYR   200      30.102  31.863  31.233  1.00  0.00           H
ATOM   3008  C   TYR   200      32.915  32.518  30.151  1.00  0.00           C
ATOM   3009  O   TYR   200      32.604  33.568  29.588  1.00  0.00           O
ATOM   3010  N   PRO   201      33.018  31.324  29.486  1.00  0.00           N
ATOM   3011  CD  PRO   201      33.818  30.183  29.819  1.00  0.00           C
ATOM   3012  HD2 PRO   201      33.223  29.270  29.778  1.00  0.00           H
ATOM   3013  HD3 PRO   201      34.462  30.278  30.693  1.00  0.00           H
ATOM   3014  CG  PRO   201      34.698  29.944  28.585  1.00  0.00           C
ATOM   3015  HG2 PRO   201      35.138  28.946  28.571  1.00  0.00           H
ATOM   3016  HG3 PRO   201      35.538  30.632  28.493  1.00  0.00           H
ATOM   3017  CB  PRO   201      33.711  30.178  27.458  1.00  0.00           C
ATOM   3018  HB2 PRO   201      33.183  29.315  27.053  1.00  0.00           H
ATOM   3019  HB3 PRO   201      34.272  30.614  26.631  1.00  0.00           H
ATOM   3020  CA  PRO   201      32.620  31.190  28.066  1.00  0.00           C
ATOM   3021  HA  PRO   201      32.743  32.140  27.547  1.00  0.00           H
ATOM   3022  C   PRO   201      31.150  30.902  27.923  1.00  0.00           C
ATOM   3023  O   PRO   201      30.532  30.225  28.752  1.00  0.00           O
ATOM   3024  N   ASN   202      30.538  31.370  26.816  1.00  0.00           N
ATOM   3025  H   ASN   202      31.060  32.021  26.247  1.00  0.00           H
ATOM   3026  CA  ASN   202      29.259  30.907  26.284  1.00  0.00           C
ATOM   3027  HA  ASN   202      29.272  29.819  26.352  1.00  0.00           H
ATOM   3028  CB  ASN   202      28.122  31.437  27.127  1.00  0.00           C
ATOM   3029  HB2 ASN   202      28.270  31.163  28.171  1.00  0.00           H
ATOM   3030  HB3 ASN   202      28.031  32.524  27.133  1.00  0.00           H
ATOM   3031  CG  ASN   202      26.721  30.866  26.817  1.00  0.00           C
ATOM   3032  OD1 ASN   202      26.416  29.772  27.161  1.00  0.00           O
ATOM   3033  ND2 ASN   202      25.902  31.485  25.938  1.00  0.00           N
ATOM   3034 HD21 ASN   202      25.047  31.002  25.703  1.00  0.00           H
ATOM   3035 HD22 ASN   202      26.131  32.427  25.650  1.00  0.00           H
ATOM   3036  C   ASN   202      29.093  31.245  24.771  1.00  0.00           C
ATOM   3037  O   ASN   202      29.034  32.388  24.428  1.00  0.00           O
ATOM   3038  N   ALA   203      28.750  30.228  23.973  1.00  0.00           N
ATOM   3039  H   ALA   203      28.821  29.297  24.357  1.00  0.00           H
ATOM   3040  CA  ALA   203      28.445  30.398  22.471  1.00  0.00           C
ATOM   3041  HA  ALA   203      28.256  29.401  22.073  1.00  0.00           H
ATOM   3042  CB  ALA   203      27.136  31.145  22.376  1.00  0.00           C
ATOM   3043  HB1 ALA   203      26.269  30.598  22.744  1.00  0.00           H
ATOM   3044  HB2 ALA   203      27.332  32.150  22.750  1.00  0.00           H
ATOM   3045  HB3 ALA   203      26.852  31.309  21.337  1.00  0.00           H
ATOM   3046  C   ALA   203      29.673  30.974  21.651  1.00  0.00           C
ATOM   3047  O   ALA   203      29.530  31.759  20.740  1.00  0.00           O
ATOM   3048  N   GLY   204      30.904  30.739  22.137  1.00  0.00           N
ATOM   3049  H   GLY   204      30.934  30.310  23.051  1.00  0.00           H
ATOM   3050  CA  GLY   204      32.140  31.229  21.514  1.00  0.00           C
ATOM   3051  HA2 GLY   204      32.949  30.603  21.891  1.00  0.00           H
ATOM   3052  HA3 GLY   204      32.135  31.071  20.436  1.00  0.00           H
ATOM   3053  C   GLY   204      32.480  32.716  21.845  1.00  0.00           C
ATOM   3054  O   GLY   204      33.602  33.158  21.565  1.00  0.00           O
ATOM   3055  N   GLU   205      31.561  33.516  22.443  1.00  0.00           N
ATOM   3056  H   GLU   205      30.641  33.128  22.597  1.00  0.00           H
ATOM   3057  CA  GLU   205      31.782  34.838  23.086  1.00  0.00           C
ATOM   3058  HA  GLU   205      32.618  35.396  22.665  1.00  0.00           H
ATOM   3059  CB  GLU   205      30.415  35.587  23.072  1.00  0.00           C
ATOM   3060  HB2 GLU   205      29.845  35.302  23.956  1.00  0.00           H
ATOM   3061  HB3 GLU   205      30.626  36.654  23.145  1.00  0.00           H
ATOM   3062  CG  GLU   205      29.575  35.377  21.809  1.00  0.00           C
ATOM   3063  HG2 GLU   205      29.303  34.322  21.830  1.00  0.00           H
ATOM   3064  HG3 GLU   205      28.630  35.919  21.855  1.00  0.00           H
ATOM   3065  CD  GLU   205      30.348  35.770  20.505  1.00  0.00           C
ATOM   3066  OE1 GLU   205      29.885  35.282  19.407  1.00  0.00           O
ATOM   3067  OE2 GLU   205      31.292  36.593  20.523  1.00  0.00           O
ATOM   3068  C   GLU   205      32.258  34.582  24.580  1.00  0.00           C
ATOM   3069  O   GLU   205      32.038  33.543  25.242  1.00  0.00           O
ATOM   3070  N   ILE   206      32.841  35.607  25.127  1.00  0.00           N
ATOM   3071  H   ILE   206      33.111  36.366  24.519  1.00  0.00           H
ATOM   3072  CA  ILE   206      33.238  35.690  26.513  1.00  0.00           C
ATOM   3073  HA  ILE   206      32.902  34.812  27.063  1.00  0.00           H
ATOM   3074  CB  ILE   206      34.727  35.881  26.596  1.00  0.00           C
ATOM   3075  HB  ILE   206      34.872  36.911  26.271  1.00  0.00           H
ATOM   3076  CG2 ILE   206      35.178  35.621  28.049  1.00  0.00           C
ATOM   3077 HG21 ILE   206      35.015  34.553  28.194  1.00  0.00           H
ATOM   3078 HG22 ILE   206      36.237  35.730  28.280  1.00  0.00           H
ATOM   3079 HG23 ILE   206      34.469  36.031  28.768  1.00  0.00           H
ATOM   3080  CG1 ILE   206      35.637  34.947  25.722  1.00  0.00           C
ATOM   3081 HG12 ILE   206      36.632  34.868  26.159  1.00  0.00           H
ATOM   3082 HG13 ILE   206      35.133  33.993  25.564  1.00  0.00           H
ATOM   3083  CD1 ILE   206      35.962  35.484  24.351  1.00  0.00           C
ATOM   3084 HD11 ILE   206      35.144  35.833  23.721  1.00  0.00           H
ATOM   3085 HD12 ILE   206      36.614  36.335  24.546  1.00  0.00           H
ATOM   3086 HD13 ILE   206      36.433  34.693  23.766  1.00  0.00           H
ATOM   3087  C   ILE   206      32.436  36.767  27.285  1.00  0.00           C
ATOM   3088  O   ILE   206      32.299  37.896  26.849  1.00  0.00           O
ATOM   3089  N   THR   207      31.909  36.358  28.444  1.00  0.00           N
ATOM   3090  H   THR   207      31.994  35.388  28.715  1.00  0.00           H
ATOM   3091  CA  THR   207      31.327  37.307  29.418  1.00  0.00           C
ATOM   3092  HA  THR   207      31.530  38.265  28.940  1.00  0.00           H
ATOM   3093  CB  THR   207      29.818  37.028  29.469  1.00  0.00           C
ATOM   3094  HB  THR   207      29.575  36.113  30.009  1.00  0.00           H
ATOM   3095  CG2 THR   207      29.148  38.066  30.310  1.00  0.00           C
ATOM   3096 HG21 THR   207      29.501  39.066  30.057  1.00  0.00           H
ATOM   3097 HG22 THR   207      28.065  38.051  30.189  1.00  0.00           H
ATOM   3098 HG23 THR   207      29.250  37.833  31.369  1.00  0.00           H
ATOM   3099  OG1 THR   207      29.289  36.976  28.218  1.00  0.00           O
ATOM   3100  HG1 THR   207      29.537  36.153  27.790  1.00  0.00           H
ATOM   3101  C   THR   207      32.056  37.376  30.798  1.00  0.00           C
ATOM   3102  O   THR   207      32.402  36.344  31.456  1.00  0.00           O
ATOM   3103  N   CYX   208      32.256  38.594  31.362  1.00  0.00           N
ATOM   3104  H   CYX   208      31.840  39.366  30.861  1.00  0.00           H
ATOM   3105  CA  CYX   208      32.708  38.810  32.721  1.00  0.00           C
ATOM   3106  HA  CYX   208      32.904  37.830  33.154  1.00  0.00           H
ATOM   3107  CB  CYX   208      33.959  39.688  32.671  1.00  0.00           C
ATOM   3108  HB2 CYX   208      33.721  40.539  32.034  1.00  0.00           H
ATOM   3109  HB3 CYX   208      34.241  40.071  33.652  1.00  0.00           H
ATOM   3110  SG  CYX   208      35.408  38.986  31.923  1.00  0.00           S
ATOM   3111  C   CYX   208      31.611  39.522  33.502  1.00  0.00           C
ATOM   3112  O   CYX   208      30.830  40.325  32.960  1.00  0.00           O
ATOM   3113  N   VAL   209      31.610  39.322  34.879  1.00  0.00           N
ATOM   3114  H   VAL   209      32.279  38.630  35.183  1.00  0.00           H
ATOM   3115  CA  VAL   209      30.857  40.049  35.941  1.00  0.00           C
ATOM   3116  HA  VAL   209      30.592  41.048  35.594  1.00  0.00           H
ATOM   3117  CB  VAL   209      29.584  39.331  36.312  1.00  0.00           C
ATOM   3118  HB  VAL   209      29.881  38.344  36.665  1.00  0.00           H
ATOM   3119  CG1 VAL   209      28.959  39.908  37.625  1.00  0.00           C
ATOM   3120 HG11 VAL   209      28.045  39.374  37.881  1.00  0.00           H
ATOM   3121 HG12 VAL   209      29.564  39.789  38.524  1.00  0.00           H
ATOM   3122 HG13 VAL   209      28.603  40.905  37.364  1.00  0.00           H
ATOM   3123  CG2 VAL   209      28.449  39.290  35.203  1.00  0.00           C
ATOM   3124 HG21 VAL   209      28.930  38.829  34.340  1.00  0.00           H
ATOM   3125 HG22 VAL   209      27.599  38.738  35.604  1.00  0.00           H
ATOM   3126 HG23 VAL   209      28.137  40.309  34.978  1.00  0.00           H
ATOM   3127  C   VAL   209      31.748  40.176  37.170  1.00  0.00           C
ATOM   3128  O   VAL   209      32.529  39.301  37.598  1.00  0.00           O
ATOM   3129  N   CYX   210      31.780  41.452  37.592  1.00  0.00           N
ATOM   3130  H   CYX   210      31.005  42.030  37.301  1.00  0.00           H
ATOM   3131  CA  CYX   210      32.887  42.188  38.276  1.00  0.00           C
ATOM   3132  HA  CYX   210      33.675  41.464  38.477  1.00  0.00           H
ATOM   3133  CB  CYX   210      33.348  43.389  37.395  1.00  0.00           C
ATOM   3134  HB2 CYX   210      32.553  44.135  37.382  1.00  0.00           H
ATOM   3135  HB3 CYX   210      34.151  43.908  37.917  1.00  0.00           H
ATOM   3136  SG  CYX   210      33.811  42.875  35.673  1.00  0.00           S
ATOM   3137  C   CYX   210      32.535  42.596  39.746  1.00  0.00           C
ATOM   3138  O   CYX   210      31.437  42.479  40.266  1.00  0.00           O
ATOM   3139  N   ARG   211      33.564  43.201  40.425  1.00  0.00           N
ATOM   3140  H   ARG   211      34.469  43.247  39.979  1.00  0.00           H
ATOM   3141  CA  ARG   211      33.336  43.844  41.755  1.00  0.00           C
ATOM   3142  HA  ARG   211      32.463  43.382  42.216  1.00  0.00           H
ATOM   3143  CB  ARG   211      34.598  43.632  42.627  1.00  0.00           C
ATOM   3144  HB2 ARG   211      34.665  42.548  42.713  1.00  0.00           H
ATOM   3145  HB3 ARG   211      35.522  43.999  42.181  1.00  0.00           H
ATOM   3146  CG  ARG   211      34.436  44.018  44.114  1.00  0.00           C
ATOM   3147  HG2 ARG   211      34.206  45.076  44.236  1.00  0.00           H
ATOM   3148  HG3 ARG   211      33.628  43.432  44.552  1.00  0.00           H
ATOM   3149  CD  ARG   211      35.728  43.680  44.901  1.00  0.00           C
ATOM   3150  HD2 ARG   211      36.042  42.725  44.480  1.00  0.00           H
ATOM   3151  HD3 ARG   211      36.534  44.387  44.710  1.00  0.00           H
ATOM   3152  NE  ARG   211      35.536  43.626  46.352  1.00  0.00           N
ATOM   3153  HE  ARG   211      34.668  44.023  46.680  1.00  0.00           H
ATOM   3154  CZ  ARG   211      36.476  43.461  47.167  1.00  0.00           C
ATOM   3155  NH1 ARG   211      36.328  43.772  48.408  1.00  0.00           N
ATOM   3156 HH11 ARG   211      35.427  44.083  48.740  1.00  0.00           H
ATOM   3157 HH12 ARG   211      37.069  43.485  49.031  1.00  0.00           H
ATOM   3158  NH2 ARG   211      37.690  43.077  46.915  1.00  0.00           N
ATOM   3159 HH21 ARG   211      37.886  42.751  45.979  1.00  0.00           H
ATOM   3160 HH22 ARG   211      38.319  42.854  47.673  1.00  0.00           H
ATOM   3161  C   ARG   211      32.945  45.290  41.512  1.00  0.00           C
ATOM   3162  O   ARG   211      33.608  46.029  40.887  1.00  0.00           O
ATOM   3163  N   ASP   212      31.798  45.685  42.075  1.00  0.00           N
ATOM   3164  H   ASP   212      31.164  44.979  42.423  1.00  0.00           H
ATOM   3165  CA  ASP   212      31.303  47.059  41.911  1.00  0.00           C
ATOM   3166  HA  ASP   212      31.393  47.457  40.901  1.00  0.00           H
ATOM   3167  CB  ASP   212      29.837  47.199  42.237  1.00  0.00           C
ATOM   3168  HB2 ASP   212      29.476  48.228  42.211  1.00  0.00           H
ATOM   3169  HB3 ASP   212      29.114  46.753  41.554  1.00  0.00           H
ATOM   3170  CG  ASP   212      29.519  46.446  43.530  1.00  0.00           C
ATOM   3171  OD1 ASP   212      29.420  47.093  44.608  1.00  0.00           O
ATOM   3172  OD2 ASP   212      29.447  45.226  43.436  1.00  0.00           O
ATOM   3173  C   ASP   212      32.150  48.110  42.712  1.00  0.00           C
ATOM   3174  O   ASP   212      31.730  48.605  43.713  1.00  0.00           O
ATOM   3175  N   ASN   213      33.405  48.396  42.227  1.00  0.00           N
ATOM   3176  H   ASN   213      33.638  47.960  41.347  1.00  0.00           H
ATOM   3177  CA  ASN   213      34.354  49.352  42.794  1.00  0.00           C
ATOM   3178  HA  ASN   213      34.482  49.208  43.867  1.00  0.00           H
ATOM   3179  CB  ASN   213      35.705  49.362  42.105  1.00  0.00           C
ATOM   3180  HB2 ASN   213      36.224  48.420  42.284  1.00  0.00           H
ATOM   3181  HB3 ASN   213      35.541  49.593  41.052  1.00  0.00           H
ATOM   3182  CG  ASN   213      36.651  50.289  42.726  1.00  0.00           C
ATOM   3183  OD1 ASN   213      36.888  50.130  43.909  1.00  0.00           O
ATOM   3184  ND2 ASN   213      37.096  51.265  42.065  1.00  0.00           N
ATOM   3185 HD21 ASN   213      37.714  51.908  42.539  1.00  0.00           H
ATOM   3186 HD22 ASN   213      36.881  51.405  41.087  1.00  0.00           H
ATOM   3187  C   ASN   213      33.659  50.749  42.736  1.00  0.00           C
ATOM   3188  O   ASN   213      32.880  50.992  41.814  1.00  0.00           O
ATOM   3189  N   TRP   214      33.978  51.599  43.754  1.00  0.00           N
ATOM   3190  H   TRP   214      34.592  51.138  44.411  1.00  0.00           H
ATOM   3191  CA  TRP   214      33.674  53.030  43.840  1.00  0.00           C
ATOM   3192  HA  TRP   214      34.230  53.463  44.672  1.00  0.00           H
ATOM   3193  CB  TRP   214      34.283  53.703  42.555  1.00  0.00           C
ATOM   3194  HB2 TRP   214      35.280  53.331  42.318  1.00  0.00           H
ATOM   3195  HB3 TRP   214      33.686  53.507  41.664  1.00  0.00           H
ATOM   3196  CG  TRP   214      34.364  55.215  42.633  1.00  0.00           C
ATOM   3197  CD1 TRP   214      35.108  55.960  43.529  1.00  0.00           C
ATOM   3198  HD1 TRP   214      35.695  55.499  44.310  1.00  0.00           H
ATOM   3199  NE1 TRP   214      34.811  57.281  43.307  1.00  0.00           N
ATOM   3200  HE1 TRP   214      35.120  58.065  43.864  1.00  0.00           H
ATOM   3201  CE2 TRP   214      33.805  57.445  42.384  1.00  0.00           C
ATOM   3202  CZ2 TRP   214      33.132  58.575  41.940  1.00  0.00           C
ATOM   3203  HZ2 TRP   214      33.242  59.507  42.474  1.00  0.00           H
ATOM   3204  CH2 TRP   214      32.224  58.407  40.843  1.00  0.00           C
ATOM   3205  HH2 TRP   214      31.669  59.198  40.359  1.00  0.00           H
ATOM   3206  CZ3 TRP   214      32.006  57.122  40.260  1.00  0.00           C
ATOM   3207  HZ3 TRP   214      31.406  57.084  39.362  1.00  0.00           H
ATOM   3208  CE3 TRP   214      32.518  56.021  40.915  1.00  0.00           C
ATOM   3209  HE3 TRP   214      32.265  55.065  40.481  1.00  0.00           H
ATOM   3210  CD2 TRP   214      33.503  56.120  41.948  1.00  0.00           C
ATOM   3211  C   TRP   214      32.221  53.484  44.023  1.00  0.00           C
ATOM   3212  O   TRP   214      31.912  54.411  44.711  1.00  0.00           O
ATOM   3213  N   HID   215      31.293  52.718  43.441  1.00  0.00           N
ATOM   3214  H   HID   215      31.631  51.950  42.877  1.00  0.00           H
ATOM   3215  CA  HID   215      29.844  53.032  43.570  1.00  0.00           C
ATOM   3216  HA  HID   215      29.625  53.598  44.475  1.00  0.00           H
ATOM   3217  CB  HID   215      29.473  53.957  42.333  1.00  0.00           C
ATOM   3218  HB2 HID   215      28.435  54.282  42.400  1.00  0.00           H
ATOM   3219  HB3 HID   215      29.991  54.912  42.418  1.00  0.00           H
ATOM   3220  CG  HID   215      29.673  53.321  41.018  1.00  0.00           C
ATOM   3221  ND1 HID   215      29.682  53.985  39.874  1.00  0.00           N
ATOM   3222  HD1 HID   215      29.361  54.942  39.836  1.00  0.00           H
ATOM   3223  CE1 HID   215      30.200  53.245  38.842  1.00  0.00           C
ATOM   3224  HE1 HID   215      30.177  53.398  37.773  1.00  0.00           H
ATOM   3225  NE2 HID   215      30.424  51.984  39.337  1.00  0.00           N
ATOM   3226  CD2 HID   215      30.108  52.059  40.713  1.00  0.00           C
ATOM   3227  HD2 HID   215      30.169  51.205  41.371  1.00  0.00           H
ATOM   3228  C   HID   215      28.947  51.769  43.799  1.00  0.00           C
ATOM   3229  O   HID   215      29.535  50.689  43.890  1.00  0.00           O
ATOM   3230  N   GLY   216      27.611  51.780  43.731  1.00  0.00           N
ATOM   3231  H   GLY   216      27.253  52.723  43.692  1.00  0.00           H
ATOM   3232  CA  GLY   216      26.647  50.712  43.603  1.00  0.00           C
ATOM   3233  HA2 GLY   216      25.733  51.151  44.001  1.00  0.00           H
ATOM   3234  HA3 GLY   216      26.368  50.630  42.553  1.00  0.00           H
ATOM   3235  C   GLY   216      26.797  49.326  44.222  1.00  0.00           C
ATOM   3236  O   GLY   216      27.600  49.123  45.095  1.00  0.00           O
ATOM   3237  N   SER   217      25.955  48.355  43.822  1.00  0.00           N
ATOM   3238  H   SER   217      25.281  48.456  43.077  1.00  0.00           H
ATOM   3239  CA  SER   217      25.914  47.053  44.443  1.00  0.00           C
ATOM   3240  HA  SER   217      26.894  46.795  44.843  1.00  0.00           H
ATOM   3241  CB  SER   217      24.975  47.186  45.634  1.00  0.00           C
ATOM   3242  HB2 SER   217      24.921  46.185  46.064  1.00  0.00           H
ATOM   3243  HB3 SER   217      25.335  47.803  46.457  1.00  0.00           H
ATOM   3244  OG  SER   217      23.725  47.700  45.248  1.00  0.00           O
ATOM   3245  HG  SER   217      23.818  48.622  45.496  1.00  0.00           H
ATOM   3246  C   SER   217      25.325  46.014  43.450  1.00  0.00           C
ATOM   3247  O   SER   217      25.636  44.818  43.671  1.00  0.00           O
ATOM   3248  N   ASN   218      24.664  46.379  42.384  1.00  0.00           N
ATOM   3249  H   ASN   218      24.419  47.343  42.209  1.00  0.00           H
ATOM   3250  CA  ASN   218      24.514  45.480  41.209  1.00  0.00           C
ATOM   3251  HA  ASN   218      24.175  44.494  41.527  1.00  0.00           H
ATOM   3252  CB  ASN   218      23.237  45.918  40.421  1.00  0.00           C
ATOM   3253  HB2 ASN   218      23.263  45.278  39.539  1.00  0.00           H
ATOM   3254  HB3 ASN   218      22.340  45.769  41.021  1.00  0.00           H
ATOM   3255  CG  ASN   218      23.226  47.338  39.893  1.00  0.00           C
ATOM   3256  OD1 ASN   218      23.776  48.238  40.488  1.00  0.00           O
ATOM   3257  ND2 ASN   218      22.828  47.605  38.691  1.00  0.00           N
ATOM   3258 HD21 ASN   218      22.909  48.554  38.354  1.00  0.00           H
ATOM   3259 HD22 ASN   218      22.469  46.926  38.035  1.00  0.00           H
ATOM   3260  C   ASN   218      25.883  45.431  40.538  1.00  0.00           C
ATOM   3261  O   ASN   218      26.531  46.471  40.499  1.00  0.00           O
ATOM   3262  N   ARG   219      26.290  44.306  39.980  1.00  0.00           N
ATOM   3263  H   ARG   219      25.678  43.518  39.823  1.00  0.00           H
ATOM   3264  CA  ARG   219      27.636  44.178  39.309  1.00  0.00           C
ATOM   3265  HA  ARG   219      28.295  44.695  40.007  1.00  0.00           H
ATOM   3266  CB  ARG   219      28.027  42.682  39.263  1.00  0.00           C
ATOM   3267  HB2 ARG   219      27.296  42.206  38.609  1.00  0.00           H
ATOM   3268  HB3 ARG   219      29.055  42.646  38.903  1.00  0.00           H
ATOM   3269  CG  ARG   219      27.887  41.913  40.600  1.00  0.00           C
ATOM   3270  HG2 ARG   219      26.825  41.768  40.799  1.00  0.00           H
ATOM   3271  HG3 ARG   219      28.439  40.981  40.471  1.00  0.00           H
ATOM   3272  CD  ARG   219      28.508  42.540  41.838  1.00  0.00           C
ATOM   3273  HD2 ARG   219      29.521  42.793  41.527  1.00  0.00           H
ATOM   3274  HD3 ARG   219      28.019  43.500  42.005  1.00  0.00           H
ATOM   3275  NE  ARG   219      28.515  41.626  43.028  1.00  0.00           N
ATOM   3276  HE  ARG   219      28.053  40.742  42.873  1.00  0.00           H
ATOM   3277  CZ  ARG   219      29.361  41.709  44.038  1.00  0.00           C
ATOM   3278  NH1 ARG   219      29.349  40.762  44.921  1.00  0.00           N
ATOM   3279 HH11 ARG   219      28.540  40.162  44.995  1.00  0.00           H
ATOM   3280 HH12 ARG   219      30.072  40.695  45.623  1.00  0.00           H
ATOM   3281  NH2 ARG   219      30.198  42.642  44.250  1.00  0.00           N
ATOM   3282 HH21 ARG   219      29.985  43.502  43.766  1.00  0.00           H
ATOM   3283 HH22 ARG   219      30.789  42.661  45.069  1.00  0.00           H
ATOM   3284  C   ARG   219      27.873  44.870  38.004  1.00  0.00           C
ATOM   3285  O   ARG   219      27.026  44.795  37.133  1.00  0.00           O
ATOM   3286  N   PRO   220      29.043  45.469  37.710  1.00  0.00           N
ATOM   3287  CD  PRO   220      30.137  45.677  38.556  1.00  0.00           C
ATOM   3288  HD2 PRO   220      30.593  44.720  38.810  1.00  0.00           H
ATOM   3289  HD3 PRO   220      29.782  46.081  39.504  1.00  0.00           H
ATOM   3290  CG  PRO   220      31.095  46.595  37.830  1.00  0.00           C
ATOM   3291  HG2 PRO   220      32.165  46.484  38.001  1.00  0.00           H
ATOM   3292  HG3 PRO   220      30.869  47.624  38.109  1.00  0.00           H
ATOM   3293  CB  PRO   220      30.848  46.244  36.417  1.00  0.00           C
ATOM   3294  HB2 PRO   220      31.695  45.635  36.098  1.00  0.00           H
ATOM   3295  HB3 PRO   220      30.742  47.209  35.922  1.00  0.00           H
ATOM   3296  CA  PRO   220      29.501  45.643  36.348  1.00  0.00           C
ATOM   3297  HA  PRO   220      28.850  46.371  35.863  1.00  0.00           H
ATOM   3298  C   PRO   220      29.532  44.329  35.535  1.00  0.00           C
ATOM   3299  O   PRO   220      29.796  43.248  36.118  1.00  0.00           O
ATOM   3300  N   TRP   221      29.350  44.477  34.235  1.00  0.00           N
ATOM   3301  H   TRP   221      28.987  45.368  33.927  1.00  0.00           H
ATOM   3302  CA  TRP   221      29.619  43.428  33.242  1.00  0.00           C
ATOM   3303  HA  TRP   221      30.356  42.738  33.654  1.00  0.00           H
ATOM   3304  CB  TRP   221      28.410  42.540  32.905  1.00  0.00           C
ATOM   3305  HB2 TRP   221      28.714  41.551  32.563  1.00  0.00           H
ATOM   3306  HB3 TRP   221      28.047  42.312  33.908  1.00  0.00           H
ATOM   3307  CG  TRP   221      27.254  43.117  32.090  1.00  0.00           C
ATOM   3308  CD1 TRP   221      26.132  43.581  32.718  1.00  0.00           C
ATOM   3309  HD1 TRP   221      25.759  43.472  33.725  1.00  0.00           H
ATOM   3310  NE1 TRP   221      25.242  44.103  31.741  1.00  0.00           N
ATOM   3311  HE1 TRP   221      24.377  44.563  31.984  1.00  0.00           H
ATOM   3312  CE2 TRP   221      25.811  43.956  30.501  1.00  0.00           C
ATOM   3313  CZ2 TRP   221      25.368  44.307  29.257  1.00  0.00           C
ATOM   3314  HZ2 TRP   221      24.401  44.762  29.101  1.00  0.00           H
ATOM   3315  CH2 TRP   221      26.126  44.016  28.087  1.00  0.00           C
ATOM   3316  HH2 TRP   221      25.753  44.242  27.098  1.00  0.00           H
ATOM   3317  CZ3 TRP   221      27.317  43.285  28.230  1.00  0.00           C
ATOM   3318  HZ3 TRP   221      27.899  43.047  27.352  1.00  0.00           H
ATOM   3319  CE3 TRP   221      27.809  42.962  29.492  1.00  0.00           C
ATOM   3320  HE3 TRP   221      28.674  42.326  29.613  1.00  0.00           H
ATOM   3321  CD2 TRP   221      27.111  43.314  30.668  1.00  0.00           C
ATOM   3322  C   TRP   221      30.203  44.010  32.033  1.00  0.00           C
ATOM   3323  O   TRP   221      30.017  45.191  31.710  1.00  0.00           O
ATOM   3324  N   VAL   222      30.860  43.162  31.254  1.00  0.00           N
ATOM   3325  H   VAL   222      31.001  42.247  31.658  1.00  0.00           H
ATOM   3326  CA  VAL   222      31.389  43.338  29.933  1.00  0.00           C
ATOM   3327  HA  VAL   222      30.805  44.040  29.337  1.00  0.00           H
ATOM   3328  CB  VAL   222      32.810  43.906  30.035  1.00  0.00           C
ATOM   3329  HB  VAL   222      32.749  44.781  30.683  1.00  0.00           H
ATOM   3330  CG1 VAL   222      33.897  42.895  30.583  1.00  0.00           C
ATOM   3331 HG11 VAL   222      34.922  43.245  30.705  1.00  0.00           H
ATOM   3332 HG12 VAL   222      33.533  42.601  31.567  1.00  0.00           H
ATOM   3333 HG13 VAL   222      34.061  41.996  29.989  1.00  0.00           H
ATOM   3334  CG2 VAL   222      33.316  44.367  28.619  1.00  0.00           C
ATOM   3335 HG21 VAL   222      34.257  44.898  28.766  1.00  0.00           H
ATOM   3336 HG22 VAL   222      33.543  43.443  28.087  1.00  0.00           H
ATOM   3337 HG23 VAL   222      32.561  44.911  28.051  1.00  0.00           H
ATOM   3338  C   VAL   222      31.297  41.995  29.190  1.00  0.00           C
ATOM   3339  O   VAL   222      31.378  40.952  29.860  1.00  0.00           O
ATOM   3340  N   SER   223      30.985  42.075  27.892  1.00  0.00           N
ATOM   3341  H   SER   223      30.806  42.975  27.471  1.00  0.00           H
ATOM   3342  CA  SER   223      30.744  40.885  27.093  1.00  0.00           C
ATOM   3343  HA  SER   223      31.326  40.055  27.497  1.00  0.00           H
ATOM   3344  CB  SER   223      29.266  40.521  27.165  1.00  0.00           C
ATOM   3345  HB2 SER   223      28.892  40.433  28.185  1.00  0.00           H
ATOM   3346  HB3 SER   223      28.795  41.268  26.527  1.00  0.00           H
ATOM   3347  OG  SER   223      29.072  39.325  26.432  1.00  0.00           O
ATOM   3348  HG  SER   223      29.364  38.566  26.941  1.00  0.00           H
ATOM   3349  C   SER   223      31.260  41.035  25.642  1.00  0.00           C
ATOM   3350  O   SER   223      31.026  42.035  25.022  1.00  0.00           O
ATOM   3351  N   PHE   224      32.160  40.111  25.203  1.00  0.00           N
ATOM   3352  H   PHE   224      32.243  39.275  25.762  1.00  0.00           H
ATOM   3353  CA  PHE   224      33.120  40.452  24.179  1.00  0.00           C
ATOM   3354  HA  PHE   224      32.625  41.122  23.476  1.00  0.00           H
ATOM   3355  CB  PHE   224      34.332  41.111  24.813  1.00  0.00           C
ATOM   3356  HB2 PHE   224      34.987  41.448  24.009  1.00  0.00           H
ATOM   3357  HB3 PHE   224      33.985  42.018  25.306  1.00  0.00           H
ATOM   3358  CG  PHE   224      35.029  40.205  25.802  1.00  0.00           C
ATOM   3359  CD1 PHE   224      36.135  39.472  25.366  1.00  0.00           C
ATOM   3360  HD1 PHE   224      36.385  39.306  24.328  1.00  0.00           H
ATOM   3361  CE1 PHE   224      36.888  38.761  26.315  1.00  0.00           C
ATOM   3362  HE1 PHE   224      37.699  38.173  25.911  1.00  0.00           H
ATOM   3363  CZ  PHE   224      36.618  38.791  27.727  1.00  0.00           C
ATOM   3364  HZ  PHE   224      37.192  38.269  28.479  1.00  0.00           H
ATOM   3365  CE2 PHE   224      35.440  39.520  28.086  1.00  0.00           C
ATOM   3366  HE2 PHE   224      35.161  39.543  29.129  1.00  0.00           H
ATOM   3367  CD2 PHE   224      34.672  40.229  27.168  1.00  0.00           C
ATOM   3368  HD2 PHE   224      33.720  40.629  27.483  1.00  0.00           H
ATOM   3369  C   PHE   224      33.556  39.289  23.252  1.00  0.00           C
ATOM   3370  O   PHE   224      33.419  38.120  23.608  1.00  0.00           O
ATOM   3371  N   ASN   225      34.155  39.524  22.091  1.00  0.00           N
ATOM   3372  H   ASN   225      34.346  40.504  21.938  1.00  0.00           H
ATOM   3373  CA  ASN   225      34.554  38.487  21.164  1.00  0.00           C
ATOM   3374  HA  ASN   225      34.117  37.553  21.517  1.00  0.00           H
ATOM   3375  CB  ASN   225      34.073  38.881  19.739  1.00  0.00           C
ATOM   3376  HB2 ASN   225      34.029  38.050  19.035  1.00  0.00           H
ATOM   3377  HB3 ASN   225      33.058  39.267  19.838  1.00  0.00           H
ATOM   3378  CG  ASN   225      34.821  39.966  19.036  1.00  0.00           C
ATOM   3379  OD1 ASN   225      35.812  40.467  19.548  1.00  0.00           O
ATOM   3380  ND2 ASN   225      34.342  40.373  17.869  1.00  0.00           N
ATOM   3381 HD21 ASN   225      35.036  40.867  17.327  1.00  0.00           H
ATOM   3382 HD22 ASN   225      33.464  40.015  17.520  1.00  0.00           H
ATOM   3383  C   ASN   225      36.053  38.173  21.164  1.00  0.00           C
ATOM   3384  O   ASN   225      36.844  38.853  21.881  1.00  0.00           O
ATOM   3385  N   GLN   226      36.543  37.115  20.486  1.00  0.00           N
ATOM   3386  H   GLN   226      35.922  36.562  19.913  1.00  0.00           H
ATOM   3387  CA  GLN   226      37.974  36.807  20.502  1.00  0.00           C
ATOM   3388  HA  GLN   226      38.323  36.756  21.534  1.00  0.00           H
ATOM   3389  CB  GLN   226      38.182  35.445  19.875  1.00  0.00           C
ATOM   3390  HB2 GLN   226      37.855  35.457  18.836  1.00  0.00           H
ATOM   3391  HB3 GLN   226      39.257  35.313  19.753  1.00  0.00           H
ATOM   3392  CG  GLN   226      37.528  34.284  20.563  1.00  0.00           C
ATOM   3393  HG2 GLN   226      38.107  33.937  21.418  1.00  0.00           H
ATOM   3394  HG3 GLN   226      36.569  34.578  20.988  1.00  0.00           H
ATOM   3395  CD  GLN   226      37.296  33.058  19.631  1.00  0.00           C
ATOM   3396  OE1 GLN   226      38.251  32.476  19.172  1.00  0.00           O
ATOM   3397  NE2 GLN   226      36.080  32.681  19.299  1.00  0.00           N
ATOM   3398 HE21 GLN   226      35.262  32.736  19.890  1.00  0.00           H
ATOM   3399 HE22 GLN   226      35.935  32.011  18.557  1.00  0.00           H
ATOM   3400  C   GLN   226      38.935  37.930  19.884  1.00  0.00           C
ATOM   3401  O   GLN   226      40.155  37.843  20.126  1.00  0.00           O
ATOM   3402  N   ASN   227      38.465  38.959  19.188  1.00  0.00           N
ATOM   3403  H   ASN   227      37.499  38.905  18.901  1.00  0.00           H
ATOM   3404  CA  ASN   227      39.302  40.143  18.707  1.00  0.00           C
ATOM   3405  HA  ASN   227      40.355  39.881  18.808  1.00  0.00           H
ATOM   3406  CB  ASN   227      38.871  40.408  17.301  1.00  0.00           C
ATOM   3407  HB2 ASN   227      38.479  39.568  16.729  1.00  0.00           H
ATOM   3408  HB3 ASN   227      38.175  41.247  17.292  1.00  0.00           H
ATOM   3409  CG  ASN   227      40.110  40.808  16.516  1.00  0.00           C
ATOM   3410  OD1 ASN   227      41.181  40.251  16.714  1.00  0.00           O
ATOM   3411  ND2 ASN   227      39.962  41.773  15.621  1.00  0.00           N
ATOM   3412 HD21 ASN   227      40.812  42.052  15.153  1.00  0.00           H
ATOM   3413 HD22 ASN   227      39.017  42.093  15.463  1.00  0.00           H
ATOM   3414  C   ASN   227      39.159  41.372  19.644  1.00  0.00           C
ATOM   3415  O   ASN   227      39.656  42.444  19.351  1.00  0.00           O
ATOM   3416  N   LEU   228      38.496  41.300  20.794  1.00  0.00           N
ATOM   3417  H   LEU   228      38.006  40.422  20.887  1.00  0.00           H
ATOM   3418  CA  LEU   228      38.353  42.254  21.897  1.00  0.00           C
ATOM   3419  HA  LEU   228      37.956  41.601  22.676  1.00  0.00           H
ATOM   3420  CB  LEU   228      39.662  42.660  22.596  1.00  0.00           C
ATOM   3421  HB2 LEU   228      40.154  43.466  22.051  1.00  0.00           H
ATOM   3422  HB3 LEU   228      39.307  42.935  23.590  1.00  0.00           H
ATOM   3423  CG  LEU   228      40.628  41.451  22.794  1.00  0.00           C
ATOM   3424  HG  LEU   228      40.793  41.014  21.808  1.00  0.00           H
ATOM   3425  CD1 LEU   228      42.062  41.798  23.243  1.00  0.00           C
ATOM   3426 HD11 LEU   228      42.044  41.849  24.332  1.00  0.00           H
ATOM   3427 HD12 LEU   228      42.755  40.991  23.008  1.00  0.00           H
ATOM   3428 HD13 LEU   228      42.417  42.770  22.903  1.00  0.00           H
ATOM   3429  CD2 LEU   228      40.024  40.481  23.814  1.00  0.00           C
ATOM   3430 HD21 LEU   228      39.910  41.001  24.765  1.00  0.00           H
ATOM   3431 HD22 LEU   228      39.053  40.168  23.428  1.00  0.00           H
ATOM   3432 HD23 LEU   228      40.735  39.675  23.996  1.00  0.00           H
ATOM   3433  C   LEU   228      37.283  43.326  21.677  1.00  0.00           C
ATOM   3434  O   LEU   228      37.336  44.323  22.388  1.00  0.00           O
ATOM   3435  N   GLU   229      36.374  43.209  20.687  1.00  0.00           N
ATOM   3436  H   GLU   229      36.397  42.274  20.306  1.00  0.00           H
ATOM   3437  CA  GLU   229      35.156  44.057  20.589  1.00  0.00           C
ATOM   3438  HA  GLU   229      35.477  45.082  20.777  1.00  0.00           H
ATOM   3439  CB  GLU   229      34.512  43.867  19.173  1.00  0.00           C
ATOM   3440  HB2 GLU   229      33.922  42.955  19.259  1.00  0.00           H
ATOM   3441  HB3 GLU   229      33.811  44.694  19.062  1.00  0.00           H
ATOM   3442  CG  GLU   229      35.345  43.942  17.976  1.00  0.00           C
ATOM   3443  HG2 GLU   229      35.906  43.050  17.695  1.00  0.00           H
ATOM   3444  HG3 GLU   229      34.655  44.145  17.159  1.00  0.00           H
ATOM   3445  CD  GLU   229      36.316  45.127  18.042  1.00  0.00           C
ATOM   3446  OE1 GLU   229      35.891  46.293  18.497  1.00  0.00           O
ATOM   3447  OE2 GLU   229      37.563  45.069  17.820  1.00  0.00           O
ATOM   3448  C   GLU   229      34.195  43.628  21.714  1.00  0.00           C
ATOM   3449  O   GLU   229      33.912  42.418  21.994  1.00  0.00           O
ATOM   3450  N   TYR   230      33.684  44.645  22.404  1.00  0.00           N
ATOM   3451  H   TYR   230      33.936  45.616  22.289  1.00  0.00           H
ATOM   3452  CA  TYR   230      32.862  44.389  23.613  1.00  0.00           C
ATOM   3453  HA  TYR   230      32.480  43.369  23.652  1.00  0.00           H
ATOM   3454  CB  TYR   230      33.708  44.713  24.845  1.00  0.00           C
ATOM   3455  HB2 TYR   230      33.220  44.341  25.746  1.00  0.00           H
ATOM   3456  HB3 TYR   230      34.590  44.072  24.830  1.00  0.00           H
ATOM   3457  CG  TYR   230      34.290  46.105  25.092  1.00  0.00           C
ATOM   3458  CD1 TYR   230      35.571  46.374  24.630  1.00  0.00           C
ATOM   3459  HD1 TYR   230      36.176  45.689  24.055  1.00  0.00           H
ATOM   3460  CE1 TYR   230      36.111  47.658  24.672  1.00  0.00           C
ATOM   3461  HE1 TYR   230      37.018  47.866  24.123  1.00  0.00           H
ATOM   3462  CZ  TYR   230      35.433  48.675  25.435  1.00  0.00           C
ATOM   3463  OH  TYR   230      35.936  49.945  25.525  1.00  0.00           O
ATOM   3464  HH  TYR   230      36.895  49.903  25.559  1.00  0.00           H
ATOM   3465  CE2 TYR   230      34.235  48.352  26.037  1.00  0.00           C
ATOM   3466  HE2 TYR   230      33.827  49.110  26.689  1.00  0.00           H
ATOM   3467  CD2 TYR   230      33.586  47.086  25.819  1.00  0.00           C
ATOM   3468  HD2 TYR   230      32.575  46.905  26.155  1.00  0.00           H
ATOM   3469  C   TYR   230      31.671  45.316  23.743  1.00  0.00           C
ATOM   3470  O   TYR   230      31.614  46.404  23.123  1.00  0.00           O
ATOM   3471  N   GLN   231      30.740  44.912  24.582  1.00  0.00           N
ATOM   3472  H   GLN   231      30.979  44.040  25.032  1.00  0.00           H
ATOM   3473  CA  GLN   231      29.669  45.888  25.139  1.00  0.00           C
ATOM   3474  HA  GLN   231      29.959  46.909  24.896  1.00  0.00           H
ATOM   3475  CB  GLN   231      28.346  45.616  24.447  1.00  0.00           C
ATOM   3476  HB2 GLN   231      28.064  44.590  24.682  1.00  0.00           H
ATOM   3477  HB3 GLN   231      27.534  46.156  24.934  1.00  0.00           H
ATOM   3478  CG  GLN   231      28.306  45.859  22.906  1.00  0.00           C
ATOM   3479  HG2 GLN   231      29.208  45.584  22.359  1.00  0.00           H
ATOM   3480  HG3 GLN   231      27.412  45.386  22.500  1.00  0.00           H
ATOM   3481  CD  GLN   231      28.036  47.284  22.554  1.00  0.00           C
ATOM   3482  OE1 GLN   231      27.016  47.788  22.944  1.00  0.00           O
ATOM   3483  NE2 GLN   231      28.941  47.956  21.922  1.00  0.00           N
ATOM   3484 HE21 GLN   231      29.682  47.383  21.543  1.00  0.00           H
ATOM   3485 HE22 GLN   231      28.814  48.847  21.464  1.00  0.00           H
ATOM   3486  C   GLN   231      29.639  45.686  26.615  1.00  0.00           C
ATOM   3487  O   GLN   231      30.099  44.613  27.042  1.00  0.00           O
ATOM   3488  N   ILE   232      29.209  46.743  27.293  1.00  0.00           N
ATOM   3489  H   ILE   232      28.778  47.466  26.736  1.00  0.00           H
ATOM   3490  CA  ILE   232      29.290  46.934  28.705  1.00  0.00           C
ATOM   3491  HA  ILE   232      29.856  46.129  29.175  1.00  0.00           H
ATOM   3492  CB  ILE   232      30.141  48.214  29.057  1.00  0.00           C
ATOM   3493  HB  ILE   232      30.065  48.310  30.140  1.00  0.00           H
ATOM   3494  CG2 ILE   232      31.558  47.964  28.632  1.00  0.00           C
ATOM   3495 HG21 ILE   232      32.152  48.721  29.143  1.00  0.00           H
ATOM   3496 HG22 ILE   232      31.908  46.990  28.974  1.00  0.00           H
ATOM   3497 HG23 ILE   232      31.574  47.920  27.542  1.00  0.00           H
ATOM   3498  CG1 ILE   232      29.595  49.458  28.342  1.00  0.00           C
ATOM   3499 HG12 ILE   232      29.694  49.263  27.274  1.00  0.00           H
ATOM   3500 HG13 ILE   232      28.527  49.607  28.496  1.00  0.00           H
ATOM   3501  CD1 ILE   232      30.184  50.830  28.744  1.00  0.00           C
ATOM   3502 HD11 ILE   232      29.509  51.652  28.508  1.00  0.00           H
ATOM   3503 HD12 ILE   232      30.296  50.904  29.825  1.00  0.00           H
ATOM   3504 HD13 ILE   232      31.155  50.875  28.252  1.00  0.00           H
ATOM   3505  C   ILE   232      27.955  47.000  29.460  1.00  0.00           C
ATOM   3506  O   ILE   232      26.944  47.372  28.871  1.00  0.00           O
ATOM   3507  N   GLY   233      27.944  46.821  30.813  1.00  0.00           N
ATOM   3508  H   GLY   233      28.769  46.554  31.330  1.00  0.00           H
ATOM   3509  CA  GLY   233      26.750  47.267  31.630  1.00  0.00           C
ATOM   3510  HA2 GLY   233      26.662  48.348  31.512  1.00  0.00           H
ATOM   3511  HA3 GLY   233      25.839  46.768  31.299  1.00  0.00           H
ATOM   3512  C   GLY   233      26.793  47.049  33.107  1.00  0.00           C
ATOM   3513  O   GLY   233      27.904  46.820  33.713  1.00  0.00           O
ATOM   3514  N   TYR   234      25.602  47.125  33.712  1.00  0.00           N
ATOM   3515  H   TYR   234      24.785  47.267  33.137  1.00  0.00           H
ATOM   3516  CA  TYR   234      25.332  46.670  35.049  1.00  0.00           C
ATOM   3517  HA  TYR   234      26.092  45.944  35.340  1.00  0.00           H
ATOM   3518  CB  TYR   234      25.260  47.751  36.055  1.00  0.00           C
ATOM   3519  HB2 TYR   234      24.427  48.368  35.720  1.00  0.00           H
ATOM   3520  HB3 TYR   234      24.858  47.260  36.942  1.00  0.00           H
ATOM   3521  CG  TYR   234      26.588  48.662  36.313  1.00  0.00           C
ATOM   3522  CD1 TYR   234      27.142  49.556  35.323  1.00  0.00           C
ATOM   3523  HD1 TYR   234      26.672  49.609  34.352  1.00  0.00           H
ATOM   3524  CE1 TYR   234      28.287  50.284  35.573  1.00  0.00           C
ATOM   3525  HE1 TYR   234      28.645  51.022  34.870  1.00  0.00           H
ATOM   3526  CZ  TYR   234      29.028  50.135  36.772  1.00  0.00           C
ATOM   3527  OH  TYR   234      30.114  50.889  36.926  1.00  0.00           O
ATOM   3528  HH  TYR   234      30.224  51.130  37.848  1.00  0.00           H
ATOM   3529  CE2 TYR   234      28.487  49.290  37.774  1.00  0.00           C
ATOM   3530  HE2 TYR   234      29.133  49.158  38.629  1.00  0.00           H
ATOM   3531  CD2 TYR   234      27.331  48.531  37.538  1.00  0.00           C
ATOM   3532  HD2 TYR   234      26.979  47.824  38.275  1.00  0.00           H
ATOM   3533  C   TYR   234      24.108  45.833  35.049  1.00  0.00           C
ATOM   3534  O   TYR   234      23.134  46.167  34.336  1.00  0.00           O
ATOM   3535  N   ILE   235      24.067  44.761  35.835  1.00  0.00           N
ATOM   3536  H   ILE   235      24.840  44.686  36.482  1.00  0.00           H
ATOM   3537  CA  ILE   235      22.938  43.771  35.775  1.00  0.00           C
ATOM   3538  HA  ILE   235      22.806  43.449  34.742  1.00  0.00           H
ATOM   3539  CB  ILE   235      23.299  42.605  36.663  1.00  0.00           C
ATOM   3540  HB  ILE   235      23.487  42.901  37.695  1.00  0.00           H
ATOM   3541  CG2 ILE   235      22.078  41.634  36.725  1.00  0.00           C
ATOM   3542 HG21 ILE   235      21.915  41.219  35.730  1.00  0.00           H
ATOM   3543 HG22 ILE   235      22.485  40.876  37.392  1.00  0.00           H
ATOM   3544 HG23 ILE   235      21.217  42.011  37.277  1.00  0.00           H
ATOM   3545  CG1 ILE   235      24.494  41.738  36.145  1.00  0.00           C
ATOM   3546 HG12 ILE   235      24.233  41.351  35.159  1.00  0.00           H
ATOM   3547 HG13 ILE   235      25.357  42.403  36.111  1.00  0.00           H
ATOM   3548  CD1 ILE   235      24.784  40.431  36.944  1.00  0.00           C
ATOM   3549 HD11 ILE   235      25.704  39.963  36.591  1.00  0.00           H
ATOM   3550 HD12 ILE   235      24.763  40.434  38.034  1.00  0.00           H
ATOM   3551 HD13 ILE   235      24.054  39.662  36.695  1.00  0.00           H
ATOM   3552  C   ILE   235      21.630  44.419  36.256  1.00  0.00           C
ATOM   3553  O   ILE   235      21.560  44.943  37.440  1.00  0.00           O
ATOM   3554  N   CYX   236      20.649  44.497  35.424  1.00  0.00           N
ATOM   3555  H   CYX   236      20.536  43.954  34.579  1.00  0.00           H
ATOM   3556  CA  CYX   236      19.564  45.458  35.653  1.00  0.00           C
ATOM   3557  HA  CYX   236      19.960  46.469  35.754  1.00  0.00           H
ATOM   3558  CB  CYX   236      18.681  45.495  34.375  1.00  0.00           C
ATOM   3559  HB2 CYX   236      18.001  44.645  34.410  1.00  0.00           H
ATOM   3560  HB3 CYX   236      18.098  46.411  34.476  1.00  0.00           H
ATOM   3561  SG  CYX   236      19.436  45.636  32.718  1.00  0.00           S
ATOM   3562  C   CYX   236      18.662  45.335  36.951  1.00  0.00           C
ATOM   3563  O   CYX   236      18.152  46.310  37.489  1.00  0.00           O
ATOM   3564  N   SER   237      18.501  44.066  37.351  1.00  0.00           N
ATOM   3565  H   SER   237      18.865  43.330  36.761  1.00  0.00           H
ATOM   3566  CA  SER   237      17.603  43.685  38.440  1.00  0.00           C
ATOM   3567  HA  SER   237      16.585  43.917  38.129  1.00  0.00           H
ATOM   3568  CB  SER   237      17.681  42.211  38.684  1.00  0.00           C
ATOM   3569  HB2 SER   237      17.220  41.679  37.852  1.00  0.00           H
ATOM   3570  HB3 SER   237      18.681  41.792  38.795  1.00  0.00           H
ATOM   3571  OG  SER   237      17.034  41.818  39.823  1.00  0.00           O
ATOM   3572  HG  SER   237      16.620  40.955  39.746  1.00  0.00           H
ATOM   3573  C   SER   237      17.752  44.486  39.786  1.00  0.00           C
ATOM   3574  O   SER   237      18.853  44.700  40.252  1.00  0.00           O
ATOM   3575  N   GLY   238      16.655  44.614  40.515  1.00  0.00           N
ATOM   3576  H   GLY   238      15.741  44.458  40.114  1.00  0.00           H
ATOM   3577  CA  GLY   238      16.644  45.127  41.908  1.00  0.00           C
ATOM   3578  HA2 GLY   238      17.231  46.039  42.006  1.00  0.00           H
ATOM   3579  HA3 GLY   238      15.637  45.480  42.127  1.00  0.00           H
ATOM   3580  C   GLY   238      17.076  44.126  42.949  1.00  0.00           C
ATOM   3581  O   GLY   238      16.800  44.421  44.080  1.00  0.00           O
ATOM   3582  N   VAL   239      17.574  42.922  42.544  1.00  0.00           N
ATOM   3583  H   VAL   239      17.634  42.808  41.542  1.00  0.00           H
ATOM   3584  CA  VAL   239      18.269  41.938  43.379  1.00  0.00           C
ATOM   3585  HA  VAL   239      17.681  41.627  44.242  1.00  0.00           H
ATOM   3586  CB  VAL   239      18.432  40.640  42.584  1.00  0.00           C
ATOM   3587  HB  VAL   239      18.725  40.930  41.575  1.00  0.00           H
ATOM   3588  CG1 VAL   239      19.503  39.651  43.119  1.00  0.00           C
ATOM   3589 HG11 VAL   239      20.450  40.141  42.897  1.00  0.00           H
ATOM   3590 HG12 VAL   239      19.494  39.581  44.207  1.00  0.00           H
ATOM   3591 HG13 VAL   239      19.424  38.679  42.633  1.00  0.00           H
ATOM   3592  CG2 VAL   239      17.171  39.815  42.546  1.00  0.00           C
ATOM   3593 HG21 VAL   239      17.208  39.194  43.441  1.00  0.00           H
ATOM   3594 HG22 VAL   239      16.251  40.353  42.317  1.00  0.00           H
ATOM   3595 HG23 VAL   239      17.226  39.142  41.690  1.00  0.00           H
ATOM   3596  C   VAL   239      19.579  42.432  43.868  1.00  0.00           C
ATOM   3597  O   VAL   239      19.851  42.249  45.036  1.00  0.00           O
ATOM   3598  N   PHE   240      20.445  43.068  42.997  1.00  0.00           N
ATOM   3599  H   PHE   240      20.116  43.122  42.044  1.00  0.00           H
ATOM   3600  CA  PHE   240      21.780  43.458  43.337  1.00  0.00           C
ATOM   3601  HA  PHE   240      22.185  43.724  42.361  1.00  0.00           H
ATOM   3602  CB  PHE   240      21.841  44.703  44.265  1.00  0.00           C
ATOM   3603  HB2 PHE   240      21.980  44.389  45.299  1.00  0.00           H
ATOM   3604  HB3 PHE   240      22.750  45.286  44.119  1.00  0.00           H
ATOM   3605  CG  PHE   240      20.597  45.577  44.312  1.00  0.00           C
ATOM   3606  CD1 PHE   240      19.752  45.527  45.442  1.00  0.00           C
ATOM   3607  HD1 PHE   240      20.010  44.893  46.278  1.00  0.00           H
ATOM   3608  CE1 PHE   240      18.610  46.336  45.504  1.00  0.00           C
ATOM   3609  HE1 PHE   240      17.908  46.304  46.324  1.00  0.00           H
ATOM   3610  CZ  PHE   240      18.295  47.266  44.522  1.00  0.00           C
ATOM   3611  HZ  PHE   240      17.444  47.922  44.636  1.00  0.00           H
ATOM   3612  CE2 PHE   240      19.150  47.354  43.392  1.00  0.00           C
ATOM   3613  HE2 PHE   240      18.954  48.156  42.694  1.00  0.00           H
ATOM   3614  CD2 PHE   240      20.219  46.515  43.327  1.00  0.00           C
ATOM   3615  HD2 PHE   240      20.922  46.698  42.530  1.00  0.00           H
ATOM   3616  C   PHE   240      22.730  42.334  43.791  1.00  0.00           C
ATOM   3617  O   PHE   240      22.375  41.254  44.275  1.00  0.00           O
ATOM   3618  N   GLY   241      24.004  42.578  43.568  1.00  0.00           N
ATOM   3619  H   GLY   241      24.207  43.530  43.296  1.00  0.00           H
ATOM   3620  CA  GLY   241      25.114  41.652  43.906  1.00  0.00           C
ATOM   3621  HA2 GLY   241      24.676  40.661  43.791  1.00  0.00           H
ATOM   3622  HA3 GLY   241      25.897  41.781  43.159  1.00  0.00           H
ATOM   3623  C   GLY   241      25.811  41.647  45.267  1.00  0.00           C
ATOM   3624  O   GLY   241      26.577  40.715  45.479  1.00  0.00           O
ATOM   3625  N   ASH   242      25.724  42.689  46.121  1.00  0.00           N
ATOM   3626  H   ASH   242      25.159  43.426  45.722  1.00  0.00           H
ATOM   3627  CA  ASH   242      26.839  43.048  47.134  1.00  0.00           C
ATOM   3628  HA  ASH   242      27.423  42.131  47.211  1.00  0.00           H
ATOM   3629  CB  ASH   242      27.642  44.161  46.441  1.00  0.00           C
ATOM   3630  HB2 ASH   242      27.708  43.972  45.369  1.00  0.00           H
ATOM   3631  HB3 ASH   242      27.175  45.128  46.627  1.00  0.00           H
ATOM   3632  CG  ASH   242      29.012  44.166  47.028  1.00  0.00           C
ATOM   3633  OD1 ASH   242      29.373  43.373  47.880  1.00  0.00           O
ATOM   3634  OD2 ASH   242      29.815  45.135  46.577  1.00  0.00           O
ATOM   3635  HD2 ASH   242      29.399  45.791  46.012  1.00  0.00           H
ATOM   3636  C   ASH   242      26.266  43.519  48.543  1.00  0.00           C
ATOM   3637  O   ASH   242      25.125  43.950  48.759  1.00  0.00           O
ATOM   3638  N   ASN   243      27.131  43.652  49.585  1.00  0.00           N
ATOM   3639  H   ASN   243      28.031  43.199  49.521  1.00  0.00           H
ATOM   3640  CA  ASN   243      26.894  44.652  50.679  1.00  0.00           C
ATOM   3641  HA  ASN   243      25.824  44.827  50.792  1.00  0.00           H
ATOM   3642  CB  ASN   243      27.369  44.108  52.009  1.00  0.00           C
ATOM   3643  HB2 ASN   243      27.074  44.745  52.844  1.00  0.00           H
ATOM   3644  HB3 ASN   243      27.016  43.090  52.170  1.00  0.00           H
ATOM   3645  CG  ASN   243      28.933  44.005  51.913  1.00  0.00           C
ATOM   3646  OD1 ASN   243      29.482  43.137  51.386  1.00  0.00           O
ATOM   3647  ND2 ASN   243      29.600  44.971  52.450  1.00  0.00           N
ATOM   3648 HD21 ASN   243      30.594  44.861  52.598  1.00  0.00           H
ATOM   3649 HD22 ASN   243      29.103  45.799  52.742  1.00  0.00           H
ATOM   3650  C   ASN   243      27.567  45.987  50.409  1.00  0.00           C
ATOM   3651  O   ASN   243      28.576  46.014  49.697  1.00  0.00           O
ATOM   3652  N   PRO   244      27.069  47.052  51.000  1.00  0.00           N
ATOM   3653  CD  PRO   244      27.775  48.299  51.247  1.00  0.00           C
ATOM   3654  HD2 PRO   244      28.409  48.606  50.415  1.00  0.00           H
ATOM   3655  HD3 PRO   244      28.334  48.173  52.175  1.00  0.00           H
ATOM   3656  CG  PRO   244      26.715  49.329  51.591  1.00  0.00           C
ATOM   3657  HG2 PRO   244      26.392  49.665  50.606  1.00  0.00           H
ATOM   3658  HG3 PRO   244      27.216  50.048  52.239  1.00  0.00           H
ATOM   3659  CB  PRO   244      25.537  48.542  52.206  1.00  0.00           C
ATOM   3660  HB2 PRO   244      24.526  48.947  52.161  1.00  0.00           H
ATOM   3661  HB3 PRO   244      25.846  48.388  53.240  1.00  0.00           H
ATOM   3662  CA  PRO   244      25.673  47.215  51.442  1.00  0.00           C
ATOM   3663  HA  PRO   244      25.280  46.420  52.076  1.00  0.00           H
ATOM   3664  C   PRO   244      24.871  47.385  50.095  1.00  0.00           C
ATOM   3665  O   PRO   244      25.421  47.579  49.008  1.00  0.00           O
ATOM   3666  N   ARG   245      23.531  47.277  50.198  1.00  0.00           N
ATOM   3667  H   ARG   245      23.167  47.081  51.120  1.00  0.00           H
ATOM   3668  CA  ARG   245      22.586  47.459  49.042  1.00  0.00           C
ATOM   3669  HA  ARG   245      23.021  48.249  48.430  1.00  0.00           H
ATOM   3670  CB  ARG   245      22.417  46.164  48.201  1.00  0.00           C
ATOM   3671  HB2 ARG   245      21.721  46.313  47.375  1.00  0.00           H
ATOM   3672  HB3 ARG   245      23.365  45.898  47.732  1.00  0.00           H
ATOM   3673  CG  ARG   245      21.935  44.932  49.092  1.00  0.00           C
ATOM   3674  HG2 ARG   245      22.645  44.831  49.913  1.00  0.00           H
ATOM   3675  HG3 ARG   245      20.959  45.198  49.496  1.00  0.00           H
ATOM   3676  CD  ARG   245      21.866  43.598  48.364  1.00  0.00           C
ATOM   3677  HD2 ARG   245      21.064  43.542  47.630  1.00  0.00           H
ATOM   3678  HD3 ARG   245      22.826  43.358  47.907  1.00  0.00           H
ATOM   3679  NE  ARG   245      21.531  42.561  49.327  1.00  0.00           N
ATOM   3680  HE  ARG   245      20.550  42.333  49.398  1.00  0.00           H
ATOM   3681  CZ  ARG   245      22.315  41.753  49.980  1.00  0.00           C
ATOM   3682  NH1 ARG   245      21.745  40.892  50.775  1.00  0.00           N
ATOM   3683 HH11 ARG   245      20.759  41.006  50.964  1.00  0.00           H
ATOM   3684 HH12 ARG   245      22.162  40.055  51.159  1.00  0.00           H
ATOM   3685  NH2 ARG   245      23.608  41.873  50.035  1.00  0.00           N
ATOM   3686 HH21 ARG   245      24.005  42.666  49.551  1.00  0.00           H
ATOM   3687 HH22 ARG   245      24.199  41.442  50.732  1.00  0.00           H
ATOM   3688  C   ARG   245      21.258  48.054  49.455  1.00  0.00           C
ATOM   3689  O   ARG   245      20.921  47.889  50.619  1.00  0.00           O
ATOM   3690  N   PRO   246      20.464  48.650  48.528  1.00  0.00           N
ATOM   3691  CD  PRO   246      20.878  49.053  47.179  1.00  0.00           C
ATOM   3692  HD2 PRO   246      20.759  48.246  46.456  1.00  0.00           H
ATOM   3693  HD3 PRO   246      21.942  49.290  47.211  1.00  0.00           H
ATOM   3694  CG  PRO   246      19.933  50.251  46.931  1.00  0.00           C
ATOM   3695  HG2 PRO   246      19.892  50.579  45.892  1.00  0.00           H
ATOM   3696  HG3 PRO   246      20.230  51.119  47.519  1.00  0.00           H
ATOM   3697  CB  PRO   246      18.627  49.855  47.597  1.00  0.00           C
ATOM   3698  HB2 PRO   246      18.050  49.280  46.874  1.00  0.00           H
ATOM   3699  HB3 PRO   246      18.057  50.726  47.923  1.00  0.00           H
ATOM   3700  CA  PRO   246      19.078  49.052  48.768  1.00  0.00           C
ATOM   3701  HA  PRO   246      19.069  49.710  49.637  1.00  0.00           H
ATOM   3702  C   PRO   246      18.198  47.788  49.153  1.00  0.00           C
ATOM   3703  O   PRO   246      18.521  46.673  48.803  1.00  0.00           O
ATOM   3704  N   ASN   247      17.260  47.998  50.054  1.00  0.00           N
ATOM   3705  H   ASN   247      17.076  48.948  50.343  1.00  0.00           H
ATOM   3706  CA  ASN   247      16.347  46.984  50.630  1.00  0.00           C
ATOM   3707  HA  ASN   247      16.822  46.010  50.754  1.00  0.00           H
ATOM   3708  CB  ASN   247      15.647  47.621  51.880  1.00  0.00           C
ATOM   3709  HB2 ASN   247      16.410  47.803  52.637  1.00  0.00           H
ATOM   3710  HB3 ASN   247      15.054  48.511  51.671  1.00  0.00           H
ATOM   3711  CG  ASN   247      14.528  46.756  52.449  1.00  0.00           C
ATOM   3712  OD1 ASN   247      14.304  45.615  52.169  1.00  0.00           O
ATOM   3713  ND2 ASN   247      13.820  47.328  53.410  1.00  0.00           N
ATOM   3714 HD21 ASN   247      12.991  46.826  53.693  1.00  0.00           H
ATOM   3715 HD22 ASN   247      14.072  48.261  53.706  1.00  0.00           H
ATOM   3716  C   ASN   247      15.361  46.772  49.492  1.00  0.00           C
ATOM   3717  O   ASN   247      14.268  47.403  49.456  1.00  0.00           O
ATOM   3718  N   ASP   248      15.618  45.914  48.493  1.00  0.00           N
ATOM   3719  H   ASP   248      16.498  45.420  48.441  1.00  0.00           H
ATOM   3720  CA  ASP   248      14.696  45.691  47.373  1.00  0.00           C
ATOM   3721  HA  ASP   248      15.288  45.116  46.662  1.00  0.00           H
ATOM   3722  CB  ASP   248      13.492  44.811  47.841  1.00  0.00           C
ATOM   3723  HB2 ASP   248      13.071  45.449  48.616  1.00  0.00           H
ATOM   3724  HB3 ASP   248      12.720  44.753  47.074  1.00  0.00           H
ATOM   3725  CG  ASP   248      13.852  43.406  48.334  1.00  0.00           C
ATOM   3726  OD1 ASP   248      13.107  42.896  49.242  1.00  0.00           O
ATOM   3727  OD2 ASP   248      14.840  42.802  47.858  1.00  0.00           O
ATOM   3728  C   ASP   248      14.152  46.930  46.618  1.00  0.00           C
ATOM   3729  O   ASP   248      13.051  46.880  46.027  1.00  0.00           O
ATOM   3730  N   GLY   249      14.927  48.054  46.508  1.00  0.00           N
ATOM   3731  H   GLY   249      15.803  48.033  47.010  1.00  0.00           H
ATOM   3732  CA  GLY   249      14.800  49.179  45.626  1.00  0.00           C
ATOM   3733  HA2 GLY   249      13.912  49.775  45.833  1.00  0.00           H
ATOM   3734  HA3 GLY   249      15.777  49.653  45.718  1.00  0.00           H
ATOM   3735  C   GLY   249      14.752  48.676  44.109  1.00  0.00           C
ATOM   3736  O   GLY   249      15.024  47.542  43.838  1.00  0.00           O
ATOM   3737  N   THR   250      14.172  49.499  43.234  1.00  0.00           N
ATOM   3738  H   THR   250      13.749  50.328  43.626  1.00  0.00           H
ATOM   3739  CA  THR   250      14.107  49.264  41.790  1.00  0.00           C
ATOM   3740  HA  THR   250      13.651  48.294  41.590  1.00  0.00           H
ATOM   3741  CB  THR   250      13.178  50.229  41.127  1.00  0.00           C
ATOM   3742  HB  THR   250      13.662  51.207  41.119  1.00  0.00           H
ATOM   3743  CG2 THR   250      12.876  49.814  39.737  1.00  0.00           C
ATOM   3744 HG21 THR   250      12.601  50.689  39.149  1.00  0.00           H
ATOM   3745 HG22 THR   250      13.699  49.412  39.145  1.00  0.00           H
ATOM   3746 HG23 THR   250      11.991  49.187  39.630  1.00  0.00           H
ATOM   3747  OG1 THR   250      11.803  50.288  41.684  1.00  0.00           O
ATOM   3748  HG1 THR   250      11.992  50.692  42.535  1.00  0.00           H
ATOM   3749  C   THR   250      15.539  49.306  41.270  1.00  0.00           C
ATOM   3750  O   THR   250      16.385  50.152  41.636  1.00  0.00           O
ATOM   3751  N   GLY   251      15.908  48.354  40.402  1.00  0.00           N
ATOM   3752  H   GLY   251      15.291  47.573  40.232  1.00  0.00           H
ATOM   3753  CA  GLY   251      17.221  48.360  39.828  1.00  0.00           C
ATOM   3754  HA2 GLY   251      18.030  48.441  40.553  1.00  0.00           H
ATOM   3755  HA3 GLY   251      17.370  47.327  39.513  1.00  0.00           H
ATOM   3756  C   GLY   251      17.470  49.248  38.648  1.00  0.00           C
ATOM   3757  O   GLY   251      16.720  50.190  38.314  1.00  0.00           O
ATOM   3758  N   SER   252      18.628  49.119  38.055  1.00  0.00           N
ATOM   3759  H   SER   252      19.258  48.437  38.451  1.00  0.00           H
ATOM   3760  CA  SER   252      19.115  50.021  37.016  1.00  0.00           C
ATOM   3761  HA  SER   252      18.339  50.229  36.280  1.00  0.00           H
ATOM   3762  CB  SER   252      19.683  51.342  37.522  1.00  0.00           C
ATOM   3763  HB2 SER   252      19.104  51.945  38.222  1.00  0.00           H
ATOM   3764  HB3 SER   252      20.625  51.167  38.042  1.00  0.00           H
ATOM   3765  OG  SER   252      19.943  52.167  36.399  1.00  0.00           O
ATOM   3766  HG  SER   252      20.555  52.844  36.697  1.00  0.00           H
ATOM   3767  C   SER   252      20.202  49.301  36.143  1.00  0.00           C
ATOM   3768  O   SER   252      21.101  48.593  36.711  1.00  0.00           O
ATOM   3769  N   CYX   253      20.067  49.246  34.816  1.00  0.00           N
ATOM   3770  H   CYX   253      19.295  49.725  34.375  1.00  0.00           H
ATOM   3771  CA  CYX   253      21.082  48.626  34.021  1.00  0.00           C
ATOM   3772  HA  CYX   253      21.148  47.586  34.341  1.00  0.00           H
ATOM   3773  CB  CYX   253      20.517  48.659  32.583  1.00  0.00           C
ATOM   3774  HB2 CYX   253      20.238  49.665  32.270  1.00  0.00           H
ATOM   3775  HB3 CYX   253      21.312  48.322  31.917  1.00  0.00           H
ATOM   3776  SG  CYX   253      19.090  47.543  32.102  1.00  0.00           S
ATOM   3777  C   CYX   253      22.500  49.335  34.125  1.00  0.00           C
ATOM   3778  O   CYX   253      23.448  48.879  33.499  1.00  0.00           O
ATOM   3779  N   GLY   254      22.588  50.518  34.739  1.00  0.00           N
ATOM   3780  H   GLY   254      21.669  50.865  34.974  1.00  0.00           H
ATOM   3781  CA  GLY   254      23.749  51.246  35.171  1.00  0.00           C
ATOM   3782  HA2 GLY   254      24.658  50.911  34.671  1.00  0.00           H
ATOM   3783  HA3 GLY   254      23.697  52.295  34.881  1.00  0.00           H
ATOM   3784  C   GLY   254      23.980  51.004  36.679  1.00  0.00           C
ATOM   3785  O   GLY   254      23.307  50.271  37.345  1.00  0.00           O
ATOM   3786  N   PRO   255      24.946  51.701  37.253  1.00  0.00           N
ATOM   3787  CD  PRO   255      25.797  52.780  36.548  1.00  0.00           C
ATOM   3788  HD2 PRO   255      25.192  53.511  36.011  1.00  0.00           H
ATOM   3789  HD3 PRO   255      26.419  52.300  35.793  1.00  0.00           H
ATOM   3790  CG  PRO   255      26.745  53.276  37.654  1.00  0.00           C
ATOM   3791  HG2 PRO   255      26.209  54.162  37.993  1.00  0.00           H
ATOM   3792  HG3 PRO   255      27.754  53.463  37.284  1.00  0.00           H
ATOM   3793  CB  PRO   255      26.683  52.131  38.662  1.00  0.00           C
ATOM   3794  HB2 PRO   255      26.980  52.458  39.658  1.00  0.00           H
ATOM   3795  HB3 PRO   255      27.351  51.346  38.305  1.00  0.00           H
ATOM   3796  CA  PRO   255      25.271  51.605  38.609  1.00  0.00           C
ATOM   3797  HA  PRO   255      25.270  50.570  38.954  1.00  0.00           H
ATOM   3798  C   PRO   255      24.221  52.297  39.521  1.00  0.00           C
ATOM   3799  O   PRO   255      24.030  53.487  39.443  1.00  0.00           O
ATOM   3800  N   VAL   256      23.584  51.449  40.366  1.00  0.00           N
ATOM   3801  H   VAL   256      23.624  50.448  40.232  1.00  0.00           H
ATOM   3802  CA  VAL   256      22.606  51.901  41.333  1.00  0.00           C
ATOM   3803  HA  VAL   256      21.839  52.489  40.829  1.00  0.00           H
ATOM   3804  CB  VAL   256      21.899  50.734  42.099  1.00  0.00           C
ATOM   3805  HB  VAL   256      22.734  50.171  42.516  1.00  0.00           H
ATOM   3806  CG1 VAL   256      20.987  51.105  43.332  1.00  0.00           C
ATOM   3807 HG11 VAL   256      20.133  51.711  43.035  1.00  0.00           H
ATOM   3808 HG12 VAL   256      20.602  50.195  43.791  1.00  0.00           H
ATOM   3809 HG13 VAL   256      21.627  51.620  44.049  1.00  0.00           H
ATOM   3810  CG2 VAL   256      20.964  49.941  41.096  1.00  0.00           C
ATOM   3811 HG21 VAL   256      20.071  50.527  40.873  1.00  0.00           H
ATOM   3812 HG22 VAL   256      21.520  49.702  40.189  1.00  0.00           H
ATOM   3813 HG23 VAL   256      20.684  49.033  41.630  1.00  0.00           H
ATOM   3814  C   VAL   256      23.061  53.034  42.294  1.00  0.00           C
ATOM   3815  O   VAL   256      24.148  52.925  42.848  1.00  0.00           O
ATOM   3816  N   SER   257      22.236  54.000  42.591  1.00  0.00           N
ATOM   3817  H   SER   257      21.239  53.971  42.433  1.00  0.00           H
ATOM   3818  CA  SER   257      22.722  55.166  43.298  1.00  0.00           C
ATOM   3819  HA  SER   257      23.723  55.369  42.916  1.00  0.00           H
ATOM   3820  CB  SER   257      21.820  56.415  42.981  1.00  0.00           C
ATOM   3821  HB2 SER   257      21.776  56.529  41.898  1.00  0.00           H
ATOM   3822  HB3 SER   257      20.807  56.294  43.364  1.00  0.00           H
ATOM   3823  OG  SER   257      22.482  57.620  43.507  1.00  0.00           O
ATOM   3824  HG  SER   257      21.958  58.418  43.402  1.00  0.00           H
ATOM   3825  C   SER   257      22.757  55.055  44.847  1.00  0.00           C
ATOM   3826  O   SER   257      23.753  55.455  45.473  1.00  0.00           O
ATOM   3827  N   SER   258      21.626  54.513  45.420  1.00  0.00           N
ATOM   3828  H   SER   258      20.851  54.204  44.850  1.00  0.00           H
ATOM   3829  CA  SER   258      21.487  54.410  46.890  1.00  0.00           C
ATOM   3830  HA  SER   258      21.881  55.337  47.308  1.00  0.00           H
ATOM   3831  CB  SER   258      20.004  54.279  47.305  1.00  0.00           C
ATOM   3832  HB2 SER   258      19.413  55.064  46.833  1.00  0.00           H
ATOM   3833  HB3 SER   258      19.572  53.313  47.047  1.00  0.00           H
ATOM   3834  OG  SER   258      19.843  54.533  48.698  1.00  0.00           O
ATOM   3835  HG  SER   258      19.706  55.473  48.837  1.00  0.00           H
ATOM   3836  C   SER   258      22.414  53.289  47.400  1.00  0.00           C
ATOM   3837  O   SER   258      22.524  52.279  46.623  1.00  0.00           O
ATOM   3838  N   ASN   259      22.979  53.421  48.635  1.00  0.00           N
ATOM   3839  H   ASN   259      22.686  54.254  49.124  1.00  0.00           H
ATOM   3840  CA  ASN   259      23.834  52.404  49.285  1.00  0.00           C
ATOM   3841  HA  ASN   259      24.300  52.868  50.154  1.00  0.00           H
ATOM   3842  CB  ASN   259      23.007  51.302  49.891  1.00  0.00           C
ATOM   3843  HB2 ASN   259      22.471  50.829  49.068  1.00  0.00           H
ATOM   3844  HB3 ASN   259      23.709  50.542  50.234  1.00  0.00           H
ATOM   3845  CG  ASN   259      22.080  51.649  51.042  1.00  0.00           C
ATOM   3846  OD1 ASN   259      22.316  51.305  52.209  1.00  0.00           O
ATOM   3847  ND2 ASN   259      20.953  52.265  50.802  1.00  0.00           N
ATOM   3848 HD21 ASN   259      20.386  52.520  51.599  1.00  0.00           H
ATOM   3849 HD22 ASN   259      20.777  52.660  49.889  1.00  0.00           H
ATOM   3850  C   ASN   259      24.966  51.896  48.415  1.00  0.00           C
ATOM   3851  O   ASN   259      25.108  50.706  48.140  1.00  0.00           O
ATOM   3852  N   GLY   260      25.844  52.802  47.947  1.00  0.00           N
ATOM   3853  H   GLY   260      25.658  53.766  48.182  1.00  0.00           H
ATOM   3854  CA  GLY   260      26.999  52.590  47.015  1.00  0.00           C
ATOM   3855  HA2 GLY   260      26.683  51.981  46.167  1.00  0.00           H
ATOM   3856  HA3 GLY   260      27.344  53.577  46.704  1.00  0.00           H
ATOM   3857  C   GLY   260      28.237  51.877  47.550  1.00  0.00           C
ATOM   3858  O   GLY   260      28.984  51.311  46.780  1.00  0.00           O
ATOM   3859  N   ALA   261      28.499  52.021  48.858  1.00  0.00           N
ATOM   3860  H   ALA   261      27.807  52.515  49.404  1.00  0.00           H
ATOM   3861  CA  ALA   261      29.757  51.656  49.597  1.00  0.00           C
ATOM   3862  HA  ALA   261      30.408  52.497  49.357  1.00  0.00           H
ATOM   3863  CB  ALA   261      29.486  51.751  51.050  1.00  0.00           C
ATOM   3864  HB1 ALA   261      28.834  52.586  51.306  1.00  0.00           H
ATOM   3865  HB2 ALA   261      29.034  50.777  51.240  1.00  0.00           H
ATOM   3866  HB3 ALA   261      30.429  51.767  51.597  1.00  0.00           H
ATOM   3867  C   ALA   261      30.513  50.388  49.144  1.00  0.00           C
ATOM   3868  O   ALA   261      30.053  49.597  48.293  1.00  0.00           O
ATOM   3869  N   TYR   262      31.717  50.179  49.690  1.00  0.00           N
ATOM   3870  H   TYR   262      31.907  50.921  50.349  1.00  0.00           H
ATOM   3871  CA  TYR   262      32.560  48.996  49.647  1.00  0.00           C
ATOM   3872  HA  TYR   262      33.010  48.932  48.656  1.00  0.00           H
ATOM   3873  CB  TYR   262      33.867  49.298  50.447  1.00  0.00           C
ATOM   3874  HB2 TYR   262      34.195  50.309  50.203  1.00  0.00           H
ATOM   3875  HB3 TYR   262      33.591  49.301  51.502  1.00  0.00           H
ATOM   3876  CG  TYR   262      34.976  48.338  50.212  1.00  0.00           C
ATOM   3877  CD1 TYR   262      35.016  47.050  50.721  1.00  0.00           C
ATOM   3878  HD1 TYR   262      34.230  46.682  51.362  1.00  0.00           H
ATOM   3879  CE1 TYR   262      36.148  46.265  50.493  1.00  0.00           C
ATOM   3880  HE1 TYR   262      36.258  45.250  50.845  1.00  0.00           H
ATOM   3881  CZ  TYR   262      37.256  46.690  49.791  1.00  0.00           C
ATOM   3882  OH  TYR   262      38.324  45.871  49.522  1.00  0.00           O
ATOM   3883  HH  TYR   262      38.938  46.295  48.917  1.00  0.00           H
ATOM   3884  CE2 TYR   262      37.173  47.962  49.186  1.00  0.00           C
ATOM   3885  HE2 TYR   262      37.941  48.243  48.482  1.00  0.00           H
ATOM   3886  CD2 TYR   262      36.077  48.779  49.369  1.00  0.00           C
ATOM   3887  HD2 TYR   262      35.910  49.718  48.862  1.00  0.00           H
ATOM   3888  C   TYR   262      31.867  47.681  49.958  1.00  0.00           C
ATOM   3889  O   TYR   262      31.001  47.529  50.867  1.00  0.00           O
ATOM   3890  N   GLY   263      32.259  46.658  49.251  1.00  0.00           N
ATOM   3891  H   GLY   263      32.904  46.850  48.498  1.00  0.00           H
ATOM   3892  CA  GLY   263      31.826  45.214  49.437  1.00  0.00           C
ATOM   3893  HA2 GLY   263      31.734  44.965  50.495  1.00  0.00           H
ATOM   3894  HA3 GLY   263      30.838  45.242  48.979  1.00  0.00           H
ATOM   3895  C   GLY   263      32.672  44.303  48.702  1.00  0.00           C
ATOM   3896  O   GLY   263      33.607  44.732  48.024  1.00  0.00           O
ATOM   3897  N   VAL   264      32.463  43.012  49.077  1.00  0.00           N
ATOM   3898  H   VAL   264      31.597  42.819  49.560  1.00  0.00           H
ATOM   3899  CA  VAL   264      33.080  41.760  48.530  1.00  0.00           C
ATOM   3900  HA  VAL   264      34.132  41.860  48.798  1.00  0.00           H
ATOM   3901  CB  VAL   264      32.499  40.597  49.332  1.00  0.00           C
ATOM   3902  HB  VAL   264      33.069  39.763  48.924  1.00  0.00           H
ATOM   3903  CG1 VAL   264      32.712  40.637  50.840  1.00  0.00           C
ATOM   3904 HG11 VAL   264      32.726  39.597  51.166  1.00  0.00           H
ATOM   3905 HG12 VAL   264      33.647  41.136  51.098  1.00  0.00           H
ATOM   3906 HG13 VAL   264      31.823  41.059  51.309  1.00  0.00           H
ATOM   3907  CG2 VAL   264      31.011  40.326  49.192  1.00  0.00           C
ATOM   3908 HG21 VAL   264      30.444  41.131  49.660  1.00  0.00           H
ATOM   3909 HG22 VAL   264      30.645  40.242  48.169  1.00  0.00           H
ATOM   3910 HG23 VAL   264      30.772  39.380  49.677  1.00  0.00           H
ATOM   3911  C   VAL   264      33.041  41.507  47.018  1.00  0.00           C
ATOM   3912  O   VAL   264      32.088  42.005  46.349  1.00  0.00           O
ATOM   3913  N   LYS   265      33.999  40.694  46.509  1.00  0.00           N
ATOM   3914  H   LYS   265      34.718  40.334  47.121  1.00  0.00           H
ATOM   3915  CA  LYS   265      34.117  40.229  45.102  1.00  0.00           C
ATOM   3916  HA  LYS   265      34.157  41.051  44.387  1.00  0.00           H
ATOM   3917  CB  LYS   265      35.425  39.435  44.906  1.00  0.00           C
ATOM   3918  HB2 LYS   265      36.237  39.910  45.455  1.00  0.00           H
ATOM   3919  HB3 LYS   265      35.240  38.420  45.261  1.00  0.00           H
ATOM   3920  CG  LYS   265      35.946  39.315  43.467  1.00  0.00           C
ATOM   3921  HG2 LYS   265      35.128  38.936  42.854  1.00  0.00           H
ATOM   3922  HG3 LYS   265      36.192  40.285  43.035  1.00  0.00           H
ATOM   3923  CD  LYS   265      37.244  38.524  43.406  1.00  0.00           C
ATOM   3924  HD2 LYS   265      38.059  39.170  43.732  1.00  0.00           H
ATOM   3925  HD3 LYS   265      37.228  37.706  44.126  1.00  0.00           H
ATOM   3926  CE  LYS   265      37.561  37.879  42.126  1.00  0.00           C
ATOM   3927  HE2 LYS   265      37.978  38.642  41.469  1.00  0.00           H
ATOM   3928  HE3 LYS   265      38.301  37.097  42.296  1.00  0.00           H
ATOM   3929  NZ  LYS   265      36.412  37.273  41.426  1.00  0.00           N
ATOM   3930  HZ1 LYS   265      35.986  36.745  42.174  1.00  0.00           H
ATOM   3931  HZ2 LYS   265      35.847  38.015  41.038  1.00  0.00           H
ATOM   3932  HZ3 LYS   265      36.727  36.629  40.714  1.00  0.00           H
ATOM   3933  C   LYS   265      32.846  39.562  44.524  1.00  0.00           C
ATOM   3934  O   LYS   265      32.046  39.080  45.333  1.00  0.00           O
ATOM   3935  N   GLY   266      32.718  39.649  43.198  1.00  0.00           N
ATOM   3936  H   GLY   266      33.514  40.021  42.701  1.00  0.00           H
ATOM   3937  CA  GLY   266      31.473  39.395  42.462  1.00  0.00           C
ATOM   3938  HA2 GLY   266      30.720  38.887  43.063  1.00  0.00           H
ATOM   3939  HA3 GLY   266      31.043  40.327  42.097  1.00  0.00           H
ATOM   3940  C   GLY   266      31.618  38.432  41.292  1.00  0.00           C
ATOM   3941  O   GLY   266      32.674  38.036  40.774  1.00  0.00           O
ATOM   3942  N   PHE   267      30.474  38.028  40.710  1.00  0.00           N
ATOM   3943  H   PHE   267      29.596  38.295  41.131  1.00  0.00           H
ATOM   3944  CA  PHE   267      30.302  36.985  39.641  1.00  0.00           C
ATOM   3945  HA  PHE   267      30.825  37.309  38.740  1.00  0.00           H
ATOM   3946  CB  PHE   267      30.884  35.579  39.922  1.00  0.00           C
ATOM   3947  HB2 PHE   267      30.897  35.067  38.960  1.00  0.00           H
ATOM   3948  HB3 PHE   267      31.875  35.712  40.356  1.00  0.00           H
ATOM   3949  CG  PHE   267      30.194  34.748  40.928  1.00  0.00           C
ATOM   3950  CD1 PHE   267      30.492  34.970  42.263  1.00  0.00           C
ATOM   3951  HD1 PHE   267      31.305  35.639  42.506  1.00  0.00           H
ATOM   3952  CE1 PHE   267      29.706  34.422  43.278  1.00  0.00           C
ATOM   3953  HE1 PHE   267      29.976  34.540  44.317  1.00  0.00           H
ATOM   3954  CZ  PHE   267      28.651  33.531  42.979  1.00  0.00           C
ATOM   3955  HZ  PHE   267      28.169  33.039  43.812  1.00  0.00           H
ATOM   3956  CE2 PHE   267      28.425  33.181  41.636  1.00  0.00           C
ATOM   3957  HE2 PHE   267      27.785  32.338  41.419  1.00  0.00           H
ATOM   3958  CD2 PHE   267      29.146  33.820  40.581  1.00  0.00           C
ATOM   3959  HD2 PHE   267      28.790  33.573  39.591  1.00  0.00           H
ATOM   3960  C   PHE   267      28.805  36.896  39.435  1.00  0.00           C
ATOM   3961  O   PHE   267      28.068  37.279  40.302  1.00  0.00           O
ATOM   3962  N   SER   268      28.295  36.424  38.292  1.00  0.00           N
ATOM   3963  H   SER   268      29.054  36.082  37.721  1.00  0.00           H
ATOM   3964  CA  SER   268      26.909  36.080  37.946  1.00  0.00           C
ATOM   3965  HA  SER   268      26.479  35.346  38.628  1.00  0.00           H
ATOM   3966  CB  SER   268      25.968  37.299  38.024  1.00  0.00           C
ATOM   3967  HB2 SER   268      26.205  38.045  37.265  1.00  0.00           H
ATOM   3968  HB3 SER   268      24.932  37.070  37.777  1.00  0.00           H
ATOM   3969  OG  SER   268      25.870  37.916  39.321  1.00  0.00           O
ATOM   3970  HG  SER   268      26.772  37.789  39.627  1.00  0.00           H
ATOM   3971  C   SER   268      26.809  35.629  36.509  1.00  0.00           C
ATOM   3972  O   SER   268      27.353  36.240  35.550  1.00  0.00           O
ATOM   3973  N   PHE   269      26.138  34.482  36.322  1.00  0.00           N
ATOM   3974  H   PHE   269      25.548  34.131  37.063  1.00  0.00           H
ATOM   3975  CA  PHE   269      25.993  33.827  35.015  1.00  0.00           C
ATOM   3976  HA  PHE   269      26.805  34.032  34.316  1.00  0.00           H
ATOM   3977  CB  PHE   269      26.055  32.283  35.110  1.00  0.00           C
ATOM   3978  HB2 PHE   269      25.053  31.985  35.419  1.00  0.00           H
ATOM   3979  HB3 PHE   269      26.124  31.873  34.103  1.00  0.00           H
ATOM   3980  CG  PHE   269      27.073  31.676  36.008  1.00  0.00           C
ATOM   3981  CD1 PHE   269      26.853  31.453  37.349  1.00  0.00           C
ATOM   3982  HD1 PHE   269      25.837  31.532  37.702  1.00  0.00           H
ATOM   3983  CE1 PHE   269      27.826  31.063  38.283  1.00  0.00           C
ATOM   3984  HE1 PHE   269      27.545  31.027  39.325  1.00  0.00           H
ATOM   3985  CZ  PHE   269      29.106  30.789  37.785  1.00  0.00           C
ATOM   3986  HZ  PHE   269      29.873  30.349  38.404  1.00  0.00           H
ATOM   3987  CE2 PHE   269      29.300  30.760  36.422  1.00  0.00           C
ATOM   3988  HE2 PHE   269      30.282  30.551  36.024  1.00  0.00           H
ATOM   3989  CD2 PHE   269      28.378  31.352  35.526  1.00  0.00           C
ATOM   3990  HD2 PHE   269      28.533  31.601  34.487  1.00  0.00           H
ATOM   3991  C   PHE   269      24.717  34.244  34.190  1.00  0.00           C
ATOM   3992  O   PHE   269      23.618  34.213  34.742  1.00  0.00           O
ATOM   3993  N   LYS   270      24.897  34.701  33.003  1.00  0.00           N
ATOM   3994  H   LYS   270      25.854  34.809  32.700  1.00  0.00           H
ATOM   3995  CA  LYS   270      23.832  34.991  32.006  1.00  0.00           C
ATOM   3996  HA  LYS   270      23.035  35.534  32.513  1.00  0.00           H
ATOM   3997  CB  LYS   270      24.420  36.001  31.047  1.00  0.00           C
ATOM   3998  HB2 LYS   270      24.630  36.837  31.715  1.00  0.00           H
ATOM   3999  HB3 LYS   270      25.383  35.684  30.647  1.00  0.00           H
ATOM   4000  CG  LYS   270      23.409  36.419  29.963  1.00  0.00           C
ATOM   4001  HG2 LYS   270      23.027  35.495  29.531  1.00  0.00           H
ATOM   4002  HG3 LYS   270      22.586  36.907  30.485  1.00  0.00           H
ATOM   4003  CD  LYS   270      23.988  37.102  28.718  1.00  0.00           C
ATOM   4004  HD2 LYS   270      24.713  37.900  28.876  1.00  0.00           H
ATOM   4005  HD3 LYS   270      24.439  36.400  28.016  1.00  0.00           H
ATOM   4006  CE  LYS   270      22.989  37.744  27.740  1.00  0.00           C
ATOM   4007  HE2 LYS   270      22.372  36.947  27.325  1.00  0.00           H
ATOM   4008  HE3 LYS   270      22.315  38.485  28.170  1.00  0.00           H
ATOM   4009  NZ  LYS   270      23.708  38.298  26.626  1.00  0.00           N
ATOM   4010  HZ1 LYS   270      23.176  37.967  25.834  1.00  0.00           H
ATOM   4011  HZ2 LYS   270      23.775  39.305  26.606  1.00  0.00           H
ATOM   4012  HZ3 LYS   270      24.650  37.938  26.589  1.00  0.00           H
ATOM   4013  C   LYS   270      23.373  33.718  31.300  1.00  0.00           C
ATOM   4014  O   LYS   270      24.072  32.824  30.857  1.00  0.00           O
ATOM   4015  N   TYR   271      22.064  33.676  31.061  1.00  0.00           N
ATOM   4016  H   TYR   271      21.526  34.345  31.593  1.00  0.00           H
ATOM   4017  CA  TYR   271      21.302  32.729  30.287  1.00  0.00           C
ATOM   4018  HA  TYR   271      21.930  32.145  29.615  1.00  0.00           H
ATOM   4019  CB  TYR   271      20.677  31.727  31.336  1.00  0.00           C
ATOM   4020  HB2 TYR   271      19.993  32.177  32.056  1.00  0.00           H
ATOM   4021  HB3 TYR   271      20.082  31.035  30.739  1.00  0.00           H
ATOM   4022  CG  TYR   271      21.684  30.754  32.025  1.00  0.00           C
ATOM   4023  CD1 TYR   271      22.361  30.990  33.195  1.00  0.00           C
ATOM   4024  HD1 TYR   271      22.118  31.867  33.776  1.00  0.00           H
ATOM   4025  CE1 TYR   271      23.261  30.015  33.708  1.00  0.00           C
ATOM   4026  HE1 TYR   271      23.676  30.117  34.700  1.00  0.00           H
ATOM   4027  CZ  TYR   271      23.489  28.776  33.088  1.00  0.00           C
ATOM   4028  OH  TYR   271      24.083  27.742  33.745  1.00  0.00           O
ATOM   4029  HH  TYR   271      23.747  26.910  33.404  1.00  0.00           H
ATOM   4030  CE2 TYR   271      22.760  28.538  31.861  1.00  0.00           C
ATOM   4031  HE2 TYR   271      22.843  27.567  31.395  1.00  0.00           H
ATOM   4032  CD2 TYR   271      21.932  29.538  31.301  1.00  0.00           C
ATOM   4033  HD2 TYR   271      21.461  29.427  30.336  1.00  0.00           H
ATOM   4034  C   TYR   271      20.367  33.493  29.375  1.00  0.00           C
ATOM   4035  O   TYR   271      19.188  33.602  29.714  1.00  0.00           O
ATOM   4036  N   GLY   272      20.826  34.115  28.289  1.00  0.00           N
ATOM   4037  H   GLY   272      21.791  34.030  28.005  1.00  0.00           H
ATOM   4038  CA  GLY   272      20.013  35.000  27.467  1.00  0.00           C
ATOM   4039  HA2 GLY   272      20.715  35.394  26.731  1.00  0.00           H
ATOM   4040  HA3 GLY   272      19.189  34.452  27.010  1.00  0.00           H
ATOM   4041  C   GLY   272      19.551  36.226  28.253  1.00  0.00           C
ATOM   4042  O   GLY   272      20.322  37.086  28.627  1.00  0.00           O
ATOM   4043  N   ASN   273      18.241  36.340  28.474  1.00  0.00           N
ATOM   4044  H   ASN   273      17.645  35.763  27.898  1.00  0.00           H
ATOM   4045  CA  ASN   273      17.575  37.424  29.247  1.00  0.00           C
ATOM   4046  HA  ASN   273      18.138  38.346  29.101  1.00  0.00           H
ATOM   4047  CB  ASN   273      16.140  37.613  28.702  1.00  0.00           C
ATOM   4048  HB2 ASN   273      15.685  36.647  28.478  1.00  0.00           H
ATOM   4049  HB3 ASN   273      15.620  38.208  29.452  1.00  0.00           H
ATOM   4050  CG  ASN   273      16.173  38.409  27.416  1.00  0.00           C
ATOM   4051  OD1 ASN   273      16.229  37.778  26.366  1.00  0.00           O
ATOM   4052  ND2 ASN   273      16.162  39.725  27.453  1.00  0.00           N
ATOM   4053 HD21 ASN   273      16.258  40.159  26.546  1.00  0.00           H
ATOM   4054 HD22 ASN   273      15.895  40.192  28.307  1.00  0.00           H
ATOM   4055  C   ASN   273      17.572  37.269  30.810  1.00  0.00           C
ATOM   4056  O   ASN   273      17.427  38.175  31.560  1.00  0.00           O
ATOM   4057  N   GLY   274      17.793  36.030  31.262  1.00  0.00           N
ATOM   4058  H   GLY   274      17.897  35.278  30.597  1.00  0.00           H
ATOM   4059  CA  GLY   274      17.852  35.600  32.630  1.00  0.00           C
ATOM   4060  HA2 GLY   274      17.211  36.201  33.276  1.00  0.00           H
ATOM   4061  HA3 GLY   274      17.514  34.566  32.561  1.00  0.00           H
ATOM   4062  C   GLY   274      19.247  35.630  33.251  1.00  0.00           C
ATOM   4063  O   GLY   274      20.233  35.741  32.526  1.00  0.00           O
ATOM   4064  N   VAL   275      19.347  35.509  34.632  1.00  0.00           N
ATOM   4065  H   VAL   275      18.466  35.446  35.121  1.00  0.00           H
ATOM   4066  CA  VAL   275      20.616  35.707  35.349  1.00  0.00           C
ATOM   4067  HA  VAL   275      21.414  35.190  34.815  1.00  0.00           H
ATOM   4068  CB  VAL   275      20.921  37.214  35.464  1.00  0.00           C
ATOM   4069  HB  VAL   275      20.805  37.576  34.443  1.00  0.00           H
ATOM   4070  CG1 VAL   275      19.911  38.086  36.293  1.00  0.00           C
ATOM   4071 HG11 VAL   275      18.910  37.683  36.140  1.00  0.00           H
ATOM   4072 HG12 VAL   275      20.057  37.861  37.349  1.00  0.00           H
ATOM   4073 HG13 VAL   275      19.913  39.148  36.045  1.00  0.00           H
ATOM   4074  CG2 VAL   275      22.393  37.515  35.914  1.00  0.00           C
ATOM   4075 HG21 VAL   275      23.221  37.111  35.332  1.00  0.00           H
ATOM   4076 HG22 VAL   275      22.496  38.596  36.011  1.00  0.00           H
ATOM   4077 HG23 VAL   275      22.488  37.116  36.924  1.00  0.00           H
ATOM   4078  C   VAL   275      20.642  35.096  36.744  1.00  0.00           C
ATOM   4079  O   VAL   275      19.695  35.286  37.589  1.00  0.00           O
ATOM   4080  N   TRP   276      21.701  34.316  37.053  1.00  0.00           N
ATOM   4081  H   TRP   276      22.281  34.144  36.245  1.00  0.00           H
ATOM   4082  CA  TRP   276      22.045  33.747  38.384  1.00  0.00           C
ATOM   4083  HA  TRP   276      21.104  33.521  38.887  1.00  0.00           H
ATOM   4084  CB  TRP   276      22.766  32.434  38.204  1.00  0.00           C
ATOM   4085  HB2 TRP   276      23.493  32.537  37.398  1.00  0.00           H
ATOM   4086  HB3 TRP   276      23.300  32.243  39.135  1.00  0.00           H
ATOM   4087  CG  TRP   276      21.834  31.270  37.932  1.00  0.00           C
ATOM   4088  CD1 TRP   276      21.464  30.785  36.755  1.00  0.00           C
ATOM   4089  HD1 TRP   276      21.790  31.297  35.861  1.00  0.00           H
ATOM   4090  NE1 TRP   276      20.583  29.679  36.933  1.00  0.00           N
ATOM   4091  HE1 TRP   276      20.060  29.310  36.152  1.00  0.00           H
ATOM   4092  CE2 TRP   276      20.267  29.519  38.231  1.00  0.00           C
ATOM   4093  CZ2 TRP   276      19.663  28.578  38.971  1.00  0.00           C
ATOM   4094  HZ2 TRP   276      19.305  27.760  38.364  1.00  0.00           H
ATOM   4095  CH2 TRP   276      19.440  28.699  40.345  1.00  0.00           C
ATOM   4096  HH2 TRP   276      18.808  28.003  40.877  1.00  0.00           H
ATOM   4097  CZ3 TRP   276      20.045  29.757  41.027  1.00  0.00           C
ATOM   4098  HZ3 TRP   276      19.853  29.907  42.079  1.00  0.00           H
ATOM   4099  CE3 TRP   276      20.798  30.724  40.331  1.00  0.00           C
ATOM   4100  HE3 TRP   276      21.281  31.533  40.860  1.00  0.00           H
ATOM   4101  CD2 TRP   276      21.020  30.570  38.883  1.00  0.00           C
ATOM   4102  C   TRP   276      23.087  34.691  39.076  1.00  0.00           C
ATOM   4103  O   TRP   276      24.260  34.837  38.641  1.00  0.00           O
ATOM   4104  N   ILE   277      22.713  35.332  40.228  1.00  0.00           N
ATOM   4105  H   ILE   277      21.795  35.075  40.563  1.00  0.00           H
ATOM   4106  CA  ILE   277      23.387  36.333  41.033  1.00  0.00           C
ATOM   4107  HA  ILE   277      24.373  36.533  40.614  1.00  0.00           H
ATOM   4108  CB  ILE   277      22.531  37.638  41.070  1.00  0.00           C
ATOM   4109  HB  ILE   277      21.660  37.509  41.713  1.00  0.00           H
ATOM   4110  CG2 ILE   277      23.415  38.761  41.752  1.00  0.00           C
ATOM   4111 HG21 ILE   277      24.423  38.730  41.340  1.00  0.00           H
ATOM   4112 HG22 ILE   277      23.162  39.820  41.689  1.00  0.00           H
ATOM   4113 HG23 ILE   277      23.469  38.430  42.789  1.00  0.00           H
ATOM   4114  CG1 ILE   277      22.046  38.142  39.648  1.00  0.00           C
ATOM   4115 HG12 ILE   277      22.968  38.205  39.069  1.00  0.00           H
ATOM   4116 HG13 ILE   277      21.432  37.364  39.194  1.00  0.00           H
ATOM   4117  CD1 ILE   277      21.450  39.603  39.775  1.00  0.00           C
ATOM   4118 HD11 ILE   277      20.779  39.651  40.633  1.00  0.00           H
ATOM   4119 HD12 ILE   277      22.245  40.347  39.697  1.00  0.00           H
ATOM   4120 HD13 ILE   277      20.924  39.754  38.834  1.00  0.00           H
ATOM   4121  C   ILE   277      23.700  35.858  42.468  1.00  0.00           C
ATOM   4122  O   ILE   277      22.767  35.617  43.198  1.00  0.00           O
ATOM   4123  N   GLY   278      24.970  35.668  42.845  1.00  0.00           N
ATOM   4124  H   GLY   278      25.679  35.888  42.161  1.00  0.00           H
ATOM   4125  CA  GLY   278      25.437  35.446  44.240  1.00  0.00           C
ATOM   4126  HA2 GLY   278      24.654  34.857  44.719  1.00  0.00           H
ATOM   4127  HA3 GLY   278      26.334  34.832  44.167  1.00  0.00           H
ATOM   4128  C   GLY   278      25.709  36.692  45.032  1.00  0.00           C
ATOM   4129  O   GLY   278      26.489  37.565  44.661  1.00  0.00           O
ATOM   4130  N   ARG   279      25.272  36.750  46.273  1.00  0.00           N
ATOM   4131  H   ARG   279      24.879  35.906  46.662  1.00  0.00           H
ATOM   4132  CA  ARG   279      25.404  37.927  47.166  1.00  0.00           C
ATOM   4133  HA  ARG   279      26.313  38.443  46.854  1.00  0.00           H
ATOM   4134  CB  ARG   279      24.254  38.922  47.007  1.00  0.00           C
ATOM   4135  HB2 ARG   279      24.438  39.739  47.704  1.00  0.00           H
ATOM   4136  HB3 ARG   279      24.160  39.365  46.015  1.00  0.00           H
ATOM   4137  CG  ARG   279      22.816  38.345  47.230  1.00  0.00           C
ATOM   4138  HG2 ARG   279      22.603  37.564  46.500  1.00  0.00           H
ATOM   4139  HG3 ARG   279      22.795  37.877  48.214  1.00  0.00           H
ATOM   4140  CD  ARG   279      21.746  39.431  47.124  1.00  0.00           C
ATOM   4141  HD2 ARG   279      22.283  40.351  47.352  1.00  0.00           H
ATOM   4142  HD3 ARG   279      21.387  39.429  46.095  1.00  0.00           H
ATOM   4143  NE  ARG   279      20.555  39.146  47.972  1.00  0.00           N
ATOM   4144  HE  ARG   279      20.645  38.417  48.665  1.00  0.00           H
ATOM   4145  CZ  ARG   279      19.298  39.574  47.857  1.00  0.00           C
ATOM   4146  NH1 ARG   279      18.409  38.975  48.557  1.00  0.00           N
ATOM   4147 HH11 ARG   279      18.775  38.168  49.041  1.00  0.00           H
ATOM   4148 HH12 ARG   279      17.412  39.123  48.487  1.00  0.00           H
ATOM   4149  NH2 ARG   279      18.819  40.555  47.056  1.00  0.00           N
ATOM   4150 HH21 ARG   279      19.552  40.996  46.518  1.00  0.00           H
ATOM   4151 HH22 ARG   279      17.899  40.965  47.138  1.00  0.00           H
ATOM   4152  C   ARG   279      25.556  37.609  48.673  1.00  0.00           C
ATOM   4153  O   ARG   279      25.166  36.474  49.102  1.00  0.00           O
ATOM   4154  N   THR   280      26.009  38.573  49.433  1.00  0.00           N
ATOM   4155  H   THR   280      26.198  39.451  48.971  1.00  0.00           H
ATOM   4156  CA  THR   280      26.012  38.519  50.918  1.00  0.00           C
ATOM   4157  HA  THR   280      26.649  37.681  51.201  1.00  0.00           H
ATOM   4158  CB  THR   280      26.726  39.741  51.530  1.00  0.00           C
ATOM   4159  HB  THR   280      26.724  39.585  52.608  1.00  0.00           H
ATOM   4160  CG2 THR   280      28.121  39.993  51.042  1.00  0.00           C
ATOM   4161 HG21 THR   280      28.719  39.098  51.216  1.00  0.00           H
ATOM   4162 HG22 THR   280      28.222  40.213  49.979  1.00  0.00           H
ATOM   4163 HG23 THR   280      28.508  40.860  51.578  1.00  0.00           H
ATOM   4164  OG1 THR   280      26.040  40.975  51.437  1.00  0.00           O
ATOM   4165  HG1 THR   280      25.755  41.157  52.335  1.00  0.00           H
ATOM   4166  C   THR   280      24.560  38.343  51.449  1.00  0.00           C
ATOM   4167  O   THR   280      23.644  39.039  51.013  1.00  0.00           O
ATOM   4168  N   LYS   281      24.426  37.481  52.475  1.00  0.00           N
ATOM   4169  H   LYS   281      25.306  37.223  52.897  1.00  0.00           H
ATOM   4170  CA  LYS   281      23.076  37.264  53.012  1.00  0.00           C
ATOM   4171  HA  LYS   281      22.429  36.987  52.178  1.00  0.00           H
ATOM   4172  CB  LYS   281      23.002  36.079  53.969  1.00  0.00           C
ATOM   4173  HB2 LYS   281      23.913  35.968  54.556  1.00  0.00           H
ATOM   4174  HB3 LYS   281      22.172  36.363  54.616  1.00  0.00           H
ATOM   4175  CG  LYS   281      22.604  34.774  53.319  1.00  0.00           C
ATOM   4176  HG2 LYS   281      21.854  34.901  52.539  1.00  0.00           H
ATOM   4177  HG3 LYS   281      23.491  34.352  52.847  1.00  0.00           H
ATOM   4178  CD  LYS   281      22.084  33.748  54.441  1.00  0.00           C
ATOM   4179  HD2 LYS   281      22.144  32.762  53.980  1.00  0.00           H
ATOM   4180  HD3 LYS   281      22.644  33.848  55.372  1.00  0.00           H
ATOM   4181  CE  LYS   281      20.697  34.119  54.885  1.00  0.00           C
ATOM   4182  HE2 LYS   281      20.480  33.575  55.804  1.00  0.00           H
ATOM   4183  HE3 LYS   281      20.741  35.203  54.997  1.00  0.00           H
ATOM   4184  NZ  LYS   281      19.699  33.853  53.899  1.00  0.00           N
ATOM   4185  HZ1 LYS   281      19.760  34.405  53.056  1.00  0.00           H
ATOM   4186  HZ2 LYS   281      19.627  32.907  53.554  1.00  0.00           H
ATOM   4187  HZ3 LYS   281      18.773  34.044  54.256  1.00  0.00           H
ATOM   4188  C   LYS   281      22.541  38.549  53.624  1.00  0.00           C
ATOM   4189  O   LYS   281      21.533  39.036  53.189  1.00  0.00           O
ATOM   4190  N   SER   282      23.371  39.117  54.502  1.00  0.00           N
ATOM   4191  H   SER   282      24.289  38.696  54.520  1.00  0.00           H
ATOM   4192  CA  SER   282      23.081  40.348  55.155  1.00  0.00           C
ATOM   4193  HA  SER   282      22.158  40.214  55.719  1.00  0.00           H
ATOM   4194  CB  SER   282      24.119  40.595  56.264  1.00  0.00           C
ATOM   4195  HB2 SER   282      23.936  39.887  57.072  1.00  0.00           H
ATOM   4196  HB3 SER   282      25.101  40.352  55.859  1.00  0.00           H
ATOM   4197  OG  SER   282      24.123  41.923  56.826  1.00  0.00           O
ATOM   4198  HG  SER   282      25.050  42.103  56.997  1.00  0.00           H
ATOM   4199  C   SER   282      23.022  41.568  54.217  1.00  0.00           C
ATOM   4200  O   SER   282      23.934  41.819  53.425  1.00  0.00           O
ATOM   4201  N   THR   283      22.087  42.472  54.285  1.00  0.00           N
ATOM   4202  H   THR   283      21.437  42.520  55.057  1.00  0.00           H
ATOM   4203  CA  THR   283      21.971  43.652  53.394  1.00  0.00           C
ATOM   4204  HA  THR   283      21.955  43.386  52.336  1.00  0.00           H
ATOM   4205  CB  THR   283      20.598  44.283  53.718  1.00  0.00           C
ATOM   4206  HB  THR   283      20.606  45.176  53.093  1.00  0.00           H
ATOM   4207  CG2 THR   283      19.451  43.414  53.247  1.00  0.00           C
ATOM   4208 HG21 THR   283      18.533  43.946  53.002  1.00  0.00           H
ATOM   4209 HG22 THR   283      19.768  42.839  52.376  1.00  0.00           H
ATOM   4210 HG23 THR   283      19.126  42.684  53.989  1.00  0.00           H
ATOM   4211  OG1 THR   283      20.478  44.582  55.074  1.00  0.00           O
ATOM   4212  HG1 THR   283      21.010  45.366  55.226  1.00  0.00           H
ATOM   4213  C   THR   283      23.050  44.673  53.596  1.00  0.00           C
ATOM   4214  O   THR   283      23.340  45.426  52.659  1.00  0.00           O
ATOM   4215  N   ASN   284      23.776  44.715  54.745  1.00  0.00           N
ATOM   4216  H   ASN   284      23.512  44.032  55.440  1.00  0.00           H
ATOM   4217  CA  ASN   284      24.642  45.783  55.163  1.00  0.00           C
ATOM   4218  HA  ASN   284      24.890  46.296  54.234  1.00  0.00           H
ATOM   4219  CB  ASN   284      23.814  46.710  56.100  1.00  0.00           C
ATOM   4220  HB2 ASN   284      23.205  46.037  56.703  1.00  0.00           H
ATOM   4221  HB3 ASN   284      24.421  47.239  56.836  1.00  0.00           H
ATOM   4222  CG  ASN   284      22.851  47.593  55.310  1.00  0.00           C
ATOM   4223  OD1 ASN   284      21.772  47.255  54.907  1.00  0.00           O
ATOM   4224  ND2 ASN   284      23.275  48.875  55.075  1.00  0.00           N
ATOM   4225 HD21 ASN   284      22.636  49.538  54.659  1.00  0.00           H
ATOM   4226 HD22 ASN   284      24.111  49.214  55.529  1.00  0.00           H
ATOM   4227  C   ASN   284      25.948  45.265  55.798  1.00  0.00           C
ATOM   4228  O   ASN   284      26.603  46.079  56.510  1.00  0.00           O
ATOM   4229  N   SER   285      26.381  44.012  55.541  1.00  0.00           N
ATOM   4230  H   SER   285      25.775  43.472  54.939  1.00  0.00           H
ATOM   4231  CA  SER   285      27.694  43.566  55.954  1.00  0.00           C
ATOM   4232  HA  SER   285      28.364  44.415  55.809  1.00  0.00           H
ATOM   4233  CB  SER   285      27.663  43.207  57.454  1.00  0.00           C
ATOM   4234  HB2 SER   285      28.646  42.839  57.749  1.00  0.00           H
ATOM   4235  HB3 SER   285      27.412  44.051  58.098  1.00  0.00           H
ATOM   4236  OG  SER   285      26.724  42.167  57.531  1.00  0.00           O
ATOM   4237  HG  SER   285      26.956  41.674  58.321  1.00  0.00           H
ATOM   4238  C   SER   285      28.031  42.345  55.156  1.00  0.00           C
ATOM   4239  O   SER   285      27.251  41.742  54.409  1.00  0.00           O
ATOM   4240  N   ARG   286      29.193  41.837  55.413  1.00  0.00           N
ATOM   4241  H   ARG   286      29.900  42.290  55.974  1.00  0.00           H
ATOM   4242  CA  ARG   286      29.731  40.727  54.604  1.00  0.00           C
ATOM   4243  HA  ARG   286      29.445  40.865  53.560  1.00  0.00           H
ATOM   4244  CB  ARG   286      31.256  40.956  54.515  1.00  0.00           C
ATOM   4245  HB2 ARG   286      31.741  40.149  53.965  1.00  0.00           H
ATOM   4246  HB3 ARG   286      31.333  41.840  53.884  1.00  0.00           H
ATOM   4247  CG  ARG   286      31.897  41.065  55.888  1.00  0.00           C
ATOM   4248  HG2 ARG   286      31.386  41.889  56.386  1.00  0.00           H
ATOM   4249  HG3 ARG   286      31.929  40.096  56.387  1.00  0.00           H
ATOM   4250  CD  ARG   286      33.320  41.515  55.769  1.00  0.00           C
ATOM   4251  HD2 ARG   286      33.826  40.563  55.604  1.00  0.00           H
ATOM   4252  HD3 ARG   286      33.510  42.199  54.942  1.00  0.00           H
ATOM   4253  NE  ARG   286      33.750  41.948  57.172  1.00  0.00           N
ATOM   4254  HE  ARG   286      33.182  42.469  57.824  1.00  0.00           H
ATOM   4255  CZ  ARG   286      34.947  41.785  57.635  1.00  0.00           C
ATOM   4256  NH1 ARG   286      35.252  42.263  58.838  1.00  0.00           N
ATOM   4257 HH11 ARG   286      34.716  42.970  59.319  1.00  0.00           H
ATOM   4258 HH12 ARG   286      36.126  41.968  59.249  1.00  0.00           H
ATOM   4259  NH2 ARG   286      35.902  41.174  56.852  1.00  0.00           N
ATOM   4260 HH21 ARG   286      35.628  40.894  55.921  1.00  0.00           H
ATOM   4261 HH22 ARG   286      36.842  41.281  57.207  1.00  0.00           H
ATOM   4262  C   ARG   286      29.213  39.338  55.160  1.00  0.00           C
ATOM   4263  O   ARG   286      29.771  38.310  54.782  1.00  0.00           O
ATOM   4264  N   SER   287      28.223  39.346  56.073  1.00  0.00           N
ATOM   4265  H   SER   287      27.833  40.261  56.241  1.00  0.00           H
ATOM   4266  CA  SER   287      27.813  38.147  56.844  1.00  0.00           C
ATOM   4267  HA  SER   287      28.714  37.709  57.275  1.00  0.00           H
ATOM   4268  CB  SER   287      26.792  38.485  57.938  1.00  0.00           C
ATOM   4269  HB2 SER   287      25.858  38.857  57.515  1.00  0.00           H
ATOM   4270  HB3 SER   287      26.598  37.561  58.482  1.00  0.00           H
ATOM   4271  OG  SER   287      27.412  39.479  58.750  1.00  0.00           O
ATOM   4272  HG  SER   287      26.773  39.668  59.440  1.00  0.00           H
ATOM   4273  C   SER   287      27.154  37.165  55.851  1.00  0.00           C
ATOM   4274  O   SER   287      26.310  37.630  55.086  1.00  0.00           O
ATOM   4275  N   GLY   288      27.411  35.884  55.917  1.00  0.00           N
ATOM   4276  H   GLY   288      28.087  35.530  56.579  1.00  0.00           H
ATOM   4277  CA  GLY   288      26.699  34.865  55.054  1.00  0.00           C
ATOM   4278  HA2 GLY   288      26.981  33.858  55.359  1.00  0.00           H
ATOM   4279  HA3 GLY   288      25.659  34.914  55.378  1.00  0.00           H
ATOM   4280  C   GLY   288      26.694  35.052  53.553  1.00  0.00           C
ATOM   4281  O   GLY   288      27.274  35.995  53.047  1.00  0.00           O
ATOM   4282  N   PHE   289      26.107  34.117  52.817  1.00  0.00           N
ATOM   4283  H   PHE   289      25.675  33.344  53.304  1.00  0.00           H
ATOM   4284  CA  PHE   289      25.965  34.108  51.334  1.00  0.00           C
ATOM   4285  HA  PHE   289      25.796  35.140  51.028  1.00  0.00           H
ATOM   4286  CB  PHE   289      27.319  33.779  50.680  1.00  0.00           C
ATOM   4287  HB2 PHE   289      28.139  34.072  51.334  1.00  0.00           H
ATOM   4288  HB3 PHE   289      27.429  32.698  50.773  1.00  0.00           H
ATOM   4289  CG  PHE   289      27.548  34.271  49.239  1.00  0.00           C
ATOM   4290  CD1 PHE   289      28.192  35.497  48.937  1.00  0.00           C
ATOM   4291  HD1 PHE   289      28.483  36.151  49.746  1.00  0.00           H
ATOM   4292  CE1 PHE   289      28.438  35.845  47.575  1.00  0.00           C
ATOM   4293  HE1 PHE   289      28.720  36.869  47.380  1.00  0.00           H
ATOM   4294  CZ  PHE   289      27.960  35.006  46.589  1.00  0.00           C
ATOM   4295  HZ  PHE   289      28.238  35.252  45.575  1.00  0.00           H
ATOM   4296  CE2 PHE   289      27.307  33.770  46.829  1.00  0.00           C
ATOM   4297  HE2 PHE   289      27.056  33.129  45.998  1.00  0.00           H
ATOM   4298  CD2 PHE   289      27.125  33.360  48.187  1.00  0.00           C
ATOM   4299  HD2 PHE   289      26.638  32.413  48.367  1.00  0.00           H
ATOM   4300  C   PHE   289      24.828  33.359  50.764  1.00  0.00           C
ATOM   4301  O   PHE   289      24.432  32.344  51.278  1.00  0.00           O
ATOM   4302  N   GLU   290      24.312  33.836  49.587  1.00  0.00           N
ATOM   4303  H   GLU   290      24.772  34.638  49.182  1.00  0.00           H
ATOM   4304  CA  GLU   290      23.146  33.310  48.883  1.00  0.00           C
ATOM   4305  HA  GLU   290      23.143  32.222  48.931  1.00  0.00           H
ATOM   4306  CB  GLU   290      21.892  33.834  49.557  1.00  0.00           C
ATOM   4307  HB2 GLU   290      21.138  33.570  48.815  1.00  0.00           H
ATOM   4308  HB3 GLU   290      21.791  33.285  50.493  1.00  0.00           H
ATOM   4309  CG  GLU   290      21.764  35.336  49.677  1.00  0.00           C
ATOM   4310  HG2 GLU   290      22.673  35.790  50.072  1.00  0.00           H
ATOM   4311  HG3 GLU   290      21.907  35.676  48.651  1.00  0.00           H
ATOM   4312  CD  GLU   290      20.499  35.981  50.326  1.00  0.00           C
ATOM   4313  OE1 GLU   290      20.131  37.092  49.835  1.00  0.00           O
ATOM   4314  OE2 GLU   290      19.863  35.459  51.316  1.00  0.00           O
ATOM   4315  C   GLU   290      23.159  33.580  47.437  1.00  0.00           C
ATOM   4316  O   GLU   290      23.664  34.610  47.048  1.00  0.00           O
ATOM   4317  N   MET   291      22.595  32.653  46.624  1.00  0.00           N
ATOM   4318  H   MET   291      22.240  31.783  46.993  1.00  0.00           H
ATOM   4319  CA  MET   291      22.493  32.729  45.125  1.00  0.00           C
ATOM   4320  HA  MET   291      23.056  33.604  44.801  1.00  0.00           H
ATOM   4321  CB  MET   291      22.977  31.414  44.549  1.00  0.00           C
ATOM   4322  HB2 MET   291      22.546  30.585  45.111  1.00  0.00           H
ATOM   4323  HB3 MET   291      22.621  31.248  43.532  1.00  0.00           H
ATOM   4324  CG  MET   291      24.481  31.139  44.707  1.00  0.00           C
ATOM   4325  HG2 MET   291      24.793  31.246  45.745  1.00  0.00           H
ATOM   4326  HG3 MET   291      24.615  30.115  44.360  1.00  0.00           H
ATOM   4327  SD  MET   291      25.562  32.177  43.650  1.00  0.00           S
ATOM   4328  CE  MET   291      25.413  31.350  42.012  1.00  0.00           C
ATOM   4329  HE1 MET   291      24.387  31.016  41.863  1.00  0.00           H
ATOM   4330  HE2 MET   291      25.741  31.971  41.180  1.00  0.00           H
ATOM   4331  HE3 MET   291      25.994  30.430  41.934  1.00  0.00           H
ATOM   4332  C   MET   291      20.987  32.881  44.734  1.00  0.00           C
ATOM   4333  O   MET   291      20.069  32.329  45.303  1.00  0.00           O
ATOM   4334  N   ILE   292      20.750  33.708  43.773  1.00  0.00           N
ATOM   4335  H   ILE   292      21.478  34.245  43.323  1.00  0.00           H
ATOM   4336  CA  ILE   292      19.463  34.214  43.351  1.00  0.00           C
ATOM   4337  HA  ILE   292      18.621  33.819  43.918  1.00  0.00           H
ATOM   4338  CB  ILE   292      19.454  35.770  43.660  1.00  0.00           C
ATOM   4339  HB  ILE   292      20.034  36.262  42.879  1.00  0.00           H
ATOM   4340  CG2 ILE   292      17.984  36.284  43.451  1.00  0.00           C
ATOM   4341 HG21 ILE   292      17.976  37.194  44.052  1.00  0.00           H
ATOM   4342 HG22 ILE   292      17.602  36.379  42.434  1.00  0.00           H
ATOM   4343 HG23 ILE   292      17.255  35.620  43.916  1.00  0.00           H
ATOM   4344  CG1 ILE   292      19.978  36.274  45.028  1.00  0.00           C
ATOM   4345 HG12 ILE   292      21.004  35.908  45.009  1.00  0.00           H
ATOM   4346 HG13 ILE   292      20.009  37.364  45.019  1.00  0.00           H
ATOM   4347  CD1 ILE   292      19.303  35.658  46.241  1.00  0.00           C
ATOM   4348 HD11 ILE   292      18.465  36.295  46.522  1.00  0.00           H
ATOM   4349 HD12 ILE   292      19.074  34.611  46.044  1.00  0.00           H
ATOM   4350 HD13 ILE   292      20.095  35.681  46.990  1.00  0.00           H
ATOM   4351  C   ILE   292      19.308  33.877  41.844  1.00  0.00           C
ATOM   4352  O   ILE   292      20.217  34.087  41.070  1.00  0.00           O
ATOM   4353  N   TRP   293      18.142  33.373  41.380  1.00  0.00           N
ATOM   4354  H   TRP   293      17.373  33.093  41.971  1.00  0.00           H
ATOM   4355  CA  TRP   293      17.754  33.291  39.945  1.00  0.00           C
ATOM   4356  HA  TRP   293      18.622  33.531  39.333  1.00  0.00           H
ATOM   4357  CB  TRP   293      17.384  31.845  39.703  1.00  0.00           C
ATOM   4358  HB2 TRP   293      18.337  31.322  39.619  1.00  0.00           H
ATOM   4359  HB3 TRP   293      16.912  31.438  40.596  1.00  0.00           H
ATOM   4360  CG  TRP   293      16.566  31.490  38.534  1.00  0.00           C
ATOM   4361  CD1 TRP   293      15.317  30.988  38.561  1.00  0.00           C
ATOM   4362  HD1 TRP   293      14.907  30.624  39.492  1.00  0.00           H
ATOM   4363  NE1 TRP   293      14.798  31.143  37.321  1.00  0.00           N
ATOM   4364  HE1 TRP   293      13.912  30.757  37.027  1.00  0.00           H
ATOM   4365  CE2 TRP   293      15.741  31.469  36.353  1.00  0.00           C
ATOM   4366  CZ2 TRP   293      15.816  31.540  34.966  1.00  0.00           C
ATOM   4367  HZ2 TRP   293      14.934  31.222  34.431  1.00  0.00           H
ATOM   4368  CH2 TRP   293      17.001  31.912  34.290  1.00  0.00           C
ATOM   4369  HH2 TRP   293      17.203  32.077  33.242  1.00  0.00           H
ATOM   4370  CZ3 TRP   293      18.166  32.230  35.068  1.00  0.00           C
ATOM   4371  HZ3 TRP   293      19.104  32.417  34.566  1.00  0.00           H
ATOM   4372  CE3 TRP   293      18.085  32.125  36.499  1.00  0.00           C
ATOM   4373  HE3 TRP   293      19.016  32.349  36.999  1.00  0.00           H
ATOM   4374  CD2 TRP   293      16.886  31.709  37.145  1.00  0.00           C
ATOM   4375  C   TRP   293      16.662  34.262  39.599  1.00  0.00           C
ATOM   4376  O   TRP   293      15.577  34.197  40.193  1.00  0.00           O
ATOM   4377  N   ASP   294      16.911  35.200  38.657  1.00  0.00           N
ATOM   4378  H   ASP   294      17.731  35.074  38.083  1.00  0.00           H
ATOM   4379  CA  ASP   294      15.946  36.212  38.336  1.00  0.00           C
ATOM   4380  HA  ASP   294      14.976  36.087  38.816  1.00  0.00           H
ATOM   4381  CB  ASP   294      16.468  37.546  38.812  1.00  0.00           C
ATOM   4382  HB2 ASP   294      16.972  37.319  39.751  1.00  0.00           H
ATOM   4383  HB3 ASP   294      17.187  37.854  38.054  1.00  0.00           H
ATOM   4384  CG  ASP   294      15.376  38.608  38.991  1.00  0.00           C
ATOM   4385  OD1 ASP   294      14.192  38.486  38.561  1.00  0.00           O
ATOM   4386  OD2 ASP   294      15.721  39.784  39.427  1.00  0.00           O
ATOM   4387  C   ASP   294      15.672  36.349  36.808  1.00  0.00           C
ATOM   4388  O   ASP   294      16.435  36.932  36.046  1.00  0.00           O
ATOM   4389  N   PRO   295      14.581  35.712  36.409  1.00  0.00           N
ATOM   4390  CD  PRO   295      13.758  34.768  37.115  1.00  0.00           C
ATOM   4391  HD2 PRO   295      13.033  35.325  37.708  1.00  0.00           H
ATOM   4392  HD3 PRO   295      14.363  34.073  37.696  1.00  0.00           H
ATOM   4393  CG  PRO   295      12.978  33.970  36.008  1.00  0.00           C
ATOM   4394  HG2 PRO   295      12.073  33.464  36.342  1.00  0.00           H
ATOM   4395  HG3 PRO   295      13.718  33.238  35.686  1.00  0.00           H
ATOM   4396  CB  PRO   295      12.867  35.104  34.986  1.00  0.00           C
ATOM   4397  HB2 PRO   295      12.043  35.780  35.216  1.00  0.00           H
ATOM   4398  HB3 PRO   295      12.529  34.756  34.010  1.00  0.00           H
ATOM   4399  CA  PRO   295      14.229  35.757  35.019  1.00  0.00           C
ATOM   4400  HA  PRO   295      14.888  35.099  34.452  1.00  0.00           H
ATOM   4401  C   PRO   295      14.251  37.219  34.488  1.00  0.00           C
ATOM   4402  O   PRO   295      13.840  38.189  35.208  1.00  0.00           O
ATOM   4403  N   ASN   296      14.592  37.470  33.206  1.00  0.00           N
ATOM   4404  H   ASN   296      14.817  36.692  32.604  1.00  0.00           H
ATOM   4405  CA  ASN   296      14.606  38.793  32.648  1.00  0.00           C
ATOM   4406  HA  ASN   296      14.957  38.632  31.628  1.00  0.00           H
ATOM   4407  CB  ASN   296      13.193  39.431  32.388  1.00  0.00           C
ATOM   4408  HB2 ASN   296      12.512  39.101  33.173  1.00  0.00           H
ATOM   4409  HB3 ASN   296      13.198  40.520  32.353  1.00  0.00           H
ATOM   4410  CG  ASN   296      12.682  38.844  31.118  1.00  0.00           C
ATOM   4411  OD1 ASN   296      13.035  39.277  30.025  1.00  0.00           O
ATOM   4412  ND2 ASN   296      11.686  38.006  31.176  1.00  0.00           N
ATOM   4413 HD21 ASN   296      11.589  37.486  30.316  1.00  0.00           H
ATOM   4414 HD22 ASN   296      11.392  37.599  32.053  1.00  0.00           H
ATOM   4415  C   ASN   296      15.516  39.820  33.328  1.00  0.00           C
ATOM   4416  O   ASN   296      15.685  40.916  32.775  1.00  0.00           O
ATOM   4417  N   GLY   297      16.180  39.538  34.444  1.00  0.00           N
ATOM   4418  H   GLY   297      16.048  38.626  34.858  1.00  0.00           H
ATOM   4419  CA  GLY   297      16.993  40.550  35.148  1.00  0.00           C
ATOM   4420  HA2 GLY   297      16.288  41.382  35.158  1.00  0.00           H
ATOM   4421  HA3 GLY   297      17.161  40.262  36.186  1.00  0.00           H
ATOM   4422  C   GLY   297      18.338  40.999  34.642  1.00  0.00           C
ATOM   4423  O   GLY   297      18.780  42.083  35.004  1.00  0.00           O
ATOM   4424  N   TRP   298      18.762  40.361  33.524  1.00  0.00           N
ATOM   4425  H   TRP   298      18.392  39.454  33.275  1.00  0.00           H
ATOM   4426  CA  TRP   298      19.749  40.988  32.597  1.00  0.00           C
ATOM   4427  HA  TRP   298      20.535  41.408  33.225  1.00  0.00           H
ATOM   4428  CB  TRP   298      20.554  39.971  31.806  1.00  0.00           C
ATOM   4429  HB2 TRP   298      20.600  39.035  32.363  1.00  0.00           H
ATOM   4430  HB3 TRP   298      20.010  39.691  30.903  1.00  0.00           H
ATOM   4431  CG  TRP   298      21.857  40.338  31.309  1.00  0.00           C
ATOM   4432  CD1 TRP   298      22.065  40.992  30.108  1.00  0.00           C
ATOM   4433  HD1 TRP   298      21.250  41.345  29.495  1.00  0.00           H
ATOM   4434  NE1 TRP   298      23.414  41.039  29.788  1.00  0.00           N
ATOM   4435  HE1 TRP   298      23.758  41.332  28.884  1.00  0.00           H
ATOM   4436  CE2 TRP   298      24.134  40.458  30.799  1.00  0.00           C
ATOM   4437  CZ2 TRP   298      25.501  40.232  30.966  1.00  0.00           C
ATOM   4438  HZ2 TRP   298      26.109  40.788  30.268  1.00  0.00           H
ATOM   4439  CH2 TRP   298      26.039  39.512  32.069  1.00  0.00           C
ATOM   4440  HH2 TRP   298      27.063  39.167  32.083  1.00  0.00           H
ATOM   4441  CZ3 TRP   298      25.170  39.271  33.142  1.00  0.00           C
ATOM   4442  HZ3 TRP   298      25.424  38.762  34.060  1.00  0.00           H
ATOM   4443  CE3 TRP   298      23.756  39.452  32.981  1.00  0.00           C
ATOM   4444  HE3 TRP   298      23.144  39.307  33.859  1.00  0.00           H
ATOM   4445  CD2 TRP   298      23.200  39.962  31.805  1.00  0.00           C
ATOM   4446  C   TRP   298      19.175  42.132  31.762  1.00  0.00           C
ATOM   4447  O   TRP   298      19.899  42.947  31.184  1.00  0.00           O
ATOM   4448  N   THR   299      17.903  42.249  31.514  1.00  0.00           N
ATOM   4449  H   THR   299      17.290  41.541  31.892  1.00  0.00           H
ATOM   4450  CA  THR   299      17.254  43.354  30.744  1.00  0.00           C
ATOM   4451  HA  THR   299      18.033  44.087  30.537  1.00  0.00           H
ATOM   4452  CB  THR   299      16.781  42.873  29.383  1.00  0.00           C
ATOM   4453  HB  THR   299      16.133  43.578  28.863  1.00  0.00           H
ATOM   4454  CG2 THR   299      17.972  42.394  28.618  1.00  0.00           C
ATOM   4455 HG21 THR   299      18.284  41.434  29.028  1.00  0.00           H
ATOM   4456 HG22 THR   299      17.776  42.387  27.545  1.00  0.00           H
ATOM   4457 HG23 THR   299      18.780  43.121  28.700  1.00  0.00           H
ATOM   4458  OG1 THR   299      15.976  41.707  29.561  1.00  0.00           O
ATOM   4459  HG1 THR   299      15.163  41.946  30.010  1.00  0.00           H
ATOM   4460  C   THR   299      16.071  44.054  31.410  1.00  0.00           C
ATOM   4461  O   THR   299      15.463  44.931  30.789  1.00  0.00           O
ATOM   4462  N   GLU   300      15.801  43.846  32.693  1.00  0.00           N
ATOM   4463  H   GLU   300      16.391  43.138  33.109  1.00  0.00           H
ATOM   4464  CA  GLU   300      14.611  44.443  33.454  1.00  0.00           C
ATOM   4465  HA  GLU   300      14.401  45.422  33.023  1.00  0.00           H
ATOM   4466  CB  GLU   300      13.363  43.506  33.355  1.00  0.00           C
ATOM   4467  HB2 GLU   300      13.204  43.285  32.300  1.00  0.00           H
ATOM   4468  HB3 GLU   300      13.666  42.567  33.816  1.00  0.00           H
ATOM   4469  CG  GLU   300      12.023  44.117  33.956  1.00  0.00           C
ATOM   4470  HG2 GLU   300      11.136  43.486  34.017  1.00  0.00           H
ATOM   4471  HG3 GLU   300      12.133  44.394  35.005  1.00  0.00           H
ATOM   4472  CD  GLU   300      11.583  45.351  33.184  1.00  0.00           C
ATOM   4473  OE1 GLU   300      10.536  45.252  32.533  1.00  0.00           O
ATOM   4474  OE2 GLU   300      12.246  46.388  33.278  1.00  0.00           O
ATOM   4475  C   GLU   300      14.858  44.728  34.939  1.00  0.00           C
ATOM   4476  O   GLU   300      15.520  43.931  35.680  1.00  0.00           O
ATOM   4477  N   THR   301      14.440  45.858  35.479  1.00  0.00           N
ATOM   4478  H   THR   301      14.158  46.509  34.760  1.00  0.00           H
ATOM   4479  CA  THR   301      14.922  46.426  36.798  1.00  0.00           C
ATOM   4480  HA  THR   301      15.942  46.062  36.921  1.00  0.00           H
ATOM   4481  CB  THR   301      14.995  48.007  36.601  1.00  0.00           C
ATOM   4482  HB  THR   301      15.204  48.499  37.551  1.00  0.00           H
ATOM   4483  CG2 THR   301      16.167  48.339  35.583  1.00  0.00           C
ATOM   4484 HG21 THR   301      17.111  47.908  35.914  1.00  0.00           H
ATOM   4485 HG22 THR   301      16.147  48.100  34.520  1.00  0.00           H
ATOM   4486 HG23 THR   301      16.392  49.399  35.463  1.00  0.00           H
ATOM   4487  OG1 THR   301      13.849  48.665  36.048  1.00  0.00           O
ATOM   4488  HG1 THR   301      13.090  48.149  36.329  1.00  0.00           H
ATOM   4489  C   THR   301      14.147  46.124  38.084  1.00  0.00           C
ATOM   4490  O   THR   301      14.275  46.782  39.085  1.00  0.00           O
ATOM   4491  N   ASP   302      13.298  45.106  38.067  1.00  0.00           N
ATOM   4492  H   ASP   302      13.252  44.580  37.206  1.00  0.00           H
ATOM   4493  CA  ASP   302      12.321  44.721  39.134  1.00  0.00           C
ATOM   4494  HA  ASP   302      11.899  45.662  39.485  1.00  0.00           H
ATOM   4495  CB  ASP   302      11.321  43.797  38.446  1.00  0.00           C
ATOM   4496  HB2 ASP   302      10.886  44.280  37.570  1.00  0.00           H
ATOM   4497  HB3 ASP   302      11.862  42.940  38.044  1.00  0.00           H
ATOM   4498  CG  ASP   302      10.159  43.354  39.288  1.00  0.00           C
ATOM   4499  OD1 ASP   302       9.273  42.640  38.764  1.00  0.00           O
ATOM   4500  OD2 ASP   302      10.175  43.622  40.485  1.00  0.00           O
ATOM   4501  C   ASP   302      13.022  43.953  40.309  1.00  0.00           C
ATOM   4502  O   ASP   302      13.757  43.039  40.167  1.00  0.00           O
ATOM   4503  N   SER   303      12.741  44.369  41.602  1.00  0.00           N
ATOM   4504  H   SER   303      11.980  45.016  41.755  1.00  0.00           H
ATOM   4505  CA  SER   303      13.363  43.715  42.730  1.00  0.00           C
ATOM   4506  HA  SER   303      14.384  43.432  42.477  1.00  0.00           H
ATOM   4507  CB  SER   303      13.546  44.616  43.924  1.00  0.00           C
ATOM   4508  HB2 SER   303      14.314  44.167  44.554  1.00  0.00           H
ATOM   4509  HB3 SER   303      13.991  45.535  43.542  1.00  0.00           H
ATOM   4510  OG  SER   303      12.284  44.837  44.515  1.00  0.00           O
ATOM   4511  HG  SER   303      12.447  45.493  45.197  1.00  0.00           H
ATOM   4512  C   SER   303      12.738  42.374  43.139  1.00  0.00           C
ATOM   4513  O   SER   303      13.146  41.693  44.136  1.00  0.00           O
ATOM   4514  N   SER   304      11.695  41.912  42.408  1.00  0.00           N
ATOM   4515  H   SER   304      11.400  42.488  41.632  1.00  0.00           H
ATOM   4516  CA  SER   304      11.109  40.598  42.452  1.00  0.00           C
ATOM   4517  HA  SER   304      10.902  40.539  43.521  1.00  0.00           H
ATOM   4518  CB  SER   304       9.762  40.700  41.670  1.00  0.00           C
ATOM   4519  HB2 SER   304       9.017  41.331  42.157  1.00  0.00           H
ATOM   4520  HB3 SER   304       9.890  41.180  40.700  1.00  0.00           H
ATOM   4521  OG  SER   304       9.200  39.453  41.550  1.00  0.00           O
ATOM   4522  HG  SER   304       8.995  39.185  42.449  1.00  0.00           H
ATOM   4523  C   SER   304      12.099  39.534  41.978  1.00  0.00           C
ATOM   4524  O   SER   304      12.915  40.031  41.145  1.00  0.00           O
ATOM   4525  N   PHE   305      12.017  38.233  42.292  1.00  0.00           N
ATOM   4526  H   PHE   305      11.277  37.967  42.926  1.00  0.00           H
ATOM   4527  CA  PHE   305      12.682  37.170  41.526  1.00  0.00           C
ATOM   4528  HA  PHE   305      12.748  37.471  40.480  1.00  0.00           H
ATOM   4529  CB  PHE   305      14.128  36.958  42.076  1.00  0.00           C
ATOM   4530  HB2 PHE   305      14.610  36.199  41.460  1.00  0.00           H
ATOM   4531  HB3 PHE   305      14.710  37.875  41.978  1.00  0.00           H
ATOM   4532  CG  PHE   305      14.191  36.665  43.571  1.00  0.00           C
ATOM   4533  CD1 PHE   305      14.058  35.398  44.202  1.00  0.00           C
ATOM   4534  HD1 PHE   305      13.954  34.570  43.515  1.00  0.00           H
ATOM   4535  CE1 PHE   305      14.279  35.233  45.599  1.00  0.00           C
ATOM   4536  HE1 PHE   305      14.141  34.298  46.120  1.00  0.00           H
ATOM   4537  CZ  PHE   305      14.524  36.414  46.390  1.00  0.00           C
ATOM   4538  HZ  PHE   305      14.437  36.421  47.466  1.00  0.00           H
ATOM   4539  CE2 PHE   305      14.477  37.690  45.771  1.00  0.00           C
ATOM   4540  HE2 PHE   305      14.536  38.646  46.269  1.00  0.00           H
ATOM   4541  CD2 PHE   305      14.365  37.771  44.397  1.00  0.00           C
ATOM   4542  HD2 PHE   305      14.445  38.714  43.875  1.00  0.00           H
ATOM   4543  C   PHE   305      11.911  35.824  41.553  1.00  0.00           C
ATOM   4544  O   PHE   305      10.954  35.666  42.269  1.00  0.00           O
ATOM   4545  N   SER   306      12.363  34.831  40.774  1.00  0.00           N
ATOM   4546  H   SER   306      13.048  34.962  40.044  1.00  0.00           H
ATOM   4547  CA  SER   306      11.802  33.463  40.785  1.00  0.00           C
ATOM   4548  HA  SER   306      10.730  33.403  40.600  1.00  0.00           H
ATOM   4549  CB  SER   306      12.320  32.682  39.594  1.00  0.00           C
ATOM   4550  HB2 SER   306      11.886  33.059  38.668  1.00  0.00           H
ATOM   4551  HB3 SER   306      13.407  32.717  39.533  1.00  0.00           H
ATOM   4552  OG  SER   306      11.794  31.355  39.665  1.00  0.00           O
ATOM   4553  HG  SER   306      11.871  31.005  38.773  1.00  0.00           H
ATOM   4554  C   SER   306      12.112  32.649  42.005  1.00  0.00           C
ATOM   4555  O   SER   306      11.152  32.287  42.676  1.00  0.00           O
ATOM   4556  N   VAL   307      13.389  32.348  42.298  1.00  0.00           N
ATOM   4557  H   VAL   307      14.159  32.746  41.779  1.00  0.00           H
ATOM   4558  CA  VAL   307      13.841  31.518  43.412  1.00  0.00           C
ATOM   4559  HA  VAL   307      12.981  31.585  44.077  1.00  0.00           H
ATOM   4560  CB  VAL   307      13.940  30.053  42.946  1.00  0.00           C
ATOM   4561  HB  VAL   307      14.584  30.010  42.067  1.00  0.00           H
ATOM   4562  CG1 VAL   307      14.646  29.110  43.954  1.00  0.00           C
ATOM   4563 HG11 VAL   307      14.571  28.080  43.606  1.00  0.00           H
ATOM   4564 HG12 VAL   307      15.697  29.383  44.055  1.00  0.00           H
ATOM   4565 HG13 VAL   307      14.161  29.252  44.920  1.00  0.00           H
ATOM   4566  CG2 VAL   307      12.609  29.377  42.643  1.00  0.00           C
ATOM   4567 HG21 VAL   307      12.100  29.376  43.607  1.00  0.00           H
ATOM   4568 HG22 VAL   307      12.123  29.918  41.832  1.00  0.00           H
ATOM   4569 HG23 VAL   307      12.742  28.403  42.171  1.00  0.00           H
ATOM   4570  C   VAL   307      15.165  32.072  44.046  1.00  0.00           C
ATOM   4571  O   VAL   307      16.019  32.587  43.286  1.00  0.00           O
ATOM   4572  N   LYS   308      15.344  31.821  45.368  1.00  0.00           N
ATOM   4573  H   LYS   308      14.603  31.521  45.985  1.00  0.00           H
ATOM   4574  CA  LYS   308      16.676  31.941  45.993  1.00  0.00           C
ATOM   4575  HA  LYS   308      17.360  32.192  45.181  1.00  0.00           H
ATOM   4576  CB  LYS   308      16.774  33.076  47.051  1.00  0.00           C
ATOM   4577  HB2 LYS   308      17.803  33.162  47.402  1.00  0.00           H
ATOM   4578  HB3 LYS   308      16.459  33.972  46.517  1.00  0.00           H
ATOM   4579  CG  LYS   308      15.795  32.990  48.231  1.00  0.00           C
ATOM   4580  HG2 LYS   308      14.764  32.955  47.878  1.00  0.00           H
ATOM   4581  HG3 LYS   308      15.939  32.063  48.787  1.00  0.00           H
ATOM   4582  CD  LYS   308      15.829  34.054  49.295  1.00  0.00           C
ATOM   4583  HD2 LYS   308      15.468  34.991  48.870  1.00  0.00           H
ATOM   4584  HD3 LYS   308      15.116  33.925  50.108  1.00  0.00           H
ATOM   4585  CE  LYS   308      17.256  34.267  49.853  1.00  0.00           C
ATOM   4586  HE2 LYS   308      17.683  33.339  50.233  1.00  0.00           H
ATOM   4587  HE3 LYS   308      17.936  34.638  49.087  1.00  0.00           H
ATOM   4588  NZ  LYS   308      17.153  35.190  51.035  1.00  0.00           N
ATOM   4589  HZ1 LYS   308      16.666  36.037  50.776  1.00  0.00           H
ATOM   4590  HZ2 LYS   308      16.753  34.748  51.851  1.00  0.00           H
ATOM   4591  HZ3 LYS   308      18.092  35.506  51.230  1.00  0.00           H
ATOM   4592  C   LYS   308      17.289  30.645  46.655  1.00  0.00           C
ATOM   4593  O   LYS   308      16.646  29.630  46.595  1.00  0.00           O
ATOM   4594  N   GLN   309      18.549  30.712  47.095  1.00  0.00           N
ATOM   4595  H   GLN   309      19.065  31.560  46.911  1.00  0.00           H
ATOM   4596  CA  GLN   309      19.230  29.637  47.762  1.00  0.00           C
ATOM   4597  HA  GLN   309      18.509  29.192  48.448  1.00  0.00           H
ATOM   4598  CB  GLN   309      19.655  28.600  46.761  1.00  0.00           C
ATOM   4599  HB2 GLN   309      18.867  28.532  46.012  1.00  0.00           H
ATOM   4600  HB3 GLN   309      20.461  28.946  46.113  1.00  0.00           H
ATOM   4601  CG  GLN   309      20.086  27.190  47.356  1.00  0.00           C
ATOM   4602  HG2 GLN   309      20.330  27.159  48.417  1.00  0.00           H
ATOM   4603  HG3 GLN   309      19.243  26.527  47.164  1.00  0.00           H
ATOM   4604  CD  GLN   309      21.217  26.515  46.557  1.00  0.00           C
ATOM   4605  OE1 GLN   309      21.438  26.755  45.390  1.00  0.00           O
ATOM   4606  NE2 GLN   309      21.902  25.548  47.126  1.00  0.00           N
ATOM   4607 HE21 GLN   309      21.734  25.287  48.086  1.00  0.00           H
ATOM   4608 HE22 GLN   309      22.697  25.157  46.642  1.00  0.00           H
ATOM   4609  C   GLN   309      20.363  30.159  48.681  1.00  0.00           C
ATOM   4610  O   GLN   309      21.259  30.762  48.113  1.00  0.00           O
ATOM   4611  N   ASP   310      20.326  29.790  50.000  1.00  0.00           N
ATOM   4612  H   ASP   310      19.584  29.174  50.299  1.00  0.00           H
ATOM   4613  CA  ASP   310      21.384  30.003  50.981  1.00  0.00           C
ATOM   4614  HA  ASP   310      21.872  30.978  50.960  1.00  0.00           H
ATOM   4615  CB  ASP   310      20.865  29.944  52.495  1.00  0.00           C
ATOM   4616  HB2 ASP   310      20.410  28.954  52.527  1.00  0.00           H
ATOM   4617  HB3 ASP   310      21.740  29.935  53.144  1.00  0.00           H
ATOM   4618  CG  ASP   310      19.810  30.872  52.904  1.00  0.00           C
ATOM   4619  OD1 ASP   310      19.469  30.875  54.077  1.00  0.00           O
ATOM   4620  OD2 ASP   310      19.275  31.701  52.108  1.00  0.00           O
ATOM   4621  C   ASP   310      22.471  28.996  50.788  1.00  0.00           C
ATOM   4622  O   ASP   310      22.163  27.759  50.649  1.00  0.00           O
ATOM   4623  N   ILE   311      23.718  29.489  50.759  1.00  0.00           N
ATOM   4624  H   ILE   311      23.861  30.470  50.955  1.00  0.00           H
ATOM   4625  CA  ILE   311      24.949  28.754  50.611  1.00  0.00           C
ATOM   4626  HA  ILE   311      24.644  27.714  50.499  1.00  0.00           H
ATOM   4627  CB  ILE   311      25.702  29.321  49.340  1.00  0.00           C
ATOM   4628  HB  ILE   311      26.241  30.227  49.615  1.00  0.00           H
ATOM   4629  CG2 ILE   311      26.814  28.350  48.932  1.00  0.00           C
ATOM   4630 HG21 ILE   311      27.635  28.502  49.633  1.00  0.00           H
ATOM   4631 HG22 ILE   311      26.321  27.390  49.085  1.00  0.00           H
ATOM   4632 HG23 ILE   311      27.122  28.542  47.903  1.00  0.00           H
ATOM   4633  CG1 ILE   311      24.861  29.660  48.105  1.00  0.00           C
ATOM   4634 HG12 ILE   311      24.104  30.339  48.496  1.00  0.00           H
ATOM   4635 HG13 ILE   311      25.478  30.272  47.447  1.00  0.00           H
ATOM   4636  CD1 ILE   311      24.135  28.493  47.435  1.00  0.00           C
ATOM   4637 HD11 ILE   311      24.778  27.864  46.819  1.00  0.00           H
ATOM   4638 HD12 ILE   311      23.825  27.923  48.311  1.00  0.00           H
ATOM   4639 HD13 ILE   311      23.278  28.811  46.840  1.00  0.00           H
ATOM   4640  C   ILE   311      25.880  28.849  51.879  1.00  0.00           C
ATOM   4641  O   ILE   311      26.815  28.090  51.921  1.00  0.00           O
ATOM   4642  N   VAL   312      25.773  29.890  52.693  1.00  0.00           N
ATOM   4643  H   VAL   312      25.092  30.604  52.477  1.00  0.00           H
ATOM   4644  CA  VAL   312      26.630  30.042  53.876  1.00  0.00           C
ATOM   4645  HA  VAL   312      26.862  29.062  54.295  1.00  0.00           H
ATOM   4646  CB  VAL   312      27.862  30.804  53.603  1.00  0.00           C
ATOM   4647  HB  VAL   312      27.491  31.768  53.257  1.00  0.00           H
ATOM   4648  CG1 VAL   312      28.645  31.255  54.886  1.00  0.00           C
ATOM   4649 HG11 VAL   312      29.197  30.355  55.158  1.00  0.00           H
ATOM   4650 HG12 VAL   312      29.263  32.032  54.438  1.00  0.00           H
ATOM   4651 HG13 VAL   312      28.046  31.484  55.767  1.00  0.00           H
ATOM   4652  CG2 VAL   312      28.862  30.264  52.604  1.00  0.00           C
ATOM   4653 HG21 VAL   312      29.768  30.852  52.748  1.00  0.00           H
ATOM   4654 HG22 VAL   312      29.208  29.246  52.787  1.00  0.00           H
ATOM   4655 HG23 VAL   312      28.471  30.270  51.587  1.00  0.00           H
ATOM   4656  C   VAL   312      25.749  30.834  54.906  1.00  0.00           C
ATOM   4657  O   VAL   312      25.292  31.957  54.665  1.00  0.00           O
ATOM   4658  N   ALA   313      25.528  30.202  56.071  1.00  0.00           N
ATOM   4659  H   ALA   313      25.963  29.316  56.287  1.00  0.00           H
ATOM   4660  CA  ALA   313      24.902  30.837  57.277  1.00  0.00           C
ATOM   4661  HA  ALA   313      23.932  31.195  56.932  1.00  0.00           H
ATOM   4662  CB  ALA   313      24.505  29.847  58.290  1.00  0.00           C
ATOM   4663  HB1 ALA   313      25.381  29.340  58.694  1.00  0.00           H
ATOM   4664  HB2 ALA   313      24.014  30.337  59.131  1.00  0.00           H
ATOM   4665  HB3 ALA   313      23.905  29.031  57.889  1.00  0.00           H
ATOM   4666  C   ALA   313      25.643  32.010  57.932  1.00  0.00           C
ATOM   4667  O   ALA   313      26.862  32.095  57.809  1.00  0.00           O
ATOM   4668  N   ILE   314      24.920  32.858  58.628  1.00  0.00           N
ATOM   4669  H   ILE   314      23.940  32.686  58.451  1.00  0.00           H
ATOM   4670  CA  ILE   314      25.240  34.297  58.832  1.00  0.00           C
ATOM   4671  HA  ILE   314      25.645  34.615  57.872  1.00  0.00           H
ATOM   4672  CB  ILE   314      23.975  35.099  59.185  1.00  0.00           C
ATOM   4673  HB  ILE   314      23.134  34.680  58.632  1.00  0.00           H
ATOM   4674  CG2 ILE   314      23.614  34.877  60.708  1.00  0.00           C
ATOM   4675 HG21 ILE   314      23.489  33.805  60.862  1.00  0.00           H
ATOM   4676 HG22 ILE   314      24.409  35.355  61.280  1.00  0.00           H
ATOM   4677 HG23 ILE   314      22.658  35.364  60.906  1.00  0.00           H
ATOM   4678  CG1 ILE   314      24.180  36.585  58.766  1.00  0.00           C
ATOM   4679 HG12 ILE   314      24.466  37.173  59.638  1.00  0.00           H
ATOM   4680 HG13 ILE   314      24.980  36.591  58.026  1.00  0.00           H
ATOM   4681  CD1 ILE   314      22.926  37.258  58.243  1.00  0.00           C
ATOM   4682 HD11 ILE   314      23.058  38.330  58.093  1.00  0.00           H
ATOM   4683 HD12 ILE   314      22.460  36.828  57.356  1.00  0.00           H
ATOM   4684 HD13 ILE   314      22.144  37.167  58.997  1.00  0.00           H
ATOM   4685  C   ILE   314      26.354  34.596  59.828  1.00  0.00           C
ATOM   4686  O   ILE   314      26.942  35.658  59.877  1.00  0.00           O
ATOM   4687  N   THR   315      26.711  33.596  60.655  1.00  0.00           N
ATOM   4688  H   THR   315      26.194  32.731  60.575  1.00  0.00           H
ATOM   4689  CA  THR   315      27.809  33.575  61.615  1.00  0.00           C
ATOM   4690  HA  THR   315      27.695  34.408  62.307  1.00  0.00           H
ATOM   4691  CB  THR   315      27.662  32.303  62.423  1.00  0.00           C
ATOM   4692  HB  THR   315      28.617  31.964  62.824  1.00  0.00           H
ATOM   4693  CG2 THR   315      26.659  32.456  63.544  1.00  0.00           C
ATOM   4694 HG21 THR   315      26.665  31.476  64.022  1.00  0.00           H
ATOM   4695 HG22 THR   315      27.077  33.102  64.315  1.00  0.00           H
ATOM   4696 HG23 THR   315      25.676  32.759  63.184  1.00  0.00           H
ATOM   4697  OG1 THR   315      27.267  31.256  61.567  1.00  0.00           O
ATOM   4698  HG1 THR   315      28.032  30.893  61.114  1.00  0.00           H
ATOM   4699  C   THR   315      29.176  33.570  60.822  1.00  0.00           C
ATOM   4700  O   THR   315      30.228  33.481  61.435  1.00  0.00           O
ATOM   4701  N   ASP   316      29.154  33.572  59.489  1.00  0.00           N
ATOM   4702  H   ASP   316      28.272  33.577  58.995  1.00  0.00           H
ATOM   4703  CA  ASP   316      30.337  33.199  58.759  1.00  0.00           C
ATOM   4704  HA  ASP   316      31.226  33.150  59.387  1.00  0.00           H
ATOM   4705  CB  ASP   316      30.222  31.846  58.022  1.00  0.00           C
ATOM   4706  HB2 ASP   316      29.458  31.944  57.252  1.00  0.00           H
ATOM   4707  HB3 ASP   316      31.120  31.561  57.475  1.00  0.00           H
ATOM   4708  CG  ASP   316      29.828  30.648  58.912  1.00  0.00           C
ATOM   4709  OD1 ASP   316      29.697  29.498  58.463  1.00  0.00           O
ATOM   4710  OD2 ASP   316      29.766  30.768  60.153  1.00  0.00           O
ATOM   4711  C   ASP   316      30.534  34.292  57.746  1.00  0.00           C
ATOM   4712  O   ASP   316      29.633  34.582  56.998  1.00  0.00           O
ATOM   4713  N   TRP   317      31.725  34.760  57.561  1.00  0.00           N
ATOM   4714  H   TRP   317      32.504  34.394  58.090  1.00  0.00           H
ATOM   4715  CA  TRP   317      31.954  36.091  56.943  1.00  0.00           C
ATOM   4716  HA  TRP   317      31.077  36.724  56.812  1.00  0.00           H
ATOM   4717  CB  TRP   317      32.951  36.903  57.794  1.00  0.00           C
ATOM   4718  HB2 TRP   317      33.833  36.300  58.013  1.00  0.00           H
ATOM   4719  HB3 TRP   317      33.345  37.653  57.109  1.00  0.00           H
ATOM   4720  CG  TRP   317      32.302  37.556  59.041  1.00  0.00           C
ATOM   4721  CD1 TRP   317      31.059  37.380  59.567  1.00  0.00           C
ATOM   4722  HD1 TRP   317      30.391  36.660  59.117  1.00  0.00           H
ATOM   4723  NE1 TRP   317      30.821  38.147  60.682  1.00  0.00           N
ATOM   4724  HE1 TRP   317      29.964  38.146  61.216  1.00  0.00           H
ATOM   4725  CE2 TRP   317      32.055  38.776  61.030  1.00  0.00           C
ATOM   4726  CZ2 TRP   317      32.503  39.486  62.177  1.00  0.00           C
ATOM   4727  HZ2 TRP   317      31.788  39.771  62.934  1.00  0.00           H
ATOM   4728  CH2 TRP   317      33.771  40.074  62.179  1.00  0.00           C
ATOM   4729  HH2 TRP   317      34.048  40.786  62.942  1.00  0.00           H
ATOM   4730  CZ3 TRP   317      34.698  39.803  61.152  1.00  0.00           C
ATOM   4731  HZ3 TRP   317      35.649  40.316  61.134  1.00  0.00           H
ATOM   4732  CE3 TRP   317      34.412  38.936  60.109  1.00  0.00           C
ATOM   4733  HE3 TRP   317      35.179  38.800  59.361  1.00  0.00           H
ATOM   4734  CD2 TRP   317      33.012  38.411  59.994  1.00  0.00           C
ATOM   4735  C   TRP   317      32.544  35.863  55.580  1.00  0.00           C
ATOM   4736  O   TRP   317      33.579  35.222  55.407  1.00  0.00           O
ATOM   4737  N   SER   318      31.868  36.343  54.527  1.00  0.00           N
ATOM   4738  H   SER   318      31.052  36.904  54.725  1.00  0.00           H
ATOM   4739  CA  SER   318      32.326  36.271  53.171  1.00  0.00           C
ATOM   4740  HA  SER   318      32.392  35.199  52.986  1.00  0.00           H
ATOM   4741  CB  SER   318      31.245  36.827  52.243  1.00  0.00           C
ATOM   4742  HB2 SER   318      30.718  37.725  52.565  1.00  0.00           H
ATOM   4743  HB3 SER   318      31.626  37.046  51.246  1.00  0.00           H
ATOM   4744  OG  SER   318      30.295  35.870  52.063  1.00  0.00           O
ATOM   4745  HG  SER   318      29.580  36.172  52.628  1.00  0.00           H
ATOM   4746  C   SER   318      33.682  36.995  53.064  1.00  0.00           C
ATOM   4747  O   SER   318      33.906  38.003  53.681  1.00  0.00           O
ATOM   4748  N   GLY   319      34.601  36.403  52.362  1.00  0.00           N
ATOM   4749  H   GLY   319      34.474  35.429  52.124  1.00  0.00           H
ATOM   4750  CA  GLY   319      35.843  36.993  51.891  1.00  0.00           C
ATOM   4751  HA2 GLY   319      36.167  37.924  52.357  1.00  0.00           H
ATOM   4752  HA3 GLY   319      36.624  36.268  52.122  1.00  0.00           H
ATOM   4753  C   GLY   319      35.814  37.191  50.416  1.00  0.00           C
ATOM   4754  O   GLY   319      34.836  37.751  49.874  1.00  0.00           O
ATOM   4755  N   TYR   320      36.909  36.906  49.716  1.00  0.00           N
ATOM   4756  H   TYR   320      37.642  36.477  50.261  1.00  0.00           H
ATOM   4757  CA  TYR   320      36.981  36.866  48.279  1.00  0.00           C
ATOM   4758  HA  TYR   320      36.706  37.865  47.943  1.00  0.00           H
ATOM   4759  CB  TYR   320      38.401  36.562  47.751  1.00  0.00           C
ATOM   4760  HB2 TYR   320      38.868  35.681  48.190  1.00  0.00           H
ATOM   4761  HB3 TYR   320      38.291  36.277  46.705  1.00  0.00           H
ATOM   4762  CG  TYR   320      39.329  37.727  47.839  1.00  0.00           C
ATOM   4763  CD1 TYR   320      40.293  37.830  48.882  1.00  0.00           C
ATOM   4764  HD1 TYR   320      40.311  37.066  49.646  1.00  0.00           H
ATOM   4765  CE1 TYR   320      41.257  38.878  48.850  1.00  0.00           C
ATOM   4766  HE1 TYR   320      41.971  39.019  49.649  1.00  0.00           H
ATOM   4767  CZ  TYR   320      41.204  39.873  47.835  1.00  0.00           C
ATOM   4768  OH  TYR   320      41.991  40.987  47.809  1.00  0.00           O
ATOM   4769  HH  TYR   320      41.806  41.411  46.968  1.00  0.00           H
ATOM   4770  CE2 TYR   320      40.206  39.788  46.807  1.00  0.00           C
ATOM   4771  HE2 TYR   320      40.112  40.562  46.060  1.00  0.00           H
ATOM   4772  CD2 TYR   320      39.325  38.696  46.824  1.00  0.00           C
ATOM   4773  HD2 TYR   320      38.561  38.623  46.062  1.00  0.00           H
ATOM   4774  C   TYR   320      35.937  35.824  47.726  1.00  0.00           C
ATOM   4775  O   TYR   320      35.518  34.914  48.465  1.00  0.00           O
ATOM   4776  N   SER   321      35.623  35.962  46.432  1.00  0.00           N
ATOM   4777  H   SER   321      36.063  36.646  45.833  1.00  0.00           H
ATOM   4778  CA  SER   321      34.733  35.022  45.674  1.00  0.00           C
ATOM   4779  HA  SER   321      35.025  34.010  45.958  1.00  0.00           H
ATOM   4780  CB  SER   321      33.313  35.301  46.145  1.00  0.00           C
ATOM   4781  HB2 SER   321      33.306  35.000  47.193  1.00  0.00           H
ATOM   4782  HB3 SER   321      33.098  36.366  46.055  1.00  0.00           H
ATOM   4783  OG  SER   321      32.362  34.560  45.408  1.00  0.00           O
ATOM   4784  HG  SER   321      32.516  33.641  45.635  1.00  0.00           H
ATOM   4785  C   SER   321      34.758  35.088  44.128  1.00  0.00           C
ATOM   4786  O   SER   321      34.894  36.164  43.569  1.00  0.00           O
ATOM   4787  N   GLY   322      34.571  33.957  43.431  1.00  0.00           N
ATOM   4788  H   GLY   322      34.396  33.105  43.944  1.00  0.00           H
ATOM   4789  CA  GLY   322      34.471  34.030  41.967  1.00  0.00           C
ATOM   4790  HA2 GLY   322      33.795  34.851  41.727  1.00  0.00           H
ATOM   4791  HA3 GLY   322      35.460  34.317  41.611  1.00  0.00           H
ATOM   4792  C   GLY   322      33.952  32.746  41.364  1.00  0.00           C
ATOM   4793  O   GLY   322      33.815  31.752  42.058  1.00  0.00           O
ATOM   4794  N   SER   323      33.743  32.803  40.029  1.00  0.00           N
ATOM   4795  H   SER   323      33.971  33.649  39.526  1.00  0.00           H
ATOM   4796  CA  SER   323      33.310  31.633  39.236  1.00  0.00           C
ATOM   4797  HA  SER   323      32.692  31.077  39.939  1.00  0.00           H
ATOM   4798  CB  SER   323      32.183  31.985  38.282  1.00  0.00           C
ATOM   4799  HB2 SER   323      31.826  31.139  37.694  1.00  0.00           H
ATOM   4800  HB3 SER   323      31.416  32.373  38.951  1.00  0.00           H
ATOM   4801  OG  SER   323      32.551  33.042  37.357  1.00  0.00           O
ATOM   4802  HG  SER   323      33.081  32.746  36.613  1.00  0.00           H
ATOM   4803  C   SER   323      34.459  30.858  38.629  1.00  0.00           C
ATOM   4804  O   SER   323      35.528  31.431  38.402  1.00  0.00           O
ATOM   4805  N   PHE   324      34.236  29.630  38.265  1.00  0.00           N
ATOM   4806  H   PHE   324      33.321  29.258  38.477  1.00  0.00           H
ATOM   4807  CA  PHE   324      35.007  28.826  37.277  1.00  0.00           C
ATOM   4808  HA  PHE   324      35.454  29.428  36.485  1.00  0.00           H
ATOM   4809  CB  PHE   324      36.122  28.070  38.035  1.00  0.00           C
ATOM   4810  HB2 PHE   324      36.778  27.632  37.282  1.00  0.00           H
ATOM   4811  HB3 PHE   324      36.706  28.824  38.561  1.00  0.00           H
ATOM   4812  CG  PHE   324      35.642  27.031  39.034  1.00  0.00           C
ATOM   4813  CD1 PHE   324      35.311  27.420  40.315  1.00  0.00           C
ATOM   4814  HD1 PHE   324      35.176  28.479  40.481  1.00  0.00           H
ATOM   4815  CE1 PHE   324      34.903  26.457  41.282  1.00  0.00           C
ATOM   4816  HE1 PHE   324      34.405  26.826  42.167  1.00  0.00           H
ATOM   4817  CZ  PHE   324      35.005  25.111  40.912  1.00  0.00           C
ATOM   4818  HZ  PHE   324      34.617  24.364  41.590  1.00  0.00           H
ATOM   4819  CE2 PHE   324      35.233  24.686  39.614  1.00  0.00           C
ATOM   4820  HE2 PHE   324      35.208  23.636  39.359  1.00  0.00           H
ATOM   4821  CD2 PHE   324      35.611  25.635  38.688  1.00  0.00           C
ATOM   4822  HD2 PHE   324      35.838  25.404  37.658  1.00  0.00           H
ATOM   4823  C   PHE   324      34.072  27.857  36.548  1.00  0.00           C
ATOM   4824  O   PHE   324      32.861  27.666  36.868  1.00  0.00           O
ATOM   4825  N   VAL   325      34.559  27.309  35.493  1.00  0.00           N
ATOM   4826  H   VAL   325      35.564  27.299  35.394  1.00  0.00           H
ATOM   4827  CA  VAL   325      33.855  26.379  34.608  1.00  0.00           C
ATOM   4828  HA  VAL   325      32.897  26.110  35.052  1.00  0.00           H
ATOM   4829  CB  VAL   325      33.747  27.078  33.218  1.00  0.00           C
ATOM   4830  HB  VAL   325      33.620  26.284  32.482  1.00  0.00           H
ATOM   4831  CG1 VAL   325      32.452  27.904  33.118  1.00  0.00           C
ATOM   4832 HG11 VAL   325      32.230  28.501  34.002  1.00  0.00           H
ATOM   4833 HG12 VAL   325      32.402  28.467  32.185  1.00  0.00           H
ATOM   4834 HG13 VAL   325      31.710  27.110  33.036  1.00  0.00           H
ATOM   4835  CG2 VAL   325      34.905  27.886  32.799  1.00  0.00           C
ATOM   4836 HG21 VAL   325      35.837  27.323  32.823  1.00  0.00           H
ATOM   4837 HG22 VAL   325      34.682  28.180  31.773  1.00  0.00           H
ATOM   4838 HG23 VAL   325      34.960  28.680  33.545  1.00  0.00           H
ATOM   4839  C   VAL   325      34.565  25.027  34.449  1.00  0.00           C
ATOM   4840  O   VAL   325      35.798  24.933  34.413  1.00  0.00           O
ATOM   4841  N   GLN   326      33.758  23.918  34.445  1.00  0.00           N
ATOM   4842  H   GLN   326      32.754  23.950  34.550  1.00  0.00           H
ATOM   4843  CA  GLN   326      34.256  22.520  34.161  1.00  0.00           C
ATOM   4844  HA  GLN   326      35.343  22.473  34.216  1.00  0.00           H
ATOM   4845  CB  GLN   326      33.611  21.624  35.236  1.00  0.00           C
ATOM   4846  HB2 GLN   326      32.555  21.843  35.398  1.00  0.00           H
ATOM   4847  HB3 GLN   326      33.656  20.571  34.954  1.00  0.00           H
ATOM   4848  CG  GLN   326      34.404  21.749  36.532  1.00  0.00           C
ATOM   4849  HG2 GLN   326      35.474  21.710  36.326  1.00  0.00           H
ATOM   4850  HG3 GLN   326      34.300  22.767  36.908  1.00  0.00           H
ATOM   4851  CD  GLN   326      34.107  20.626  37.497  1.00  0.00           C
ATOM   4852  OE1 GLN   326      34.017  19.401  37.217  1.00  0.00           O
ATOM   4853  NE2 GLN   326      33.724  20.956  38.722  1.00  0.00           N
ATOM   4854 HE21 GLN   326      33.994  21.899  38.958  1.00  0.00           H
ATOM   4855 HE22 GLN   326      33.394  20.282  39.398  1.00  0.00           H
ATOM   4856  C   GLN   326      33.839  22.138  32.704  1.00  0.00           C
ATOM   4857  O   GLN   326      32.672  22.162  32.369  1.00  0.00           O
ATOM   4858  N   HID   327      34.796  21.836  31.798  1.00  0.00           N
ATOM   4859  H   HID   327      35.723  21.797  32.198  1.00  0.00           H
ATOM   4860  CA  HID   327      34.713  21.787  30.346  1.00  0.00           C
ATOM   4861  HA  HID   327      34.275  22.732  30.026  1.00  0.00           H
ATOM   4862  CB  HID   327      36.068  21.625  29.668  1.00  0.00           C
ATOM   4863  HB2 HID   327      36.552  20.685  29.935  1.00  0.00           H
ATOM   4864  HB3 HID   327      35.905  21.670  28.592  1.00  0.00           H
ATOM   4865  CG  HID   327      37.066  22.761  30.009  1.00  0.00           C
ATOM   4866  ND1 HID   327      38.466  22.780  29.937  1.00  0.00           N
ATOM   4867  HD1 HID   327      39.114  22.101  29.564  1.00  0.00           H
ATOM   4868  CE1 HID   327      38.866  23.906  30.430  1.00  0.00           C
ATOM   4869  HE1 HID   327      39.909  24.150  30.569  1.00  0.00           H
ATOM   4870  NE2 HID   327      37.861  24.650  30.870  1.00  0.00           N
ATOM   4871  CD2 HID   327      36.683  24.000  30.431  1.00  0.00           C
ATOM   4872  HD2 HID   327      35.658  24.224  30.684  1.00  0.00           H
ATOM   4873  C   HID   327      33.752  20.573  29.957  1.00  0.00           C
ATOM   4874  O   HID   327      33.780  19.576  30.719  1.00  0.00           O
ATOM   4875  N   PRO   328      33.117  20.534  28.757  1.00  0.00           N
ATOM   4876  CD  PRO   328      32.914  21.738  27.928  1.00  0.00           C
ATOM   4877  HD2 PRO   328      33.831  22.171  27.530  1.00  0.00           H
ATOM   4878  HD3 PRO   328      32.440  22.462  28.591  1.00  0.00           H
ATOM   4879  CG  PRO   328      31.953  21.329  26.829  1.00  0.00           C
ATOM   4880  HG2 PRO   328      32.407  21.412  25.841  1.00  0.00           H
ATOM   4881  HG3 PRO   328      31.138  22.052  26.864  1.00  0.00           H
ATOM   4882  CB  PRO   328      31.620  19.916  27.102  1.00  0.00           C
ATOM   4883  HB2 PRO   328      31.834  19.360  26.189  1.00  0.00           H
ATOM   4884  HB3 PRO   328      30.557  19.764  27.289  1.00  0.00           H
ATOM   4885  CA  PRO   328      32.434  19.380  28.289  1.00  0.00           C
ATOM   4886  HA  PRO   328      31.688  19.021  28.996  1.00  0.00           H
ATOM   4887  C   PRO   328      33.365  18.200  28.077  1.00  0.00           C
ATOM   4888  O   PRO   328      32.933  17.077  28.157  1.00  0.00           O
ATOM   4889  N   GLU   329      34.661  18.509  27.851  1.00  0.00           N
ATOM   4890  H   GLU   329      35.000  19.456  27.763  1.00  0.00           H
ATOM   4891  CA  GLU   329      35.702  17.537  27.902  1.00  0.00           C
ATOM   4892  HA  GLU   329      35.543  16.825  27.092  1.00  0.00           H
ATOM   4893  CB  GLU   329      37.012  18.285  27.477  1.00  0.00           C
ATOM   4894  HB2 GLU   329      37.240  19.042  28.228  1.00  0.00           H
ATOM   4895  HB3 GLU   329      37.818  17.554  27.529  1.00  0.00           H
ATOM   4896  CG  GLU   329      37.108  18.983  26.074  1.00  0.00           C
ATOM   4897  HG2 GLU   329      36.413  19.823  26.057  1.00  0.00           H
ATOM   4898  HG3 GLU   329      38.120  19.356  25.909  1.00  0.00           H
ATOM   4899  CD  GLU   329      36.940  17.939  24.937  1.00  0.00           C
ATOM   4900  OE1 GLU   329      36.848  18.379  23.760  1.00  0.00           O
ATOM   4901  OE2 GLU   329      37.089  16.692  25.121  1.00  0.00           O
ATOM   4902  C   GLU   329      35.821  16.777  29.185  1.00  0.00           C
ATOM   4903  O   GLU   329      36.398  15.716  29.168  1.00  0.00           O
ATOM   4904  N   LEU   330      35.486  17.347  30.353  1.00  0.00           N
ATOM   4905  H   LEU   330      35.140  18.284  30.208  1.00  0.00           H
ATOM   4906  CA  LEU   330      35.918  16.846  31.694  1.00  0.00           C
ATOM   4907  HA  LEU   330      36.685  16.086  31.551  1.00  0.00           H
ATOM   4908  CB  LEU   330      36.410  18.134  32.508  1.00  0.00           C
ATOM   4909  HB2 LEU   330      37.207  18.687  32.010  1.00  0.00           H
ATOM   4910  HB3 LEU   330      35.592  18.845  32.614  1.00  0.00           H
ATOM   4911  CG  LEU   330      36.736  17.897  33.930  1.00  0.00           C
ATOM   4912  HG  LEU   330      36.023  17.220  34.401  1.00  0.00           H
ATOM   4913  CD1 LEU   330      38.135  17.269  34.059  1.00  0.00           C
ATOM   4914 HD11 LEU   330      38.209  16.277  33.615  1.00  0.00           H
ATOM   4915 HD12 LEU   330      38.880  17.891  33.562  1.00  0.00           H
ATOM   4916 HD13 LEU   330      38.456  17.210  35.100  1.00  0.00           H
ATOM   4917  CD2 LEU   330      36.821  19.231  34.752  1.00  0.00           C
ATOM   4918 HD21 LEU   330      37.068  19.075  35.802  1.00  0.00           H
ATOM   4919 HD22 LEU   330      37.649  19.794  34.321  1.00  0.00           H
ATOM   4920 HD23 LEU   330      35.888  19.791  34.671  1.00  0.00           H
ATOM   4921  C   LEU   330      34.744  16.149  32.456  1.00  0.00           C
ATOM   4922  O   LEU   330      35.031  15.219  33.205  1.00  0.00           O
ATOM   4923  N   THR   331      33.510  16.667  32.321  1.00  0.00           N
ATOM   4924  H   THR   331      33.258  17.458  31.746  1.00  0.00           H
ATOM   4925  CA  THR   331      32.246  16.160  32.960  1.00  0.00           C
ATOM   4926  HA  THR   331      32.552  15.591  33.838  1.00  0.00           H
ATOM   4927  CB  THR   331      31.243  17.313  33.271  1.00  0.00           C
ATOM   4928  HB  THR   331      30.411  16.849  33.798  1.00  0.00           H
ATOM   4929  CG2 THR   331      31.750  18.530  33.996  1.00  0.00           C
ATOM   4930 HG21 THR   331      30.913  19.168  34.281  1.00  0.00           H
ATOM   4931 HG22 THR   331      32.396  18.270  34.834  1.00  0.00           H
ATOM   4932 HG23 THR   331      32.328  19.140  33.300  1.00  0.00           H
ATOM   4933  OG1 THR   331      30.753  17.768  32.018  1.00  0.00           O
ATOM   4934  HG1 THR   331      31.043  18.682  32.074  1.00  0.00           H
ATOM   4935  C   THR   331      31.574  15.068  32.112  1.00  0.00           C
ATOM   4936  O   THR   331      30.789  14.333  32.682  1.00  0.00           O
ATOM   4937  N   GLY   332      31.748  14.968  30.813  1.00  0.00           N
ATOM   4938  H   GLY   332      32.336  15.644  30.346  1.00  0.00           H
ATOM   4939  CA  GLY   332      30.934  14.174  29.932  1.00  0.00           C
ATOM   4940  HA2 GLY   332      31.604  13.847  29.136  1.00  0.00           H
ATOM   4941  HA3 GLY   332      30.660  13.310  30.539  1.00  0.00           H
ATOM   4942  C   GLY   332      29.585  14.711  29.312  1.00  0.00           C
ATOM   4943  O   GLY   332      28.960  14.112  28.429  1.00  0.00           O
ATOM   4944  N   LEU   333      29.134  15.829  29.798  1.00  0.00           N
ATOM   4945  H   LEU   333      29.751  16.239  30.484  1.00  0.00           H
ATOM   4946  CA  LEU   333      27.874  16.509  29.424  1.00  0.00           C
ATOM   4947  HA  LEU   333      27.054  15.798  29.316  1.00  0.00           H
ATOM   4948  CB  LEU   333      27.575  17.573  30.493  1.00  0.00           C
ATOM   4949  HB2 LEU   333      28.456  18.209  30.587  1.00  0.00           H
ATOM   4950  HB3 LEU   333      26.651  18.068  30.195  1.00  0.00           H
ATOM   4951  CG  LEU   333      27.377  17.039  31.950  1.00  0.00           C
ATOM   4952  HG  LEU   333      28.166  16.411  32.366  1.00  0.00           H
ATOM   4953  CD1 LEU   333      27.124  18.228  32.901  1.00  0.00           C
ATOM   4954 HD11 LEU   333      26.172  18.732  32.728  1.00  0.00           H
ATOM   4955 HD12 LEU   333      27.040  17.898  33.935  1.00  0.00           H
ATOM   4956 HD13 LEU   333      28.021  18.846  32.922  1.00  0.00           H
ATOM   4957  CD2 LEU   333      26.181  16.144  31.997  1.00  0.00           C
ATOM   4958 HD21 LEU   333      26.037  15.833  33.032  1.00  0.00           H
ATOM   4959 HD22 LEU   333      25.284  16.636  31.619  1.00  0.00           H
ATOM   4960 HD23 LEU   333      26.323  15.205  31.461  1.00  0.00           H
ATOM   4961  C   LEU   333      27.982  17.218  28.083  1.00  0.00           C
ATOM   4962  O   LEU   333      29.079  17.478  27.585  1.00  0.00           O
ATOM   4963  N   ASP   334      26.859  17.730  27.452  1.00  0.00           N
ATOM   4964  H   ASP   334      25.966  17.444  27.827  1.00  0.00           H
ATOM   4965  CA  ASP   334      26.884  18.457  26.090  1.00  0.00           C
ATOM   4966  HA  ASP   334      27.770  18.185  25.516  1.00  0.00           H
ATOM   4967  CB  ASP   334      25.729  17.913  25.278  1.00  0.00           C
ATOM   4968  HB2 ASP   334      25.626  18.455  24.338  1.00  0.00           H
ATOM   4969  HB3 ASP   334      26.125  16.920  25.064  1.00  0.00           H
ATOM   4970  CG  ASP   334      24.336  17.754  26.007  1.00  0.00           C
ATOM   4971  OD1 ASP   334      23.442  17.196  25.338  1.00  0.00           O
ATOM   4972  OD2 ASP   334      24.063  18.295  27.058  1.00  0.00           O
ATOM   4973  C   ASP   334      26.898  19.999  26.140  1.00  0.00           C
ATOM   4974  O   ASP   334      26.571  20.663  25.146  1.00  0.00           O
ATOM   4975  N   CYX   335      27.405  20.567  27.303  1.00  0.00           N
ATOM   4976  H   CYX   335      27.811  19.944  27.986  1.00  0.00           H
ATOM   4977  CA  CYX   335      27.361  21.946  27.667  1.00  0.00           C
ATOM   4978  HA  CYX   335      27.518  22.615  26.821  1.00  0.00           H
ATOM   4979  CB  CYX   335      25.976  22.120  28.266  1.00  0.00           C
ATOM   4980  HB2 CYX   335      26.017  23.152  28.615  1.00  0.00           H
ATOM   4981  HB3 CYX   335      25.119  21.941  27.617  1.00  0.00           H
ATOM   4982  SG  CYX   335      25.631  21.088  29.753  1.00  0.00           S
ATOM   4983  C   CYX   335      28.527  22.167  28.605  1.00  0.00           C
ATOM   4984  O   CYX   335      29.179  21.205  29.036  1.00  0.00           O
ATOM   4985  N   ILE   336      28.813  23.424  28.976  1.00  0.00           N
ATOM   4986  H   ILE   336      28.232  24.125  28.540  1.00  0.00           H
ATOM   4987  CA  ILE   336      29.821  23.815  29.978  1.00  0.00           C
ATOM   4988  HA  ILE   336      30.627  23.082  29.993  1.00  0.00           H
ATOM   4989  CB  ILE   336      30.507  25.126  29.619  1.00  0.00           C
ATOM   4990  HB  ILE   336      29.809  25.915  29.897  1.00  0.00           H
ATOM   4991  CG2 ILE   336      31.723  25.394  30.566  1.00  0.00           C
ATOM   4992 HG21 ILE   336      32.572  24.798  30.232  1.00  0.00           H
ATOM   4993 HG22 ILE   336      31.970  26.456  30.572  1.00  0.00           H
ATOM   4994 HG23 ILE   336      31.559  25.096  31.600  1.00  0.00           H
ATOM   4995  CG1 ILE   336      30.899  25.364  28.153  1.00  0.00           C
ATOM   4996 HG12 ILE   336      31.529  24.591  27.713  1.00  0.00           H
ATOM   4997 HG13 ILE   336      29.897  25.470  27.737  1.00  0.00           H
ATOM   4998  CD1 ILE   336      31.533  26.736  27.923  1.00  0.00           C
ATOM   4999 HD11 ILE   336      32.457  26.816  28.497  1.00  0.00           H
ATOM   5000 HD12 ILE   336      31.659  26.957  26.864  1.00  0.00           H
ATOM   5001 HD13 ILE   336      30.970  27.573  28.337  1.00  0.00           H
ATOM   5002  C   ILE   336      29.080  23.872  31.283  1.00  0.00           C
ATOM   5003  O   ILE   336      28.257  24.752  31.443  1.00  0.00           O
ATOM   5004  N   ARG   337      29.453  22.995  32.268  1.00  0.00           N
ATOM   5005  H   ARG   337      30.084  22.215  32.152  1.00  0.00           H
ATOM   5006  CA  ARG   337      29.048  23.198  33.633  1.00  0.00           C
ATOM   5007  HA  ARG   337      27.965  23.324  33.639  1.00  0.00           H
ATOM   5008  CB  ARG   337      29.471  21.920  34.377  1.00  0.00           C
ATOM   5009  HB2 ARG   337      29.036  21.087  33.827  1.00  0.00           H
ATOM   5010  HB3 ARG   337      30.556  21.841  34.300  1.00  0.00           H
ATOM   5011  CG  ARG   337      29.095  21.866  35.865  1.00  0.00           C
ATOM   5012  HG2 ARG   337      29.679  22.466  36.564  1.00  0.00           H
ATOM   5013  HG3 ARG   337      28.140  22.371  36.017  1.00  0.00           H
ATOM   5014  CD  ARG   337      29.101  20.395  36.394  1.00  0.00           C
ATOM   5015  HD2 ARG   337      28.473  19.869  35.675  1.00  0.00           H
ATOM   5016  HD3 ARG   337      30.109  19.985  36.449  1.00  0.00           H
ATOM   5017  NE  ARG   337      28.356  20.370  37.675  1.00  0.00           N
ATOM   5018  HE  ARG   337      27.395  20.664  37.567  1.00  0.00           H
ATOM   5019  CZ  ARG   337      28.538  19.644  38.786  1.00  0.00           C
ATOM   5020  NH1 ARG   337      29.650  18.854  38.959  1.00  0.00           N
ATOM   5021 HH11 ARG   337      30.285  18.729  38.182  1.00  0.00           H
ATOM   5022 HH12 ARG   337      29.812  18.295  39.784  1.00  0.00           H
ATOM   5023  NH2 ARG   337      27.634  19.686  39.710  1.00  0.00           N
ATOM   5024 HH21 ARG   337      26.850  20.297  39.529  1.00  0.00           H
ATOM   5025 HH22 ARG   337      27.906  19.671  40.682  1.00  0.00           H
ATOM   5026  C   ARG   337      29.715  24.410  34.320  1.00  0.00           C
ATOM   5027  O   ARG   337      30.947  24.476  34.411  1.00  0.00           O
ATOM   5028  N   PRO   338      28.926  25.415  34.829  1.00  0.00           N
ATOM   5029  CD  PRO   338      27.516  25.618  34.603  1.00  0.00           C
ATOM   5030  HD2 PRO   338      26.981  24.935  35.263  1.00  0.00           H
ATOM   5031  HD3 PRO   338      27.231  25.517  33.556  1.00  0.00           H
ATOM   5032  CG  PRO   338      27.061  26.970  35.165  1.00  0.00           C
ATOM   5033  HG2 PRO   338      26.554  26.741  36.102  1.00  0.00           H
ATOM   5034  HG3 PRO   338      26.557  27.578  34.415  1.00  0.00           H
ATOM   5035  CB  PRO   338      28.425  27.603  35.513  1.00  0.00           C
ATOM   5036  HB2 PRO   338      28.368  28.192  36.429  1.00  0.00           H
ATOM   5037  HB3 PRO   338      28.820  28.093  34.623  1.00  0.00           H
ATOM   5038  CA  PRO   338      29.465  26.495  35.689  1.00  0.00           C
ATOM   5039  HA  PRO   338      30.473  26.721  35.340  1.00  0.00           H
ATOM   5040  C   PRO   338      29.455  25.980  37.113  1.00  0.00           C
ATOM   5041  O   PRO   338      28.555  25.237  37.559  1.00  0.00           O
ATOM   5042  N   CYX   339      30.452  26.570  37.814  1.00  0.00           N
ATOM   5043  H   CYX   339      30.964  27.306  37.351  1.00  0.00           H
ATOM   5044  CA  CYX   339      30.762  26.404  39.224  1.00  0.00           C
ATOM   5045  HA  CYX   339      29.861  26.124  39.768  1.00  0.00           H
ATOM   5046  CB  CYX   339      31.883  25.369  39.302  1.00  0.00           C
ATOM   5047  HB2 CYX   339      32.727  25.872  38.833  1.00  0.00           H
[truncated: 55,806 more chars]
