# Supplementary material for: Worth the Weight: Sub-Pocket EXplorer (SubPEx), a Weighted Ensemble Method to Enhance Binding-Pocket Conformational Sampling
Source: J Chem Theory Comput. 2023 Aug 16;19(17):5677–89. doi: 10.1021/acs.jctc.3c00478 (PMC10500992; doi:10.1021/acs.jctc.3c00478)
Supplement: Supplementary file 2 — ct3c00478_si_002.zip [file ct3c00478_si_002.zip › clustered_structures/NA/brute-force/rep.c18.aligned.pdb]

HELIX    1   1 SER     23  GLY     27  1                                   5
HELIX    2   2 ASP    117  GLY    119  1                                   3
HELIX    3   3 PRO    328  THR    331  1                                   4
SHEET    1   1 1 GLY    14  LYS    20  0
SHEET    2   2 1 PHE    39  CYX    42  0
SHEET    3   3 1 CYX    47  THR    53  0
SHEET    4   4 1 THR    75  PRO    80  0
SHEET    5   5 1 ARG    91  VAL    95  0
SHEET    6   6 1 SER    98  HIE   103  0
SHEET    7   7 1 TRP   108  SER   114  0
SHEET    8   8 1 VAL   121  TYR   126  0
SHEET    9   9 1 ILE   129  LYS   135  0
SHEET   10  10 1 ALA   150  VAL   152  0
SHEET   11  11 1 SER   155  ASP   162  0
SHEET   12  12 1 SER   170  GLU   177  0
SHEET   13  13 1 LYS   180  GLU   186  0
SHEET   14  14 1 SER   198  ASN   202  0
SHEET   15  15 1 GLU   205  VAL   209  0
SHEET   16  16 1 PRO   220  PHE   224  0
SHEET   17  17 1 TYR   230  TYR   234  0
SHEET   18  18 1 SER   268  TYR   271  0
SHEET   19  19 1 GLY   274  THR   280  0
SHEET   20  20 1 PHE   289  ASP   294  0
SHEET   21  21 1 LYS   308  VAL   312  0
SHEET   22  22 1 SER   321  GLN   326  0
SHEET   23  23 1 ARG   337  GLY   347  0
SHEET   24  24 1 THR   356  VAL   366  0
CRYST1  151.975  145.828  152.498   7.15   3.45   7.36               1
ATOM      1  N   VAL     1      43.639  18.495  24.887  1.00  0.00           N
ATOM      2  H1  VAL     1      44.402  19.150  24.981  1.00  0.00           H
ATOM      3  H2  VAL     1      43.252  18.285  25.796  1.00  0.00           H
ATOM      4  H3  VAL     1      44.269  17.760  24.599  1.00  0.00           H
ATOM      5  CA  VAL     1      42.793  18.774  23.768  1.00  0.00           C
ATOM      6  HA  VAL     1      43.302  18.673  22.809  1.00  0.00           H
ATOM      7  CB  VAL     1      41.781  17.660  23.561  1.00  0.00           C
ATOM      8  HB  VAL     1      42.313  16.725  23.390  1.00  0.00           H
ATOM      9  CG1 VAL     1      40.906  17.430  24.735  1.00  0.00           C
ATOM     10 HG11 VAL     1      40.527  16.422  24.568  1.00  0.00           H
ATOM     11 HG12 VAL     1      41.407  17.367  25.701  1.00  0.00           H
ATOM     12 HG13 VAL     1      40.169  18.233  24.757  1.00  0.00           H
ATOM     13  CG2 VAL     1      40.838  17.851  22.343  1.00  0.00           C
ATOM     14 HG21 VAL     1      40.309  18.803  22.335  1.00  0.00           H
ATOM     15 HG22 VAL     1      41.416  17.648  21.442  1.00  0.00           H
ATOM     16 HG23 VAL     1      40.083  17.065  22.306  1.00  0.00           H
ATOM     17  C   VAL     1      42.228  20.150  23.849  1.00  0.00           C
ATOM     18  O   VAL     1      41.637  20.630  24.827  1.00  0.00           O
ATOM     19  N   LYS     2      42.469  20.896  22.780  1.00  0.00           N
ATOM     20  H   LYS     2      42.962  20.422  22.038  1.00  0.00           H
ATOM     21  CA  LYS     2      41.794  22.239  22.544  1.00  0.00           C
ATOM     22  HA  LYS     2      41.851  22.780  23.489  1.00  0.00           H
ATOM     23  CB  LYS     2      42.412  22.997  21.392  1.00  0.00           C
ATOM     24  HB2 LYS     2      42.410  22.442  20.454  1.00  0.00           H
ATOM     25  HB3 LYS     2      41.788  23.872  21.213  1.00  0.00           H
ATOM     26  CG  LYS     2      43.859  23.396  21.556  1.00  0.00           C
ATOM     27  HG2 LYS     2      44.014  23.993  22.455  1.00  0.00           H
ATOM     28  HG3 LYS     2      44.403  22.467  21.734  1.00  0.00           H
ATOM     29  CD  LYS     2      44.390  24.139  20.227  1.00  0.00           C
ATOM     30  HD2 LYS     2      44.041  23.515  19.404  1.00  0.00           H
ATOM     31  HD3 LYS     2      44.045  25.173  20.231  1.00  0.00           H
ATOM     32  CE  LYS     2      45.898  24.065  20.199  1.00  0.00           C
ATOM     33  HE2 LYS     2      46.252  24.401  21.173  1.00  0.00           H
ATOM     34  HE3 LYS     2      46.174  23.033  19.981  1.00  0.00           H
ATOM     35  NZ  LYS     2      46.520  24.900  19.163  1.00  0.00           N
ATOM     36  HZ1 LYS     2      46.805  25.760  19.609  1.00  0.00           H
ATOM     37  HZ2 LYS     2      47.273  24.504  18.619  1.00  0.00           H
ATOM     38  HZ3 LYS     2      45.904  25.201  18.422  1.00  0.00           H
ATOM     39  C   LYS     2      40.274  22.170  22.340  1.00  0.00           C
ATOM     40  O   LYS     2      39.783  21.311  21.645  1.00  0.00           O
ATOM     41  N   LEU     3      39.503  23.073  22.956  1.00  0.00           N
ATOM     42  H   LEU     3      39.963  23.705  23.596  1.00  0.00           H
ATOM     43  CA  LEU     3      38.045  22.998  23.040  1.00  0.00           C
ATOM     44  HA  LEU     3      37.761  22.048  22.588  1.00  0.00           H
ATOM     45  CB  LEU     3      37.523  22.868  24.514  1.00  0.00           C
ATOM     46  HB2 LEU     3      37.427  23.830  25.017  1.00  0.00           H
ATOM     47  HB3 LEU     3      36.460  22.630  24.515  1.00  0.00           H
ATOM     48  CG  LEU     3      38.342  21.932  25.455  1.00  0.00           C
ATOM     49  HG  LEU     3      39.329  22.376  25.574  1.00  0.00           H
ATOM     50  CD1 LEU     3      37.669  22.010  26.881  1.00  0.00           C
ATOM     51 HD11 LEU     3      36.694  21.535  26.988  1.00  0.00           H
ATOM     52 HD12 LEU     3      38.299  21.488  27.602  1.00  0.00           H
ATOM     53 HD13 LEU     3      37.343  23.017  27.138  1.00  0.00           H
ATOM     54  CD2 LEU     3      38.398  20.430  25.059  1.00  0.00           C
ATOM     55 HD21 LEU     3      39.021  19.894  25.776  1.00  0.00           H
ATOM     56 HD22 LEU     3      37.413  20.014  25.268  1.00  0.00           H
ATOM     57 HD23 LEU     3      38.708  20.201  24.040  1.00  0.00           H
ATOM     58  C   LEU     3      37.425  24.219  22.284  1.00  0.00           C
ATOM     59  O   LEU     3      38.020  25.261  22.083  1.00  0.00           O
ATOM     60  N   ALA     4      36.173  23.996  21.783  1.00  0.00           N
ATOM     61  H   ALA     4      35.700  23.152  22.074  1.00  0.00           H
ATOM     62  CA  ALA     4      35.534  24.954  20.932  1.00  0.00           C
ATOM     63  HA  ALA     4      36.199  25.593  20.350  1.00  0.00           H
ATOM     64  CB  ALA     4      34.785  24.121  19.890  1.00  0.00           C
ATOM     65  HB1 ALA     4      35.498  23.445  19.417  1.00  0.00           H
ATOM     66  HB2 ALA     4      34.038  23.589  20.479  1.00  0.00           H
ATOM     67  HB3 ALA     4      34.450  24.789  19.096  1.00  0.00           H
ATOM     68  C   ALA     4      34.589  25.990  21.660  1.00  0.00           C
ATOM     69  O   ALA     4      34.212  25.735  22.868  1.00  0.00           O
ATOM     70  N   GLY     5      34.157  27.056  21.049  1.00  0.00           N
ATOM     71  H   GLY     5      34.626  27.262  20.179  1.00  0.00           H
ATOM     72  CA  GLY     5      33.284  28.071  21.547  1.00  0.00           C
ATOM     73  HA2 GLY     5      33.619  28.358  22.544  1.00  0.00           H
ATOM     74  HA3 GLY     5      33.471  28.909  20.875  1.00  0.00           H
ATOM     75  C   GLY     5      31.752  28.041  21.423  1.00  0.00           C
ATOM     76  O   GLY     5      31.072  29.029  21.736  1.00  0.00           O
ATOM     77  N   ASN     6      31.223  27.046  20.762  1.00  0.00           N
ATOM     78  H   ASN     6      31.760  26.267  20.408  1.00  0.00           H
ATOM     79  CA  ASN     6      29.751  26.965  20.633  1.00  0.00           C
ATOM     80  HA  ASN     6      29.378  27.934  20.302  1.00  0.00           H
ATOM     81  CB  ASN     6      29.456  25.952  19.505  1.00  0.00           C
ATOM     82  HB2 ASN     6      29.808  24.978  19.846  1.00  0.00           H
ATOM     83  HB3 ASN     6      28.382  25.966  19.323  1.00  0.00           H
ATOM     84  CG  ASN     6      30.091  26.370  18.159  1.00  0.00           C
ATOM     85  OD1 ASN     6      29.845  27.488  17.751  1.00  0.00           O
ATOM     86  ND2 ASN     6      30.970  25.593  17.695  1.00  0.00           N
ATOM     87 HD21 ASN     6      31.106  24.654  18.044  1.00  0.00           H
ATOM     88 HD22 ASN     6      31.251  25.912  16.779  1.00  0.00           H
ATOM     89  C   ASN     6      28.918  26.667  21.857  1.00  0.00           C
ATOM     90  O   ASN     6      27.769  27.012  21.840  1.00  0.00           O
ATOM     91  N   SER     7      29.575  26.085  22.889  1.00  0.00           N
ATOM     92  H   SER     7      30.556  25.899  22.735  1.00  0.00           H
ATOM     93  CA  SER     7      28.871  25.553  24.097  1.00  0.00           C
ATOM     94  HA  SER     7      28.030  24.909  23.839  1.00  0.00           H
ATOM     95  CB  SER     7      29.794  24.603  24.869  1.00  0.00           C
ATOM     96  HB2 SER     7      30.637  25.215  25.188  1.00  0.00           H
ATOM     97  HB3 SER     7      29.405  24.214  25.810  1.00  0.00           H
ATOM     98  OG  SER     7      30.357  23.534  24.069  1.00  0.00           O
ATOM     99  HG  SER     7      29.644  22.971  23.757  1.00  0.00           H
ATOM    100  C   SER     7      28.143  26.551  25.035  1.00  0.00           C
ATOM    101  O   SER     7      28.662  27.629  25.220  1.00  0.00           O
ATOM    102  N   SER     8      26.944  26.236  25.600  1.00  0.00           N
ATOM    103  H   SER     8      26.456  25.401  25.307  1.00  0.00           H
ATOM    104  CA  SER     8      26.194  27.072  26.588  1.00  0.00           C
ATOM    105  HA  SER     8      26.663  28.053  26.668  1.00  0.00           H
ATOM    106  CB  SER     8      24.786  27.314  26.120  1.00  0.00           C
ATOM    107  HB2 SER     8      24.294  26.363  25.919  1.00  0.00           H
ATOM    108  HB3 SER     8      24.249  27.880  26.882  1.00  0.00           H
ATOM    109  OG  SER     8      24.825  28.034  24.823  1.00  0.00           O
ATOM    110  HG  SER     8      24.500  27.480  24.109  1.00  0.00           H
ATOM    111  C   SER     8      26.158  26.496  28.046  1.00  0.00           C
ATOM    112  O   SER     8      26.434  25.340  28.254  1.00  0.00           O
ATOM    113  N   LEU     9      25.909  27.459  28.977  1.00  0.00           N
ATOM    114  H   LEU     9      25.657  28.408  28.740  1.00  0.00           H
ATOM    115  CA  LEU     9      25.686  27.087  30.394  1.00  0.00           C
ATOM    116  HA  LEU     9      26.584  26.501  30.583  1.00  0.00           H
ATOM    117  CB  LEU     9      25.679  28.253  31.330  1.00  0.00           C
ATOM    118  HB2 LEU     9      24.845  28.936  31.173  1.00  0.00           H
ATOM    119  HB3 LEU     9      25.552  27.922  32.360  1.00  0.00           H
ATOM    120  CG  LEU     9      26.902  29.165  31.263  1.00  0.00           C
ATOM    121  HG  LEU     9      27.045  29.539  30.250  1.00  0.00           H
ATOM    122  CD1 LEU     9      26.795  30.449  32.050  1.00  0.00           C
ATOM    123 HD11 LEU     9      27.550  31.165  31.725  1.00  0.00           H
ATOM    124 HD12 LEU     9      25.829  30.855  31.750  1.00  0.00           H
ATOM    125 HD13 LEU     9      26.842  30.289  33.128  1.00  0.00           H
ATOM    126  CD2 LEU     9      28.255  28.459  31.728  1.00  0.00           C
ATOM    127 HD21 LEU     9      28.304  27.444  31.334  1.00  0.00           H
ATOM    128 HD22 LEU     9      29.041  29.009  31.210  1.00  0.00           H
ATOM    129 HD23 LEU     9      28.441  28.599  32.794  1.00  0.00           H
ATOM    130  C   LEU     9      24.554  26.087  30.680  1.00  0.00           C
ATOM    131  O   LEU     9      23.420  26.315  30.217  1.00  0.00           O
ATOM    132  N   CYX    10      24.838  24.939  31.261  1.00  0.00           N
ATOM    133  H   CYX    10      25.809  24.766  31.477  1.00  0.00           H
ATOM    134  CA  CYX    10      23.895  23.774  31.460  1.00  0.00           C
ATOM    135  HA  CYX    10      23.655  23.482  30.438  1.00  0.00           H
ATOM    136  CB  CYX    10      24.666  22.762  32.316  1.00  0.00           C
ATOM    137  HB2 CYX    10      24.957  23.145  33.294  1.00  0.00           H
ATOM    138  HB3 CYX    10      23.949  21.987  32.586  1.00  0.00           H
ATOM    139  SG  CYX    10      26.143  22.008  31.681  1.00  0.00           S
ATOM    140  C   CYX    10      22.574  24.137  32.126  1.00  0.00           C
ATOM    141  O   CYX    10      22.536  24.959  33.071  1.00  0.00           O
ATOM    142  N   PRO    11      21.466  23.457  31.868  1.00  0.00           N
ATOM    143  CD  PRO    11      21.298  22.506  30.788  1.00  0.00           C
ATOM    144  HD2 PRO    11      21.788  21.586  31.105  1.00  0.00           H
ATOM    145  HD3 PRO    11      21.774  23.007  29.945  1.00  0.00           H
ATOM    146  CG  PRO    11      19.759  22.441  30.488  1.00  0.00           C
ATOM    147  HG2 PRO    11      19.350  21.499  30.123  1.00  0.00           H
ATOM    148  HG3 PRO    11      19.539  23.079  29.632  1.00  0.00           H
ATOM    149  CB  PRO    11      19.043  22.981  31.709  1.00  0.00           C
ATOM    150  HB2 PRO    11      18.692  22.163  32.338  1.00  0.00           H
ATOM    151  HB3 PRO    11      18.281  23.688  31.380  1.00  0.00           H
ATOM    152  CA  PRO    11      20.174  23.728  32.498  1.00  0.00           C
ATOM    153  HA  PRO    11      20.072  24.812  32.464  1.00  0.00           H
ATOM    154  C   PRO    11      20.332  23.222  33.947  1.00  0.00           C
ATOM    155  O   PRO    11      20.656  22.058  34.233  1.00  0.00           O
ATOM    156  N   ILE    12      20.029  24.141  34.898  1.00  0.00           N
ATOM    157  H   ILE    12      19.635  25.020  34.594  1.00  0.00           H
ATOM    158  CA  ILE    12      20.163  23.937  36.296  1.00  0.00           C
ATOM    159  HA  ILE    12      20.206  22.873  36.530  1.00  0.00           H
ATOM    160  CB  ILE    12      21.416  24.583  36.700  1.00  0.00           C
ATOM    161  HB  ILE    12      21.509  24.433  37.776  1.00  0.00           H
ATOM    162  CG2 ILE    12      22.671  23.885  36.078  1.00  0.00           C
ATOM    163 HG21 ILE    12      22.657  22.818  36.302  1.00  0.00           H
ATOM    164 HG22 ILE    12      22.709  23.983  34.993  1.00  0.00           H
ATOM    165 HG23 ILE    12      23.601  24.282  36.487  1.00  0.00           H
ATOM    166  CG1 ILE    12      21.418  26.085  36.493  1.00  0.00           C
ATOM    167 HG12 ILE    12      22.107  26.344  35.688  1.00  0.00           H
ATOM    168 HG13 ILE    12      20.478  26.538  36.181  1.00  0.00           H
ATOM    169  CD1 ILE    12      22.067  26.845  37.644  1.00  0.00           C
ATOM    170 HD11 ILE    12      21.375  26.781  38.483  1.00  0.00           H
ATOM    171 HD12 ILE    12      23.007  26.313  37.791  1.00  0.00           H
ATOM    172 HD13 ILE    12      22.318  27.894  37.490  1.00  0.00           H
ATOM    173  C   ILE    12      18.909  24.375  37.047  1.00  0.00           C
ATOM    174  O   ILE    12      18.193  25.325  36.629  1.00  0.00           O
ATOM    175  N   ASN    13      18.697  23.797  38.203  1.00  0.00           N
ATOM    176  H   ASN    13      19.277  23.038  38.530  1.00  0.00           H
ATOM    177  CA  ASN    13      17.659  24.188  39.169  1.00  0.00           C
ATOM    178  HA  ASN    13      17.441  25.242  38.995  1.00  0.00           H
ATOM    179  CB  ASN    13      16.328  23.433  39.160  1.00  0.00           C
ATOM    180  HB2 ASN    13      16.406  22.378  39.419  1.00  0.00           H
ATOM    181  HB3 ASN    13      15.602  24.021  39.722  1.00  0.00           H
ATOM    182  CG  ASN    13      15.812  23.375  37.702  1.00  0.00           C
ATOM    183  OD1 ASN    13      15.193  24.295  37.159  1.00  0.00           O
ATOM    184  ND2 ASN    13      16.000  22.317  36.999  1.00  0.00           N
ATOM    185 HD21 ASN    13      15.475  22.395  36.140  1.00  0.00           H
ATOM    186 HD22 ASN    13      16.614  21.553  37.242  1.00  0.00           H
ATOM    187  C   ASN    13      18.214  24.139  40.582  1.00  0.00           C
ATOM    188  O   ASN    13      17.425  24.314  41.542  1.00  0.00           O
ATOM    189  N   GLY    14      19.534  23.879  40.732  1.00  0.00           N
ATOM    190  H   GLY    14      20.141  23.629  39.964  1.00  0.00           H
ATOM    191  CA  GLY    14      20.198  23.771  42.056  1.00  0.00           C
ATOM    192  HA2 GLY    14      19.710  24.475  42.731  1.00  0.00           H
ATOM    193  HA3 GLY    14      20.040  22.763  42.440  1.00  0.00           H
ATOM    194  C   GLY    14      21.683  23.991  41.935  1.00  0.00           C
ATOM    195  O   GLY    14      22.335  24.036  40.881  1.00  0.00           O
ATOM    196  N   TRP    15      22.320  24.143  43.075  1.00  0.00           N
ATOM    197  H   TRP    15      21.802  24.343  43.920  1.00  0.00           H
ATOM    198  CA  TRP    15      23.738  24.324  43.216  1.00  0.00           C
ATOM    199  HA  TRP    15      24.260  24.085  42.288  1.00  0.00           H
ATOM    200  CB  TRP    15      24.096  25.714  43.607  1.00  0.00           C
ATOM    201  HB2 TRP    15      23.632  26.026  44.543  1.00  0.00           H
ATOM    202  HB3 TRP    15      25.182  25.622  43.637  1.00  0.00           H
ATOM    203  CG  TRP    15      23.609  26.723  42.595  1.00  0.00           C
ATOM    204  CD1 TRP    15      22.450  27.397  42.677  1.00  0.00           C
ATOM    205  HD1 TRP    15      21.665  27.373  43.420  1.00  0.00           H
ATOM    206  NE1 TRP    15      22.364  28.163  41.543  1.00  0.00           N
ATOM    207  HE1 TRP    15      21.582  28.780  41.377  1.00  0.00           H
ATOM    208  CE2 TRP    15      23.564  28.148  40.799  1.00  0.00           C
ATOM    209  CZ2 TRP    15      23.926  28.775  39.597  1.00  0.00           C
ATOM    210  HZ2 TRP    15      23.227  29.468  39.152  1.00  0.00           H
ATOM    211  CH2 TRP    15      25.175  28.436  39.000  1.00  0.00           C
ATOM    212  HH2 TRP    15      25.380  28.806  38.006  1.00  0.00           H
ATOM    213  CZ3 TRP    15      25.977  27.460  39.618  1.00  0.00           C
ATOM    214  HZ3 TRP    15      26.770  27.043  39.016  1.00  0.00           H
ATOM    215  CE3 TRP    15      25.567  26.852  40.794  1.00  0.00           C
ATOM    216  HE3 TRP    15      26.198  26.079  41.208  1.00  0.00           H
ATOM    217  CD2 TRP    15      24.373  27.194  41.451  1.00  0.00           C
ATOM    218  C   TRP    15      24.200  23.396  44.443  1.00  0.00           C
ATOM    219  O   TRP    15      23.657  23.445  45.534  1.00  0.00           O
ATOM    220  N   ALA    16      25.235  22.535  44.221  1.00  0.00           N
ATOM    221  H   ALA    16      25.646  22.587  43.299  1.00  0.00           H
ATOM    222  CA  ALA    16      25.840  21.514  45.084  1.00  0.00           C
ATOM    223  HA  ALA    16      25.356  21.554  46.061  1.00  0.00           H
ATOM    224  CB  ALA    16      25.457  20.170  44.451  1.00  0.00           C
ATOM    225  HB1 ALA    16      25.935  20.138  43.472  1.00  0.00           H
ATOM    226  HB2 ALA    16      25.995  19.401  45.005  1.00  0.00           H
ATOM    227  HB3 ALA    16      24.378  20.018  44.431  1.00  0.00           H
ATOM    228  C   ALA    16      27.347  21.685  45.302  1.00  0.00           C
ATOM    229  O   ALA    16      28.090  22.236  44.492  1.00  0.00           O
ATOM    230  N   VAL    17      27.836  21.257  46.480  1.00  0.00           N
ATOM    231  H   VAL    17      27.176  20.711  47.014  1.00  0.00           H
ATOM    232  CA  VAL    17      29.333  21.283  46.758  1.00  0.00           C
ATOM    233  HA  VAL    17      29.540  22.350  46.828  1.00  0.00           H
ATOM    234  CB  VAL    17      29.641  20.867  48.214  1.00  0.00           C
ATOM    235  HB  VAL    17      29.332  19.825  48.298  1.00  0.00           H
ATOM    236  CG1 VAL    17      31.176  20.833  48.505  1.00  0.00           C
ATOM    237 HG11 VAL    17      31.708  21.713  48.142  1.00  0.00           H
ATOM    238 HG12 VAL    17      31.394  20.709  49.566  1.00  0.00           H
ATOM    239 HG13 VAL    17      31.553  20.012  47.896  1.00  0.00           H
ATOM    240  CG2 VAL    17      28.951  21.751  49.270  1.00  0.00           C
ATOM    241 HG21 VAL    17      29.305  21.416  50.246  1.00  0.00           H
ATOM    242 HG22 VAL    17      29.271  22.791  49.217  1.00  0.00           H
ATOM    243 HG23 VAL    17      27.873  21.699  49.124  1.00  0.00           H
ATOM    244  C   VAL    17      30.094  20.513  45.733  1.00  0.00           C
ATOM    245  O   VAL    17      29.822  19.364  45.410  1.00  0.00           O
ATOM    246  N   TYR    18      31.134  21.160  45.092  1.00  0.00           N
ATOM    247  H   TYR    18      31.474  22.045  45.442  1.00  0.00           H
ATOM    248  CA  TYR    18      32.174  20.397  44.322  1.00  0.00           C
ATOM    249  HA  TYR    18      31.744  19.505  43.867  1.00  0.00           H
ATOM    250  CB  TYR    18      32.682  21.322  43.215  1.00  0.00           C
ATOM    251  HB2 TYR    18      31.785  21.588  42.655  1.00  0.00           H
ATOM    252  HB3 TYR    18      33.025  22.287  43.588  1.00  0.00           H
ATOM    253  CG  TYR    18      33.731  20.699  42.298  1.00  0.00           C
ATOM    254  CD1 TYR    18      33.346  19.760  41.320  1.00  0.00           C
ATOM    255  HD1 TYR    18      32.316  19.435  41.338  1.00  0.00           H
ATOM    256  CE1 TYR    18      34.310  19.151  40.482  1.00  0.00           C
ATOM    257  HE1 TYR    18      34.007  18.405  39.761  1.00  0.00           H
ATOM    258  CZ  TYR    18      35.668  19.505  40.443  1.00  0.00           C
ATOM    259  OH  TYR    18      36.579  18.910  39.628  1.00  0.00           O
ATOM    260  HH  TYR    18      36.176  18.194  39.133  1.00  0.00           H
ATOM    261  CE2 TYR    18      36.004  20.499  41.395  1.00  0.00           C
ATOM    262  HE2 TYR    18      37.028  20.830  41.310  1.00  0.00           H
ATOM    263  CD2 TYR    18      35.062  21.139  42.239  1.00  0.00           C
ATOM    264  HD2 TYR    18      35.360  21.980  42.848  1.00  0.00           H
ATOM    265  C   TYR    18      33.302  19.992  45.257  1.00  0.00           C
ATOM    266  O   TYR    18      33.546  18.794  45.268  1.00  0.00           O
ATOM    267  N   SER    19      33.870  20.890  46.059  1.00  0.00           N
ATOM    268  H   SER    19      33.589  21.860  46.067  1.00  0.00           H
ATOM    269  CA  SER    19      34.881  20.561  47.048  1.00  0.00           C
ATOM    270  HA  SER    19      34.597  19.593  47.458  1.00  0.00           H
ATOM    271  CB  SER    19      36.233  20.518  46.346  1.00  0.00           C
ATOM    272  HB2 SER    19      36.079  20.102  45.351  1.00  0.00           H
ATOM    273  HB3 SER    19      36.480  21.580  46.327  1.00  0.00           H
ATOM    274  OG  SER    19      37.042  19.587  46.989  1.00  0.00           O
ATOM    275  HG  SER    19      37.118  18.792  46.456  1.00  0.00           H
ATOM    276  C   SER    19      34.946  21.554  48.231  1.00  0.00           C
ATOM    277  O   SER    19      34.752  22.724  47.980  1.00  0.00           O
ATOM    278  N   LYS    20      35.317  21.089  49.425  1.00  0.00           N
ATOM    279  H   LYS    20      35.598  20.118  49.429  1.00  0.00           H
ATOM    280  CA  LYS    20      35.771  21.931  50.587  1.00  0.00           C
ATOM    281  HA  LYS    20      35.780  22.977  50.280  1.00  0.00           H
ATOM    282  CB  LYS    20      34.670  21.701  51.696  1.00  0.00           C
ATOM    283  HB2 LYS    20      34.694  22.630  52.266  1.00  0.00           H
ATOM    284  HB3 LYS    20      33.719  21.609  51.169  1.00  0.00           H
ATOM    285  CG  LYS    20      34.946  20.510  52.600  1.00  0.00           C
ATOM    286  HG2 LYS    20      35.042  19.558  52.079  1.00  0.00           H
ATOM    287  HG3 LYS    20      35.798  20.611  53.272  1.00  0.00           H
ATOM    288  CD  LYS    20      33.719  20.541  53.574  1.00  0.00           C
ATOM    289  HD2 LYS    20      33.735  21.484  54.119  1.00  0.00           H
ATOM    290  HD3 LYS    20      32.835  20.459  52.943  1.00  0.00           H
ATOM    291  CE  LYS    20      33.904  19.374  54.617  1.00  0.00           C
ATOM    292  HE2 LYS    20      34.977  19.190  54.670  1.00  0.00           H
ATOM    293  HE3 LYS    20      33.634  19.573  55.654  1.00  0.00           H
ATOM    294  NZ  LYS    20      33.177  18.146  54.301  1.00  0.00           N
ATOM    295  HZ1 LYS    20      32.198  18.318  54.120  1.00  0.00           H
ATOM    296  HZ2 LYS    20      33.540  17.797  53.425  1.00  0.00           H
ATOM    297  HZ3 LYS    20      33.355  17.486  55.044  1.00  0.00           H
ATOM    298  C   LYS    20      37.260  21.679  50.933  1.00  0.00           C
ATOM    299  O   LYS    20      37.599  20.517  51.051  1.00  0.00           O
ATOM    300  N   ASP    21      38.016  22.792  51.255  1.00  0.00           N
ATOM    301  H   ASP    21      37.697  23.716  50.999  1.00  0.00           H
ATOM    302  CA  ASP    21      39.427  22.626  51.566  1.00  0.00           C
ATOM    303  HA  ASP    21      39.818  21.962  50.796  1.00  0.00           H
ATOM    304  CB  ASP    21      40.156  23.952  51.462  1.00  0.00           C
ATOM    305  HB2 ASP    21      41.221  23.724  51.511  1.00  0.00           H
ATOM    306  HB3 ASP    21      39.894  24.318  50.469  1.00  0.00           H
ATOM    307  CG  ASP    21      39.848  24.967  52.591  1.00  0.00           C
ATOM    308  OD1 ASP    21      39.031  24.674  53.467  1.00  0.00           O
ATOM    309  OD2 ASP    21      40.409  26.101  52.719  1.00  0.00           O
ATOM    310  C   ASP    21      39.880  21.829  52.810  1.00  0.00           C
ATOM    311  O   ASP    21      41.021  21.423  52.866  1.00  0.00           O
ATOM    312  N   ASN    22      39.056  21.646  53.767  1.00  0.00           N
ATOM    313  H   ASN    22      38.102  21.882  53.539  1.00  0.00           H
ATOM    314  CA  ASN    22      39.405  21.210  55.142  1.00  0.00           C
ATOM    315  HA  ASN    22      38.589  21.450  55.824  1.00  0.00           H
ATOM    316  CB  ASN    22      39.431  19.630  55.240  1.00  0.00           C
ATOM    317  HB2 ASN    22      40.299  19.145  54.794  1.00  0.00           H
ATOM    318  HB3 ASN    22      39.448  19.379  56.300  1.00  0.00           H
ATOM    319  CG  ASN    22      38.095  18.918  54.777  1.00  0.00           C
ATOM    320  OD1 ASN    22      37.094  19.022  55.431  1.00  0.00           O
ATOM    321  ND2 ASN    22      38.164  18.296  53.630  1.00  0.00           N
ATOM    322 HD21 ASN    22      38.967  18.331  53.020  1.00  0.00           H
ATOM    323 HD22 ASN    22      37.314  17.838  53.335  1.00  0.00           H
ATOM    324  C   ASN    22      40.743  21.806  55.757  1.00  0.00           C
ATOM    325  O   ASN    22      41.302  21.214  56.741  1.00  0.00           O
ATOM    326  N   SER    23      41.187  23.007  55.319  1.00  0.00           N
ATOM    327  H   SER    23      40.520  23.617  54.870  1.00  0.00           H
ATOM    328  CA  SER    23      42.507  23.508  55.574  1.00  0.00           C
ATOM    329  HA  SER    23      43.243  22.908  55.040  1.00  0.00           H
ATOM    330  CB  SER    23      42.638  24.804  54.888  1.00  0.00           C
ATOM    331  HB2 SER    23      43.607  25.215  55.170  1.00  0.00           H
ATOM    332  HB3 SER    23      42.721  24.516  53.840  1.00  0.00           H
ATOM    333  OG  SER    23      41.666  25.797  55.205  1.00  0.00           O
ATOM    334  HG  SER    23      41.235  26.128  54.414  1.00  0.00           H
ATOM    335  C   SER    23      42.760  23.603  57.034  1.00  0.00           C
ATOM    336  O   SER    23      43.782  23.188  57.588  1.00  0.00           O
ATOM    337  N   ILE    24      41.889  24.327  57.741  1.00  0.00           N
ATOM    338  H   ILE    24      41.098  24.692  57.229  1.00  0.00           H
ATOM    339  CA  ILE    24      41.987  24.571  59.208  1.00  0.00           C
ATOM    340  HA  ILE    24      42.997  24.972  59.296  1.00  0.00           H
ATOM    341  CB  ILE    24      41.034  25.713  59.650  1.00  0.00           C
ATOM    342  HB  ILE    24      40.114  25.248  60.004  1.00  0.00           H
ATOM    343  CG2 ILE    24      41.595  26.457  60.961  1.00  0.00           C
ATOM    344 HG21 ILE    24      41.615  25.733  61.775  1.00  0.00           H
ATOM    345 HG22 ILE    24      42.622  26.757  60.751  1.00  0.00           H
ATOM    346 HG23 ILE    24      40.987  27.336  61.171  1.00  0.00           H
ATOM    347  CG1 ILE    24      40.760  26.807  58.620  1.00  0.00           C
ATOM    348 HG12 ILE    24      40.418  26.288  57.724  1.00  0.00           H
ATOM    349 HG13 ILE    24      39.924  27.390  59.006  1.00  0.00           H
ATOM    350  CD1 ILE    24      41.985  27.631  58.097  1.00  0.00           C
ATOM    351 HD11 ILE    24      41.601  28.359  57.384  1.00  0.00           H
ATOM    352 HD12 ILE    24      42.369  28.286  58.881  1.00  0.00           H
ATOM    353 HD13 ILE    24      42.853  27.093  57.717  1.00  0.00           H
ATOM    354  C   ILE    24      41.799  23.357  60.059  1.00  0.00           C
ATOM    355  O   ILE    24      42.525  23.239  61.037  1.00  0.00           O
ATOM    356  N   ARG    25      40.858  22.461  59.770  1.00  0.00           N
ATOM    357  H   ARG    25      40.235  22.654  58.999  1.00  0.00           H
ATOM    358  CA  ARG    25      40.702  21.208  60.499  1.00  0.00           C
ATOM    359  HA  ARG    25      40.638  21.460  61.557  1.00  0.00           H
ATOM    360  CB  ARG    25      39.386  20.551  59.962  1.00  0.00           C
ATOM    361  HB2 ARG    25      38.547  21.247  59.975  1.00  0.00           H
ATOM    362  HB3 ARG    25      39.396  20.216  58.925  1.00  0.00           H
ATOM    363  CG  ARG    25      39.047  19.266  60.730  1.00  0.00           C
ATOM    364  HG2 ARG    25      39.699  18.455  60.406  1.00  0.00           H
ATOM    365  HG3 ARG    25      39.162  19.534  61.780  1.00  0.00           H
ATOM    366  CD  ARG    25      37.601  18.802  60.549  1.00  0.00           C
ATOM    367  HD2 ARG    25      37.540  17.866  61.107  1.00  0.00           H
ATOM    368  HD3 ARG    25      36.920  19.557  60.940  1.00  0.00           H
ATOM    369  NE  ARG    25      37.296  18.435  59.139  1.00  0.00           N
ATOM    370  HE  ARG    25      38.022  18.534  58.444  1.00  0.00           H
ATOM    371  CZ  ARG    25      36.227  17.701  58.706  1.00  0.00           C
ATOM    372  NH1 ARG    25      36.101  17.399  57.491  1.00  0.00           N
ATOM    373 HH11 ARG    25      36.775  17.718  56.808  1.00  0.00           H
ATOM    374 HH12 ARG    25      35.285  16.921  57.135  1.00  0.00           H
ATOM    375  NH2 ARG    25      35.301  17.387  59.591  1.00  0.00           N
ATOM    376 HH21 ARG    25      35.378  17.688  60.552  1.00  0.00           H
ATOM    377 HH22 ARG    25      34.498  16.854  59.288  1.00  0.00           H
ATOM    378  C   ARG    25      41.898  20.291  60.344  1.00  0.00           C
ATOM    379  O   ARG    25      42.133  19.400  61.186  1.00  0.00           O
ATOM    380  N   ILE    26      42.671  20.394  59.293  1.00  0.00           N
ATOM    381  H   ILE    26      42.277  20.992  58.581  1.00  0.00           H
ATOM    382  CA  ILE    26      43.974  19.760  59.106  1.00  0.00           C
ATOM    383  HA  ILE    26      43.760  18.835  59.641  1.00  0.00           H
ATOM    384  CB  ILE    26      44.154  19.375  57.626  1.00  0.00           C
ATOM    385  HB  ILE    26      44.060  20.290  57.043  1.00  0.00           H
ATOM    386  CG2 ILE    26      45.587  18.771  57.443  1.00  0.00           C
ATOM    387 HG21 ILE    26      46.378  19.519  57.500  1.00  0.00           H
ATOM    388 HG22 ILE    26      45.851  18.035  58.203  1.00  0.00           H
ATOM    389 HG23 ILE    26      45.643  18.227  56.501  1.00  0.00           H
ATOM    390  CG1 ILE    26      43.112  18.305  57.132  1.00  0.00           C
ATOM    391 HG12 ILE    26      43.391  17.326  57.522  1.00  0.00           H
ATOM    392 HG13 ILE    26      42.169  18.596  57.593  1.00  0.00           H
ATOM    393  CD1 ILE    26      42.911  18.251  55.631  1.00  0.00           C
ATOM    394 HD11 ILE    26      43.848  17.867  55.227  1.00  0.00           H
ATOM    395 HD12 ILE    26      42.146  17.538  55.323  1.00  0.00           H
ATOM    396 HD13 ILE    26      42.740  19.272  55.288  1.00  0.00           H
ATOM    397  C   ILE    26      45.173  20.540  59.661  1.00  0.00           C
ATOM    398  O   ILE    26      46.026  20.014  60.335  1.00  0.00           O
ATOM    399  N   GLY    27      45.235  21.856  59.579  1.00  0.00           N
ATOM    400  H   GLY    27      44.680  22.264  58.840  1.00  0.00           H
ATOM    401  CA  GLY    27      46.205  22.770  60.284  1.00  0.00           C
ATOM    402  HA2 GLY    27      47.176  22.394  59.962  1.00  0.00           H
ATOM    403  HA3 GLY    27      46.036  23.722  59.779  1.00  0.00           H
ATOM    404  C   GLY    27      45.975  22.848  61.831  1.00  0.00           C
ATOM    405  O   GLY    27      46.844  23.296  62.534  1.00  0.00           O
ATOM    406  N   SER    28      44.951  22.167  62.286  1.00  0.00           N
ATOM    407  H   SER    28      44.269  21.964  61.570  1.00  0.00           H
ATOM    408  CA  SER    28      44.818  21.853  63.708  1.00  0.00           C
ATOM    409  HA  SER    28      45.074  22.819  64.143  1.00  0.00           H
ATOM    410  CB  SER    28      43.323  21.595  64.019  1.00  0.00           C
ATOM    411  HB2 SER    28      43.078  20.698  63.451  1.00  0.00           H
ATOM    412  HB3 SER    28      43.365  21.390  65.088  1.00  0.00           H
ATOM    413  OG  SER    28      42.485  22.621  63.523  1.00  0.00           O
ATOM    414  HG  SER    28      42.631  22.790  62.589  1.00  0.00           H
ATOM    415  C   SER    28      45.765  20.762  64.166  1.00  0.00           C
ATOM    416  O   SER    28      46.205  20.761  65.307  1.00  0.00           O
ATOM    417  N   LYS    29      46.382  19.923  63.268  1.00  0.00           N
ATOM    418  H   LYS    29      46.192  20.068  62.287  1.00  0.00           H
ATOM    419  CA  LYS    29      47.482  18.874  63.602  1.00  0.00           C
ATOM    420  HA  LYS    29      47.916  19.135  64.567  1.00  0.00           H
ATOM    421  CB  LYS    29      46.755  17.549  63.888  1.00  0.00           C
ATOM    422  HB2 LYS    29      46.057  17.461  63.056  1.00  0.00           H
ATOM    423  HB3 LYS    29      47.477  16.739  63.784  1.00  0.00           H
ATOM    424  CG  LYS    29      46.124  17.322  65.255  1.00  0.00           C
ATOM    425  HG2 LYS    29      46.876  17.386  66.040  1.00  0.00           H
ATOM    426  HG3 LYS    29      45.444  18.143  65.484  1.00  0.00           H
ATOM    427  CD  LYS    29      45.271  16.093  65.251  1.00  0.00           C
ATOM    428  HD2 LYS    29      44.529  16.039  64.455  1.00  0.00           H
ATOM    429  HD3 LYS    29      45.923  15.252  65.015  1.00  0.00           H
ATOM    430  CE  LYS    29      44.440  15.755  66.530  1.00  0.00           C
ATOM    431  HE2 LYS    29      45.108  15.526  67.362  1.00  0.00           H
ATOM    432  HE3 LYS    29      43.813  16.584  66.858  1.00  0.00           H
ATOM    433  NZ  LYS    29      43.531  14.652  66.233  1.00  0.00           N
ATOM    434  HZ1 LYS    29      43.122  14.253  67.067  1.00  0.00           H
ATOM    435  HZ2 LYS    29      42.963  14.873  65.429  1.00  0.00           H
ATOM    436  HZ3 LYS    29      44.167  13.953  65.873  1.00  0.00           H
ATOM    437  C   LYS    29      48.651  18.708  62.569  1.00  0.00           C
ATOM    438  O   LYS    29      49.693  18.205  62.907  1.00  0.00           O
ATOM    439  N   GLY    30      48.448  19.139  61.289  1.00  0.00           N
ATOM    440  H   GLY    30      47.614  19.670  61.083  1.00  0.00           H
ATOM    441  CA  GLY    30      49.380  18.958  60.213  1.00  0.00           C
ATOM    442  HA2 GLY    30      50.248  18.434  60.611  1.00  0.00           H
ATOM    443  HA3 GLY    30      49.061  18.440  59.307  1.00  0.00           H
ATOM    444  C   GLY    30      49.821  20.313  59.653  1.00  0.00           C
ATOM    445  O   GLY    30      49.295  21.353  59.910  1.00  0.00           O
ATOM    446  N   ASP    31      50.803  20.235  58.771  1.00  0.00           N
ATOM    447  H   ASP    31      51.294  19.354  58.706  1.00  0.00           H
ATOM    448  CA  ASP    31      51.474  21.430  58.162  1.00  0.00           C
ATOM    449  HA  ASP    31      51.659  22.226  58.884  1.00  0.00           H
ATOM    450  CB  ASP    31      52.899  20.996  57.711  1.00  0.00           C
ATOM    451  HB2 ASP    31      52.885  20.096  57.095  1.00  0.00           H
ATOM    452  HB3 ASP    31      53.311  21.835  57.150  1.00  0.00           H
ATOM    453  CG  ASP    31      53.768  20.759  58.922  1.00  0.00           C
ATOM    454  OD1 ASP    31      54.969  20.486  58.800  1.00  0.00           O
ATOM    455  OD2 ASP    31      53.313  20.709  60.129  1.00  0.00           O
ATOM    456  C   ASP    31      50.634  21.947  57.001  1.00  0.00           C
ATOM    457  O   ASP    31      50.681  21.441  55.850  1.00  0.00           O
ATOM    458  N   VAL    32      49.848  22.985  57.243  1.00  0.00           N
ATOM    459  H   VAL    32      49.811  23.394  58.166  1.00  0.00           H
ATOM    460  CA  VAL    32      49.032  23.703  56.267  1.00  0.00           C
ATOM    461  HA  VAL    32      49.322  23.301  55.297  1.00  0.00           H
ATOM    462  CB  VAL    32      47.501  23.369  56.433  1.00  0.00           C
ATOM    463  HB  VAL    32      47.215  23.887  57.349  1.00  0.00           H
ATOM    464  CG1 VAL    32      46.602  23.894  55.312  1.00  0.00           C
ATOM    465 HG11 VAL    32      45.617  23.520  55.593  1.00  0.00           H
ATOM    466 HG12 VAL    32      46.719  24.968  55.162  1.00  0.00           H
ATOM    467 HG13 VAL    32      46.937  23.289  54.470  1.00  0.00           H
ATOM    468  CG2 VAL    32      47.208  21.860  56.681  1.00  0.00           C
ATOM    469 HG21 VAL    32      46.138  21.716  56.836  1.00  0.00           H
ATOM    470 HG22 VAL    32      47.496  21.296  55.793  1.00  0.00           H
ATOM    471 HG23 VAL    32      47.921  21.582  57.456  1.00  0.00           H
ATOM    472  C   VAL    32      49.236  25.216  56.244  1.00  0.00           C
ATOM    473  O   VAL    32      49.286  25.792  57.290  1.00  0.00           O
ATOM    474  N   PHE    33      49.458  25.820  55.073  1.00  0.00           N
ATOM    475  H   PHE    33      49.335  25.295  54.218  1.00  0.00           H
ATOM    476  CA  PHE    33      49.791  27.254  55.004  1.00  0.00           C
ATOM    477  HA  PHE    33      50.653  27.436  55.645  1.00  0.00           H
ATOM    478  CB  PHE    33      50.156  27.509  53.519  1.00  0.00           C
ATOM    479  HB2 PHE    33      49.326  27.144  52.914  1.00  0.00           H
ATOM    480  HB3 PHE    33      50.161  28.581  53.322  1.00  0.00           H
ATOM    481  CG  PHE    33      51.445  26.904  53.033  1.00  0.00           C
ATOM    482  CD1 PHE    33      51.410  26.072  51.949  1.00  0.00           C
ATOM    483  HD1 PHE    33      50.493  25.809  51.440  1.00  0.00           H
ATOM    484  CE1 PHE    33      52.629  25.644  51.356  1.00  0.00           C
ATOM    485  HE1 PHE    33      52.643  25.095  50.425  1.00  0.00           H
ATOM    486  CZ  PHE    33      53.855  25.777  52.082  1.00  0.00           C
ATOM    487  HZ  PHE    33      54.758  25.248  51.815  1.00  0.00           H
ATOM    488  CE2 PHE    33      53.860  26.678  53.219  1.00  0.00           C
ATOM    489  HE2 PHE    33      54.736  26.835  53.831  1.00  0.00           H
ATOM    490  CD2 PHE    33      52.675  27.291  53.626  1.00  0.00           C
ATOM    491  HD2 PHE    33      52.750  27.905  54.511  1.00  0.00           H
ATOM    492  C   PHE    33      48.602  28.196  55.480  1.00  0.00           C
ATOM    493  O   PHE    33      47.462  27.742  55.360  1.00  0.00           O
ATOM    494  N   VAL    34      48.898  29.373  55.990  1.00  0.00           N
ATOM    495  H   VAL    34      49.885  29.564  56.093  1.00  0.00           H
ATOM    496  CA  VAL    34      47.911  30.495  56.043  1.00  0.00           C
ATOM    497  HA  VAL    34      46.951  30.115  56.395  1.00  0.00           H
ATOM    498  CB  VAL    34      48.403  31.687  56.953  1.00  0.00           C
ATOM    499  HB  VAL    34      49.415  31.945  56.641  1.00  0.00           H
ATOM    500  CG1 VAL    34      47.495  32.908  56.862  1.00  0.00           C
ATOM    501 HG11 VAL    34      46.468  32.566  56.992  1.00  0.00           H
ATOM    502 HG12 VAL    34      47.679  33.589  57.693  1.00  0.00           H
ATOM    503 HG13 VAL    34      47.619  33.382  55.888  1.00  0.00           H
ATOM    504  CG2 VAL    34      48.453  31.139  58.343  1.00  0.00           C
ATOM    505 HG21 VAL    34      48.946  30.174  58.454  1.00  0.00           H
ATOM    506 HG22 VAL    34      49.009  31.753  59.051  1.00  0.00           H
ATOM    507 HG23 VAL    34      47.469  30.842  58.705  1.00  0.00           H
ATOM    508  C   VAL    34      47.805  31.099  54.608  1.00  0.00           C
ATOM    509  O   VAL    34      48.859  31.364  54.053  1.00  0.00           O
ATOM    510  N   ILE    35      46.590  31.239  54.098  1.00  0.00           N
ATOM    511  H   ILE    35      45.868  31.025  54.771  1.00  0.00           H
ATOM    512  CA  ILE    35      46.250  31.645  52.748  1.00  0.00           C
ATOM    513  HA  ILE    35      47.228  31.859  52.318  1.00  0.00           H
ATOM    514  CB  ILE    35      45.652  30.475  51.940  1.00  0.00           C
ATOM    515  HB  ILE    35      45.615  30.744  50.885  1.00  0.00           H
ATOM    516  CG2 ILE    35      46.654  29.286  52.016  1.00  0.00           C
ATOM    517 HG21 ILE    35      46.783  28.874  53.016  1.00  0.00           H
ATOM    518 HG22 ILE    35      46.335  28.468  51.368  1.00  0.00           H
ATOM    519 HG23 ILE    35      47.614  29.606  51.611  1.00  0.00           H
ATOM    520  CG1 ILE    35      44.148  30.088  52.354  1.00  0.00           C
ATOM    521 HG12 ILE    35      43.995  30.264  53.419  1.00  0.00           H
ATOM    522 HG13 ILE    35      43.489  30.793  51.848  1.00  0.00           H
ATOM    523  CD1 ILE    35      43.666  28.637  52.088  1.00  0.00           C
ATOM    524 HD11 ILE    35      42.584  28.619  52.212  1.00  0.00           H
ATOM    525 HD12 ILE    35      43.971  28.303  51.097  1.00  0.00           H
ATOM    526 HD13 ILE    35      44.013  27.873  52.786  1.00  0.00           H
ATOM    527  C   ILE    35      45.324  32.842  52.648  1.00  0.00           C
ATOM    528  O   ILE    35      44.489  33.120  53.485  1.00  0.00           O
ATOM    529  N   ARG    36      45.347  33.541  51.481  1.00  0.00           N
ATOM    530  H   ARG    36      46.193  33.564  50.929  1.00  0.00           H
ATOM    531  CA  ARG    36      44.239  34.365  50.957  1.00  0.00           C
ATOM    532  HA  ARG    36      43.398  34.064  51.581  1.00  0.00           H
ATOM    533  CB  ARG    36      44.475  35.911  51.201  1.00  0.00           C
ATOM    534  HB2 ARG    36      45.401  36.187  50.694  1.00  0.00           H
ATOM    535  HB3 ARG    36      43.658  36.460  50.735  1.00  0.00           H
ATOM    536  CG  ARG    36      44.522  36.504  52.608  1.00  0.00           C
ATOM    537  HG2 ARG    36      45.376  36.100  53.152  1.00  0.00           H
ATOM    538  HG3 ARG    36      44.688  37.566  52.427  1.00  0.00           H
ATOM    539  CD  ARG    36      43.314  36.179  53.488  1.00  0.00           C
ATOM    540  HD2 ARG    36      43.254  35.093  53.557  1.00  0.00           H
ATOM    541  HD3 ARG    36      43.471  36.527  54.508  1.00  0.00           H
ATOM    542  NE  ARG    36      42.003  36.543  52.927  1.00  0.00           N
ATOM    543  HE  ARG    36      41.410  35.935  52.380  1.00  0.00           H
ATOM    544  CZ  ARG    36      41.623  37.830  52.775  1.00  0.00           C
ATOM    545  NH1 ARG    36      40.536  38.116  52.107  1.00  0.00           N
ATOM    546 HH11 ARG    36      39.877  37.477  51.686  1.00  0.00           H
ATOM    547 HH12 ARG    36      40.083  39.001  52.282  1.00  0.00           H
ATOM    548  NH2 ARG    36      42.315  38.810  53.318  1.00  0.00           N
ATOM    549 HH21 ARG    36      42.899  38.561  54.104  1.00  0.00           H
ATOM    550 HH22 ARG    36      42.084  39.755  53.046  1.00  0.00           H
ATOM    551  C   ARG    36      43.903  34.122  49.477  1.00  0.00           C
ATOM    552  O   ARG    36      44.775  33.634  48.715  1.00  0.00           O
ATOM    553  N   GLH    37      42.726  34.542  49.028  1.00  0.00           N
ATOM    554  H   GLH    37      42.128  34.976  49.717  1.00  0.00           H
ATOM    555  CA  GLH    37      42.135  34.171  47.751  1.00  0.00           C
ATOM    556  HA  GLH    37      41.056  34.175  47.909  1.00  0.00           H
ATOM    557  CB  GLH    37      42.493  35.223  46.688  1.00  0.00           C
ATOM    558  HB2 GLH    37      42.123  34.896  45.716  1.00  0.00           H
ATOM    559  HB3 GLH    37      41.974  36.170  46.839  1.00  0.00           H
ATOM    560  CG  GLH    37      43.934  35.568  46.308  1.00  0.00           C
ATOM    561  HG2 GLH    37      44.454  34.674  46.655  1.00  0.00           H
ATOM    562  HG3 GLH    37      43.999  35.662  45.224  1.00  0.00           H
ATOM    563  CD  GLH    37      44.400  36.853  47.034  1.00  0.00           C
ATOM    564  OE1 GLH    37      44.658  36.972  48.221  1.00  0.00           O
ATOM    565  OE2 GLH    37      44.494  37.966  46.243  1.00  0.00           O
ATOM    566  HE2 GLH    37      44.474  37.787  45.300  1.00  0.00           H
ATOM    567  C   GLH    37      42.429  32.740  47.256  1.00  0.00           C
ATOM    568  O   GLH    37      43.065  32.639  46.234  1.00  0.00           O
ATOM    569  N   PRO    38      42.037  31.692  48.006  1.00  0.00           N
ATOM    570  CD  PRO    38      41.387  31.749  49.275  1.00  0.00           C
ATOM    571  HD2 PRO    38      40.498  32.356  49.102  1.00  0.00           H
ATOM    572  HD3 PRO    38      42.029  32.277  49.981  1.00  0.00           H
ATOM    573  CG  PRO    38      41.147  30.349  49.703  1.00  0.00           C
ATOM    574  HG2 PRO    38      40.106  30.203  49.415  1.00  0.00           H
ATOM    575  HG3 PRO    38      41.186  30.315  50.792  1.00  0.00           H
ATOM    576  CB  PRO    38      42.213  29.518  48.878  1.00  0.00           C
ATOM    577  HB2 PRO    38      41.911  28.508  48.601  1.00  0.00           H
ATOM    578  HB3 PRO    38      43.074  29.651  49.531  1.00  0.00           H
ATOM    579  CA  PRO    38      42.382  30.320  47.573  1.00  0.00           C
ATOM    580  HA  PRO    38      43.422  30.378  47.249  1.00  0.00           H
ATOM    581  C   PRO    38      41.433  29.868  46.461  1.00  0.00           C
ATOM    582  O   PRO    38      40.370  29.278  46.694  1.00  0.00           O
ATOM    583  N   PHE    39      41.625  30.324  45.266  1.00  0.00           N
ATOM    584  H   PHE    39      42.535  30.731  45.102  1.00  0.00           H
ATOM    585  CA  PHE    39      40.669  30.165  44.138  1.00  0.00           C
ATOM    586  HA  PHE    39      39.680  30.034  44.576  1.00  0.00           H
ATOM    587  CB  PHE    39      40.645  31.404  43.243  1.00  0.00           C
ATOM    588  HB2 PHE    39      39.708  31.343  42.689  1.00  0.00           H
ATOM    589  HB3 PHE    39      40.488  32.313  43.824  1.00  0.00           H
ATOM    590  CG  PHE    39      41.829  31.604  42.352  1.00  0.00           C
ATOM    591  CD1 PHE    39      41.927  30.960  41.093  1.00  0.00           C
ATOM    592  HD1 PHE    39      41.108  30.400  40.667  1.00  0.00           H
ATOM    593  CE1 PHE    39      43.030  31.221  40.334  1.00  0.00           C
ATOM    594  HE1 PHE    39      43.095  30.741  39.368  1.00  0.00           H
ATOM    595  CZ  PHE    39      44.027  32.115  40.859  1.00  0.00           C
ATOM    596  HZ  PHE    39      44.879  32.286  40.218  1.00  0.00           H
ATOM    597  CE2 PHE    39      43.891  32.773  42.071  1.00  0.00           C
ATOM    598  HE2 PHE    39      44.663  33.479  42.339  1.00  0.00           H
ATOM    599  CD2 PHE    39      42.802  32.511  42.835  1.00  0.00           C
ATOM    600  HD2 PHE    39      42.749  32.988  43.803  1.00  0.00           H
ATOM    601  C   PHE    39      40.798  28.831  43.431  1.00  0.00           C
ATOM    602  O   PHE    39      41.840  28.263  43.420  1.00  0.00           O
ATOM    603  N   ILE    40      39.799  28.385  42.766  1.00  0.00           N
ATOM    604  H   ILE    40      38.887  28.698  43.067  1.00  0.00           H
ATOM    605  CA  ILE    40      39.733  27.123  41.974  1.00  0.00           C
ATOM    606  HA  ILE    40      40.490  26.386  42.240  1.00  0.00           H
ATOM    607  CB  ILE    40      38.414  26.422  42.283  1.00  0.00           C
ATOM    608  HB  ILE    40      37.619  27.158  42.402  1.00  0.00           H
ATOM    609  CG2 ILE    40      38.055  25.416  41.114  1.00  0.00           C
ATOM    610 HG21 ILE    40      38.696  24.536  41.067  1.00  0.00           H
ATOM    611 HG22 ILE    40      37.058  25.074  41.394  1.00  0.00           H
ATOM    612 HG23 ILE    40      37.889  25.805  40.110  1.00  0.00           H
ATOM    613  CG1 ILE    40      38.442  25.538  43.546  1.00  0.00           C
ATOM    614 HG12 ILE    40      37.544  24.929  43.659  1.00  0.00           H
ATOM    615 HG13 ILE    40      39.335  24.925  43.417  1.00  0.00           H
ATOM    616  CD1 ILE    40      38.568  26.232  44.892  1.00  0.00           C
ATOM    617 HD11 ILE    40      37.838  27.015  45.096  1.00  0.00           H
ATOM    618 HD12 ILE    40      38.594  25.550  45.743  1.00  0.00           H
ATOM    619 HD13 ILE    40      39.522  26.756  44.936  1.00  0.00           H
ATOM    620  C   ILE    40      39.947  27.517  40.487  1.00  0.00           C
ATOM    621  O   ILE    40      39.179  28.354  39.947  1.00  0.00           O
ATOM    622  N   SER    41      40.849  26.849  39.822  1.00  0.00           N
ATOM    623  H   SER    41      41.496  26.234  40.294  1.00  0.00           H
ATOM    624  CA  SER    41      40.900  26.941  38.363  1.00  0.00           C
ATOM    625  HA  SER    41      39.921  27.235  37.984  1.00  0.00           H
ATOM    626  CB  SER    41      41.901  28.025  37.881  1.00  0.00           C
ATOM    627  HB2 SER    41      41.630  28.958  38.376  1.00  0.00           H
ATOM    628  HB3 SER    41      42.915  27.790  38.202  1.00  0.00           H
ATOM    629  OG  SER    41      41.883  28.293  36.537  1.00  0.00           O
ATOM    630  HG  SER    41      42.277  29.162  36.429  1.00  0.00           H
ATOM    631  C   SER    41      41.055  25.559  37.666  1.00  0.00           C
ATOM    632  O   SER    41      41.611  24.661  38.300  1.00  0.00           O
ATOM    633  N   CYX    42      40.724  25.491  36.354  1.00  0.00           N
ATOM    634  H   CYX    42      40.329  26.306  35.908  1.00  0.00           H
ATOM    635  CA  CYX    42      40.364  24.234  35.738  1.00  0.00           C
ATOM    636  HA  CYX    42      40.780  23.415  36.325  1.00  0.00           H
ATOM    637  CB  CYX    42      38.849  24.075  35.847  1.00  0.00           C
ATOM    638  HB2 CYX    42      38.286  24.884  35.381  1.00  0.00           H
ATOM    639  HB3 CYX    42      38.565  23.139  35.365  1.00  0.00           H
ATOM    640  SG  CYX    42      38.116  23.958  37.455  1.00  0.00           S
ATOM    641  C   CYX    42      40.937  23.986  34.293  1.00  0.00           C
ATOM    642  O   CYX    42      41.539  24.807  33.583  1.00  0.00           O
ATOM    643  N   SER    43      40.829  22.760  33.851  1.00  0.00           N
ATOM    644  H   SER    43      40.356  22.132  34.485  1.00  0.00           H
ATOM    645  CA  SER    43      41.370  22.203  32.605  1.00  0.00           C
ATOM    646  HA  SER    43      41.522  22.961  31.835  1.00  0.00           H
ATOM    647  CB  SER    43      42.708  21.555  32.904  1.00  0.00           C
ATOM    648  HB2 SER    43      43.193  21.141  32.020  1.00  0.00           H
ATOM    649  HB3 SER    43      43.420  22.368  33.048  1.00  0.00           H
ATOM    650  OG  SER    43      42.586  20.527  33.869  1.00  0.00           O
ATOM    651  HG  SER    43      42.249  20.936  34.670  1.00  0.00           H
ATOM    652  C   SER    43      40.465  21.195  32.029  1.00  0.00           C
ATOM    653  O   SER    43      39.487  20.682  32.523  1.00  0.00           O
ATOM    654  N   HID    44      40.844  20.828  30.758  1.00  0.00           N
ATOM    655  H   HID    44      41.619  21.331  30.351  1.00  0.00           H
ATOM    656  CA  HID    44      40.170  19.681  30.075  1.00  0.00           C
ATOM    657  HA  HID    44      39.104  19.889  30.167  1.00  0.00           H
ATOM    658  CB  HID    44      40.572  19.681  28.596  1.00  0.00           C
ATOM    659  HB2 HID    44      39.833  19.183  27.968  1.00  0.00           H
ATOM    660  HB3 HID    44      40.699  20.703  28.236  1.00  0.00           H
ATOM    661  CG  HID    44      41.871  19.017  28.348  1.00  0.00           C
ATOM    662  ND1 HID    44      42.164  17.685  28.403  1.00  0.00           N
ATOM    663  HD1 HID    44      41.408  17.051  28.617  1.00  0.00           H
ATOM    664  CE1 HID    44      43.461  17.507  28.209  1.00  0.00           C
ATOM    665  HE1 HID    44      43.987  16.572  28.083  1.00  0.00           H
ATOM    666  NE2 HID    44      44.052  18.698  27.859  1.00  0.00           N
ATOM    667  CD2 HID    44      43.060  19.709  28.099  1.00  0.00           C
ATOM    668  HD2 HID    44      43.082  20.789  28.090  1.00  0.00           H
ATOM    669  C   HID    44      40.277  18.275  30.764  1.00  0.00           C
ATOM    670  O   HID    44      39.810  17.285  30.211  1.00  0.00           O
ATOM    671  N   LEU    45      40.956  18.148  31.891  1.00  0.00           N
ATOM    672  H   LEU    45      41.304  18.994  32.321  1.00  0.00           H
ATOM    673  CA  LEU    45      41.137  16.864  32.616  1.00  0.00           C
ATOM    674  HA  LEU    45      40.453  16.139  32.175  1.00  0.00           H
ATOM    675  CB  LEU    45      42.629  16.525  32.444  1.00  0.00           C
ATOM    676  HB2 LEU    45      43.161  17.361  31.990  1.00  0.00           H
ATOM    677  HB3 LEU    45      43.088  16.190  33.375  1.00  0.00           H
ATOM    678  CG  LEU    45      42.843  15.373  31.465  1.00  0.00           C
ATOM    679  HG  LEU    45      42.128  15.503  30.652  1.00  0.00           H
ATOM    680  CD1 LEU    45      44.309  15.449  31.030  1.00  0.00           C
ATOM    681 HD11 LEU    45      44.937  15.454  31.920  1.00  0.00           H
ATOM    682 HD12 LEU    45      44.599  14.542  30.499  1.00  0.00           H
ATOM    683 HD13 LEU    45      44.519  16.326  30.419  1.00  0.00           H
ATOM    684  CD2 LEU    45      42.426  14.023  32.035  1.00  0.00           C
ATOM    685 HD21 LEU    45      42.924  13.778  32.974  1.00  0.00           H
ATOM    686 HD22 LEU    45      41.343  13.952  32.136  1.00  0.00           H
ATOM    687 HD23 LEU    45      42.581  13.224  31.308  1.00  0.00           H
ATOM    688  C   LEU    45      40.816  16.961  34.127  1.00  0.00           C
ATOM    689  O   LEU    45      40.298  15.997  34.710  1.00  0.00           O
ATOM    690  N   GLU    46      41.123  18.123  34.877  1.00  0.00           N
ATOM    691  H   GLU    46      41.528  18.880  34.344  1.00  0.00           H
ATOM    692  CA  GLU    46      40.964  18.255  36.292  1.00  0.00           C
ATOM    693  HA  GLU    46      39.989  17.832  36.531  1.00  0.00           H
ATOM    694  CB  GLU    46      42.065  17.548  37.100  1.00  0.00           C
ATOM    695  HB2 GLU    46      41.919  17.719  38.166  1.00  0.00           H
ATOM    696  HB3 GLU    46      42.045  16.472  36.922  1.00  0.00           H
ATOM    697  CG  GLU    46      43.551  17.834  36.837  1.00  0.00           C
ATOM    698  HG2 GLU    46      43.729  17.625  35.782  1.00  0.00           H
ATOM    699  HG3 GLU    46      43.700  18.910  36.937  1.00  0.00           H
ATOM    700  CD  GLU    46      44.561  17.103  37.693  1.00  0.00           C
ATOM    701  OE1 GLU    46      44.631  17.501  38.860  1.00  0.00           O
ATOM    702  OE2 GLU    46      45.224  16.095  37.269  1.00  0.00           O
ATOM    703  C   GLU    46      41.096  19.732  36.789  1.00  0.00           C
ATOM    704  O   GLU    46      41.402  20.686  36.091  1.00  0.00           O
ATOM    705  N   CYX    47      40.656  20.050  37.971  1.00  0.00           N
ATOM    706  H   CYX    47      40.252  19.294  38.505  1.00  0.00           H
ATOM    707  CA  CYX    47      40.767  21.362  38.643  1.00  0.00           C
ATOM    708  HA  CYX    47      40.972  22.222  38.008  1.00  0.00           H
ATOM    709  CB  CYX    47      39.435  21.788  39.201  1.00  0.00           C
ATOM    710  HB2 CYX    47      39.142  21.003  39.897  1.00  0.00           H
ATOM    711  HB3 CYX    47      39.575  22.793  39.599  1.00  0.00           H
ATOM    712  SG  CYX    47      38.174  21.927  37.822  1.00  0.00           S
ATOM    713  C   CYX    47      41.911  21.422  39.697  1.00  0.00           C
ATOM    714  O   CYX    47      42.237  20.461  40.325  1.00  0.00           O
ATOM    715  N   ARG    48      42.565  22.591  39.925  1.00  0.00           N
ATOM    716  H   ARG    48      42.267  23.413  39.418  1.00  0.00           H
ATOM    717  CA  ARG    48      43.535  22.765  41.051  1.00  0.00           C
ATOM    718  HA  ARG    48      43.596  21.953  41.776  1.00  0.00           H
ATOM    719  CB  ARG    48      44.899  22.919  40.529  1.00  0.00           C
ATOM    720  HB2 ARG    48      44.914  23.775  39.855  1.00  0.00           H
ATOM    721  HB3 ARG    48      45.528  23.321  41.323  1.00  0.00           H
ATOM    722  CG  ARG    48      45.597  21.580  39.867  1.00  0.00           C
ATOM    723  HG2 ARG    48      45.750  20.868  40.677  1.00  0.00           H
ATOM    724  HG3 ARG    48      45.070  21.150  39.016  1.00  0.00           H
ATOM    725  CD  ARG    48      47.009  21.732  39.277  1.00  0.00           C
ATOM    726  HD2 ARG    48      47.386  20.752  38.981  1.00  0.00           H
ATOM    727  HD3 ARG    48      47.056  22.397  38.415  1.00  0.00           H
ATOM    728  NE  ARG    48      47.962  22.120  40.393  1.00  0.00           N
ATOM    729  HE  ARG    48      47.892  23.085  40.680  1.00  0.00           H
ATOM    730  CZ  ARG    48      48.647  21.342  41.146  1.00  0.00           C
ATOM    731  NH1 ARG    48      49.508  21.904  42.005  1.00  0.00           N
ATOM    732 HH11 ARG    48      49.598  22.893  41.821  1.00  0.00           H
ATOM    733 HH12 ARG    48      50.216  21.296  42.391  1.00  0.00           H
ATOM    734  NH2 ARG    48      48.539  20.095  41.152  1.00  0.00           N
ATOM    735 HH21 ARG    48      47.901  19.624  40.526  1.00  0.00           H
ATOM    736 HH22 ARG    48      49.182  19.456  41.600  1.00  0.00           H
ATOM    737  C   ARG    48      43.044  23.995  41.813  1.00  0.00           C
ATOM    738  O   ARG    48      42.262  24.829  41.313  1.00  0.00           O
ATOM    739  N   THR    49      43.512  24.061  43.046  1.00  0.00           N
ATOM    740  H   THR    49      44.142  23.304  43.269  1.00  0.00           H
ATOM    741  CA  THR    49      43.359  25.219  43.974  1.00  0.00           C
ATOM    742  HA  THR    49      42.624  25.982  43.715  1.00  0.00           H
ATOM    743  CB  THR    49      43.225  24.678  45.436  1.00  0.00           C
ATOM    744  HB  THR    49      43.964  23.891  45.583  1.00  0.00           H
ATOM    745  CG2 THR    49      43.291  25.820  46.442  1.00  0.00           C
ATOM    746 HG21 THR    49      44.246  26.340  46.366  1.00  0.00           H
ATOM    747 HG22 THR    49      42.458  26.513  46.309  1.00  0.00           H
ATOM    748 HG23 THR    49      43.197  25.360  47.425  1.00  0.00           H
ATOM    749  OG1 THR    49      41.949  24.059  45.422  1.00  0.00           O
ATOM    750  HG1 THR    49      41.338  24.796  45.486  1.00  0.00           H
ATOM    751  C   THR    49      44.615  26.095  43.789  1.00  0.00           C
ATOM    752  O   THR    49      45.711  25.559  43.533  1.00  0.00           O
ATOM    753  N   PHE    50      44.497  27.421  43.774  1.00  0.00           N
ATOM    754  H   PHE    50      43.556  27.762  43.914  1.00  0.00           H
ATOM    755  CA  PHE    50      45.576  28.381  43.537  1.00  0.00           C
ATOM    756  HA  PHE    50      46.607  28.031  43.547  1.00  0.00           H
ATOM    757  CB  PHE    50      45.408  29.224  42.271  1.00  0.00           C
ATOM    758  HB2 PHE    50      44.384  29.594  42.198  1.00  0.00           H
ATOM    759  HB3 PHE    50      46.109  30.057  42.315  1.00  0.00           H
ATOM    760  CG  PHE    50      45.872  28.450  41.042  1.00  0.00           C
ATOM    761  CD1 PHE    50      44.936  27.560  40.498  1.00  0.00           C
ATOM    762  HD1 PHE    50      43.966  27.492  40.966  1.00  0.00           H
ATOM    763  CE1 PHE    50      45.287  26.820  39.364  1.00  0.00           C
ATOM    764  HE1 PHE    50      44.607  26.124  38.895  1.00  0.00           H
ATOM    765  CZ  PHE    50      46.586  26.978  38.784  1.00  0.00           C
ATOM    766  HZ  PHE    50      46.801  26.398  37.899  1.00  0.00           H
ATOM    767  CE2 PHE    50      47.550  27.868  39.378  1.00  0.00           C
ATOM    768  HE2 PHE    50      48.485  27.928  38.842  1.00  0.00           H
ATOM    769  CD2 PHE    50      47.155  28.626  40.486  1.00  0.00           C
ATOM    770  HD2 PHE    50      47.832  29.402  40.809  1.00  0.00           H
ATOM    771  C   PHE    50      45.388  29.340  44.765  1.00  0.00           C
ATOM    772  O   PHE    50      44.272  29.872  44.961  1.00  0.00           O
ATOM    773  N   PHE    51      46.415  29.723  45.443  1.00  0.00           N
ATOM    774  H   PHE    51      47.312  29.424  45.086  1.00  0.00           H
ATOM    775  CA  PHE    51      46.446  30.703  46.587  1.00  0.00           C
ATOM    776  HA  PHE    51      45.707  31.501  46.529  1.00  0.00           H
ATOM    777  CB  PHE    51      46.403  29.966  47.982  1.00  0.00           C
ATOM    778  HB2 PHE    51      46.491  30.793  48.686  1.00  0.00           H
ATOM    779  HB3 PHE    51      45.518  29.341  48.101  1.00  0.00           H
ATOM    780  CG  PHE    51      47.518  28.914  48.189  1.00  0.00           C
ATOM    781  CD1 PHE    51      48.603  29.154  49.028  1.00  0.00           C
ATOM    782  HD1 PHE    51      48.707  30.133  49.473  1.00  0.00           H
ATOM    783  CE1 PHE    51      49.523  28.118  49.280  1.00  0.00           C
ATOM    784  HE1 PHE    51      50.438  28.378  49.791  1.00  0.00           H
ATOM    785  CZ  PHE    51      49.404  26.883  48.616  1.00  0.00           C
ATOM    786  HZ  PHE    51      50.092  26.086  48.854  1.00  0.00           H
ATOM    787  CE2 PHE    51      48.428  26.725  47.650  1.00  0.00           C
ATOM    788  HE2 PHE    51      48.362  25.801  47.095  1.00  0.00           H
ATOM    789  CD2 PHE    51      47.431  27.626  47.567  1.00  0.00           C
ATOM    790  HD2 PHE    51      46.677  27.440  46.818  1.00  0.00           H
ATOM    791  C   PHE    51      47.720  31.561  46.657  1.00  0.00           C
ATOM    792  O   PHE    51      48.783  31.250  46.199  1.00  0.00           O
ATOM    793  N   LEU    52      47.472  32.627  47.374  1.00  0.00           N
ATOM    794  H   LEU    52      46.567  32.738  47.809  1.00  0.00           H
ATOM    795  CA  LEU    52      48.461  33.596  47.838  1.00  0.00           C
ATOM    796  HA  LEU    52      49.368  33.311  47.305  1.00  0.00           H
ATOM    797  CB  LEU    52      48.088  35.017  47.598  1.00  0.00           C
ATOM    798  HB2 LEU    52      47.171  35.296  48.119  1.00  0.00           H
ATOM    799  HB3 LEU    52      48.828  35.701  48.016  1.00  0.00           H
ATOM    800  CG  LEU    52      47.808  35.459  46.107  1.00  0.00           C
ATOM    801  HG  LEU    52      46.883  34.968  45.804  1.00  0.00           H
ATOM    802  CD1 LEU    52      47.823  36.936  45.950  1.00  0.00           C
ATOM    803 HD11 LEU    52      48.868  37.201  45.792  1.00  0.00           H
ATOM    804 HD12 LEU    52      47.374  37.151  44.980  1.00  0.00           H
ATOM    805 HD13 LEU    52      47.224  37.458  46.698  1.00  0.00           H
ATOM    806  CD2 LEU    52      48.888  34.820  45.184  1.00  0.00           C
ATOM    807 HD21 LEU    52      49.871  34.854  45.654  1.00  0.00           H
ATOM    808 HD22 LEU    52      48.565  33.800  44.980  1.00  0.00           H
ATOM    809 HD23 LEU    52      48.875  35.348  44.231  1.00  0.00           H
ATOM    810  C   LEU    52      48.750  33.382  49.311  1.00  0.00           C
ATOM    811  O   LEU    52      47.901  33.084  50.121  1.00  0.00           O
ATOM    812  N   THR    53      50.025  33.383  49.643  1.00  0.00           N
ATOM    813  H   THR    53      50.707  33.535  48.913  1.00  0.00           H
ATOM    814  CA  THR    53      50.523  33.091  51.036  1.00  0.00           C
ATOM    815  HA  THR    53      49.758  33.375  51.760  1.00  0.00           H
ATOM    816  CB  THR    53      50.807  31.578  51.246  1.00  0.00           C
ATOM    817  HB  THR    53      49.854  31.099  51.022  1.00  0.00           H
ATOM    818  CG2 THR    53      51.956  30.843  50.519  1.00  0.00           C
ATOM    819 HG21 THR    53      52.038  29.910  51.077  1.00  0.00           H
ATOM    820 HG22 THR    53      51.572  30.460  49.574  1.00  0.00           H
ATOM    821 HG23 THR    53      52.818  31.467  50.283  1.00  0.00           H
ATOM    822  OG1 THR    53      51.143  31.386  52.603  1.00  0.00           O
ATOM    823  HG1 THR    53      50.428  31.278  53.234  1.00  0.00           H
ATOM    824  C   THR    53      51.736  33.904  51.285  1.00  0.00           C
ATOM    825  O   THR    53      52.550  34.224  50.403  1.00  0.00           O
ATOM    826  N   GLN    54      51.927  34.338  52.502  1.00  0.00           N
ATOM    827  H   GLN    54      51.235  34.123  53.205  1.00  0.00           H
ATOM    828  CA  GLN    54      53.161  34.892  53.055  1.00  0.00           C
ATOM    829  HA  GLN    54      53.478  35.834  52.607  1.00  0.00           H
ATOM    830  CB  GLN    54      52.836  35.547  54.468  1.00  0.00           C
ATOM    831  HB2 GLN    54      52.480  34.804  55.182  1.00  0.00           H
ATOM    832  HB3 GLN    54      53.818  35.942  54.723  1.00  0.00           H
ATOM    833  CG  GLN    54      51.793  36.773  54.316  1.00  0.00           C
ATOM    834  HG2 GLN    54      50.851  36.488  53.849  1.00  0.00           H
ATOM    835  HG3 GLN    54      51.571  37.047  55.347  1.00  0.00           H
ATOM    836  CD  GLN    54      52.230  37.991  53.536  1.00  0.00           C
ATOM    837  OE1 GLN    54      53.271  38.079  52.904  1.00  0.00           O
ATOM    838  NE2 GLN    54      51.360  38.963  53.539  1.00  0.00           N
ATOM    839 HE21 GLN    54      50.706  38.818  54.295  1.00  0.00           H
ATOM    840 HE22 GLN    54      51.800  39.860  53.379  1.00  0.00           H
ATOM    841  C   GLN    54      54.344  33.912  53.233  1.00  0.00           C
ATOM    842  O   GLN    54      55.473  34.389  53.407  1.00  0.00           O
ATOM    843  N   GLY    55      54.090  32.596  53.119  1.00  0.00           N
ATOM    844  H   GLY    55      53.168  32.373  52.771  1.00  0.00           H
ATOM    845  CA  GLY    55      54.942  31.368  53.393  1.00  0.00           C
ATOM    846  HA2 GLY    55      54.448  30.513  52.933  1.00  0.00           H
ATOM    847  HA3 GLY    55      55.929  31.403  52.931  1.00  0.00           H
ATOM    848  C   GLY    55      54.983  31.082  54.864  1.00  0.00           C
ATOM    849  O   GLY    55      56.019  30.935  55.534  1.00  0.00           O
ATOM    850  N   ALA    56      53.770  31.103  55.448  1.00  0.00           N
ATOM    851  H   ALA    56      52.929  31.398  54.972  1.00  0.00           H
ATOM    852  CA  ALA    56      53.540  30.961  56.880  1.00  0.00           C
ATOM    853  HA  ALA    56      54.475  30.720  57.385  1.00  0.00           H
ATOM    854  CB  ALA    56      52.910  32.247  57.412  1.00  0.00           C
ATOM    855  HB1 ALA    56      51.913  32.436  57.015  1.00  0.00           H
ATOM    856  HB2 ALA    56      52.836  32.036  58.480  1.00  0.00           H
ATOM    857  HB3 ALA    56      53.693  32.992  57.268  1.00  0.00           H
ATOM    858  C   ALA    56      52.580  29.695  57.057  1.00  0.00           C
ATOM    859  O   ALA    56      51.685  29.555  56.191  1.00  0.00           O
ATOM    860  N   LEU    57      52.620  28.977  58.200  1.00  0.00           N
ATOM    861  H   LEU    57      53.232  29.298  58.937  1.00  0.00           H
ATOM    862  CA  LEU    57      51.726  27.857  58.510  1.00  0.00           C
ATOM    863  HA  LEU    57      51.245  27.535  57.587  1.00  0.00           H
ATOM    864  CB  LEU    57      52.560  26.721  59.133  1.00  0.00           C
ATOM    865  HB2 LEU    57      52.999  27.076  60.066  1.00  0.00           H
ATOM    866  HB3 LEU    57      51.801  25.999  59.434  1.00  0.00           H
ATOM    867  CG  LEU    57      53.646  26.006  58.354  1.00  0.00           C
ATOM    868  HG  LEU    57      54.465  26.699  58.166  1.00  0.00           H
ATOM    869  CD1 LEU    57      54.304  24.838  59.117  1.00  0.00           C
ATOM    870 HD11 LEU    57      54.832  25.247  59.978  1.00  0.00           H
ATOM    871 HD12 LEU    57      53.538  24.326  59.699  1.00  0.00           H
ATOM    872 HD13 LEU    57      54.821  24.128  58.472  1.00  0.00           H
ATOM    873  CD2 LEU    57      52.983  25.359  57.118  1.00  0.00           C
ATOM    874 HD21 LEU    57      53.766  24.950  56.481  1.00  0.00           H
ATOM    875 HD22 LEU    57      52.282  24.594  57.455  1.00  0.00           H
ATOM    876 HD23 LEU    57      52.584  26.151  56.484  1.00  0.00           H
ATOM    877  C   LEU    57      50.633  28.174  59.590  1.00  0.00           C
ATOM    878  O   LEU    57      50.761  29.082  60.412  1.00  0.00           O
ATOM    879  N   LEU    58      49.489  27.447  59.538  1.00  0.00           N
ATOM    880  H   LEU    58      49.490  26.574  59.029  1.00  0.00           H
ATOM    881  CA  LEU    58      48.452  27.597  60.558  1.00  0.00           C
ATOM    882  HA  LEU    58      48.312  28.675  60.651  1.00  0.00           H
ATOM    883  CB  LEU    58      47.196  26.870  60.113  1.00  0.00           C
ATOM    884  HB2 LEU    58      47.492  25.854  59.855  1.00  0.00           H
ATOM    885  HB3 LEU    58      46.477  26.761  60.925  1.00  0.00           H
ATOM    886  CG  LEU    58      46.431  27.476  58.947  1.00  0.00           C
ATOM    887  HG  LEU    58      47.017  27.782  58.081  1.00  0.00           H
ATOM    888  CD1 LEU    58      45.571  26.368  58.326  1.00  0.00           C
ATOM    889 HD11 LEU    58      46.287  25.656  57.914  1.00  0.00           H
ATOM    890 HD12 LEU    58      44.886  25.969  59.074  1.00  0.00           H
ATOM    891 HD13 LEU    58      44.948  26.739  57.512  1.00  0.00           H
ATOM    892  CD2 LEU    58      45.648  28.737  59.337  1.00  0.00           C
ATOM    893 HD21 LEU    58      46.313  29.480  59.778  1.00  0.00           H
ATOM    894 HD22 LEU    58      45.211  29.134  58.421  1.00  0.00           H
ATOM    895 HD23 LEU    58      44.916  28.430  60.083  1.00  0.00           H
ATOM    896  C   LEU    58      48.898  26.985  61.884  1.00  0.00           C
ATOM    897  O   LEU    58      49.461  25.906  61.978  1.00  0.00           O
ATOM    898  N   ASN    59      48.561  27.736  62.969  1.00  0.00           N
ATOM    899  H   ASN    59      47.944  28.513  62.781  1.00  0.00           H
ATOM    900  CA  ASN    59      48.772  27.476  64.381  1.00  0.00           C
ATOM    901  HA  ASN    59      48.505  28.326  65.009  1.00  0.00           H
ATOM    902  CB  ASN    59      47.940  26.253  64.814  1.00  0.00           C
ATOM    903  HB2 ASN    59      48.119  25.438  64.114  1.00  0.00           H
ATOM    904  HB3 ASN    59      48.228  25.985  65.830  1.00  0.00           H
ATOM    905  CG  ASN    59      46.531  26.516  64.795  1.00  0.00           C
ATOM    906  OD1 ASN    59      46.017  27.381  65.515  1.00  0.00           O
ATOM    907  ND2 ASN    59      45.856  25.766  63.975  1.00  0.00           N
ATOM    908 HD21 ASN    59      44.845  25.784  63.985  1.00  0.00           H
ATOM    909 HD22 ASN    59      46.286  25.091  63.358  1.00  0.00           H
ATOM    910  C   ASN    59      50.269  27.335  64.830  1.00  0.00           C
ATOM    911  O   ASN    59      50.536  26.880  65.913  1.00  0.00           O
ATOM    912  N   ASP    60      51.250  27.776  64.012  1.00  0.00           N
ATOM    913  H   ASP    60      50.960  28.101  63.101  1.00  0.00           H
ATOM    914  CA  ASP    60      52.664  27.795  64.324  1.00  0.00           C
ATOM    915  HA  ASP    60      52.879  26.770  64.629  1.00  0.00           H
ATOM    916  CB  ASP    60      53.471  27.768  63.002  1.00  0.00           C
ATOM    917  HB2 ASP    60      53.387  26.749  62.624  1.00  0.00           H
ATOM    918  HB3 ASP    60      52.980  28.497  62.356  1.00  0.00           H
ATOM    919  CG  ASP    60      54.969  28.173  62.937  1.00  0.00           C
ATOM    920  OD1 ASP    60      55.628  28.210  64.018  1.00  0.00           O
ATOM    921  OD2 ASP    60      55.563  28.247  61.806  1.00  0.00           O
ATOM    922  C   ASP    60      53.046  28.978  65.310  1.00  0.00           C
ATOM    923  O   ASP    60      52.578  30.103  65.191  1.00  0.00           O
ATOM    924  N   LYS    61      53.902  28.641  66.290  1.00  0.00           N
ATOM    925  H   LYS    61      54.299  27.714  66.324  1.00  0.00           H
ATOM    926  CA  LYS    61      54.261  29.581  67.377  1.00  0.00           C
ATOM    927  HA  LYS    61      53.344  30.124  67.608  1.00  0.00           H
ATOM    928  CB  LYS    61      54.628  28.702  68.623  1.00  0.00           C
ATOM    929  HB2 LYS    61      55.335  27.952  68.267  1.00  0.00           H
ATOM    930  HB3 LYS    61      55.023  29.384  69.376  1.00  0.00           H
ATOM    931  CG  LYS    61      53.386  27.918  69.165  1.00  0.00           C
ATOM    932  HG2 LYS    61      52.618  28.512  69.660  1.00  0.00           H
ATOM    933  HG3 LYS    61      52.894  27.280  68.432  1.00  0.00           H
ATOM    934  CD  LYS    61      53.918  27.094  70.376  1.00  0.00           C
ATOM    935  HD2 LYS    61      54.616  26.334  70.025  1.00  0.00           H
ATOM    936  HD3 LYS    61      54.480  27.730  71.061  1.00  0.00           H
ATOM    937  CE  LYS    61      52.770  26.385  71.086  1.00  0.00           C
ATOM    938  HE2 LYS    61      51.972  27.037  71.440  1.00  0.00           H
ATOM    939  HE3 LYS    61      52.315  25.639  70.434  1.00  0.00           H
ATOM    940  NZ  LYS    61      53.079  25.726  72.337  1.00  0.00           N
ATOM    941  HZ1 LYS    61      53.612  24.869  72.315  1.00  0.00           H
ATOM    942  HZ2 LYS    61      53.504  26.356  73.003  1.00  0.00           H
ATOM    943  HZ3 LYS    61      52.202  25.471  72.768  1.00  0.00           H
ATOM    944  C   LYS    61      55.311  30.595  67.036  1.00  0.00           C
ATOM    945  O   LYS    61      55.291  31.702  67.668  1.00  0.00           O
ATOM    946  N   HIP    62      56.301  30.304  66.176  1.00  0.00           N
ATOM    947  H   HIP    62      56.119  29.395  65.775  1.00  0.00           H
ATOM    948  CA  HIP    62      57.422  31.110  65.706  1.00  0.00           C
ATOM    949  HA  HIP    62      57.704  31.752  66.541  1.00  0.00           H
ATOM    950  CB  HIP    62      58.586  30.220  65.225  1.00  0.00           C
ATOM    951  HB2 HIP    62      59.429  30.641  65.771  1.00  0.00           H
ATOM    952  HB3 HIP    62      58.436  29.254  65.706  1.00  0.00           H
ATOM    953  CG  HIP    62      58.869  30.089  63.773  1.00  0.00           C
ATOM    954  ND1 HIP    62      57.886  29.568  62.945  1.00  0.00           N
ATOM    955  HD1 HIP    62      57.099  29.022  63.263  1.00  0.00           H
ATOM    956  CE1 HIP    62      58.434  29.631  61.679  1.00  0.00           C
ATOM    957  HE1 HIP    62      57.968  29.212  60.800  1.00  0.00           H
ATOM    958  NE2 HIP    62      59.687  30.161  61.775  1.00  0.00           N
ATOM    959  HE2 HIP    62      60.221  30.549  61.012  1.00  0.00           H
ATOM    960  CD2 HIP    62      60.015  30.469  63.067  1.00  0.00           C
ATOM    961  HD2 HIP    62      60.927  30.964  63.363  1.00  0.00           H
ATOM    962  C   HIP    62      56.901  32.114  64.672  1.00  0.00           C
ATOM    963  O   HIP    62      55.824  32.007  64.083  1.00  0.00           O
ATOM    964  N   SER    63      57.647  33.138  64.455  1.00  0.00           N
ATOM    965  H   SER    63      58.502  33.244  64.981  1.00  0.00           H
ATOM    966  CA  SER    63      57.289  34.208  63.519  1.00  0.00           C
ATOM    967  HA  SER    63      56.216  34.117  63.351  1.00  0.00           H
ATOM    968  CB  SER    63      57.755  35.530  64.110  1.00  0.00           C
ATOM    969  HB2 SER    63      57.244  35.855  65.017  1.00  0.00           H
ATOM    970  HB3 SER    63      58.789  35.416  64.436  1.00  0.00           H
ATOM    971  OG  SER    63      57.520  36.611  63.151  1.00  0.00           O
ATOM    972  HG  SER    63      58.023  37.389  63.406  1.00  0.00           H
ATOM    973  C   SER    63      57.937  34.019  62.140  1.00  0.00           C
ATOM    974  O   SER    63      59.090  33.567  62.009  1.00  0.00           O
ATOM    975  N   ASN    64      57.201  34.350  61.085  1.00  0.00           N
ATOM    976  H   ASN    64      56.288  34.751  61.245  1.00  0.00           H
ATOM    977  CA  ASN    64      57.745  34.318  59.719  1.00  0.00           C
ATOM    978  HA  ASN    64      58.401  33.449  59.786  1.00  0.00           H
ATOM    979  CB  ASN    64      56.628  33.973  58.664  1.00  0.00           C
ATOM    980  HB2 ASN    64      56.108  33.080  59.013  1.00  0.00           H
ATOM    981  HB3 ASN    64      55.917  34.798  58.638  1.00  0.00           H
ATOM    982  CG  ASN    64      57.089  33.813  57.237  1.00  0.00           C
ATOM    983  OD1 ASN    64      58.176  33.342  56.896  1.00  0.00           O
ATOM    984  ND2 ASN    64      56.293  34.277  56.314  1.00  0.00           N
ATOM    985 HD21 ASN    64      56.452  34.020  55.350  1.00  0.00           H
ATOM    986 HD22 ASN    64      55.377  34.662  56.498  1.00  0.00           H
ATOM    987  C   ASN    64      58.643  35.542  59.422  1.00  0.00           C
ATOM    988  O   ASN    64      59.720  35.377  58.863  1.00  0.00           O
ATOM    989  N   GLY    65      58.235  36.754  59.797  1.00  0.00           N
ATOM    990  H   GLY    65      57.333  36.910  60.224  1.00  0.00           H
ATOM    991  CA  GLY    65      58.928  38.005  59.541  1.00  0.00           C
ATOM    992  HA2 GLY    65      59.175  38.583  60.431  1.00  0.00           H
ATOM    993  HA3 GLY    65      59.818  37.962  58.912  1.00  0.00           H
ATOM    994  C   GLY    65      58.096  39.026  58.783  1.00  0.00           C
ATOM    995  O   GLY    65      57.700  40.046  59.385  1.00  0.00           O
ATOM    996  N   THR    66      57.947  38.783  57.470  1.00  0.00           N
ATOM    997  H   THR    66      58.215  37.857  57.173  1.00  0.00           H
ATOM    998  CA  THR    66      57.031  39.654  56.642  1.00  0.00           C
ATOM    999  HA  THR    66      57.324  40.693  56.784  1.00  0.00           H
ATOM   1000  CB  THR    66      57.183  39.246  55.187  1.00  0.00           C
ATOM   1001  HB  THR    66      58.262  39.195  55.043  1.00  0.00           H
ATOM   1002  CG2 THR    66      56.617  37.923  54.683  1.00  0.00           C
ATOM   1003 HG21 THR    66      55.674  38.116  54.170  1.00  0.00           H
ATOM   1004 HG22 THR    66      57.289  37.390  54.010  1.00  0.00           H
ATOM   1005 HG23 THR    66      56.328  37.186  55.432  1.00  0.00           H
ATOM   1006  OG1 THR    66      56.696  40.299  54.376  1.00  0.00           O
ATOM   1007  HG1 THR    66      57.298  41.046  54.420  1.00  0.00           H
ATOM   1008  C   THR    66      55.580  39.527  57.088  1.00  0.00           C
ATOM   1009  O   THR    66      55.128  38.490  57.497  1.00  0.00           O
ATOM   1010  N   VAL    67      54.787  40.565  56.747  1.00  0.00           N
ATOM   1011  H   VAL    67      55.145  41.333  56.197  1.00  0.00           H
ATOM   1012  CA  VAL    67      53.293  40.566  56.953  1.00  0.00           C
ATOM   1013  HA  VAL    67      53.049  39.525  56.743  1.00  0.00           H
ATOM   1014  CB  VAL    67      52.925  40.878  58.430  1.00  0.00           C
ATOM   1015  HB  VAL    67      53.508  40.135  58.974  1.00  0.00           H
ATOM   1016  CG1 VAL    67      53.137  42.307  58.913  1.00  0.00           C
ATOM   1017 HG11 VAL    67      52.486  42.961  58.332  1.00  0.00           H
ATOM   1018 HG12 VAL    67      52.880  42.352  59.972  1.00  0.00           H
ATOM   1019 HG13 VAL    67      54.171  42.638  58.827  1.00  0.00           H
ATOM   1020  CG2 VAL    67      51.423  40.636  58.807  1.00  0.00           C
ATOM   1021 HG21 VAL    67      51.142  40.783  59.850  1.00  0.00           H
ATOM   1022 HG22 VAL    67      50.763  41.211  58.157  1.00  0.00           H
ATOM   1023 HG23 VAL    67      51.194  39.570  58.815  1.00  0.00           H
ATOM   1024  C   VAL    67      52.403  41.289  55.997  1.00  0.00           C
ATOM   1025  O   VAL    67      51.339  40.739  55.765  1.00  0.00           O
ATOM   1026  N   LYS    68      52.903  42.352  55.354  1.00  0.00           N
ATOM   1027  H   LYS    68      53.804  42.692  55.658  1.00  0.00           H
ATOM   1028  CA  LYS    68      52.083  43.255  54.570  1.00  0.00           C
ATOM   1029  HA  LYS    68      51.226  43.516  55.190  1.00  0.00           H
ATOM   1030  CB  LYS    68      52.721  44.563  54.083  1.00  0.00           C
ATOM   1031  HB2 LYS    68      52.017  45.188  53.535  1.00  0.00           H
ATOM   1032  HB3 LYS    68      53.109  45.104  54.944  1.00  0.00           H
ATOM   1033  CG  LYS    68      53.970  44.349  53.196  1.00  0.00           C
ATOM   1034  HG2 LYS    68      54.686  43.639  53.611  1.00  0.00           H
ATOM   1035  HG3 LYS    68      53.617  43.867  52.284  1.00  0.00           H
ATOM   1036  CD  LYS    68      54.833  45.580  52.887  1.00  0.00           C
ATOM   1037  HD2 LYS    68      55.375  45.883  53.782  1.00  0.00           H
ATOM   1038  HD3 LYS    68      55.411  45.309  52.003  1.00  0.00           H
ATOM   1039  CE  LYS    68      53.886  46.580  52.329  1.00  0.00           C
ATOM   1040  HE2 LYS    68      53.333  46.138  51.501  1.00  0.00           H
ATOM   1041  HE3 LYS    68      53.177  46.813  53.122  1.00  0.00           H
ATOM   1042  NZ  LYS    68      54.569  47.749  51.848  1.00  0.00           N
ATOM   1043  HZ1 LYS    68      55.178  47.533  51.071  1.00  0.00           H
ATOM   1044  HZ2 LYS    68      53.865  48.356  51.456  1.00  0.00           H
ATOM   1045  HZ3 LYS    68      55.008  48.232  52.619  1.00  0.00           H
ATOM   1046  C   LYS    68      51.462  42.503  53.360  1.00  0.00           C
ATOM   1047  O   LYS    68      52.219  41.725  52.775  1.00  0.00           O
ATOM   1048  N   ASP    69      50.206  42.758  53.047  1.00  0.00           N
ATOM   1049  H   ASP    69      49.662  43.446  53.549  1.00  0.00           H
ATOM   1050  CA  ASP    69      49.536  42.006  51.977  1.00  0.00           C
ATOM   1051  HA  ASP    69      49.702  40.943  52.150  1.00  0.00           H
ATOM   1052  CB  ASP    69      48.071  42.495  52.016  1.00  0.00           C
ATOM   1053  HB2 ASP    69      47.482  41.765  51.462  1.00  0.00           H
ATOM   1054  HB3 ASP    69      47.635  42.448  53.015  1.00  0.00           H
ATOM   1055  CG  ASP    69      47.714  43.978  51.600  1.00  0.00           C
ATOM   1056  OD1 ASP    69      46.540  44.265  51.324  1.00  0.00           O
ATOM   1057  OD2 ASP    69      48.603  44.856  51.592  1.00  0.00           O
ATOM   1058  C   ASP    69      50.068  42.297  50.467  1.00  0.00           C
ATOM   1059  O   ASP    69      49.732  41.484  49.527  1.00  0.00           O
ATOM   1060  N   ARG    70      50.994  43.271  50.259  1.00  0.00           N
ATOM   1061  H   ARG    70      51.281  43.829  51.050  1.00  0.00           H
ATOM   1062  CA  ARG    70      51.752  43.457  49.002  1.00  0.00           C
ATOM   1063  HA  ARG    70      51.421  42.672  48.320  1.00  0.00           H
ATOM   1064  CB  ARG    70      51.499  44.854  48.362  1.00  0.00           C
ATOM   1065  HB2 ARG    70      51.781  45.670  49.027  1.00  0.00           H
ATOM   1066  HB3 ARG    70      52.227  44.895  47.551  1.00  0.00           H
ATOM   1067  CG  ARG    70      50.033  44.884  47.879  1.00  0.00           C
ATOM   1068  HG2 ARG    70      49.631  43.973  47.435  1.00  0.00           H
ATOM   1069  HG3 ARG    70      49.508  45.166  48.791  1.00  0.00           H
ATOM   1070  CD  ARG    70      49.786  46.068  46.935  1.00  0.00           C
ATOM   1071  HD2 ARG    70      50.455  45.949  46.084  1.00  0.00           H
ATOM   1072  HD3 ARG    70      48.810  45.981  46.457  1.00  0.00           H
ATOM   1073  NE  ARG    70      50.005  47.386  47.485  1.00  0.00           N
ATOM   1074  HE  ARG    70      50.868  47.834  47.209  1.00  0.00           H
ATOM   1075  CZ  ARG    70      49.164  48.097  48.186  1.00  0.00           C
ATOM   1076  NH1 ARG    70      49.257  49.297  48.600  1.00  0.00           N
ATOM   1077 HH11 ARG    70      49.991  49.839  48.167  1.00  0.00           H
ATOM   1078 HH12 ARG    70      48.511  49.882  48.948  1.00  0.00           H
ATOM   1079  NH2 ARG    70      48.015  47.556  48.530  1.00  0.00           N
ATOM   1080 HH21 ARG    70      47.750  46.612  48.290  1.00  0.00           H
ATOM   1081 HH22 ARG    70      47.378  48.059  49.132  1.00  0.00           H
ATOM   1082  C   ARG    70      53.315  43.274  49.139  1.00  0.00           C
ATOM   1083  O   ARG    70      54.057  43.857  48.326  1.00  0.00           O
ATOM   1084  N   SER    71      53.741  42.455  50.086  1.00  0.00           N
ATOM   1085  H   SER    71      52.993  41.986  50.574  1.00  0.00           H
ATOM   1086  CA  SER    71      55.116  42.114  50.386  1.00  0.00           C
ATOM   1087  HA  SER    71      55.620  42.972  50.829  1.00  0.00           H
ATOM   1088  CB  SER    71      55.094  41.019  51.474  1.00  0.00           C
ATOM   1089  HB2 SER    71      54.609  41.394  52.374  1.00  0.00           H
ATOM   1090  HB3 SER    71      54.476  40.193  51.121  1.00  0.00           H
ATOM   1091  OG  SER    71      56.396  40.594  51.742  1.00  0.00           O
ATOM   1092  HG  SER    71      56.422  40.227  52.628  1.00  0.00           H
ATOM   1093  C   SER    71      55.956  41.612  49.214  1.00  0.00           C
ATOM   1094  O   SER    71      55.432  40.848  48.369  1.00  0.00           O
ATOM   1095  N   PRO    72      57.252  41.978  49.059  1.00  0.00           N
ATOM   1096  CD  PRO    72      57.851  43.176  49.566  1.00  0.00           C
ATOM   1097  HD2 PRO    72      58.064  43.005  50.620  1.00  0.00           H
ATOM   1098  HD3 PRO    72      57.129  43.984  49.448  1.00  0.00           H
ATOM   1099  CG  PRO    72      59.083  43.401  48.703  1.00  0.00           C
ATOM   1100  HG2 PRO    72      59.904  43.691  49.359  1.00  0.00           H
ATOM   1101  HG3 PRO    72      58.795  44.207  48.028  1.00  0.00           H
ATOM   1102  CB  PRO    72      59.379  42.077  47.936  1.00  0.00           C
ATOM   1103  HB2 PRO    72      60.174  41.537  48.451  1.00  0.00           H
ATOM   1104  HB3 PRO    72      59.549  42.343  46.892  1.00  0.00           H
ATOM   1105  CA  PRO    72      58.065  41.349  48.003  1.00  0.00           C
ATOM   1106  HA  PRO    72      57.579  41.483  47.036  1.00  0.00           H
ATOM   1107  C   PRO    72      58.327  39.841  48.130  1.00  0.00           C
ATOM   1108  O   PRO    72      58.763  39.107  47.222  1.00  0.00           O
ATOM   1109  N   HID    73      57.977  39.344  49.333  1.00  0.00           N
ATOM   1110  H   HID    73      57.706  39.961  50.085  1.00  0.00           H
ATOM   1111  CA  HID    73      58.047  37.900  49.601  1.00  0.00           C
ATOM   1112  HA  HID    73      58.848  37.490  48.987  1.00  0.00           H
ATOM   1113  CB  HID    73      58.372  37.664  51.089  1.00  0.00           C
ATOM   1114  HB2 HID    73      57.562  38.041  51.713  1.00  0.00           H
ATOM   1115  HB3 HID    73      58.432  36.582  51.213  1.00  0.00           H
ATOM   1116  CG  HID    73      59.679  38.267  51.512  1.00  0.00           C
ATOM   1117  ND1 HID    73      60.944  37.779  51.253  1.00  0.00           N
ATOM   1118  HD1 HID    73      61.104  36.924  50.740  1.00  0.00           H
ATOM   1119  CE1 HID    73      61.883  38.600  51.800  1.00  0.00           C
ATOM   1120  HE1 HID    73      62.941  38.391  51.723  1.00  0.00           H
ATOM   1121  NE2 HID    73      61.252  39.535  52.457  1.00  0.00           N
ATOM   1122  CD2 HID    73      59.877  39.376  52.307  1.00  0.00           C
ATOM   1123  HD2 HID    73      59.028  39.960  52.628  1.00  0.00           H
ATOM   1124  C   HID    73      56.722  37.143  49.187  1.00  0.00           C
ATOM   1125  O   HID    73      56.668  35.923  49.094  1.00  0.00           O
ATOM   1126  N   ARG    74      55.597  37.916  49.048  1.00  0.00           N
ATOM   1127  H   ARG    74      55.661  38.923  49.044  1.00  0.00           H
ATOM   1128  CA  ARG    74      54.260  37.238  48.959  1.00  0.00           C
ATOM   1129  HA  ARG    74      54.203  36.434  49.693  1.00  0.00           H
ATOM   1130  CB  ARG    74      53.108  38.199  49.214  1.00  0.00           C
ATOM   1131  HB2 ARG    74      53.394  38.728  50.124  1.00  0.00           H
ATOM   1132  HB3 ARG    74      52.926  38.857  48.365  1.00  0.00           H
ATOM   1133  CG  ARG    74      51.657  37.640  49.536  1.00  0.00           C
ATOM   1134  HG2 ARG    74      51.269  36.951  48.787  1.00  0.00           H
ATOM   1135  HG3 ARG    74      51.862  37.032  50.417  1.00  0.00           H
ATOM   1136  CD  ARG    74      50.569  38.675  49.774  1.00  0.00           C
ATOM   1137  HD2 ARG    74      50.820  39.393  50.556  1.00  0.00           H
ATOM   1138  HD3 ARG    74      50.504  39.219  48.832  1.00  0.00           H
ATOM   1139  NE  ARG    74      49.267  38.060  49.969  1.00  0.00           N
ATOM   1140  HE  ARG    74      49.190  37.213  50.514  1.00  0.00           H
ATOM   1141  CZ  ARG    74      48.053  38.501  49.579  1.00  0.00           C
ATOM   1142  NH1 ARG    74      47.040  37.750  49.788  1.00  0.00           N
ATOM   1143 HH11 ARG    74      47.135  36.807  50.138  1.00  0.00           H
ATOM   1144 HH12 ARG    74      46.158  37.980  49.355  1.00  0.00           H
ATOM   1145  NH2 ARG    74      47.850  39.708  49.092  1.00  0.00           N
ATOM   1146 HH21 ARG    74      48.537  40.437  49.227  1.00  0.00           H
ATOM   1147 HH22 ARG    74      46.881  39.866  48.855  1.00  0.00           H
ATOM   1148  C   ARG    74      54.135  36.511  47.558  1.00  0.00           C
ATOM   1149  O   ARG    74      54.783  36.963  46.519  1.00  0.00           O
ATOM   1150  N   THR    75      53.564  35.329  47.591  1.00  0.00           N
ATOM   1151  H   THR    75      53.206  35.018  48.483  1.00  0.00           H
ATOM   1152  CA  THR    75      53.760  34.336  46.511  1.00  0.00           C
ATOM   1153  HA  THR    75      54.144  34.838  45.623  1.00  0.00           H
ATOM   1154  CB  THR    75      54.871  33.320  46.946  1.00  0.00           C
ATOM   1155  HB  THR    75      54.795  33.224  48.029  1.00  0.00           H
ATOM   1156  CG2 THR    75      54.910  31.855  46.406  1.00  0.00           C
ATOM   1157 HG21 THR    75      53.904  31.445  46.492  1.00  0.00           H
ATOM   1158 HG22 THR    75      55.247  31.809  45.370  1.00  0.00           H
ATOM   1159 HG23 THR    75      55.649  31.224  46.901  1.00  0.00           H
ATOM   1160  OG1 THR    75      56.121  33.972  46.588  1.00  0.00           O
ATOM   1161  HG1 THR    75      56.211  34.839  46.988  1.00  0.00           H
ATOM   1162  C   THR    75      52.517  33.582  46.057  1.00  0.00           C
ATOM   1163  O   THR    75      51.782  33.159  46.950  1.00  0.00           O
ATOM   1164  N   LEU    76      52.353  33.439  44.748  1.00  0.00           N
ATOM   1165  H   LEU    76      53.112  33.721  44.145  1.00  0.00           H
ATOM   1166  CA  LEU    76      51.392  32.501  44.091  1.00  0.00           C
ATOM   1167  HA  LEU    76      50.496  32.522  44.711  1.00  0.00           H
ATOM   1168  CB  LEU    76      51.096  33.048  42.678  1.00  0.00           C
ATOM   1169  HB2 LEU    76      50.619  34.028  42.676  1.00  0.00           H
ATOM   1170  HB3 LEU    76      52.075  33.116  42.206  1.00  0.00           H
ATOM   1171  CG  LEU    76      50.155  32.068  41.748  1.00  0.00           C
ATOM   1172  HG  LEU    76      50.589  31.080  41.596  1.00  0.00           H
ATOM   1173  CD1 LEU    76      48.798  31.637  42.290  1.00  0.00           C
ATOM   1174 HD11 LEU    76      48.295  32.558  42.582  1.00  0.00           H
ATOM   1175 HD12 LEU    76      48.254  31.077  41.529  1.00  0.00           H
ATOM   1176 HD13 LEU    76      48.864  31.028  43.192  1.00  0.00           H
ATOM   1177  CD2 LEU    76      50.139  32.786  40.457  1.00  0.00           C
ATOM   1178 HD21 LEU    76      51.109  33.125  40.092  1.00  0.00           H
ATOM   1179 HD22 LEU    76      49.870  32.155  39.610  1.00  0.00           H
ATOM   1180 HD23 LEU    76      49.519  33.682  40.429  1.00  0.00           H
ATOM   1181  C   LEU    76      51.882  31.044  44.130  1.00  0.00           C
ATOM   1182  O   LEU    76      52.817  30.733  43.412  1.00  0.00           O
ATOM   1183  N   MET    77      51.186  30.120  44.879  1.00  0.00           N
ATOM   1184  H   MET    77      50.307  30.420  45.277  1.00  0.00           H
ATOM   1185  CA  MET    77      51.288  28.640  44.879  1.00  0.00           C
ATOM   1186  HA  MET    77      52.106  28.416  44.195  1.00  0.00           H
ATOM   1187  CB  MET    77      51.639  28.005  46.232  1.00  0.00           C
ATOM   1188  HB2 MET    77      50.769  28.165  46.870  1.00  0.00           H
ATOM   1189  HB3 MET    77      51.566  26.934  46.051  1.00  0.00           H
ATOM   1190  CG  MET    77      52.872  28.540  46.975  1.00  0.00           C
ATOM   1191  HG2 MET    77      53.716  28.510  46.286  1.00  0.00           H
ATOM   1192  HG3 MET    77      52.760  29.555  47.358  1.00  0.00           H
ATOM   1193  SD  MET    77      53.489  27.514  48.416  1.00  0.00           S
ATOM   1194  CE  MET    77      54.152  26.032  47.541  1.00  0.00           C
ATOM   1195  HE1 MET    77      53.539  25.480  46.828  1.00  0.00           H
ATOM   1196  HE2 MET    77      55.004  26.370  46.949  1.00  0.00           H
ATOM   1197  HE3 MET    77      54.479  25.293  48.272  1.00  0.00           H
ATOM   1198  C   MET    77      49.947  28.003  44.360  1.00  0.00           C
ATOM   1199  O   MET    77      48.901  28.580  44.425  1.00  0.00           O
ATOM   1200  N   SER    78      50.034  26.845  43.744  1.00  0.00           N
ATOM   1201  H   SER    78      50.933  26.397  43.840  1.00  0.00           H
ATOM   1202  CA  SER    78      48.820  25.911  43.555  1.00  0.00           C
ATOM   1203  HA  SER    78      47.918  26.373  43.954  1.00  0.00           H
ATOM   1204  CB  SER    78      48.643  25.763  42.022  1.00  0.00           C
ATOM   1205  HB2 SER    78      47.561  25.643  41.961  1.00  0.00           H
ATOM   1206  HB3 SER    78      48.938  26.674  41.501  1.00  0.00           H
ATOM   1207  OG  SER    78      49.435  24.755  41.410  1.00  0.00           O
ATOM   1208  HG  SER    78      50.056  25.166  40.804  1.00  0.00           H
ATOM   1209  C   SER    78      48.959  24.620  44.259  1.00  0.00           C
ATOM   1210  O   SER    78      50.080  24.330  44.690  1.00  0.00           O
ATOM   1211  N   CYS    79      47.860  23.861  44.392  1.00  0.00           N
ATOM   1212  H   CYS    79      47.004  24.275  44.051  1.00  0.00           H
ATOM   1213  CA  CYS    79      47.713  22.441  44.946  1.00  0.00           C
ATOM   1214  HA  CYS    79      48.626  21.874  44.762  1.00  0.00           H
ATOM   1215  CB  CYS    79      47.566  22.548  46.465  1.00  0.00           C
ATOM   1216  HB2 CYS    79      47.678  21.584  46.960  1.00  0.00           H
ATOM   1217  HB3 CYS    79      48.463  23.081  46.781  1.00  0.00           H
ATOM   1218  SG  CYS    79      46.197  23.442  47.130  1.00  0.00           S
ATOM   1219  HG  CYS    79      45.295  22.457  47.185  1.00  0.00           H
ATOM   1220  C   CYS    79      46.507  21.687  44.281  1.00  0.00           C
ATOM   1221  O   CYS    79      45.845  22.350  43.423  1.00  0.00           O
ATOM   1222  N   PRO    80      46.319  20.369  44.385  1.00  0.00           N
ATOM   1223  CD  PRO    80      47.377  19.430  44.777  1.00  0.00           C
ATOM   1224  HD2 PRO    80      47.401  19.409  45.866  1.00  0.00           H
ATOM   1225  HD3 PRO    80      48.343  19.772  44.404  1.00  0.00           H
ATOM   1226  CG  PRO    80      46.972  18.046  44.287  1.00  0.00           C
ATOM   1227  HG2 PRO    80      47.101  17.273  45.044  1.00  0.00           H
ATOM   1228  HG3 PRO    80      47.503  17.894  43.347  1.00  0.00           H
ATOM   1229  CB  PRO    80      45.557  18.124  43.934  1.00  0.00           C
ATOM   1230  HB2 PRO    80      44.980  17.701  44.756  1.00  0.00           H
ATOM   1231  HB3 PRO    80      45.302  17.696  42.964  1.00  0.00           H
ATOM   1232  CA  PRO    80      45.233  19.622  43.856  1.00  0.00           C
ATOM   1233  HA  PRO    80      45.104  20.024  42.852  1.00  0.00           H
ATOM   1234  C   PRO    80      43.906  20.208  44.454  1.00  0.00           C
ATOM   1235  O   PRO    80      43.841  20.756  45.554  1.00  0.00           O
ATOM   1236  N   VAL    81      42.839  20.159  43.687  1.00  0.00           N
ATOM   1237  H   VAL    81      42.844  19.476  42.944  1.00  0.00           H
ATOM   1238  CA  VAL    81      41.635  20.994  44.120  1.00  0.00           C
ATOM   1239  HA  VAL    81      41.953  22.005  44.370  1.00  0.00           H
ATOM   1240  CB  VAL    81      40.597  21.129  42.957  1.00  0.00           C
ATOM   1241  HB  VAL    81      41.054  21.553  42.061  1.00  0.00           H
ATOM   1242  CG1 VAL    81      39.914  19.782  42.501  1.00  0.00           C
ATOM   1243 HG11 VAL    81      39.170  19.817  41.706  1.00  0.00           H
ATOM   1244 HG12 VAL    81      40.641  18.992  42.307  1.00  0.00           H
ATOM   1245 HG13 VAL    81      39.368  19.451  43.386  1.00  0.00           H
ATOM   1246  CG2 VAL    81      39.622  22.183  43.302  1.00  0.00           C
ATOM   1247 HG21 VAL    81      38.662  21.726  43.541  1.00  0.00           H
ATOM   1248 HG22 VAL    81      39.968  22.799  44.132  1.00  0.00           H
ATOM   1249 HG23 VAL    81      39.487  22.844  42.446  1.00  0.00           H
ATOM   1250  C   VAL    81      40.957  20.445  45.391  1.00  0.00           C
ATOM   1251  O   VAL    81      40.571  19.301  45.492  1.00  0.00           O
ATOM   1252  N   GLY    82      40.886  21.338  46.394  1.00  0.00           N
ATOM   1253  H   GLY    82      41.289  22.257  46.282  1.00  0.00           H
ATOM   1254  CA  GLY    82      40.234  21.148  47.714  1.00  0.00           C
ATOM   1255  HA2 GLY    82      40.065  22.063  48.280  1.00  0.00           H
ATOM   1256  HA3 GLY    82      39.259  20.711  47.503  1.00  0.00           H
ATOM   1257  C   GLY    82      41.083  20.253  48.589  1.00  0.00           C
ATOM   1258  O   GLY    82      40.596  19.840  49.694  1.00  0.00           O
ATOM   1259  N   GLU    83      42.327  19.985  48.213  1.00  0.00           N
ATOM   1260  H   GLU    83      42.596  20.326  47.301  1.00  0.00           H
ATOM   1261  CA  GLU    83      43.392  19.696  49.229  1.00  0.00           C
ATOM   1262  HA  GLU    83      42.982  18.935  49.893  1.00  0.00           H
ATOM   1263  CB  GLU    83      44.630  19.151  48.490  1.00  0.00           C
ATOM   1264  HB2 GLU    83      44.944  19.948  47.815  1.00  0.00           H
ATOM   1265  HB3 GLU    83      45.408  18.876  49.202  1.00  0.00           H
ATOM   1266  CG  GLU    83      44.564  17.917  47.622  1.00  0.00           C
ATOM   1267  HG2 GLU    83      44.041  18.248  46.724  1.00  0.00           H
ATOM   1268  HG3 GLU    83      45.537  17.586  47.259  1.00  0.00           H
ATOM   1269  CD  GLU    83      43.743  16.753  48.205  1.00  0.00           C
ATOM   1270  OE1 GLU    83      43.794  16.580  49.440  1.00  0.00           O
ATOM   1271  OE2 GLU    83      43.268  15.916  47.360  1.00  0.00           O
ATOM   1272  C   GLU    83      43.832  20.892  50.171  1.00  0.00           C
ATOM   1273  O   GLU    83      43.772  22.092  49.804  1.00  0.00           O
ATOM   1274  N   ALA    84      44.235  20.525  51.375  1.00  0.00           N
ATOM   1275  H   ALA    84      44.295  19.548  51.622  1.00  0.00           H
ATOM   1276  CA  ALA    84      44.795  21.403  52.459  1.00  0.00           C
ATOM   1277  HA  ALA    84      44.189  22.244  52.797  1.00  0.00           H
ATOM   1278  CB  ALA    84      44.855  20.539  53.674  1.00  0.00           C
ATOM   1279  HB1 ALA    84      45.580  19.734  53.553  1.00  0.00           H
ATOM   1280  HB2 ALA    84      45.120  21.180  54.516  1.00  0.00           H
ATOM   1281  HB3 ALA    84      43.936  20.021  53.950  1.00  0.00           H
ATOM   1282  C   ALA    84      46.079  21.865  51.884  1.00  0.00           C
ATOM   1283  O   ALA    84      47.029  21.094  51.801  1.00  0.00           O
ATOM   1284  N   PRO    85      46.172  23.158  51.505  1.00  0.00           N
ATOM   1285  CD  PRO    85      45.227  24.249  51.848  1.00  0.00           C
ATOM   1286  HD2 PRO    85      45.171  24.383  52.929  1.00  0.00           H
ATOM   1287  HD3 PRO    85      44.318  24.091  51.268  1.00  0.00           H
ATOM   1288  CG  PRO    85      45.865  25.562  51.345  1.00  0.00           C
ATOM   1289  HG2 PRO    85      46.250  26.185  52.151  1.00  0.00           H
ATOM   1290  HG3 PRO    85      45.155  26.132  50.746  1.00  0.00           H
ATOM   1291  CB  PRO    85      47.057  25.173  50.417  1.00  0.00           C
ATOM   1292  HB2 PRO    85      47.905  25.819  50.646  1.00  0.00           H
ATOM   1293  HB3 PRO    85      46.720  25.236  49.382  1.00  0.00           H
ATOM   1294  CA  PRO    85      47.324  23.708  50.778  1.00  0.00           C
ATOM   1295  HA  PRO    85      47.483  23.095  49.890  1.00  0.00           H
ATOM   1296  C   PRO    85      48.564  23.554  51.670  1.00  0.00           C
ATOM   1297  O   PRO    85      48.761  24.280  52.638  1.00  0.00           O
ATOM   1298  N   SER    86      49.517  22.769  51.243  1.00  0.00           N
ATOM   1299  H   SER    86      49.418  22.251  50.382  1.00  0.00           H
ATOM   1300  CA  SER    86      50.606  22.213  52.111  1.00  0.00           C
ATOM   1301  HA  SER    86      50.809  22.915  52.919  1.00  0.00           H
ATOM   1302  CB  SER    86      50.075  20.927  52.685  1.00  0.00           C
ATOM   1303  HB2 SER    86      49.267  21.168  53.375  1.00  0.00           H
ATOM   1304  HB3 SER    86      49.785  20.252  51.879  1.00  0.00           H
ATOM   1305  OG  SER    86      51.162  20.285  53.474  1.00  0.00           O
ATOM   1306  HG  SER    86      51.145  20.658  54.358  1.00  0.00           H
ATOM   1307  C   SER    86      51.959  21.968  51.380  1.00  0.00           C
ATOM   1308  O   SER    86      51.876  21.676  50.182  1.00  0.00           O
ATOM   1309  N   PRO    87      53.136  21.899  52.027  1.00  0.00           N
ATOM   1310  CD  PRO    87      53.415  22.630  53.261  1.00  0.00           C
ATOM   1311  HD2 PRO    87      52.946  21.998  54.015  1.00  0.00           H
ATOM   1312  HD3 PRO    87      53.072  23.664  53.270  1.00  0.00           H
ATOM   1313  CG  PRO    87      54.920  22.424  53.464  1.00  0.00           C
ATOM   1314  HG2 PRO    87      55.193  22.272  54.508  1.00  0.00           H
ATOM   1315  HG3 PRO    87      55.437  23.333  53.158  1.00  0.00           H
ATOM   1316  CB  PRO    87      55.298  21.181  52.711  1.00  0.00           C
ATOM   1317  HB2 PRO    87      54.960  20.286  53.231  1.00  0.00           H
ATOM   1318  HB3 PRO    87      56.357  21.220  52.452  1.00  0.00           H
ATOM   1319  CA  PRO    87      54.408  21.326  51.458  1.00  0.00           C
ATOM   1320  HA  PRO    87      54.751  22.175  50.867  1.00  0.00           H
ATOM   1321  C   PRO    87      54.274  19.978  50.751  1.00  0.00           C
ATOM   1322  O   PRO    87      55.100  19.647  49.881  1.00  0.00           O
ATOM   1323  N   TYR    88      53.498  19.107  51.292  1.00  0.00           N
ATOM   1324  H   TYR    88      52.874  19.461  52.004  1.00  0.00           H
ATOM   1325  CA  TYR    88      53.256  17.712  50.777  1.00  0.00           C
ATOM   1326  HA  TYR    88      54.220  17.333  50.439  1.00  0.00           H
ATOM   1327  CB  TYR    88      52.705  16.747  51.872  1.00  0.00           C
ATOM   1328  HB2 TYR    88      51.619  16.826  51.919  1.00  0.00           H
ATOM   1329  HB3 TYR    88      52.852  15.732  51.503  1.00  0.00           H
ATOM   1330  CG  TYR    88      53.458  16.872  53.159  1.00  0.00           C
ATOM   1331  CD1 TYR    88      52.701  17.292  54.293  1.00  0.00           C
ATOM   1332  HD1 TYR    88      51.658  17.462  54.073  1.00  0.00           H
ATOM   1333  CE1 TYR    88      53.242  17.245  55.586  1.00  0.00           C
ATOM   1334  HE1 TYR    88      52.715  17.619  56.452  1.00  0.00           H
ATOM   1335  CZ  TYR    88      54.653  17.067  55.694  1.00  0.00           C
ATOM   1336  OH  TYR    88      55.269  17.178  56.909  1.00  0.00           O
ATOM   1337  HH  TYR    88      54.712  17.712  57.480  1.00  0.00           H
ATOM   1338  CE2 TYR    88      55.397  16.639  54.591  1.00  0.00           C
ATOM   1339  HE2 TYR    88      56.461  16.518  54.730  1.00  0.00           H
ATOM   1340  CD2 TYR    88      54.789  16.545  53.361  1.00  0.00           C
ATOM   1341  HD2 TYR    88      55.452  16.441  52.515  1.00  0.00           H
ATOM   1342  C   TYR    88      52.543  17.627  49.481  1.00  0.00           C
ATOM   1343  O   TYR    88      52.606  16.572  48.872  1.00  0.00           O
ATOM   1344  N   ASN    89      51.925  18.758  49.027  1.00  0.00           N
ATOM   1345  H   ASN    89      52.175  19.584  49.551  1.00  0.00           H
ATOM   1346  CA  ASN    89      50.986  18.687  47.878  1.00  0.00           C
ATOM   1347  HA  ASN    89      51.293  17.932  47.153  1.00  0.00           H
ATOM   1348  CB  ASN    89      49.526  18.424  48.419  1.00  0.00           C
ATOM   1349  HB2 ASN    89      48.900  18.509  47.529  1.00  0.00           H
ATOM   1350  HB3 ASN    89      49.420  17.387  48.737  1.00  0.00           H
ATOM   1351  CG  ASN    89      49.061  19.367  49.467  1.00  0.00           C
ATOM   1352  OD1 ASN    89      49.279  20.590  49.405  1.00  0.00           O
ATOM   1353  ND2 ASN    89      48.398  18.783  50.497  1.00  0.00           N
ATOM   1354 HD21 ASN    89      47.984  19.348  51.226  1.00  0.00           H
ATOM   1355 HD22 ASN    89      48.014  17.866  50.319  1.00  0.00           H
ATOM   1356  C   ASN    89      50.967  19.942  47.020  1.00  0.00           C
ATOM   1357  O   ASN    89      50.405  19.928  45.955  1.00  0.00           O
ATOM   1358  N   SER    90      51.622  20.983  47.446  1.00  0.00           N
ATOM   1359  H   SER    90      51.830  21.005  48.434  1.00  0.00           H
ATOM   1360  CA  SER    90      51.607  22.280  46.683  1.00  0.00           C
ATOM   1361  HA  SER    90      50.839  22.297  45.910  1.00  0.00           H
ATOM   1362  CB  SER    90      51.523  23.469  47.650  1.00  0.00           C
ATOM   1363  HB2 SER    90      52.456  23.532  48.210  1.00  0.00           H
ATOM   1364  HB3 SER    90      51.406  24.390  47.079  1.00  0.00           H
ATOM   1365  OG  SER    90      50.384  23.316  48.455  1.00  0.00           O
ATOM   1366  HG  SER    90      50.441  22.445  48.856  1.00  0.00           H
ATOM   1367  C   SER    90      52.916  22.577  45.876  1.00  0.00           C
ATOM   1368  O   SER    90      53.896  21.921  46.116  1.00  0.00           O
ATOM   1369  N   ARG    91      52.833  23.508  44.922  1.00  0.00           N
ATOM   1370  H   ARG    91      51.907  23.896  44.810  1.00  0.00           H
ATOM   1371  CA  ARG    91      53.986  23.911  44.088  1.00  0.00           C
ATOM   1372  HA  ARG    91      54.875  23.636  44.657  1.00  0.00           H
ATOM   1373  CB  ARG    91      54.029  23.243  42.742  1.00  0.00           C
ATOM   1374  HB2 ARG    91      54.892  23.665  42.228  1.00  0.00           H
ATOM   1375  HB3 ARG    91      54.235  22.177  42.847  1.00  0.00           H
ATOM   1376  CG  ARG    91      52.809  23.450  41.822  1.00  0.00           C
ATOM   1377  HG2 ARG    91      51.871  23.117  42.267  1.00  0.00           H
ATOM   1378  HG3 ARG    91      52.739  24.530  41.707  1.00  0.00           H
ATOM   1379  CD  ARG    91      52.878  22.812  40.457  1.00  0.00           C
ATOM   1380  HD2 ARG    91      53.820  23.112  39.998  1.00  0.00           H
ATOM   1381  HD3 ARG    91      52.856  21.756  40.725  1.00  0.00           H
ATOM   1382  NE  ARG    91      51.822  23.176  39.519  1.00  0.00           N
ATOM   1383  HE  ARG    91      51.722  24.170  39.370  1.00  0.00           H
ATOM   1384  CZ  ARG    91      51.122  22.371  38.730  1.00  0.00           C
ATOM   1385  NH1 ARG    91      50.343  22.926  37.832  1.00  0.00           N
ATOM   1386 HH11 ARG    91      50.490  23.840  37.429  1.00  0.00           H
ATOM   1387 HH12 ARG    91      49.692  22.271  37.421  1.00  0.00           H
ATOM   1388  NH2 ARG    91      51.098  21.082  38.859  1.00  0.00           N
ATOM   1389 HH21 ARG    91      51.780  20.604  39.429  1.00  0.00           H
ATOM   1390 HH22 ARG    91      50.476  20.580  38.241  1.00  0.00           H
ATOM   1391  C   ARG    91      54.150  25.443  43.910  1.00  0.00           C
ATOM   1392  O   ARG    91      53.089  26.134  43.976  1.00  0.00           O
ATOM   1393  N   PHE    92      55.374  26.004  43.916  1.00  0.00           N
ATOM   1394  H   PHE    92      56.136  25.410  44.209  1.00  0.00           H
ATOM   1395  CA  PHE    92      55.659  27.391  43.500  1.00  0.00           C
ATOM   1396  HA  PHE    92      55.052  28.065  44.105  1.00  0.00           H
ATOM   1397  CB  PHE    92      57.139  27.673  43.531  1.00  0.00           C
ATOM   1398  HB2 PHE    92      57.472  27.705  44.569  1.00  0.00           H
ATOM   1399  HB3 PHE    92      57.603  26.851  42.985  1.00  0.00           H
ATOM   1400  CG  PHE    92      57.581  29.051  42.944  1.00  0.00           C
ATOM   1401  CD1 PHE    92      58.262  29.119  41.777  1.00  0.00           C
ATOM   1402  HD1 PHE    92      58.475  28.245  41.179  1.00  0.00           H
ATOM   1403  CE1 PHE    92      58.662  30.368  41.276  1.00  0.00           C
ATOM   1404  HE1 PHE    92      59.355  30.526  40.463  1.00  0.00           H
ATOM   1405  CZ  PHE    92      58.397  31.607  42.016  1.00  0.00           C
ATOM   1406  HZ  PHE    92      58.860  32.568  41.842  1.00  0.00           H
ATOM   1407  CE2 PHE    92      57.805  31.450  43.248  1.00  0.00           C
ATOM   1408  HE2 PHE    92      57.539  32.344  43.790  1.00  0.00           H
ATOM   1409  CD2 PHE    92      57.365  30.219  43.700  1.00  0.00           C
ATOM   1410  HD2 PHE    92      56.871  30.141  44.657  1.00  0.00           H
ATOM   1411  C   PHE    92      55.131  27.601  42.016  1.00  0.00           C
ATOM   1412  O   PHE    92      55.312  26.738  41.177  1.00  0.00           O
ATOM   1413  N   GLU    93      54.475  28.765  41.846  1.00  0.00           N
ATOM   1414  H   GLU    93      53.976  29.167  42.627  1.00  0.00           H
ATOM   1415  CA  GLU    93      54.165  29.359  40.510  1.00  0.00           C
ATOM   1416  HA  GLU    93      54.452  28.719  39.675  1.00  0.00           H
ATOM   1417  CB  GLU    93      52.674  29.448  40.318  1.00  0.00           C
ATOM   1418  HB2 GLU    93      52.472  30.309  40.957  1.00  0.00           H
ATOM   1419  HB3 GLU    93      52.443  29.745  39.295  1.00  0.00           H
ATOM   1420  CG  GLU    93      51.786  28.180  40.717  1.00  0.00           C
ATOM   1421  HG2 GLU    93      52.056  27.988  41.756  1.00  0.00           H
ATOM   1422  HG3 GLU    93      50.739  28.481  40.680  1.00  0.00           H
ATOM   1423  CD  GLU    93      51.945  26.987  39.733  1.00  0.00           C
ATOM   1424  OE1 GLU    93      51.209  25.951  39.804  1.00  0.00           O
ATOM   1425  OE2 GLU    93      52.748  27.086  38.780  1.00  0.00           O
ATOM   1426  C   GLU    93      54.830  30.757  40.363  1.00  0.00           C
ATOM   1427  O   GLU    93      55.320  31.041  39.297  1.00  0.00           O
ATOM   1428  N   SER    94      54.871  31.594  41.375  1.00  0.00           N
ATOM   1429  H   SER    94      54.282  31.346  42.157  1.00  0.00           H
ATOM   1430  CA  SER    94      55.440  32.973  41.193  1.00  0.00           C
ATOM   1431  HA  SER    94      56.436  32.820  40.776  1.00  0.00           H
ATOM   1432  CB  SER    94      54.716  33.806  40.135  1.00  0.00           C
ATOM   1433  HB2 SER    94      54.795  33.386  39.133  1.00  0.00           H
ATOM   1434  HB3 SER    94      53.695  34.014  40.457  1.00  0.00           H
ATOM   1435  OG  SER    94      55.346  35.053  39.770  1.00  0.00           O
ATOM   1436  HG  SER    94      54.798  35.481  39.109  1.00  0.00           H
ATOM   1437  C   SER    94      55.567  33.738  42.478  1.00  0.00           C
ATOM   1438  O   SER    94      54.781  33.624  43.359  1.00  0.00           O
ATOM   1439  N   VAL    95      56.513  34.730  42.480  1.00  0.00           N
ATOM   1440  H   VAL    95      57.120  34.836  41.679  1.00  0.00           H
ATOM   1441  CA  VAL    95      56.503  35.825  43.442  1.00  0.00           C
ATOM   1442  HA  VAL    95      56.279  35.467  44.446  1.00  0.00           H
ATOM   1443  CB  VAL    95      57.833  36.556  43.561  1.00  0.00           C
ATOM   1444  HB  VAL    95      58.215  36.807  42.572  1.00  0.00           H
ATOM   1445  CG1 VAL    95      57.783  37.903  44.376  1.00  0.00           C
ATOM   1446 HG11 VAL    95      57.488  37.687  45.402  1.00  0.00           H
ATOM   1447 HG12 VAL    95      58.783  38.334  44.417  1.00  0.00           H
ATOM   1448 HG13 VAL    95      57.049  38.578  43.936  1.00  0.00           H
ATOM   1449  CG2 VAL    95      58.841  35.668  44.214  1.00  0.00           C
ATOM   1450 HG21 VAL    95      58.393  35.437  45.181  1.00  0.00           H
ATOM   1451 HG22 VAL    95      58.943  34.672  43.785  1.00  0.00           H
ATOM   1452 HG23 VAL    95      59.781  36.190  44.396  1.00  0.00           H
ATOM   1453  C   VAL    95      55.398  36.821  42.940  1.00  0.00           C
ATOM   1454  O   VAL    95      55.556  37.485  41.889  1.00  0.00           O
ATOM   1455  N   ALA    96      54.357  37.097  43.677  1.00  0.00           N
ATOM   1456  H   ALA    96      54.379  36.566  44.536  1.00  0.00           H
ATOM   1457  CA  ALA    96      53.130  37.831  43.336  1.00  0.00           C
ATOM   1458  HA  ALA    96      53.289  38.746  42.766  1.00  0.00           H
ATOM   1459  CB  ALA    96      52.211  36.931  42.384  1.00  0.00           C
ATOM   1460  HB1 ALA    96      51.706  36.224  43.044  1.00  0.00           H
ATOM   1461  HB2 ALA    96      51.447  37.514  41.869  1.00  0.00           H
ATOM   1462  HB3 ALA    96      52.844  36.351  41.713  1.00  0.00           H
ATOM   1463  C   ALA    96      52.332  38.275  44.590  1.00  0.00           C
ATOM   1464  O   ALA    96      52.300  37.569  45.642  1.00  0.00           O
ATOM   1465  N   TRP    97      51.575  39.335  44.366  1.00  0.00           N
ATOM   1466  H   TRP    97      51.773  39.846  43.518  1.00  0.00           H
ATOM   1467  CA  TRP    97      50.536  39.909  45.240  1.00  0.00           C
ATOM   1468  HA  TRP    97      50.319  39.087  45.923  1.00  0.00           H
ATOM   1469  CB  TRP    97      51.010  41.036  46.139  1.00  0.00           C
ATOM   1470  HB2 TRP    97      50.208  41.415  46.772  1.00  0.00           H
ATOM   1471  HB3 TRP    97      51.690  40.592  46.866  1.00  0.00           H
ATOM   1472  CG  TRP    97      51.730  42.258  45.558  1.00  0.00           C
ATOM   1473  CD1 TRP    97      53.059  42.496  45.786  1.00  0.00           C
ATOM   1474  HD1 TRP    97      53.738  41.923  46.401  1.00  0.00           H
ATOM   1475  NE1 TRP    97      53.373  43.641  45.045  1.00  0.00           N
ATOM   1476  HE1 TRP    97      54.329  43.961  45.120  1.00  0.00           H
ATOM   1477  CE2 TRP    97      52.352  44.105  44.259  1.00  0.00           C
ATOM   1478  CZ2 TRP    97      52.304  45.134  43.269  1.00  0.00           C
ATOM   1479  HZ2 TRP    97      53.221  45.675  43.090  1.00  0.00           H
ATOM   1480  CH2 TRP    97      51.024  45.454  42.708  1.00  0.00           C
ATOM   1481  HH2 TRP    97      50.874  46.269  42.015  1.00  0.00           H
ATOM   1482  CZ3 TRP    97      49.907  44.649  43.111  1.00  0.00           C
ATOM   1483  HZ3 TRP    97      48.906  44.780  42.726  1.00  0.00           H
ATOM   1484  CE3 TRP    97      50.036  43.631  44.084  1.00  0.00           C
ATOM   1485  HE3 TRP    97      49.159  43.030  44.271  1.00  0.00           H
ATOM   1486  CD2 TRP    97      51.286  43.302  44.664  1.00  0.00           C
ATOM   1487  C   TRP    97      49.191  40.257  44.560  1.00  0.00           C
ATOM   1488  O   TRP    97      48.268  40.784  45.125  1.00  0.00           O
ATOM   1489  N   SER    98      49.074  39.883  43.291  1.00  0.00           N
ATOM   1490  H   SER    98      49.877  39.537  42.788  1.00  0.00           H
ATOM   1491  CA  SER    98      47.752  39.659  42.648  1.00  0.00           C
ATOM   1492  HA  SER    98      47.017  39.280  43.358  1.00  0.00           H
ATOM   1493  CB  SER    98      47.209  40.946  42.066  1.00  0.00           C
ATOM   1494  HB2 SER    98      47.226  41.748  42.804  1.00  0.00           H
ATOM   1495  HB3 SER    98      47.883  41.215  41.253  1.00  0.00           H
ATOM   1496  OG  SER    98      45.923  40.881  41.497  1.00  0.00           O
ATOM   1497  HG  SER    98      45.350  40.554  42.194  1.00  0.00           H
ATOM   1498  C   SER    98      47.997  38.572  41.538  1.00  0.00           C
ATOM   1499  O   SER    98      49.112  38.223  41.239  1.00  0.00           O
ATOM   1500  N   ALA    99      46.890  37.966  41.089  1.00  0.00           N
ATOM   1501  H   ALA    99      45.992  38.365  41.325  1.00  0.00           H
ATOM   1502  CA  ALA    99      46.893  36.577  40.568  1.00  0.00           C
ATOM   1503  HA  ALA    99      47.774  36.333  39.975  1.00  0.00           H
ATOM   1504  CB  ALA    99      47.020  35.622  41.834  1.00  0.00           C
ATOM   1505  HB1 ALA    99      46.662  34.621  41.591  1.00  0.00           H
ATOM   1506  HB2 ALA    99      48.059  35.575  42.158  1.00  0.00           H
ATOM   1507  HB3 ALA    99      46.338  36.074  42.555  1.00  0.00           H
ATOM   1508  C   ALA    99      45.670  36.221  39.680  1.00  0.00           C
ATOM   1509  O   ALA    99      44.556  36.592  39.913  1.00  0.00           O
ATOM   1510  N   SER   100      45.996  35.407  38.614  1.00  0.00           N
ATOM   1511  H   SER   100      46.978  35.254  38.440  1.00  0.00           H
ATOM   1512  CA  SER   100      45.058  34.578  37.913  1.00  0.00           C
ATOM   1513  HA  SER   100      44.249  34.279  38.580  1.00  0.00           H
ATOM   1514  CB  SER   100      44.447  35.436  36.759  1.00  0.00           C
ATOM   1515  HB2 SER   100      44.144  36.426  37.099  1.00  0.00           H
ATOM   1516  HB3 SER   100      45.320  35.672  36.149  1.00  0.00           H
ATOM   1517  OG  SER   100      43.394  34.828  36.058  1.00  0.00           O
ATOM   1518  HG  SER   100      42.698  34.730  36.711  1.00  0.00           H
ATOM   1519  C   SER   100      45.762  33.285  37.276  1.00  0.00           C
ATOM   1520  O   SER   100      47.004  33.181  37.136  1.00  0.00           O
ATOM   1521  N   ALA   101      44.971  32.286  36.938  1.00  0.00           N
ATOM   1522  H   ALA   101      44.006  32.564  37.051  1.00  0.00           H
ATOM   1523  CA  ALA   101      45.585  31.108  36.392  1.00  0.00           C
ATOM   1524  HA  ALA   101      46.393  31.278  35.680  1.00  0.00           H
ATOM   1525  CB  ALA   101      46.208  30.264  37.479  1.00  0.00           C
ATOM   1526  HB1 ALA   101      46.779  29.483  36.978  1.00  0.00           H
ATOM   1527  HB2 ALA   101      46.923  30.862  38.045  1.00  0.00           H
ATOM   1528  HB3 ALA   101      45.456  29.813  38.125  1.00  0.00           H
ATOM   1529  C   ALA   101      44.466  30.354  35.661  1.00  0.00           C
ATOM   1530  O   ALA   101      43.317  30.400  36.062  1.00  0.00           O
ATOM   1531  N   CYX   102      44.823  29.568  34.613  1.00  0.00           N
ATOM   1532  H   CYX   102      45.792  29.561  34.323  1.00  0.00           H
ATOM   1533  CA  CYX   102      43.885  28.851  33.699  1.00  0.00           C
ATOM   1534  HA  CYX   102      43.266  28.142  34.249  1.00  0.00           H
ATOM   1535  CB  CYX   102      43.017  29.958  32.992  1.00  0.00           C
ATOM   1536  HB2 CYX   102      42.259  29.429  32.414  1.00  0.00           H
ATOM   1537  HB3 CYX   102      42.389  30.563  33.648  1.00  0.00           H
ATOM   1538  SG  CYX   102      43.862  31.099  32.000  1.00  0.00           S
ATOM   1539  C   CYX   102      44.657  27.911  32.727  1.00  0.00           C
ATOM   1540  O   CYX   102      45.876  27.758  32.800  1.00  0.00           O
ATOM   1541  N   HIE   103      44.006  27.189  31.861  1.00  0.00           N
ATOM   1542  H   HIE   103      43.002  27.287  31.823  1.00  0.00           H
ATOM   1543  CA  HIE   103      44.687  26.245  30.969  1.00  0.00           C
ATOM   1544  HA  HIE   103      45.773  26.322  30.920  1.00  0.00           H
ATOM   1545  CB  HIE   103      44.379  24.823  31.514  1.00  0.00           C
ATOM   1546  HB2 HIE   103      44.567  24.791  32.587  1.00  0.00           H
ATOM   1547  HB3 HIE   103      43.334  24.553  31.354  1.00  0.00           H
ATOM   1548  CG  HIE   103      44.949  23.658  30.754  1.00  0.00           C
ATOM   1549  ND1 HIE   103      44.676  23.195  29.521  1.00  0.00           N
ATOM   1550  CE1 HIE   103      45.370  22.074  29.376  1.00  0.00           C
ATOM   1551  HE1 HIE   103      45.426  21.533  28.443  1.00  0.00           H
ATOM   1552  NE2 HIE   103      46.063  21.768  30.456  1.00  0.00           N
ATOM   1553  HE2 HIE   103      46.647  20.960  30.615  1.00  0.00           H
ATOM   1554  CD2 HIE   103      45.852  22.802  31.350  1.00  0.00           C
ATOM   1555  HD2 HIE   103      46.091  22.767  32.403  1.00  0.00           H
ATOM   1556  C   HIE   103      44.150  26.388  29.538  1.00  0.00           C
ATOM   1557  O   HIE   103      42.959  26.532  29.275  1.00  0.00           O
ATOM   1558  N   ASP   104      45.089  26.494  28.591  1.00  0.00           N
ATOM   1559  H   ASP   104      46.079  26.388  28.767  1.00  0.00           H
ATOM   1560  CA  ASP   104      44.769  26.965  27.198  1.00  0.00           C
ATOM   1561  HA  ASP   104      43.941  27.672  27.182  1.00  0.00           H
ATOM   1562  CB  ASP   104      45.982  27.683  26.614  1.00  0.00           C
ATOM   1563  HB2 ASP   104      45.736  28.332  25.774  1.00  0.00           H
ATOM   1564  HB3 ASP   104      46.424  28.318  27.382  1.00  0.00           H
ATOM   1565  CG  ASP   104      47.014  26.707  26.110  1.00  0.00           C
ATOM   1566  OD1 ASP   104      47.791  27.209  25.288  1.00  0.00           O
ATOM   1567  OD2 ASP   104      47.016  25.492  26.395  1.00  0.00           O
ATOM   1568  C   ASP   104      44.051  25.950  26.325  1.00  0.00           C
ATOM   1569  O   ASP   104      43.536  26.214  25.236  1.00  0.00           O
ATOM   1570  N   GLY   105      43.995  24.708  26.777  1.00  0.00           N
ATOM   1571  H   GLY   105      44.623  24.526  27.548  1.00  0.00           H
ATOM   1572  CA  GLY   105      43.604  23.464  26.102  1.00  0.00           C
ATOM   1573  HA2 GLY   105      42.892  22.920  26.724  1.00  0.00           H
ATOM   1574  HA3 GLY   105      43.138  23.724  25.152  1.00  0.00           H
ATOM   1575  C   GLY   105      44.839  22.509  25.760  1.00  0.00           C
ATOM   1576  O   GLY   105      44.685  21.494  25.072  1.00  0.00           O
ATOM   1577  N   THR   106      46.033  22.852  26.202  1.00  0.00           N
ATOM   1578  H   THR   106      46.094  23.695  26.754  1.00  0.00           H
ATOM   1579  CA  THR   106      47.307  22.092  26.031  1.00  0.00           C
ATOM   1580  HA  THR   106      47.157  21.032  25.825  1.00  0.00           H
ATOM   1581  CB  THR   106      48.107  22.623  24.765  1.00  0.00           C
ATOM   1582  HB  THR   106      49.018  22.026  24.721  1.00  0.00           H
ATOM   1583  CG2 THR   106      47.378  22.582  23.407  1.00  0.00           C
ATOM   1584 HG21 THR   106      47.183  21.520  23.257  1.00  0.00           H
ATOM   1585 HG22 THR   106      46.364  22.977  23.480  1.00  0.00           H
ATOM   1586 HG23 THR   106      48.029  23.014  22.647  1.00  0.00           H
ATOM   1587  OG1 THR   106      48.482  23.975  24.852  1.00  0.00           O
ATOM   1588  HG1 THR   106      47.814  24.400  25.395  1.00  0.00           H
ATOM   1589  C   THR   106      48.248  22.170  27.182  1.00  0.00           C
ATOM   1590  O   THR   106      48.988  21.267  27.416  1.00  0.00           O
ATOM   1591  N   SER   107      48.264  23.282  27.934  1.00  0.00           N
ATOM   1592  H   SER   107      47.718  24.098  27.695  1.00  0.00           H
ATOM   1593  CA  SER   107      49.072  23.512  29.204  1.00  0.00           C
ATOM   1594  HA  SER   107      49.079  22.563  29.741  1.00  0.00           H
ATOM   1595  CB  SER   107      50.540  23.807  28.774  1.00  0.00           C
ATOM   1596  HB2 SER   107      50.896  22.948  28.204  1.00  0.00           H
ATOM   1597  HB3 SER   107      50.468  24.683  28.129  1.00  0.00           H
ATOM   1598  OG  SER   107      51.299  24.023  29.970  1.00  0.00           O
ATOM   1599  HG  SER   107      51.303  23.290  30.590  1.00  0.00           H
ATOM   1600  C   SER   107      48.540  24.636  30.162  1.00  0.00           C
ATOM   1601  O   SER   107      47.833  25.587  29.740  1.00  0.00           O
ATOM   1602  N   TRP   108      48.872  24.539  31.437  1.00  0.00           N
ATOM   1603  H   TRP   108      49.413  23.818  31.894  1.00  0.00           H
ATOM   1604  CA  TRP   108      48.445  25.594  32.422  1.00  0.00           C
ATOM   1605  HA  TRP   108      47.398  25.874  32.305  1.00  0.00           H
ATOM   1606  CB  TRP   108      48.655  25.083  33.901  1.00  0.00           C
ATOM   1607  HB2 TRP   108      49.706  24.808  33.993  1.00  0.00           H
ATOM   1608  HB3 TRP   108      48.376  25.897  34.570  1.00  0.00           H
ATOM   1609  CG  TRP   108      47.852  23.874  34.286  1.00  0.00           C
ATOM   1610  CD1 TRP   108      48.268  22.605  34.102  1.00  0.00           C
ATOM   1611  HD1 TRP   108      49.205  22.282  33.673  1.00  0.00           H
ATOM   1612  NE1 TRP   108      47.277  21.754  34.623  1.00  0.00           N
ATOM   1613  HE1 TRP   108      47.309  20.753  34.495  1.00  0.00           H
ATOM   1614  CE2 TRP   108      46.183  22.421  35.177  1.00  0.00           C
ATOM   1615  CZ2 TRP   108      44.966  21.968  35.825  1.00  0.00           C
ATOM   1616  HZ2 TRP   108      44.844  20.914  36.031  1.00  0.00           H
ATOM   1617  CH2 TRP   108      44.006  22.921  36.268  1.00  0.00           C
ATOM   1618  HH2 TRP   108      43.072  22.625  36.719  1.00  0.00           H
ATOM   1619  CZ3 TRP   108      44.284  24.261  36.023  1.00  0.00           C
ATOM   1620  HZ3 TRP   108      43.553  24.996  36.329  1.00  0.00           H
ATOM   1621  CE3 TRP   108      45.544  24.698  35.482  1.00  0.00           C
ATOM   1622  HE3 TRP   108      45.620  25.767  35.349  1.00  0.00           H
ATOM   1623  CD2 TRP   108      46.552  23.794  35.056  1.00  0.00           C
ATOM   1624  C   TRP   108      49.235  26.926  32.244  1.00  0.00           C
ATOM   1625  O   TRP   108      50.460  26.904  32.238  1.00  0.00           O
ATOM   1626  N   LEU   109      48.535  28.058  32.211  1.00  0.00           N
ATOM   1627  H   LEU   109      47.544  27.961  32.385  1.00  0.00           H
ATOM   1628  CA  LEU   109      49.009  29.462  32.253  1.00  0.00           C
ATOM   1629  HA  LEU   109      50.043  29.507  31.912  1.00  0.00           H
ATOM   1630  CB  LEU   109      48.290  30.147  31.099  1.00  0.00           C
ATOM   1631  HB2 LEU   109      48.608  29.668  30.173  1.00  0.00           H
ATOM   1632  HB3 LEU   109      47.227  29.923  31.190  1.00  0.00           H
ATOM   1633  CG  LEU   109      48.300  31.715  31.084  1.00  0.00           C
ATOM   1634  HG  LEU   109      47.882  32.212  31.960  1.00  0.00           H
ATOM   1635  CD1 LEU   109      49.667  32.307  30.711  1.00  0.00           C
ATOM   1636 HD11 LEU   109      50.275  32.580  31.572  1.00  0.00           H
ATOM   1637 HD12 LEU   109      50.234  31.596  30.108  1.00  0.00           H
ATOM   1638 HD13 LEU   109      49.611  33.235  30.143  1.00  0.00           H
ATOM   1639  CD2 LEU   109      47.340  32.038  29.819  1.00  0.00           C
ATOM   1640 HD21 LEU   109      47.597  33.022  29.428  1.00  0.00           H
ATOM   1641 HD22 LEU   109      47.620  31.343  29.027  1.00  0.00           H
ATOM   1642 HD23 LEU   109      46.297  31.983  30.131  1.00  0.00           H
ATOM   1643  C   LEU   109      48.763  29.982  33.706  1.00  0.00           C
ATOM   1644  O   LEU   109      47.727  29.657  34.308  1.00  0.00           O
ATOM   1645  N   THR   110      49.777  30.786  34.179  1.00  0.00           N
ATOM   1646  H   THR   110      50.610  30.886  33.618  1.00  0.00           H
ATOM   1647  CA  THR   110      49.809  31.467  35.510  1.00  0.00           C
ATOM   1648  HA  THR   110      48.803  31.587  35.912  1.00  0.00           H
ATOM   1649  CB  THR   110      50.651  30.733  36.566  1.00  0.00           C
ATOM   1650  HB  THR   110      50.774  31.465  37.365  1.00  0.00           H
ATOM   1651  CG2 THR   110      49.891  29.518  37.135  1.00  0.00           C
ATOM   1652 HG21 THR   110      49.765  28.844  36.288  1.00  0.00           H
ATOM   1653 HG22 THR   110      50.395  28.928  37.900  1.00  0.00           H
ATOM   1654 HG23 THR   110      48.953  29.765  37.633  1.00  0.00           H
ATOM   1655  OG1 THR   110      51.956  30.429  36.062  1.00  0.00           O
ATOM   1656  HG1 THR   110      52.356  31.294  35.946  1.00  0.00           H
ATOM   1657  C   THR   110      50.296  32.831  35.273  1.00  0.00           C
ATOM   1658  O   THR   110      51.396  33.022  34.789  1.00  0.00           O
ATOM   1659  N   ILE   111      49.462  33.760  35.610  1.00  0.00           N
ATOM   1660  H   ILE   111      48.576  33.403  35.938  1.00  0.00           H
ATOM   1661  CA  ILE   111      49.678  35.204  35.691  1.00  0.00           C
ATOM   1662  HA  ILE   111      50.639  35.452  35.240  1.00  0.00           H
ATOM   1663  CB  ILE   111      48.722  36.079  34.932  1.00  0.00           C
ATOM   1664  HB  ILE   111      47.783  36.151  35.482  1.00  0.00           H
ATOM   1665  CG2 ILE   111      49.399  37.447  34.606  1.00  0.00           C
ATOM   1666 HG21 ILE   111      50.319  37.387  34.026  1.00  0.00           H
ATOM   1667 HG22 ILE   111      48.762  38.160  34.082  1.00  0.00           H
ATOM   1668 HG23 ILE   111      49.535  38.058  35.499  1.00  0.00           H
ATOM   1669  CG1 ILE   111      48.296  35.464  33.557  1.00  0.00           C
ATOM   1670 HG12 ILE   111      49.116  35.337  32.849  1.00  0.00           H
ATOM   1671 HG13 ILE   111      47.823  34.516  33.810  1.00  0.00           H
ATOM   1672  CD1 ILE   111      47.242  36.296  32.789  1.00  0.00           C
ATOM   1673 HD11 ILE   111      47.639  37.220  32.366  1.00  0.00           H
ATOM   1674 HD12 ILE   111      46.746  35.716  32.011  1.00  0.00           H
ATOM   1675 HD13 ILE   111      46.397  36.568  33.421  1.00  0.00           H
ATOM   1676  C   ILE   111      49.708  35.666  37.185  1.00  0.00           C
ATOM   1677  O   ILE   111      48.744  35.362  37.892  1.00  0.00           O
ATOM   1678  N   GLY   112      50.756  36.293  37.630  1.00  0.00           N
ATOM   1679  H   GLY   112      51.485  36.536  36.975  1.00  0.00           H
ATOM   1680  CA  GLY   112      50.824  36.964  38.936  1.00  0.00           C
ATOM   1681  HA2 GLY   112      49.867  37.022  39.456  1.00  0.00           H
ATOM   1682  HA3 GLY   112      51.453  36.368  39.598  1.00  0.00           H
ATOM   1683  C   GLY   112      51.264  38.451  38.618  1.00  0.00           C
ATOM   1684  O   GLY   112      51.786  38.687  37.479  1.00  0.00           O
ATOM   1685  N   ILE   113      51.148  39.331  39.578  1.00  0.00           N
ATOM   1686  H   ILE   113      50.694  39.017  40.425  1.00  0.00           H
ATOM   1687  CA  ILE   113      51.685  40.702  39.612  1.00  0.00           C
ATOM   1688  HA  ILE   113      52.409  40.668  38.799  1.00  0.00           H
ATOM   1689  CB  ILE   113      50.502  41.721  39.416  1.00  0.00           C
ATOM   1690  HB  ILE   113      49.911  41.861  40.322  1.00  0.00           H
ATOM   1691  CG2 ILE   113      51.219  43.060  39.243  1.00  0.00           C
ATOM   1692 HG21 ILE   113      52.140  42.941  38.672  1.00  0.00           H
ATOM   1693 HG22 ILE   113      50.689  43.662  38.503  1.00  0.00           H
ATOM   1694 HG23 ILE   113      51.471  43.568  40.174  1.00  0.00           H
ATOM   1695  CG1 ILE   113      49.614  41.315  38.200  1.00  0.00           C
ATOM   1696 HG12 ILE   113      50.339  41.218  37.392  1.00  0.00           H
ATOM   1697 HG13 ILE   113      49.130  40.359  38.394  1.00  0.00           H
ATOM   1698  CD1 ILE   113      48.443  42.208  37.810  1.00  0.00           C
ATOM   1699 HD11 ILE   113      47.860  41.617  37.103  1.00  0.00           H
ATOM   1700 HD12 ILE   113      47.890  42.550  38.684  1.00  0.00           H
ATOM   1701 HD13 ILE   113      48.804  43.056  37.227  1.00  0.00           H
ATOM   1702  C   ILE   113      52.432  40.973  40.901  1.00  0.00           C
ATOM   1703  O   ILE   113      51.910  40.673  41.953  1.00  0.00           O
ATOM   1704  N   SER   114      53.596  41.644  40.821  1.00  0.00           N
ATOM   1705  H   SER   114      53.832  42.130  39.968  1.00  0.00           H
ATOM   1706  CA  SER   114      54.373  42.156  41.981  1.00  0.00           C
ATOM   1707  HA  SER   114      53.722  42.350  42.832  1.00  0.00           H
ATOM   1708  CB  SER   114      55.385  41.053  42.303  1.00  0.00           C
ATOM   1709  HB2 SER   114      55.029  40.023  42.334  1.00  0.00           H
ATOM   1710  HB3 SER   114      56.281  40.987  41.687  1.00  0.00           H
ATOM   1711  OG  SER   114      55.759  41.371  43.665  1.00  0.00           O
ATOM   1712  HG  SER   114      55.741  40.546  44.155  1.00  0.00           H
ATOM   1713  C   SER   114      54.991  43.530  41.661  1.00  0.00           C
ATOM   1714  O   SER   114      55.018  43.898  40.459  1.00  0.00           O
ATOM   1715  N   GLY   115      55.556  44.242  42.595  1.00  0.00           N
ATOM   1716  H   GLY   115      55.374  43.871  43.516  1.00  0.00           H
ATOM   1717  CA  GLY   115      56.510  45.303  42.444  1.00  0.00           C
ATOM   1718  HA2 GLY   115      57.534  44.936  42.519  1.00  0.00           H
ATOM   1719  HA3 GLY   115      56.355  45.889  41.538  1.00  0.00           H
ATOM   1720  C   GLY   115      56.392  46.303  43.582  1.00  0.00           C
ATOM   1721  O   GLY   115      55.519  46.191  44.471  1.00  0.00           O
ATOM   1722  N   PRO   116      56.943  47.523  43.419  1.00  0.00           N
ATOM   1723  CD  PRO   116      58.066  47.868  42.473  1.00  0.00           C
ATOM   1724  HD2 PRO   116      57.756  48.168  41.472  1.00  0.00           H
ATOM   1725  HD3 PRO   116      58.728  47.002  42.442  1.00  0.00           H
ATOM   1726  CG  PRO   116      58.738  49.036  43.122  1.00  0.00           C
ATOM   1727  HG2 PRO   116      59.186  49.655  42.344  1.00  0.00           H
ATOM   1728  HG3 PRO   116      59.440  48.738  43.900  1.00  0.00           H
ATOM   1729  CB  PRO   116      57.613  49.829  43.794  1.00  0.00           C
ATOM   1730  HB2 PRO   116      57.243  50.507  43.024  1.00  0.00           H
ATOM   1731  HB3 PRO   116      58.064  50.469  44.552  1.00  0.00           H
ATOM   1732  CA  PRO   116      56.582  48.725  44.185  1.00  0.00           C
ATOM   1733  HA  PRO   116      56.581  48.541  45.259  1.00  0.00           H
ATOM   1734  C   PRO   116      55.215  49.231  43.734  1.00  0.00           C
ATOM   1735  O   PRO   116      54.720  49.040  42.600  1.00  0.00           O
ATOM   1736  N   ASP   117      54.547  50.047  44.642  1.00  0.00           N
ATOM   1737  H   ASP   117      54.957  50.176  45.556  1.00  0.00           H
ATOM   1738  CA  ASP   117      53.145  50.382  44.504  1.00  0.00           C
ATOM   1739  HA  ASP   117      52.647  49.414  44.472  1.00  0.00           H
ATOM   1740  CB  ASP   117      52.524  51.192  45.675  1.00  0.00           C
ATOM   1741  HB2 ASP   117      53.293  51.861  46.063  1.00  0.00           H
ATOM   1742  HB3 ASP   117      51.691  51.661  45.151  1.00  0.00           H
ATOM   1743  CG  ASP   117      51.950  50.386  46.780  1.00  0.00           C
ATOM   1744  OD1 ASP   117      52.110  49.159  46.821  1.00  0.00           O
ATOM   1745  OD2 ASP   117      51.213  50.992  47.623  1.00  0.00           O
ATOM   1746  C   ASP   117      52.836  51.091  43.139  1.00  0.00           C
ATOM   1747  O   ASP   117      51.972  50.641  42.445  1.00  0.00           O
ATOM   1748  N   ASN   118      53.599  52.128  42.865  1.00  0.00           N
ATOM   1749  H   ASN   118      54.394  52.412  43.421  1.00  0.00           H
ATOM   1750  CA  ASN   118      53.385  53.056  41.762  1.00  0.00           C
ATOM   1751  HA  ASN   118      52.357  53.076  41.401  1.00  0.00           H
ATOM   1752  CB  ASN   118      53.814  54.441  42.239  1.00  0.00           C
ATOM   1753  HB2 ASN   118      54.853  54.333  42.554  1.00  0.00           H
ATOM   1754  HB3 ASN   118      53.905  55.124  41.394  1.00  0.00           H
ATOM   1755  CG  ASN   118      53.002  55.065  43.326  1.00  0.00           C
ATOM   1756  OD1 ASN   118      51.795  55.070  43.411  1.00  0.00           O
ATOM   1757  ND2 ASN   118      53.683  55.717  44.230  1.00  0.00           N
ATOM   1758 HD21 ASN   118      53.113  56.213  44.899  1.00  0.00           H
ATOM   1759 HD22 ASN   118      54.631  56.045  44.102  1.00  0.00           H
ATOM   1760  C   ASN   118      54.155  52.491  40.552  1.00  0.00           C
ATOM   1761  O   ASN   118      54.342  53.245  39.597  1.00  0.00           O
ATOM   1762  N   GLY   119      54.636  51.254  40.585  1.00  0.00           N
ATOM   1763  H   GLY   119      54.439  50.652  41.371  1.00  0.00           H
ATOM   1764  CA  GLY   119      55.610  50.767  39.543  1.00  0.00           C
ATOM   1765  HA2 GLY   119      55.653  51.289  38.587  1.00  0.00           H
ATOM   1766  HA3 GLY   119      56.622  50.920  39.921  1.00  0.00           H
ATOM   1767  C   GLY   119      55.413  49.238  39.202  1.00  0.00           C
ATOM   1768  O   GLY   119      56.344  48.539  38.727  1.00  0.00           O
ATOM   1769  N   ALA   120      54.249  48.643  39.577  1.00  0.00           N
ATOM   1770  H   ALA   120      53.470  49.208  39.885  1.00  0.00           H
ATOM   1771  CA  ALA   120      54.136  47.250  39.438  1.00  0.00           C
ATOM   1772  HA  ALA   120      54.919  46.803  40.051  1.00  0.00           H
ATOM   1773  CB  ALA   120      52.831  46.765  40.192  1.00  0.00           C
ATOM   1774  HB1 ALA   120      52.879  47.166  41.205  1.00  0.00           H
ATOM   1775  HB2 ALA   120      52.013  47.262  39.670  1.00  0.00           H
ATOM   1776  HB3 ALA   120      52.717  45.687  40.090  1.00  0.00           H
ATOM   1777  C   ALA   120      54.359  46.643  38.008  1.00  0.00           C
ATOM   1778  O   ALA   120      53.949  47.221  37.015  1.00  0.00           O
ATOM   1779  N   VAL   121      54.854  45.436  37.947  1.00  0.00           N
ATOM   1780  H   VAL   121      54.976  44.973  38.836  1.00  0.00           H
ATOM   1781  CA  VAL   121      55.179  44.702  36.740  1.00  0.00           C
ATOM   1782  HA  VAL   121      54.734  45.353  35.988  1.00  0.00           H
ATOM   1783  CB  VAL   121      56.683  44.699  36.465  1.00  0.00           C
ATOM   1784  HB  VAL   121      57.123  45.690  36.353  1.00  0.00           H
ATOM   1785  CG1 VAL   121      57.522  44.005  37.546  1.00  0.00           C
ATOM   1786 HG11 VAL   121      57.350  42.929  37.492  1.00  0.00           H
ATOM   1787 HG12 VAL   121      58.572  44.089  37.264  1.00  0.00           H
ATOM   1788 HG13 VAL   121      57.441  44.469  38.529  1.00  0.00           H
ATOM   1789  CG2 VAL   121      56.903  44.065  35.065  1.00  0.00           C
ATOM   1790 HG21 VAL   121      57.954  44.051  34.774  1.00  0.00           H
ATOM   1791 HG22 VAL   121      56.580  43.028  34.970  1.00  0.00           H
ATOM   1792 HG23 VAL   121      56.395  44.631  34.282  1.00  0.00           H
ATOM   1793  C   VAL   121      54.593  43.265  36.838  1.00  0.00           C
ATOM   1794  O   VAL   121      54.759  42.624  37.802  1.00  0.00           O
ATOM   1795  N   ALA   122      53.802  42.878  35.824  1.00  0.00           N
ATOM   1796  H   ALA   122      53.714  43.403  34.966  1.00  0.00           H
ATOM   1797  CA  ALA   122      53.123  41.584  35.798  1.00  0.00           C
ATOM   1798  HA  ALA   122      52.784  41.239  36.775  1.00  0.00           H
ATOM   1799  CB  ALA   122      51.787  41.745  35.012  1.00  0.00           C
ATOM   1800  HB1 ALA   122      51.031  41.009  35.288  1.00  0.00           H
ATOM   1801  HB2 ALA   122      51.387  42.695  35.368  1.00  0.00           H
ATOM   1802  HB3 ALA   122      51.958  41.727  33.936  1.00  0.00           H
ATOM   1803  C   ALA   122      53.987  40.517  35.054  1.00  0.00           C
ATOM   1804  O   ALA   122      54.744  40.931  34.132  1.00  0.00           O
ATOM   1805  N   VAL   123      53.896  39.231  35.459  1.00  0.00           N
ATOM   1806  H   VAL   123      53.199  38.921  36.121  1.00  0.00           H
ATOM   1807  CA  VAL   123      54.551  38.177  34.630  1.00  0.00           C
ATOM   1808  HA  VAL   123      54.841  38.512  33.634  1.00  0.00           H
ATOM   1809  CB  VAL   123      55.855  37.773  35.327  1.00  0.00           C
ATOM   1810  HB  VAL   123      55.754  37.597  36.397  1.00  0.00           H
ATOM   1811  CG1 VAL   123      56.481  36.485  34.698  1.00  0.00           C
ATOM   1812 HG11 VAL   123      55.876  35.626  34.991  1.00  0.00           H
ATOM   1813 HG12 VAL   123      56.460  36.467  33.609  1.00  0.00           H
ATOM   1814 HG13 VAL   123      57.527  36.319  34.955  1.00  0.00           H
ATOM   1815  CG2 VAL   123      56.965  38.838  35.429  1.00  0.00           C
ATOM   1816 HG21 VAL   123      57.937  38.394  35.639  1.00  0.00           H
ATOM   1817 HG22 VAL   123      56.895  39.401  34.499  1.00  0.00           H
ATOM   1818 HG23 VAL   123      56.649  39.400  36.308  1.00  0.00           H
ATOM   1819  C   VAL   123      53.602  37.029  34.270  1.00  0.00           C
ATOM   1820  O   VAL   123      52.720  36.638  35.066  1.00  0.00           O
ATOM   1821  N   LEU   124      53.709  36.553  32.943  1.00  0.00           N
ATOM   1822  H   LEU   124      54.259  37.060  32.266  1.00  0.00           H
ATOM   1823  CA  LEU   124      52.949  35.414  32.445  1.00  0.00           C
ATOM   1824  HA  LEU   124      52.126  35.265  33.144  1.00  0.00           H
ATOM   1825  CB  LEU   124      52.509  35.780  31.008  1.00  0.00           C
ATOM   1826  HB2 LEU   124      53.397  36.023  30.425  1.00  0.00           H
ATOM   1827  HB3 LEU   124      52.124  34.857  30.574  1.00  0.00           H
ATOM   1828  CG  LEU   124      51.447  36.845  30.929  1.00  0.00           C
ATOM   1829  HG  LEU   124      50.992  36.870  31.919  1.00  0.00           H
ATOM   1830  CD1 LEU   124      52.026  38.275  30.651  1.00  0.00           C
ATOM   1831 HD11 LEU   124      51.313  39.099  30.601  1.00  0.00           H
ATOM   1832 HD12 LEU   124      52.786  38.620  31.352  1.00  0.00           H
ATOM   1833 HD13 LEU   124      52.588  38.426  29.729  1.00  0.00           H
ATOM   1834  CD2 LEU   124      50.383  36.592  29.939  1.00  0.00           C
ATOM   1835 HD21 LEU   124      50.895  36.708  28.983  1.00  0.00           H
ATOM   1836 HD22 LEU   124      50.012  35.567  29.932  1.00  0.00           H
ATOM   1837 HD23 LEU   124      49.616  37.368  29.944  1.00  0.00           H
ATOM   1838  C   LEU   124      53.875  34.124  32.321  1.00  0.00           C
ATOM   1839  O   LEU   124      54.922  34.251  31.716  1.00  0.00           O
ATOM   1840  N   LYS   125      53.384  33.014  32.809  1.00  0.00           N
ATOM   1841  H   LYS   125      52.565  33.106  33.393  1.00  0.00           H
ATOM   1842  CA  LYS   125      54.201  31.783  32.861  1.00  0.00           C
ATOM   1843  HA  LYS   125      55.072  31.864  32.210  1.00  0.00           H
ATOM   1844  CB  LYS   125      54.715  31.558  34.333  1.00  0.00           C
ATOM   1845  HB2 LYS   125      55.504  32.258  34.606  1.00  0.00           H
ATOM   1846  HB3 LYS   125      53.889  31.809  34.998  1.00  0.00           H
ATOM   1847  CG  LYS   125      55.183  30.079  34.450  1.00  0.00           C
ATOM   1848  HG2 LYS   125      54.318  29.426  34.336  1.00  0.00           H
ATOM   1849  HG3 LYS   125      55.982  29.808  33.760  1.00  0.00           H
ATOM   1850  CD  LYS   125      55.790  29.799  35.902  1.00  0.00           C
ATOM   1851  HD2 LYS   125      55.119  29.954  36.747  1.00  0.00           H
ATOM   1852  HD3 LYS   125      56.118  28.761  35.974  1.00  0.00           H
ATOM   1853  CE  LYS   125      57.050  30.598  36.123  1.00  0.00           C
ATOM   1854  HE2 LYS   125      57.812  30.511  35.349  1.00  0.00           H
ATOM   1855  HE3 LYS   125      56.813  31.662  36.094  1.00  0.00           H
ATOM   1856  NZ  LYS   125      57.684  30.295  37.425  1.00  0.00           N
ATOM   1857  HZ1 LYS   125      56.899  30.267  38.062  1.00  0.00           H
ATOM   1858  HZ2 LYS   125      58.096  29.373  37.431  1.00  0.00           H
ATOM   1859  HZ3 LYS   125      58.421  30.955  37.623  1.00  0.00           H
ATOM   1860  C   LYS   125      53.316  30.601  32.319  1.00  0.00           C
ATOM   1861  O   LYS   125      52.128  30.484  32.658  1.00  0.00           O
ATOM   1862  N   TYR   126      53.869  29.821  31.502  1.00  0.00           N
ATOM   1863  H   TYR   126      54.772  30.194  31.248  1.00  0.00           H
ATOM   1864  CA  TYR   126      53.235  28.899  30.570  1.00  0.00           C
ATOM   1865  HA  TYR   126      52.300  28.426  30.866  1.00  0.00           H
ATOM   1866  CB  TYR   126      52.881  29.653  29.290  1.00  0.00           C
ATOM   1867  HB2 TYR   126      52.168  30.416  29.604  1.00  0.00           H
ATOM   1868  HB3 TYR   126      53.847  30.040  28.966  1.00  0.00           H
ATOM   1869  CG  TYR   126      52.239  28.850  28.118  1.00  0.00           C
ATOM   1870  CD1 TYR   126      52.973  28.468  27.021  1.00  0.00           C
ATOM   1871  HD1 TYR   126      54.035  28.634  26.909  1.00  0.00           H
ATOM   1872  CE1 TYR   126      52.268  27.701  26.042  1.00  0.00           C
ATOM   1873  HE1 TYR   126      52.859  27.329  25.219  1.00  0.00           H
ATOM   1874  CZ  TYR   126      50.977  27.152  26.304  1.00  0.00           C
ATOM   1875  OH  TYR   126      50.427  26.437  25.215  1.00  0.00           O
ATOM   1876  HH  TYR   126      49.470  26.409  25.289  1.00  0.00           H
ATOM   1877  CE2 TYR   126      50.205  27.526  27.396  1.00  0.00           C
ATOM   1878  HE2 TYR   126      49.166  27.270  27.548  1.00  0.00           H
ATOM   1879  CD2 TYR   126      50.917  28.421  28.261  1.00  0.00           C
ATOM   1880  HD2 TYR   126      50.347  28.745  29.118  1.00  0.00           H
ATOM   1881  C   TYR   126      54.225  27.809  30.189  1.00  0.00           C
ATOM   1882  O   TYR   126      55.379  28.118  29.896  1.00  0.00           O
ATOM   1883  N   ASN   127      53.771  26.574  30.294  1.00  0.00           N
ATOM   1884  H   ASN   127      52.771  26.566  30.438  1.00  0.00           H
ATOM   1885  CA  ASN   127      54.512  25.323  30.373  1.00  0.00           C
ATOM   1886  HA  ASN   127      53.865  24.554  30.796  1.00  0.00           H
ATOM   1887  CB  ASN   127      54.965  24.870  29.030  1.00  0.00           C
ATOM   1888  HB2 ASN   127      54.184  24.967  28.275  1.00  0.00           H
ATOM   1889  HB3 ASN   127      55.766  25.506  28.652  1.00  0.00           H
ATOM   1890  CG  ASN   127      55.355  23.405  29.020  1.00  0.00           C
ATOM   1891  OD1 ASN   127      55.162  22.647  29.960  1.00  0.00           O
ATOM   1892  ND2 ASN   127      55.865  22.953  27.931  1.00  0.00           N
ATOM   1893 HD21 ASN   127      55.981  21.951  27.938  1.00  0.00           H
ATOM   1894 HD22 ASN   127      56.149  23.407  27.074  1.00  0.00           H
ATOM   1895  C   ASN   127      55.582  25.282  31.483  1.00  0.00           C
ATOM   1896  O   ASN   127      56.654  24.721  31.255  1.00  0.00           O
ATOM   1897  N   GLY   128      55.429  26.042  32.550  1.00  0.00           N
ATOM   1898  H   GLY   128      54.547  26.527  32.637  1.00  0.00           H
ATOM   1899  CA  GLY   128      56.485  26.237  33.557  1.00  0.00           C
ATOM   1900  HA2 GLY   128      56.061  26.650  34.472  1.00  0.00           H
ATOM   1901  HA3 GLY   128      56.944  25.290  33.839  1.00  0.00           H
ATOM   1902  C   GLY   128      57.635  27.163  33.084  1.00  0.00           C
ATOM   1903  O   GLY   128      58.598  27.306  33.819  1.00  0.00           O
ATOM   1904  N   ILE   129      57.454  27.859  32.007  1.00  0.00           N
ATOM   1905  H   ILE   129      56.578  27.796  31.509  1.00  0.00           H
ATOM   1906  CA  ILE   129      58.395  28.748  31.383  1.00  0.00           C
ATOM   1907  HA  ILE   129      59.239  28.859  32.063  1.00  0.00           H
ATOM   1908  CB  ILE   129      58.876  28.325  30.028  1.00  0.00           C
ATOM   1909  HB  ILE   129      57.994  27.885  29.562  1.00  0.00           H
ATOM   1910  CG2 ILE   129      59.314  29.512  29.201  1.00  0.00           C
ATOM   1911 HG21 ILE   129      58.409  30.077  28.977  1.00  0.00           H
ATOM   1912 HG22 ILE   129      60.025  30.159  29.716  1.00  0.00           H
ATOM   1913 HG23 ILE   129      59.885  29.151  28.346  1.00  0.00           H
ATOM   1914  CG1 ILE   129      59.968  27.202  30.142  1.00  0.00           C
ATOM   1915 HG12 ILE   129      59.623  26.429  30.828  1.00  0.00           H
ATOM   1916 HG13 ILE   129      60.016  26.627  29.217  1.00  0.00           H
ATOM   1917  CD1 ILE   129      61.319  27.572  30.660  1.00  0.00           C
ATOM   1918 HD11 ILE   129      61.901  26.650  30.667  1.00  0.00           H
ATOM   1919 HD12 ILE   129      61.778  28.451  30.209  1.00  0.00           H
ATOM   1920 HD13 ILE   129      61.252  27.874  31.705  1.00  0.00           H
ATOM   1921  C   ILE   129      57.770  30.148  31.460  1.00  0.00           C
ATOM   1922  O   ILE   129      56.610  30.396  31.157  1.00  0.00           O
ATOM   1923  N   ILE   130      58.576  31.113  31.904  1.00  0.00           N
ATOM   1924  H   ILE   130      59.558  30.992  32.106  1.00  0.00           H
ATOM   1925  CA  ILE   130      58.215  32.543  31.794  1.00  0.00           C
ATOM   1926  HA  ILE   130      57.210  32.616  32.206  1.00  0.00           H
ATOM   1927  CB  ILE   130      59.200  33.512  32.578  1.00  0.00           C
ATOM   1928  HB  ILE   130      60.219  33.261  32.286  1.00  0.00           H
ATOM   1929  CG2 ILE   130      58.945  34.979  32.283  1.00  0.00           C
ATOM   1930 HG21 ILE   130      59.117  35.559  33.191  1.00  0.00           H
ATOM   1931 HG22 ILE   130      59.582  35.283  31.452  1.00  0.00           H
ATOM   1932 HG23 ILE   130      57.900  35.168  32.039  1.00  0.00           H
ATOM   1933  CG1 ILE   130      58.916  33.168  34.048  1.00  0.00           C
ATOM   1934 HG12 ILE   130      57.871  33.145  34.357  1.00  0.00           H
ATOM   1935 HG13 ILE   130      59.147  32.110  34.177  1.00  0.00           H
ATOM   1936  CD1 ILE   130      59.813  33.774  35.146  1.00  0.00           C
ATOM   1937 HD11 ILE   130      59.746  34.862  35.174  1.00  0.00           H
ATOM   1938 HD12 ILE   130      59.564  33.431  36.151  1.00  0.00           H
ATOM   1939 HD13 ILE   130      60.848  33.463  35.004  1.00  0.00           H
ATOM   1940  C   ILE   130      58.110  32.884  30.323  1.00  0.00           C
ATOM   1941  O   ILE   130      59.136  33.035  29.623  1.00  0.00           O
ATOM   1942  N   THR   131      56.928  33.325  29.884  1.00  0.00           N
ATOM   1943  H   THR   131      56.157  33.024  30.464  1.00  0.00           H
ATOM   1944  CA  THR   131      56.647  33.693  28.462  1.00  0.00           C
ATOM   1945  HA  THR   131      57.456  33.539  27.748  1.00  0.00           H
ATOM   1946  CB  THR   131      55.437  32.811  28.036  1.00  0.00           C
ATOM   1947  HB  THR   131      54.991  33.336  27.192  1.00  0.00           H
ATOM   1948  CG2 THR   131      56.018  31.434  27.647  1.00  0.00           C
ATOM   1949 HG21 THR   131      56.625  31.819  26.829  1.00  0.00           H
ATOM   1950 HG22 THR   131      56.578  30.937  28.440  1.00  0.00           H
ATOM   1951 HG23 THR   131      55.240  30.811  27.205  1.00  0.00           H
ATOM   1952  OG1 THR   131      54.386  32.658  29.034  1.00  0.00           O
ATOM   1953  HG1 THR   131      53.648  33.238  28.831  1.00  0.00           H
ATOM   1954  C   THR   131      56.409  35.189  28.130  1.00  0.00           C
ATOM   1955  O   THR   131      56.921  35.551  27.037  1.00  0.00           O
ATOM   1956  N   ASP   132      55.831  36.081  28.907  1.00  0.00           N
ATOM   1957  H   ASP   132      55.523  35.848  29.840  1.00  0.00           H
ATOM   1958  CA  ASP   132      55.777  37.504  28.544  1.00  0.00           C
ATOM   1959  HA  ASP   132      56.720  37.854  28.121  1.00  0.00           H
ATOM   1960  CB  ASP   132      54.689  37.690  27.461  1.00  0.00           C
ATOM   1961  HB2 ASP   132      54.838  36.935  26.690  1.00  0.00           H
ATOM   1962  HB3 ASP   132      53.766  37.488  28.004  1.00  0.00           H
ATOM   1963  CG  ASP   132      54.440  39.076  26.835  1.00  0.00           C
ATOM   1964  OD1 ASP   132      55.396  39.850  26.760  1.00  0.00           O
ATOM   1965  OD2 ASP   132      53.328  39.270  26.309  1.00  0.00           O
ATOM   1966  C   ASP   132      55.572  38.322  29.911  1.00  0.00           C
ATOM   1967  O   ASP   132      55.383  37.685  30.967  1.00  0.00           O
ATOM   1968  N   THR   133      55.627  39.657  29.856  1.00  0.00           N
ATOM   1969  H   THR   133      55.848  40.030  28.943  1.00  0.00           H
ATOM   1970  CA  THR   133      55.468  40.594  30.999  1.00  0.00           C
ATOM   1971  HA  THR   133      54.839  40.053  31.705  1.00  0.00           H
ATOM   1972  CB  THR   133      56.830  40.912  31.691  1.00  0.00           C
ATOM   1973  HB  THR   133      57.110  40.056  32.304  1.00  0.00           H
ATOM   1974  CG2 THR   133      57.974  41.288  30.674  1.00  0.00           C
ATOM   1975 HG21 THR   133      57.662  42.161  30.101  1.00  0.00           H
ATOM   1976 HG22 THR   133      58.873  41.628  31.186  1.00  0.00           H
ATOM   1977 HG23 THR   133      58.242  40.453  30.025  1.00  0.00           H
ATOM   1978  OG1 THR   133      56.706  42.036  32.590  1.00  0.00           O
ATOM   1979  HG1 THR   133      56.155  41.780  33.333  1.00  0.00           H
ATOM   1980  C   THR   133      54.583  41.758  30.555  1.00  0.00           C
ATOM   1981  O   THR   133      54.495  42.063  29.338  1.00  0.00           O
ATOM   1982  N   ILE   134      53.934  42.378  31.523  1.00  0.00           N
ATOM   1983  H   ILE   134      54.065  42.063  32.474  1.00  0.00           H
ATOM   1984  CA  ILE   134      53.046  43.586  31.299  1.00  0.00           C
ATOM   1985  HA  ILE   134      53.387  43.998  30.349  1.00  0.00           H
ATOM   1986  CB  ILE   134      51.501  43.434  31.431  1.00  0.00           C
ATOM   1987  HB  ILE   134      51.282  43.026  32.418  1.00  0.00           H
ATOM   1988  CG2 ILE   134      50.755  44.751  31.345  1.00  0.00           C
ATOM   1989 HG21 ILE   134      51.064  45.408  30.532  1.00  0.00           H
ATOM   1990 HG22 ILE   134      49.666  44.734  31.286  1.00  0.00           H
ATOM   1991 HG23 ILE   134      50.995  45.336  32.233  1.00  0.00           H
ATOM   1992  CG1 ILE   134      50.962  42.425  30.377  1.00  0.00           C
ATOM   1993 HG12 ILE   134      50.780  43.002  29.471  1.00  0.00           H
ATOM   1994 HG13 ILE   134      51.663  41.610  30.195  1.00  0.00           H
ATOM   1995  CD1 ILE   134      49.644  41.786  30.811  1.00  0.00           C
ATOM   1996 HD11 ILE   134      48.924  42.598  30.719  1.00  0.00           H
ATOM   1997 HD12 ILE   134      49.219  41.073  30.104  1.00  0.00           H
ATOM   1998 HD13 ILE   134      49.666  41.331  31.800  1.00  0.00           H
ATOM   1999  C   ILE   134      53.454  44.570  32.313  1.00  0.00           C
ATOM   2000  O   ILE   134      53.347  44.383  33.480  1.00  0.00           O
ATOM   2001  N   LYS   135      53.775  45.783  31.781  1.00  0.00           N
ATOM   2002  H   LYS   135      53.882  45.806  30.776  1.00  0.00           H
ATOM   2003  CA  LYS   135      54.140  47.024  32.521  1.00  0.00           C
ATOM   2004  HA  LYS   135      54.568  46.761  33.488  1.00  0.00           H
ATOM   2005  CB  LYS   135      55.177  47.759  31.701  1.00  0.00           C
ATOM   2006  HB2 LYS   135      54.692  47.796  30.726  1.00  0.00           H
ATOM   2007  HB3 LYS   135      55.299  48.674  32.281  1.00  0.00           H
ATOM   2008  CG  LYS   135      56.507  46.953  31.413  1.00  0.00           C
ATOM   2009  HG2 LYS   135      57.204  47.002  32.249  1.00  0.00           H
ATOM   2010  HG3 LYS   135      56.206  45.934  31.168  1.00  0.00           H
ATOM   2011  CD  LYS   135      57.143  47.458  30.231  1.00  0.00           C
ATOM   2012  HD2 LYS   135      58.075  46.912  30.084  1.00  0.00           H
ATOM   2013  HD3 LYS   135      56.448  47.275  29.412  1.00  0.00           H
ATOM   2014  CE  LYS   135      57.516  48.923  30.361  1.00  0.00           C
ATOM   2015  HE2 LYS   135      56.899  49.407  31.118  1.00  0.00           H
ATOM   2016  HE3 LYS   135      58.500  49.032  30.817  1.00  0.00           H
ATOM   2017  NZ  LYS   135      57.624  49.697  29.146  1.00  0.00           N
ATOM   2018  HZ1 LYS   135      58.024  50.602  29.354  1.00  0.00           H
ATOM   2019  HZ2 LYS   135      58.182  49.208  28.461  1.00  0.00           H
ATOM   2020  HZ3 LYS   135      56.720  49.798  28.708  1.00  0.00           H
ATOM   2021  C   LYS   135      52.853  47.819  32.896  1.00  0.00           C
ATOM   2022  O   LYS   135      51.854  47.847  32.177  1.00  0.00           O
ATOM   2023  N   SER   136      52.903  48.628  33.874  1.00  0.00           N
ATOM   2024  H   SER   136      53.661  48.552  34.536  1.00  0.00           H
ATOM   2025  CA  SER   136      51.956  49.702  34.158  1.00  0.00           C
ATOM   2026  HA  SER   136      50.994  49.194  34.230  1.00  0.00           H
ATOM   2027  CB  SER   136      52.310  50.264  35.541  1.00  0.00           C
ATOM   2028  HB2 SER   136      53.371  50.513  35.572  1.00  0.00           H
ATOM   2029  HB3 SER   136      51.680  51.085  35.887  1.00  0.00           H
ATOM   2030  OG  SER   136      52.187  49.302  36.555  1.00  0.00           O
ATOM   2031  HG  SER   136      52.832  48.599  36.444  1.00  0.00           H
ATOM   2032  C   SER   136      51.827  50.702  33.007  1.00  0.00           C
ATOM   2033  O   SER   136      52.747  50.877  32.242  1.00  0.00           O
ATOM   2034  N   TRP   137      50.704  51.372  32.989  1.00  0.00           N
ATOM   2035  H   TRP   137      50.092  51.211  33.776  1.00  0.00           H
ATOM   2036  CA  TRP   137      50.318  52.483  32.104  1.00  0.00           C
ATOM   2037  HA  TRP   137      51.220  52.927  31.683  1.00  0.00           H
ATOM   2038  CB  TRP   137      49.420  51.857  31.018  1.00  0.00           C
ATOM   2039  HB2 TRP   137      49.389  52.414  30.082  1.00  0.00           H
ATOM   2040  HB3 TRP   137      49.948  50.992  30.616  1.00  0.00           H
ATOM   2041  CG  TRP   137      48.048  51.400  31.321  1.00  0.00           C
ATOM   2042  CD1 TRP   137      46.909  52.100  31.203  1.00  0.00           C
ATOM   2043  HD1 TRP   137      47.000  53.139  30.924  1.00  0.00           H
ATOM   2044  NE1 TRP   137      45.851  51.381  31.589  1.00  0.00           N
ATOM   2045  HE1 TRP   137      44.880  51.649  31.522  1.00  0.00           H
ATOM   2046  CE2 TRP   137      46.212  50.179  32.161  1.00  0.00           C
ATOM   2047  CZ2 TRP   137      45.467  49.160  32.799  1.00  0.00           C
ATOM   2048  HZ2 TRP   137      44.398  49.302  32.873  1.00  0.00           H
ATOM   2049  CH2 TRP   137      46.125  47.965  33.047  1.00  0.00           C
ATOM   2050  HH2 TRP   137      45.600  47.111  33.450  1.00  0.00           H
ATOM   2051  CZ3 TRP   137      47.504  47.842  32.781  1.00  0.00           C
ATOM   2052  HZ3 TRP   137      48.006  46.965  33.160  1.00  0.00           H
ATOM   2053  CE3 TRP   137      48.273  48.884  32.192  1.00  0.00           C
ATOM   2054  HE3 TRP   137      49.331  48.689  32.103  1.00  0.00           H
ATOM   2055  CD2 TRP   137      47.676  50.073  31.861  1.00  0.00           C
ATOM   2056  C   TRP   137      49.614  53.648  32.771  1.00  0.00           C
ATOM   2057  O   TRP   137      49.628  54.713  32.156  1.00  0.00           O
ATOM   2058  N   ARG   138      49.117  53.590  34.004  1.00  0.00           N
ATOM   2059  H   ARG   138      49.024  52.686  34.444  1.00  0.00           H
ATOM   2060  CA  ARG   138      48.602  54.720  34.904  1.00  0.00           C
ATOM   2061  HA  ARG   138      48.792  55.664  34.394  1.00  0.00           H
ATOM   2062  CB  ARG   138      47.113  54.534  35.127  1.00  0.00           C
ATOM   2063  HB2 ARG   138      46.916  53.487  35.356  1.00  0.00           H
ATOM   2064  HB3 ARG   138      46.863  55.074  36.040  1.00  0.00           H
ATOM   2065  CG  ARG   138      46.236  54.938  33.970  1.00  0.00           C
ATOM   2066  HG2 ARG   138      46.765  54.594  33.082  1.00  0.00           H
ATOM   2067  HG3 ARG   138      45.247  54.505  34.118  1.00  0.00           H
ATOM   2068  CD  ARG   138      45.976  56.458  34.016  1.00  0.00           C
ATOM   2069  HD2 ARG   138      46.077  56.895  35.009  1.00  0.00           H
ATOM   2070  HD3 ARG   138      46.745  56.813  33.330  1.00  0.00           H
ATOM   2071  NE  ARG   138      44.619  56.728  33.574  1.00  0.00           N
ATOM   2072  HE  ARG   138      43.908  56.274  34.129  1.00  0.00           H
ATOM   2073  CZ  ARG   138      44.242  57.290  32.417  1.00  0.00           C
ATOM   2074  NH1 ARG   138      45.174  57.659  31.590  1.00  0.00           N
ATOM   2075 HH11 ARG   138      46.113  57.482  31.917  1.00  0.00           H
ATOM   2076 HH12 ARG   138      44.959  58.105  30.709  1.00  0.00           H
ATOM   2077  NH2 ARG   138      42.970  57.490  32.136  1.00  0.00           N
ATOM   2078 HH21 ARG   138      42.315  57.210  32.852  1.00  0.00           H
ATOM   2079 HH22 ARG   138      42.575  57.862  31.285  1.00  0.00           H
ATOM   2080  C   ARG   138      49.319  54.738  36.243  1.00  0.00           C
ATOM   2081  O   ARG   138      49.277  55.708  36.996  1.00  0.00           O
ATOM   2082  N   ASN   139      50.001  53.634  36.602  1.00  0.00           N
ATOM   2083  H   ASN   139      49.845  52.821  36.024  1.00  0.00           H
ATOM   2084  CA  ASN   139      50.980  53.497  37.688  1.00  0.00           C
ATOM   2085  HA  ASN   139      51.246  52.443  37.623  1.00  0.00           H
ATOM   2086  CB  ASN   139      52.224  54.224  37.373  1.00  0.00           C
ATOM   2087  HB2 ASN   139      51.995  55.146  36.838  1.00  0.00           H
ATOM   2088  HB3 ASN   139      52.770  54.553  38.257  1.00  0.00           H
ATOM   2089  CG  ASN   139      53.162  53.467  36.417  1.00  0.00           C
ATOM   2090  OD1 ASN   139      52.980  53.421  35.271  1.00  0.00           O
ATOM   2091  ND2 ASN   139      54.323  52.946  36.884  1.00  0.00           N
ATOM   2092 HD21 ASN   139      54.982  52.582  36.212  1.00  0.00           H
ATOM   2093 HD22 ASN   139      54.601  53.030  37.852  1.00  0.00           H
ATOM   2094  C   ASN   139      50.522  53.641  39.111  1.00  0.00           C
ATOM   2095  O   ASN   139      50.985  54.540  39.820  1.00  0.00           O
ATOM   2096  N   ASN   140      49.534  52.832  39.525  1.00  0.00           N
ATOM   2097  H   ASN   140      49.188  52.134  38.882  1.00  0.00           H
ATOM   2098  CA  ASN   140      49.329  52.594  40.952  1.00  0.00           C
ATOM   2099  HA  ASN   140      50.272  52.507  41.491  1.00  0.00           H
ATOM   2100  CB  ASN   140      48.445  53.685  41.643  1.00  0.00           C
ATOM   2101  HB2 ASN   140      48.949  54.641  41.504  1.00  0.00           H
ATOM   2102  HB3 ASN   140      47.465  53.768  41.172  1.00  0.00           H
ATOM   2103  CG  ASN   140      48.332  53.481  43.126  1.00  0.00           C
ATOM   2104  OD1 ASN   140      47.301  53.188  43.750  1.00  0.00           O
ATOM   2105  ND2 ASN   140      49.507  53.581  43.719  1.00  0.00           N
ATOM   2106 HD21 ASN   140      49.310  53.306  44.670  1.00  0.00           H
ATOM   2107 HD22 ASN   140      50.279  54.085  43.306  1.00  0.00           H
ATOM   2108  C   ASN   140      48.530  51.310  41.124  1.00  0.00           C
ATOM   2109  O   ASN   140      47.350  51.200  40.716  1.00  0.00           O
ATOM   2110  N   ILE   141      49.262  50.369  41.855  1.00  0.00           N
ATOM   2111  H   ILE   141      50.198  50.687  42.062  1.00  0.00           H
ATOM   2112  CA  ILE   141      48.814  49.050  42.230  1.00  0.00           C
ATOM   2113  HA  ILE   141      49.740  48.589  42.572  1.00  0.00           H
ATOM   2114  CB  ILE   141      47.899  49.104  43.438  1.00  0.00           C
ATOM   2115  HB  ILE   141      46.896  49.459  43.201  1.00  0.00           H
ATOM   2116  CG2 ILE   141      47.853  47.648  43.965  1.00  0.00           C
ATOM   2117 HG21 ILE   141      48.816  47.221  44.245  1.00  0.00           H
ATOM   2118 HG22 ILE   141      47.038  47.437  44.657  1.00  0.00           H
ATOM   2119 HG23 ILE   141      47.501  47.025  43.142  1.00  0.00           H
ATOM   2120  CG1 ILE   141      48.532  49.988  44.521  1.00  0.00           C
ATOM   2121 HG12 ILE   141      49.510  49.560  44.744  1.00  0.00           H
ATOM   2122 HG13 ILE   141      48.807  50.997  44.212  1.00  0.00           H
ATOM   2123  CD1 ILE   141      47.560  50.223  45.712  1.00  0.00           C
ATOM   2124 HD11 ILE   141      46.504  50.357  45.472  1.00  0.00           H
ATOM   2125 HD12 ILE   141      47.518  49.382  46.404  1.00  0.00           H
ATOM   2126 HD13 ILE   141      47.866  51.044  46.361  1.00  0.00           H
ATOM   2127  C   ILE   141      48.147  48.404  40.930  1.00  0.00           C
ATOM   2128  O   ILE   141      46.928  48.158  40.923  1.00  0.00           O
ATOM   2129  N   LEU   142      48.942  47.911  39.970  1.00  0.00           N
ATOM   2130  H   LEU   142      49.829  48.390  39.907  1.00  0.00           H
ATOM   2131  CA  LEU   142      48.569  46.994  38.944  1.00  0.00           C
ATOM   2132  HA  LEU   142      47.724  47.374  38.369  1.00  0.00           H
ATOM   2133  CB  LEU   142      49.825  46.760  38.034  1.00  0.00           C
ATOM   2134  HB2 LEU   142      50.302  47.683  37.706  1.00  0.00           H
ATOM   2135  HB3 LEU   142      50.492  46.158  38.650  1.00  0.00           H
ATOM   2136  CG  LEU   142      49.700  45.955  36.703  1.00  0.00           C
ATOM   2137  HG  LEU   142      49.244  44.965  36.745  1.00  0.00           H
ATOM   2138  CD1 LEU   142      48.712  46.785  35.790  1.00  0.00           C
ATOM   2139 HD11 LEU   142      47.732  46.894  36.255  1.00  0.00           H
ATOM   2140 HD12 LEU   142      49.128  47.768  35.568  1.00  0.00           H
ATOM   2141 HD13 LEU   142      48.621  46.123  34.929  1.00  0.00           H
ATOM   2142  CD2 LEU   142      51.096  45.601  36.028  1.00  0.00           C
ATOM   2143 HD21 LEU   142      50.919  44.834  35.273  1.00  0.00           H
ATOM   2144 HD22 LEU   142      51.612  46.447  35.577  1.00  0.00           H
ATOM   2145 HD23 LEU   142      51.751  45.082  36.728  1.00  0.00           H
ATOM   2146  C   LEU   142      48.105  45.635  39.551  1.00  0.00           C
ATOM   2147  O   LEU   142      48.856  45.005  40.265  1.00  0.00           O
ATOM   2148  N   ARG   143      46.941  45.120  39.184  1.00  0.00           N
ATOM   2149  H   ARG   143      46.585  45.484  38.311  1.00  0.00           H
ATOM   2150  CA  ARG   143      46.061  44.107  39.815  1.00  0.00           C
ATOM   2151  HA  ARG   143      46.581  43.295  40.322  1.00  0.00           H
ATOM   2152  CB  ARG   143      45.244  44.907  40.880  1.00  0.00           C
ATOM   2153  HB2 ARG   143      44.485  44.294  41.365  1.00  0.00           H
ATOM   2154  HB3 ARG   143      45.952  45.149  41.672  1.00  0.00           H
ATOM   2155  CG  ARG   143      44.551  46.214  40.533  1.00  0.00           C
ATOM   2156  HG2 ARG   143      45.136  46.883  39.902  1.00  0.00           H
ATOM   2157  HG3 ARG   143      43.646  45.996  39.966  1.00  0.00           H
ATOM   2158  CD  ARG   143      44.077  46.918  41.826  1.00  0.00           C
ATOM   2159  HD2 ARG   143      43.534  46.232  42.478  1.00  0.00           H
ATOM   2160  HD3 ARG   143      44.926  47.247  42.426  1.00  0.00           H
ATOM   2161  NE  ARG   143      43.216  48.116  41.514  1.00  0.00           N
ATOM   2162  HE  ARG   143      42.225  47.921  41.528  1.00  0.00           H
ATOM   2163  CZ  ARG   143      43.518  49.368  41.216  1.00  0.00           C
ATOM   2164  NH1 ARG   143      42.616  50.294  41.225  1.00  0.00           N
ATOM   2165 HH11 ARG   143      41.656  49.980  41.220  1.00  0.00           H
ATOM   2166 HH12 ARG   143      42.898  51.256  41.094  1.00  0.00           H
ATOM   2167  NH2 ARG   143      44.721  49.803  40.915  1.00  0.00           N
ATOM   2168 HH21 ARG   143      45.449  49.112  40.811  1.00  0.00           H
ATOM   2169 HH22 ARG   143      44.790  50.760  40.597  1.00  0.00           H
ATOM   2170  C   ARG   143      45.123  43.493  38.722  1.00  0.00           C
ATOM   2171  O   ARG   143      45.073  44.007  37.597  1.00  0.00           O
ATOM   2172  N   THR   144      44.467  42.354  39.078  1.00  0.00           N
ATOM   2173  H   THR   144      44.609  42.022  40.020  1.00  0.00           H
ATOM   2174  CA  THR   144      43.764  41.502  38.082  1.00  0.00           C
ATOM   2175  HA  THR   144      43.236  42.234  37.470  1.00  0.00           H
ATOM   2176  CB  THR   144      44.783  40.723  37.265  1.00  0.00           C
ATOM   2177  HB  THR   144      45.482  41.468  36.887  1.00  0.00           H
ATOM   2178  CG2 THR   144      45.538  39.588  37.927  1.00  0.00           C
ATOM   2179 HG21 THR   144      45.445  38.663  37.357  1.00  0.00           H
ATOM   2180 HG22 THR   144      46.609  39.778  37.986  1.00  0.00           H
ATOM   2181 HG23 THR   144      45.182  39.384  38.937  1.00  0.00           H
ATOM   2182  OG1 THR   144      44.127  40.089  36.140  1.00  0.00           O
ATOM   2183  HG1 THR   144      43.676  40.703  35.557  1.00  0.00           H
ATOM   2184  C   THR   144      42.765  40.594  38.823  1.00  0.00           C
ATOM   2185  O   THR   144      42.231  40.857  39.856  1.00  0.00           O
ATOM   2186  N   GLN   145      42.418  39.425  38.295  1.00  0.00           N
ATOM   2187  H   GLN   145      42.985  39.112  37.522  1.00  0.00           H
ATOM   2188  CA  GLN   145      41.186  38.653  38.519  1.00  0.00           C
ATOM   2189  HA  GLN   145      40.282  39.258  38.445  1.00  0.00           H
ATOM   2190  CB  GLN   145      41.019  37.553  37.439  1.00  0.00           C
ATOM   2191  HB2 GLN   145      41.913  36.930  37.386  1.00  0.00           H
ATOM   2192  HB3 GLN   145      40.161  37.011  37.837  1.00  0.00           H
ATOM   2193  CG  GLN   145      40.740  38.124  36.081  1.00  0.00           C
ATOM   2194  HG2 GLN   145      40.160  39.032  36.243  1.00  0.00           H
ATOM   2195  HG3 GLN   145      41.724  38.440  35.730  1.00  0.00           H
ATOM   2196  CD  GLN   145      40.061  37.245  35.123  1.00  0.00           C
ATOM   2197  OE1 GLN   145      40.520  37.002  34.019  1.00  0.00           O
ATOM   2198  NE2 GLN   145      38.930  36.689  35.450  1.00  0.00           N
ATOM   2199 HE21 GLN   145      38.470  36.906  36.322  1.00  0.00           H
ATOM   2200 HE22 GLN   145      38.598  36.056  34.737  1.00  0.00           H
ATOM   2201  C   GLN   145      40.964  38.054  39.904  1.00  0.00           C
ATOM   2202  O   GLN   145      39.796  37.866  40.324  1.00  0.00           O
ATOM   2203  N   GLU   146      42.001  37.654  40.672  1.00  0.00           N
ATOM   2204  H   GLU   146      42.854  37.606  40.133  1.00  0.00           H
ATOM   2205  CA  GLU   146      41.913  36.728  41.839  1.00  0.00           C
ATOM   2206  HA  GLU   146      42.937  36.367  41.930  1.00  0.00           H
ATOM   2207  CB  GLU   146      41.478  37.521  43.106  1.00  0.00           C
ATOM   2208  HB2 GLU   146      40.422  37.784  43.156  1.00  0.00           H
ATOM   2209  HB3 GLU   146      41.652  36.826  43.928  1.00  0.00           H
ATOM   2210  CG  GLU   146      42.334  38.723  43.454  1.00  0.00           C
ATOM   2211  HG2 GLU   146      42.178  39.512  42.718  1.00  0.00           H
ATOM   2212  HG3 GLU   146      41.939  39.139  44.381  1.00  0.00           H
ATOM   2213  CD  GLU   146      43.837  38.704  43.415  1.00  0.00           C
ATOM   2214  OE1 GLU   146      44.475  37.655  43.687  1.00  0.00           O
ATOM   2215  OE2 GLU   146      44.441  39.778  43.200  1.00  0.00           O
ATOM   2216  C   GLU   146      41.102  35.498  41.558  1.00  0.00           C
ATOM   2217  O   GLU   146      40.320  35.020  42.374  1.00  0.00           O
ATOM   2218  N   SER   147      41.150  34.989  40.355  1.00  0.00           N
ATOM   2219  H   SER   147      41.839  35.347  39.708  1.00  0.00           H
ATOM   2220  CA  SER   147      40.396  33.896  39.811  1.00  0.00           C
ATOM   2221  HA  SER   147      40.425  33.002  40.433  1.00  0.00           H
ATOM   2222  CB  SER   147      38.891  34.349  39.720  1.00  0.00           C
ATOM   2223  HB2 SER   147      38.847  35.420  39.517  1.00  0.00           H
ATOM   2224  HB3 SER   147      38.297  33.831  38.967  1.00  0.00           H
ATOM   2225  OG  SER   147      38.296  34.048  41.045  1.00  0.00           O
ATOM   2226  HG  SER   147      38.886  34.377  41.728  1.00  0.00           H
ATOM   2227  C   SER   147      40.779  33.434  38.436  1.00  0.00           C
ATOM   2228  O   SER   147      41.609  34.044  37.750  1.00  0.00           O
ATOM   2229  N   GLH   148      40.074  32.404  37.947  1.00  0.00           N
ATOM   2230  H   GLH   148      39.446  31.882  38.541  1.00  0.00           H
ATOM   2231  CA  GLH   148      40.255  31.812  36.585  1.00  0.00           C
ATOM   2232  HA  GLH   148      41.207  31.284  36.529  1.00  0.00           H
ATOM   2233  CB  GLH   148      39.289  30.644  36.421  1.00  0.00           C
ATOM   2234  HB2 GLH   148      39.472  29.862  37.158  1.00  0.00           H
ATOM   2235  HB3 GLH   148      38.317  31.135  36.485  1.00  0.00           H
ATOM   2236  CG  GLH   148      39.486  30.055  35.003  1.00  0.00           C
ATOM   2237  HG2 GLH   148      38.979  30.795  34.384  1.00  0.00           H
ATOM   2238  HG3 GLH   148      40.523  29.865  34.723  1.00  0.00           H
ATOM   2239  CD  GLH   148      38.818  28.686  34.851  1.00  0.00           C
ATOM   2240  OE1 GLH   148      39.381  27.653  34.640  1.00  0.00           O
ATOM   2241  OE2 GLH   148      37.480  28.723  34.964  1.00  0.00           O
ATOM   2242  HE2 GLH   148      37.071  29.581  34.828  1.00  0.00           H
ATOM   2243  C   GLH   148      40.051  32.810  35.448  1.00  0.00           C
ATOM   2244  O   GLH   148      38.980  33.402  35.378  1.00  0.00           O
ATOM   2245  N   CYX   149      41.100  32.969  34.636  1.00  0.00           N
ATOM   2246  H   CYX   149      41.915  32.425  34.882  1.00  0.00           H
ATOM   2247  CA  CYX   149      40.992  33.580  33.258  1.00  0.00           C
ATOM   2248  HA  CYX   149      40.387  34.484  33.194  1.00  0.00           H
ATOM   2249  CB  CYX   149      42.442  33.832  32.772  1.00  0.00           C
ATOM   2250  HB2 CYX   149      42.407  34.090  31.713  1.00  0.00           H
ATOM   2251  HB3 CYX   149      42.662  34.749  33.319  1.00  0.00           H
ATOM   2252  SG  CYX   149      43.887  32.798  33.163  1.00  0.00           S
ATOM   2253  C   CYX   149      40.292  32.605  32.341  1.00  0.00           C
ATOM   2254  O   CYX   149      40.326  31.417  32.599  1.00  0.00           O
ATOM   2255  N   ALA   150      39.709  33.092  31.261  1.00  0.00           N
ATOM   2256  H   ALA   150      39.836  34.093  31.230  1.00  0.00           H
ATOM   2257  CA  ALA   150      38.864  32.253  30.421  1.00  0.00           C
ATOM   2258  HA  ALA   150      38.379  31.421  30.934  1.00  0.00           H
ATOM   2259  CB  ALA   150      37.697  33.198  30.109  1.00  0.00           C
ATOM   2260  HB1 ALA   150      37.262  33.674  30.987  1.00  0.00           H
ATOM   2261  HB2 ALA   150      37.962  33.976  29.393  1.00  0.00           H
ATOM   2262  HB3 ALA   150      36.998  32.607  29.516  1.00  0.00           H
ATOM   2263  C   ALA   150      39.587  31.767  29.211  1.00  0.00           C
ATOM   2264  O   ALA   150      40.481  32.483  28.749  1.00  0.00           O
ATOM   2265  N   CYX   151      39.258  30.672  28.524  1.00  0.00           N
ATOM   2266  H   CYX   151      38.619  30.037  28.981  1.00  0.00           H
ATOM   2267  CA  CYX   151      39.966  30.203  27.367  1.00  0.00           C
ATOM   2268  HA  CYX   151      40.387  31.104  26.922  1.00  0.00           H
ATOM   2269  CB  CYX   151      41.151  29.239  27.680  1.00  0.00           C
ATOM   2270  HB2 CYX   151      40.770  28.289  28.056  1.00  0.00           H
ATOM   2271  HB3 CYX   151      41.689  29.082  26.745  1.00  0.00           H
ATOM   2272  SG  CYX   151      42.191  29.888  29.085  1.00  0.00           S
ATOM   2273  C   CYX   151      39.050  29.471  26.305  1.00  0.00           C
ATOM   2274  O   CYX   151      38.088  28.821  26.605  1.00  0.00           O
ATOM   2275  N   VAL   152      39.429  29.645  25.044  1.00  0.00           N
ATOM   2276  H   VAL   152      40.345  30.052  24.927  1.00  0.00           H
ATOM   2277  CA  VAL   152      38.722  29.112  23.892  1.00  0.00           C
ATOM   2278  HA  VAL   152      38.547  28.069  24.157  1.00  0.00           H
ATOM   2279  CB  VAL   152      37.437  29.827  23.528  1.00  0.00           C
ATOM   2280  HB  VAL   152      36.782  29.738  24.395  1.00  0.00           H
ATOM   2281  CG1 VAL   152      37.630  31.250  23.226  1.00  0.00           C
ATOM   2282 HG11 VAL   152      36.667  31.698  22.981  1.00  0.00           H
ATOM   2283 HG12 VAL   152      38.005  31.706  24.143  1.00  0.00           H
ATOM   2284 HG13 VAL   152      38.202  31.443  22.318  1.00  0.00           H
ATOM   2285  CG2 VAL   152      36.734  29.074  22.338  1.00  0.00           C
ATOM   2286 HG21 VAL   152      35.672  29.314  22.375  1.00  0.00           H
ATOM   2287 HG22 VAL   152      37.173  29.519  21.445  1.00  0.00           H
ATOM   2288 HG23 VAL   152      36.865  27.994  22.411  1.00  0.00           H
ATOM   2289  C   VAL   152      39.683  28.884  22.710  1.00  0.00           C
ATOM   2290  O   VAL   152      40.672  29.609  22.607  1.00  0.00           O
ATOM   2291  N   ASN   153      39.451  27.811  21.906  1.00  0.00           N
ATOM   2292  H   ASN   153      38.692  27.200  22.172  1.00  0.00           H
ATOM   2293  CA  ASN   153      40.144  27.568  20.650  1.00  0.00           C
ATOM   2294  HA  ASN   153      39.982  26.508  20.457  1.00  0.00           H
ATOM   2295  CB  ASN   153      39.498  28.498  19.539  1.00  0.00           C
ATOM   2296  HB2 ASN   153      39.739  29.548  19.697  1.00  0.00           H
ATOM   2297  HB3 ASN   153      39.914  28.201  18.576  1.00  0.00           H
ATOM   2298  CG  ASN   153      38.035  28.172  19.271  1.00  0.00           C
ATOM   2299  OD1 ASN   153      37.615  27.040  19.370  1.00  0.00           O
ATOM   2300  ND2 ASN   153      37.232  29.068  18.840  1.00  0.00           N
ATOM   2301 HD21 ASN   153      36.390  28.657  18.462  1.00  0.00           H
ATOM   2302 HD22 ASN   153      37.463  30.034  18.664  1.00  0.00           H
ATOM   2303  C   ASN   153      41.692  27.768  20.649  1.00  0.00           C
ATOM   2304  O   ASN   153      42.279  28.149  19.631  1.00  0.00           O
ATOM   2305  N   GLY   154      42.378  27.537  21.731  1.00  0.00           N
ATOM   2306  H   GLY   154      41.879  27.192  22.538  1.00  0.00           H
ATOM   2307  CA  GLY   154      43.849  27.585  21.911  1.00  0.00           C
ATOM   2308  HA2 GLY   154      44.120  26.871  22.688  1.00  0.00           H
ATOM   2309  HA3 GLY   154      44.315  27.379  20.947  1.00  0.00           H
ATOM   2310  C   GLY   154      44.425  28.947  22.395  1.00  0.00           C
ATOM   2311  O   GLY   154      45.589  29.309  22.137  1.00  0.00           O
ATOM   2312  N   SER   155      43.605  29.710  23.135  1.00  0.00           N
ATOM   2313  H   SER   155      42.667  29.420  23.374  1.00  0.00           H
ATOM   2314  CA  SER   155      43.997  31.028  23.686  1.00  0.00           C
ATOM   2315  HA  SER   155      45.068  31.089  23.877  1.00  0.00           H
ATOM   2316  CB  SER   155      43.601  32.036  22.626  1.00  0.00           C
ATOM   2317  HB2 SER   155      44.290  32.061  21.783  1.00  0.00           H
ATOM   2318  HB3 SER   155      42.641  31.730  22.211  1.00  0.00           H
ATOM   2319  OG  SER   155      43.584  33.408  23.009  1.00  0.00           O
ATOM   2320  HG  SER   155      44.507  33.636  23.137  1.00  0.00           H
ATOM   2321  C   SER   155      43.264  31.434  24.935  1.00  0.00           C
ATOM   2322  O   SER   155      42.155  30.943  25.264  1.00  0.00           O
ATOM   2323  N   CYX   156      43.837  32.297  25.763  1.00  0.00           N
ATOM   2324  H   CYX   156      44.620  32.830  25.413  1.00  0.00           H
ATOM   2325  CA  CYX   156      43.297  32.564  27.100  1.00  0.00           C
ATOM   2326  HA  CYX   156      42.240  32.305  27.142  1.00  0.00           H
ATOM   2327  CB  CYX   156      44.202  31.981  28.129  1.00  0.00           C
ATOM   2328  HB2 CYX   156      45.238  32.219  27.886  1.00  0.00           H
ATOM   2329  HB3 CYX   156      43.842  32.406  29.066  1.00  0.00           H
ATOM   2330  SG  CYX   156      44.056  30.238  28.344  1.00  0.00           S
ATOM   2331  C   CYX   156      43.213  34.091  27.322  1.00  0.00           C
ATOM   2332  O   CYX   156      43.839  34.898  26.610  1.00  0.00           O
ATOM   2333  N   PHE   157      42.302  34.530  28.223  1.00  0.00           N
ATOM   2334  H   PHE   157      41.791  33.784  28.674  1.00  0.00           H
ATOM   2335  CA  PHE   157      41.741  35.925  28.215  1.00  0.00           C
ATOM   2336  HA  PHE   157      42.407  36.606  27.686  1.00  0.00           H
ATOM   2337  CB  PHE   157      40.338  36.031  27.529  1.00  0.00           C
ATOM   2338  HB2 PHE   157      39.675  35.372  28.090  1.00  0.00           H
ATOM   2339  HB3 PHE   157      39.881  37.006  27.700  1.00  0.00           H
ATOM   2340  CG  PHE   157      40.249  35.721  26.038  1.00  0.00           C
ATOM   2341  CD1 PHE   157      40.298  34.412  25.524  1.00  0.00           C
ATOM   2342  HD1 PHE   157      40.262  33.546  26.169  1.00  0.00           H
ATOM   2343  CE1 PHE   157      40.424  34.060  24.137  1.00  0.00           C
ATOM   2344  HE1 PHE   157      40.371  33.009  23.899  1.00  0.00           H
ATOM   2345  CZ  PHE   157      40.281  35.097  23.220  1.00  0.00           C
ATOM   2346  HZ  PHE   157      40.392  34.904  22.164  1.00  0.00           H
ATOM   2347  CE2 PHE   157      40.325  36.470  23.686  1.00  0.00           C
ATOM   2348  HE2 PHE   157      40.309  37.263  22.953  1.00  0.00           H
ATOM   2349  CD2 PHE   157      40.234  36.729  25.065  1.00  0.00           C
ATOM   2350  HD2 PHE   157      40.210  37.737  25.451  1.00  0.00           H
ATOM   2351  C   PHE   157      41.601  36.489  29.615  1.00  0.00           C
ATOM   2352  O   PHE   157      41.021  35.791  30.496  1.00  0.00           O
ATOM   2353  N   THR   158      42.030  37.738  29.892  1.00  0.00           N
ATOM   2354  H   THR   158      42.420  38.349  29.188  1.00  0.00           H
ATOM   2355  CA  THR   158      41.869  38.382  31.244  1.00  0.00           C
ATOM   2356  HA  THR   158      41.036  37.847  31.699  1.00  0.00           H
ATOM   2357  CB  THR   158      43.029  37.911  32.051  1.00  0.00           C
ATOM   2358  HB  THR   158      43.291  36.862  31.920  1.00  0.00           H
ATOM   2359  CG2 THR   158      44.288  38.701  31.720  1.00  0.00           C
ATOM   2360 HG21 THR   158      45.127  38.230  32.231  1.00  0.00           H
ATOM   2361 HG22 THR   158      44.448  38.883  30.657  1.00  0.00           H
ATOM   2362 HG23 THR   158      44.229  39.706  32.136  1.00  0.00           H
ATOM   2363  OG1 THR   158      42.900  38.186  33.439  1.00  0.00           O
ATOM   2364  HG1 THR   158      42.160  37.673  33.773  1.00  0.00           H
ATOM   2365  C   THR   158      41.636  39.891  31.280  1.00  0.00           C
ATOM   2366  O   THR   158      41.707  40.536  30.201  1.00  0.00           O
ATOM   2367  N   VAL   159      41.365  40.417  32.497  1.00  0.00           N
ATOM   2368  H   VAL   159      41.489  39.848  33.323  1.00  0.00           H
ATOM   2369  CA  VAL   159      40.868  41.765  32.880  1.00  0.00           C
ATOM   2370  HA  VAL   159      40.981  42.379  31.987  1.00  0.00           H
ATOM   2371  CB  VAL   159      39.358  41.865  33.287  1.00  0.00           C
ATOM   2372  HB  VAL   159      39.198  41.658  34.346  1.00  0.00           H
ATOM   2373  CG1 VAL   159      38.908  43.342  32.982  1.00  0.00           C
ATOM   2374 HG11 VAL   159      37.826  43.468  32.970  1.00  0.00           H
ATOM   2375 HG12 VAL   159      39.368  44.045  33.676  1.00  0.00           H
ATOM   2376 HG13 VAL   159      39.283  43.622  31.996  1.00  0.00           H
ATOM   2377  CG2 VAL   159      38.527  40.794  32.607  1.00  0.00           C
ATOM   2378 HG21 VAL   159      38.769  40.779  31.544  1.00  0.00           H
ATOM   2379 HG22 VAL   159      38.779  39.793  32.954  1.00  0.00           H
ATOM   2380 HG23 VAL   159      37.476  40.994  32.817  1.00  0.00           H
ATOM   2381  C   VAL   159      41.783  42.383  33.990  1.00  0.00           C
ATOM   2382  O   VAL   159      42.057  41.682  34.989  1.00  0.00           O
ATOM   2383  N   MET   160      42.257  43.582  33.701  1.00  0.00           N
ATOM   2384  H   MET   160      42.078  43.939  32.773  1.00  0.00           H
ATOM   2385  CA  MET   160      43.285  44.264  34.595  1.00  0.00           C
ATOM   2386  HA  MET   160      43.258  43.840  35.599  1.00  0.00           H
ATOM   2387  CB  MET   160      44.678  44.112  33.914  1.00  0.00           C
ATOM   2388  HB2 MET   160      44.746  44.500  32.898  1.00  0.00           H
ATOM   2389  HB3 MET   160      45.406  44.655  34.518  1.00  0.00           H
ATOM   2390  CG  MET   160      45.121  42.619  33.884  1.00  0.00           C
ATOM   2391  HG2 MET   160      44.967  42.174  34.867  1.00  0.00           H
ATOM   2392  HG3 MET   160      44.494  41.986  33.257  1.00  0.00           H
ATOM   2393  SD  MET   160      46.861  42.222  33.379  1.00  0.00           S
ATOM   2394  CE  MET   160      47.712  43.222  34.523  1.00  0.00           C
ATOM   2395  HE1 MET   160      47.181  43.546  35.420  1.00  0.00           H
ATOM   2396  HE2 MET   160      48.709  42.838  34.741  1.00  0.00           H
ATOM   2397  HE3 MET   160      47.850  44.137  33.949  1.00  0.00           H
ATOM   2398  C   MET   160      42.910  45.725  34.795  1.00  0.00           C
ATOM   2399  O   MET   160      42.304  46.374  33.933  1.00  0.00           O
ATOM   2400  N   THR   161      43.452  46.254  35.892  1.00  0.00           N
ATOM   2401  H   THR   161      44.156  45.742  36.405  1.00  0.00           H
ATOM   2402  CA  THR   161      43.275  47.647  36.354  1.00  0.00           C
ATOM   2403  HA  THR   161      42.817  48.270  35.584  1.00  0.00           H
ATOM   2404  CB  THR   161      42.408  47.805  37.632  1.00  0.00           C
ATOM   2405  HB  THR   161      43.140  47.650  38.425  1.00  0.00           H
ATOM   2406  CG2 THR   161      41.934  49.232  38.033  1.00  0.00           C
ATOM   2407 HG21 THR   161      41.143  48.982  38.741  1.00  0.00           H
ATOM   2408 HG22 THR   161      42.781  49.761  38.471  1.00  0.00           H
ATOM   2409 HG23 THR   161      41.496  49.754  37.183  1.00  0.00           H
ATOM   2410  OG1 THR   161      41.327  46.937  37.691  1.00  0.00           O
ATOM   2411  HG1 THR   161      41.081  46.757  38.601  1.00  0.00           H
ATOM   2412  C   THR   161      44.643  48.252  36.529  1.00  0.00           C
ATOM   2413  O   THR   161      45.486  47.599  37.205  1.00  0.00           O
ATOM   2414  N   ASP   162      44.803  49.521  36.160  1.00  0.00           N
ATOM   2415  H   ASP   162      44.146  50.123  35.684  1.00  0.00           H
ATOM   2416  CA  ASP   162      45.840  50.302  36.739  1.00  0.00           C
ATOM   2417  HA  ASP   162      46.181  49.834  37.662  1.00  0.00           H
ATOM   2418  CB  ASP   162      47.038  50.255  35.741  1.00  0.00           C
ATOM   2419  HB2 ASP   162      47.204  49.218  35.451  1.00  0.00           H
ATOM   2420  HB3 ASP   162      46.824  50.964  34.942  1.00  0.00           H
ATOM   2421  CG  ASP   162      48.386  50.785  36.253  1.00  0.00           C
ATOM   2422  OD1 ASP   162      49.191  51.194  35.349  1.00  0.00           O
ATOM   2423  OD2 ASP   162      48.573  50.844  37.478  1.00  0.00           O
ATOM   2424  C   ASP   162      45.367  51.757  37.044  1.00  0.00           C
ATOM   2425  O   ASP   162      44.719  52.415  36.272  1.00  0.00           O
ATOM   2426  N   GLY   163      45.952  52.229  38.152  1.00  0.00           N
ATOM   2427  H   GLY   163      46.522  51.593  38.693  1.00  0.00           H
ATOM   2428  CA  GLY   163      45.788  53.551  38.672  1.00  0.00           C
ATOM   2429  HA2 GLY   163      46.815  53.857  38.868  1.00  0.00           H
ATOM   2430  HA3 GLY   163      45.469  54.252  37.900  1.00  0.00           H
ATOM   2431  C   GLY   163      44.920  53.647  39.909  1.00  0.00           C
ATOM   2432  O   GLY   163      44.215  52.680  40.331  1.00  0.00           O
ATOM   2433  N   PRO   164      44.798  54.861  40.454  1.00  0.00           N
ATOM   2434  CD  PRO   164      45.670  56.014  40.169  1.00  0.00           C
ATOM   2435  HD2 PRO   164      45.486  56.490  39.206  1.00  0.00           H
ATOM   2436  HD3 PRO   164      46.696  55.664  40.049  1.00  0.00           H
ATOM   2437  CG  PRO   164      45.434  56.895  41.316  1.00  0.00           C
ATOM   2438  HG2 PRO   164      45.690  57.952  41.255  1.00  0.00           H
ATOM   2439  HG3 PRO   164      46.142  56.638  42.104  1.00  0.00           H
ATOM   2440  CB  PRO   164      44.014  56.646  41.827  1.00  0.00           C
ATOM   2441  HB2 PRO   164      43.223  57.072  41.209  1.00  0.00           H
ATOM   2442  HB3 PRO   164      43.912  56.844  42.893  1.00  0.00           H
ATOM   2443  CA  PRO   164      44.010  55.157  41.699  1.00  0.00           C
ATOM   2444  HA  PRO   164      44.493  54.719  42.572  1.00  0.00           H
ATOM   2445  C   PRO   164      42.538  54.650  41.557  1.00  0.00           C
ATOM   2446  O   PRO   164      41.818  55.066  40.687  1.00  0.00           O
ATOM   2447  N   SER   165      42.097  53.758  42.406  1.00  0.00           N
ATOM   2448  H   SER   165      42.847  53.425  42.996  1.00  0.00           H
ATOM   2449  CA  SER   165      40.784  53.050  42.385  1.00  0.00           C
ATOM   2450  HA  SER   165      40.625  52.442  41.494  1.00  0.00           H
ATOM   2451  CB  SER   165      40.733  52.099  43.649  1.00  0.00           C
ATOM   2452  HB2 SER   165      39.793  51.550  43.604  1.00  0.00           H
ATOM   2453  HB3 SER   165      41.606  51.445  43.657  1.00  0.00           H
ATOM   2454  OG  SER   165      40.725  52.861  44.894  1.00  0.00           O
ATOM   2455  HG  SER   165      41.669  52.997  45.001  1.00  0.00           H
ATOM   2456  C   SER   165      39.596  54.032  42.409  1.00  0.00           C
ATOM   2457  O   SER   165      38.456  53.761  41.992  1.00  0.00           O
ATOM   2458  N   ASN   166      39.839  55.257  43.019  1.00  0.00           N
ATOM   2459  H   ASN   166      40.761  55.491  43.357  1.00  0.00           H
ATOM   2460  CA  ASN   166      38.795  56.247  43.226  1.00  0.00           C
ATOM   2461  HA  ASN   166      37.822  55.840  43.499  1.00  0.00           H
ATOM   2462  CB  ASN   166      39.198  57.321  44.291  1.00  0.00           C
ATOM   2463  HB2 ASN   166      38.331  57.969  44.409  1.00  0.00           H
ATOM   2464  HB3 ASN   166      39.574  56.847  45.197  1.00  0.00           H
ATOM   2465  CG  ASN   166      40.266  58.271  43.790  1.00  0.00           C
ATOM   2466  OD1 ASN   166      41.284  57.992  43.139  1.00  0.00           O
ATOM   2467  ND2 ASN   166      40.225  59.597  44.031  1.00  0.00           N
ATOM   2468 HD21 ASN   166      40.947  60.199  43.661  1.00  0.00           H
ATOM   2469 HD22 ASN   166      39.374  59.862  44.507  1.00  0.00           H
ATOM   2470  C   ASN   166      38.450  57.015  41.922  1.00  0.00           C
ATOM   2471  O   ASN   166      37.494  57.687  41.861  1.00  0.00           O
ATOM   2472  N   GLY   167      39.365  57.042  40.914  1.00  0.00           N
ATOM   2473  H   GLY   167      40.258  56.599  41.071  1.00  0.00           H
ATOM   2474  CA  GLY   167      39.095  57.861  39.728  1.00  0.00           C
ATOM   2475  HA2 GLY   167      38.074  57.768  39.358  1.00  0.00           H
ATOM   2476  HA3 GLY   167      39.323  58.893  39.994  1.00  0.00           H
ATOM   2477  C   GLY   167      39.987  57.783  38.495  1.00  0.00           C
ATOM   2478  O   GLY   167      39.558  57.356  37.455  1.00  0.00           O
ATOM   2479  N   GLN   168      41.285  57.901  38.752  1.00  0.00           N
ATOM   2480  H   GLN   168      41.394  58.264  39.688  1.00  0.00           H
ATOM   2481  CA  GLN   168      42.363  57.888  37.823  1.00  0.00           C
ATOM   2482  HA  GLN   168      42.102  58.310  36.853  1.00  0.00           H
ATOM   2483  CB  GLN   168      43.480  58.901  38.190  1.00  0.00           C
ATOM   2484  HB2 GLN   168      42.969  59.864  38.197  1.00  0.00           H
ATOM   2485  HB3 GLN   168      43.882  58.652  39.172  1.00  0.00           H
ATOM   2486  CG  GLN   168      44.644  58.903  37.164  1.00  0.00           C
ATOM   2487  HG2 GLN   168      45.239  57.991  37.189  1.00  0.00           H
ATOM   2488  HG3 GLN   168      44.290  58.888  36.134  1.00  0.00           H
ATOM   2489  CD  GLN   168      45.624  60.050  37.336  1.00  0.00           C
ATOM   2490  OE1 GLN   168      45.735  60.772  38.344  1.00  0.00           O
ATOM   2491  NE2 GLN   168      46.409  60.423  36.297  1.00  0.00           N
ATOM   2492 HE21 GLN   168      46.261  60.064  35.364  1.00  0.00           H
ATOM   2493 HE22 GLN   168      47.122  61.132  36.386  1.00  0.00           H
ATOM   2494  C   GLN   168      42.784  56.438  37.397  1.00  0.00           C
ATOM   2495  O   GLN   168      43.705  56.101  36.663  1.00  0.00           O
ATOM   2496  N   ALA   169      41.932  55.449  37.759  1.00  0.00           N
ATOM   2497  H   ALA   169      41.156  55.718  38.347  1.00  0.00           H
ATOM   2498  CA  ALA   169      41.902  54.079  37.276  1.00  0.00           C
ATOM   2499  HA  ALA   169      42.835  53.551  37.473  1.00  0.00           H
ATOM   2500  CB  ALA   169      40.914  53.334  38.155  1.00  0.00           C
ATOM   2501  HB1 ALA   169      39.947  53.829  38.242  1.00  0.00           H
ATOM   2502  HB2 ALA   169      40.828  52.299  37.823  1.00  0.00           H
ATOM   2503  HB3 ALA   169      41.456  53.287  39.099  1.00  0.00           H
ATOM   2504  C   ALA   169      41.618  54.007  35.781  1.00  0.00           C
ATOM   2505  O   ALA   169      40.483  54.197  35.363  1.00  0.00           O
ATOM   2506  N   SER   170      42.549  53.444  35.037  1.00  0.00           N
ATOM   2507  H   SER   170      43.513  53.415  35.336  1.00  0.00           H
ATOM   2508  CA  SER   170      42.216  52.791  33.776  1.00  0.00           C
ATOM   2509  HA  SER   170      41.253  53.207  33.480  1.00  0.00           H
ATOM   2510  CB  SER   170      43.257  53.269  32.735  1.00  0.00           C
ATOM   2511  HB2 SER   170      43.294  54.347  32.579  1.00  0.00           H
ATOM   2512  HB3 SER   170      44.253  52.987  33.077  1.00  0.00           H
ATOM   2513  OG  SER   170      43.140  52.591  31.492  1.00  0.00           O
ATOM   2514  HG  SER   170      42.558  53.072  30.897  1.00  0.00           H
ATOM   2515  C   SER   170      42.121  51.259  33.835  1.00  0.00           C
ATOM   2516  O   SER   170      42.651  50.649  34.757  1.00  0.00           O
ATOM   2517  N   TYR   171      41.386  50.633  32.915  1.00  0.00           N
ATOM   2518  H   TYR   171      40.949  51.154  32.168  1.00  0.00           H
ATOM   2519  CA  TYR   171      41.208  49.180  32.837  1.00  0.00           C
ATOM   2520  HA  TYR   171      41.854  48.706  33.576  1.00  0.00           H
ATOM   2521  CB  TYR   171      39.803  48.761  33.134  1.00  0.00           C
ATOM   2522  HB2 TYR   171      39.002  49.275  32.604  1.00  0.00           H
ATOM   2523  HB3 TYR   171      39.746  47.681  33.004  1.00  0.00           H
ATOM   2524  CG  TYR   171      39.364  49.125  34.506  1.00  0.00           C
ATOM   2525  CD1 TYR   171      38.805  50.357  34.773  1.00  0.00           C
ATOM   2526  HD1 TYR   171      38.928  51.106  34.004  1.00  0.00           H
ATOM   2527  CE1 TYR   171      38.351  50.799  35.959  1.00  0.00           C
ATOM   2528  HE1 TYR   171      37.923  51.783  36.094  1.00  0.00           H
ATOM   2529  CZ  TYR   171      38.328  49.855  36.989  1.00  0.00           C
ATOM   2530  OH  TYR   171      37.738  50.133  38.169  1.00  0.00           O
ATOM   2531  HH  TYR   171      37.340  51.007  38.191  1.00  0.00           H
ATOM   2532  CE2 TYR   171      38.743  48.531  36.754  1.00  0.00           C
ATOM   2533  HE2 TYR   171      38.774  47.843  37.586  1.00  0.00           H
ATOM   2534  CD2 TYR   171      39.221  48.146  35.498  1.00  0.00           C
ATOM   2535  HD2 TYR   171      39.532  47.133  35.284  1.00  0.00           H
ATOM   2536  C   TYR   171      41.587  48.699  31.400  1.00  0.00           C
ATOM   2537  O   TYR   171      41.343  49.320  30.397  1.00  0.00           O
ATOM   2538  N   LYS   172      42.030  47.447  31.311  1.00  0.00           N
ATOM   2539  H   LYS   172      42.287  46.927  32.137  1.00  0.00           H
ATOM   2540  CA  LYS   172      42.241  46.785  29.990  1.00  0.00           C
ATOM   2541  HA  LYS   172      41.731  47.279  29.165  1.00  0.00           H
ATOM   2542  CB  LYS   172      43.846  46.846  29.706  1.00  0.00           C
ATOM   2543  HB2 LYS   172      44.431  46.520  30.565  1.00  0.00           H
ATOM   2544  HB3 LYS   172      44.148  46.181  28.897  1.00  0.00           H
ATOM   2545  CG  LYS   172      44.264  48.246  29.277  1.00  0.00           C
ATOM   2546  HG2 LYS   172      43.907  48.366  28.254  1.00  0.00           H
ATOM   2547  HG3 LYS   172      43.924  49.069  29.905  1.00  0.00           H
ATOM   2548  CD  LYS   172      45.765  48.259  29.268  1.00  0.00           C
ATOM   2549  HD2 LYS   172      46.156  47.956  30.240  1.00  0.00           H
ATOM   2550  HD3 LYS   172      45.954  47.446  28.568  1.00  0.00           H
ATOM   2551  CE  LYS   172      46.503  49.537  28.733  1.00  0.00           C
ATOM   2552  HE2 LYS   172      46.009  49.873  27.822  1.00  0.00           H
ATOM   2553  HE3 LYS   172      46.476  50.348  29.460  1.00  0.00           H
ATOM   2554  NZ  LYS   172      47.908  49.240  28.416  1.00  0.00           N
ATOM   2555  HZ1 LYS   172      47.867  48.725  27.549  1.00  0.00           H
ATOM   2556  HZ2 LYS   172      48.497  50.026  28.178  1.00  0.00           H
ATOM   2557  HZ3 LYS   172      48.436  48.747  29.123  1.00  0.00           H
ATOM   2558  C   LYS   172      41.709  45.364  29.989  1.00  0.00           C
ATOM   2559  O   LYS   172      41.682  44.690  30.975  1.00  0.00           O
ATOM   2560  N   ILE   173      41.473  44.905  28.790  1.00  0.00           N
ATOM   2561  H   ILE   173      41.560  45.662  28.128  1.00  0.00           H
ATOM   2562  CA  ILE   173      41.445  43.440  28.449  1.00  0.00           C
ATOM   2563  HA  ILE   173      41.556  42.820  29.338  1.00  0.00           H
ATOM   2564  CB  ILE   173      40.035  43.087  27.863  1.00  0.00           C
ATOM   2565  HB  ILE   173      40.021  42.025  27.620  1.00  0.00           H
ATOM   2566  CG2 ILE   173      39.039  43.073  28.989  1.00  0.00           C
ATOM   2567 HG21 ILE   173      38.885  44.045  29.456  1.00  0.00           H
ATOM   2568 HG22 ILE   173      38.082  42.734  28.592  1.00  0.00           H
ATOM   2569 HG23 ILE   173      39.455  42.409  29.747  1.00  0.00           H
ATOM   2570  CG1 ILE   173      39.684  43.993  26.694  1.00  0.00           C
ATOM   2571 HG12 ILE   173      39.615  45.008  27.085  1.00  0.00           H
ATOM   2572 HG13 ILE   173      40.476  43.971  25.946  1.00  0.00           H
ATOM   2573  CD1 ILE   173      38.325  43.798  26.146  1.00  0.00           C
ATOM   2574 HD11 ILE   173      37.562  44.104  26.862  1.00  0.00           H
ATOM   2575 HD12 ILE   173      38.156  44.311  25.199  1.00  0.00           H
ATOM   2576 HD13 ILE   173      38.081  42.740  26.052  1.00  0.00           H
ATOM   2577  C   ILE   173      42.646  43.001  27.639  1.00  0.00           C
ATOM   2578  O   ILE   173      43.264  43.754  26.895  1.00  0.00           O
ATOM   2579  N   PHE   174      42.965  41.737  27.720  1.00  0.00           N
ATOM   2580  H   PHE   174      42.565  41.254  28.512  1.00  0.00           H
ATOM   2581  CA  PHE   174      44.050  41.031  27.146  1.00  0.00           C
ATOM   2582  HA  PHE   174      44.363  41.612  26.279  1.00  0.00           H
ATOM   2583  CB  PHE   174      45.347  40.907  28.040  1.00  0.00           C
ATOM   2584  HB2 PHE   174      44.967  40.318  28.876  1.00  0.00           H
ATOM   2585  HB3 PHE   174      46.054  40.233  27.556  1.00  0.00           H
ATOM   2586  CG  PHE   174      46.008  42.248  28.500  1.00  0.00           C
ATOM   2587  CD1 PHE   174      45.559  42.902  29.668  1.00  0.00           C
ATOM   2588  HD1 PHE   174      45.022  42.307  30.392  1.00  0.00           H
ATOM   2589  CE1 PHE   174      46.154  44.162  29.910  1.00  0.00           C
ATOM   2590  HE1 PHE   174      45.992  44.569  30.898  1.00  0.00           H
ATOM   2591  CZ  PHE   174      47.056  44.687  28.990  1.00  0.00           C
ATOM   2592  HZ  PHE   174      47.468  45.661  29.216  1.00  0.00           H
ATOM   2593  CE2 PHE   174      47.485  44.066  27.837  1.00  0.00           C
ATOM   2594  HE2 PHE   174      48.348  44.453  27.316  1.00  0.00           H
ATOM   2595  CD2 PHE   174      46.931  42.811  27.609  1.00  0.00           C
ATOM   2596  HD2 PHE   174      47.305  42.240  26.772  1.00  0.00           H
ATOM   2597  C   PHE   174      43.725  39.671  26.585  1.00  0.00           C
ATOM   2598  O   PHE   174      43.123  38.937  27.349  1.00  0.00           O
ATOM   2599  N   LYS   175      44.162  39.412  25.378  1.00  0.00           N
ATOM   2600  H   LYS   175      44.719  40.081  24.867  1.00  0.00           H
ATOM   2601  CA  LYS   175      44.205  38.106  24.745  1.00  0.00           C
ATOM   2602  HA  LYS   175      43.682  37.418  25.410  1.00  0.00           H
ATOM   2603  CB  LYS   175      43.613  38.173  23.374  1.00  0.00           C
ATOM   2604  HB2 LYS   175      42.658  38.682  23.505  1.00  0.00           H
ATOM   2605  HB3 LYS   175      44.320  38.782  22.811  1.00  0.00           H
ATOM   2606  CG  LYS   175      43.461  36.756  22.714  1.00  0.00           C
ATOM   2607  HG2 LYS   175      44.482  36.393  22.592  1.00  0.00           H
ATOM   2608  HG3 LYS   175      42.872  36.056  23.308  1.00  0.00           H
ATOM   2609  CD  LYS   175      42.827  36.922  21.372  1.00  0.00           C
ATOM   2610  HD2 LYS   175      41.814  37.313  21.482  1.00  0.00           H
ATOM   2611  HD3 LYS   175      43.491  37.610  20.851  1.00  0.00           H
ATOM   2612  CE  LYS   175      42.851  35.757  20.324  1.00  0.00           C
ATOM   2613  HE2 LYS   175      43.893  35.453  20.419  1.00  0.00           H
ATOM   2614  HE3 LYS   175      42.183  34.952  20.630  1.00  0.00           H
ATOM   2615  NZ  LYS   175      42.416  36.349  19.074  1.00  0.00           N
ATOM   2616  HZ1 LYS   175      41.453  36.656  19.055  1.00  0.00           H
ATOM   2617  HZ2 LYS   175      42.963  37.161  18.822  1.00  0.00           H
ATOM   2618  HZ3 LYS   175      42.439  35.664  18.332  1.00  0.00           H
ATOM   2619  C   LYS   175      45.631  37.599  24.813  1.00  0.00           C
ATOM   2620  O   LYS   175      46.597  38.373  24.439  1.00  0.00           O
ATOM   2621  N   MET   176      45.752  36.328  25.061  1.00  0.00           N
ATOM   2622  H   MET   176      44.935  35.801  25.334  1.00  0.00           H
ATOM   2623  CA  MET   176      47.035  35.583  25.066  1.00  0.00           C
ATOM   2624  HA  MET   176      47.790  36.196  24.573  1.00  0.00           H
ATOM   2625  CB  MET   176      47.596  35.354  26.500  1.00  0.00           C
ATOM   2626  HB2 MET   176      47.091  34.713  27.223  1.00  0.00           H
ATOM   2627  HB3 MET   176      48.564  34.854  26.505  1.00  0.00           H
ATOM   2628  CG  MET   176      47.906  36.677  27.213  1.00  0.00           C
ATOM   2629  HG2 MET   176      48.597  36.435  28.020  1.00  0.00           H
ATOM   2630  HG3 MET   176      48.443  37.301  26.498  1.00  0.00           H
ATOM   2631  SD  MET   176      46.498  37.555  27.958  1.00  0.00           S
ATOM   2632  CE  MET   176      45.674  36.400  29.078  1.00  0.00           C
ATOM   2633  HE1 MET   176      45.481  35.431  28.617  1.00  0.00           H
ATOM   2634  HE2 MET   176      46.419  36.305  29.868  1.00  0.00           H
ATOM   2635  HE3 MET   176      44.807  36.868  29.543  1.00  0.00           H
ATOM   2636  C   MET   176      46.884  34.324  24.200  1.00  0.00           C
ATOM   2637  O   MET   176      45.785  33.853  23.885  1.00  0.00           O
ATOM   2638  N   GLU   177      47.977  33.793  23.665  1.00  0.00           N
ATOM   2639  H   GLU   177      48.861  34.272  23.754  1.00  0.00           H
ATOM   2640  CA  GLU   177      48.104  32.417  23.191  1.00  0.00           C
ATOM   2641  HA  GLU   177      47.460  31.684  23.677  1.00  0.00           H
ATOM   2642  CB  GLU   177      47.691  32.432  21.711  1.00  0.00           C
ATOM   2643  HB2 GLU   177      46.603  32.477  21.754  1.00  0.00           H
ATOM   2644  HB3 GLU   177      48.016  33.385  21.294  1.00  0.00           H
ATOM   2645  CG  GLU   177      48.128  31.182  20.899  1.00  0.00           C
ATOM   2646  HG2 GLU   177      49.213  31.104  20.950  1.00  0.00           H
ATOM   2647  HG3 GLU   177      47.764  30.381  21.543  1.00  0.00           H
ATOM   2648  CD  GLU   177      47.445  30.984  19.513  1.00  0.00           C
ATOM   2649  OE1 GLU   177      47.663  29.902  18.945  1.00  0.00           O
ATOM   2650  OE2 GLU   177      46.844  31.938  18.885  1.00  0.00           O
ATOM   2651  C   GLU   177      49.572  32.137  23.317  1.00  0.00           C
ATOM   2652  O   GLU   177      50.431  33.013  23.167  1.00  0.00           O
ATOM   2653  N   LYS   178      49.906  30.842  23.456  1.00  0.00           N
ATOM   2654  H   LYS   178      49.111  30.224  23.542  1.00  0.00           H
ATOM   2655  CA  LYS   178      51.276  30.417  23.865  1.00  0.00           C
ATOM   2656  HA  LYS   178      51.189  29.443  24.344  1.00  0.00           H
ATOM   2657  CB  LYS   178      52.228  30.211  22.625  1.00  0.00           C
ATOM   2658  HB2 LYS   178      52.608  31.179  22.299  1.00  0.00           H
ATOM   2659  HB3 LYS   178      53.101  29.692  23.020  1.00  0.00           H
ATOM   2660  CG  LYS   178      51.678  29.341  21.573  1.00  0.00           C
ATOM   2661  HG2 LYS   178      50.867  29.793  21.002  1.00  0.00           H
ATOM   2662  HG3 LYS   178      52.508  29.232  20.875  1.00  0.00           H
ATOM   2663  CD  LYS   178      51.225  27.900  22.002  1.00  0.00           C
ATOM   2664  HD2 LYS   178      52.044  27.261  22.332  1.00  0.00           H
ATOM   2665  HD3 LYS   178      50.322  27.886  22.612  1.00  0.00           H
ATOM   2666  CE  LYS   178      50.818  27.173  20.689  1.00  0.00           C
ATOM   2667  HE2 LYS   178      50.393  27.893  19.989  1.00  0.00           H
ATOM   2668  HE3 LYS   178      51.699  26.675  20.284  1.00  0.00           H
ATOM   2669  NZ  LYS   178      49.785  26.166  20.906  1.00  0.00           N
ATOM   2670  HZ1 LYS   178      49.526  25.671  20.064  1.00  0.00           H
ATOM   2671  HZ2 LYS   178      50.060  25.429  21.540  1.00  0.00           H
ATOM   2672  HZ3 LYS   178      48.941  26.562  21.296  1.00  0.00           H
ATOM   2673  C   LYS   178      52.006  31.274  24.893  1.00  0.00           C
ATOM   2674  O   LYS   178      53.224  31.441  24.840  1.00  0.00           O
ATOM   2675  N   GLY   179      51.262  31.812  25.897  1.00  0.00           N
ATOM   2676  H   GLY   179      50.294  31.546  26.003  1.00  0.00           H
ATOM   2677  CA  GLY   179      51.844  32.576  27.043  1.00  0.00           C
ATOM   2678  HA2 GLY   179      51.120  32.532  27.856  1.00  0.00           H
ATOM   2679  HA3 GLY   179      52.701  32.016  27.418  1.00  0.00           H
ATOM   2680  C   GLY   179      52.227  33.993  26.764  1.00  0.00           C
ATOM   2681  O   GLY   179      52.587  34.673  27.686  1.00  0.00           O
ATOM   2682  N   LYS   180      52.115  34.470  25.515  1.00  0.00           N
ATOM   2683  H   LYS   180      51.859  33.829  24.778  1.00  0.00           H
ATOM   2684  CA  LYS   180      52.372  35.866  25.116  1.00  0.00           C
ATOM   2685  HA  LYS   180      52.780  36.480  25.921  1.00  0.00           H
ATOM   2686  CB  LYS   180      53.518  35.843  24.116  1.00  0.00           C
ATOM   2687  HB2 LYS   180      54.332  35.254  24.539  1.00  0.00           H
ATOM   2688  HB3 LYS   180      53.211  35.305  23.220  1.00  0.00           H
ATOM   2689  CG  LYS   180      54.087  37.244  23.694  1.00  0.00           C
ATOM   2690  HG2 LYS   180      53.259  37.768  23.215  1.00  0.00           H
ATOM   2691  HG3 LYS   180      54.291  37.770  24.626  1.00  0.00           H
ATOM   2692  CD  LYS   180      55.252  37.190  22.825  1.00  0.00           C
ATOM   2693  HD2 LYS   180      55.977  36.511  23.275  1.00  0.00           H
ATOM   2694  HD3 LYS   180      54.985  36.829  21.831  1.00  0.00           H
ATOM   2695  CE  LYS   180      55.919  38.551  22.418  1.00  0.00           C
ATOM   2696  HE2 LYS   180      56.790  38.406  21.778  1.00  0.00           H
ATOM   2697  HE3 LYS   180      55.387  39.205  21.726  1.00  0.00           H
ATOM   2698  NZ  LYS   180      56.186  39.463  23.683  1.00  0.00           N
ATOM   2699  HZ1 LYS   180      56.554  38.916  24.447  1.00  0.00           H
ATOM   2700  HZ2 LYS   180      56.641  40.334  23.446  1.00  0.00           H
ATOM   2701  HZ3 LYS   180      55.277  39.793  23.973  1.00  0.00           H
ATOM   2702  C   LYS   180      51.100  36.607  24.687  1.00  0.00           C
ATOM   2703  O   LYS   180      50.200  36.004  24.040  1.00  0.00           O
ATOM   2704  N   VAL   181      51.010  37.883  24.988  1.00  0.00           N
ATOM   2705  H   VAL   181      51.814  38.301  25.437  1.00  0.00           H
ATOM   2706  CA  VAL   181      49.943  38.815  24.631  1.00  0.00           C
ATOM   2707  HA  VAL   181      48.996  38.415  24.994  1.00  0.00           H
ATOM   2708  CB  VAL   181      50.136  40.131  25.325  1.00  0.00           C
ATOM   2709  HB  VAL   181      51.139  40.551  25.260  1.00  0.00           H
ATOM   2710  CG1 VAL   181      49.157  41.154  24.818  1.00  0.00           C
ATOM   2711 HG11 VAL   181      49.521  41.354  23.810  1.00  0.00           H
ATOM   2712 HG12 VAL   181      48.115  40.839  24.852  1.00  0.00           H
ATOM   2713 HG13 VAL   181      49.321  42.115  25.307  1.00  0.00           H
ATOM   2714  CG2 VAL   181      49.860  40.017  26.813  1.00  0.00           C
ATOM   2715 HG21 VAL   181      50.528  39.308  27.302  1.00  0.00           H
ATOM   2716 HG22 VAL   181      49.987  40.968  27.331  1.00  0.00           H
ATOM   2717 HG23 VAL   181      48.882  39.558  26.965  1.00  0.00           H
ATOM   2718  C   VAL   181      49.850  38.955  23.098  1.00  0.00           C
ATOM   2719  O   VAL   181      50.849  39.101  22.434  1.00  0.00           O
ATOM   2720  N   VAL   182      48.637  38.945  22.516  1.00  0.00           N
ATOM   2721  H   VAL   182      47.852  38.818  23.138  1.00  0.00           H
ATOM   2722  CA  VAL   182      48.449  39.094  21.073  1.00  0.00           C
ATOM   2723  HA  VAL   182      49.423  39.307  20.633  1.00  0.00           H
ATOM   2724  CB  VAL   182      48.008  37.703  20.449  1.00  0.00           C
ATOM   2725  HB  VAL   182      47.863  37.857  19.379  1.00  0.00           H
ATOM   2726  CG1 VAL   182      49.055  36.616  20.762  1.00  0.00           C
ATOM   2727 HG11 VAL   182      49.138  36.562  21.848  1.00  0.00           H
ATOM   2728 HG12 VAL   182      48.663  35.659  20.416  1.00  0.00           H
ATOM   2729 HG13 VAL   182      50.050  36.835  20.375  1.00  0.00           H
ATOM   2730  CG2 VAL   182      46.685  37.252  21.127  1.00  0.00           C
ATOM   2731 HG21 VAL   182      46.797  37.388  22.204  1.00  0.00           H
ATOM   2732 HG22 VAL   182      45.804  37.803  20.800  1.00  0.00           H
ATOM   2733 HG23 VAL   182      46.482  36.194  20.964  1.00  0.00           H
ATOM   2734  C   VAL   182      47.500  40.242  20.570  1.00  0.00           C
ATOM   2735  O   VAL   182      47.676  40.691  19.445  1.00  0.00           O
ATOM   2736  N   LYS   183      46.603  40.648  21.416  1.00  0.00           N
ATOM   2737  H   LYS   183      46.673  40.291  22.358  1.00  0.00           H
ATOM   2738  CA  LYS   183      45.636  41.798  21.272  1.00  0.00           C
ATOM   2739  HA  LYS   183      46.274  42.548  20.805  1.00  0.00           H
ATOM   2740  CB  LYS   183      44.432  41.584  20.293  1.00  0.00           C
ATOM   2741  HB2 LYS   183      44.928  41.240  19.385  1.00  0.00           H
ATOM   2742  HB3 LYS   183      43.839  40.787  20.742  1.00  0.00           H
ATOM   2743  CG  LYS   183      43.437  42.764  20.082  1.00  0.00           C
ATOM   2744  HG2 LYS   183      42.779  42.806  20.951  1.00  0.00           H
ATOM   2745  HG3 LYS   183      44.060  43.657  20.055  1.00  0.00           H
ATOM   2746  CD  LYS   183      42.571  42.637  18.803  1.00  0.00           C
ATOM   2747  HD2 LYS   183      43.212  42.445  17.942  1.00  0.00           H
ATOM   2748  HD3 LYS   183      41.840  41.838  18.924  1.00  0.00           H
ATOM   2749  CE  LYS   183      41.849  43.919  18.560  1.00  0.00           C
ATOM   2750  HE2 LYS   183      41.605  44.327  19.540  1.00  0.00           H
ATOM   2751  HE3 LYS   183      42.448  44.682  18.064  1.00  0.00           H
ATOM   2752  NZ  LYS   183      40.614  43.730  17.809  1.00  0.00           N
ATOM   2753  HZ1 LYS   183      40.877  43.430  16.881  1.00  0.00           H
ATOM   2754  HZ2 LYS   183      40.065  43.003  18.245  1.00  0.00           H
ATOM   2755  HZ3 LYS   183      40.125  44.577  17.559  1.00  0.00           H
ATOM   2756  C   LYS   183      45.135  42.384  22.660  1.00  0.00           C
ATOM   2757  O   LYS   183      44.976  41.662  23.652  1.00  0.00           O
ATOM   2758  N   SER   184      44.900  43.695  22.734  1.00  0.00           N
ATOM   2759  H   SER   184      45.111  44.244  21.914  1.00  0.00           H
ATOM   2760  CA  SER   184      44.381  44.473  23.924  1.00  0.00           C
ATOM   2761  HA  SER   184      43.974  43.776  24.657  1.00  0.00           H
ATOM   2762  CB  SER   184      45.601  45.037  24.609  1.00  0.00           C
ATOM   2763  HB2 SER   184      46.263  44.209  24.861  1.00  0.00           H
ATOM   2764  HB3 SER   184      46.105  45.682  23.891  1.00  0.00           H
ATOM   2765  OG  SER   184      45.139  45.633  25.797  1.00  0.00           O
ATOM   2766  HG  SER   184      44.529  45.086  26.299  1.00  0.00           H
ATOM   2767  C   SER   184      43.503  45.660  23.533  1.00  0.00           C
ATOM   2768  O   SER   184      43.672  46.219  22.435  1.00  0.00           O
ATOM   2769  N   VAL   185      42.612  46.091  24.456  1.00  0.00           N
ATOM   2770  H   VAL   185      42.643  45.686  25.381  1.00  0.00           H
ATOM   2771  CA  VAL   185      41.918  47.416  24.334  1.00  0.00           C
ATOM   2772  HA  VAL   185      42.689  48.120  24.022  1.00  0.00           H
ATOM   2773  CB  VAL   185      40.751  47.271  23.304  1.00  0.00           C
ATOM   2774  HB  VAL   185      41.168  46.875  22.378  1.00  0.00           H
ATOM   2775  CG1 VAL   185      39.690  46.274  23.760  1.00  0.00           C
ATOM   2776 HG11 VAL   185      38.944  45.968  23.027  1.00  0.00           H
ATOM   2777 HG12 VAL   185      40.110  45.300  24.007  1.00  0.00           H
ATOM   2778 HG13 VAL   185      39.177  46.576  24.673  1.00  0.00           H
ATOM   2779  CG2 VAL   185      40.146  48.602  22.897  1.00  0.00           C
ATOM   2780 HG21 VAL   185      39.541  48.907  23.751  1.00  0.00           H
ATOM   2781 HG22 VAL   185      40.993  49.273  22.759  1.00  0.00           H
ATOM   2782 HG23 VAL   185      39.509  48.532  22.014  1.00  0.00           H
ATOM   2783  C   VAL   185      41.494  47.975  25.713  1.00  0.00           C
ATOM   2784  O   VAL   185      41.306  47.108  26.538  1.00  0.00           O
ATOM   2785  N   GLU   186      41.391  49.276  25.962  1.00  0.00           N
ATOM   2786  H   GLU   186      41.695  49.761  25.129  1.00  0.00           H
ATOM   2787  CA  GLU   186      40.943  49.970  27.160  1.00  0.00           C
ATOM   2788  HA  GLU   186      41.426  49.480  28.005  1.00  0.00           H
ATOM   2789  CB  GLU   186      41.477  51.315  27.302  1.00  0.00           C
ATOM   2790  HB2 GLU   186      40.968  51.738  28.168  1.00  0.00           H
ATOM   2791  HB3 GLU   186      42.546  51.269  27.504  1.00  0.00           H
ATOM   2792  CG  GLU   186      41.190  52.332  26.195  1.00  0.00           C
ATOM   2793  HG2 GLU   186      40.106  52.317  26.078  1.00  0.00           H
ATOM   2794  HG3 GLU   186      41.372  53.299  26.664  1.00  0.00           H
ATOM   2795  CD  GLU   186      41.899  52.124  24.837  1.00  0.00           C
ATOM   2796  OE1 GLU   186      41.517  52.935  23.915  1.00  0.00           O
ATOM   2797  OE2 GLU   186      42.938  51.460  24.665  1.00  0.00           O
ATOM   2798  C   GLU   186      39.460  49.964  27.344  1.00  0.00           C
ATOM   2799  O   GLU   186      38.678  50.174  26.453  1.00  0.00           O
ATOM   2800  N   LEU   187      39.063  49.745  28.587  1.00  0.00           N
ATOM   2801  H   LEU   187      39.702  49.596  29.355  1.00  0.00           H
ATOM   2802  CA  LEU   187      37.677  49.812  29.000  1.00  0.00           C
ATOM   2803  HA  LEU   187      36.952  49.657  28.201  1.00  0.00           H
ATOM   2804  CB  LEU   187      37.416  48.760  30.103  1.00  0.00           C
ATOM   2805  HB2 LEU   187      38.344  48.642  30.662  1.00  0.00           H
ATOM   2806  HB3 LEU   187      36.647  49.042  30.822  1.00  0.00           H
ATOM   2807  CG  LEU   187      37.186  47.338  29.509  1.00  0.00           C
ATOM   2808  HG  LEU   187      36.308  47.265  28.868  1.00  0.00           H
ATOM   2809  CD1 LEU   187      38.293  46.681  28.820  1.00  0.00           C
ATOM   2810 HD11 LEU   187      37.967  45.769  28.319  1.00  0.00           H
ATOM   2811 HD12 LEU   187      38.564  47.303  27.967  1.00  0.00           H
ATOM   2812 HD13 LEU   187      39.077  46.523  29.560  1.00  0.00           H
ATOM   2813  CD2 LEU   187      36.871  46.554  30.720  1.00  0.00           C
ATOM   2814 HD21 LEU   187      36.033  46.992  31.262  1.00  0.00           H
ATOM   2815 HD22 LEU   187      36.489  45.547  30.559  1.00  0.00           H
ATOM   2816 HD23 LEU   187      37.694  46.467  31.430  1.00  0.00           H
ATOM   2817  C   LEU   187      37.209  51.270  29.477  1.00  0.00           C
ATOM   2818  O   LEU   187      36.719  51.403  30.586  1.00  0.00           O
ATOM   2819  N   ASP   188      37.474  52.354  28.735  1.00  0.00           N
ATOM   2820  H   ASP   188      37.879  52.269  27.814  1.00  0.00           H
ATOM   2821  CA  ASP   188      36.905  53.716  29.114  1.00  0.00           C
ATOM   2822  HA  ASP   188      37.156  53.835  30.168  1.00  0.00           H
ATOM   2823  CB  ASP   188      37.677  54.832  28.375  1.00  0.00           C
ATOM   2824  HB2 ASP   188      37.732  54.578  27.317  1.00  0.00           H
ATOM   2825  HB3 ASP   188      37.111  55.762  28.449  1.00  0.00           H
ATOM   2826  CG  ASP   188      39.016  55.157  28.960  1.00  0.00           C
ATOM   2827  OD1 ASP   188      39.496  56.252  28.648  1.00  0.00           O
ATOM   2828  OD2 ASP   188      39.505  54.444  29.853  1.00  0.00           O
ATOM   2829  C   ASP   188      35.366  53.845  28.951  1.00  0.00           C
ATOM   2830  O   ASP   188      34.862  53.521  27.909  1.00  0.00           O
ATOM   2831  N   ALA   189      34.733  54.322  29.951  1.00  0.00           N
ATOM   2832  H   ALA   189      35.213  54.446  30.831  1.00  0.00           H
ATOM   2833  CA  ALA   189      33.304  54.751  29.926  1.00  0.00           C
ATOM   2834  HA  ALA   189      33.258  55.485  29.122  1.00  0.00           H
ATOM   2835  CB  ALA   189      32.412  53.502  29.810  1.00  0.00           C
ATOM   2836  HB1 ALA   189      31.904  53.347  30.762  1.00  0.00           H
ATOM   2837  HB2 ALA   189      31.786  53.539  28.919  1.00  0.00           H
ATOM   2838  HB3 ALA   189      33.068  52.672  29.544  1.00  0.00           H
ATOM   2839  C   ALA   189      32.879  55.570  31.199  1.00  0.00           C
ATOM   2840  O   ALA   189      33.568  55.346  32.201  1.00  0.00           O
ATOM   2841  N   PRO   190      31.948  56.475  31.238  1.00  0.00           N
ATOM   2842  CD  PRO   190      31.072  56.717  30.095  1.00  0.00           C
ATOM   2843  HD2 PRO   190      30.777  55.807  29.573  1.00  0.00           H
ATOM   2844  HD3 PRO   190      31.516  57.456  29.428  1.00  0.00           H
ATOM   2845  CG  PRO   190      29.857  57.477  30.613  1.00  0.00           C
ATOM   2846  HG2 PRO   190      29.125  56.817  31.078  1.00  0.00           H
ATOM   2847  HG3 PRO   190      29.428  58.006  29.762  1.00  0.00           H
ATOM   2848  CB  PRO   190      30.567  58.423  31.647  1.00  0.00           C
ATOM   2849  HB2 PRO   190      29.967  58.828  32.462  1.00  0.00           H
ATOM   2850  HB3 PRO   190      31.049  59.234  31.103  1.00  0.00           H
ATOM   2851  CA  PRO   190      31.704  57.529  32.242  1.00  0.00           C
ATOM   2852  HA  PRO   190      32.655  58.062  32.273  1.00  0.00           H
ATOM   2853  C   PRO   190      31.466  57.200  33.700  1.00  0.00           C
ATOM   2854  O   PRO   190      30.404  56.890  34.213  1.00  0.00           O
ATOM   2855  N   ASN   191      32.592  57.382  34.441  1.00  0.00           N
ATOM   2856  H   ASN   191      33.329  57.713  33.834  1.00  0.00           H
ATOM   2857  CA  ASN   191      32.841  56.949  35.813  1.00  0.00           C
ATOM   2858  HA  ASN   191      33.917  56.993  35.979  1.00  0.00           H
ATOM   2859  CB  ASN   191      32.112  57.892  36.786  1.00  0.00           C
ATOM   2860  HB2 ASN   191      31.033  57.752  36.734  1.00  0.00           H
ATOM   2861  HB3 ASN   191      32.310  57.609  37.819  1.00  0.00           H
ATOM   2862  CG  ASN   191      32.396  59.322  36.549  1.00  0.00           C
ATOM   2863  OD1 ASN   191      31.584  60.116  36.163  1.00  0.00           O
ATOM   2864  ND2 ASN   191      33.637  59.725  36.793  1.00  0.00           N
ATOM   2865 HD21 ASN   191      33.894  60.685  36.610  1.00  0.00           H
ATOM   2866 HD22 ASN   191      34.315  59.120  37.231  1.00  0.00           H
ATOM   2867  C   ASN   191      32.582  55.460  36.095  1.00  0.00           C
ATOM   2868  O   ASN   191      32.188  55.116  37.196  1.00  0.00           O
ATOM   2869  N   TYR   192      32.478  54.561  35.084  1.00  0.00           N
ATOM   2870  H   TYR   192      32.885  54.775  34.185  1.00  0.00           H
ATOM   2871  CA  TYR   192      32.302  53.077  35.257  1.00  0.00           C
ATOM   2872  HA  TYR   192      31.494  52.939  35.975  1.00  0.00           H
ATOM   2873  CB  TYR   192      31.778  52.537  33.916  1.00  0.00           C
ATOM   2874  HB2 TYR   192      32.420  52.867  33.099  1.00  0.00           H
ATOM   2875  HB3 TYR   192      31.779  51.462  34.102  1.00  0.00           H
ATOM   2876  CG  TYR   192      30.373  52.841  33.511  1.00  0.00           C
ATOM   2877  CD1 TYR   192      29.617  53.772  34.184  1.00  0.00           C
ATOM   2878  HD1 TYR   192      30.003  54.314  35.035  1.00  0.00           H
ATOM   2879  CE1 TYR   192      28.312  54.062  33.784  1.00  0.00           C
ATOM   2880  HE1 TYR   192      27.750  54.717  34.433  1.00  0.00           H
ATOM   2881  CZ  TYR   192      27.739  53.469  32.662  1.00  0.00           C
ATOM   2882  OH  TYR   192      26.507  53.701  32.219  1.00  0.00           O
ATOM   2883  HH  TYR   192      25.983  54.281  32.775  1.00  0.00           H
ATOM   2884  CE2 TYR   192      28.512  52.554  31.951  1.00  0.00           C
ATOM   2885  HE2 TYR   192      28.087  52.049  31.096  1.00  0.00           H
ATOM   2886  CD2 TYR   192      29.841  52.252  32.370  1.00  0.00           C
ATOM   2887  HD2 TYR   192      30.460  51.615  31.756  1.00  0.00           H
ATOM   2888  C   TYR   192      33.557  52.316  35.777  1.00  0.00           C
ATOM   2889  O   TYR   192      34.650  52.714  35.354  1.00  0.00           O
ATOM   2890  N   HIE   193      33.341  51.159  36.511  1.00  0.00           N
ATOM   2891  H   HIE   193      32.408  50.842  36.731  1.00  0.00           H
ATOM   2892  CA  HIE   193      34.400  50.339  37.052  1.00  0.00           C
ATOM   2893  HA  HIE   193      35.313  50.600  36.517  1.00  0.00           H
ATOM   2894  CB  HIE   193      34.633  50.596  38.548  1.00  0.00           C
ATOM   2895  HB2 HIE   193      33.706  50.325  39.053  1.00  0.00           H
ATOM   2896  HB3 HIE   193      35.301  49.846  38.972  1.00  0.00           H
ATOM   2897  CG  HIE   193      35.181  51.917  38.987  1.00  0.00           C
ATOM   2898  ND1 HIE   193      36.385  52.467  38.474  1.00  0.00           N
ATOM   2899  CE1 HIE   193      36.447  53.707  39.045  1.00  0.00           C
ATOM   2900  HE1 HIE   193      37.338  54.306  38.916  1.00  0.00           H
ATOM   2901  NE2 HIE   193      35.466  53.954  39.870  1.00  0.00           N
ATOM   2902  HE2 HIE   193      35.327  54.861  40.295  1.00  0.00           H
ATOM   2903  CD2 HIE   193      34.597  52.819  39.857  1.00  0.00           C
ATOM   2904  HD2 HIE   193      33.668  52.661  40.387  1.00  0.00           H
ATOM   2905  C   HIE   193      34.131  48.779  36.807  1.00  0.00           C
ATOM   2906  O   HIE   193      33.031  48.318  36.619  1.00  0.00           O
ATOM   2907  N   TYR   194      35.275  48.103  36.796  1.00  0.00           N
ATOM   2908  H   TYR   194      36.055  48.709  37.010  1.00  0.00           H
ATOM   2909  CA  TYR   194      35.465  46.737  36.318  1.00  0.00           C
ATOM   2910  HA  TYR   194      34.484  46.272  36.405  1.00  0.00           H
ATOM   2911  CB  TYR   194      35.692  46.755  34.717  1.00  0.00           C
ATOM   2912  HB2 TYR   194      36.619  47.304  34.557  1.00  0.00           H
ATOM   2913  HB3 TYR   194      35.790  45.735  34.342  1.00  0.00           H
ATOM   2914  CG  TYR   194      34.578  47.438  33.998  1.00  0.00           C
ATOM   2915  CD1 TYR   194      34.662  48.759  33.589  1.00  0.00           C
ATOM   2916  HD1 TYR   194      35.642  49.203  33.691  1.00  0.00           H
ATOM   2917  CE1 TYR   194      33.549  49.429  32.998  1.00  0.00           C
ATOM   2918  HE1 TYR   194      33.784  50.422  32.646  1.00  0.00           H
ATOM   2919  CZ  TYR   194      32.315  48.817  32.923  1.00  0.00           C
ATOM   2920  OH  TYR   194      31.254  49.504  32.460  1.00  0.00           O
ATOM   2921  HH  TYR   194      30.443  49.264  32.914  1.00  0.00           H
ATOM   2922  CE2 TYR   194      32.123  47.508  33.472  1.00  0.00           C
ATOM   2923  HE2 TYR   194      31.098  47.166  33.470  1.00  0.00           H
ATOM   2924  CD2 TYR   194      33.237  46.845  34.034  1.00  0.00           C
ATOM   2925  HD2 TYR   194      33.149  45.936  34.610  1.00  0.00           H
ATOM   2926  C   TYR   194      36.598  45.977  37.146  1.00  0.00           C
ATOM   2927  O   TYR   194      37.409  45.230  36.538  1.00  0.00           O
ATOM   2928  N   GLU   195      36.709  46.234  38.499  1.00  0.00           N
ATOM   2929  H   GLU   195      36.063  46.864  38.954  1.00  0.00           H
ATOM   2930  CA  GLU   195      37.765  45.560  39.329  1.00  0.00           C
ATOM   2931  HA  GLU   195      38.780  45.765  38.987  1.00  0.00           H
ATOM   2932  CB  GLU   195      37.755  46.194  40.815  1.00  0.00           C
ATOM   2933  HB2 GLU   195      36.702  46.292  41.082  1.00  0.00           H
ATOM   2934  HB3 GLU   195      38.345  45.663  41.561  1.00  0.00           H
ATOM   2935  CG  GLU   195      38.362  47.601  40.745  1.00  0.00           C
ATOM   2936  HG2 GLU   195      37.972  48.219  39.936  1.00  0.00           H
ATOM   2937  HG3 GLU   195      38.043  48.106  41.657  1.00  0.00           H
ATOM   2938  CD  GLU   195      39.896  47.750  40.920  1.00  0.00           C
ATOM   2939  OE1 GLU   195      40.657  46.946  40.401  1.00  0.00           O
ATOM   2940  OE2 GLU   195      40.326  48.660  41.684  1.00  0.00           O
ATOM   2941  C   GLU   195      37.670  43.985  39.339  1.00  0.00           C
ATOM   2942  O   GLU   195      36.529  43.521  39.288  1.00  0.00           O
ATOM   2943  N   GLU   196      38.763  43.168  39.572  1.00  0.00           N
ATOM   2944  H   GLU   196      39.628  43.687  39.517  1.00  0.00           H
ATOM   2945  CA  GLU   196      38.688  41.774  40.108  1.00  0.00           C
ATOM   2946  HA  GLU   196      39.611  41.239  39.880  1.00  0.00           H
ATOM   2947  CB  GLU   196      38.539  41.706  41.624  1.00  0.00           C
ATOM   2948  HB2 GLU   196      37.594  42.195  41.863  1.00  0.00           H
ATOM   2949  HB3 GLU   196      38.420  40.673  41.949  1.00  0.00           H
ATOM   2950  CG  GLU   196      39.640  42.310  42.473  1.00  0.00           C
ATOM   2951  HG2 GLU   196      40.547  41.779  42.185  1.00  0.00           H
ATOM   2952  HG3 GLU   196      39.707  43.355  42.168  1.00  0.00           H
ATOM   2953  CD  GLU   196      39.411  42.190  43.996  1.00  0.00           C
ATOM   2954  OE1 GLU   196      38.471  41.481  44.391  1.00  0.00           O
ATOM   2955  OE2 GLU   196      40.104  42.891  44.751  1.00  0.00           O
ATOM   2956  C   GLU   196      37.597  40.917  39.438  1.00  0.00           C
ATOM   2957  O   GLU   196      36.833  40.207  40.135  1.00  0.00           O
ATOM   2958  N   CYX   197      37.460  40.891  38.131  1.00  0.00           N
ATOM   2959  H   CYX   197      38.086  41.473  37.594  1.00  0.00           H
ATOM   2960  CA  CYX   197      36.443  40.074  37.363  1.00  0.00           C
ATOM   2961  HA  CYX   197      35.470  40.344  37.771  1.00  0.00           H
ATOM   2962  CB  CYX   197      36.443  40.393  35.863  1.00  0.00           C
ATOM   2963  HB2 CYX   197      37.407  40.067  35.471  1.00  0.00           H
ATOM   2964  HB3 CYX   197      35.663  39.853  35.326  1.00  0.00           H
ATOM   2965  SG  CYX   197      36.396  42.140  35.340  1.00  0.00           S
ATOM   2966  C   CYX   197      36.551  38.542  37.497  1.00  0.00           C
ATOM   2967  O   CYX   197      37.601  37.908  37.591  1.00  0.00           O
ATOM   2968  N   SER   198      35.346  37.936  37.443  1.00  0.00           N
ATOM   2969  H   SER   198      34.545  38.510  37.224  1.00  0.00           H
ATOM   2970  CA  SER   198      35.114  36.500  37.449  1.00  0.00           C
ATOM   2971  HA  SER   198      36.012  35.979  37.780  1.00  0.00           H
ATOM   2972  CB  SER   198      34.031  36.250  38.457  1.00  0.00           C
ATOM   2973  HB2 SER   198      33.174  36.916  38.355  1.00  0.00           H
ATOM   2974  HB3 SER   198      33.587  35.258  38.377  1.00  0.00           H
ATOM   2975  OG  SER   198      34.483  36.527  39.785  1.00  0.00           O
ATOM   2976  HG  SER   198      33.847  37.074  40.253  1.00  0.00           H
ATOM   2977  C   SER   198      34.566  36.082  36.089  1.00  0.00           C
ATOM   2978  O   SER   198      33.451  36.464  35.778  1.00  0.00           O
ATOM   2979  N   CYX   199      35.267  35.286  35.329  1.00  0.00           N
ATOM   2980  H   CYX   199      35.995  34.679  35.678  1.00  0.00           H
ATOM   2981  CA  CYX   199      34.854  35.010  33.915  1.00  0.00           C
ATOM   2982  HA  CYX   199      34.025  35.708  33.798  1.00  0.00           H
ATOM   2983  CB  CYX   199      36.012  35.430  32.990  1.00  0.00           C
ATOM   2984  HB2 CYX   199      36.829  34.732  33.172  1.00  0.00           H
ATOM   2985  HB3 CYX   199      35.678  35.348  31.955  1.00  0.00           H
ATOM   2986  SG  CYX   199      36.543  37.110  33.223  1.00  0.00           S
ATOM   2987  C   CYX   199      34.305  33.654  33.637  1.00  0.00           C
ATOM   2988  O   CYX   199      34.416  32.729  34.424  1.00  0.00           O
ATOM   2989  N   TYR   200      33.684  33.516  32.504  1.00  0.00           N
ATOM   2990  H   TYR   200      33.394  34.274  31.902  1.00  0.00           H
ATOM   2991  CA  TYR   200      33.223  32.166  31.987  1.00  0.00           C
ATOM   2992  HA  TYR   200      34.065  31.484  32.115  1.00  0.00           H
ATOM   2993  CB  TYR   200      31.946  31.723  32.778  1.00  0.00           C
ATOM   2994  HB2 TYR   200      31.470  30.833  32.367  1.00  0.00           H
ATOM   2995  HB3 TYR   200      32.246  31.438  33.786  1.00  0.00           H
ATOM   2996  CG  TYR   200      30.979  32.896  32.908  1.00  0.00           C
ATOM   2997  CD1 TYR   200      30.779  33.478  34.175  1.00  0.00           C
ATOM   2998  HD1 TYR   200      31.420  33.128  34.973  1.00  0.00           H
ATOM   2999  CE1 TYR   200      29.745  34.304  34.460  1.00  0.00           C
ATOM   3000  HE1 TYR   200      29.658  34.562  35.506  1.00  0.00           H
ATOM   3001  CZ  TYR   200      28.860  34.691  33.407  1.00  0.00           C
ATOM   3002  OH  TYR   200      27.752  35.402  33.711  1.00  0.00           O
ATOM   3003  HH  TYR   200      27.692  35.498  34.664  1.00  0.00           H
ATOM   3004  CE2 TYR   200      29.010  34.124  32.171  1.00  0.00           C
ATOM   3005  HE2 TYR   200      28.310  34.297  31.367  1.00  0.00           H
ATOM   3006  CD2 TYR   200      30.070  33.280  31.865  1.00  0.00           C
ATOM   3007  HD2 TYR   200      30.203  32.860  30.878  1.00  0.00           H
ATOM   3008  C   TYR   200      32.932  32.265  30.415  1.00  0.00           C
ATOM   3009  O   TYR   200      32.451  33.282  29.922  1.00  0.00           O
ATOM   3010  N   PRO   201      33.090  31.159  29.650  1.00  0.00           N
ATOM   3011  CD  PRO   201      33.470  29.885  30.212  1.00  0.00           C
ATOM   3012  HD2 PRO   201      32.892  29.761  31.128  1.00  0.00           H
ATOM   3013  HD3 PRO   201      34.554  29.916  30.328  1.00  0.00           H
ATOM   3014  CG  PRO   201      32.967  28.766  29.241  1.00  0.00           C
ATOM   3015  HG2 PRO   201      31.934  28.607  29.553  1.00  0.00           H
ATOM   3016  HG3 PRO   201      33.623  27.895  29.208  1.00  0.00           H
ATOM   3017  CB  PRO   201      32.874  29.505  27.888  1.00  0.00           C
ATOM   3018  HB2 PRO   201      32.125  29.012  27.270  1.00  0.00           H
ATOM   3019  HB3 PRO   201      33.834  29.538  27.373  1.00  0.00           H
ATOM   3020  CA  PRO   201      32.569  30.978  28.324  1.00  0.00           C
ATOM   3021  HA  PRO   201      33.025  31.611  27.563  1.00  0.00           H
ATOM   3022  C   PRO   201      30.995  31.139  28.233  1.00  0.00           C
ATOM   3023  O   PRO   201      30.235  30.744  29.124  1.00  0.00           O
ATOM   3024  N   ASN   202      30.538  31.612  27.138  1.00  0.00           N
ATOM   3025  H   ASN   202      31.234  31.842  26.443  1.00  0.00           H
ATOM   3026  CA  ASN   202      29.175  31.478  26.699  1.00  0.00           C
ATOM   3027  HA  ASN   202      28.625  30.662  27.168  1.00  0.00           H
ATOM   3028  CB  ASN   202      28.398  32.855  26.842  1.00  0.00           C
ATOM   3029  HB2 ASN   202      29.073  33.702  26.968  1.00  0.00           H
ATOM   3030  HB3 ASN   202      27.751  32.920  25.968  1.00  0.00           H
ATOM   3031  CG  ASN   202      27.492  32.851  28.022  1.00  0.00           C
ATOM   3032  OD1 ASN   202      26.325  33.244  27.848  1.00  0.00           O
ATOM   3033  ND2 ASN   202      27.884  32.318  29.170  1.00  0.00           N
ATOM   3034 HD21 ASN   202      27.135  31.937  29.730  1.00  0.00           H
ATOM   3035 HD22 ASN   202      28.808  31.910  29.162  1.00  0.00           H
ATOM   3036  C   ASN   202      29.184  31.044  25.264  1.00  0.00           C
ATOM   3037  O   ASN   202      30.286  31.069  24.691  1.00  0.00           O
ATOM   3038  N   ALA   203      28.023  30.785  24.583  1.00  0.00           N
ATOM   3039  H   ALA   203      27.127  30.853  25.044  1.00  0.00           H
ATOM   3040  CA  ALA   203      28.102  30.465  23.207  1.00  0.00           C
ATOM   3041  HA  ALA   203      28.776  29.615  23.093  1.00  0.00           H
ATOM   3042  CB  ALA   203      26.693  29.967  22.720  1.00  0.00           C
ATOM   3043  HB1 ALA   203      26.482  29.149  23.409  1.00  0.00           H
ATOM   3044  HB2 ALA   203      25.903  30.665  22.994  1.00  0.00           H
ATOM   3045  HB3 ALA   203      26.821  29.681  21.676  1.00  0.00           H
ATOM   3046  C   ALA   203      28.521  31.656  22.320  1.00  0.00           C
ATOM   3047  O   ALA   203      27.841  32.659  22.229  1.00  0.00           O
ATOM   3048  N   GLY   204      29.581  31.573  21.541  1.00  0.00           N
ATOM   3049  H   GLY   204      30.156  30.742  21.535  1.00  0.00           H
ATOM   3050  CA  GLY   204      29.963  32.574  20.591  1.00  0.00           C
ATOM   3051  HA2 GLY   204      30.726  32.221  19.897  1.00  0.00           H
ATOM   3052  HA3 GLY   204      29.064  32.776  20.009  1.00  0.00           H
ATOM   3053  C   GLY   204      30.425  33.885  21.232  1.00  0.00           C
ATOM   3054  O   GLY   204      30.425  34.908  20.575  1.00  0.00           O
ATOM   3055  N   GLU   205      30.766  33.791  22.504  1.00  0.00           N
ATOM   3056  H   GLU   205      30.619  32.889  22.935  1.00  0.00           H
ATOM   3057  CA  GLU   205      31.301  34.801  23.375  1.00  0.00           C
ATOM   3058  HA  GLU   205      32.067  35.304  22.787  1.00  0.00           H
ATOM   3059  CB  GLU   205      30.195  35.831  23.694  1.00  0.00           C
ATOM   3060  HB2 GLU   205      30.679  36.631  24.255  1.00  0.00           H
ATOM   3061  HB3 GLU   205      29.744  36.268  22.803  1.00  0.00           H
ATOM   3062  CG  GLU   205      29.099  35.331  24.592  1.00  0.00           C
ATOM   3063  HG2 GLU   205      28.794  34.315  24.345  1.00  0.00           H
ATOM   3064  HG3 GLU   205      29.555  35.231  25.578  1.00  0.00           H
ATOM   3065  CD  GLU   205      27.955  36.335  24.557  1.00  0.00           C
ATOM   3066  OE1 GLU   205      27.012  36.176  25.367  1.00  0.00           O
ATOM   3067  OE2 GLU   205      27.913  37.333  23.780  1.00  0.00           O
ATOM   3068  C   GLU   205      32.032  34.395  24.667  1.00  0.00           C
ATOM   3069  O   GLU   205      31.981  33.178  25.058  1.00  0.00           O
ATOM   3070  N   ILE   206      32.714  35.352  25.392  1.00  0.00           N
ATOM   3071  H   ILE   206      32.696  36.281  24.995  1.00  0.00           H
ATOM   3072  CA  ILE   206      33.376  35.245  26.725  1.00  0.00           C
ATOM   3073  HA  ILE   206      33.042  34.269  27.078  1.00  0.00           H
ATOM   3074  CB  ILE   206      34.906  35.397  26.693  1.00  0.00           C
ATOM   3075  HB  ILE   206      35.189  36.357  26.260  1.00  0.00           H
ATOM   3076  CG2 ILE   206      35.531  35.412  28.144  1.00  0.00           C
ATOM   3077 HG21 ILE   206      35.082  34.578  28.684  1.00  0.00           H
ATOM   3078 HG22 ILE   206      36.612  35.528  28.223  1.00  0.00           H
ATOM   3079 HG23 ILE   206      35.194  36.324  28.638  1.00  0.00           H
ATOM   3080  CG1 ILE   206      35.540  34.226  26.001  1.00  0.00           C
ATOM   3081 HG12 ILE   206      36.539  34.021  26.389  1.00  0.00           H
ATOM   3082 HG13 ILE   206      34.919  33.337  26.103  1.00  0.00           H
ATOM   3083  CD1 ILE   206      35.561  34.486  24.487  1.00  0.00           C
ATOM   3084 HD11 ILE   206      34.627  34.262  23.973  1.00  0.00           H
ATOM   3085 HD12 ILE   206      35.882  35.518  24.339  1.00  0.00           H
ATOM   3086 HD13 ILE   206      36.321  33.880  23.994  1.00  0.00           H
ATOM   3087  C   ILE   206      32.611  36.260  27.606  1.00  0.00           C
ATOM   3088  O   ILE   206      32.409  37.404  27.228  1.00  0.00           O
ATOM   3089  N   THR   207      32.184  35.959  28.851  1.00  0.00           N
ATOM   3090  H   THR   207      32.197  34.996  29.157  1.00  0.00           H
ATOM   3091  CA  THR   207      31.569  36.995  29.756  1.00  0.00           C
ATOM   3092  HA  THR   207      31.651  38.004  29.352  1.00  0.00           H
ATOM   3093  CB  THR   207      30.027  36.764  29.855  1.00  0.00           C
ATOM   3094  HB  THR   207      29.936  35.809  30.372  1.00  0.00           H
ATOM   3095  CG2 THR   207      29.207  37.675  30.750  1.00  0.00           C
ATOM   3096 HG21 THR   207      29.467  37.544  31.800  1.00  0.00           H
ATOM   3097 HG22 THR   207      29.439  38.667  30.361  1.00  0.00           H
ATOM   3098 HG23 THR   207      28.163  37.367  30.688  1.00  0.00           H
ATOM   3099  OG1 THR   207      29.467  36.541  28.592  1.00  0.00           O
ATOM   3100  HG1 THR   207      29.837  35.706  28.295  1.00  0.00           H
ATOM   3101  C   THR   207      32.342  36.990  31.057  1.00  0.00           C
ATOM   3102  O   THR   207      33.068  35.994  31.339  1.00  0.00           O
ATOM   3103  N   CYX   208      32.341  38.079  31.774  1.00  0.00           N
ATOM   3104  H   CYX   208      31.894  38.847  31.293  1.00  0.00           H
ATOM   3105  CA  CYX   208      32.928  38.306  33.052  1.00  0.00           C
ATOM   3106  HA  CYX   208      33.058  37.370  33.595  1.00  0.00           H
ATOM   3107  CB  CYX   208      34.227  39.115  32.765  1.00  0.00           C
ATOM   3108  HB2 CYX   208      33.794  39.855  32.091  1.00  0.00           H
ATOM   3109  HB3 CYX   208      34.607  39.561  33.685  1.00  0.00           H
ATOM   3110  SG  CYX   208      35.607  38.266  31.851  1.00  0.00           S
ATOM   3111  C   CYX   208      31.932  39.181  33.810  1.00  0.00           C
ATOM   3112  O   CYX   208      31.352  40.123  33.302  1.00  0.00           O
ATOM   3113  N   VAL   209      31.793  38.915  35.117  1.00  0.00           N
ATOM   3114  H   VAL   209      32.283  38.127  35.516  1.00  0.00           H
ATOM   3115  CA  VAL   209      31.122  39.706  36.150  1.00  0.00           C
ATOM   3116  HA  VAL   209      30.737  40.629  35.715  1.00  0.00           H
ATOM   3117  CB  VAL   209      29.966  38.890  36.770  1.00  0.00           C
ATOM   3118  HB  VAL   209      30.291  37.959  37.233  1.00  0.00           H
ATOM   3119  CG1 VAL   209      29.379  39.695  37.920  1.00  0.00           C
ATOM   3120 HG11 VAL   209      28.422  39.286  38.243  1.00  0.00           H
ATOM   3121 HG12 VAL   209      30.091  39.780  38.740  1.00  0.00           H
ATOM   3122 HG13 VAL   209      29.010  40.625  37.489  1.00  0.00           H
ATOM   3123  CG2 VAL   209      28.995  38.714  35.611  1.00  0.00           C
ATOM   3124 HG21 VAL   209      28.618  39.652  35.204  1.00  0.00           H
ATOM   3125 HG22 VAL   209      29.458  38.171  34.788  1.00  0.00           H
ATOM   3126 HG23 VAL   209      28.134  38.108  35.890  1.00  0.00           H
ATOM   3127  C   VAL   209      32.253  40.144  37.126  1.00  0.00           C
ATOM   3128  O   VAL   209      33.103  39.366  37.482  1.00  0.00           O
ATOM   3129  N   CYX   210      32.290  41.443  37.384  1.00  0.00           N
ATOM   3130  H   CYX   210      31.463  41.930  37.072  1.00  0.00           H
ATOM   3131  CA  CYX   210      33.362  42.251  38.068  1.00  0.00           C
ATOM   3132  HA  CYX   210      34.145  41.555  38.368  1.00  0.00           H
ATOM   3133  CB  CYX   210      34.028  43.181  37.040  1.00  0.00           C
ATOM   3134  HB2 CYX   210      33.272  43.930  36.804  1.00  0.00           H
ATOM   3135  HB3 CYX   210      34.850  43.660  37.572  1.00  0.00           H
ATOM   3136  SG  CYX   210      34.404  42.517  35.339  1.00  0.00           S
ATOM   3137  C   CYX   210      32.881  42.928  39.342  1.00  0.00           C
ATOM   3138  O   CYX   210      31.684  43.022  39.589  1.00  0.00           O
ATOM   3139  N   ARG   211      33.837  43.235  40.209  1.00  0.00           N
ATOM   3140  H   ARG   211      34.769  42.880  40.042  1.00  0.00           H
ATOM   3141  CA  ARG   211      33.567  43.936  41.471  1.00  0.00           C
ATOM   3142  HA  ARG   211      32.708  43.538  42.010  1.00  0.00           H
ATOM   3143  CB  ARG   211      34.883  43.796  42.376  1.00  0.00           C
ATOM   3144  HB2 ARG   211      35.137  42.738  42.307  1.00  0.00           H
ATOM   3145  HB3 ARG   211      35.709  44.281  41.855  1.00  0.00           H
ATOM   3146  CG  ARG   211      34.772  44.201  43.845  1.00  0.00           C
ATOM   3147  HG2 ARG   211      34.751  45.289  43.784  1.00  0.00           H
ATOM   3148  HG3 ARG   211      33.881  43.626  44.094  1.00  0.00           H
ATOM   3149  CD  ARG   211      36.027  43.744  44.615  1.00  0.00           C
ATOM   3150  HD2 ARG   211      36.124  42.669  44.467  1.00  0.00           H
ATOM   3151  HD3 ARG   211      36.839  44.371  44.247  1.00  0.00           H
ATOM   3152  NE  ARG   211      35.896  43.972  46.042  1.00  0.00           N
ATOM   3153  HE  ARG   211      35.144  44.478  46.487  1.00  0.00           H
ATOM   3154  CZ  ARG   211      36.770  43.551  46.972  1.00  0.00           C
ATOM   3155  NH1 ARG   211      36.659  43.974  48.155  1.00  0.00           N
ATOM   3156 HH11 ARG   211      35.810  44.395  48.503  1.00  0.00           H
ATOM   3157 HH12 ARG   211      37.256  43.623  48.889  1.00  0.00           H
ATOM   3158  NH2 ARG   211      37.791  42.810  46.692  1.00  0.00           N
ATOM   3159 HH21 ARG   211      37.962  42.583  45.724  1.00  0.00           H
ATOM   3160 HH22 ARG   211      38.433  42.552  47.428  1.00  0.00           H
ATOM   3161  C   ARG   211      33.178  45.433  41.235  1.00  0.00           C
ATOM   3162  O   ARG   211      33.876  46.200  40.569  1.00  0.00           O
ATOM   3163  N   ASP   212      32.186  45.795  41.917  1.00  0.00           N
ATOM   3164  H   ASP   212      31.547  45.139  42.347  1.00  0.00           H
ATOM   3165  CA  ASP   212      31.569  47.234  41.966  1.00  0.00           C
ATOM   3166  HA  ASP   212      31.714  47.717  40.999  1.00  0.00           H
ATOM   3167  CB  ASP   212      30.057  47.198  42.269  1.00  0.00           C
ATOM   3168  HB2 ASP   212      29.622  48.195  42.351  1.00  0.00           H
ATOM   3169  HB3 ASP   212      29.618  46.684  41.414  1.00  0.00           H
ATOM   3170  CG  ASP   212      29.672  46.362  43.472  1.00  0.00           C
ATOM   3171  OD1 ASP   212      29.502  46.900  44.585  1.00  0.00           O
ATOM   3172  OD2 ASP   212      29.652  45.081  43.427  1.00  0.00           O
ATOM   3173  C   ASP   212      32.352  48.085  42.983  1.00  0.00           C
ATOM   3174  O   ASP   212      31.866  48.510  43.996  1.00  0.00           O
ATOM   3175  N   ASN   213      33.671  48.144  42.784  1.00  0.00           N
ATOM   3176  H   ASN   213      34.039  47.764  41.923  1.00  0.00           H
ATOM   3177  CA  ASN   213      34.577  49.206  43.258  1.00  0.00           C
ATOM   3178  HA  ASN   213      34.930  49.171  44.289  1.00  0.00           H
ATOM   3179  CB  ASN   213      35.846  49.154  42.349  1.00  0.00           C
ATOM   3180  HB2 ASN   213      36.202  48.139  42.528  1.00  0.00           H
ATOM   3181  HB3 ASN   213      35.385  49.362  41.383  1.00  0.00           H
ATOM   3182  CG  ASN   213      36.884  50.181  42.651  1.00  0.00           C
ATOM   3183  OD1 ASN   213      37.467  50.104  43.743  1.00  0.00           O
ATOM   3184  ND2 ASN   213      37.127  51.156  41.805  1.00  0.00           N
ATOM   3185 HD21 ASN   213      37.683  51.952  42.084  1.00  0.00           H
ATOM   3186 HD22 ASN   213      36.645  51.309  40.931  1.00  0.00           H
ATOM   3187  C   ASN   213      33.986  50.616  43.096  1.00  0.00           C
ATOM   3188  O   ASN   213      33.357  50.943  42.116  1.00  0.00           O
ATOM   3189  N   TRP   214      34.185  51.405  44.178  1.00  0.00           N
ATOM   3190  H   TRP   214      34.710  50.903  44.878  1.00  0.00           H
ATOM   3191  CA  TRP   214      33.900  52.824  44.399  1.00  0.00           C
ATOM   3192  HA  TRP   214      34.249  52.951  45.424  1.00  0.00           H
ATOM   3193  CB  TRP   214      34.844  53.680  43.536  1.00  0.00           C
ATOM   3194  HB2 TRP   214      35.902  53.497  43.719  1.00  0.00           H
ATOM   3195  HB3 TRP   214      34.714  53.329  42.511  1.00  0.00           H
ATOM   3196  CG  TRP   214      34.571  55.169  43.375  1.00  0.00           C
ATOM   3197  CD1 TRP   214      35.062  56.040  44.306  1.00  0.00           C
ATOM   3198  HD1 TRP   214      35.511  55.824  45.264  1.00  0.00           H
ATOM   3199  NE1 TRP   214      34.639  57.378  43.938  1.00  0.00           N
ATOM   3200  HE1 TRP   214      34.693  58.193  44.531  1.00  0.00           H
ATOM   3201  CE2 TRP   214      33.987  57.338  42.790  1.00  0.00           C
ATOM   3202  CZ2 TRP   214      33.408  58.375  41.997  1.00  0.00           C
ATOM   3203  HZ2 TRP   214      33.639  59.395  42.265  1.00  0.00           H
ATOM   3204  CH2 TRP   214      32.769  57.994  40.784  1.00  0.00           C
ATOM   3205  HH2 TRP   214      32.464  58.784  40.114  1.00  0.00           H
ATOM   3206  CZ3 TRP   214      32.618  56.656  40.427  1.00  0.00           C
ATOM   3207  HZ3 TRP   214      32.124  56.347  39.517  1.00  0.00           H
ATOM   3208  CE3 TRP   214      33.041  55.680  41.323  1.00  0.00           C
ATOM   3209  HE3 TRP   214      33.090  54.677  40.928  1.00  0.00           H
ATOM   3210  CD2 TRP   214      33.827  55.971  42.412  1.00  0.00           C
ATOM   3211  C   TRP   214      32.458  53.201  44.281  1.00  0.00           C
ATOM   3212  O   TRP   214      32.156  54.173  44.980  1.00  0.00           O
ATOM   3213  N   HID   215      31.546  52.510  43.638  1.00  0.00           N
ATOM   3214  H   HID   215      31.861  51.778  43.018  1.00  0.00           H
ATOM   3215  CA  HID   215      30.041  52.764  43.554  1.00  0.00           C
ATOM   3216  HA  HID   215      29.714  53.335  44.423  1.00  0.00           H
ATOM   3217  CB  HID   215      29.842  53.560  42.264  1.00  0.00           C
ATOM   3218  HB2 HID   215      28.767  53.708  42.162  1.00  0.00           H
ATOM   3219  HB3 HID   215      30.481  54.423  42.446  1.00  0.00           H
ATOM   3220  CG  HID   215      30.412  52.879  41.065  1.00  0.00           C
ATOM   3221  ND1 HID   215      30.781  53.550  39.859  1.00  0.00           N
ATOM   3222  HD1 HID   215      30.647  54.543  39.732  1.00  0.00           H
ATOM   3223  CE1 HID   215      31.273  52.628  39.057  1.00  0.00           C
ATOM   3224  HE1 HID   215      31.661  52.901  38.087  1.00  0.00           H
ATOM   3225  NE2 HID   215      31.270  51.390  39.598  1.00  0.00           N
ATOM   3226  CD2 HID   215      30.722  51.560  40.891  1.00  0.00           C
ATOM   3227  HD2 HID   215      30.663  50.814  41.669  1.00  0.00           H
ATOM   3228  C   HID   215      29.271  51.442  43.612  1.00  0.00           C
ATOM   3229  O   HID   215      29.851  50.456  44.005  1.00  0.00           O
ATOM   3230  N   GLY   216      27.967  51.488  43.278  1.00  0.00           N
ATOM   3231  H   GLY   216      27.446  52.337  43.107  1.00  0.00           H
ATOM   3232  CA  GLY   216      27.202  50.256  42.869  1.00  0.00           C
ATOM   3233  HA2 GLY   216      26.250  50.652  42.517  1.00  0.00           H
ATOM   3234  HA3 GLY   216      27.718  49.810  42.018  1.00  0.00           H
ATOM   3235  C   GLY   216      26.949  49.246  43.923  1.00  0.00           C
ATOM   3236  O   GLY   216      27.603  49.178  44.992  1.00  0.00           O
ATOM   3237  N   SER   217      26.094  48.290  43.620  1.00  0.00           N
ATOM   3238  H   SER   217      25.670  48.367  42.707  1.00  0.00           H
ATOM   3239  CA  SER   217      25.921  46.981  44.353  1.00  0.00           C
ATOM   3240  HA  SER   217      26.946  46.693  44.586  1.00  0.00           H
ATOM   3241  CB  SER   217      25.104  47.181  45.642  1.00  0.00           C
ATOM   3242  HB2 SER   217      25.194  46.304  46.281  1.00  0.00           H
ATOM   3243  HB3 SER   217      25.473  48.049  46.189  1.00  0.00           H
ATOM   3244  OG  SER   217      23.707  47.285  45.388  1.00  0.00           O
ATOM   3245  HG  SER   217      23.503  48.221  45.450  1.00  0.00           H
ATOM   3246  C   SER   217      25.366  45.819  43.507  1.00  0.00           C
ATOM   3247  O   SER   217      25.837  44.653  43.697  1.00  0.00           O
ATOM   3248  N   ASN   218      24.539  46.224  42.486  1.00  0.00           N
ATOM   3249  H   ASN   218      24.158  47.154  42.389  1.00  0.00           H
ATOM   3250  CA  ASN   218      24.537  45.481  41.228  1.00  0.00           C
ATOM   3251  HA  ASN   218      24.101  44.493  41.372  1.00  0.00           H
ATOM   3252  CB  ASN   218      23.548  46.125  40.209  1.00  0.00           C
ATOM   3253  HB2 ASN   218      23.481  45.556  39.283  1.00  0.00           H
ATOM   3254  HB3 ASN   218      22.546  46.209  40.630  1.00  0.00           H
ATOM   3255  CG  ASN   218      23.839  47.577  39.817  1.00  0.00           C
ATOM   3256  OD1 ASN   218      24.233  48.369  40.660  1.00  0.00           O
ATOM   3257  ND2 ASN   218      23.567  48.006  38.597  1.00  0.00           N
ATOM   3258 HD21 ASN   218      23.813  48.925  38.259  1.00  0.00           H
ATOM   3259 HD22 ASN   218      23.022  47.499  37.915  1.00  0.00           H
ATOM   3260  C   ASN   218      25.948  45.303  40.685  1.00  0.00           C
ATOM   3261  O   ASN   218      26.858  46.289  40.580  1.00  0.00           O
ATOM   3262  N   ARG   219      26.317  44.072  40.218  1.00  0.00           N
ATOM   3263  H   ARG   219      25.651  43.314  40.258  1.00  0.00           H
ATOM   3264  CA  ARG   219      27.649  43.910  39.608  1.00  0.00           C
ATOM   3265  HA  ARG   219      28.420  44.345  40.245  1.00  0.00           H
ATOM   3266  CB  ARG   219      28.025  42.419  39.399  1.00  0.00           C
ATOM   3267  HB2 ARG   219      27.265  41.871  38.844  1.00  0.00           H
ATOM   3268  HB3 ARG   219      29.004  42.335  38.927  1.00  0.00           H
ATOM   3269  CG  ARG   219      28.150  41.759  40.806  1.00  0.00           C
ATOM   3270  HG2 ARG   219      27.138  41.860  41.201  1.00  0.00           H
ATOM   3271  HG3 ARG   219      28.635  40.784  40.748  1.00  0.00           H
ATOM   3272  CD  ARG   219      29.116  42.450  41.852  1.00  0.00           C
ATOM   3273  HD2 ARG   219      30.081  42.563  41.360  1.00  0.00           H
ATOM   3274  HD3 ARG   219      28.573  43.379  42.021  1.00  0.00           H
ATOM   3275  NE  ARG   219      29.238  41.592  43.127  1.00  0.00           N
ATOM   3276  HE  ARG   219      28.614  40.808  43.255  1.00  0.00           H
ATOM   3277  CZ  ARG   219      30.101  41.721  44.089  1.00  0.00           C
ATOM   3278  NH1 ARG   219      30.214  40.855  45.029  1.00  0.00           N
ATOM   3279 HH11 ARG   219      29.461  40.214  45.231  1.00  0.00           H
ATOM   3280 HH12 ARG   219      30.868  41.005  45.784  1.00  0.00           H
ATOM   3281  NH2 ARG   219      31.004  42.672  44.094  1.00  0.00           N
ATOM   3282 HH21 ARG   219      30.733  43.559  43.694  1.00  0.00           H
ATOM   3283 HH22 ARG   219      31.587  42.675  44.918  1.00  0.00           H
ATOM   3284  C   ARG   219      27.785  44.577  38.212  1.00  0.00           C
ATOM   3285  O   ARG   219      26.864  44.491  37.370  1.00  0.00           O
ATOM   3286  N   PRO   220      28.968  45.125  37.947  1.00  0.00           N
ATOM   3287  CD  PRO   220      29.987  45.624  38.880  1.00  0.00           C
ATOM   3288  HD2 PRO   220      30.297  44.942  39.672  1.00  0.00           H
ATOM   3289  HD3 PRO   220      29.546  46.548  39.253  1.00  0.00           H
ATOM   3290  CG  PRO   220      31.264  46.034  38.155  1.00  0.00           C
ATOM   3291  HG2 PRO   220      32.064  45.307  38.016  1.00  0.00           H
ATOM   3292  HG3 PRO   220      31.704  46.930  38.593  1.00  0.00           H
ATOM   3293  CB  PRO   220      30.648  46.320  36.774  1.00  0.00           C
ATOM   3294  HB2 PRO   220      31.346  46.159  35.953  1.00  0.00           H
ATOM   3295  HB3 PRO   220      30.328  47.363  36.767  1.00  0.00           H
ATOM   3296  CA  PRO   220      29.446  45.439  36.616  1.00  0.00           C
ATOM   3297  HA  PRO   220      28.621  45.979  36.153  1.00  0.00           H
ATOM   3298  C   PRO   220      29.632  44.108  35.899  1.00  0.00           C
ATOM   3299  O   PRO   220      30.069  43.123  36.517  1.00  0.00           O
ATOM   3300  N   TRP   221      29.418  44.211  34.574  1.00  0.00           N
ATOM   3301  H   TRP   221      29.116  45.062  34.123  1.00  0.00           H
ATOM   3302  CA  TRP   221      29.604  43.194  33.616  1.00  0.00           C
ATOM   3303  HA  TRP   221      30.240  42.432  34.065  1.00  0.00           H
ATOM   3304  CB  TRP   221      28.249  42.468  33.207  1.00  0.00           C
ATOM   3305  HB2 TRP   221      28.355  41.563  32.611  1.00  0.00           H
ATOM   3306  HB3 TRP   221      27.758  42.067  34.094  1.00  0.00           H
ATOM   3307  CG  TRP   221      27.307  43.257  32.354  1.00  0.00           C
ATOM   3308  CD1 TRP   221      26.137  43.709  32.789  1.00  0.00           C
ATOM   3309  HD1 TRP   221      25.725  43.574  33.779  1.00  0.00           H
ATOM   3310  NE1 TRP   221      25.410  44.273  31.766  1.00  0.00           N
ATOM   3311  HE1 TRP   221      24.492  44.671  31.902  1.00  0.00           H
ATOM   3312  CE2 TRP   221      26.097  44.179  30.559  1.00  0.00           C
ATOM   3313  CZ2 TRP   221      25.806  44.553  29.252  1.00  0.00           C
ATOM   3314  HZ2 TRP   221      24.868  45.027  29.001  1.00  0.00           H
ATOM   3315  CH2 TRP   221      26.651  44.181  28.212  1.00  0.00           C
ATOM   3316  HH2 TRP   221      26.320  44.325  27.194  1.00  0.00           H
ATOM   3317  CZ3 TRP   221      27.825  43.501  28.538  1.00  0.00           C
ATOM   3318  HZ3 TRP   221      28.495  43.211  27.741  1.00  0.00           H
ATOM   3319  CE3 TRP   221      28.228  43.368  29.892  1.00  0.00           C
ATOM   3320  HE3 TRP   221      29.202  42.971  30.136  1.00  0.00           H
ATOM   3321  CD2 TRP   221      27.303  43.500  30.948  1.00  0.00           C
ATOM   3322  C   TRP   221      30.477  43.630  32.485  1.00  0.00           C
ATOM   3323  O   TRP   221      30.379  44.784  32.099  1.00  0.00           O
ATOM   3324  N   VAL   222      31.257  42.739  31.912  1.00  0.00           N
ATOM   3325  H   VAL   222      31.268  41.847  32.387  1.00  0.00           H
ATOM   3326  CA  VAL   222      31.941  42.938  30.541  1.00  0.00           C
ATOM   3327  HA  VAL   222      31.360  43.712  30.039  1.00  0.00           H
ATOM   3328  CB  VAL   222      33.436  43.338  30.709  1.00  0.00           C
ATOM   3329  HB  VAL   222      33.504  44.320  31.179  1.00  0.00           H
ATOM   3330  CG1 VAL   222      34.317  42.375  31.516  1.00  0.00           C
ATOM   3331 HG11 VAL   222      34.547  41.444  30.997  1.00  0.00           H
ATOM   3332 HG12 VAL   222      35.255  42.880  31.743  1.00  0.00           H
ATOM   3333 HG13 VAL   222      33.833  42.264  32.486  1.00  0.00           H
ATOM   3334  CG2 VAL   222      34.159  43.398  29.323  1.00  0.00           C
ATOM   3335 HG21 VAL   222      34.190  42.456  28.776  1.00  0.00           H
ATOM   3336 HG22 VAL   222      33.505  44.062  28.757  1.00  0.00           H
ATOM   3337 HG23 VAL   222      35.174  43.791  29.382  1.00  0.00           H
ATOM   3338  C   VAL   222      31.912  41.631  29.765  1.00  0.00           C
ATOM   3339  O   VAL   222      31.993  40.549  30.352  1.00  0.00           O
ATOM   3340  N   SER   223      31.582  41.653  28.494  1.00  0.00           N
ATOM   3341  H   SER   223      31.498  42.576  28.092  1.00  0.00           H
ATOM   3342  CA  SER   223      31.723  40.564  27.628  1.00  0.00           C
ATOM   3343  HA  SER   223      32.264  39.790  28.172  1.00  0.00           H
ATOM   3344  CB  SER   223      30.299  40.048  27.221  1.00  0.00           C
ATOM   3345  HB2 SER   223      29.799  39.791  28.155  1.00  0.00           H
ATOM   3346  HB3 SER   223      29.822  40.868  26.684  1.00  0.00           H
ATOM   3347  OG  SER   223      30.338  38.950  26.320  1.00  0.00           O
ATOM   3348  HG  SER   223      30.844  38.227  26.696  1.00  0.00           H
ATOM   3349  C   SER   223      32.564  40.932  26.408  1.00  0.00           C
ATOM   3350  O   SER   223      32.845  42.117  26.125  1.00  0.00           O
ATOM   3351  N   PHE   224      33.110  39.885  25.646  1.00  0.00           N
ATOM   3352  H   PHE   224      32.985  38.937  25.969  1.00  0.00           H
ATOM   3353  CA  PHE   224      34.047  40.053  24.556  1.00  0.00           C
ATOM   3354  HA  PHE   224      33.611  40.833  23.931  1.00  0.00           H
ATOM   3355  CB  PHE   224      35.456  40.535  24.963  1.00  0.00           C
ATOM   3356  HB2 PHE   224      36.158  40.444  24.134  1.00  0.00           H
ATOM   3357  HB3 PHE   224      35.263  41.575  25.227  1.00  0.00           H
ATOM   3358  CG  PHE   224      36.078  39.896  26.146  1.00  0.00           C
ATOM   3359  CD1 PHE   224      36.726  38.661  25.975  1.00  0.00           C
ATOM   3360  HD1 PHE   224      36.982  38.349  24.973  1.00  0.00           H
ATOM   3361  CE1 PHE   224      37.221  37.981  27.062  1.00  0.00           C
ATOM   3362  HE1 PHE   224      37.795  37.073  26.956  1.00  0.00           H
ATOM   3363  CZ  PHE   224      36.954  38.483  28.296  1.00  0.00           C
ATOM   3364  HZ  PHE   224      37.284  37.940  29.170  1.00  0.00           H
ATOM   3365  CE2 PHE   224      36.369  39.738  28.540  1.00  0.00           C
ATOM   3366  HE2 PHE   224      36.303  40.121  29.547  1.00  0.00           H
ATOM   3367  CD2 PHE   224      35.903  40.472  27.439  1.00  0.00           C
ATOM   3368  HD2 PHE   224      35.468  41.458  27.515  1.00  0.00           H
ATOM   3369  C   PHE   224      34.032  38.874  23.571  1.00  0.00           C
ATOM   3370  O   PHE   224      33.784  37.705  23.902  1.00  0.00           O
ATOM   3371  N   ASN   225      34.197  39.217  22.289  1.00  0.00           N
ATOM   3372  H   ASN   225      34.463  40.165  22.066  1.00  0.00           H
ATOM   3373  CA  ASN   225      34.487  38.316  21.162  1.00  0.00           C
ATOM   3374  HA  ASN   225      33.966  37.360  21.227  1.00  0.00           H
ATOM   3375  CB  ASN   225      34.258  39.102  19.853  1.00  0.00           C
ATOM   3376  HB2 ASN   225      33.248  39.512  19.867  1.00  0.00           H
ATOM   3377  HB3 ASN   225      34.983  39.905  19.723  1.00  0.00           H
ATOM   3378  CG  ASN   225      34.228  38.153  18.658  1.00  0.00           C
ATOM   3379  OD1 ASN   225      35.235  37.937  17.957  1.00  0.00           O
ATOM   3380  ND2 ASN   225      33.111  37.385  18.592  1.00  0.00           N
ATOM   3381 HD21 ASN   225      33.065  36.662  17.889  1.00  0.00           H
ATOM   3382 HD22 ASN   225      32.374  37.396  19.284  1.00  0.00           H
ATOM   3383  C   ASN   225      35.935  37.788  21.189  1.00  0.00           C
ATOM   3384  O   ASN   225      36.830  38.443  21.725  1.00  0.00           O
ATOM   3385  N   GLN   226      36.225  36.627  20.566  1.00  0.00           N
ATOM   3386  H   GLN   226      35.517  36.057  20.126  1.00  0.00           H
ATOM   3387  CA  GLN   226      37.608  36.152  20.362  1.00  0.00           C
ATOM   3388  HA  GLN   226      38.045  36.088  21.358  1.00  0.00           H
ATOM   3389  CB  GLN   226      37.708  34.849  19.621  1.00  0.00           C
ATOM   3390  HB2 GLN   226      36.973  34.916  18.818  1.00  0.00           H
ATOM   3391  HB3 GLN   226      38.717  34.628  19.274  1.00  0.00           H
ATOM   3392  CG  GLN   226      37.201  33.692  20.508  1.00  0.00           C
ATOM   3393  HG2 GLN   226      37.980  33.508  21.249  1.00  0.00           H
ATOM   3394  HG3 GLN   226      36.225  33.862  20.963  1.00  0.00           H
ATOM   3395  CD  GLN   226      37.155  32.436  19.674  1.00  0.00           C
ATOM   3396  OE1 GLN   226      38.161  31.965  19.159  1.00  0.00           O
ATOM   3397  NE2 GLN   226      35.988  32.004  19.285  1.00  0.00           N
ATOM   3398 HE21 GLN   226      35.201  32.144  19.903  1.00  0.00           H
ATOM   3399 HE22 GLN   226      35.919  31.499  18.413  1.00  0.00           H
ATOM   3400  C   GLN   226      38.554  37.128  19.686  1.00  0.00           C
ATOM   3401  O   GLN   226      39.768  37.127  19.832  1.00  0.00           O
ATOM   3402  N   ASN   227      38.028  38.016  18.854  1.00  0.00           N
ATOM   3403  H   ASN   227      37.035  38.089  18.682  1.00  0.00           H
ATOM   3404  CA  ASN   227      38.743  39.186  18.280  1.00  0.00           C
ATOM   3405  HA  ASN   227      39.810  38.993  18.169  1.00  0.00           H
ATOM   3406  CB  ASN   227      38.201  39.408  16.820  1.00  0.00           C
ATOM   3407  HB2 ASN   227      37.146  39.654  16.939  1.00  0.00           H
ATOM   3408  HB3 ASN   227      38.634  40.310  16.389  1.00  0.00           H
ATOM   3409  CG  ASN   227      38.459  38.099  15.907  1.00  0.00           C
ATOM   3410  OD1 ASN   227      39.325  38.104  15.074  1.00  0.00           O
ATOM   3411  ND2 ASN   227      37.766  37.009  16.178  1.00  0.00           N
ATOM   3412 HD21 ASN   227      38.112  36.211  15.664  1.00  0.00           H
ATOM   3413 HD22 ASN   227      37.035  37.039  16.875  1.00  0.00           H
ATOM   3414  C   ASN   227      38.727  40.448  19.149  1.00  0.00           C
ATOM   3415  O   ASN   227      39.057  41.553  18.661  1.00  0.00           O
ATOM   3416  N   LEU   228      38.285  40.369  20.431  1.00  0.00           N
ATOM   3417  H   LEU   228      37.733  39.571  20.712  1.00  0.00           H
ATOM   3418  CA  LEU   228      38.426  41.373  21.494  1.00  0.00           C
ATOM   3419  HA  LEU   228      37.790  40.937  22.265  1.00  0.00           H
ATOM   3420  CB  LEU   228      39.864  41.388  22.021  1.00  0.00           C
ATOM   3421  HB2 LEU   228      40.400  40.448  21.887  1.00  0.00           H
ATOM   3422  HB3 LEU   228      40.378  42.160  21.449  1.00  0.00           H
ATOM   3423  CG  LEU   228      40.062  41.627  23.481  1.00  0.00           C
ATOM   3424  HG  LEU   228      39.368  42.422  23.752  1.00  0.00           H
ATOM   3425  CD1 LEU   228      39.712  40.362  24.245  1.00  0.00           C
ATOM   3426 HD11 LEU   228      40.277  39.505  23.877  1.00  0.00           H
ATOM   3427 HD12 LEU   228      40.098  40.445  25.261  1.00  0.00           H
ATOM   3428 HD13 LEU   228      38.647  40.139  24.184  1.00  0.00           H
ATOM   3429  CD2 LEU   228      41.468  42.040  23.797  1.00  0.00           C
ATOM   3430 HD21 LEU   228      42.082  41.182  23.527  1.00  0.00           H
ATOM   3431 HD22 LEU   228      41.784  42.963  23.312  1.00  0.00           H
ATOM   3432 HD23 LEU   228      41.541  42.116  24.882  1.00  0.00           H
ATOM   3433  C   LEU   228      37.838  42.747  21.241  1.00  0.00           C
ATOM   3434  O   LEU   228      38.313  43.774  21.769  1.00  0.00           O
ATOM   3435  N   GLU   229      36.850  42.879  20.439  1.00  0.00           N
ATOM   3436  H   GLU   229      36.655  42.052  19.895  1.00  0.00           H
ATOM   3437  CA  GLU   229      35.815  43.851  20.523  1.00  0.00           C
ATOM   3438  HA  GLU   229      36.172  44.846  20.785  1.00  0.00           H
ATOM   3439  CB  GLU   229      35.107  43.843  19.123  1.00  0.00           C
ATOM   3440  HB2 GLU   229      35.849  44.110  18.371  1.00  0.00           H
ATOM   3441  HB3 GLU   229      34.766  42.860  18.798  1.00  0.00           H
ATOM   3442  CG  GLU   229      33.999  44.804  18.822  1.00  0.00           C
ATOM   3443  HG2 GLU   229      33.989  44.838  17.733  1.00  0.00           H
ATOM   3444  HG3 GLU   229      33.051  44.455  19.232  1.00  0.00           H
ATOM   3445  CD  GLU   229      34.208  46.211  19.498  1.00  0.00           C
ATOM   3446  OE1 GLU   229      34.526  47.126  18.727  1.00  0.00           O
ATOM   3447  OE2 GLU   229      34.092  46.403  20.679  1.00  0.00           O
ATOM   3448  C   GLU   229      34.959  43.239  21.681  1.00  0.00           C
ATOM   3449  O   GLU   229      34.733  42.044  21.864  1.00  0.00           O
ATOM   3450  N   TYR   230      34.309  44.121  22.341  1.00  0.00           N
ATOM   3451  H   TYR   230      34.017  44.972  21.882  1.00  0.00           H
ATOM   3452  CA  TYR   230      33.731  44.006  23.733  1.00  0.00           C
ATOM   3453  HA  TYR   230      33.578  42.938  23.893  1.00  0.00           H
ATOM   3454  CB  TYR   230      34.852  44.397  24.711  1.00  0.00           C
ATOM   3455  HB2 TYR   230      34.598  44.006  25.696  1.00  0.00           H
ATOM   3456  HB3 TYR   230      35.738  43.837  24.411  1.00  0.00           H
ATOM   3457  CG  TYR   230      35.167  45.847  24.889  1.00  0.00           C
ATOM   3458  CD1 TYR   230      34.399  46.591  25.791  1.00  0.00           C
ATOM   3459  HD1 TYR   230      33.639  46.103  26.385  1.00  0.00           H
ATOM   3460  CE1 TYR   230      34.732  47.968  26.037  1.00  0.00           C
ATOM   3461  HE1 TYR   230      34.283  48.609  26.781  1.00  0.00           H
ATOM   3462  CZ  TYR   230      35.863  48.530  25.314  1.00  0.00           C
ATOM   3463  OH  TYR   230      36.220  49.859  25.614  1.00  0.00           O
ATOM   3464  HH  TYR   230      37.172  49.914  25.503  1.00  0.00           H
ATOM   3465  CE2 TYR   230      36.601  47.769  24.391  1.00  0.00           C
ATOM   3466  HE2 TYR   230      37.438  48.207  23.867  1.00  0.00           H
ATOM   3467  CD2 TYR   230      36.248  46.360  24.210  1.00  0.00           C
ATOM   3468  HD2 TYR   230      36.757  45.756  23.473  1.00  0.00           H
ATOM   3469  C   TYR   230      32.442  44.794  23.961  1.00  0.00           C
ATOM   3470  O   TYR   230      32.081  45.650  23.203  1.00  0.00           O
ATOM   3471  N   GLN   231      31.796  44.481  25.051  1.00  0.00           N
ATOM   3472  H   GLN   231      32.100  43.723  25.646  1.00  0.00           H
ATOM   3473  CA  GLN   231      30.685  45.253  25.562  1.00  0.00           C
ATOM   3474  HA  GLN   231      30.593  46.261  25.159  1.00  0.00           H
ATOM   3475  CB  GLN   231      29.392  44.504  25.162  1.00  0.00           C
ATOM   3476  HB2 GLN   231      29.475  43.491  25.557  1.00  0.00           H
ATOM   3477  HB3 GLN   231      28.539  44.949  25.675  1.00  0.00           H
ATOM   3478  CG  GLN   231      29.072  44.391  23.669  1.00  0.00           C
ATOM   3479  HG2 GLN   231      29.897  43.940  23.119  1.00  0.00           H
ATOM   3480  HG3 GLN   231      28.316  43.614  23.550  1.00  0.00           H
ATOM   3481  CD  GLN   231      28.631  45.631  22.972  1.00  0.00           C
ATOM   3482  OE1 GLN   231      28.273  46.737  23.554  1.00  0.00           O
ATOM   3483  NE2 GLN   231      28.610  45.589  21.632  1.00  0.00           N
ATOM   3484 HE21 GLN   231      29.074  44.817  21.176  1.00  0.00           H
ATOM   3485 HE22 GLN   231      28.374  46.497  21.255  1.00  0.00           H
ATOM   3486  C   GLN   231      30.742  45.266  27.105  1.00  0.00           C
ATOM   3487  O   GLN   231      31.242  44.377  27.688  1.00  0.00           O
ATOM   3488  N   ILE   232      30.091  46.267  27.768  1.00  0.00           N
ATOM   3489  H   ILE   232      29.616  46.992  27.251  1.00  0.00           H
ATOM   3490  CA  ILE   232      30.248  46.536  29.188  1.00  0.00           C
ATOM   3491  HA  ILE   232      30.407  45.655  29.809  1.00  0.00           H
ATOM   3492  CB  ILE   232      31.386  47.630  29.342  1.00  0.00           C
ATOM   3493  HB  ILE   232      31.297  48.146  30.297  1.00  0.00           H
ATOM   3494  CG2 ILE   232      32.754  46.901  29.474  1.00  0.00           C
ATOM   3495 HG21 ILE   232      33.534  47.657  29.381  1.00  0.00           H
ATOM   3496 HG22 ILE   232      32.861  46.280  30.363  1.00  0.00           H
ATOM   3497 HG23 ILE   232      32.862  46.271  28.591  1.00  0.00           H
ATOM   3498  CG1 ILE   232      31.368  48.738  28.221  1.00  0.00           C
ATOM   3499 HG12 ILE   232      31.895  48.347  27.350  1.00  0.00           H
ATOM   3500 HG13 ILE   232      30.362  49.010  27.905  1.00  0.00           H
ATOM   3501  CD1 ILE   232      32.194  50.038  28.532  1.00  0.00           C
ATOM   3502 HD11 ILE   232      32.241  50.593  27.596  1.00  0.00           H
ATOM   3503 HD12 ILE   232      31.634  50.656  29.233  1.00  0.00           H
ATOM   3504 HD13 ILE   232      33.160  49.771  28.964  1.00  0.00           H
ATOM   3505  C   ILE   232      28.877  47.211  29.645  1.00  0.00           C
ATOM   3506  O   ILE   232      28.272  47.920  28.879  1.00  0.00           O
ATOM   3507  N   GLY   233      28.504  46.946  30.866  1.00  0.00           N
ATOM   3508  H   GLY   233      29.115  46.466  31.512  1.00  0.00           H
ATOM   3509  CA  GLY   233      27.261  47.273  31.548  1.00  0.00           C
ATOM   3510  HA2 GLY   233      27.029  48.325  31.378  1.00  0.00           H
ATOM   3511  HA3 GLY   233      26.493  46.735  30.992  1.00  0.00           H
ATOM   3512  C   GLY   233      27.240  46.891  33.005  1.00  0.00           C
ATOM   3513  O   GLY   233      28.223  46.404  33.607  1.00  0.00           O
ATOM   3514  N   TYR   234      26.124  47.201  33.668  1.00  0.00           N
ATOM   3515  H   TYR   234      25.413  47.686  33.140  1.00  0.00           H
ATOM   3516  CA  TYR   234      25.776  46.750  34.990  1.00  0.00           C
ATOM   3517  HA  TYR   234      26.462  46.021  35.421  1.00  0.00           H
ATOM   3518  CB  TYR   234      25.714  47.831  36.047  1.00  0.00           C
ATOM   3519  HB2 TYR   234      24.873  48.484  35.814  1.00  0.00           H
ATOM   3520  HB3 TYR   234      25.397  47.311  36.950  1.00  0.00           H
ATOM   3521  CG  TYR   234      26.940  48.571  36.307  1.00  0.00           C
ATOM   3522  CD1 TYR   234      27.570  49.267  35.266  1.00  0.00           C
ATOM   3523  HD1 TYR   234      27.117  49.326  34.288  1.00  0.00           H
ATOM   3524  CE1 TYR   234      28.728  49.986  35.528  1.00  0.00           C
ATOM   3525  HE1 TYR   234      29.322  50.377  34.716  1.00  0.00           H
ATOM   3526  CZ  TYR   234      29.254  50.037  36.808  1.00  0.00           C
ATOM   3527  OH  TYR   234      30.407  50.720  37.027  1.00  0.00           O
ATOM   3528  HH  TYR   234      30.599  50.693  37.967  1.00  0.00           H
ATOM   3529  CE2 TYR   234      28.669  49.281  37.859  1.00  0.00           C
ATOM   3530  HE2 TYR   234      29.180  49.325  38.809  1.00  0.00           H
ATOM   3531  CD2 TYR   234      27.519  48.513  37.647  1.00  0.00           C
ATOM   3532  HD2 TYR   234      27.025  47.921  38.403  1.00  0.00           H
ATOM   3533  C   TYR   234      24.546  45.862  35.017  1.00  0.00           C
ATOM   3534  O   TYR   234      23.537  46.048  34.233  1.00  0.00           O
ATOM   3535  N   ILE   235      24.395  44.904  35.901  1.00  0.00           N
ATOM   3536  H   ILE   235      25.121  44.878  36.602  1.00  0.00           H
ATOM   3537  CA  ILE   235      23.285  43.855  35.811  1.00  0.00           C
ATOM   3538  HA  ILE   235      23.148  43.594  34.761  1.00  0.00           H
ATOM   3539  CB  ILE   235      23.647  42.626  36.655  1.00  0.00           C
ATOM   3540  HB  ILE   235      23.937  43.093  37.597  1.00  0.00           H
ATOM   3541  CG2 ILE   235      22.476  41.602  36.861  1.00  0.00           C
ATOM   3542 HG21 ILE   235      22.927  40.866  37.527  1.00  0.00           H
ATOM   3543 HG22 ILE   235      21.560  42.088  37.195  1.00  0.00           H
ATOM   3544 HG23 ILE   235      22.255  41.195  35.874  1.00  0.00           H
ATOM   3545  CG1 ILE   235      24.893  41.882  36.093  1.00  0.00           C
ATOM   3546 HG12 ILE   235      24.644  41.707  35.046  1.00  0.00           H
ATOM   3547 HG13 ILE   235      25.760  42.543  36.101  1.00  0.00           H
ATOM   3548  CD1 ILE   235      25.242  40.628  36.893  1.00  0.00           C
ATOM   3549 HD11 ILE   235      25.308  40.883  37.951  1.00  0.00           H
ATOM   3550 HD12 ILE   235      24.468  39.900  36.649  1.00  0.00           H
ATOM   3551 HD13 ILE   235      26.233  40.363  36.526  1.00  0.00           H
ATOM   3552  C   ILE   235      22.083  44.573  36.441  1.00  0.00           C
ATOM   3553  O   ILE   235      22.090  45.087  37.549  1.00  0.00           O
ATOM   3554  N   CYX   236      20.983  44.708  35.650  1.00  0.00           N
ATOM   3555  H   CYX   236      21.056  44.282  34.737  1.00  0.00           H
ATOM   3556  CA  CYX   236      19.864  45.605  35.995  1.00  0.00           C
ATOM   3557  HA  CYX   236      20.292  46.602  35.891  1.00  0.00           H
ATOM   3558  CB  CYX   236      18.898  45.525  34.796  1.00  0.00           C
ATOM   3559  HB2 CYX   236      18.544  44.519  34.572  1.00  0.00           H
ATOM   3560  HB3 CYX   236      18.110  46.203  35.124  1.00  0.00           H
ATOM   3561  SG  CYX   236      19.641  46.133  33.177  1.00  0.00           S
ATOM   3562  C   CYX   236      19.233  45.460  37.289  1.00  0.00           C
ATOM   3563  O   CYX   236      18.847  46.425  37.973  1.00  0.00           O
ATOM   3564  N   SER   237      19.013  44.181  37.603  1.00  0.00           N
ATOM   3565  H   SER   237      19.202  43.503  36.879  1.00  0.00           H
ATOM   3566  CA  SER   237      18.060  43.796  38.659  1.00  0.00           C
ATOM   3567  HA  SER   237      17.144  44.279  38.319  1.00  0.00           H
ATOM   3568  CB  SER   237      17.868  42.260  38.509  1.00  0.00           C
ATOM   3569  HB2 SER   237      17.359  42.157  37.552  1.00  0.00           H
ATOM   3570  HB3 SER   237      18.816  41.723  38.539  1.00  0.00           H
ATOM   3571  OG  SER   237      17.184  41.695  39.591  1.00  0.00           O
ATOM   3572  HG  SER   237      17.030  40.758  39.448  1.00  0.00           H
ATOM   3573  C   SER   237      18.282  44.254  40.064  1.00  0.00           C
ATOM   3574  O   SER   237      19.317  44.131  40.731  1.00  0.00           O
ATOM   3575  N   GLY   238      17.180  44.866  40.597  1.00  0.00           N
ATOM   3576  H   GLY   238      16.405  44.959  39.956  1.00  0.00           H
ATOM   3577  CA  GLY   238      16.993  45.291  42.020  1.00  0.00           C
ATOM   3578  HA2 GLY   238      17.744  46.002  42.363  1.00  0.00           H
ATOM   3579  HA3 GLY   238      16.006  45.746  42.110  1.00  0.00           H
ATOM   3580  C   GLY   238      17.099  44.171  43.076  1.00  0.00           C
ATOM   3581  O   GLY   238      16.615  44.252  44.194  1.00  0.00           O
ATOM   3582  N   VAL   239      17.592  42.985  42.690  1.00  0.00           N
ATOM   3583  H   VAL   239      17.799  42.843  41.712  1.00  0.00           H
ATOM   3584  CA  VAL   239      18.118  41.969  43.631  1.00  0.00           C
ATOM   3585  HA  VAL   239      17.452  41.871  44.489  1.00  0.00           H
ATOM   3586  CB  VAL   239      18.050  40.633  42.943  1.00  0.00           C
ATOM   3587  HB  VAL   239      18.481  40.745  41.948  1.00  0.00           H
ATOM   3588  CG1 VAL   239      18.831  39.485  43.571  1.00  0.00           C
ATOM   3589 HG11 VAL   239      18.517  38.546  43.114  1.00  0.00           H
ATOM   3590 HG12 VAL   239      19.895  39.516  43.336  1.00  0.00           H
ATOM   3591 HG13 VAL   239      18.850  39.417  44.659  1.00  0.00           H
ATOM   3592  CG2 VAL   239      16.597  40.224  42.811  1.00  0.00           C
ATOM   3593 HG21 VAL   239      16.179  40.388  43.805  1.00  0.00           H
ATOM   3594 HG22 VAL   239      16.074  40.762  42.020  1.00  0.00           H
ATOM   3595 HG23 VAL   239      16.533  39.217  42.399  1.00  0.00           H
ATOM   3596  C   VAL   239      19.552  42.337  44.148  1.00  0.00           C
ATOM   3597  O   VAL   239      19.877  42.047  45.304  1.00  0.00           O
ATOM   3598  N   PHE   240      20.323  42.943  43.287  1.00  0.00           N
ATOM   3599  H   PHE   240      19.831  43.154  42.431  1.00  0.00           H
ATOM   3600  CA  PHE   240      21.710  43.409  43.610  1.00  0.00           C
ATOM   3601  HA  PHE   240      22.130  44.005  42.800  1.00  0.00           H
ATOM   3602  CB  PHE   240      21.743  44.419  44.781  1.00  0.00           C
ATOM   3603  HB2 PHE   240      21.750  43.757  45.647  1.00  0.00           H
ATOM   3604  HB3 PHE   240      22.651  45.017  44.703  1.00  0.00           H
ATOM   3605  CG  PHE   240      20.525  45.374  44.816  1.00  0.00           C
ATOM   3606  CD1 PHE   240      19.550  45.218  45.787  1.00  0.00           C
ATOM   3607  HD1 PHE   240      19.548  44.460  46.557  1.00  0.00           H
ATOM   3608  CE1 PHE   240      18.436  46.113  45.912  1.00  0.00           C
ATOM   3609  HE1 PHE   240      17.715  46.071  46.715  1.00  0.00           H
ATOM   3610  CZ  PHE   240      18.352  47.224  44.965  1.00  0.00           C
ATOM   3611  HZ  PHE   240      17.516  47.908  44.978  1.00  0.00           H
ATOM   3612  CE2 PHE   240      19.390  47.373  43.978  1.00  0.00           C
ATOM   3613  HE2 PHE   240      19.457  48.253  43.354  1.00  0.00           H
ATOM   3614  CD2 PHE   240      20.445  46.438  43.897  1.00  0.00           C
ATOM   3615  HD2 PHE   240      21.121  46.538  43.060  1.00  0.00           H
ATOM   3616  C   PHE   240      22.758  42.264  43.876  1.00  0.00           C
ATOM   3617  O   PHE   240      22.326  41.135  44.239  1.00  0.00           O
ATOM   3618  N   GLY   241      24.077  42.514  43.767  1.00  0.00           N
ATOM   3619  H   GLY   241      24.408  43.401  43.415  1.00  0.00           H
ATOM   3620  CA  GLY   241      25.132  41.360  43.739  1.00  0.00           C
ATOM   3621  HA2 GLY   241      24.667  40.377  43.806  1.00  0.00           H
ATOM   3622  HA3 GLY   241      25.608  41.480  42.766  1.00  0.00           H
ATOM   3623  C   GLY   241      26.163  41.461  44.853  1.00  0.00           C
ATOM   3624  O   GLY   241      27.055  40.622  44.964  1.00  0.00           O
ATOM   3625  N   ASH   242      26.127  42.485  45.667  1.00  0.00           N
ATOM   3626  H   ASH   242      25.345  43.108  45.520  1.00  0.00           H
ATOM   3627  CA  ASH   242      27.151  42.881  46.667  1.00  0.00           C
ATOM   3628  HA  ASH   242      27.702  41.955  46.832  1.00  0.00           H
ATOM   3629  CB  ASH   242      28.193  43.980  46.130  1.00  0.00           C
ATOM   3630  HB2 ASH   242      28.183  43.692  45.079  1.00  0.00           H
ATOM   3631  HB3 ASH   242      27.697  44.929  46.335  1.00  0.00           H
ATOM   3632  CG  ASH   242      29.666  43.905  46.720  1.00  0.00           C
ATOM   3633  OD1 ASH   242      29.947  43.214  47.681  1.00  0.00           O
ATOM   3634  OD2 ASH   242      30.511  44.832  46.183  1.00  0.00           O
ATOM   3635  HD2 ASH   242      30.097  45.425  45.552  1.00  0.00           H
ATOM   3636  C   ASH   242      26.537  43.297  48.017  1.00  0.00           C
ATOM   3637  O   ASH   242      25.292  43.384  48.132  1.00  0.00           O
ATOM   3638  N   ASN   243      27.448  43.635  48.944  1.00  0.00           N
ATOM   3639  H   ASN   243      28.397  43.302  48.849  1.00  0.00           H
ATOM   3640  CA  ASN   243      27.187  44.354  50.225  1.00  0.00           C
ATOM   3641  HA  ASN   243      26.118  44.563  50.188  1.00  0.00           H
ATOM   3642  CB  ASN   243      27.630  43.623  51.502  1.00  0.00           C
ATOM   3643  HB2 ASN   243      27.009  44.048  52.291  1.00  0.00           H
ATOM   3644  HB3 ASN   243      27.397  42.595  51.226  1.00  0.00           H
ATOM   3645  CG  ASN   243      29.065  43.689  51.845  1.00  0.00           C
ATOM   3646  OD1 ASN   243      29.843  43.107  51.039  1.00  0.00           O
ATOM   3647  ND2 ASN   243      29.476  44.177  52.965  1.00  0.00           N
ATOM   3648 HD21 ASN   243      30.414  44.552  52.962  1.00  0.00           H
ATOM   3649 HD22 ASN   243      28.793  44.498  53.637  1.00  0.00           H
ATOM   3650  C   ASN   243      27.885  45.828  50.319  1.00  0.00           C
ATOM   3651  O   ASN   243      28.826  46.074  49.595  1.00  0.00           O
ATOM   3652  N   PRO   244      27.280  46.783  51.012  1.00  0.00           N
ATOM   3653  CD  PRO   244      27.861  48.131  51.185  1.00  0.00           C
ATOM   3654  HD2 PRO   244      28.392  48.402  50.273  1.00  0.00           H
ATOM   3655  HD3 PRO   244      28.469  48.199  52.088  1.00  0.00           H
ATOM   3656  CG  PRO   244      26.667  49.108  51.327  1.00  0.00           C
ATOM   3657  HG2 PRO   244      26.308  49.484  50.369  1.00  0.00           H
ATOM   3658  HG3 PRO   244      26.897  49.958  51.969  1.00  0.00           H
ATOM   3659  CB  PRO   244      25.601  48.202  51.944  1.00  0.00           C
ATOM   3660  HB2 PRO   244      24.606  48.557  51.673  1.00  0.00           H
ATOM   3661  HB3 PRO   244      25.813  47.968  52.987  1.00  0.00           H
ATOM   3662  CA  PRO   244      25.834  46.901  51.134  1.00  0.00           C
ATOM   3663  HA  PRO   244      25.409  46.094  51.731  1.00  0.00           H
ATOM   3664  C   PRO   244      25.134  46.945  49.764  1.00  0.00           C
ATOM   3665  O   PRO   244      25.674  47.018  48.649  1.00  0.00           O
ATOM   3666  N   ARG   245      23.828  46.707  49.833  1.00  0.00           N
ATOM   3667  H   ARG   245      23.391  46.485  50.717  1.00  0.00           H
ATOM   3668  CA  ARG   245      22.824  46.924  48.743  1.00  0.00           C
ATOM   3669  HA  ARG   245      23.341  47.573  48.037  1.00  0.00           H
ATOM   3670  CB  ARG   245      22.478  45.540  48.117  1.00  0.00           C
ATOM   3671  HB2 ARG   245      21.626  45.675  47.449  1.00  0.00           H
ATOM   3672  HB3 ARG   245      23.371  45.192  47.601  1.00  0.00           H
ATOM   3673  CG  ARG   245      22.166  44.471  49.168  1.00  0.00           C
ATOM   3674  HG2 ARG   245      23.061  44.168  49.712  1.00  0.00           H
ATOM   3675  HG3 ARG   245      21.455  44.823  49.915  1.00  0.00           H
ATOM   3676  CD  ARG   245      21.754  43.162  48.516  1.00  0.00           C
ATOM   3677  HD2 ARG   245      20.992  43.268  47.745  1.00  0.00           H
ATOM   3678  HD3 ARG   245      22.648  42.858  47.973  1.00  0.00           H
ATOM   3679  NE  ARG   245      21.289  42.152  49.487  1.00  0.00           N
ATOM   3680  HE  ARG   245      20.384  42.230  49.929  1.00  0.00           H
ATOM   3681  CZ  ARG   245      22.013  41.221  50.099  1.00  0.00           C
ATOM   3682  NH1 ARG   245      21.454  40.448  50.939  1.00  0.00           N
ATOM   3683 HH11 ARG   245      20.503  40.574  51.254  1.00  0.00           H
ATOM   3684 HH12 ARG   245      21.998  39.683  51.314  1.00  0.00           H
ATOM   3685  NH2 ARG   245      23.299  41.099  49.784  1.00  0.00           N
ATOM   3686 HH21 ARG   245      23.775  41.688  49.116  1.00  0.00           H
ATOM   3687 HH22 ARG   245      23.786  40.313  50.190  1.00  0.00           H
ATOM   3688  C   ARG   245      21.542  47.550  49.251  1.00  0.00           C
ATOM   3689  O   ARG   245      21.323  47.513  50.473  1.00  0.00           O
ATOM   3690  N   PRO   246      20.756  48.248  48.408  1.00  0.00           N
ATOM   3691  CD  PRO   246      20.886  48.741  47.058  1.00  0.00           C
ATOM   3692  HD2 PRO   246      20.672  47.880  46.425  1.00  0.00           H
ATOM   3693  HD3 PRO   246      21.916  49.067  46.912  1.00  0.00           H
ATOM   3694  CG  PRO   246      19.911  49.918  46.929  1.00  0.00           C
ATOM   3695  HG2 PRO   246      19.651  50.145  45.894  1.00  0.00           H
ATOM   3696  HG3 PRO   246      20.324  50.714  47.548  1.00  0.00           H
ATOM   3697  CB  PRO   246      18.710  49.348  47.640  1.00  0.00           C
ATOM   3698  HB2 PRO   246      18.226  48.553  47.073  1.00  0.00           H
ATOM   3699  HB3 PRO   246      17.978  50.088  47.962  1.00  0.00           H
ATOM   3700  CA  PRO   246      19.440  48.715  48.880  1.00  0.00           C
ATOM   3701  HA  PRO   246      19.626  49.513  49.599  1.00  0.00           H
ATOM   3702  C   PRO   246      18.647  47.640  49.594  1.00  0.00           C
ATOM   3703  O   PRO   246      18.684  46.444  49.191  1.00  0.00           O
ATOM   3704  N   ASN   247      17.791  48.010  50.537  1.00  0.00           N
ATOM   3705  H   ASN   247      17.861  48.913  50.985  1.00  0.00           H
ATOM   3706  CA  ASN   247      16.839  47.035  51.141  1.00  0.00           C
ATOM   3707  HA  ASN   247      17.303  46.048  51.154  1.00  0.00           H
ATOM   3708  CB  ASN   247      16.388  47.447  52.504  1.00  0.00           C
ATOM   3709  HB2 ASN   247      17.214  47.575  53.204  1.00  0.00           H
ATOM   3710  HB3 ASN   247      15.811  48.365  52.389  1.00  0.00           H
ATOM   3711  CG  ASN   247      15.497  46.330  53.090  1.00  0.00           C
ATOM   3712  OD1 ASN   247      15.811  45.148  53.119  1.00  0.00           O
ATOM   3713  ND2 ASN   247      14.278  46.584  53.441  1.00  0.00           N
ATOM   3714 HD21 ASN   247      13.758  45.748  53.665  1.00  0.00           H
ATOM   3715 HD22 ASN   247      13.950  47.533  53.548  1.00  0.00           H
ATOM   3716  C   ASN   247      15.676  46.896  50.213  1.00  0.00           C
ATOM   3717  O   ASN   247      14.976  45.870  50.247  1.00  0.00           O
ATOM   3718  N   ASP   248      15.400  47.870  49.378  1.00  0.00           N
ATOM   3719  H   ASP   248      16.007  48.678  49.388  1.00  0.00           H
ATOM   3720  CA  ASP   248      14.129  48.057  48.555  1.00  0.00           C
ATOM   3721  HA  ASP   248      13.846  47.075  48.175  1.00  0.00           H
ATOM   3722  CB  ASP   248      12.973  48.487  49.540  1.00  0.00           C
ATOM   3723  HB2 ASP   248      12.968  47.868  50.436  1.00  0.00           H
ATOM   3724  HB3 ASP   248      13.138  49.542  49.760  1.00  0.00           H
ATOM   3725  CG  ASP   248      11.599  48.304  48.967  1.00  0.00           C
ATOM   3726  OD1 ASP   248      10.562  48.840  49.355  1.00  0.00           O
ATOM   3727  OD2 ASP   248      11.448  47.496  48.051  1.00  0.00           O
ATOM   3728  C   ASP   248      14.176  49.028  47.347  1.00  0.00           C
ATOM   3729  O   ASP   248      15.187  49.652  47.176  1.00  0.00           O
ATOM   3730  N   GLY   249      13.094  49.126  46.552  1.00  0.00           N
ATOM   3731  H   GLY   249      12.349  48.454  46.680  1.00  0.00           H
ATOM   3732  CA  GLY   249      13.088  49.707  45.256  1.00  0.00           C
ATOM   3733  HA2 GLY   249      12.054  49.852  44.945  1.00  0.00           H
ATOM   3734  HA3 GLY   249      13.535  50.681  45.451  1.00  0.00           H
ATOM   3735  C   GLY   249      13.920  48.924  44.140  1.00  0.00           C
ATOM   3736  O   GLY   249      14.717  47.988  44.367  1.00  0.00           O
ATOM   3737  N   THR   250      13.646  49.240  42.871  1.00  0.00           N
ATOM   3738  H   THR   250      13.076  50.047  42.664  1.00  0.00           H
ATOM   3739  CA  THR   250      14.274  48.683  41.637  1.00  0.00           C
ATOM   3740  HA  THR   250      14.208  47.614  41.841  1.00  0.00           H
ATOM   3741  CB  THR   250      13.501  49.006  40.419  1.00  0.00           C
ATOM   3742  HB  THR   250      13.849  48.461  39.542  1.00  0.00           H
ATOM   3743  CG2 THR   250      11.967  48.677  40.583  1.00  0.00           C
ATOM   3744 HG21 THR   250      11.391  48.861  39.676  1.00  0.00           H
ATOM   3745 HG22 THR   250      11.795  47.660  40.937  1.00  0.00           H
ATOM   3746 HG23 THR   250      11.591  49.323  41.376  1.00  0.00           H
ATOM   3747  OG1 THR   250      13.592  50.392  40.137  1.00  0.00           O
ATOM   3748  HG1 THR   250      13.375  50.903  40.920  1.00  0.00           H
ATOM   3749  C   THR   250      15.702  49.008  41.408  1.00  0.00           C
ATOM   3750  O   THR   250      16.263  49.850  42.111  1.00  0.00           O
ATOM   3751  N   GLY   251      16.396  48.204  40.554  1.00  0.00           N
ATOM   3752  H   GLY   251      15.907  47.531  39.983  1.00  0.00           H
ATOM   3753  CA  GLY   251      17.876  48.441  40.271  1.00  0.00           C
ATOM   3754  HA2 GLY   251      18.430  48.673  41.181  1.00  0.00           H
ATOM   3755  HA3 GLY   251      18.315  47.523  39.881  1.00  0.00           H
ATOM   3756  C   GLY   251      18.122  49.659  39.270  1.00  0.00           C
ATOM   3757  O   GLY   251      17.321  50.539  38.982  1.00  0.00           O
ATOM   3758  N   SER   252      19.274  49.493  38.600  1.00  0.00           N
ATOM   3759  H   SER   252      19.666  48.573  38.748  1.00  0.00           H
ATOM   3760  CA  SER   252      19.886  50.311  37.523  1.00  0.00           C
ATOM   3761  HA  SER   252      19.126  50.867  36.973  1.00  0.00           H
ATOM   3762  CB  SER   252      20.834  51.309  38.159  1.00  0.00           C
ATOM   3763  HB2 SER   252      20.286  51.812  38.956  1.00  0.00           H
ATOM   3764  HB3 SER   252      21.697  50.736  38.498  1.00  0.00           H
ATOM   3765  OG  SER   252      21.354  52.223  37.164  1.00  0.00           O
ATOM   3766  HG  SER   252      20.907  53.042  37.388  1.00  0.00           H
ATOM   3767  C   SER   252      20.623  49.411  36.559  1.00  0.00           C
ATOM   3768  O   SER   252      21.158  48.438  37.023  1.00  0.00           O
ATOM   3769  N   CYX   253      20.864  49.865  35.331  1.00  0.00           N
ATOM   3770  H   CYX   253      20.371  50.698  35.043  1.00  0.00           H
ATOM   3771  CA  CYX   253      21.660  49.269  34.314  1.00  0.00           C
ATOM   3772  HA  CYX   253      22.024  48.275  34.573  1.00  0.00           H
ATOM   3773  CB  CYX   253      20.805  49.111  33.026  1.00  0.00           C
ATOM   3774  HB2 CYX   253      20.640  50.113  32.630  1.00  0.00           H
ATOM   3775  HB3 CYX   253      21.485  48.615  32.334  1.00  0.00           H
ATOM   3776  SG  CYX   253      19.262  48.131  33.172  1.00  0.00           S
ATOM   3777  C   CYX   253      22.986  49.976  34.083  1.00  0.00           C
ATOM   3778  O   CYX   253      23.890  49.591  33.292  1.00  0.00           O
ATOM   3779  N   GLY   254      23.161  51.105  34.837  1.00  0.00           N
ATOM   3780  H   GLY   254      22.314  51.219  35.375  1.00  0.00           H
ATOM   3781  CA  GLY   254      24.451  51.733  35.205  1.00  0.00           C
ATOM   3782  HA2 GLY   254      25.180  51.317  34.510  1.00  0.00           H
ATOM   3783  HA3 GLY   254      24.197  52.792  35.262  1.00  0.00           H
ATOM   3784  C   GLY   254      24.857  51.284  36.642  1.00  0.00           C
ATOM   3785  O   GLY   254      24.240  50.325  37.142  1.00  0.00           O
ATOM   3786  N   PRO   255      25.758  51.940  37.426  1.00  0.00           N
ATOM   3787  CD  PRO   255      26.830  52.838  36.978  1.00  0.00           C
ATOM   3788  HD2 PRO   255      26.461  53.580  36.270  1.00  0.00           H
ATOM   3789  HD3 PRO   255      27.573  52.116  36.637  1.00  0.00           H
ATOM   3790  CG  PRO   255      27.295  53.495  38.255  1.00  0.00           C
ATOM   3791  HG2 PRO   255      26.677  54.325  38.596  1.00  0.00           H
ATOM   3792  HG3 PRO   255      28.338  53.810  38.284  1.00  0.00           H
ATOM   3793  CB  PRO   255      27.103  52.372  39.299  1.00  0.00           C
ATOM   3794  HB2 PRO   255      26.971  52.667  40.340  1.00  0.00           H
ATOM   3795  HB3 PRO   255      27.921  51.669  39.143  1.00  0.00           H
ATOM   3796  CA  PRO   255      25.844  51.684  38.888  1.00  0.00           C
ATOM   3797  HA  PRO   255      25.920  50.599  38.958  1.00  0.00           H
ATOM   3798  C   PRO   255      24.540  52.182  39.588  1.00  0.00           C
ATOM   3799  O   PRO   255      24.103  53.329  39.385  1.00  0.00           O
ATOM   3800  N   VAL   256      24.072  51.416  40.558  1.00  0.00           N
ATOM   3801  H   VAL   256      24.288  50.429  40.573  1.00  0.00           H
ATOM   3802  CA  VAL   256      22.980  51.858  41.437  1.00  0.00           C
ATOM   3803  HA  VAL   256      22.169  52.290  40.852  1.00  0.00           H
ATOM   3804  CB  VAL   256      22.251  50.666  42.153  1.00  0.00           C
ATOM   3805  HB  VAL   256      22.973  49.978  42.592  1.00  0.00           H
ATOM   3806  CG1 VAL   256      21.383  51.093  43.299  1.00  0.00           C
ATOM   3807 HG11 VAL   256      20.622  51.767  42.907  1.00  0.00           H
ATOM   3808 HG12 VAL   256      21.027  50.152  43.720  1.00  0.00           H
ATOM   3809 HG13 VAL   256      21.819  51.636  44.137  1.00  0.00           H
ATOM   3810  CG2 VAL   256      21.241  49.987  41.193  1.00  0.00           C
ATOM   3811 HG21 VAL   256      21.744  49.809  40.242  1.00  0.00           H
ATOM   3812 HG22 VAL   256      20.989  49.011  41.607  1.00  0.00           H
ATOM   3813 HG23 VAL   256      20.377  50.641  41.080  1.00  0.00           H
ATOM   3814  C   VAL   256      23.502  52.982  42.407  1.00  0.00           C
ATOM   3815  O   VAL   256      24.582  52.909  42.967  1.00  0.00           O
ATOM   3816  N   SER   257      22.696  53.995  42.513  1.00  0.00           N
ATOM   3817  H   SER   257      21.873  53.969  41.930  1.00  0.00           H
ATOM   3818  CA  SER   257      22.960  55.169  43.268  1.00  0.00           C
ATOM   3819  HA  SER   257      23.948  55.527  42.979  1.00  0.00           H
ATOM   3820  CB  SER   257      21.946  56.219  42.901  1.00  0.00           C
ATOM   3821  HB2 SER   257      22.154  57.136  43.454  1.00  0.00           H
ATOM   3822  HB3 SER   257      22.069  56.415  41.835  1.00  0.00           H
ATOM   3823  OG  SER   257      20.601  55.834  43.158  1.00  0.00           O
ATOM   3824  HG  SER   257      20.227  55.469  42.353  1.00  0.00           H
ATOM   3825  C   SER   257      23.044  54.956  44.738  1.00  0.00           C
ATOM   3826  O   SER   257      23.892  55.647  45.383  1.00  0.00           O
ATOM   3827  N   SER   258      22.110  54.278  45.418  1.00  0.00           N
ATOM   3828  H   SER   258      21.409  53.796  44.873  1.00  0.00           H
ATOM   3829  CA  SER   258      21.707  54.193  46.851  1.00  0.00           C
ATOM   3830  HA  SER   258      22.052  55.078  47.385  1.00  0.00           H
ATOM   3831  CB  SER   258      20.199  54.077  46.937  1.00  0.00           C
ATOM   3832  HB2 SER   258      19.630  54.745  46.290  1.00  0.00           H
ATOM   3833  HB3 SER   258      19.891  53.084  46.608  1.00  0.00           H
ATOM   3834  OG  SER   258      19.610  54.332  48.209  1.00  0.00           O
ATOM   3835  HG  SER   258      19.921  55.237  48.289  1.00  0.00           H
ATOM   3836  C   SER   258      22.454  53.067  47.631  1.00  0.00           C
ATOM   3837  O   SER   258      22.541  51.931  47.149  1.00  0.00           O
ATOM   3838  N   ASN   259      22.995  53.364  48.819  1.00  0.00           N
ATOM   3839  H   ASN   259      23.119  54.364  48.900  1.00  0.00           H
ATOM   3840  CA  ASN   259      23.673  52.478  49.786  1.00  0.00           C
ATOM   3841  HA  ASN   259      24.322  53.122  50.379  1.00  0.00           H
ATOM   3842  CB  ASN   259      22.719  51.706  50.725  1.00  0.00           C
ATOM   3843  HB2 ASN   259      22.087  51.100  50.075  1.00  0.00           H
ATOM   3844  HB3 ASN   259      23.308  51.059  51.376  1.00  0.00           H
ATOM   3845  CG  ASN   259      21.830  52.627  51.551  1.00  0.00           C
ATOM   3846  OD1 ASN   259      21.769  53.811  51.354  1.00  0.00           O
ATOM   3847  ND2 ASN   259      21.061  52.073  52.451  1.00  0.00           N
ATOM   3848 HD21 ASN   259      20.554  52.725  53.031  1.00  0.00           H
ATOM   3849 HD22 ASN   259      21.234  51.097  52.644  1.00  0.00           H
ATOM   3850  C   ASN   259      24.734  51.500  49.062  1.00  0.00           C
ATOM   3851  O   ASN   259      24.456  50.309  49.001  1.00  0.00           O
ATOM   3852  N   GLY   260      25.795  52.102  48.570  1.00  0.00           N
ATOM   3853  H   GLY   260      25.903  53.096  48.714  1.00  0.00           H
ATOM   3854  CA  GLY   260      26.671  51.423  47.564  1.00  0.00           C
ATOM   3855  HA2 GLY   260      26.259  50.479  47.208  1.00  0.00           H
ATOM   3856  HA3 GLY   260      26.753  51.974  46.627  1.00  0.00           H
ATOM   3857  C   GLY   260      28.152  51.177  47.892  1.00  0.00           C
ATOM   3858  O   GLY   260      28.940  50.869  46.996  1.00  0.00           O
ATOM   3859  N   ALA   261      28.498  51.262  49.215  1.00  0.00           N
ATOM   3860  H   ALA   261      27.695  51.352  49.821  1.00  0.00           H
ATOM   3861  CA  ALA   261      29.856  51.465  49.629  1.00  0.00           C
ATOM   3862  HA  ALA   261      30.454  52.050  48.931  1.00  0.00           H
ATOM   3863  CB  ALA   261      29.865  51.992  51.079  1.00  0.00           C
ATOM   3864  HB1 ALA   261      29.506  51.255  51.798  1.00  0.00           H
ATOM   3865  HB2 ALA   261      30.843  52.375  51.369  1.00  0.00           H
ATOM   3866  HB3 ALA   261      29.202  52.851  50.979  1.00  0.00           H
ATOM   3867  C   ALA   261      30.619  50.127  49.484  1.00  0.00           C
ATOM   3868  O   ALA   261      30.313  49.278  48.716  1.00  0.00           O
ATOM   3869  N   TYR   262      31.794  49.987  50.152  1.00  0.00           N
ATOM   3870  H   TYR   262      31.917  50.571  50.968  1.00  0.00           H
ATOM   3871  CA  TYR   262      32.765  48.864  50.118  1.00  0.00           C
ATOM   3872  HA  TYR   262      33.219  48.849  49.127  1.00  0.00           H
ATOM   3873  CB  TYR   262      33.926  49.144  51.052  1.00  0.00           C
ATOM   3874  HB2 TYR   262      33.603  49.276  52.084  1.00  0.00           H
ATOM   3875  HB3 TYR   262      34.581  48.274  51.003  1.00  0.00           H
ATOM   3876  CG  TYR   262      34.800  50.358  50.680  1.00  0.00           C
ATOM   3877  CD1 TYR   262      36.020  50.186  50.011  1.00  0.00           C
ATOM   3878  HD1 TYR   262      36.148  49.241  49.505  1.00  0.00           H
ATOM   3879  CE1 TYR   262      36.902  51.283  49.865  1.00  0.00           C
ATOM   3880  HE1 TYR   262      37.785  51.109  49.268  1.00  0.00           H
ATOM   3881  CZ  TYR   262      36.558  52.513  50.442  1.00  0.00           C
ATOM   3882  OH  TYR   262      37.441  53.552  50.250  1.00  0.00           O
ATOM   3883  HH  TYR   262      38.347  53.328  50.023  1.00  0.00           H
ATOM   3884  CE2 TYR   262      35.375  52.684  51.152  1.00  0.00           C
ATOM   3885  HE2 TYR   262      35.240  53.617  51.679  1.00  0.00           H
ATOM   3886  CD2 TYR   262      34.434  51.633  51.170  1.00  0.00           C
ATOM   3887  HD2 TYR   262      33.447  51.855  51.550  1.00  0.00           H
ATOM   3888  C   TYR   262      32.120  47.527  50.383  1.00  0.00           C
ATOM   3889  O   TYR   262      31.485  47.306  51.392  1.00  0.00           O
ATOM   3890  N   GLY   263      32.470  46.529  49.454  1.00  0.00           N
ATOM   3891  H   GLY   263      33.192  46.725  48.775  1.00  0.00           H
ATOM   3892  CA  GLY   263      32.129  45.121  49.768  1.00  0.00           C
ATOM   3893  HA2 GLY   263      32.262  44.975  50.839  1.00  0.00           H
ATOM   3894  HA3 GLY   263      31.088  44.898  49.535  1.00  0.00           H
ATOM   3895  C   GLY   263      33.012  44.181  49.003  1.00  0.00           C
ATOM   3896  O   GLY   263      33.992  44.560  48.316  1.00  0.00           O
ATOM   3897  N   VAL   264      32.644  42.877  49.146  1.00  0.00           N
ATOM   3898  H   VAL   264      31.714  42.741  49.514  1.00  0.00           H
ATOM   3899  CA  VAL   264      33.415  41.743  48.643  1.00  0.00           C
ATOM   3900  HA  VAL   264      34.486  41.790  48.841  1.00  0.00           H
ATOM   3901  CB  VAL   264      32.976  40.514  49.428  1.00  0.00           C
ATOM   3902  HB  VAL   264      33.611  39.653  49.222  1.00  0.00           H
ATOM   3903  CG1 VAL   264      32.977  40.688  50.991  1.00  0.00           C
ATOM   3904 HG11 VAL   264      34.034  40.843  51.203  1.00  0.00           H
ATOM   3905 HG12 VAL   264      32.544  41.610  51.377  1.00  0.00           H
ATOM   3906 HG13 VAL   264      32.486  39.874  51.524  1.00  0.00           H
ATOM   3907  CG2 VAL   264      31.589  40.031  48.925  1.00  0.00           C
ATOM   3908 HG21 VAL   264      30.832  40.725  49.293  1.00  0.00           H
ATOM   3909 HG22 VAL   264      31.512  39.666  47.901  1.00  0.00           H
ATOM   3910 HG23 VAL   264      31.462  39.081  49.443  1.00  0.00           H
ATOM   3911  C   VAL   264      33.401  41.521  47.082  1.00  0.00           C
ATOM   3912  O   VAL   264      32.463  41.926  46.432  1.00  0.00           O
ATOM   3913  N   LYS   265      34.442  40.878  46.458  1.00  0.00           N
ATOM   3914  H   LYS   265      35.315  40.707  46.938  1.00  0.00           H
ATOM   3915  CA  LYS   265      34.466  40.326  45.058  1.00  0.00           C
ATOM   3916  HA  LYS   265      34.343  41.086  44.286  1.00  0.00           H
ATOM   3917  CB  LYS   265      35.755  39.582  44.713  1.00  0.00           C
ATOM   3918  HB2 LYS   265      36.606  40.064  45.195  1.00  0.00           H
ATOM   3919  HB3 LYS   265      35.713  38.649  45.277  1.00  0.00           H
ATOM   3920  CG  LYS   265      36.052  39.265  43.207  1.00  0.00           C
ATOM   3921  HG2 LYS   265      35.172  38.699  42.899  1.00  0.00           H
ATOM   3922  HG3 LYS   265      36.330  40.089  42.551  1.00  0.00           H
ATOM   3923  CD  LYS   265      37.242  38.266  43.258  1.00  0.00           C
ATOM   3924  HD2 LYS   265      38.170  38.797  43.046  1.00  0.00           H
ATOM   3925  HD3 LYS   265      37.380  37.814  44.240  1.00  0.00           H
ATOM   3926  CE  LYS   265      36.980  37.067  42.350  1.00  0.00           C
ATOM   3927  HE2 LYS   265      37.773  36.331  42.483  1.00  0.00           H
ATOM   3928  HE3 LYS   265      36.017  36.637  42.623  1.00  0.00           H
ATOM   3929  NZ  LYS   265      36.983  37.535  40.881  1.00  0.00           N
ATOM   3930  HZ1 LYS   265      36.631  38.478  40.783  1.00  0.00           H
ATOM   3931  HZ2 LYS   265      37.946  37.612  40.589  1.00  0.00           H
ATOM   3932  HZ3 LYS   265      36.611  36.958  40.140  1.00  0.00           H
ATOM   3933  C   LYS   265      33.333  39.298  44.905  1.00  0.00           C
ATOM   3934  O   LYS   265      32.990  38.549  45.826  1.00  0.00           O
ATOM   3935  N   GLY   266      32.781  39.309  43.674  1.00  0.00           N
ATOM   3936  H   GLY   266      33.027  40.001  42.980  1.00  0.00           H
ATOM   3937  CA  GLY   266      31.654  38.458  43.245  1.00  0.00           C
ATOM   3938  HA2 GLY   266      31.742  37.501  43.758  1.00  0.00           H
ATOM   3939  HA3 GLY   266      30.657  38.825  43.486  1.00  0.00           H
ATOM   3940  C   GLY   266      31.578  37.914  41.792  1.00  0.00           C
ATOM   3941  O   GLY   266      32.583  37.876  41.068  1.00  0.00           O
ATOM   3942  N   PHE   267      30.326  37.510  41.496  1.00  0.00           N
ATOM   3943  H   PHE   267      29.553  37.556  42.145  1.00  0.00           H
ATOM   3944  CA  PHE   267      29.935  36.805  40.274  1.00  0.00           C
ATOM   3945  HA  PHE   267      30.372  37.355  39.442  1.00  0.00           H
ATOM   3946  CB  PHE   267      30.539  35.375  40.335  1.00  0.00           C
ATOM   3947  HB2 PHE   267      30.326  35.015  39.327  1.00  0.00           H
ATOM   3948  HB3 PHE   267      31.620  35.437  40.456  1.00  0.00           H
ATOM   3949  CG  PHE   267      29.904  34.471  41.369  1.00  0.00           C
ATOM   3950  CD1 PHE   267      30.262  34.671  42.728  1.00  0.00           C
ATOM   3951  HD1 PHE   267      30.879  35.478  43.095  1.00  0.00           H
ATOM   3952  CE1 PHE   267      29.640  33.794  43.715  1.00  0.00           C
ATOM   3953  HE1 PHE   267      29.871  33.888  44.765  1.00  0.00           H
ATOM   3954  CZ  PHE   267      28.723  32.801  43.258  1.00  0.00           C
ATOM   3955  HZ  PHE   267      28.290  32.223  44.061  1.00  0.00           H
ATOM   3956  CE2 PHE   267      28.394  32.650  41.907  1.00  0.00           C
ATOM   3957  HE2 PHE   267      27.995  31.737  41.490  1.00  0.00           H
ATOM   3958  CD2 PHE   267      28.973  33.502  40.979  1.00  0.00           C
ATOM   3959  HD2 PHE   267      28.855  33.294  39.926  1.00  0.00           H
ATOM   3960  C   PHE   267      28.403  36.796  39.989  1.00  0.00           C
ATOM   3961  O   PHE   267      27.618  37.168  40.859  1.00  0.00           O
ATOM   3962  N   SER   268      28.004  36.350  38.760  1.00  0.00           N
ATOM   3963  H   SER   268      28.753  36.330  38.082  1.00  0.00           H
ATOM   3964  CA  SER   268      26.622  36.057  38.364  1.00  0.00           C
ATOM   3965  HA  SER   268      26.060  35.418  39.044  1.00  0.00           H
ATOM   3966  CB  SER   268      25.833  37.361  38.142  1.00  0.00           C
ATOM   3967  HB2 SER   268      26.407  37.990  37.461  1.00  0.00           H
ATOM   3968  HB3 SER   268      24.883  37.075  37.693  1.00  0.00           H
ATOM   3969  OG  SER   268      25.576  38.081  39.321  1.00  0.00           O
ATOM   3970  HG  SER   268      26.186  37.824  40.015  1.00  0.00           H
ATOM   3971  C   SER   268      26.555  35.257  37.101  1.00  0.00           C
ATOM   3972  O   SER   268      27.443  35.512  36.303  1.00  0.00           O
ATOM   3973  N   PHE   269      25.660  34.293  36.957  1.00  0.00           N
ATOM   3974  H   PHE   269      24.841  34.298  37.549  1.00  0.00           H
ATOM   3975  CA  PHE   269      25.620  33.588  35.642  1.00  0.00           C
ATOM   3976  HA  PHE   269      26.518  33.811  35.066  1.00  0.00           H
ATOM   3977  CB  PHE   269      25.483  32.027  35.864  1.00  0.00           C
ATOM   3978  HB2 PHE   269      24.557  31.725  36.351  1.00  0.00           H
ATOM   3979  HB3 PHE   269      25.442  31.618  34.854  1.00  0.00           H
ATOM   3980  CG  PHE   269      26.734  31.475  36.384  1.00  0.00           C
ATOM   3981  CD1 PHE   269      26.793  31.118  37.752  1.00  0.00           C
ATOM   3982  HD1 PHE   269      25.866  31.125  38.306  1.00  0.00           H
ATOM   3983  CE1 PHE   269      28.016  30.834  38.351  1.00  0.00           C
ATOM   3984  HE1 PHE   269      28.100  30.578  39.397  1.00  0.00           H
ATOM   3985  CZ  PHE   269      29.222  30.841  37.622  1.00  0.00           C
ATOM   3986  HZ  PHE   269      30.151  30.591  38.112  1.00  0.00           H
ATOM   3987  CE2 PHE   269      29.109  31.072  36.316  1.00  0.00           C
ATOM   3988  HE2 PHE   269      30.059  30.973  35.811  1.00  0.00           H
ATOM   3989  CD2 PHE   269      27.904  31.354  35.623  1.00  0.00           C
ATOM   3990  HD2 PHE   269      28.008  31.553  34.567  1.00  0.00           H
ATOM   3991  C   PHE   269      24.463  33.986  34.721  1.00  0.00           C
ATOM   3992  O   PHE   269      23.329  33.815  35.077  1.00  0.00           O
ATOM   3993  N   LYS   270      24.767  34.515  33.517  1.00  0.00           N
ATOM   3994  H   LYS   270      25.748  34.736  33.428  1.00  0.00           H
ATOM   3995  CA  LYS   270      23.809  35.006  32.558  1.00  0.00           C
ATOM   3996  HA  LYS   270      22.984  35.567  32.999  1.00  0.00           H
ATOM   3997  CB  LYS   270      24.479  35.865  31.449  1.00  0.00           C
ATOM   3998  HB2 LYS   270      25.078  36.535  32.067  1.00  0.00           H
ATOM   3999  HB3 LYS   270      25.095  35.109  30.962  1.00  0.00           H
ATOM   4000  CG  LYS   270      23.786  36.713  30.367  1.00  0.00           C
ATOM   4001  HG2 LYS   270      23.267  35.988  29.740  1.00  0.00           H
ATOM   4002  HG3 LYS   270      23.069  37.401  30.815  1.00  0.00           H
ATOM   4003  CD  LYS   270      24.719  37.547  29.492  1.00  0.00           C
ATOM   4004  HD2 LYS   270      25.051  38.313  30.192  1.00  0.00           H
ATOM   4005  HD3 LYS   270      25.525  36.907  29.131  1.00  0.00           H
ATOM   4006  CE  LYS   270      24.075  38.386  28.385  1.00  0.00           C
ATOM   4007  HE2 LYS   270      23.283  38.975  28.848  1.00  0.00           H
ATOM   4008  HE3 LYS   270      24.930  38.961  28.033  1.00  0.00           H
ATOM   4009  NZ  LYS   270      23.364  37.553  27.316  1.00  0.00           N
ATOM   4010  HZ1 LYS   270      23.335  38.231  26.567  1.00  0.00           H
ATOM   4011  HZ2 LYS   270      23.942  36.781  27.015  1.00  0.00           H
ATOM   4012  HZ3 LYS   270      22.461  37.212  27.610  1.00  0.00           H
ATOM   4013  C   LYS   270      23.158  33.789  31.783  1.00  0.00           C
ATOM   4014  O   LYS   270      23.939  32.863  31.442  1.00  0.00           O
ATOM   4015  N   TYR   271      21.821  33.746  31.558  1.00  0.00           N
ATOM   4016  H   TYR   271      21.181  34.376  32.020  1.00  0.00           H
ATOM   4017  CA  TYR   271      21.020  32.740  30.806  1.00  0.00           C
ATOM   4018  HA  TYR   271      21.616  32.117  30.139  1.00  0.00           H
ATOM   4019  CB  TYR   271      20.359  31.722  31.780  1.00  0.00           C
ATOM   4020  HB2 TYR   271      19.915  32.285  32.601  1.00  0.00           H
ATOM   4021  HB3 TYR   271      19.472  31.256  31.354  1.00  0.00           H
ATOM   4022  CG  TYR   271      21.199  30.498  32.306  1.00  0.00           C
ATOM   4023  CD1 TYR   271      22.266  30.744  33.158  1.00  0.00           C
ATOM   4024  HD1 TYR   271      22.527  31.718  33.543  1.00  0.00           H
ATOM   4025  CE1 TYR   271      23.013  29.661  33.673  1.00  0.00           C
ATOM   4026  HE1 TYR   271      23.880  29.802  34.301  1.00  0.00           H
ATOM   4027  CZ  TYR   271      22.707  28.318  33.341  1.00  0.00           C
ATOM   4028  OH  TYR   271      23.494  27.344  33.795  1.00  0.00           O
ATOM   4029  HH  TYR   271      23.133  26.469  33.631  1.00  0.00           H
ATOM   4030  CE2 TYR   271      21.571  28.122  32.503  1.00  0.00           C
ATOM   4031  HE2 TYR   271      21.264  27.111  32.281  1.00  0.00           H
ATOM   4032  CD2 TYR   271      20.759  29.177  32.089  1.00  0.00           C
ATOM   4033  HD2 TYR   271      19.888  29.047  31.463  1.00  0.00           H
ATOM   4034  C   TYR   271      20.004  33.426  29.973  1.00  0.00           C
ATOM   4035  O   TYR   271      18.926  33.739  30.407  1.00  0.00           O
ATOM   4036  N   GLY   272      20.369  33.821  28.773  1.00  0.00           N
ATOM   4037  H   GLY   272      21.322  33.596  28.525  1.00  0.00           H
ATOM   4038  CA  GLY   272      19.654  34.693  27.857  1.00  0.00           C
ATOM   4039  HA2 GLY   272      20.102  34.579  26.869  1.00  0.00           H
ATOM   4040  HA3 GLY   272      18.629  34.420  27.607  1.00  0.00           H
ATOM   4041  C   GLY   272      19.806  36.114  28.457  1.00  0.00           C
ATOM   4042  O   GLY   272      20.893  36.553  28.758  1.00  0.00           O
ATOM   4043  N   ASN   273      18.705  36.890  28.481  1.00  0.00           N
ATOM   4044  H   ASN   273      17.889  36.491  28.038  1.00  0.00           H
ATOM   4045  CA  ASN   273      18.642  38.123  29.373  1.00  0.00           C
ATOM   4046  HA  ASN   273      19.683  38.440  29.434  1.00  0.00           H
ATOM   4047  CB  ASN   273      17.717  39.165  28.773  1.00  0.00           C
ATOM   4048  HB2 ASN   273      17.916  40.053  29.373  1.00  0.00           H
ATOM   4049  HB3 ASN   273      17.958  39.318  27.721  1.00  0.00           H
ATOM   4050  CG  ASN   273      16.234  38.790  28.846  1.00  0.00           C
ATOM   4051  OD1 ASN   273      15.825  37.679  28.580  1.00  0.00           O
ATOM   4052  ND2 ASN   273      15.451  39.743  29.330  1.00  0.00           N
ATOM   4053 HD21 ASN   273      14.464  39.536  29.365  1.00  0.00           H
ATOM   4054 HD22 ASN   273      15.843  40.502  29.871  1.00  0.00           H
ATOM   4055  C   ASN   273      18.316  37.775  30.845  1.00  0.00           C
ATOM   4056  O   ASN   273      18.229  38.654  31.670  1.00  0.00           O
ATOM   4057  N   GLY   274      18.230  36.520  31.278  1.00  0.00           N
ATOM   4058  H   GLY   274      18.412  35.794  30.599  1.00  0.00           H
ATOM   4059  CA  GLY   274      17.943  36.040  32.604  1.00  0.00           C
ATOM   4060  HA2 GLY   274      17.363  36.741  33.205  1.00  0.00           H
ATOM   4061  HA3 GLY   274      17.458  35.065  32.570  1.00  0.00           H
ATOM   4062  C   GLY   274      19.253  35.782  33.341  1.00  0.00           C
ATOM   4063  O   GLY   274      20.361  35.624  32.886  1.00  0.00           O
ATOM   4064  N   VAL   275      19.153  35.774  34.667  1.00  0.00           N
ATOM   4065  H   VAL   275      18.277  35.830  35.167  1.00  0.00           H
ATOM   4066  CA  VAL   275      20.350  35.810  35.538  1.00  0.00           C
ATOM   4067  HA  VAL   275      21.175  35.299  35.043  1.00  0.00           H
ATOM   4068  CB  VAL   275      20.807  37.220  35.708  1.00  0.00           C
ATOM   4069  HB  VAL   275      20.795  37.707  34.733  1.00  0.00           H
ATOM   4070  CG1 VAL   275      19.765  37.968  36.568  1.00  0.00           C
ATOM   4071 HG11 VAL   275      19.985  39.031  36.477  1.00  0.00           H
ATOM   4072 HG12 VAL   275      18.760  37.878  36.155  1.00  0.00           H
ATOM   4073 HG13 VAL   275      19.755  37.673  37.617  1.00  0.00           H
ATOM   4074  CG2 VAL   275      22.235  37.319  36.287  1.00  0.00           C
ATOM   4075 HG21 VAL   275      22.532  38.366  36.235  1.00  0.00           H
ATOM   4076 HG22 VAL   275      22.413  36.904  37.279  1.00  0.00           H
ATOM   4077 HG23 VAL   275      22.901  36.711  35.675  1.00  0.00           H
ATOM   4078  C   VAL   275      20.225  35.091  36.835  1.00  0.00           C
ATOM   4079  O   VAL   275      19.257  35.271  37.562  1.00  0.00           O
ATOM   4080  N   TRP   276      21.154  34.171  37.156  1.00  0.00           N
ATOM   4081  H   TRP   276      21.846  34.084  36.425  1.00  0.00           H
ATOM   4082  CA  TRP   276      21.454  33.717  38.539  1.00  0.00           C
ATOM   4083  HA  TRP   276      20.517  33.621  39.086  1.00  0.00           H
ATOM   4084  CB  TRP   276      22.107  32.252  38.472  1.00  0.00           C
ATOM   4085  HB2 TRP   276      22.774  32.213  37.611  1.00  0.00           H
ATOM   4086  HB3 TRP   276      22.650  32.116  39.408  1.00  0.00           H
ATOM   4087  CG  TRP   276      21.159  31.109  38.392  1.00  0.00           C
ATOM   4088  CD1 TRP   276      20.838  30.385  37.249  1.00  0.00           C
ATOM   4089  HD1 TRP   276      21.126  30.667  36.247  1.00  0.00           H
ATOM   4090  NE1 TRP   276      19.925  29.467  37.542  1.00  0.00           N
ATOM   4091  HE1 TRP   276      19.553  28.753  36.932  1.00  0.00           H
ATOM   4092  CE2 TRP   276      19.708  29.405  38.919  1.00  0.00           C
ATOM   4093  CZ2 TRP   276      18.954  28.504  39.664  1.00  0.00           C
ATOM   4094  HZ2 TRP   276      18.267  27.787  39.241  1.00  0.00           H
ATOM   4095  CH2 TRP   276      18.815  28.819  41.001  1.00  0.00           C
ATOM   4096  HH2 TRP   276      18.082  28.318  41.616  1.00  0.00           H
ATOM   4097  CZ3 TRP   276      19.559  29.793  41.655  1.00  0.00           C
ATOM   4098  HZ3 TRP   276      19.430  29.943  42.717  1.00  0.00           H
ATOM   4099  CE3 TRP   276      20.406  30.650  40.898  1.00  0.00           C
ATOM   4100  HE3 TRP   276      21.006  31.446  41.314  1.00  0.00           H
ATOM   4101  CD2 TRP   276      20.413  30.519  39.481  1.00  0.00           C
ATOM   4102  C   TRP   276      22.392  34.796  39.056  1.00  0.00           C
ATOM   4103  O   TRP   276      23.520  34.978  38.597  1.00  0.00           O
ATOM   4104  N   ILE   277      21.925  35.673  39.933  1.00  0.00           N
ATOM   4105  H   ILE   277      20.948  35.631  40.184  1.00  0.00           H
ATOM   4106  CA  ILE   277      22.673  36.676  40.735  1.00  0.00           C
ATOM   4107  HA  ILE   277      23.626  36.971  40.296  1.00  0.00           H
ATOM   4108  CB  ILE   277      21.856  37.918  41.076  1.00  0.00           C
ATOM   4109  HB  ILE   277      20.845  37.629  41.364  1.00  0.00           H
ATOM   4110  CG2 ILE   277      22.398  38.776  42.178  1.00  0.00           C
ATOM   4111 HG21 ILE   277      22.182  38.400  43.177  1.00  0.00           H
ATOM   4112 HG22 ILE   277      23.451  39.002  42.007  1.00  0.00           H
ATOM   4113 HG23 ILE   277      22.064  39.813  42.147  1.00  0.00           H
ATOM   4114  CG1 ILE   277      21.626  38.765  39.844  1.00  0.00           C
ATOM   4115 HG12 ILE   277      22.569  39.259  39.605  1.00  0.00           H
ATOM   4116 HG13 ILE   277      21.601  38.253  38.881  1.00  0.00           H
ATOM   4117  CD1 ILE   277      20.411  39.658  39.806  1.00  0.00           C
ATOM   4118 HD11 ILE   277      20.506  40.256  38.900  1.00  0.00           H
ATOM   4119 HD12 ILE   277      19.506  39.064  39.673  1.00  0.00           H
ATOM   4120 HD13 ILE   277      20.429  40.193  40.756  1.00  0.00           H
ATOM   4121  C   ILE   277      23.025  35.917  42.043  1.00  0.00           C
ATOM   4122  O   ILE   277      22.139  35.466  42.770  1.00  0.00           O
ATOM   4123  N   GLY   278      24.309  35.732  42.270  1.00  0.00           N
ATOM   4124  H   GLY   278      24.988  35.953  41.555  1.00  0.00           H
ATOM   4125  CA  GLY   278      24.836  35.443  43.627  1.00  0.00           C
ATOM   4126  HA2 GLY   278      24.091  34.893  44.201  1.00  0.00           H
ATOM   4127  HA3 GLY   278      25.700  34.788  43.513  1.00  0.00           H
ATOM   4128  C   GLY   278      25.231  36.667  44.466  1.00  0.00           C
ATOM   4129  O   GLY   278      25.527  37.730  43.876  1.00  0.00           O
ATOM   4130  N   ARG   279      24.971  36.690  45.746  1.00  0.00           N
ATOM   4131  H   ARG   279      24.788  35.781  46.147  1.00  0.00           H
ATOM   4132  CA  ARG   279      25.140  37.786  46.695  1.00  0.00           C
ATOM   4133  HA  ARG   279      26.086  38.194  46.338  1.00  0.00           H
ATOM   4134  CB  ARG   279      23.992  38.816  46.608  1.00  0.00           C
ATOM   4135  HB2 ARG   279      24.314  39.709  47.144  1.00  0.00           H
ATOM   4136  HB3 ARG   279      23.943  39.034  45.541  1.00  0.00           H
ATOM   4137  CG  ARG   279      22.588  38.304  47.020  1.00  0.00           C
ATOM   4138  HG2 ARG   279      22.316  37.471  46.373  1.00  0.00           H
ATOM   4139  HG3 ARG   279      22.547  37.982  48.061  1.00  0.00           H
ATOM   4140  CD  ARG   279      21.431  39.357  46.858  1.00  0.00           C
ATOM   4141  HD2 ARG   279      21.836  40.346  47.072  1.00  0.00           H
ATOM   4142  HD3 ARG   279      21.041  39.325  45.840  1.00  0.00           H
ATOM   4143  NE  ARG   279      20.286  38.993  47.797  1.00  0.00           N
ATOM   4144  HE  ARG   279      20.571  38.360  48.530  1.00  0.00           H
ATOM   4145  CZ  ARG   279      19.054  39.469  47.841  1.00  0.00           C
ATOM   4146  NH1 ARG   279      18.207  39.065  48.699  1.00  0.00           N
ATOM   4147 HH11 ARG   279      18.326  38.253  49.288  1.00  0.00           H
ATOM   4148 HH12 ARG   279      17.436  39.697  48.855  1.00  0.00           H
ATOM   4149  NH2 ARG   279      18.582  40.408  47.043  1.00  0.00           N
ATOM   4150 HH21 ARG   279      19.244  40.795  46.386  1.00  0.00           H
ATOM   4151 HH22 ARG   279      17.653  40.803  47.073  1.00  0.00           H
ATOM   4152  C   ARG   279      25.502  37.392  48.141  1.00  0.00           C
ATOM   4153  O   ARG   279      25.137  36.314  48.514  1.00  0.00           O
ATOM   4154  N   THR   280      26.055  38.250  48.969  1.00  0.00           N
ATOM   4155  H   THR   280      26.172  39.216  48.697  1.00  0.00           H
ATOM   4156  CA  THR   280      25.983  37.994  50.406  1.00  0.00           C
ATOM   4157  HA  THR   280      26.407  37.001  50.558  1.00  0.00           H
ATOM   4158  CB  THR   280      26.736  39.091  51.160  1.00  0.00           C
ATOM   4159  HB  THR   280      26.668  38.884  52.228  1.00  0.00           H
ATOM   4160  CG2 THR   280      28.201  39.134  50.876  1.00  0.00           C
ATOM   4161 HG21 THR   280      28.633  38.144  51.019  1.00  0.00           H
ATOM   4162 HG22 THR   280      28.384  39.466  49.854  1.00  0.00           H
ATOM   4163 HG23 THR   280      28.655  39.757  51.646  1.00  0.00           H
ATOM   4164  OG1 THR   280      26.191  40.349  50.864  1.00  0.00           O
ATOM   4165  HG1 THR   280      26.156  40.797  51.712  1.00  0.00           H
ATOM   4166  C   THR   280      24.525  37.993  50.973  1.00  0.00           C
ATOM   4167  O   THR   280      23.593  38.461  50.393  1.00  0.00           O
ATOM   4168  N   LYS   281      24.388  37.296  52.077  1.00  0.00           N
ATOM   4169  H   LYS   281      25.180  36.891  52.555  1.00  0.00           H
ATOM   4170  CA  LYS   281      23.118  37.042  52.640  1.00  0.00           C
ATOM   4171  HA  LYS   281      22.487  36.903  51.762  1.00  0.00           H
ATOM   4172  CB  LYS   281      23.103  35.693  53.371  1.00  0.00           C
ATOM   4173  HB2 LYS   281      23.508  34.879  52.770  1.00  0.00           H
ATOM   4174  HB3 LYS   281      23.693  35.811  54.279  1.00  0.00           H
ATOM   4175  CG  LYS   281      21.730  35.426  54.050  1.00  0.00           C
ATOM   4176  HG2 LYS   281      21.841  34.820  54.949  1.00  0.00           H
ATOM   4177  HG3 LYS   281      21.240  36.297  54.487  1.00  0.00           H
ATOM   4178  CD  LYS   281      20.869  34.814  52.948  1.00  0.00           C
ATOM   4179  HD2 LYS   281      20.997  35.366  52.017  1.00  0.00           H
ATOM   4180  HD3 LYS   281      21.160  33.776  52.783  1.00  0.00           H
ATOM   4181  CE  LYS   281      19.366  34.856  53.263  1.00  0.00           C
ATOM   4182  HE2 LYS   281      19.235  34.454  54.267  1.00  0.00           H
ATOM   4183  HE3 LYS   281      19.104  35.913  53.304  1.00  0.00           H
ATOM   4184  NZ  LYS   281      18.470  34.146  52.312  1.00  0.00           N
ATOM   4185  HZ1 LYS   281      17.521  34.457  52.466  1.00  0.00           H
ATOM   4186  HZ2 LYS   281      18.732  34.358  51.361  1.00  0.00           H
ATOM   4187  HZ3 LYS   281      18.485  33.137  52.337  1.00  0.00           H
ATOM   4188  C   LYS   281      22.602  38.179  53.540  1.00  0.00           C
ATOM   4189  O   LYS   281      21.522  38.695  53.374  1.00  0.00           O
ATOM   4190  N   SER   282      23.444  38.633  54.465  1.00  0.00           N
ATOM   4191  H   SER   282      24.310  38.123  54.563  1.00  0.00           H
ATOM   4192  CA  SER   282      23.298  39.991  55.066  1.00  0.00           C
ATOM   4193  HA  SER   282      22.414  40.066  55.698  1.00  0.00           H
ATOM   4194  CB  SER   282      24.554  40.245  55.870  1.00  0.00           C
ATOM   4195  HB2 SER   282      24.754  39.417  56.550  1.00  0.00           H
ATOM   4196  HB3 SER   282      25.354  40.525  55.183  1.00  0.00           H
ATOM   4197  OG  SER   282      24.250  41.468  56.550  1.00  0.00           O
ATOM   4198  HG  SER   282      23.787  41.179  57.340  1.00  0.00           H
ATOM   4199  C   SER   282      23.060  41.128  54.060  1.00  0.00           C
ATOM   4200  O   SER   282      23.839  41.283  53.094  1.00  0.00           O
ATOM   4201  N   THR   283      22.169  42.081  54.460  1.00  0.00           N
ATOM   4202  H   THR   283      21.671  41.913  55.322  1.00  0.00           H
ATOM   4203  CA  THR   283      21.826  43.223  53.569  1.00  0.00           C
ATOM   4204  HA  THR   283      21.608  42.815  52.581  1.00  0.00           H
ATOM   4205  CB  THR   283      20.543  43.947  54.182  1.00  0.00           C
ATOM   4206  HB  THR   283      20.929  44.111  55.188  1.00  0.00           H
ATOM   4207  CG2 THR   283      20.282  45.298  53.486  1.00  0.00           C
ATOM   4208 HG21 THR   283      19.356  45.749  53.842  1.00  0.00           H
ATOM   4209 HG22 THR   283      21.108  46.009  53.524  1.00  0.00           H
ATOM   4210 HG23 THR   283      20.146  45.174  52.412  1.00  0.00           H
ATOM   4211  OG1 THR   283      19.436  43.124  54.228  1.00  0.00           O
ATOM   4212  HG1 THR   283      19.593  42.485  54.926  1.00  0.00           H
ATOM   4213  C   THR   283      23.020  44.205  53.472  1.00  0.00           C
ATOM   4214  O   THR   283      23.397  44.685  52.404  1.00  0.00           O
ATOM   4215  N   ASN   284      23.632  44.466  54.662  1.00  0.00           N
ATOM   4216  H   ASN   284      23.324  43.949  55.473  1.00  0.00           H
ATOM   4217  CA  ASN   284      24.747  45.390  54.831  1.00  0.00           C
ATOM   4218  HA  ASN   284      24.758  45.970  53.908  1.00  0.00           H
ATOM   4219  CB  ASN   284      24.367  46.431  55.927  1.00  0.00           C
ATOM   4220  HB2 ASN   284      24.175  45.981  56.901  1.00  0.00           H
ATOM   4221  HB3 ASN   284      25.312  46.959  56.050  1.00  0.00           H
ATOM   4222  CG  ASN   284      23.420  47.528  55.487  1.00  0.00           C
ATOM   4223  OD1 ASN   284      23.412  47.990  54.349  1.00  0.00           O
ATOM   4224  ND2 ASN   284      22.535  47.983  56.395  1.00  0.00           N
ATOM   4225 HD21 ASN   284      21.914  48.751  56.185  1.00  0.00           H
ATOM   4226 HD22 ASN   284      22.501  47.631  57.342  1.00  0.00           H
ATOM   4227  C   ASN   284      26.167  44.774  54.963  1.00  0.00           C
ATOM   4228  O   ASN   284      27.184  45.291  54.507  1.00  0.00           O
ATOM   4229  N   SER   285      26.319  43.617  55.636  1.00  0.00           N
ATOM   4230  H   SER   285      25.523  43.206  56.103  1.00  0.00           H
ATOM   4231  CA  SER   285      27.622  42.988  56.010  1.00  0.00           C
ATOM   4232  HA  SER   285      28.292  43.844  55.927  1.00  0.00           H
ATOM   4233  CB  SER   285      27.619  42.470  57.457  1.00  0.00           C
ATOM   4234  HB2 SER   285      27.223  43.318  58.015  1.00  0.00           H
ATOM   4235  HB3 SER   285      26.966  41.609  57.606  1.00  0.00           H
ATOM   4236  OG  SER   285      28.950  42.268  57.872  1.00  0.00           O
ATOM   4237  HG  SER   285      28.895  42.801  58.668  1.00  0.00           H
ATOM   4238  C   SER   285      28.033  41.934  54.936  1.00  0.00           C
ATOM   4239  O   SER   285      27.365  41.544  53.964  1.00  0.00           O
ATOM   4240  N   ARG   286      29.268  41.458  55.213  1.00  0.00           N
ATOM   4241  H   ARG   286      29.623  41.769  56.106  1.00  0.00           H
ATOM   4242  CA  ARG   286      29.877  40.357  54.494  1.00  0.00           C
ATOM   4243  HA  ARG   286      29.721  40.619  53.447  1.00  0.00           H
ATOM   4244  CB  ARG   286      31.401  40.345  54.805  1.00  0.00           C
ATOM   4245  HB2 ARG   286      31.815  39.575  54.152  1.00  0.00           H
ATOM   4246  HB3 ARG   286      31.776  41.323  54.503  1.00  0.00           H
ATOM   4247  CG  ARG   286      31.838  39.959  56.211  1.00  0.00           C
ATOM   4248  HG2 ARG   286      31.428  40.602  56.990  1.00  0.00           H
ATOM   4249  HG3 ARG   286      31.515  38.930  56.367  1.00  0.00           H
ATOM   4250  CD  ARG   286      33.340  39.988  56.313  1.00  0.00           C
ATOM   4251  HD2 ARG   286      33.710  39.139  55.739  1.00  0.00           H
ATOM   4252  HD3 ARG   286      33.833  40.858  55.879  1.00  0.00           H
ATOM   4253  NE  ARG   286      33.842  39.913  57.728  1.00  0.00           N
ATOM   4254  HE  ARG   286      33.233  40.275  58.448  1.00  0.00           H
ATOM   4255  CZ  ARG   286      35.075  39.674  58.143  1.00  0.00           C
ATOM   4256  NH1 ARG   286      35.431  39.888  59.378  1.00  0.00           N
ATOM   4257 HH11 ARG   286      34.736  39.913  60.111  1.00  0.00           H
ATOM   4258 HH12 ARG   286      36.376  39.711  59.688  1.00  0.00           H
ATOM   4259  NH2 ARG   286      36.082  39.349  57.263  1.00  0.00           N
ATOM   4260 HH21 ARG   286      35.960  39.271  56.263  1.00  0.00           H
ATOM   4261 HH22 ARG   286      37.035  39.267  57.585  1.00  0.00           H
ATOM   4262  C   ARG   286      29.393  38.961  54.624  1.00  0.00           C
ATOM   4263  O   ARG   286      29.890  38.049  53.995  1.00  0.00           O
ATOM   4264  N   SER   287      28.366  38.776  55.432  1.00  0.00           N
ATOM   4265  H   SER   287      28.008  39.605  55.884  1.00  0.00           H
ATOM   4266  CA  SER   287      28.092  37.554  56.015  1.00  0.00           C
ATOM   4267  HA  SER   287      29.015  36.978  55.948  1.00  0.00           H
ATOM   4268  CB  SER   287      27.805  37.594  57.537  1.00  0.00           C
ATOM   4269  HB2 SER   287      26.730  37.558  57.718  1.00  0.00           H
ATOM   4270  HB3 SER   287      28.211  36.675  57.960  1.00  0.00           H
ATOM   4271  OG  SER   287      28.363  38.800  58.128  1.00  0.00           O
ATOM   4272  HG  SER   287      27.646  39.119  58.681  1.00  0.00           H
ATOM   4273  C   SER   287      27.080  36.750  55.230  1.00  0.00           C
ATOM   4274  O   SER   287      26.084  37.316  54.710  1.00  0.00           O
ATOM   4275  N   GLY   288      27.316  35.471  55.227  1.00  0.00           N
ATOM   4276  H   GLY   288      28.203  35.169  55.603  1.00  0.00           H
ATOM   4277  CA  GLY   288      26.596  34.425  54.495  1.00  0.00           C
ATOM   4278  HA2 GLY   288      26.973  33.423  54.699  1.00  0.00           H
ATOM   4279  HA3 GLY   288      25.557  34.508  54.816  1.00  0.00           H
ATOM   4280  C   GLY   288      26.729  34.735  52.970  1.00  0.00           C
ATOM   4281  O   GLY   288      27.269  35.726  52.561  1.00  0.00           O
ATOM   4282  N   PHE   289      26.226  33.791  52.235  1.00  0.00           N
ATOM   4283  H   PHE   289      25.896  32.968  52.718  1.00  0.00           H
ATOM   4284  CA  PHE   289      26.150  33.925  50.775  1.00  0.00           C
ATOM   4285  HA  PHE   289      25.956  34.992  50.666  1.00  0.00           H
ATOM   4286  CB  PHE   289      27.444  33.587  50.084  1.00  0.00           C
ATOM   4287  HB2 PHE   289      28.278  33.537  50.785  1.00  0.00           H
ATOM   4288  HB3 PHE   289      27.333  32.536  49.819  1.00  0.00           H
ATOM   4289  CG  PHE   289      27.867  34.476  48.955  1.00  0.00           C
ATOM   4290  CD1 PHE   289      28.741  35.551  49.245  1.00  0.00           C
ATOM   4291  HD1 PHE   289      29.037  35.625  50.280  1.00  0.00           H
ATOM   4292  CE1 PHE   289      29.148  36.422  48.254  1.00  0.00           C
ATOM   4293  HE1 PHE   289      29.853  37.207  48.483  1.00  0.00           H
ATOM   4294  CZ  PHE   289      28.790  36.145  46.954  1.00  0.00           C
ATOM   4295  HZ  PHE   289      29.254  36.804  46.236  1.00  0.00           H
ATOM   4296  CE2 PHE   289      28.071  35.012  46.554  1.00  0.00           C
ATOM   4297  HE2 PHE   289      27.941  34.796  45.504  1.00  0.00           H
ATOM   4298  CD2 PHE   289      27.600  34.171  47.561  1.00  0.00           C
ATOM   4299  HD2 PHE   289      27.018  33.289  47.336  1.00  0.00           H
ATOM   4300  C   PHE   289      24.846  33.200  50.274  1.00  0.00           C
ATOM   4301  O   PHE   289      24.422  32.236  50.901  1.00  0.00           O
ATOM   4302  N   GLU   290      24.323  33.576  49.089  1.00  0.00           N
ATOM   4303  H   GLU   290      24.776  34.363  48.647  1.00  0.00           H
ATOM   4304  CA  GLU   290      23.145  32.930  48.511  1.00  0.00           C
ATOM   4305  HA  GLU   290      23.217  31.870  48.756  1.00  0.00           H
ATOM   4306  CB  GLU   290      21.875  33.514  49.125  1.00  0.00           C
ATOM   4307  HB2 GLU   290      20.985  32.914  48.932  1.00  0.00           H
ATOM   4308  HB3 GLU   290      22.005  33.490  50.207  1.00  0.00           H
ATOM   4309  CG  GLU   290      21.523  34.926  48.633  1.00  0.00           C
ATOM   4310  HG2 GLU   290      22.367  35.601  48.777  1.00  0.00           H
ATOM   4311  HG3 GLU   290      21.257  34.900  47.576  1.00  0.00           H
ATOM   4312  CD  GLU   290      20.328  35.683  49.367  1.00  0.00           C
ATOM   4313  OE1 GLU   290      20.296  36.909  49.463  1.00  0.00           O
ATOM   4314  OE2 GLU   290      19.346  34.999  49.781  1.00  0.00           O
ATOM   4315  C   GLU   290      22.999  32.989  46.912  1.00  0.00           C
ATOM   4316  O   GLU   290      23.729  33.813  46.350  1.00  0.00           O
ATOM   4317  N   MET   291      22.133  32.135  46.341  1.00  0.00           N
ATOM   4318  H   MET   291      21.450  31.608  46.866  1.00  0.00           H
ATOM   4319  CA  MET   291      21.987  32.227  44.911  1.00  0.00           C
ATOM   4320  HA  MET   291      22.493  33.066  44.435  1.00  0.00           H
ATOM   4321  CB  MET   291      22.552  30.977  44.307  1.00  0.00           C
ATOM   4322  HB2 MET   291      22.267  30.134  44.937  1.00  0.00           H
ATOM   4323  HB3 MET   291      22.143  30.757  43.321  1.00  0.00           H
ATOM   4324  CG  MET   291      24.070  30.876  44.250  1.00  0.00           C
ATOM   4325  HG2 MET   291      24.473  31.091  45.239  1.00  0.00           H
ATOM   4326  HG3 MET   291      24.371  29.846  44.053  1.00  0.00           H
ATOM   4327  SD  MET   291      25.114  31.898  43.256  1.00  0.00           S
ATOM   4328  CE  MET   291      24.832  31.135  41.639  1.00  0.00           C
ATOM   4329  HE1 MET   291      23.769  30.925  41.519  1.00  0.00           H
ATOM   4330  HE2 MET   291      25.163  31.788  40.833  1.00  0.00           H
ATOM   4331  HE3 MET   291      25.325  30.163  41.689  1.00  0.00           H
ATOM   4332  C   MET   291      20.489  32.453  44.512  1.00  0.00           C
ATOM   4333  O   MET   291      19.697  31.619  44.950  1.00  0.00           O
ATOM   4334  N   ILE   292      20.139  33.449  43.748  1.00  0.00           N
ATOM   4335  H   ILE   292      20.876  34.071  43.451  1.00  0.00           H
ATOM   4336  CA  ILE   292      18.796  33.908  43.334  1.00  0.00           C
ATOM   4337  HA  ILE   292      18.030  33.201  43.653  1.00  0.00           H
ATOM   4338  CB  ILE   292      18.540  35.303  43.855  1.00  0.00           C
ATOM   4339  HB  ILE   292      19.207  36.016  43.370  1.00  0.00           H
ATOM   4340  CG2 ILE   292      17.119  35.793  43.498  1.00  0.00           C
ATOM   4341 HG21 ILE   292      16.386  35.159  43.997  1.00  0.00           H
ATOM   4342 HG22 ILE   292      17.048  36.841  43.790  1.00  0.00           H
ATOM   4343 HG23 ILE   292      16.960  35.791  42.420  1.00  0.00           H
ATOM   4344  CG1 ILE   292      18.811  35.393  45.412  1.00  0.00           C
ATOM   4345 HG12 ILE   292      18.242  34.599  45.896  1.00  0.00           H
ATOM   4346 HG13 ILE   292      19.834  35.094  45.637  1.00  0.00           H
ATOM   4347  CD1 ILE   292      18.509  36.761  46.110  1.00  0.00           C
ATOM   4348 HD11 ILE   292      19.235  37.506  45.781  1.00  0.00           H
ATOM   4349 HD12 ILE   292      17.492  37.026  45.824  1.00  0.00           H
ATOM   4350 HD13 ILE   292      18.676  36.593  47.173  1.00  0.00           H
ATOM   4351  C   ILE   292      18.641  33.907  41.819  1.00  0.00           C
ATOM   4352  O   ILE   292      19.342  34.678  41.092  1.00  0.00           O
ATOM   4353  N   TRP   293      17.737  33.046  41.302  1.00  0.00           N
ATOM   4354  H   TRP   293      17.326  32.374  41.933  1.00  0.00           H
ATOM   4355  CA  TRP   293      17.296  32.981  39.915  1.00  0.00           C
ATOM   4356  HA  TRP   293      18.211  33.227  39.377  1.00  0.00           H
ATOM   4357  CB  TRP   293      16.861  31.582  39.524  1.00  0.00           C
ATOM   4358  HB2 TRP   293      17.655  30.845  39.646  1.00  0.00           H
ATOM   4359  HB3 TRP   293      16.090  31.287  40.236  1.00  0.00           H
ATOM   4360  CG  TRP   293      16.176  31.437  38.242  1.00  0.00           C
ATOM   4361  CD1 TRP   293      14.973  30.852  38.002  1.00  0.00           C
ATOM   4362  HD1 TRP   293      14.353  30.500  38.812  1.00  0.00           H
ATOM   4363  NE1 TRP   293      14.657  30.909  36.699  1.00  0.00           N
ATOM   4364  HE1 TRP   293      13.783  30.616  36.287  1.00  0.00           H
ATOM   4365  CE2 TRP   293      15.718  31.493  35.996  1.00  0.00           C
ATOM   4366  CZ2 TRP   293      15.839  31.662  34.616  1.00  0.00           C
ATOM   4367  HZ2 TRP   293      15.008  31.438  33.965  1.00  0.00           H
ATOM   4368  CH2 TRP   293      17.065  32.179  34.128  1.00  0.00           C
ATOM   4369  HH2 TRP   293      17.178  32.409  33.080  1.00  0.00           H
ATOM   4370  CZ3 TRP   293      18.124  32.487  35.089  1.00  0.00           C
ATOM   4371  HZ3 TRP   293      19.063  32.964  34.849  1.00  0.00           H
ATOM   4372  CE3 TRP   293      17.938  32.264  36.488  1.00  0.00           C
ATOM   4373  HE3 TRP   293      18.792  32.307  37.148  1.00  0.00           H
ATOM   4374  CD2 TRP   293      16.703  31.812  36.980  1.00  0.00           C
ATOM   4375  C   TRP   293      16.266  34.030  39.499  1.00  0.00           C
ATOM   4376  O   TRP   293      15.286  34.239  40.195  1.00  0.00           O
ATOM   4377  N   ASP   294      16.488  34.732  38.409  1.00  0.00           N
ATOM   4378  H   ASP   294      17.325  34.537  37.879  1.00  0.00           H
ATOM   4379  CA  ASP   294      15.725  35.940  38.045  1.00  0.00           C
ATOM   4380  HA  ASP   294      14.750  35.979  38.530  1.00  0.00           H
ATOM   4381  CB  ASP   294      16.564  37.092  38.639  1.00  0.00           C
ATOM   4382  HB2 ASP   294      16.608  37.021  39.727  1.00  0.00           H
ATOM   4383  HB3 ASP   294      17.604  37.055  38.315  1.00  0.00           H
ATOM   4384  CG  ASP   294      16.080  38.503  38.426  1.00  0.00           C
ATOM   4385  OD1 ASP   294      15.034  38.731  37.802  1.00  0.00           O
ATOM   4386  OD2 ASP   294      16.621  39.425  39.064  1.00  0.00           O
ATOM   4387  C   ASP   294      15.652  36.033  36.559  1.00  0.00           C
ATOM   4388  O   ASP   294      16.552  36.555  35.870  1.00  0.00           O
ATOM   4389  N   PRO   295      14.656  35.405  35.952  1.00  0.00           N
ATOM   4390  CD  PRO   295      13.779  34.450  36.572  1.00  0.00           C
ATOM   4391  HD2 PRO   295      13.252  34.941  37.391  1.00  0.00           H
ATOM   4392  HD3 PRO   295      14.323  33.558  36.882  1.00  0.00           H
ATOM   4393  CG  PRO   295      12.833  34.005  35.533  1.00  0.00           C
ATOM   4394  HG2 PRO   295      11.829  33.799  35.904  1.00  0.00           H
ATOM   4395  HG3 PRO   295      13.211  33.040  35.194  1.00  0.00           H
ATOM   4396  CB  PRO   295      12.898  35.052  34.344  1.00  0.00           C
ATOM   4397  HB2 PRO   295      12.008  35.680  34.363  1.00  0.00           H
ATOM   4398  HB3 PRO   295      12.870  34.495  33.407  1.00  0.00           H
ATOM   4399  CA  PRO   295      14.187  35.740  34.564  1.00  0.00           C
ATOM   4400  HA  PRO   295      14.909  35.231  33.927  1.00  0.00           H
ATOM   4401  C   PRO   295      14.274  37.239  34.277  1.00  0.00           C
ATOM   4402  O   PRO   295      13.763  38.042  35.054  1.00  0.00           O
ATOM   4403  N   ASN   296      14.777  37.526  33.092  1.00  0.00           N
ATOM   4404  H   ASN   296      15.065  36.730  32.540  1.00  0.00           H
ATOM   4405  CA  ASN   296      15.005  38.881  32.506  1.00  0.00           C
ATOM   4406  HA  ASN   296      15.389  38.772  31.492  1.00  0.00           H
ATOM   4407  CB  ASN   296      13.566  39.542  32.400  1.00  0.00           C
ATOM   4408  HB2 ASN   296      13.248  39.788  33.414  1.00  0.00           H
ATOM   4409  HB3 ASN   296      13.722  40.513  31.932  1.00  0.00           H
ATOM   4410  CG  ASN   296      12.620  38.784  31.587  1.00  0.00           C
ATOM   4411  OD1 ASN   296      12.833  38.663  30.369  1.00  0.00           O
ATOM   4412  ND2 ASN   296      11.450  38.332  32.099  1.00  0.00           N
ATOM   4413 HD21 ASN   296      10.835  37.815  31.486  1.00  0.00           H
ATOM   4414 HD22 ASN   296      11.372  38.456  33.098  1.00  0.00           H
ATOM   4415  C   ASN   296      15.951  39.849  33.300  1.00  0.00           C
ATOM   4416  O   ASN   296      16.446  40.797  32.734  1.00  0.00           O
ATOM   4417  N   GLY   297      16.382  39.489  34.490  1.00  0.00           N
ATOM   4418  H   GLY   297      16.070  38.597  34.844  1.00  0.00           H
ATOM   4419  CA  GLY   297      17.255  40.276  35.379  1.00  0.00           C
ATOM   4420  HA2 GLY   297      16.754  41.222  35.579  1.00  0.00           H
ATOM   4421  HA3 GLY   297      17.331  39.816  36.365  1.00  0.00           H
ATOM   4422  C   GLY   297      18.689  40.740  34.894  1.00  0.00           C
ATOM   4423  O   GLY   297      19.255  41.603  35.599  1.00  0.00           O
ATOM   4424  N   TRP   298      19.163  40.390  33.716  1.00  0.00           N
ATOM   4425  H   TRP   298      18.585  39.712  33.240  1.00  0.00           H
ATOM   4426  CA  TRP   298      20.310  40.939  33.076  1.00  0.00           C
ATOM   4427  HA  TRP   298      21.040  41.117  33.866  1.00  0.00           H
ATOM   4428  CB  TRP   298      20.998  39.907  32.181  1.00  0.00           C
ATOM   4429  HB2 TRP   298      20.930  38.915  32.628  1.00  0.00           H
ATOM   4430  HB3 TRP   298      20.560  39.910  31.182  1.00  0.00           H
ATOM   4431  CG  TRP   298      22.432  40.223  31.963  1.00  0.00           C
ATOM   4432  CD1 TRP   298      22.807  41.038  30.954  1.00  0.00           C
ATOM   4433  HD1 TRP   298      22.125  41.361  30.181  1.00  0.00           H
ATOM   4434  NE1 TRP   298      24.187  41.143  30.919  1.00  0.00           N
ATOM   4435  HE1 TRP   298      24.645  41.427  30.065  1.00  0.00           H
ATOM   4436  CE2 TRP   298      24.766  40.408  31.989  1.00  0.00           C
ATOM   4437  CZ2 TRP   298      26.073  40.234  32.376  1.00  0.00           C
ATOM   4438  HZ2 TRP   298      26.869  40.590  31.739  1.00  0.00           H
ATOM   4439  CH2 TRP   298      26.366  39.211  33.374  1.00  0.00           C
ATOM   4440  HH2 TRP   298      27.383  38.891  33.544  1.00  0.00           H
ATOM   4441  CZ3 TRP   298      25.318  38.533  34.052  1.00  0.00           C
ATOM   4442  HZ3 TRP   298      25.511  37.652  34.646  1.00  0.00           H
ATOM   4443  CE3 TRP   298      23.997  38.789  33.607  1.00  0.00           C
ATOM   4444  HE3 TRP   298      23.163  38.302  34.090  1.00  0.00           H
ATOM   4445  CD2 TRP   298      23.664  39.747  32.628  1.00  0.00           C
ATOM   4446  C   TRP   298      19.990  42.304  32.441  1.00  0.00           C
ATOM   4447  O   TRP   298      20.811  43.171  32.551  1.00  0.00           O
ATOM   4448  N   THR   299      18.773  42.502  31.957  1.00  0.00           N
ATOM   4449  H   THR   299      18.127  41.726  31.994  1.00  0.00           H
ATOM   4450  CA  THR   299      18.290  43.654  31.193  1.00  0.00           C
ATOM   4451  HA  THR   299      19.015  44.447  31.009  1.00  0.00           H
ATOM   4452  CB  THR   299      17.651  43.303  29.858  1.00  0.00           C
ATOM   4453  HB  THR   299      17.015  44.109  29.492  1.00  0.00           H
ATOM   4454  CG2 THR   299      18.719  42.835  28.871  1.00  0.00           C
ATOM   4455 HG21 THR   299      18.464  42.678  27.822  1.00  0.00           H
ATOM   4456 HG22 THR   299      19.508  43.587  28.894  1.00  0.00           H
ATOM   4457 HG23 THR   299      18.968  41.811  29.147  1.00  0.00           H
ATOM   4458  OG1 THR   299      16.758  42.186  29.912  1.00  0.00           O
ATOM   4459  HG1 THR   299      15.891  42.595  29.855  1.00  0.00           H
ATOM   4460  C   THR   299      17.106  44.277  31.957  1.00  0.00           C
ATOM   4461  O   THR   299      16.686  45.398  31.635  1.00  0.00           O
ATOM   4462  N   GLU   300      16.416  43.587  32.902  1.00  0.00           N
ATOM   4463  H   GLU   300      16.708  42.629  33.034  1.00  0.00           H
ATOM   4464  CA  GLU   300      15.238  44.046  33.636  1.00  0.00           C
ATOM   4465  HA  GLU   300      14.925  44.930  33.081  1.00  0.00           H
ATOM   4466  CB  GLU   300      14.137  42.966  33.475  1.00  0.00           C
ATOM   4467  HB2 GLU   300      13.925  42.695  32.440  1.00  0.00           H
ATOM   4468  HB3 GLU   300      14.377  42.064  34.038  1.00  0.00           H
ATOM   4469  CG  GLU   300      12.849  43.495  34.004  1.00  0.00           C
ATOM   4470  HG2 GLU   300      12.915  43.690  35.074  1.00  0.00           H
ATOM   4471  HG3 GLU   300      12.500  44.420  33.544  1.00  0.00           H
ATOM   4472  CD  GLU   300      11.709  42.539  33.914  1.00  0.00           C
ATOM   4473  OE1 GLU   300      10.691  42.833  33.257  1.00  0.00           O
ATOM   4474  OE2 GLU   300      11.743  41.428  34.472  1.00  0.00           O
ATOM   4475  C   GLU   300      15.557  44.541  35.073  1.00  0.00           C
ATOM   4476  O   GLU   300      15.979  43.778  35.923  1.00  0.00           O
ATOM   4477  N   THR   301      15.324  45.835  35.400  1.00  0.00           N
ATOM   4478  H   THR   301      14.942  46.448  34.694  1.00  0.00           H
ATOM   4479  CA  THR   301      15.572  46.433  36.714  1.00  0.00           C
ATOM   4480  HA  THR   301      16.567  46.189  37.087  1.00  0.00           H
ATOM   4481  CB  THR   301      15.541  48.021  36.754  1.00  0.00           C
ATOM   4482  HB  THR   301      15.839  48.214  37.785  1.00  0.00           H
ATOM   4483  CG2 THR   301      16.525  48.782  35.862  1.00  0.00           C
ATOM   4484 HG21 THR   301      16.605  49.843  36.104  1.00  0.00           H
ATOM   4485 HG22 THR   301      17.501  48.319  36.011  1.00  0.00           H
ATOM   4486 HG23 THR   301      16.228  48.612  34.827  1.00  0.00           H
ATOM   4487  OG1 THR   301      14.223  48.561  36.590  1.00  0.00           O
ATOM   4488  HG1 THR   301      13.883  48.379  35.711  1.00  0.00           H
ATOM   4489  C   THR   301      14.745  45.850  37.931  1.00  0.00           C
ATOM   4490  O   THR   301      15.061  46.185  39.066  1.00  0.00           O
ATOM   4491  N   ASP   302      13.723  44.997  37.702  1.00  0.00           N
ATOM   4492  H   ASP   302      13.296  44.979  36.786  1.00  0.00           H
ATOM   4493  CA  ASP   302      12.767  44.547  38.713  1.00  0.00           C
ATOM   4494  HA  ASP   302      12.205  45.402  39.087  1.00  0.00           H
ATOM   4495  CB  ASP   302      11.652  43.649  38.036  1.00  0.00           C
ATOM   4496  HB2 ASP   302      11.410  44.052  37.053  1.00  0.00           H
ATOM   4497  HB3 ASP   302      12.118  42.673  37.901  1.00  0.00           H
ATOM   4498  CG  ASP   302      10.356  43.627  38.826  1.00  0.00           C
ATOM   4499  OD1 ASP   302      10.330  44.083  39.942  1.00  0.00           O
ATOM   4500  OD2 ASP   302       9.319  43.164  38.275  1.00  0.00           O
ATOM   4501  C   ASP   302      13.475  43.726  39.889  1.00  0.00           C
ATOM   4502  O   ASP   302      14.189  42.771  39.548  1.00  0.00           O
ATOM   4503  N   SER   303      13.076  43.904  41.134  1.00  0.00           N
ATOM   4504  H   SER   303      12.530  44.734  41.320  1.00  0.00           H
ATOM   4505  CA  SER   303      13.427  43.128  42.357  1.00  0.00           C
ATOM   4506  HA  SER   303      14.473  42.829  42.298  1.00  0.00           H
ATOM   4507  CB  SER   303      13.220  43.931  43.610  1.00  0.00           C
ATOM   4508  HB2 SER   303      13.660  43.525  44.520  1.00  0.00           H
ATOM   4509  HB3 SER   303      13.744  44.849  43.343  1.00  0.00           H
ATOM   4510  OG  SER   303      11.825  44.297  43.939  1.00  0.00           O
ATOM   4511  HG  SER   303      11.838  44.605  44.848  1.00  0.00           H
ATOM   4512  C   SER   303      12.587  41.748  42.386  1.00  0.00           C
ATOM   4513  O   SER   303      12.815  40.747  43.116  1.00  0.00           O
ATOM   4514  N   SER   304      11.601  41.707  41.473  1.00  0.00           N
ATOM   4515  H   SER   304      11.430  42.504  40.876  1.00  0.00           H
ATOM   4516  CA  SER   304      10.998  40.358  41.119  1.00  0.00           C
ATOM   4517  HA  SER   304      10.504  39.931  41.991  1.00  0.00           H
ATOM   4518  CB  SER   304       9.961  40.579  40.015  1.00  0.00           C
ATOM   4519  HB2 SER   304       9.369  41.463  40.254  1.00  0.00           H
ATOM   4520  HB3 SER   304      10.440  40.801  39.062  1.00  0.00           H
ATOM   4521  OG  SER   304       8.991  39.583  39.885  1.00  0.00           O
ATOM   4522  HG  SER   304       9.292  38.934  39.246  1.00  0.00           H
ATOM   4523  C   SER   304      12.012  39.318  40.642  1.00  0.00           C
ATOM   4524  O   SER   304      12.870  39.687  39.804  1.00  0.00           O
ATOM   4525  N   PHE   305      11.885  38.150  41.198  1.00  0.00           N
ATOM   4526  H   PHE   305      11.047  37.961  41.728  1.00  0.00           H
ATOM   4527  CA  PHE   305      12.727  36.913  41.096  1.00  0.00           C
ATOM   4528  HA  PHE   305      13.145  36.917  40.089  1.00  0.00           H
ATOM   4529  CB  PHE   305      13.868  36.771  42.170  1.00  0.00           C
ATOM   4530  HB2 PHE   305      14.622  36.036  41.892  1.00  0.00           H
ATOM   4531  HB3 PHE   305      14.297  37.758  42.350  1.00  0.00           H
ATOM   4532  CG  PHE   305      13.358  36.301  43.469  1.00  0.00           C
ATOM   4533  CD1 PHE   305      13.332  34.896  43.740  1.00  0.00           C
ATOM   4534  HD1 PHE   305      13.683  34.170  43.020  1.00  0.00           H
ATOM   4535  CE1 PHE   305      12.839  34.478  44.996  1.00  0.00           C
ATOM   4536  HE1 PHE   305      12.811  33.410  45.151  1.00  0.00           H
ATOM   4537  CZ  PHE   305      12.428  35.353  45.973  1.00  0.00           C
ATOM   4538  HZ  PHE   305      12.225  35.027  46.982  1.00  0.00           H
ATOM   4539  CE2 PHE   305      12.538  36.722  45.716  1.00  0.00           C
ATOM   4540  HE2 PHE   305      12.182  37.436  46.443  1.00  0.00           H
ATOM   4541  CD2 PHE   305      12.920  37.214  44.450  1.00  0.00           C
ATOM   4542  HD2 PHE   305      12.895  38.259  44.178  1.00  0.00           H
ATOM   4543  C   PHE   305      11.890  35.639  41.155  1.00  0.00           C
ATOM   4544  O   PHE   305      10.866  35.583  41.845  1.00  0.00           O
ATOM   4545  N   SER   306      12.309  34.559  40.457  1.00  0.00           N
ATOM   4546  H   SER   306      13.205  34.605  39.994  1.00  0.00           H
ATOM   4547  CA  SER   306      11.714  33.228  40.482  1.00  0.00           C
ATOM   4548  HA  SER   306      10.640  33.387  40.579  1.00  0.00           H
ATOM   4549  CB  SER   306      11.949  32.602  39.070  1.00  0.00           C
ATOM   4550  HB2 SER   306      11.287  33.164  38.411  1.00  0.00           H
ATOM   4551  HB3 SER   306      13.013  32.724  38.867  1.00  0.00           H
ATOM   4552  OG  SER   306      11.642  31.221  38.868  1.00  0.00           O
ATOM   4553  HG  SER   306      11.795  30.961  37.957  1.00  0.00           H
ATOM   4554  C   SER   306      12.128  32.425  41.731  1.00  0.00           C
ATOM   4555  O   SER   306      11.507  32.646  42.853  1.00  0.00           O
ATOM   4556  N   VAL   307      13.129  31.575  41.716  1.00  0.00           N
ATOM   4557  H   VAL   307      13.547  31.392  40.815  1.00  0.00           H
ATOM   4558  CA  VAL   307      13.596  30.781  42.836  1.00  0.00           C
ATOM   4559  HA  VAL   307      12.885  31.015  43.628  1.00  0.00           H
ATOM   4560  CB  VAL   307      13.532  29.294  42.551  1.00  0.00           C
ATOM   4561  HB  VAL   307      13.758  28.782  43.487  1.00  0.00           H
ATOM   4562  CG1 VAL   307      12.181  28.848  41.914  1.00  0.00           C
ATOM   4563 HG11 VAL   307      11.368  29.163  42.568  1.00  0.00           H
ATOM   4564 HG12 VAL   307      11.953  29.347  40.972  1.00  0.00           H
ATOM   4565 HG13 VAL   307      12.071  27.772  41.775  1.00  0.00           H
ATOM   4566  CG2 VAL   307      14.704  28.843  41.597  1.00  0.00           C
ATOM   4567 HG21 VAL   307      15.647  29.047  42.105  1.00  0.00           H
ATOM   4568 HG22 VAL   307      14.598  27.770  41.438  1.00  0.00           H
ATOM   4569 HG23 VAL   307      14.722  29.404  40.663  1.00  0.00           H
ATOM   4570  C   VAL   307      14.924  31.255  43.411  1.00  0.00           C
ATOM   4571  O   VAL   307      15.784  31.811  42.665  1.00  0.00           O
ATOM   4572  N   LYS   308      15.212  30.899  44.652  1.00  0.00           N
ATOM   4573  H   LYS   308      14.434  30.526  45.178  1.00  0.00           H
ATOM   4574  CA  LYS   308      16.516  31.075  45.286  1.00  0.00           C
ATOM   4575  HA  LYS   308      17.316  31.216  44.558  1.00  0.00           H
ATOM   4576  CB  LYS   308      16.619  32.488  45.872  1.00  0.00           C
ATOM   4577  HB2 LYS   308      17.604  32.545  46.334  1.00  0.00           H
ATOM   4578  HB3 LYS   308      16.606  33.271  45.114  1.00  0.00           H
ATOM   4579  CG  LYS   308      15.670  32.821  46.983  1.00  0.00           C
ATOM   4580  HG2 LYS   308      14.639  32.794  46.628  1.00  0.00           H
ATOM   4581  HG3 LYS   308      15.786  32.154  47.838  1.00  0.00           H
ATOM   4582  CD  LYS   308      15.830  34.328  47.385  1.00  0.00           C
ATOM   4583  HD2 LYS   308      16.872  34.511  47.646  1.00  0.00           H
ATOM   4584  HD3 LYS   308      15.360  34.952  46.625  1.00  0.00           H
ATOM   4585  CE  LYS   308      15.071  34.487  48.733  1.00  0.00           C
ATOM   4586  HE2 LYS   308      14.005  34.586  48.530  1.00  0.00           H
ATOM   4587  HE3 LYS   308      15.232  33.611  49.361  1.00  0.00           H
ATOM   4588  NZ  LYS   308      15.499  35.769  49.460  1.00  0.00           N
ATOM   4589  HZ1 LYS   308      16.430  35.729  49.850  1.00  0.00           H
ATOM   4590  HZ2 LYS   308      15.406  36.585  48.872  1.00  0.00           H
ATOM   4591  HZ3 LYS   308      14.894  36.038  50.221  1.00  0.00           H
ATOM   4592  C   LYS   308      16.839  29.943  46.297  1.00  0.00           C
ATOM   4593  O   LYS   308      15.955  29.182  46.740  1.00  0.00           O
ATOM   4594  N   GLN   309      18.106  29.754  46.702  1.00  0.00           N
ATOM   4595  H   GLN   309      18.805  30.293  46.211  1.00  0.00           H
ATOM   4596  CA  GLN   309      18.733  28.712  47.527  1.00  0.00           C
ATOM   4597  HA  GLN   309      17.919  28.313  48.133  1.00  0.00           H
ATOM   4598  CB  GLN   309      19.409  27.575  46.644  1.00  0.00           C
ATOM   4599  HB2 GLN   309      18.787  27.331  45.782  1.00  0.00           H
ATOM   4600  HB3 GLN   309      20.225  28.058  46.105  1.00  0.00           H
ATOM   4601  CG  GLN   309      19.919  26.328  47.378  1.00  0.00           C
ATOM   4602  HG2 GLN   309      20.428  26.576  48.309  1.00  0.00           H
ATOM   4603  HG3 GLN   309      19.020  25.724  47.504  1.00  0.00           H
ATOM   4604  CD  GLN   309      20.898  25.557  46.505  1.00  0.00           C
ATOM   4605  OE1 GLN   309      21.017  25.753  45.307  1.00  0.00           O
ATOM   4606  NE2 GLN   309      21.632  24.703  47.150  1.00  0.00           N
ATOM   4607 HE21 GLN   309      21.376  24.465  48.097  1.00  0.00           H
ATOM   4608 HE22 GLN   309      22.310  24.242  46.559  1.00  0.00           H
ATOM   4609  C   GLN   309      19.812  29.406  48.426  1.00  0.00           C
ATOM   4610  O   GLN   309      20.695  30.122  47.966  1.00  0.00           O
ATOM   4611  N   ASP   310      19.709  29.179  49.713  1.00  0.00           N
ATOM   4612  H   ASP   310      18.865  28.728  50.036  1.00  0.00           H
ATOM   4613  CA  ASP   310      20.711  29.612  50.720  1.00  0.00           C
ATOM   4614  HA  ASP   310      20.938  30.645  50.458  1.00  0.00           H
ATOM   4615  CB  ASP   310      20.277  29.698  52.129  1.00  0.00           C
ATOM   4616  HB2 ASP   310      19.935  28.697  52.390  1.00  0.00           H
ATOM   4617  HB3 ASP   310      21.117  30.068  52.719  1.00  0.00           H
ATOM   4618  CG  ASP   310      19.027  30.570  52.308  1.00  0.00           C
ATOM   4619  OD1 ASP   310      18.846  31.553  51.548  1.00  0.00           O
ATOM   4620  OD2 ASP   310      18.274  30.323  53.262  1.00  0.00           O
ATOM   4621  C   ASP   310      22.051  28.757  50.601  1.00  0.00           C
ATOM   4622  O   ASP   310      21.930  27.513  50.422  1.00  0.00           O
ATOM   4623  N   ILE   311      23.213  29.401  50.682  1.00  0.00           N
ATOM   4624  H   ILE   311      23.078  30.402  50.704  1.00  0.00           H
ATOM   4625  CA  ILE   311      24.568  28.818  50.402  1.00  0.00           C
ATOM   4626  HA  ILE   311      24.520  27.753  50.176  1.00  0.00           H
ATOM   4627  CB  ILE   311      25.159  29.420  49.134  1.00  0.00           C
ATOM   4628  HB  ILE   311      25.371  30.453  49.414  1.00  0.00           H
ATOM   4629  CG2 ILE   311      26.504  28.854  48.717  1.00  0.00           C
ATOM   4630 HG21 ILE   311      27.309  28.957  49.443  1.00  0.00           H
ATOM   4631 HG22 ILE   311      26.548  27.844  48.309  1.00  0.00           H
ATOM   4632 HG23 ILE   311      26.844  29.484  47.894  1.00  0.00           H
ATOM   4633  CG1 ILE   311      24.300  29.375  47.863  1.00  0.00           C
ATOM   4634 HG12 ILE   311      23.323  29.791  48.107  1.00  0.00           H
ATOM   4635 HG13 ILE   311      24.769  30.028  47.127  1.00  0.00           H
ATOM   4636  CD1 ILE   311      23.942  28.041  47.214  1.00  0.00           C
ATOM   4637 HD11 ILE   311      23.661  27.321  47.982  1.00  0.00           H
ATOM   4638 HD12 ILE   311      23.079  28.166  46.558  1.00  0.00           H
ATOM   4639 HD13 ILE   311      24.762  27.586  46.658  1.00  0.00           H
ATOM   4640  C   ILE   311      25.470  28.851  51.582  1.00  0.00           C
ATOM   4641  O   ILE   311      26.162  27.859  51.814  1.00  0.00           O
ATOM   4642  N   VAL   312      25.514  29.900  52.342  1.00  0.00           N
ATOM   4643  H   VAL   312      24.982  30.702  52.035  1.00  0.00           H
ATOM   4644  CA  VAL   312      26.186  30.055  53.680  1.00  0.00           C
ATOM   4645  HA  VAL   312      26.382  29.192  54.316  1.00  0.00           H
ATOM   4646  CB  VAL   312      27.631  30.571  53.423  1.00  0.00           C
ATOM   4647  HB  VAL   312      27.586  31.500  52.853  1.00  0.00           H
ATOM   4648  CG1 VAL   312      28.525  30.971  54.647  1.00  0.00           C
ATOM   4649 HG11 VAL   312      28.706  30.081  55.250  1.00  0.00           H
ATOM   4650 HG12 VAL   312      29.402  31.447  54.208  1.00  0.00           H
ATOM   4651 HG13 VAL   312      28.023  31.741  55.233  1.00  0.00           H
ATOM   4652  CG2 VAL   312      28.523  29.820  52.489  1.00  0.00           C
ATOM   4653 HG21 VAL   312      29.415  30.435  52.365  1.00  0.00           H
ATOM   4654 HG22 VAL   312      28.708  28.769  52.710  1.00  0.00           H
ATOM   4655 HG23 VAL   312      28.025  29.786  51.519  1.00  0.00           H
ATOM   4656  C   VAL   312      25.330  31.037  54.512  1.00  0.00           C
ATOM   4657  O   VAL   312      24.507  31.815  54.051  1.00  0.00           O
ATOM   4658  N   ALA   313      25.469  30.861  55.853  1.00  0.00           N
ATOM   4659  H   ALA   313      26.146  30.187  56.182  1.00  0.00           H
ATOM   4660  CA  ALA   313      24.736  31.536  56.889  1.00  0.00           C
ATOM   4661  HA  ALA   313      23.795  31.795  56.405  1.00  0.00           H
ATOM   4662  CB  ALA   313      24.319  30.552  57.971  1.00  0.00           C
ATOM   4663  HB1 ALA   313      23.630  31.091  58.623  1.00  0.00           H
ATOM   4664  HB2 ALA   313      23.806  29.661  57.610  1.00  0.00           H
ATOM   4665  HB3 ALA   313      25.215  30.355  58.559  1.00  0.00           H
ATOM   4666  C   ALA   313      25.354  32.764  57.595  1.00  0.00           C
ATOM   4667  O   ALA   313      26.531  32.977  57.579  1.00  0.00           O
ATOM   4668  N   ILE   314      24.505  33.651  58.266  1.00  0.00           N
ATOM   4669  H   ILE   314      23.526  33.428  58.167  1.00  0.00           H
ATOM   4670  CA  ILE   314      24.859  34.865  59.014  1.00  0.00           C
ATOM   4671  HA  ILE   314      25.221  35.602  58.297  1.00  0.00           H
ATOM   4672  CB  ILE   314      23.664  35.610  59.652  1.00  0.00           C
ATOM   4673  HB  ILE   314      23.246  34.963  60.423  1.00  0.00           H
ATOM   4674  CG2 ILE   314      23.963  36.918  60.350  1.00  0.00           C
ATOM   4675 HG21 ILE   314      23.012  37.409  60.558  1.00  0.00           H
ATOM   4676 HG22 ILE   314      24.386  36.676  61.325  1.00  0.00           H
ATOM   4677 HG23 ILE   314      24.598  37.541  59.721  1.00  0.00           H
ATOM   4678  CG1 ILE   314      22.538  35.882  58.542  1.00  0.00           C
ATOM   4679 HG12 ILE   314      22.385  34.890  58.113  1.00  0.00           H
ATOM   4680 HG13 ILE   314      21.630  36.289  58.989  1.00  0.00           H
ATOM   4681  CD1 ILE   314      22.846  36.892  57.426  1.00  0.00           C
ATOM   4682 HD11 ILE   314      22.971  37.910  57.795  1.00  0.00           H
ATOM   4683 HD12 ILE   314      23.660  36.557  56.782  1.00  0.00           H
ATOM   4684 HD13 ILE   314      21.963  37.058  56.809  1.00  0.00           H
ATOM   4685  C   ILE   314      26.084  34.784  59.943  1.00  0.00           C
ATOM   4686  O   ILE   314      26.809  35.796  60.091  1.00  0.00           O
ATOM   4687  N   THR   315      26.302  33.630  60.571  1.00  0.00           N
ATOM   4688  H   THR   315      25.660  32.855  60.481  1.00  0.00           H
ATOM   4689  CA  THR   315      27.429  33.484  61.516  1.00  0.00           C
ATOM   4690  HA  THR   315      27.432  34.321  62.214  1.00  0.00           H
ATOM   4691  CB  THR   315      27.340  32.184  62.290  1.00  0.00           C
ATOM   4692  HB  THR   315      28.129  32.345  63.025  1.00  0.00           H
ATOM   4693  CG2 THR   315      26.042  32.086  63.124  1.00  0.00           C
ATOM   4694 HG21 THR   315      25.273  31.734  62.436  1.00  0.00           H
ATOM   4695 HG22 THR   315      26.119  31.247  63.816  1.00  0.00           H
ATOM   4696 HG23 THR   315      25.769  33.054  63.544  1.00  0.00           H
ATOM   4697  OG1 THR   315      27.445  31.024  61.530  1.00  0.00           O
ATOM   4698  HG1 THR   315      28.276  31.001  61.051  1.00  0.00           H
ATOM   4699  C   THR   315      28.830  33.572  60.836  1.00  0.00           C
ATOM   4700  O   THR   315      29.839  33.587  61.547  1.00  0.00           O
ATOM   4701  N   ASP   316      28.818  33.480  59.500  1.00  0.00           N
ATOM   4702  H   ASP   316      27.900  33.601  59.098  1.00  0.00           H
ATOM   4703  CA  ASP   316      29.957  33.077  58.649  1.00  0.00           C
ATOM   4704  HA  ASP   316      30.839  33.150  59.286  1.00  0.00           H
ATOM   4705  CB  ASP   316      29.841  31.694  58.024  1.00  0.00           C
ATOM   4706  HB2 ASP   316      28.960  31.650  57.384  1.00  0.00           H
ATOM   4707  HB3 ASP   316      30.685  31.522  57.357  1.00  0.00           H
ATOM   4708  CG  ASP   316      29.748  30.492  58.975  1.00  0.00           C
ATOM   4709  OD1 ASP   316      29.394  29.365  58.555  1.00  0.00           O
ATOM   4710  OD2 ASP   316      29.715  30.737  60.248  1.00  0.00           O
ATOM   4711  C   ASP   316      30.333  34.088  57.579  1.00  0.00           C
ATOM   4712  O   ASP   316      29.437  34.678  56.905  1.00  0.00           O
ATOM   4713  N   TRP   317      31.649  34.271  57.279  1.00  0.00           N
ATOM   4714  H   TRP   317      32.412  33.755  57.696  1.00  0.00           H
ATOM   4715  CA  TRP   317      32.169  35.561  56.680  1.00  0.00           C
ATOM   4716  HA  TRP   317      31.325  36.221  56.476  1.00  0.00           H
ATOM   4717  CB  TRP   317      33.181  36.264  57.707  1.00  0.00           C
ATOM   4718  HB2 TRP   317      33.966  35.530  57.889  1.00  0.00           H
ATOM   4719  HB3 TRP   317      33.628  37.167  57.292  1.00  0.00           H
ATOM   4720  CG  TRP   317      32.610  36.629  59.028  1.00  0.00           C
ATOM   4721  CD1 TRP   317      31.310  36.627  59.385  1.00  0.00           C
ATOM   4722  HD1 TRP   317      30.424  36.395  58.814  1.00  0.00           H
ATOM   4723  NE1 TRP   317      31.163  36.919  60.723  1.00  0.00           N
ATOM   4724  HE1 TRP   317      30.289  37.115  61.189  1.00  0.00           H
ATOM   4725  CE2 TRP   317      32.387  37.054  61.284  1.00  0.00           C
ATOM   4726  CZ2 TRP   317      32.789  37.130  62.644  1.00  0.00           C
ATOM   4727  HZ2 TRP   317      32.087  37.087  63.464  1.00  0.00           H
ATOM   4728  CH2 TRP   317      34.139  37.269  62.975  1.00  0.00           C
ATOM   4729  HH2 TRP   317      34.471  37.487  63.978  1.00  0.00           H
ATOM   4730  CZ3 TRP   317      35.136  37.114  61.941  1.00  0.00           C
ATOM   4731  HZ3 TRP   317      36.147  37.328  62.256  1.00  0.00           H
ATOM   4732  CE3 TRP   317      34.716  37.099  60.593  1.00  0.00           C
ATOM   4733  HE3 TRP   317      35.496  37.089  59.846  1.00  0.00           H
ATOM   4734  CD2 TRP   317      33.368  36.957  60.208  1.00  0.00           C
ATOM   4735  C   TRP   317      32.861  35.231  55.342  1.00  0.00           C
ATOM   4736  O   TRP   317      33.915  34.654  55.383  1.00  0.00           O
ATOM   4737  N   SER   318      32.253  35.664  54.255  1.00  0.00           N
ATOM   4738  H   SER   318      31.428  36.240  54.346  1.00  0.00           H
ATOM   4739  CA  SER   318      32.905  35.677  52.959  1.00  0.00           C
ATOM   4740  HA  SER   318      33.282  34.674  52.759  1.00  0.00           H
ATOM   4741  CB  SER   318      31.938  36.041  51.859  1.00  0.00           C
ATOM   4742  HB2 SER   318      31.148  35.296  51.957  1.00  0.00           H
ATOM   4743  HB3 SER   318      31.544  37.051  51.977  1.00  0.00           H
ATOM   4744  OG  SER   318      32.483  35.986  50.575  1.00  0.00           O
ATOM   4745  HG  SER   318      33.247  36.563  50.506  1.00  0.00           H
ATOM   4746  C   SER   318      33.969  36.765  52.995  1.00  0.00           C
ATOM   4747  O   SER   318      33.756  37.974  53.258  1.00  0.00           O
ATOM   4748  N   GLY   319      35.123  36.288  52.553  1.00  0.00           N
ATOM   4749  H   GLY   319      35.167  35.288  52.418  1.00  0.00           H
ATOM   4750  CA  GLY   319      36.176  37.100  51.788  1.00  0.00           C
ATOM   4751  HA2 GLY   319      36.152  38.080  52.265  1.00  0.00           H
ATOM   4752  HA3 GLY   319      37.154  36.641  51.937  1.00  0.00           H
ATOM   4753  C   GLY   319      35.813  37.253  50.309  1.00  0.00           C
ATOM   4754  O   GLY   319      34.644  37.436  49.994  1.00  0.00           O
ATOM   4755  N   TYR   320      36.795  37.139  49.395  1.00  0.00           N
ATOM   4756  H   TYR   320      37.742  37.052  49.735  1.00  0.00           H
ATOM   4757  CA  TYR   320      36.627  37.032  47.950  1.00  0.00           C
ATOM   4758  HA  TYR   320      36.120  37.955  47.668  1.00  0.00           H
ATOM   4759  CB  TYR   320      37.943  36.845  47.191  1.00  0.00           C
ATOM   4760  HB2 TYR   320      38.302  35.816  47.191  1.00  0.00           H
ATOM   4761  HB3 TYR   320      37.915  37.117  46.136  1.00  0.00           H
ATOM   4762  CG  TYR   320      38.981  37.810  47.620  1.00  0.00           C
ATOM   4763  CD1 TYR   320      39.928  37.437  48.631  1.00  0.00           C
ATOM   4764  HD1 TYR   320      39.845  36.468  49.099  1.00  0.00           H
ATOM   4765  CE1 TYR   320      40.916  38.301  49.051  1.00  0.00           C
ATOM   4766  HE1 TYR   320      41.637  38.015  49.803  1.00  0.00           H
ATOM   4767  CZ  TYR   320      41.016  39.558  48.463  1.00  0.00           C
ATOM   4768  OH  TYR   320      41.982  40.408  48.852  1.00  0.00           O
ATOM   4769  HH  TYR   320      41.863  41.236  48.382  1.00  0.00           H
ATOM   4770  CE2 TYR   320      40.076  39.951  47.464  1.00  0.00           C
ATOM   4771  HE2 TYR   320      40.291  40.942  47.090  1.00  0.00           H
ATOM   4772  CD2 TYR   320      39.001  39.151  47.089  1.00  0.00           C
ATOM   4773  HD2 TYR   320      38.217  39.452  46.410  1.00  0.00           H
ATOM   4774  C   TYR   320      35.704  35.828  47.525  1.00  0.00           C
ATOM   4775  O   TYR   320      35.797  34.771  48.127  1.00  0.00           O
ATOM   4776  N   SER   321      34.964  35.928  46.468  1.00  0.00           N
ATOM   4777  H   SER   321      34.924  36.863  46.089  1.00  0.00           H
ATOM   4778  CA  SER   321      34.258  34.873  45.775  1.00  0.00           C
ATOM   4779  HA  SER   321      34.745  33.904  45.889  1.00  0.00           H
ATOM   4780  CB  SER   321      32.933  34.700  46.484  1.00  0.00           C
ATOM   4781  HB2 SER   321      32.414  33.900  45.956  1.00  0.00           H
ATOM   4782  HB3 SER   321      33.080  34.390  47.519  1.00  0.00           H
ATOM   4783  OG  SER   321      32.156  35.892  46.321  1.00  0.00           O
ATOM   4784  HG  SER   321      32.815  36.584  46.410  1.00  0.00           H
ATOM   4785  C   SER   321      34.163  35.179  44.328  1.00  0.00           C
ATOM   4786  O   SER   321      34.222  36.279  43.842  1.00  0.00           O
ATOM   4787  N   GLY   322      34.205  34.150  43.549  1.00  0.00           N
ATOM   4788  H   GLY   322      34.057  33.210  43.887  1.00  0.00           H
ATOM   4789  CA  GLY   322      34.399  34.220  42.079  1.00  0.00           C
ATOM   4790  HA2 GLY   322      33.764  35.059  41.792  1.00  0.00           H
ATOM   4791  HA3 GLY   322      35.421  34.418  41.756  1.00  0.00           H
ATOM   4792  C   GLY   322      33.927  32.995  41.266  1.00  0.00           C
ATOM   4793  O   GLY   322      33.690  31.897  41.770  1.00  0.00           O
ATOM   4794  N   SER   323      33.855  33.064  39.918  1.00  0.00           N
ATOM   4795  H   SER   323      34.265  33.864  39.458  1.00  0.00           H
ATOM   4796  CA  SER   323      33.433  31.939  39.028  1.00  0.00           C
ATOM   4797  HA  SER   323      32.748  31.259  39.533  1.00  0.00           H
ATOM   4798  CB  SER   323      32.708  32.569  37.749  1.00  0.00           C
ATOM   4799  HB2 SER   323      32.360  31.693  37.201  1.00  0.00           H
ATOM   4800  HB3 SER   323      31.839  33.214  37.879  1.00  0.00           H
ATOM   4801  OG  SER   323      33.606  33.262  37.032  1.00  0.00           O
ATOM   4802  HG  SER   323      33.996  32.848  36.260  1.00  0.00           H
ATOM   4803  C   SER   323      34.558  31.030  38.508  1.00  0.00           C
ATOM   4804  O   SER   323      35.786  31.329  38.495  1.00  0.00           O
ATOM   4805  N   PHE   324      34.216  29.818  38.238  1.00  0.00           N
ATOM   4806  H   PHE   324      33.236  29.574  38.288  1.00  0.00           H
ATOM   4807  CA  PHE   324      34.971  28.900  37.420  1.00  0.00           C
ATOM   4808  HA  PHE   324      35.506  29.410  36.619  1.00  0.00           H
ATOM   4809  CB  PHE   324      36.005  28.092  38.248  1.00  0.00           C
ATOM   4810  HB2 PHE   324      36.749  27.586  37.633  1.00  0.00           H
ATOM   4811  HB3 PHE   324      36.502  28.726  38.982  1.00  0.00           H
ATOM   4812  CG  PHE   324      35.522  27.022  39.267  1.00  0.00           C
ATOM   4813  CD1 PHE   324      35.033  27.367  40.529  1.00  0.00           C
ATOM   4814  HD1 PHE   324      34.931  28.399  40.834  1.00  0.00           H
ATOM   4815  CE1 PHE   324      34.582  26.335  41.392  1.00  0.00           C
ATOM   4816  HE1 PHE   324      34.134  26.731  42.291  1.00  0.00           H
ATOM   4817  CZ  PHE   324      34.588  24.948  40.986  1.00  0.00           C
ATOM   4818  HZ  PHE   324      34.251  24.177  41.663  1.00  0.00           H
ATOM   4819  CE2 PHE   324      35.041  24.694  39.721  1.00  0.00           C
ATOM   4820  HE2 PHE   324      35.076  23.718  39.259  1.00  0.00           H
ATOM   4821  CD2 PHE   324      35.483  25.713  38.861  1.00  0.00           C
ATOM   4822  HD2 PHE   324      35.919  25.539  37.889  1.00  0.00           H
ATOM   4823  C   PHE   324      33.944  28.081  36.642  1.00  0.00           C
ATOM   4824  O   PHE   324      32.761  28.368  36.711  1.00  0.00           O
ATOM   4825  N   VAL   325      34.416  27.082  35.901  1.00  0.00           N
ATOM   4826  H   VAL   325      35.332  26.712  36.110  1.00  0.00           H
ATOM   4827  CA  VAL   325      33.622  26.189  34.984  1.00  0.00           C
ATOM   4828  HA  VAL   325      32.680  25.965  35.484  1.00  0.00           H
ATOM   4829  CB  VAL   325      33.452  26.800  33.569  1.00  0.00           C
ATOM   4830  HB  VAL   325      33.021  26.084  32.870  1.00  0.00           H
ATOM   4831  CG1 VAL   325      32.420  27.924  33.573  1.00  0.00           C
ATOM   4832 HG11 VAL   325      32.837  28.912  33.774  1.00  0.00           H
ATOM   4833 HG12 VAL   325      32.009  28.002  32.566  1.00  0.00           H
ATOM   4834 HG13 VAL   325      31.551  27.725  34.200  1.00  0.00           H
ATOM   4835  CG2 VAL   325      34.772  27.222  32.909  1.00  0.00           C
ATOM   4836 HG21 VAL   325      34.567  27.715  31.958  1.00  0.00           H
ATOM   4837 HG22 VAL   325      35.300  27.946  33.528  1.00  0.00           H
ATOM   4838 HG23 VAL   325      35.491  26.406  32.839  1.00  0.00           H
ATOM   4839  C   VAL   325      34.302  24.823  34.831  1.00  0.00           C
ATOM   4840  O   VAL   325      35.505  24.661  34.974  1.00  0.00           O
ATOM   4841  N   GLN   326      33.525  23.866  34.435  1.00  0.00           N
ATOM   4842  H   GLN   326      32.536  24.067  34.391  1.00  0.00           H
ATOM   4843  CA  GLN   326      33.969  22.600  33.812  1.00  0.00           C
ATOM   4844  HA  GLN   326      35.057  22.615  33.752  1.00  0.00           H
ATOM   4845  CB  GLN   326      33.629  21.365  34.570  1.00  0.00           C
ATOM   4846  HB2 GLN   326      32.551  21.503  34.650  1.00  0.00           H
ATOM   4847  HB3 GLN   326      33.904  20.473  34.006  1.00  0.00           H
ATOM   4848  CG  GLN   326      34.133  21.193  35.997  1.00  0.00           C
ATOM   4849  HG2 GLN   326      35.222  21.258  35.989  1.00  0.00           H
ATOM   4850  HG3 GLN   326      33.865  22.084  36.565  1.00  0.00           H
ATOM   4851  CD  GLN   326      33.602  19.969  36.754  1.00  0.00           C
ATOM   4852  OE1 GLN   326      32.430  19.685  36.717  1.00  0.00           O
ATOM   4853  NE2 GLN   326      34.461  19.093  37.235  1.00  0.00           N
ATOM   4854 HE21 GLN   326      35.454  19.241  37.126  1.00  0.00           H
ATOM   4855 HE22 GLN   326      34.151  18.203  37.599  1.00  0.00           H
ATOM   4856  C   GLN   326      33.371  22.330  32.395  1.00  0.00           C
ATOM   4857  O   GLN   326      32.150  22.416  32.246  1.00  0.00           O
ATOM   4858  N   HID   327      34.156  22.057  31.395  1.00  0.00           N
ATOM   4859  H   HID   327      35.144  22.047  31.608  1.00  0.00           H
ATOM   4860  CA  HID   327      33.788  21.889  30.032  1.00  0.00           C
ATOM   4861  HA  HID   327      32.931  22.506  29.761  1.00  0.00           H
ATOM   4862  CB  HID   327      35.059  22.310  29.165  1.00  0.00           C
ATOM   4863  HB2 HID   327      36.056  22.075  29.540  1.00  0.00           H
ATOM   4864  HB3 HID   327      34.912  21.937  28.153  1.00  0.00           H
ATOM   4865  CG  HID   327      35.100  23.795  29.046  1.00  0.00           C
ATOM   4866  ND1 HID   327      34.524  24.585  28.038  1.00  0.00           N
ATOM   4867  HD1 HID   327      34.086  24.175  27.226  1.00  0.00           H
ATOM   4868  CE1 HID   327      34.993  25.851  28.136  1.00  0.00           C
ATOM   4869  HE1 HID   327      34.721  26.665  27.480  1.00  0.00           H
ATOM   4870  NE2 HID   327      35.781  25.917  29.233  1.00  0.00           N
ATOM   4871  CD2 HID   327      35.922  24.623  29.835  1.00  0.00           C
ATOM   4872  HD2 HID   327      36.510  24.411  30.716  1.00  0.00           H
ATOM   4873  C   HID   327      33.220  20.531  29.644  1.00  0.00           C
ATOM   4874  O   HID   327      33.580  19.510  30.291  1.00  0.00           O
ATOM   4875  N   PRO   328      32.375  20.339  28.595  1.00  0.00           N
ATOM   4876  CD  PRO   328      32.062  21.420  27.634  1.00  0.00           C
ATOM   4877  HD2 PRO   328      32.959  21.794  27.140  1.00  0.00           H
ATOM   4878  HD3 PRO   328      31.575  22.170  28.257  1.00  0.00           H
ATOM   4879  CG  PRO   328      31.129  20.771  26.583  1.00  0.00           C
ATOM   4880  HG2 PRO   328      31.210  21.201  25.584  1.00  0.00           H
ATOM   4881  HG3 PRO   328      30.112  21.028  26.875  1.00  0.00           H
ATOM   4882  CB  PRO   328      31.472  19.239  26.621  1.00  0.00           C
ATOM   4883  HB2 PRO   328      32.256  18.933  25.928  1.00  0.00           H
ATOM   4884  HB3 PRO   328      30.634  18.563  26.453  1.00  0.00           H
ATOM   4885  CA  PRO   328      31.919  19.045  28.077  1.00  0.00           C
ATOM   4886  HA  PRO   328      31.035  18.747  28.641  1.00  0.00           H
ATOM   4887  C   PRO   328      32.797  17.813  28.145  1.00  0.00           C
ATOM   4888  O   PRO   328      32.393  16.740  28.646  1.00  0.00           O
ATOM   4889  N   GLU   329      34.078  17.979  27.857  1.00  0.00           N
ATOM   4890  H   GLU   329      34.389  18.861  27.477  1.00  0.00           H
ATOM   4891  CA  GLU   329      35.133  16.952  27.926  1.00  0.00           C
ATOM   4892  HA  GLU   329      34.759  16.119  27.331  1.00  0.00           H
ATOM   4893  CB  GLU   329      36.407  17.549  27.358  1.00  0.00           C
ATOM   4894  HB2 GLU   329      36.160  17.908  26.359  1.00  0.00           H
ATOM   4895  HB3 GLU   329      36.699  18.385  27.995  1.00  0.00           H
ATOM   4896  CG  GLU   329      37.613  16.664  27.255  1.00  0.00           C
ATOM   4897  HG2 GLU   329      38.425  17.252  26.825  1.00  0.00           H
ATOM   4898  HG3 GLU   329      37.902  16.414  28.276  1.00  0.00           H
ATOM   4899  CD  GLU   329      37.479  15.324  26.597  1.00  0.00           C
ATOM   4900  OE1 GLU   329      36.723  15.208  25.587  1.00  0.00           O
ATOM   4901  OE2 GLU   329      38.046  14.340  27.118  1.00  0.00           O
ATOM   4902  C   GLU   329      35.485  16.341  29.306  1.00  0.00           C
ATOM   4903  O   GLU   329      36.075  15.232  29.423  1.00  0.00           O
ATOM   4904  N   LEU   330      34.953  16.995  30.357  1.00  0.00           N
ATOM   4905  H   LEU   330      34.345  17.773  30.146  1.00  0.00           H
ATOM   4906  CA  LEU   330      35.207  16.677  31.756  1.00  0.00           C
ATOM   4907  HA  LEU   330      35.891  15.836  31.865  1.00  0.00           H
ATOM   4908  CB  LEU   330      35.896  17.943  32.384  1.00  0.00           C
ATOM   4909  HB2 LEU   330      36.841  18.151  31.882  1.00  0.00           H
ATOM   4910  HB3 LEU   330      35.284  18.834  32.242  1.00  0.00           H
ATOM   4911  CG  LEU   330      36.126  17.727  33.876  1.00  0.00           C
ATOM   4912  HG  LEU   330      35.156  17.686  34.371  1.00  0.00           H
ATOM   4913  CD1 LEU   330      36.937  16.532  34.286  1.00  0.00           C
ATOM   4914 HD11 LEU   330      37.305  16.573  35.311  1.00  0.00           H
ATOM   4915 HD12 LEU   330      36.420  15.592  34.092  1.00  0.00           H
ATOM   4916 HD13 LEU   330      37.867  16.408  33.731  1.00  0.00           H
ATOM   4917  CD2 LEU   330      36.839  18.914  34.499  1.00  0.00           C
ATOM   4918 HD21 LEU   330      37.878  18.836  34.178  1.00  0.00           H
ATOM   4919 HD22 LEU   330      36.499  19.855  34.066  1.00  0.00           H
ATOM   4920 HD23 LEU   330      36.799  18.939  35.588  1.00  0.00           H
ATOM   4921  C   LEU   330      33.845  16.314  32.382  1.00  0.00           C
ATOM   4922  O   LEU   330      33.710  15.256  33.078  1.00  0.00           O
ATOM   4923  N   THR   331      32.841  17.152  32.199  1.00  0.00           N
ATOM   4924  H   THR   331      33.073  17.957  31.635  1.00  0.00           H
ATOM   4925  CA  THR   331      31.503  16.912  32.751  1.00  0.00           C
ATOM   4926  HA  THR   331      31.524  16.633  33.805  1.00  0.00           H
ATOM   4927  CB  THR   331      30.556  18.076  32.510  1.00  0.00           C
ATOM   4928  HB  THR   331      29.598  17.933  33.010  1.00  0.00           H
ATOM   4929  CG2 THR   331      31.096  19.429  32.966  1.00  0.00           C
ATOM   4930 HG21 THR   331      32.129  19.540  32.636  1.00  0.00           H
ATOM   4931 HG22 THR   331      30.494  20.209  32.498  1.00  0.00           H
ATOM   4932 HG23 THR   331      31.157  19.479  34.053  1.00  0.00           H
ATOM   4933  OG1 THR   331      30.240  18.227  31.234  1.00  0.00           O
ATOM   4934  HG1 THR   331      30.457  19.118  30.951  1.00  0.00           H
ATOM   4935  C   THR   331      30.808  15.734  32.107  1.00  0.00           C
ATOM   4936  O   THR   331      30.053  15.080  32.875  1.00  0.00           O
ATOM   4937  N   GLY   332      31.024  15.338  30.835  1.00  0.00           N
ATOM   4938  H   GLY   332      31.592  15.939  30.255  1.00  0.00           H
ATOM   4939  CA  GLY   332      30.237  14.215  30.116  1.00  0.00           C
ATOM   4940  HA2 GLY   332      30.810  13.924  29.235  1.00  0.00           H
ATOM   4941  HA3 GLY   332      29.970  13.387  30.774  1.00  0.00           H
ATOM   4942  C   GLY   332      28.827  14.635  29.592  1.00  0.00           C
ATOM   4943  O   GLY   332      28.123  13.799  28.974  1.00  0.00           O
ATOM   4944  N   LEU   333      28.411  15.825  29.969  1.00  0.00           N
ATOM   4945  H   LEU   333      29.103  16.406  30.418  1.00  0.00           H
ATOM   4946  CA  LEU   333      27.222  16.544  29.545  1.00  0.00           C
ATOM   4947  HA  LEU   333      26.397  15.844  29.414  1.00  0.00           H
ATOM   4948  CB  LEU   333      26.896  17.612  30.571  1.00  0.00           C
ATOM   4949  HB2 LEU   333      27.695  18.354  30.589  1.00  0.00           H
ATOM   4950  HB3 LEU   333      25.975  18.101  30.253  1.00  0.00           H
ATOM   4951  CG  LEU   333      26.613  17.056  31.981  1.00  0.00           C
ATOM   4952  HG  LEU   333      27.578  16.657  32.292  1.00  0.00           H
ATOM   4953  CD1 LEU   333      26.048  18.175  32.905  1.00  0.00           C
ATOM   4954 HD11 LEU   333      25.177  18.590  32.398  1.00  0.00           H
ATOM   4955 HD12 LEU   333      25.792  17.646  33.823  1.00  0.00           H
ATOM   4956 HD13 LEU   333      26.894  18.803  33.181  1.00  0.00           H
ATOM   4957  CD2 LEU   333      25.548  15.915  32.016  1.00  0.00           C
ATOM   4958 HD21 LEU   333      25.525  15.565  33.048  1.00  0.00           H
ATOM   4959 HD22 LEU   333      24.580  16.316  31.715  1.00  0.00           H
ATOM   4960 HD23 LEU   333      25.900  15.067  31.429  1.00  0.00           H
ATOM   4961  C   LEU   333      27.495  17.364  28.191  1.00  0.00           C
ATOM   4962  O   LEU   333      28.593  17.901  27.962  1.00  0.00           O
ATOM   4963  N   ASP   334      26.511  17.444  27.345  1.00  0.00           N
ATOM   4964  H   ASP   334      25.647  17.052  27.689  1.00  0.00           H
ATOM   4965  CA  ASP   334      26.531  18.257  26.144  1.00  0.00           C
ATOM   4966  HA  ASP   334      27.478  18.212  25.605  1.00  0.00           H
ATOM   4967  CB  ASP   334      25.349  17.840  25.189  1.00  0.00           C
ATOM   4968  HB2 ASP   334      25.355  16.753  25.115  1.00  0.00           H
ATOM   4969  HB3 ASP   334      24.393  18.201  25.570  1.00  0.00           H
ATOM   4970  CG  ASP   334      25.663  18.201  23.724  1.00  0.00           C
ATOM   4971  OD1 ASP   334      24.698  18.231  22.946  1.00  0.00           O
ATOM   4972  OD2 ASP   334      26.834  18.417  23.277  1.00  0.00           O
ATOM   4973  C   ASP   334      26.428  19.739  26.457  1.00  0.00           C
ATOM   4974  O   ASP   334      25.851  20.516  25.679  1.00  0.00           O
ATOM   4975  N   CYX   335      26.989  20.268  27.528  1.00  0.00           N
ATOM   4976  H   CYX   335      27.245  19.505  28.140  1.00  0.00           H
ATOM   4977  CA  CYX   335      27.030  21.655  27.957  1.00  0.00           C
ATOM   4978  HA  CYX   335      27.101  22.271  27.061  1.00  0.00           H
ATOM   4979  CB  CYX   335      25.635  21.882  28.619  1.00  0.00           C
ATOM   4980  HB2 CYX   335      25.372  22.932  28.750  1.00  0.00           H
ATOM   4981  HB3 CYX   335      24.861  21.547  27.929  1.00  0.00           H
ATOM   4982  SG  CYX   335      25.288  21.006  30.161  1.00  0.00           S
ATOM   4983  C   CYX   335      28.230  21.975  28.917  1.00  0.00           C
ATOM   4984  O   CYX   335      29.041  21.151  29.312  1.00  0.00           O
ATOM   4985  N   ILE   336      28.418  23.319  29.102  1.00  0.00           N
ATOM   4986  H   ILE   336      27.785  23.972  28.664  1.00  0.00           H
ATOM   4987  CA  ILE   336      29.334  23.750  30.187  1.00  0.00           C
ATOM   4988  HA  ILE   336      30.127  23.011  30.290  1.00  0.00           H
ATOM   4989  CB  ILE   336      29.871  25.130  29.851  1.00  0.00           C
ATOM   4990  HB  ILE   336      29.077  25.876  29.825  1.00  0.00           H
ATOM   4991  CG2 ILE   336      30.924  25.463  30.929  1.00  0.00           C
ATOM   4992 HG21 ILE   336      31.268  26.472  30.700  1.00  0.00           H
ATOM   4993 HG22 ILE   336      30.462  25.404  31.915  1.00  0.00           H
ATOM   4994 HG23 ILE   336      31.742  24.745  30.975  1.00  0.00           H
ATOM   4995  CG1 ILE   336      30.509  25.264  28.488  1.00  0.00           C
ATOM   4996 HG12 ILE   336      31.593  25.190  28.575  1.00  0.00           H
ATOM   4997 HG13 ILE   336      30.095  24.473  27.863  1.00  0.00           H
ATOM   4998  CD1 ILE   336      30.238  26.669  27.871  1.00  0.00           C
ATOM   4999 HD11 ILE   336      30.782  26.686  26.928  1.00  0.00           H
ATOM   5000 HD12 ILE   336      29.190  26.832  27.617  1.00  0.00           H
ATOM   5001 HD13 ILE   336      30.423  27.568  28.459  1.00  0.00           H
ATOM   5002  C   ILE   336      28.700  23.779  31.605  1.00  0.00           C
ATOM   5003  O   ILE   336      27.777  24.594  31.852  1.00  0.00           O
ATOM   5004  N   ARG   337      29.242  23.047  32.594  1.00  0.00           N
ATOM   5005  H   ARG   337      29.982  22.388  32.397  1.00  0.00           H
ATOM   5006  CA  ARG   337      28.790  23.140  33.963  1.00  0.00           C
ATOM   5007  HA  ARG   337      27.702  23.070  33.955  1.00  0.00           H
ATOM   5008  CB  ARG   337      29.243  21.824  34.675  1.00  0.00           C
ATOM   5009  HB2 ARG   337      29.104  21.017  33.955  1.00  0.00           H
ATOM   5010  HB3 ARG   337      30.273  21.960  35.002  1.00  0.00           H
ATOM   5011  CG  ARG   337      28.383  21.535  35.971  1.00  0.00           C
ATOM   5012  HG2 ARG   337      28.380  22.409  36.621  1.00  0.00           H
ATOM   5013  HG3 ARG   337      27.361  21.265  35.702  1.00  0.00           H
ATOM   5014  CD  ARG   337      29.144  20.453  36.779  1.00  0.00           C
ATOM   5015  HD2 ARG   337      29.509  19.743  36.036  1.00  0.00           H
ATOM   5016  HD3 ARG   337      30.081  20.811  37.205  1.00  0.00           H
ATOM   5017  NE  ARG   337      28.400  19.822  37.892  1.00  0.00           N
ATOM   5018  HE  ARG   337      27.444  20.122  38.018  1.00  0.00           H
ATOM   5019  CZ  ARG   337      28.930  18.993  38.733  1.00  0.00           C
ATOM   5020  NH1 ARG   337      30.202  18.683  38.803  1.00  0.00           N
ATOM   5021 HH11 ARG   337      30.682  18.955  37.957  1.00  0.00           H
ATOM   5022 HH12 ARG   337      30.581  18.013  39.458  1.00  0.00           H
ATOM   5023  NH2 ARG   337      28.039  18.453  39.438  1.00  0.00           N
ATOM   5024 HH21 ARG   337      27.182  18.393  38.907  1.00  0.00           H
ATOM   5025 HH22 ARG   337      28.334  17.653  39.978  1.00  0.00           H
ATOM   5026  C   ARG   337      29.295  24.414  34.639  1.00  0.00           C
ATOM   5027  O   ARG   337      30.531  24.566  34.730  1.00  0.00           O
ATOM   5028  N   PRO   338      28.401  25.288  35.171  1.00  0.00           N
ATOM   5029  CD  PRO   338      26.972  25.178  35.182  1.00  0.00           C
ATOM   5030  HD2 PRO   338      26.556  24.300  35.673  1.00  0.00           H
ATOM   5031  HD3 PRO   338      26.615  25.139  34.152  1.00  0.00           H
ATOM   5032  CG  PRO   338      26.515  26.520  35.769  1.00  0.00           C
ATOM   5033  HG2 PRO   338      26.160  26.357  36.787  1.00  0.00           H
ATOM   5034  HG3 PRO   338      25.746  27.003  35.166  1.00  0.00           H
ATOM   5035  CB  PRO   338      27.704  27.444  35.790  1.00  0.00           C
ATOM   5036  HB2 PRO   338      27.638  28.162  36.607  1.00  0.00           H
ATOM   5037  HB3 PRO   338      27.697  27.955  34.828  1.00  0.00           H
ATOM   5038  CA  PRO   338      28.845  26.468  35.874  1.00  0.00           C
ATOM   5039  HA  PRO   338      29.636  27.013  35.358  1.00  0.00           H
ATOM   5040  C   PRO   338      29.120  26.124  37.313  1.00  0.00           C
ATOM   5041  O   PRO   338      28.404  25.300  37.970  1.00  0.00           O
ATOM   5042  N   CYX   339      30.187  26.761  37.840  1.00  0.00           N
ATOM   5043  H   CYX   339      30.583  27.527  37.315  1.00  0.00           H
ATOM   5044  CA  CYX   339      30.656  26.601  39.189  1.00  0.00           C
ATOM   5045  HA  CYX   339      29.842  26.193  39.788  1.00  0.00           H
ATOM   5046  CB  CYX   339      31.705  25.517  39.230  1.00  0.00           C
ATOM   5047  HB2 CYX   339      32.597  25.945  38.772  1.00  0.00           H
[truncated: 55,806 more chars]
