# Supplementary material for: Worth the Weight: Sub-Pocket EXplorer (SubPEx), a Weighted Ensemble Method to Enhance Binding-Pocket Conformational Sampling
Source: J Chem Theory Comput. 2023 Aug 16;19(17):5677–89. doi: 10.1021/acs.jctc.3c00478 (PMC10500992; doi:10.1021/acs.jctc.3c00478)
Supplement: Supplementary file 2 — ct3c00478_si_002.zip [file ct3c00478_si_002.zip › clustered_structures/NA/brute-force/rep.c6.aligned.pdb]

HELIX    1   1 SER     23  SER     28  1                                   6
HELIX    2   2 LYS     61  SER     63  1                                   3
HELIX    3   3 PRO    328  THR    331  1                                   4
SHEET    1   1 1 GLY    14  LYS    20  0
SHEET    2   2 1 ILE    40  CYX    42  0
SHEET    3   3 1 CYX    47  THR    53  0
SHEET    4   4 1 THR    75  PRO    80  0
SHEET    5   5 1 ARG    91  VAL    95  0
SHEET    6   6 1 SER    98  HIE   103  0
SHEET    7   7 1 TRP   108  SER   114  0
SHEET    8   8 1 VAL   121  TYR   126  0
SHEET    9   9 1 ILE   129  LYS   135  0
SHEET   10  10 1 ALA   150  VAL   152  0
SHEET   11  11 1 SER   155  ASP   162  0
SHEET   12  12 1 SER   170  MET   176  0
SHEET   13  13 1 VAL   181  LEU   187  0
SHEET   14  14 1 SER   198  ASN   202  0
SHEET   15  15 1 GLU   205  VAL   209  0
SHEET   16  16 1 PRO   220  PHE   224  0
SHEET   17  17 1 TYR   230  TYR   234  0
SHEET   18  18 1 VAL   275  THR   280  0
SHEET   19  19 1 PHE   289  ASP   294  0
SHEET   20  20 1 VAL   307  VAL   312  0
SHEET   21  21 1 SER   321  GLN   326  0
SHEET   22  22 1 ARG   337  GLU   343  0
SHEET   23  23 1 SER   360  VAL   366  0
CRYST1  151.974  145.827  152.497   7.15   3.45   7.36               1
ATOM      1  N   VAL     1      40.684  19.400  17.568  1.00  0.00           N
ATOM      2  H1  VAL     1      40.858  19.257  16.584  1.00  0.00           H
ATOM      3  H2  VAL     1      41.464  18.904  17.974  1.00  0.00           H
ATOM      4  H3  VAL     1      39.822  18.979  17.885  1.00  0.00           H
ATOM      5  CA  VAL     1      40.798  20.874  17.859  1.00  0.00           C
ATOM      6  HA  VAL     1      41.640  21.328  17.336  1.00  0.00           H
ATOM      7  CB  VAL     1      39.538  21.656  17.523  1.00  0.00           C
ATOM      8  HB  VAL     1      38.697  21.095  17.931  1.00  0.00           H
ATOM      9  CG1 VAL     1      39.578  23.098  18.185  1.00  0.00           C
ATOM     10 HG11 VAL     1      39.478  23.220  19.263  1.00  0.00           H
ATOM     11 HG12 VAL     1      40.370  23.698  17.736  1.00  0.00           H
ATOM     12 HG13 VAL     1      38.761  23.720  17.818  1.00  0.00           H
ATOM     13  CG2 VAL     1      39.394  21.703  15.997  1.00  0.00           C
ATOM     14 HG21 VAL     1      40.334  22.168  15.696  1.00  0.00           H
ATOM     15 HG22 VAL     1      39.417  20.819  15.360  1.00  0.00           H
ATOM     16 HG23 VAL     1      38.652  22.456  15.731  1.00  0.00           H
ATOM     17  C   VAL     1      41.237  21.210  19.308  1.00  0.00           C
ATOM     18  O   VAL     1      40.943  20.355  20.193  1.00  0.00           O
ATOM     19  N   LYS     2      42.027  22.245  19.543  1.00  0.00           N
ATOM     20  H   LYS     2      42.407  22.728  18.741  1.00  0.00           H
ATOM     21  CA  LYS     2      42.428  22.714  20.894  1.00  0.00           C
ATOM     22  HA  LYS     2      42.530  21.846  21.546  1.00  0.00           H
ATOM     23  CB  LYS     2      43.764  23.436  20.763  1.00  0.00           C
ATOM     24  HB2 LYS     2      44.487  22.731  20.351  1.00  0.00           H
ATOM     25  HB3 LYS     2      43.613  24.311  20.130  1.00  0.00           H
ATOM     26  CG  LYS     2      44.367  23.870  22.125  1.00  0.00           C
ATOM     27  HG2 LYS     2      43.713  24.535  22.689  1.00  0.00           H
ATOM     28  HG3 LYS     2      44.564  22.995  22.745  1.00  0.00           H
ATOM     29  CD  LYS     2      45.705  24.588  21.865  1.00  0.00           C
ATOM     30  HD2 LYS     2      46.456  23.826  21.657  1.00  0.00           H
ATOM     31  HD3 LYS     2      45.736  25.248  20.998  1.00  0.00           H
ATOM     32  CE  LYS     2      46.089  25.359  23.108  1.00  0.00           C
ATOM     33  HE2 LYS     2      45.230  26.008  23.274  1.00  0.00           H
ATOM     34  HE3 LYS     2      46.107  24.818  24.055  1.00  0.00           H
ATOM     35  NZ  LYS     2      47.359  26.077  23.016  1.00  0.00           N
ATOM     36  HZ1 LYS     2      47.495  26.662  23.828  1.00  0.00           H
ATOM     37  HZ2 LYS     2      48.193  25.511  22.947  1.00  0.00           H
ATOM     38  HZ3 LYS     2      47.424  26.545  22.124  1.00  0.00           H
ATOM     39  C   LYS     2      41.379  23.696  21.399  1.00  0.00           C
ATOM     40  O   LYS     2      41.106  24.724  20.839  1.00  0.00           O
ATOM     41  N   LEU     3      40.763  23.315  22.503  1.00  0.00           N
ATOM     42  H   LEU     3      41.015  22.377  22.779  1.00  0.00           H
ATOM     43  CA  LEU     3      39.724  24.086  23.266  1.00  0.00           C
ATOM     44  HA  LEU     3      39.042  23.386  23.747  1.00  0.00           H
ATOM     45  CB  LEU     3      40.476  24.808  24.470  1.00  0.00           C
ATOM     46  HB2 LEU     3      41.196  24.091  24.866  1.00  0.00           H
ATOM     47  HB3 LEU     3      41.072  25.642  24.104  1.00  0.00           H
ATOM     48  CG  LEU     3      39.507  25.381  25.605  1.00  0.00           C
ATOM     49  HG  LEU     3      38.495  25.469  25.210  1.00  0.00           H
ATOM     50  CD1 LEU     3      39.516  24.491  26.811  1.00  0.00           C
ATOM     51 HD11 LEU     3      40.476  24.495  27.329  1.00  0.00           H
ATOM     52 HD12 LEU     3      38.869  24.863  27.606  1.00  0.00           H
ATOM     53 HD13 LEU     3      39.267  23.498  26.438  1.00  0.00           H
ATOM     54  CD2 LEU     3      40.014  26.727  26.083  1.00  0.00           C
ATOM     55 HD21 LEU     3      40.014  27.332  25.177  1.00  0.00           H
ATOM     56 HD22 LEU     3      39.270  27.252  26.682  1.00  0.00           H
ATOM     57 HD23 LEU     3      40.994  26.587  26.540  1.00  0.00           H
ATOM     58  C   LEU     3      38.692  25.009  22.534  1.00  0.00           C
ATOM     59  O   LEU     3      38.635  26.184  22.862  1.00  0.00           O
ATOM     60  N   ALA     4      37.935  24.511  21.557  1.00  0.00           N
ATOM     61  H   ALA     4      38.027  23.561  21.229  1.00  0.00           H
ATOM     62  CA  ALA     4      36.867  25.233  20.886  1.00  0.00           C
ATOM     63  HA  ALA     4      37.371  25.977  20.269  1.00  0.00           H
ATOM     64  CB  ALA     4      36.185  24.305  19.940  1.00  0.00           C
ATOM     65  HB1 ALA     4      35.444  24.847  19.354  1.00  0.00           H
ATOM     66  HB2 ALA     4      36.903  23.767  19.320  1.00  0.00           H
ATOM     67  HB3 ALA     4      35.758  23.495  20.530  1.00  0.00           H
ATOM     68  C   ALA     4      36.045  25.942  21.936  1.00  0.00           C
ATOM     69  O   ALA     4      35.903  27.166  21.818  1.00  0.00           O
ATOM     70  N   GLY     5      35.410  25.210  22.897  1.00  0.00           N
ATOM     71  H   GLY     5      35.560  24.212  22.870  1.00  0.00           H
ATOM     72  CA  GLY     5      34.531  25.873  23.881  1.00  0.00           C
ATOM     73  HA2 GLY     5      34.188  25.145  24.617  1.00  0.00           H
ATOM     74  HA3 GLY     5      35.098  26.681  24.344  1.00  0.00           H
ATOM     75  C   GLY     5      33.257  26.484  23.289  1.00  0.00           C
ATOM     76  O   GLY     5      32.789  27.499  23.770  1.00  0.00           O
ATOM     77  N   ASN     6      32.807  26.005  22.143  1.00  0.00           N
ATOM     78  H   ASN     6      33.165  25.093  21.900  1.00  0.00           H
ATOM     79  CA  ASN     6      31.604  26.470  21.453  1.00  0.00           C
ATOM     80  HA  ASN     6      31.676  27.547  21.305  1.00  0.00           H
ATOM     81  CB  ASN     6      31.684  25.882  20.046  1.00  0.00           C
ATOM     82  HB2 ASN     6      30.865  26.307  19.466  1.00  0.00           H
ATOM     83  HB3 ASN     6      32.562  26.215  19.492  1.00  0.00           H
ATOM     84  CG  ASN     6      31.561  24.341  19.938  1.00  0.00           C
ATOM     85  OD1 ASN     6      32.484  23.615  20.411  1.00  0.00           O
ATOM     86  ND2 ASN     6      30.463  23.791  19.538  1.00  0.00           N
ATOM     87 HD21 ASN     6      29.778  24.477  19.251  1.00  0.00           H
ATOM     88 HD22 ASN     6      30.535  22.792  19.411  1.00  0.00           H
ATOM     89  C   ASN     6      30.147  26.197  22.028  1.00  0.00           C
ATOM     90  O   ASN     6      29.257  26.921  21.603  1.00  0.00           O
ATOM     91  N   SER     7      29.875  25.200  22.818  1.00  0.00           N
ATOM     92  H   SER     7      30.695  24.662  23.060  1.00  0.00           H
ATOM     93  CA  SER     7      28.498  24.879  23.447  1.00  0.00           C
ATOM     94  HA  SER     7      27.807  24.745  22.615  1.00  0.00           H
ATOM     95  CB  SER     7      28.645  23.635  24.262  1.00  0.00           C
ATOM     96  HB2 SER     7      29.196  23.739  25.196  1.00  0.00           H
ATOM     97  HB3 SER     7      27.680  23.384  24.705  1.00  0.00           H
ATOM     98  OG  SER     7      29.014  22.471  23.579  1.00  0.00           O
ATOM     99  HG  SER     7      29.959  22.355  23.446  1.00  0.00           H
ATOM    100  C   SER     7      28.108  26.016  24.440  1.00  0.00           C
ATOM    101  O   SER     7      28.989  26.777  24.945  1.00  0.00           O
ATOM    102  N   SER     8      26.792  26.035  24.783  1.00  0.00           N
ATOM    103  H   SER     8      26.169  25.449  24.246  1.00  0.00           H
ATOM    104  CA  SER     8      26.243  26.923  25.776  1.00  0.00           C
ATOM    105  HA  SER     8      26.839  27.835  25.796  1.00  0.00           H
ATOM    106  CB  SER     8      24.854  27.391  25.363  1.00  0.00           C
ATOM    107  HB2 SER     8      24.213  26.549  25.102  1.00  0.00           H
ATOM    108  HB3 SER     8      24.393  27.975  26.160  1.00  0.00           H
ATOM    109  OG  SER     8      25.073  28.124  24.165  1.00  0.00           O
ATOM    110  HG  SER     8      25.444  27.588  23.461  1.00  0.00           H
ATOM    111  C   SER     8      26.331  26.437  27.194  1.00  0.00           C
ATOM    112  O   SER     8      26.623  25.234  27.406  1.00  0.00           O
ATOM    113  N   LEU     9      26.087  27.328  28.185  1.00  0.00           N
ATOM    114  H   LEU     9      25.933  28.301  27.968  1.00  0.00           H
ATOM    115  CA  LEU     9      26.044  26.925  29.562  1.00  0.00           C
ATOM    116  HA  LEU     9      26.999  26.491  29.862  1.00  0.00           H
ATOM    117  CB  LEU     9      25.871  28.191  30.432  1.00  0.00           C
ATOM    118  HB2 LEU     9      24.930  28.708  30.245  1.00  0.00           H
ATOM    119  HB3 LEU     9      25.786  27.860  31.467  1.00  0.00           H
ATOM    120  CG  LEU     9      26.983  29.272  30.349  1.00  0.00           C
ATOM    121  HG  LEU     9      27.300  29.541  29.341  1.00  0.00           H
ATOM    122  CD1 LEU     9      26.396  30.559  30.977  1.00  0.00           C
ATOM    123 HD11 LEU     9      27.127  31.348  31.154  1.00  0.00           H
ATOM    124 HD12 LEU     9      25.615  30.969  30.335  1.00  0.00           H
ATOM    125 HD13 LEU     9      25.854  30.379  31.905  1.00  0.00           H
ATOM    126  CD2 LEU     9      28.203  28.870  31.197  1.00  0.00           C
ATOM    127 HD21 LEU     9      27.959  28.700  32.245  1.00  0.00           H
ATOM    128 HD22 LEU     9      28.651  28.003  30.712  1.00  0.00           H
ATOM    129 HD23 LEU     9      28.873  29.730  31.160  1.00  0.00           H
ATOM    130  C   LEU     9      24.892  25.917  29.773  1.00  0.00           C
ATOM    131  O   LEU     9      23.928  26.011  29.048  1.00  0.00           O
ATOM    132  N   CYX    10      25.057  24.969  30.662  1.00  0.00           N
ATOM    133  H   CYX    10      25.998  24.875  31.016  1.00  0.00           H
ATOM    134  CA  CYX    10      24.131  23.892  31.001  1.00  0.00           C
ATOM    135  HA  CYX    10      23.887  23.327  30.102  1.00  0.00           H
ATOM    136  CB  CYX    10      24.850  22.903  31.916  1.00  0.00           C
ATOM    137  HB2 CYX    10      25.276  23.405  32.785  1.00  0.00           H
ATOM    138  HB3 CYX    10      24.100  22.194  32.270  1.00  0.00           H
ATOM    139  SG  CYX    10      26.198  21.988  31.148  1.00  0.00           S
ATOM    140  C   CYX    10      22.821  24.451  31.656  1.00  0.00           C
ATOM    141  O   CYX    10      22.900  25.357  32.498  1.00  0.00           O
ATOM    142  N   PRO    11      21.661  23.873  31.382  1.00  0.00           N
ATOM    143  CD  PRO    11      21.352  22.878  30.386  1.00  0.00           C
ATOM    144  HD2 PRO    11      22.040  22.039  30.491  1.00  0.00           H
ATOM    145  HD3 PRO    11      21.497  23.336  29.408  1.00  0.00           H
ATOM    146  CG  PRO    11      19.917  22.328  30.697  1.00  0.00           C
ATOM    147  HG2 PRO    11      19.963  21.477  31.377  1.00  0.00           H
ATOM    148  HG3 PRO    11      19.448  22.235  29.717  1.00  0.00           H
ATOM    149  CB  PRO    11      19.213  23.438  31.511  1.00  0.00           C
ATOM    150  HB2 PRO    11      18.501  23.021  32.222  1.00  0.00           H
ATOM    151  HB3 PRO    11      18.785  24.091  30.750  1.00  0.00           H
ATOM    152  CA  PRO    11      20.452  24.046  32.206  1.00  0.00           C
ATOM    153  HA  PRO    11      20.271  25.103  32.400  1.00  0.00           H
ATOM    154  C   PRO    11      20.702  23.296  33.519  1.00  0.00           C
ATOM    155  O   PRO    11      21.317  22.211  33.543  1.00  0.00           O
ATOM    156  N   ILE    12      20.294  23.931  34.652  1.00  0.00           N
ATOM    157  H   ILE    12      19.990  24.894  34.653  1.00  0.00           H
ATOM    158  CA  ILE    12      20.525  23.421  36.037  1.00  0.00           C
ATOM    159  HA  ILE    12      20.788  22.364  36.012  1.00  0.00           H
ATOM    160  CB  ILE    12      21.744  24.096  36.737  1.00  0.00           C
ATOM    161  HB  ILE    12      21.874  23.697  37.742  1.00  0.00           H
ATOM    162  CG2 ILE    12      22.904  23.565  35.968  1.00  0.00           C
ATOM    163 HG21 ILE    12      22.941  24.006  34.971  1.00  0.00           H
ATOM    164 HG22 ILE    12      23.838  23.926  36.398  1.00  0.00           H
ATOM    165 HG23 ILE    12      22.849  22.477  35.971  1.00  0.00           H
ATOM    166  CG1 ILE    12      21.744  25.645  36.730  1.00  0.00           C
ATOM    167 HG12 ILE    12      21.573  25.941  35.695  1.00  0.00           H
ATOM    168 HG13 ILE    12      20.888  26.039  37.278  1.00  0.00           H
ATOM    169  CD1 ILE    12      22.951  26.351  37.318  1.00  0.00           C
ATOM    170 HD11 ILE    12      23.795  25.982  36.734  1.00  0.00           H
ATOM    171 HD12 ILE    12      22.813  27.421  37.164  1.00  0.00           H
ATOM    172 HD13 ILE    12      23.169  26.069  38.349  1.00  0.00           H
ATOM    173  C   ILE    12      19.321  23.628  36.941  1.00  0.00           C
ATOM    174  O   ILE    12      18.540  24.580  36.879  1.00  0.00           O
ATOM    175  N   ASN    13      19.063  22.674  37.834  1.00  0.00           N
ATOM    176  H   ASN    13      19.679  21.878  37.916  1.00  0.00           H
ATOM    177  CA  ASN    13      18.175  22.884  38.986  1.00  0.00           C
ATOM    178  HA  ASN    13      17.268  23.420  38.706  1.00  0.00           H
ATOM    179  CB  ASN    13      17.674  21.504  39.381  1.00  0.00           C
ATOM    180  HB2 ASN    13      18.476  20.822  39.666  1.00  0.00           H
ATOM    181  HB3 ASN    13      17.016  21.663  40.234  1.00  0.00           H
ATOM    182  CG  ASN    13      16.894  20.772  38.284  1.00  0.00           C
ATOM    183  OD1 ASN    13      17.439  19.795  37.694  1.00  0.00           O
ATOM    184  ND2 ASN    13      15.689  21.212  37.964  1.00  0.00           N
ATOM    185 HD21 ASN    13      15.194  20.811  37.181  1.00  0.00           H
ATOM    186 HD22 ASN    13      15.317  22.026  38.434  1.00  0.00           H
ATOM    187  C   ASN    13      18.817  23.724  40.168  1.00  0.00           C
ATOM    188  O   ASN    13      18.065  24.167  41.085  1.00  0.00           O
ATOM    189  N   GLY    14      20.181  23.905  40.163  1.00  0.00           N
ATOM    190  H   GLY    14      20.778  23.349  39.567  1.00  0.00           H
ATOM    191  CA  GLY    14      20.925  24.708  41.196  1.00  0.00           C
ATOM    192  HA2 GLY    14      20.874  25.684  40.713  1.00  0.00           H
ATOM    193  HA3 GLY    14      20.449  24.539  42.162  1.00  0.00           H
ATOM    194  C   GLY    14      22.300  24.210  41.396  1.00  0.00           C
ATOM    195  O   GLY    14      22.915  23.639  40.515  1.00  0.00           O
ATOM    196  N   TRP    15      22.786  24.396  42.615  1.00  0.00           N
ATOM    197  H   TRP    15      22.209  24.800  43.338  1.00  0.00           H
ATOM    198  CA  TRP    15      24.264  24.220  42.895  1.00  0.00           C
ATOM    199  HA  TRP    15      24.712  23.907  41.952  1.00  0.00           H
ATOM    200  CB  TRP    15      24.754  25.640  43.247  1.00  0.00           C
ATOM    201  HB2 TRP    15      24.356  26.023  44.186  1.00  0.00           H
ATOM    202  HB3 TRP    15      25.822  25.801  43.394  1.00  0.00           H
ATOM    203  CG  TRP    15      24.326  26.651  42.202  1.00  0.00           C
ATOM    204  CD1 TRP    15      23.219  27.434  42.219  1.00  0.00           C
ATOM    205  HD1 TRP    15      22.464  27.403  42.993  1.00  0.00           H
ATOM    206  NE1 TRP    15      23.168  28.253  41.159  1.00  0.00           N
ATOM    207  HE1 TRP    15      22.388  28.887  41.069  1.00  0.00           H
ATOM    208  CE2 TRP    15      24.295  28.095  40.364  1.00  0.00           C
ATOM    209  CZ2 TRP    15      24.769  28.826  39.212  1.00  0.00           C
ATOM    210  HZ2 TRP    15      24.249  29.693  38.835  1.00  0.00           H
ATOM    211  CH2 TRP    15      25.912  28.431  38.581  1.00  0.00           C
ATOM    212  HH2 TRP    15      26.361  29.103  37.866  1.00  0.00           H
ATOM    213  CZ3 TRP    15      26.716  27.395  39.122  1.00  0.00           C
ATOM    214  HZ3 TRP    15      27.708  27.102  38.811  1.00  0.00           H
ATOM    215  CE3 TRP    15      26.247  26.735  40.262  1.00  0.00           C
ATOM    216  HE3 TRP    15      26.891  26.005  40.727  1.00  0.00           H
ATOM    217  CD2 TRP    15      25.031  27.069  40.946  1.00  0.00           C
ATOM    218  C   TRP    15      24.522  23.191  44.042  1.00  0.00           C
ATOM    219  O   TRP    15      23.714  23.219  45.000  1.00  0.00           O
ATOM    220  N   ALA    16      25.720  22.611  44.135  1.00  0.00           N
ATOM    221  H   ALA    16      26.399  22.830  43.421  1.00  0.00           H
ATOM    222  CA  ALA    16      26.155  21.779  45.196  1.00  0.00           C
ATOM    223  HA  ALA    16      25.804  22.269  46.104  1.00  0.00           H
ATOM    224  CB  ALA    16      25.578  20.349  45.089  1.00  0.00           C
ATOM    225  HB1 ALA    16      24.546  20.374  44.741  1.00  0.00           H
ATOM    226  HB2 ALA    16      26.141  19.724  44.395  1.00  0.00           H
ATOM    227  HB3 ALA    16      25.699  19.753  45.994  1.00  0.00           H
ATOM    228  C   ALA    16      27.679  21.679  45.376  1.00  0.00           C
ATOM    229  O   ALA    16      28.326  21.962  44.394  1.00  0.00           O
ATOM    230  N   VAL    17      28.195  21.147  46.534  1.00  0.00           N
ATOM    231  H   VAL    17      27.634  20.754  47.276  1.00  0.00           H
ATOM    232  CA  VAL    17      29.657  21.142  46.641  1.00  0.00           C
ATOM    233  HA  VAL    17      30.002  22.133  46.346  1.00  0.00           H
ATOM    234  CB  VAL    17      30.102  20.943  48.105  1.00  0.00           C
ATOM    235  HB  VAL    17      29.468  20.125  48.446  1.00  0.00           H
ATOM    236  CG1 VAL    17      31.608  20.729  48.241  1.00  0.00           C
ATOM    237 HG11 VAL    17      32.134  21.655  48.008  1.00  0.00           H
ATOM    238 HG12 VAL    17      31.707  20.456  49.292  1.00  0.00           H
ATOM    239 HG13 VAL    17      31.892  19.875  47.627  1.00  0.00           H
ATOM    240  CG2 VAL    17      29.762  22.134  49.044  1.00  0.00           C
ATOM    241 HG21 VAL    17      29.866  21.836  50.087  1.00  0.00           H
ATOM    242 HG22 VAL    17      30.399  22.960  48.726  1.00  0.00           H
ATOM    243 HG23 VAL    17      28.761  22.557  48.964  1.00  0.00           H
ATOM    244  C   VAL    17      30.218  20.199  45.601  1.00  0.00           C
ATOM    245  O   VAL    17      29.858  18.999  45.422  1.00  0.00           O
ATOM    246  N   TYR    18      31.369  20.653  45.013  1.00  0.00           N
ATOM    247  H   TYR    18      31.576  21.630  45.157  1.00  0.00           H
ATOM    248  CA  TYR    18      32.360  19.964  44.263  1.00  0.00           C
ATOM    249  HA  TYR    18      31.916  19.007  43.992  1.00  0.00           H
ATOM    250  CB  TYR    18      32.637  20.752  42.976  1.00  0.00           C
ATOM    251  HB2 TYR    18      31.811  20.479  42.320  1.00  0.00           H
ATOM    252  HB3 TYR    18      32.700  21.806  43.249  1.00  0.00           H
ATOM    253  CG  TYR    18      33.910  20.204  42.254  1.00  0.00           C
ATOM    254  CD1 TYR    18      33.889  18.849  41.681  1.00  0.00           C
ATOM    255  HD1 TYR    18      32.975  18.276  41.737  1.00  0.00           H
ATOM    256  CE1 TYR    18      35.001  18.349  41.005  1.00  0.00           C
ATOM    257  HE1 TYR    18      35.004  17.391  40.505  1.00  0.00           H
ATOM    258  CZ  TYR    18      36.185  19.079  41.021  1.00  0.00           C
ATOM    259  OH  TYR    18      37.253  18.773  40.239  1.00  0.00           O
ATOM    260  HH  TYR    18      37.048  18.008  39.696  1.00  0.00           H
ATOM    261  CE2 TYR    18      36.185  20.370  41.610  1.00  0.00           C
ATOM    262  HE2 TYR    18      37.027  21.032  41.465  1.00  0.00           H
ATOM    263  CD2 TYR    18      35.037  20.932  42.233  1.00  0.00           C
ATOM    264  HD2 TYR    18      35.025  21.941  42.618  1.00  0.00           H
ATOM    265  C   TYR    18      33.646  19.626  45.104  1.00  0.00           C
ATOM    266  O   TYR    18      34.075  18.535  45.263  1.00  0.00           O
ATOM    267  N   SER    19      34.243  20.663  45.755  1.00  0.00           N
ATOM    268  H   SER    19      33.991  21.617  45.538  1.00  0.00           H
ATOM    269  CA  SER    19      35.335  20.436  46.676  1.00  0.00           C
ATOM    270  HA  SER    19      35.216  19.593  47.356  1.00  0.00           H
ATOM    271  CB  SER    19      36.578  20.381  45.734  1.00  0.00           C
ATOM    272  HB2 SER    19      36.543  19.583  44.993  1.00  0.00           H
ATOM    273  HB3 SER    19      36.644  21.294  45.142  1.00  0.00           H
ATOM    274  OG  SER    19      37.752  20.266  46.523  1.00  0.00           O
ATOM    275  HG  SER    19      37.823  19.338  46.758  1.00  0.00           H
ATOM    276  C   SER    19      35.545  21.662  47.585  1.00  0.00           C
ATOM    277  O   SER    19      35.072  22.787  47.435  1.00  0.00           O
ATOM    278  N   LYS    20      36.214  21.383  48.658  1.00  0.00           N
ATOM    279  H   LYS    20      36.578  20.460  48.845  1.00  0.00           H
ATOM    280  CA  LYS    20      36.510  22.255  49.778  1.00  0.00           C
ATOM    281  HA  LYS    20      36.677  23.261  49.392  1.00  0.00           H
ATOM    282  CB  LYS    20      35.327  22.319  50.781  1.00  0.00           C
ATOM    283  HB2 LYS    20      35.408  23.240  51.360  1.00  0.00           H
ATOM    284  HB3 LYS    20      34.418  22.417  50.189  1.00  0.00           H
ATOM    285  CG  LYS    20      35.155  21.189  51.744  1.00  0.00           C
ATOM    286  HG2 LYS    20      35.171  20.287  51.132  1.00  0.00           H
ATOM    287  HG3 LYS    20      36.018  20.955  52.367  1.00  0.00           H
ATOM    288  CD  LYS    20      33.863  21.426  52.555  1.00  0.00           C
ATOM    289  HD2 LYS    20      34.084  22.292  53.179  1.00  0.00           H
ATOM    290  HD3 LYS    20      32.931  21.622  52.025  1.00  0.00           H
ATOM    291  CE  LYS    20      33.585  20.234  53.520  1.00  0.00           C
ATOM    292  HE2 LYS    20      33.854  19.280  53.066  1.00  0.00           H
ATOM    293  HE3 LYS    20      34.410  20.352  54.221  1.00  0.00           H
ATOM    294  NZ  LYS    20      32.208  20.192  54.139  1.00  0.00           N
ATOM    295  HZ1 LYS    20      32.089  19.478  54.845  1.00  0.00           H
ATOM    296  HZ2 LYS    20      32.063  21.079  54.599  1.00  0.00           H
ATOM    297  HZ3 LYS    20      31.499  19.944  53.464  1.00  0.00           H
ATOM    298  C   LYS    20      37.841  21.846  50.454  1.00  0.00           C
ATOM    299  O   LYS    20      38.133  20.614  50.581  1.00  0.00           O
ATOM    300  N   ASP    21      38.805  22.725  50.772  1.00  0.00           N
ATOM    301  H   ASP    21      38.669  23.702  50.554  1.00  0.00           H
ATOM    302  CA  ASP    21      40.129  22.309  51.225  1.00  0.00           C
ATOM    303  HA  ASP    21      40.546  21.497  50.629  1.00  0.00           H
ATOM    304  CB  ASP    21      41.078  23.516  51.077  1.00  0.00           C
ATOM    305  HB2 ASP    21      42.091  23.134  51.205  1.00  0.00           H
ATOM    306  HB3 ASP    21      41.035  23.922  50.067  1.00  0.00           H
ATOM    307  CG  ASP    21      40.767  24.683  51.976  1.00  0.00           C
ATOM    308  OD1 ASP    21      40.933  25.882  51.534  1.00  0.00           O
ATOM    309  OD2 ASP    21      40.285  24.461  53.137  1.00  0.00           O
ATOM    310  C   ASP    21      40.256  21.717  52.602  1.00  0.00           C
ATOM    311  O   ASP    21      41.250  21.131  52.993  1.00  0.00           O
ATOM    312  N   ASN    22      39.195  21.845  53.445  1.00  0.00           N
ATOM    313  H   ASN    22      38.394  22.353  53.097  1.00  0.00           H
ATOM    314  CA  ASN    22      39.198  21.488  54.886  1.00  0.00           C
ATOM    315  HA  ASN    22      38.276  21.894  55.300  1.00  0.00           H
ATOM    316  CB  ASN    22      39.163  19.927  55.072  1.00  0.00           C
ATOM    317  HB2 ASN    22      40.005  19.432  54.589  1.00  0.00           H
ATOM    318  HB3 ASN    22      39.176  19.658  56.129  1.00  0.00           H
ATOM    319  CG  ASN    22      37.909  19.295  54.557  1.00  0.00           C
ATOM    320  OD1 ASN    22      36.791  19.487  55.026  1.00  0.00           O
ATOM    321  ND2 ASN    22      38.094  18.528  53.533  1.00  0.00           N
ATOM    322 HD21 ASN    22      38.984  18.608  53.062  1.00  0.00           H
ATOM    323 HD22 ASN    22      37.410  17.865  53.197  1.00  0.00           H
ATOM    324  C   ASN    22      40.392  22.057  55.763  1.00  0.00           C
ATOM    325  O   ASN    22      40.638  21.487  56.863  1.00  0.00           O
ATOM    326  N   SER    23      41.092  23.130  55.312  1.00  0.00           N
ATOM    327  H   SER    23      40.628  23.506  54.498  1.00  0.00           H
ATOM    328  CA  SER    23      42.433  23.441  55.722  1.00  0.00           C
ATOM    329  HA  SER    23      43.071  22.558  55.676  1.00  0.00           H
ATOM    330  CB  SER    23      43.130  24.419  54.745  1.00  0.00           C
ATOM    331  HB2 SER    23      44.026  24.912  55.121  1.00  0.00           H
ATOM    332  HB3 SER    23      43.305  23.886  53.810  1.00  0.00           H
ATOM    333  OG  SER    23      42.201  25.495  54.560  1.00  0.00           O
ATOM    334  HG  SER    23      41.434  25.118  54.124  1.00  0.00           H
ATOM    335  C   SER    23      42.512  24.032  57.130  1.00  0.00           C
ATOM    336  O   SER    23      43.555  23.831  57.765  1.00  0.00           O
ATOM    337  N   ILE    24      41.392  24.670  57.608  1.00  0.00           N
ATOM    338  H   ILE    24      40.622  24.764  56.962  1.00  0.00           H
ATOM    339  CA  ILE    24      41.324  25.086  58.978  1.00  0.00           C
ATOM    340  HA  ILE    24      42.274  25.556  59.228  1.00  0.00           H
ATOM    341  CB  ILE    24      40.399  26.280  59.108  1.00  0.00           C
ATOM    342  HB  ILE    24      39.343  26.010  59.070  1.00  0.00           H
ATOM    343  CG2 ILE    24      40.581  27.005  60.486  1.00  0.00           C
ATOM    344 HG21 ILE    24      41.578  27.348  60.760  1.00  0.00           H
ATOM    345 HG22 ILE    24      39.980  27.914  60.532  1.00  0.00           H
ATOM    346 HG23 ILE    24      40.289  26.265  61.231  1.00  0.00           H
ATOM    347  CG1 ILE    24      40.662  27.334  58.012  1.00  0.00           C
ATOM    348 HG12 ILE    24      40.133  26.968  57.133  1.00  0.00           H
ATOM    349 HG13 ILE    24      40.077  28.221  58.258  1.00  0.00           H
ATOM    350  CD1 ILE    24      42.127  27.793  57.777  1.00  0.00           C
ATOM    351 HD11 ILE    24      42.127  28.675  57.136  1.00  0.00           H
ATOM    352 HD12 ILE    24      42.717  27.911  58.686  1.00  0.00           H
ATOM    353 HD13 ILE    24      42.694  26.970  57.342  1.00  0.00           H
ATOM    354  C   ILE    24      41.066  23.886  59.983  1.00  0.00           C
ATOM    355  O   ILE    24      41.567  24.066  61.123  1.00  0.00           O
ATOM    356  N   ARG    25      40.560  22.762  59.644  1.00  0.00           N
ATOM    357  H   ARG    25      40.088  22.731  58.752  1.00  0.00           H
ATOM    358  CA  ARG    25      40.647  21.523  60.497  1.00  0.00           C
ATOM    359  HA  ARG    25      40.549  21.731  61.562  1.00  0.00           H
ATOM    360  CB  ARG    25      39.607  20.544  60.148  1.00  0.00           C
ATOM    361  HB2 ARG    25      38.633  21.024  60.239  1.00  0.00           H
ATOM    362  HB3 ARG    25      39.816  20.363  59.093  1.00  0.00           H
ATOM    363  CG  ARG    25      39.546  19.242  60.952  1.00  0.00           C
ATOM    364  HG2 ARG    25      40.422  18.674  60.640  1.00  0.00           H
ATOM    365  HG3 ARG    25      39.503  19.435  62.024  1.00  0.00           H
ATOM    366  CD  ARG    25      38.343  18.383  60.582  1.00  0.00           C
ATOM    367  HD2 ARG    25      38.264  18.312  59.497  1.00  0.00           H
ATOM    368  HD3 ARG    25      38.496  17.366  60.946  1.00  0.00           H
ATOM    369  NE  ARG    25      37.150  18.898  61.259  1.00  0.00           N
ATOM    370  HE  ARG    25      36.579  19.620  60.841  1.00  0.00           H
ATOM    371  CZ  ARG    25      36.672  18.617  62.435  1.00  0.00           C
ATOM    372  NH1 ARG    25      35.566  19.039  62.936  1.00  0.00           N
ATOM    373 HH11 ARG    25      35.095  19.782  62.440  1.00  0.00           H
ATOM    374 HH12 ARG    25      35.251  18.779  63.860  1.00  0.00           H
ATOM    375  NH2 ARG    25      37.383  17.851  63.205  1.00  0.00           N
ATOM    376 HH21 ARG    25      38.304  17.553  62.916  1.00  0.00           H
ATOM    377 HH22 ARG    25      36.957  17.519  64.059  1.00  0.00           H
ATOM    378  C   ARG    25      42.062  20.932  60.445  1.00  0.00           C
ATOM    379  O   ARG    25      42.670  20.680  61.478  1.00  0.00           O
ATOM    380  N   ILE    26      42.690  20.775  59.253  1.00  0.00           N
ATOM    381  H   ILE    26      42.112  20.851  58.430  1.00  0.00           H
ATOM    382  CA  ILE    26      43.950  20.042  59.121  1.00  0.00           C
ATOM    383  HA  ILE    26      43.791  19.132  59.698  1.00  0.00           H
ATOM    384  CB  ILE    26      44.032  19.674  57.648  1.00  0.00           C
ATOM    385  HB  ILE    26      44.022  20.595  57.064  1.00  0.00           H
ATOM    386  CG2 ILE    26      45.351  18.968  57.427  1.00  0.00           C
ATOM    387 HG21 ILE    26      46.145  19.569  57.869  1.00  0.00           H
ATOM    388 HG22 ILE    26      45.267  17.928  57.743  1.00  0.00           H
ATOM    389 HG23 ILE    26      45.570  18.952  56.359  1.00  0.00           H
ATOM    390  CG1 ILE    26      42.941  18.640  57.251  1.00  0.00           C
ATOM    391 HG12 ILE    26      43.184  17.729  57.797  1.00  0.00           H
ATOM    392 HG13 ILE    26      41.917  18.936  57.475  1.00  0.00           H
ATOM    393  CD1 ILE    26      42.942  18.024  55.869  1.00  0.00           C
ATOM    394 HD11 ILE    26      42.587  18.831  55.227  1.00  0.00           H
ATOM    395 HD12 ILE    26      43.981  17.758  55.671  1.00  0.00           H
ATOM    396 HD13 ILE    26      42.324  17.144  55.700  1.00  0.00           H
ATOM    397  C   ILE    26      45.148  20.839  59.739  1.00  0.00           C
ATOM    398  O   ILE    26      46.069  20.279  60.286  1.00  0.00           O
ATOM    399  N   GLY    27      45.043  22.129  59.678  1.00  0.00           N
ATOM    400  H   GLY    27      44.295  22.567  59.157  1.00  0.00           H
ATOM    401  CA  GLY    27      45.882  23.169  60.265  1.00  0.00           C
ATOM    402  HA2 GLY    27      46.920  23.125  59.933  1.00  0.00           H
ATOM    403  HA3 GLY    27      45.442  24.159  60.153  1.00  0.00           H
ATOM    404  C   GLY    27      45.941  23.158  61.782  1.00  0.00           C
ATOM    405  O   GLY    27      46.877  23.739  62.320  1.00  0.00           O
ATOM    406  N   SER    28      44.980  22.462  62.484  1.00  0.00           N
ATOM    407  H   SER    28      44.207  22.215  61.883  1.00  0.00           H
ATOM    408  CA  SER    28      45.090  22.277  63.961  1.00  0.00           C
ATOM    409  HA  SER    28      45.391  23.225  64.409  1.00  0.00           H
ATOM    410  CB  SER    28      43.753  21.927  64.454  1.00  0.00           C
ATOM    411  HB2 SER    28      43.815  21.919  65.542  1.00  0.00           H
ATOM    412  HB3 SER    28      43.037  22.710  64.203  1.00  0.00           H
ATOM    413  OG  SER    28      43.377  20.636  63.988  1.00  0.00           O
ATOM    414  HG  SER    28      42.819  20.930  63.265  1.00  0.00           H
ATOM    415  C   SER    28      46.152  21.259  64.298  1.00  0.00           C
ATOM    416  O   SER    28      46.649  21.301  65.417  1.00  0.00           O
ATOM    417  N   LYS    29      46.626  20.412  63.345  1.00  0.00           N
ATOM    418  H   LYS    29      46.278  20.438  62.397  1.00  0.00           H
ATOM    419  CA  LYS    29      47.648  19.365  63.657  1.00  0.00           C
ATOM    420  HA  LYS    29      48.249  19.778  64.469  1.00  0.00           H
ATOM    421  CB  LYS    29      46.953  18.102  64.218  1.00  0.00           C
ATOM    422  HB2 LYS    29      47.690  17.586  64.833  1.00  0.00           H
ATOM    423  HB3 LYS    29      46.124  18.388  64.865  1.00  0.00           H
ATOM    424  CG  LYS    29      46.433  17.137  63.196  1.00  0.00           C
ATOM    425  HG2 LYS    29      45.853  17.655  62.432  1.00  0.00           H
ATOM    426  HG3 LYS    29      47.223  16.718  62.572  1.00  0.00           H
ATOM    427  CD  LYS    29      45.691  15.922  63.695  1.00  0.00           C
ATOM    428  HD2 LYS    29      46.265  15.475  64.507  1.00  0.00           H
ATOM    429  HD3 LYS    29      44.707  16.234  64.046  1.00  0.00           H
ATOM    430  CE  LYS    29      45.491  14.911  62.624  1.00  0.00           C
ATOM    431  HE2 LYS    29      44.964  15.450  61.837  1.00  0.00           H
ATOM    432  HE3 LYS    29      46.465  14.632  62.223  1.00  0.00           H
ATOM    433  NZ  LYS    29      44.662  13.821  63.081  1.00  0.00           N
ATOM    434  HZ1 LYS    29      44.765  13.037  62.453  1.00  0.00           H
ATOM    435  HZ2 LYS    29      45.004  13.516  63.980  1.00  0.00           H
ATOM    436  HZ3 LYS    29      43.677  14.043  63.067  1.00  0.00           H
ATOM    437  C   LYS    29      48.736  19.035  62.580  1.00  0.00           C
ATOM    438  O   LYS    29      49.527  18.128  62.857  1.00  0.00           O
ATOM    439  N   GLY    30      48.728  19.694  61.476  1.00  0.00           N
ATOM    440  H   GLY    30      48.005  20.350  61.215  1.00  0.00           H
ATOM    441  CA  GLY    30      49.727  19.561  60.486  1.00  0.00           C
ATOM    442  HA2 GLY    30      50.576  18.990  60.861  1.00  0.00           H
ATOM    443  HA3 GLY    30      49.132  19.057  59.725  1.00  0.00           H
ATOM    444  C   GLY    30      50.182  20.847  59.893  1.00  0.00           C
ATOM    445  O   GLY    30      49.697  21.929  60.167  1.00  0.00           O
ATOM    446  N   ASP    31      51.250  20.714  59.117  1.00  0.00           N
ATOM    447  H   ASP    31      51.644  19.849  58.777  1.00  0.00           H
ATOM    448  CA  ASP    31      51.850  21.822  58.461  1.00  0.00           C
ATOM    449  HA  ASP    31      51.963  22.660  59.147  1.00  0.00           H
ATOM    450  CB  ASP    31      53.257  21.505  57.934  1.00  0.00           C
ATOM    451  HB2 ASP    31      53.169  20.721  57.182  1.00  0.00           H
ATOM    452  HB3 ASP    31      53.572  22.430  57.449  1.00  0.00           H
ATOM    453  CG  ASP    31      54.414  21.154  58.877  1.00  0.00           C
ATOM    454  OD1 ASP    31      54.230  20.875  60.075  1.00  0.00           O
ATOM    455  OD2 ASP    31      55.575  20.950  58.414  1.00  0.00           O
ATOM    456  C   ASP    31      51.027  22.413  57.351  1.00  0.00           C
ATOM    457  O   ASP    31      51.035  21.941  56.204  1.00  0.00           O
ATOM    458  N   VAL    32      50.265  23.422  57.657  1.00  0.00           N
ATOM    459  H   VAL    32      50.144  23.724  58.613  1.00  0.00           H
ATOM    460  CA  VAL    32      49.352  24.105  56.676  1.00  0.00           C
ATOM    461  HA  VAL    32      49.609  23.801  55.661  1.00  0.00           H
ATOM    462  CB  VAL    32      47.929  23.673  56.999  1.00  0.00           C
ATOM    463  HB  VAL    32      47.559  24.135  57.915  1.00  0.00           H
ATOM    464  CG1 VAL    32      46.934  24.132  55.962  1.00  0.00           C
ATOM    465 HG11 VAL    32      47.099  25.104  55.497  1.00  0.00           H
ATOM    466 HG12 VAL    32      47.008  23.379  55.178  1.00  0.00           H
ATOM    467 HG13 VAL    32      45.930  24.147  56.388  1.00  0.00           H
ATOM    468  CG2 VAL    32      47.797  22.212  57.261  1.00  0.00           C
ATOM    469 HG21 VAL    32      48.386  21.840  58.099  1.00  0.00           H
ATOM    470 HG22 VAL    32      46.766  21.923  57.460  1.00  0.00           H
ATOM    471 HG23 VAL    32      48.172  21.537  56.493  1.00  0.00           H
ATOM    472  C   VAL    32      49.531  25.648  56.560  1.00  0.00           C
ATOM    473  O   VAL    32      49.693  26.282  57.520  1.00  0.00           O
ATOM    474  N   PHE    33      49.684  26.206  55.339  1.00  0.00           N
ATOM    475  H   PHE    33      49.328  25.727  54.525  1.00  0.00           H
ATOM    476  CA  PHE    33      49.971  27.619  55.121  1.00  0.00           C
ATOM    477  HA  PHE    33      50.872  27.995  55.607  1.00  0.00           H
ATOM    478  CB  PHE    33      50.145  27.932  53.611  1.00  0.00           C
ATOM    479  HB2 PHE    33      49.258  27.600  53.073  1.00  0.00           H
ATOM    480  HB3 PHE    33      50.175  29.016  53.504  1.00  0.00           H
ATOM    481  CG  PHE    33      51.449  27.415  53.073  1.00  0.00           C
ATOM    482  CD1 PHE    33      51.478  26.451  52.014  1.00  0.00           C
ATOM    483  HD1 PHE    33      50.561  25.962  51.721  1.00  0.00           H
ATOM    484  CE1 PHE    33      52.689  26.111  51.445  1.00  0.00           C
ATOM    485  HE1 PHE    33      52.796  25.464  50.587  1.00  0.00           H
ATOM    486  CZ  PHE    33      53.862  26.777  51.888  1.00  0.00           C
ATOM    487  HZ  PHE    33      54.833  26.595  51.450  1.00  0.00           H
ATOM    488  CE2 PHE    33      53.931  27.605  52.990  1.00  0.00           C
ATOM    489  HE2 PHE    33      54.808  28.086  53.395  1.00  0.00           H
ATOM    490  CD2 PHE    33      52.691  27.947  53.567  1.00  0.00           C
ATOM    491  HD2 PHE    33      52.661  28.754  54.285  1.00  0.00           H
ATOM    492  C   PHE    33      48.812  28.419  55.651  1.00  0.00           C
ATOM    493  O   PHE    33      47.667  27.988  55.595  1.00  0.00           O
ATOM    494  N   VAL    34      49.063  29.701  55.935  1.00  0.00           N
ATOM    495  H   VAL    34      50.036  29.954  55.848  1.00  0.00           H
ATOM    496  CA  VAL    34      48.007  30.736  55.997  1.00  0.00           C
ATOM    497  HA  VAL    34      47.037  30.338  56.292  1.00  0.00           H
ATOM    498  CB  VAL    34      48.536  31.939  56.820  1.00  0.00           C
ATOM    499  HB  VAL    34      49.512  32.207  56.416  1.00  0.00           H
ATOM    500  CG1 VAL    34      47.545  33.172  56.866  1.00  0.00           C
ATOM    501 HG11 VAL    34      46.564  32.839  57.203  1.00  0.00           H
ATOM    502 HG12 VAL    34      48.050  33.943  57.448  1.00  0.00           H
ATOM    503 HG13 VAL    34      47.381  33.480  55.834  1.00  0.00           H
ATOM    504  CG2 VAL    34      48.919  31.465  58.226  1.00  0.00           C
ATOM    505 HG21 VAL    34      48.093  31.111  58.843  1.00  0.00           H
ATOM    506 HG22 VAL    34      49.742  30.757  58.131  1.00  0.00           H
ATOM    507 HG23 VAL    34      49.398  32.240  58.824  1.00  0.00           H
ATOM    508  C   VAL    34      47.850  31.137  54.533  1.00  0.00           C
ATOM    509  O   VAL    34      48.783  31.438  53.812  1.00  0.00           O
ATOM    510  N   ILE    35      46.588  31.184  54.075  1.00  0.00           N
ATOM    511  H   ILE    35      45.808  31.168  54.719  1.00  0.00           H
ATOM    512  CA  ILE    35      46.076  31.493  52.685  1.00  0.00           C
ATOM    513  HA  ILE    35      46.924  31.667  52.022  1.00  0.00           H
ATOM    514  CB  ILE    35      45.359  30.244  52.148  1.00  0.00           C
ATOM    515  HB  ILE    35      45.003  30.611  51.186  1.00  0.00           H
ATOM    516  CG2 ILE    35      46.533  29.206  51.906  1.00  0.00           C
ATOM    517 HG21 ILE    35      46.858  28.695  52.813  1.00  0.00           H
ATOM    518 HG22 ILE    35      46.272  28.481  51.135  1.00  0.00           H
ATOM    519 HG23 ILE    35      47.391  29.812  51.612  1.00  0.00           H
ATOM    520  CG1 ILE    35      44.108  29.752  52.883  1.00  0.00           C
ATOM    521 HG12 ILE    35      44.384  29.587  53.925  1.00  0.00           H
ATOM    522 HG13 ILE    35      43.331  30.515  52.837  1.00  0.00           H
ATOM    523  CD1 ILE    35      43.582  28.418  52.351  1.00  0.00           C
ATOM    524 HD11 ILE    35      43.192  28.447  51.334  1.00  0.00           H
ATOM    525 HD12 ILE    35      44.419  27.727  52.461  1.00  0.00           H
ATOM    526 HD13 ILE    35      42.785  27.998  52.965  1.00  0.00           H
ATOM    527  C   ILE    35      45.228  32.712  52.554  1.00  0.00           C
ATOM    528  O   ILE    35      44.617  33.061  53.588  1.00  0.00           O
ATOM    529  N   ARG    36      45.236  33.364  51.395  1.00  0.00           N
ATOM    530  H   ARG    36      46.021  33.259  50.766  1.00  0.00           H
ATOM    531  CA  ARG    36      44.151  34.338  51.011  1.00  0.00           C
ATOM    532  HA  ARG    36      43.246  34.100  51.571  1.00  0.00           H
ATOM    533  CB  ARG    36      44.502  35.693  51.286  1.00  0.00           C
ATOM    534  HB2 ARG    36      45.308  36.065  50.656  1.00  0.00           H
ATOM    535  HB3 ARG    36      43.660  36.263  50.895  1.00  0.00           H
ATOM    536  CG  ARG    36      44.762  36.203  52.741  1.00  0.00           C
ATOM    537  HG2 ARG    36      45.669  35.736  53.126  1.00  0.00           H
ATOM    538  HG3 ARG    36      45.163  37.216  52.698  1.00  0.00           H
ATOM    539  CD  ARG    36      43.411  36.078  53.545  1.00  0.00           C
ATOM    540  HD2 ARG    36      43.399  35.041  53.879  1.00  0.00           H
ATOM    541  HD3 ARG    36      43.566  36.647  54.462  1.00  0.00           H
ATOM    542  NE  ARG    36      42.161  36.374  52.916  1.00  0.00           N
ATOM    543  HE  ARG    36      41.712  35.587  52.467  1.00  0.00           H
ATOM    544  CZ  ARG    36      41.499  37.520  53.078  1.00  0.00           C
ATOM    545  NH1 ARG    36      40.458  37.765  52.393  1.00  0.00           N
ATOM    546 HH11 ARG    36      40.020  37.027  51.863  1.00  0.00           H
ATOM    547 HH12 ARG    36      39.966  38.632  52.555  1.00  0.00           H
ATOM    548  NH2 ARG    36      41.930  38.505  53.782  1.00  0.00           N
ATOM    549 HH21 ARG    36      42.739  38.438  54.382  1.00  0.00           H
ATOM    550 HH22 ARG    36      41.404  39.367  53.780  1.00  0.00           H
ATOM    551  C   ARG    36      43.755  34.188  49.490  1.00  0.00           C
ATOM    552  O   ARG    36      44.525  33.829  48.600  1.00  0.00           O
ATOM    553  N   GLH    37      42.524  34.493  49.226  1.00  0.00           N
ATOM    554  H   GLH    37      41.936  34.739  50.010  1.00  0.00           H
ATOM    555  CA  GLH    37      41.783  34.438  48.039  1.00  0.00           C
ATOM    556  HA  GLH    37      40.725  34.324  48.274  1.00  0.00           H
ATOM    557  CB  GLH    37      41.958  35.797  47.198  1.00  0.00           C
ATOM    558  HB2 GLH    37      41.202  35.855  46.415  1.00  0.00           H
ATOM    559  HB3 GLH    37      41.594  36.634  47.793  1.00  0.00           H
ATOM    560  CG  GLH    37      43.347  36.201  46.711  1.00  0.00           C
ATOM    561  HG2 GLH    37      43.974  35.315  46.609  1.00  0.00           H
ATOM    562  HG3 GLH    37      43.241  36.385  45.642  1.00  0.00           H
ATOM    563  CD  GLH    37      44.082  37.322  47.417  1.00  0.00           C
ATOM    564  OE1 GLH    37      44.284  37.232  48.618  1.00  0.00           O
ATOM    565  OE2 GLH    37      44.465  38.371  46.709  1.00  0.00           O
ATOM    566  HE2 GLH    37      44.385  38.165  45.775  1.00  0.00           H
ATOM    567  C   GLH    37      41.935  33.078  47.292  1.00  0.00           C
ATOM    568  O   GLH    37      42.239  33.122  46.061  1.00  0.00           O
ATOM    569  N   PRO    38      41.781  31.894  48.026  1.00  0.00           N
ATOM    570  CD  PRO    38      41.427  31.783  49.445  1.00  0.00           C
ATOM    571  HD2 PRO    38      40.607  32.345  49.891  1.00  0.00           H
ATOM    572  HD3 PRO    38      42.272  32.033  50.086  1.00  0.00           H
ATOM    573  CG  PRO    38      41.125  30.266  49.678  1.00  0.00           C
ATOM    574  HG2 PRO    38      40.100  29.976  49.445  1.00  0.00           H
ATOM    575  HG3 PRO    38      41.373  30.087  50.725  1.00  0.00           H
ATOM    576  CB  PRO    38      41.976  29.607  48.679  1.00  0.00           C
ATOM    577  HB2 PRO    38      41.660  28.600  48.409  1.00  0.00           H
ATOM    578  HB3 PRO    38      42.966  29.524  49.126  1.00  0.00           H
ATOM    579  CA  PRO    38      41.991  30.559  47.451  1.00  0.00           C
ATOM    580  HA  PRO    38      42.998  30.580  47.032  1.00  0.00           H
ATOM    581  C   PRO    38      40.999  30.150  46.387  1.00  0.00           C
ATOM    582  O   PRO    38      39.881  29.576  46.606  1.00  0.00           O
ATOM    583  N   PHE    39      41.318  30.512  45.140  1.00  0.00           N
ATOM    584  H   PHE    39      42.143  31.088  45.047  1.00  0.00           H
ATOM    585  CA  PHE    39      40.467  30.487  43.954  1.00  0.00           C
ATOM    586  HA  PHE    39      39.416  30.496  44.243  1.00  0.00           H
ATOM    587  CB  PHE    39      40.746  31.652  42.942  1.00  0.00           C
ATOM    588  HB2 PHE    39      39.941  31.715  42.210  1.00  0.00           H
ATOM    589  HB3 PHE    39      40.751  32.556  43.551  1.00  0.00           H
ATOM    590  CG  PHE    39      42.076  31.694  42.185  1.00  0.00           C
ATOM    591  CD1 PHE    39      42.045  31.353  40.818  1.00  0.00           C
ATOM    592  HD1 PHE    39      41.106  31.000  40.417  1.00  0.00           H
ATOM    593  CE1 PHE    39      43.150  31.501  39.943  1.00  0.00           C
ATOM    594  HE1 PHE    39      43.088  31.113  38.937  1.00  0.00           H
ATOM    595  CZ  PHE    39      44.415  31.985  40.464  1.00  0.00           C
ATOM    596  HZ  PHE    39      45.344  32.112  39.929  1.00  0.00           H
ATOM    597  CE2 PHE    39      44.442  32.253  41.854  1.00  0.00           C
ATOM    598  HE2 PHE    39      45.323  32.684  42.306  1.00  0.00           H
ATOM    599  CD2 PHE    39      43.314  32.135  42.729  1.00  0.00           C
ATOM    600  HD2 PHE    39      43.432  32.262  43.795  1.00  0.00           H
ATOM    601  C   PHE    39      40.657  29.094  43.241  1.00  0.00           C
ATOM    602  O   PHE    39      41.776  28.676  42.930  1.00  0.00           O
ATOM    603  N   ILE    40      39.640  28.327  42.924  1.00  0.00           N
ATOM    604  H   ILE    40      38.782  28.861  42.942  1.00  0.00           H
ATOM    605  CA  ILE    40      39.645  27.198  41.952  1.00  0.00           C
ATOM    606  HA  ILE    40      40.437  26.474  42.146  1.00  0.00           H
ATOM    607  CB  ILE    40      38.246  26.520  42.101  1.00  0.00           C
ATOM    608  HB  ILE    40      37.472  27.248  41.858  1.00  0.00           H
ATOM    609  CG2 ILE    40      38.021  25.382  41.198  1.00  0.00           C
ATOM    610 HG21 ILE    40      37.677  25.828  40.265  1.00  0.00           H
ATOM    611 HG22 ILE    40      39.005  24.929  41.077  1.00  0.00           H
ATOM    612 HG23 ILE    40      37.339  24.709  41.719  1.00  0.00           H
ATOM    613  CG1 ILE    40      38.102  26.078  43.593  1.00  0.00           C
ATOM    614 HG12 ILE    40      37.858  26.898  44.270  1.00  0.00           H
ATOM    615 HG13 ILE    40      37.354  25.286  43.639  1.00  0.00           H
ATOM    616  CD1 ILE    40      39.427  25.473  44.149  1.00  0.00           C
ATOM    617 HD11 ILE    40      39.121  25.042  45.104  1.00  0.00           H
ATOM    618 HD12 ILE    40      39.907  24.765  43.474  1.00  0.00           H
ATOM    619 HD13 ILE    40      40.143  26.265  44.365  1.00  0.00           H
ATOM    620  C   ILE    40      39.751  27.719  40.472  1.00  0.00           C
ATOM    621  O   ILE    40      39.062  28.571  40.038  1.00  0.00           O
ATOM    622  N   SER    41      40.613  27.025  39.742  1.00  0.00           N
ATOM    623  H   SER    41      41.133  26.280  40.183  1.00  0.00           H
ATOM    624  CA  SER    41      40.727  27.032  38.300  1.00  0.00           C
ATOM    625  HA  SER    41      39.936  27.647  37.871  1.00  0.00           H
ATOM    626  CB  SER    41      41.980  27.839  37.995  1.00  0.00           C
ATOM    627  HB2 SER    41      41.958  28.823  38.462  1.00  0.00           H
ATOM    628  HB3 SER    41      42.844  27.368  38.465  1.00  0.00           H
ATOM    629  OG  SER    41      42.244  27.852  36.608  1.00  0.00           O
ATOM    630  HG  SER    41      42.376  28.767  36.351  1.00  0.00           H
ATOM    631  C   SER    41      40.633  25.630  37.805  1.00  0.00           C
ATOM    632  O   SER    41      41.293  24.719  38.410  1.00  0.00           O
ATOM    633  N   CYX    42      39.959  25.278  36.734  1.00  0.00           N
ATOM    634  H   CYX    42      39.546  25.996  36.154  1.00  0.00           H
ATOM    635  CA  CYX    42      39.961  23.932  36.128  1.00  0.00           C
ATOM    636  HA  CYX    42      40.577  23.293  36.760  1.00  0.00           H
ATOM    637  CB  CYX    42      38.535  23.358  36.008  1.00  0.00           C
ATOM    638  HB2 CYX    42      37.872  23.935  35.364  1.00  0.00           H
ATOM    639  HB3 CYX    42      38.573  22.350  35.593  1.00  0.00           H
ATOM    640  SG  CYX    42      37.814  23.094  37.628  1.00  0.00           S
ATOM    641  C   CYX    42      40.717  24.010  34.804  1.00  0.00           C
ATOM    642  O   CYX    42      41.027  25.045  34.175  1.00  0.00           O
ATOM    643  N   SER    43      40.921  22.766  34.320  1.00  0.00           N
ATOM    644  H   SER    43      40.598  21.967  34.846  1.00  0.00           H
ATOM    645  CA  SER    43      41.393  22.433  33.006  1.00  0.00           C
ATOM    646  HA  SER    43      41.323  23.319  32.375  1.00  0.00           H
ATOM    647  CB  SER    43      42.834  21.830  33.133  1.00  0.00           C
ATOM    648  HB2 SER    43      43.247  21.744  32.128  1.00  0.00           H
ATOM    649  HB3 SER    43      43.522  22.506  33.641  1.00  0.00           H
ATOM    650  OG  SER    43      42.700  20.596  33.831  1.00  0.00           O
ATOM    651  HG  SER    43      42.406  20.747  34.732  1.00  0.00           H
ATOM    652  C   SER    43      40.385  21.348  32.490  1.00  0.00           C
ATOM    653  O   SER    43      39.537  20.885  33.249  1.00  0.00           O
ATOM    654  N   HID    44      40.681  20.785  31.310  1.00  0.00           N
ATOM    655  H   HID    44      41.132  21.418  30.666  1.00  0.00           H
ATOM    656  CA  HID    44      39.867  19.725  30.703  1.00  0.00           C
ATOM    657  HA  HID    44      38.840  19.990  30.951  1.00  0.00           H
ATOM    658  CB  HID    44      39.959  19.906  29.166  1.00  0.00           C
ATOM    659  HB2 HID    44      39.142  19.448  28.608  1.00  0.00           H
ATOM    660  HB3 HID    44      39.871  20.953  28.879  1.00  0.00           H
ATOM    661  CG  HID    44      41.267  19.434  28.505  1.00  0.00           C
ATOM    662  ND1 HID    44      41.414  19.260  27.150  1.00  0.00           N
ATOM    663  HD1 HID    44      40.644  19.192  26.498  1.00  0.00           H
ATOM    664  CE1 HID    44      42.745  18.964  26.909  1.00  0.00           C
ATOM    665  HE1 HID    44      43.234  18.768  25.967  1.00  0.00           H
ATOM    666  NE2 HID    44      43.424  18.935  28.061  1.00  0.00           N
ATOM    667  CD2 HID    44      42.524  19.269  29.010  1.00  0.00           C
ATOM    668  HD2 HID    44      42.784  19.431  30.045  1.00  0.00           H
ATOM    669  C   HID    44      40.114  18.233  31.152  1.00  0.00           C
ATOM    670  O   HID    44      39.610  17.201  30.683  1.00  0.00           O
ATOM    671  N   LEU    45      40.998  18.132  32.165  1.00  0.00           N
ATOM    672  H   LEU    45      41.324  19.038  32.472  1.00  0.00           H
ATOM    673  CA  LEU    45      41.509  16.989  32.786  1.00  0.00           C
ATOM    674  HA  LEU    45      41.027  16.084  32.415  1.00  0.00           H
ATOM    675  CB  LEU    45      43.017  16.863  32.561  1.00  0.00           C
ATOM    676  HB2 LEU    45      43.418  17.864  32.716  1.00  0.00           H
ATOM    677  HB3 LEU    45      43.484  16.234  33.320  1.00  0.00           H
ATOM    678  CG  LEU    45      43.200  16.379  31.114  1.00  0.00           C
ATOM    679  HG  LEU    45      42.521  16.849  30.402  1.00  0.00           H
ATOM    680  CD1 LEU    45      44.627  16.778  30.737  1.00  0.00           C
ATOM    681 HD11 LEU    45      44.756  17.860  30.686  1.00  0.00           H
ATOM    682 HD12 LEU    45      45.311  16.348  31.470  1.00  0.00           H
ATOM    683 HD13 LEU    45      44.890  16.514  29.713  1.00  0.00           H
ATOM    684  CD2 LEU    45      42.907  14.916  30.939  1.00  0.00           C
ATOM    685 HD21 LEU    45      41.854  14.663  30.812  1.00  0.00           H
ATOM    686 HD22 LEU    45      43.361  14.642  29.987  1.00  0.00           H
ATOM    687 HD23 LEU    45      43.518  14.275  31.574  1.00  0.00           H
ATOM    688  C   LEU    45      41.173  16.909  34.304  1.00  0.00           C
ATOM    689  O   LEU    45      40.571  15.896  34.732  1.00  0.00           O
ATOM    690  N   GLU    46      41.534  17.930  35.069  1.00  0.00           N
ATOM    691  H   GLU    46      41.967  18.650  34.508  1.00  0.00           H
ATOM    692  CA  GLU    46      41.412  18.087  36.547  1.00  0.00           C
ATOM    693  HA  GLU    46      40.564  17.679  37.099  1.00  0.00           H
ATOM    694  CB  GLU    46      42.701  17.428  37.095  1.00  0.00           C
ATOM    695  HB2 GLU    46      42.634  17.430  38.184  1.00  0.00           H
ATOM    696  HB3 GLU    46      42.575  16.414  36.715  1.00  0.00           H
ATOM    697  CG  GLU    46      44.106  17.989  36.743  1.00  0.00           C
ATOM    698  HG2 GLU    46      44.247  18.218  35.686  1.00  0.00           H
ATOM    699  HG3 GLU    46      44.139  18.890  37.356  1.00  0.00           H
ATOM    700  CD  GLU    46      45.295  17.024  37.060  1.00  0.00           C
ATOM    701  OE1 GLU    46      46.500  17.418  36.898  1.00  0.00           O
ATOM    702  OE2 GLU    46      45.110  15.805  37.246  1.00  0.00           O
ATOM    703  C   GLU    46      41.346  19.519  36.987  1.00  0.00           C
ATOM    704  O   GLU    46      41.539  20.468  36.164  1.00  0.00           O
ATOM    705  N   CYX    47      41.153  19.841  38.253  1.00  0.00           N
ATOM    706  H   CYX    47      41.014  19.133  38.960  1.00  0.00           H
ATOM    707  CA  CYX    47      41.215  21.207  38.711  1.00  0.00           C
ATOM    708  HA  CYX    47      41.401  21.968  37.953  1.00  0.00           H
ATOM    709  CB  CYX    47      39.847  21.692  39.232  1.00  0.00           C
ATOM    710  HB2 CYX    47      39.621  21.129  40.138  1.00  0.00           H
ATOM    711  HB3 CYX    47      39.946  22.766  39.391  1.00  0.00           H
ATOM    712  SG  CYX    47      38.424  21.266  38.275  1.00  0.00           S
ATOM    713  C   CYX    47      42.315  21.440  39.812  1.00  0.00           C
ATOM    714  O   CYX    47      42.875  20.516  40.377  1.00  0.00           O
ATOM    715  N   ARG    48      42.638  22.733  40.010  1.00  0.00           N
ATOM    716  H   ARG    48      42.085  23.454  39.569  1.00  0.00           H
ATOM    717  CA  ARG    48      43.555  23.190  41.055  1.00  0.00           C
ATOM    718  HA  ARG    48      43.784  22.411  41.783  1.00  0.00           H
ATOM    719  CB  ARG    48      44.829  23.616  40.426  1.00  0.00           C
ATOM    720  HB2 ARG    48      44.471  24.365  39.720  1.00  0.00           H
ATOM    721  HB3 ARG    48      45.453  24.153  41.140  1.00  0.00           H
ATOM    722  CG  ARG    48      45.678  22.452  39.754  1.00  0.00           C
ATOM    723  HG2 ARG    48      45.654  21.565  40.389  1.00  0.00           H
ATOM    724  HG3 ARG    48      45.172  22.231  38.814  1.00  0.00           H
ATOM    725  CD  ARG    48      47.176  22.987  39.433  1.00  0.00           C
ATOM    726  HD2 ARG    48      47.546  22.329  38.647  1.00  0.00           H
ATOM    727  HD3 ARG    48      47.107  23.971  38.970  1.00  0.00           H
ATOM    728  NE  ARG    48      48.013  22.963  40.536  1.00  0.00           N
ATOM    729  HE  ARG    48      48.212  23.886  40.893  1.00  0.00           H
ATOM    730  CZ  ARG    48      48.517  21.963  41.213  1.00  0.00           C
ATOM    731  NH1 ARG    48      49.362  22.235  42.142  1.00  0.00           N
ATOM    732 HH11 ARG    48      49.583  23.187  42.400  1.00  0.00           H
ATOM    733 HH12 ARG    48      49.878  21.499  42.604  1.00  0.00           H
ATOM    734  NH2 ARG    48      48.327  20.665  41.010  1.00  0.00           N
ATOM    735 HH21 ARG    48      47.651  20.393  40.310  1.00  0.00           H
ATOM    736 HH22 ARG    48      48.914  19.901  41.313  1.00  0.00           H
ATOM    737  C   ARG    48      43.017  24.280  41.905  1.00  0.00           C
ATOM    738  O   ARG    48      42.450  25.265  41.448  1.00  0.00           O
ATOM    739  N   THR    49      43.065  24.064  43.234  1.00  0.00           N
ATOM    740  H   THR    49      43.422  23.177  43.561  1.00  0.00           H
ATOM    741  CA  THR    49      43.075  25.188  44.159  1.00  0.00           C
ATOM    742  HA  THR    49      42.216  25.841  44.004  1.00  0.00           H
ATOM    743  CB  THR    49      42.881  24.655  45.552  1.00  0.00           C
ATOM    744  HB  THR    49      43.721  24.033  45.860  1.00  0.00           H
ATOM    745  CG2 THR    49      42.605  25.749  46.519  1.00  0.00           C
ATOM    746 HG21 THR    49      43.233  26.624  46.350  1.00  0.00           H
ATOM    747 HG22 THR    49      41.596  26.152  46.438  1.00  0.00           H
ATOM    748 HG23 THR    49      42.663  25.379  47.543  1.00  0.00           H
ATOM    749  OG1 THR    49      41.675  23.910  45.653  1.00  0.00           O
ATOM    750  HG1 THR    49      41.583  24.067  46.595  1.00  0.00           H
ATOM    751  C   THR    49      44.392  26.062  44.099  1.00  0.00           C
ATOM    752  O   THR    49      45.456  25.803  44.707  1.00  0.00           O
ATOM    753  N   PHE    50      44.382  27.124  43.366  1.00  0.00           N
ATOM    754  H   PHE    50      43.452  27.428  43.111  1.00  0.00           H
ATOM    755  CA  PHE    50      45.373  28.211  43.412  1.00  0.00           C
ATOM    756  HA  PHE    50      46.286  27.685  43.689  1.00  0.00           H
ATOM    757  CB  PHE    50      45.324  28.926  42.075  1.00  0.00           C
ATOM    758  HB2 PHE    50      44.283  29.214  41.924  1.00  0.00           H
ATOM    759  HB3 PHE    50      45.878  29.863  42.135  1.00  0.00           H
ATOM    760  CG  PHE    50      45.928  28.198  40.885  1.00  0.00           C
ATOM    761  CD1 PHE    50      45.208  27.257  40.193  1.00  0.00           C
ATOM    762  HD1 PHE    50      44.259  26.847  40.507  1.00  0.00           H
ATOM    763  CE1 PHE    50      45.779  26.704  39.023  1.00  0.00           C
ATOM    764  HE1 PHE    50      45.150  26.078  38.405  1.00  0.00           H
ATOM    765  CZ  PHE    50      47.070  27.125  38.614  1.00  0.00           C
ATOM    766  HZ  PHE    50      47.452  26.662  37.715  1.00  0.00           H
ATOM    767  CE2 PHE    50      47.832  27.932  39.413  1.00  0.00           C
ATOM    768  HE2 PHE    50      48.820  28.210  39.079  1.00  0.00           H
ATOM    769  CD2 PHE    50      47.261  28.466  40.563  1.00  0.00           C
ATOM    770  HD2 PHE    50      47.804  29.283  41.018  1.00  0.00           H
ATOM    771  C   PHE    50      45.087  29.112  44.590  1.00  0.00           C
ATOM    772  O   PHE    50      44.078  29.051  45.284  1.00  0.00           O
ATOM    773  N   PHE    51      46.118  29.854  44.958  1.00  0.00           N
ATOM    774  H   PHE    51      47.027  29.738  44.535  1.00  0.00           H
ATOM    775  CA  PHE    51      46.122  30.772  46.181  1.00  0.00           C
ATOM    776  HA  PHE    51      45.202  31.355  46.166  1.00  0.00           H
ATOM    777  CB  PHE    51      46.028  29.939  47.480  1.00  0.00           C
ATOM    778  HB2 PHE    51      45.977  30.718  48.240  1.00  0.00           H
ATOM    779  HB3 PHE    51      45.062  29.460  47.643  1.00  0.00           H
ATOM    780  CG  PHE    51      47.195  29.053  47.728  1.00  0.00           C
ATOM    781  CD1 PHE    51      48.031  29.414  48.795  1.00  0.00           C
ATOM    782  HD1 PHE    51      47.938  30.343  49.337  1.00  0.00           H
ATOM    783  CE1 PHE    51      49.089  28.539  49.203  1.00  0.00           C
ATOM    784  HE1 PHE    51      49.853  28.868  49.893  1.00  0.00           H
ATOM    785  CZ  PHE    51      49.348  27.326  48.418  1.00  0.00           C
ATOM    786  HZ  PHE    51      50.238  26.752  48.630  1.00  0.00           H
ATOM    787  CE2 PHE    51      48.467  26.973  47.379  1.00  0.00           C
ATOM    788  HE2 PHE    51      48.575  26.032  46.861  1.00  0.00           H
ATOM    789  CD2 PHE    51      47.422  27.807  47.041  1.00  0.00           C
ATOM    790  HD2 PHE    51      46.692  27.493  46.309  1.00  0.00           H
ATOM    791  C   PHE    51      47.231  31.642  46.285  1.00  0.00           C
ATOM    792  O   PHE    51      48.329  31.338  45.839  1.00  0.00           O
ATOM    793  N   LEU    52      47.011  32.818  46.967  1.00  0.00           N
ATOM    794  H   LEU    52      46.078  33.115  47.216  1.00  0.00           H
ATOM    795  CA  LEU    52      48.074  33.654  47.439  1.00  0.00           C
ATOM    796  HA  LEU    52      48.951  33.449  46.826  1.00  0.00           H
ATOM    797  CB  LEU    52      47.627  35.083  47.227  1.00  0.00           C
ATOM    798  HB2 LEU    52      46.728  35.345  47.785  1.00  0.00           H
ATOM    799  HB3 LEU    52      48.473  35.632  47.641  1.00  0.00           H
ATOM    800  CG  LEU    52      47.522  35.615  45.807  1.00  0.00           C
ATOM    801  HG  LEU    52      46.594  35.270  45.349  1.00  0.00           H
ATOM    802  CD1 LEU    52      47.480  37.164  45.830  1.00  0.00           C
ATOM    803 HD11 LEU    52      48.482  37.510  46.082  1.00  0.00           H
ATOM    804 HD12 LEU    52      47.081  37.536  44.887  1.00  0.00           H
ATOM    805 HD13 LEU    52      46.797  37.400  46.648  1.00  0.00           H
ATOM    806  CD2 LEU    52      48.696  35.338  44.952  1.00  0.00           C
ATOM    807 HD21 LEU    52      48.452  34.325  44.635  1.00  0.00           H
ATOM    808 HD22 LEU    52      48.737  36.010  44.095  1.00  0.00           H
ATOM    809 HD23 LEU    52      49.687  35.297  45.402  1.00  0.00           H
ATOM    810  C   LEU    52      48.477  33.319  48.884  1.00  0.00           C
ATOM    811  O   LEU    52      47.603  33.367  49.791  1.00  0.00           O
ATOM    812  N   THR    53      49.756  33.100  49.164  1.00  0.00           N
ATOM    813  H   THR    53      50.349  32.981  48.355  1.00  0.00           H
ATOM    814  CA  THR    53      50.362  32.950  50.481  1.00  0.00           C
ATOM    815  HA  THR    53      49.558  33.180  51.179  1.00  0.00           H
ATOM    816  CB  THR    53      50.824  31.474  50.711  1.00  0.00           C
ATOM    817  HB  THR    53      49.946  30.835  50.603  1.00  0.00           H
ATOM    818  CG2 THR    53      51.924  30.886  49.883  1.00  0.00           C
ATOM    819 HG21 THR    53      52.074  29.836  50.133  1.00  0.00           H
ATOM    820 HG22 THR    53      51.806  30.970  48.803  1.00  0.00           H
ATOM    821 HG23 THR    53      52.909  31.264  50.156  1.00  0.00           H
ATOM    822  OG1 THR    53      51.194  31.373  52.051  1.00  0.00           O
ATOM    823  HG1 THR    53      50.428  31.199  52.604  1.00  0.00           H
ATOM    824  C   THR    53      51.505  33.899  50.891  1.00  0.00           C
ATOM    825  O   THR    53      52.344  34.235  50.135  1.00  0.00           O
ATOM    826  N   GLN    54      51.428  34.283  52.162  1.00  0.00           N
ATOM    827  H   GLN    54      50.592  34.128  52.706  1.00  0.00           H
ATOM    828  CA  GLN    54      52.624  34.897  52.841  1.00  0.00           C
ATOM    829  HA  GLN    54      53.097  35.663  52.225  1.00  0.00           H
ATOM    830  CB  GLN    54      52.110  35.706  54.084  1.00  0.00           C
ATOM    831  HB2 GLN    54      51.531  34.988  54.666  1.00  0.00           H
ATOM    832  HB3 GLN    54      52.914  36.081  54.716  1.00  0.00           H
ATOM    833  CG  GLN    54      51.051  36.901  53.753  1.00  0.00           C
ATOM    834  HG2 GLN    54      50.243  36.450  53.177  1.00  0.00           H
ATOM    835  HG3 GLN    54      50.669  37.200  54.729  1.00  0.00           H
ATOM    836  CD  GLN    54      51.563  38.183  53.054  1.00  0.00           C
ATOM    837  OE1 GLN    54      52.689  38.326  52.656  1.00  0.00           O
ATOM    838  NE2 GLN    54      50.681  39.182  52.937  1.00  0.00           N
ATOM    839 HE21 GLN    54      49.762  39.055  53.335  1.00  0.00           H
ATOM    840 HE22 GLN    54      51.066  40.075  52.662  1.00  0.00           H
ATOM    841  C   GLN    54      53.707  33.908  53.317  1.00  0.00           C
ATOM    842  O   GLN    54      54.751  34.346  53.666  1.00  0.00           O
ATOM    843  N   GLY    55      53.522  32.589  53.274  1.00  0.00           N
ATOM    844  H   GLY    55      52.625  32.235  52.974  1.00  0.00           H
ATOM    845  CA  GLY    55      54.549  31.605  53.627  1.00  0.00           C
ATOM    846  HA2 GLY    55      54.443  30.695  53.035  1.00  0.00           H
ATOM    847  HA3 GLY    55      55.541  31.946  53.336  1.00  0.00           H
ATOM    848  C   GLY    55      54.597  31.291  55.053  1.00  0.00           C
ATOM    849  O   GLY    55      55.337  30.319  55.329  1.00  0.00           O
ATOM    850  N   ALA    56      54.010  31.977  56.043  1.00  0.00           N
ATOM    851  H   ALA    56      53.327  32.671  55.771  1.00  0.00           H
ATOM    852  CA  ALA    56      53.700  31.455  57.361  1.00  0.00           C
ATOM    853  HA  ALA    56      54.663  31.252  57.827  1.00  0.00           H
ATOM    854  CB  ALA    56      53.159  32.778  58.030  1.00  0.00           C
ATOM    855  HB1 ALA    56      52.263  33.168  57.546  1.00  0.00           H
ATOM    856  HB2 ALA    56      52.834  32.559  59.047  1.00  0.00           H
ATOM    857  HB3 ALA    56      53.901  33.567  58.146  1.00  0.00           H
ATOM    858  C   ALA    56      52.714  30.259  57.451  1.00  0.00           C
ATOM    859  O   ALA    56      51.854  30.135  56.560  1.00  0.00           O
ATOM    860  N   LEU    57      52.879  29.393  58.455  1.00  0.00           N
ATOM    861  H   LEU    57      53.461  29.579  59.259  1.00  0.00           H
ATOM    862  CA  LEU    57      51.872  28.330  58.718  1.00  0.00           C
ATOM    863  HA  LEU    57      51.385  28.050  57.783  1.00  0.00           H
ATOM    864  CB  LEU    57      52.608  27.069  59.298  1.00  0.00           C
ATOM    865  HB2 LEU    57      53.144  27.272  60.226  1.00  0.00           H
ATOM    866  HB3 LEU    57      51.883  26.321  59.618  1.00  0.00           H
ATOM    867  CG  LEU    57      53.585  26.352  58.368  1.00  0.00           C
ATOM    868  HG  LEU    57      54.277  27.083  57.951  1.00  0.00           H
ATOM    869  CD1 LEU    57      54.416  25.303  59.160  1.00  0.00           C
ATOM    870 HD11 LEU    57      55.008  25.830  59.909  1.00  0.00           H
ATOM    871 HD12 LEU    57      53.723  24.608  59.635  1.00  0.00           H
ATOM    872 HD13 LEU    57      55.024  24.710  58.478  1.00  0.00           H
ATOM    873  CD2 LEU    57      52.786  25.689  57.232  1.00  0.00           C
ATOM    874 HD21 LEU    57      52.240  26.501  56.751  1.00  0.00           H
ATOM    875 HD22 LEU    57      53.438  25.189  56.516  1.00  0.00           H
ATOM    876 HD23 LEU    57      52.240  24.874  57.708  1.00  0.00           H
ATOM    877  C   LEU    57      50.800  28.630  59.739  1.00  0.00           C
ATOM    878  O   LEU    57      50.998  29.707  60.409  1.00  0.00           O
ATOM    879  N   LEU    58      49.756  27.861  59.854  1.00  0.00           N
ATOM    880  H   LEU    58      49.817  27.013  59.308  1.00  0.00           H
ATOM    881  CA  LEU    58      48.785  27.835  60.906  1.00  0.00           C
ATOM    882  HA  LEU    58      48.462  28.852  61.129  1.00  0.00           H
ATOM    883  CB  LEU    58      47.597  27.058  60.435  1.00  0.00           C
ATOM    884  HB2 LEU    58      47.906  26.046  60.173  1.00  0.00           H
ATOM    885  HB3 LEU    58      46.855  26.983  61.230  1.00  0.00           H
ATOM    886  CG  LEU    58      46.904  27.679  59.179  1.00  0.00           C
ATOM    887  HG  LEU    58      47.571  27.725  58.318  1.00  0.00           H
ATOM    888  CD1 LEU    58      45.702  26.866  58.727  1.00  0.00           C
ATOM    889 HD11 LEU    58      45.133  27.259  57.884  1.00  0.00           H
ATOM    890 HD12 LEU    58      46.067  25.912  58.346  1.00  0.00           H
ATOM    891 HD13 LEU    58      44.950  26.631  59.480  1.00  0.00           H
ATOM    892  CD2 LEU    58      46.349  29.147  59.564  1.00  0.00           C
ATOM    893 HD21 LEU    58      45.482  28.992  60.207  1.00  0.00           H
ATOM    894 HD22 LEU    58      47.075  29.812  60.031  1.00  0.00           H
ATOM    895 HD23 LEU    58      46.097  29.651  58.630  1.00  0.00           H
ATOM    896  C   LEU    58      49.285  27.303  62.283  1.00  0.00           C
ATOM    897  O   LEU    58      49.881  26.230  62.344  1.00  0.00           O
ATOM    898  N   ASN    59      49.042  28.069  63.381  1.00  0.00           N
ATOM    899  H   ASN    59      48.750  29.027  63.242  1.00  0.00           H
ATOM    900  CA  ASN    59      49.372  27.583  64.745  1.00  0.00           C
ATOM    901  HA  ASN    59      49.047  28.383  65.410  1.00  0.00           H
ATOM    902  CB  ASN    59      48.561  26.374  65.064  1.00  0.00           C
ATOM    903  HB2 ASN    59      48.934  25.612  64.380  1.00  0.00           H
ATOM    904  HB3 ASN    59      48.838  26.063  66.071  1.00  0.00           H
ATOM    905  CG  ASN    59      47.039  26.614  65.005  1.00  0.00           C
ATOM    906  OD1 ASN    59      46.491  27.439  65.718  1.00  0.00           O
ATOM    907  ND2 ASN    59      46.305  25.806  64.224  1.00  0.00           N
ATOM    908 HD21 ASN    59      45.300  25.883  64.167  1.00  0.00           H
ATOM    909 HD22 ASN    59      46.687  25.103  63.608  1.00  0.00           H
ATOM    910  C   ASN    59      50.875  27.414  65.128  1.00  0.00           C
ATOM    911  O   ASN    59      51.176  27.244  66.321  1.00  0.00           O
ATOM    912  N   ASP    60      51.763  27.593  64.156  1.00  0.00           N
ATOM    913  H   ASP    60      51.464  27.554  63.192  1.00  0.00           H
ATOM    914  CA  ASP    60      53.230  27.662  64.455  1.00  0.00           C
ATOM    915  HA  ASP    60      53.449  26.722  64.961  1.00  0.00           H
ATOM    916  CB  ASP    60      54.114  27.565  63.153  1.00  0.00           C
ATOM    917  HB2 ASP    60      54.083  26.533  62.807  1.00  0.00           H
ATOM    918  HB3 ASP    60      53.589  28.256  62.493  1.00  0.00           H
ATOM    919  CG  ASP    60      55.609  27.988  63.247  1.00  0.00           C
ATOM    920  OD1 ASP    60      56.117  28.572  62.267  1.00  0.00           O
ATOM    921  OD2 ASP    60      56.316  27.697  64.286  1.00  0.00           O
ATOM    922  C   ASP    60      53.644  28.964  65.233  1.00  0.00           C
ATOM    923  O   ASP    60      53.263  30.066  64.857  1.00  0.00           O
ATOM    924  N   LYS    61      54.393  28.858  66.296  1.00  0.00           N
ATOM    925  H   LYS    61      54.844  27.982  66.519  1.00  0.00           H
ATOM    926  CA  LYS    61      54.837  30.105  66.983  1.00  0.00           C
ATOM    927  HA  LYS    61      53.976  30.718  67.253  1.00  0.00           H
ATOM    928  CB  LYS    61      55.586  29.695  68.237  1.00  0.00           C
ATOM    929  HB2 LYS    61      54.933  28.958  68.705  1.00  0.00           H
ATOM    930  HB3 LYS    61      56.562  29.253  68.036  1.00  0.00           H
ATOM    931  CG  LYS    61      55.623  30.810  69.190  1.00  0.00           C
ATOM    932  HG2 LYS    61      56.050  31.702  68.731  1.00  0.00           H
ATOM    933  HG3 LYS    61      54.571  31.071  69.313  1.00  0.00           H
ATOM    934  CD  LYS    61      56.309  30.569  70.483  1.00  0.00           C
ATOM    935  HD2 LYS    61      55.749  30.035  71.251  1.00  0.00           H
ATOM    936  HD3 LYS    61      57.152  29.897  70.328  1.00  0.00           H
ATOM    937  CE  LYS    61      56.618  31.887  71.241  1.00  0.00           C
ATOM    938  HE2 LYS    61      56.974  32.694  70.601  1.00  0.00           H
ATOM    939  HE3 LYS    61      55.689  32.289  71.646  1.00  0.00           H
ATOM    940  NZ  LYS    61      57.515  31.563  72.380  1.00  0.00           N
ATOM    941  HZ1 LYS    61      57.063  30.979  73.068  1.00  0.00           H
ATOM    942  HZ2 LYS    61      58.359  31.121  72.042  1.00  0.00           H
ATOM    943  HZ3 LYS    61      57.903  32.326  72.916  1.00  0.00           H
ATOM    944  C   LYS    61      55.703  31.092  66.162  1.00  0.00           C
ATOM    945  O   LYS    61      55.580  32.304  66.240  1.00  0.00           O
ATOM    946  N   HIP    62      56.588  30.611  65.339  1.00  0.00           N
ATOM    947  H   HIP    62      56.662  29.609  65.235  1.00  0.00           H
ATOM    948  CA  HIP    62      57.450  31.410  64.461  1.00  0.00           C
ATOM    949  HA  HIP    62      57.734  32.231  65.118  1.00  0.00           H
ATOM    950  CB  HIP    62      58.698  30.591  64.066  1.00  0.00           C
ATOM    951  HB2 HIP    62      58.396  29.857  63.320  1.00  0.00           H
ATOM    952  HB3 HIP    62      59.445  31.325  63.769  1.00  0.00           H
ATOM    953  CG  HIP    62      59.187  29.699  65.203  1.00  0.00           C
ATOM    954  ND1 HIP    62      59.275  30.028  66.529  1.00  0.00           N
ATOM    955  HD1 HIP    62      59.187  30.946  66.939  1.00  0.00           H
ATOM    956  CE1 HIP    62      59.703  28.964  67.207  1.00  0.00           C
ATOM    957  HE1 HIP    62      59.841  28.893  68.276  1.00  0.00           H
ATOM    958  NE2 HIP    62      59.780  27.937  66.356  1.00  0.00           N
ATOM    959  HE2 HIP    62      60.030  27.004  66.648  1.00  0.00           H
ATOM    960  CD2 HIP    62      59.440  28.339  65.130  1.00  0.00           C
ATOM    961  HD2 HIP    62      59.436  27.735  64.234  1.00  0.00           H
ATOM    962  C   HIP    62      56.749  32.093  63.310  1.00  0.00           C
ATOM    963  O   HIP    62      57.277  32.994  62.585  1.00  0.00           O
ATOM    964  N   SER    63      55.510  31.655  63.080  1.00  0.00           N
ATOM    965  H   SER    63      55.084  30.934  63.644  1.00  0.00           H
ATOM    966  CA  SER    63      54.548  32.192  62.060  1.00  0.00           C
ATOM    967  HA  SER    63      55.105  32.692  61.268  1.00  0.00           H
ATOM    968  CB  SER    63      53.794  31.005  61.413  1.00  0.00           C
ATOM    969  HB2 SER    63      53.234  30.592  62.252  1.00  0.00           H
ATOM    970  HB3 SER    63      53.130  31.409  60.648  1.00  0.00           H
ATOM    971  OG  SER    63      54.651  30.033  60.805  1.00  0.00           O
ATOM    972  HG  SER    63      55.158  29.547  61.460  1.00  0.00           H
ATOM    973  C   SER    63      53.633  33.332  62.569  1.00  0.00           C
ATOM    974  O   SER    63      52.900  33.922  61.775  1.00  0.00           O
ATOM    975  N   ASN    64      53.693  33.653  63.848  1.00  0.00           N
ATOM    976  H   ASN    64      54.565  33.448  64.316  1.00  0.00           H
ATOM    977  CA  ASN    64      52.762  34.574  64.453  1.00  0.00           C
ATOM    978  HA  ASN    64      51.742  34.240  64.266  1.00  0.00           H
ATOM    979  CB  ASN    64      53.035  34.625  65.950  1.00  0.00           C
ATOM    980  HB2 ASN    64      54.102  34.735  66.143  1.00  0.00           H
ATOM    981  HB3 ASN    64      52.496  35.444  66.426  1.00  0.00           H
ATOM    982  CG  ASN    64      52.430  33.371  66.614  1.00  0.00           C
ATOM    983  OD1 ASN    64      51.553  32.649  66.182  1.00  0.00           O
ATOM    984  ND2 ASN    64      53.045  32.957  67.715  1.00  0.00           N
ATOM    985 HD21 ASN    64      52.783  32.035  68.034  1.00  0.00           H
ATOM    986 HD22 ASN    64      53.848  33.472  68.043  1.00  0.00           H
ATOM    987  C   ASN    64      52.743  36.062  64.022  1.00  0.00           C
ATOM    988  O   ASN    64      51.728  36.689  64.172  1.00  0.00           O
ATOM    989  N   GLY    65      53.809  36.521  63.515  1.00  0.00           N
ATOM    990  H   GLY    65      54.652  35.967  63.572  1.00  0.00           H
ATOM    991  CA  GLY    65      54.010  37.862  62.996  1.00  0.00           C
ATOM    992  HA2 GLY    65      54.044  38.410  63.936  1.00  0.00           H
ATOM    993  HA3 GLY    65      54.915  37.792  62.393  1.00  0.00           H
ATOM    994  C   GLY    65      52.894  38.483  62.159  1.00  0.00           C
ATOM    995  O   GLY    65      52.123  37.797  61.469  1.00  0.00           O
ATOM    996  N   THR    66      52.824  39.812  62.147  1.00  0.00           N
ATOM    997  H   THR    66      53.444  40.355  62.731  1.00  0.00           H
ATOM    998  CA  THR    66      52.045  40.651  61.174  1.00  0.00           C
ATOM    999  HA  THR    66      51.185  40.069  60.844  1.00  0.00           H
ATOM   1000  CB  THR    66      51.494  41.980  61.802  1.00  0.00           C
ATOM   1001  HB  THR    66      52.303  42.660  62.070  1.00  0.00           H
ATOM   1002  CG2 THR    66      50.480  42.689  60.935  1.00  0.00           C
ATOM   1003 HG21 THR    66      50.944  42.982  59.994  1.00  0.00           H
ATOM   1004 HG22 THR    66      49.688  41.972  60.714  1.00  0.00           H
ATOM   1005 HG23 THR    66      50.127  43.556  61.494  1.00  0.00           H
ATOM   1006  OG1 THR    66      50.759  41.668  63.004  1.00  0.00           O
ATOM   1007  HG1 THR    66      51.390  41.095  63.447  1.00  0.00           H
ATOM   1008  C   THR    66      52.842  41.152  59.958  1.00  0.00           C
ATOM   1009  O   THR    66      54.011  41.564  60.046  1.00  0.00           O
ATOM   1010  N   VAL    67      52.202  41.096  58.798  1.00  0.00           N
ATOM   1011  H   VAL    67      51.219  40.915  58.940  1.00  0.00           H
ATOM   1012  CA  VAL    67      52.773  41.247  57.422  1.00  0.00           C
ATOM   1013  HA  VAL    67      53.675  41.858  57.418  1.00  0.00           H
ATOM   1014  CB  VAL    67      53.193  39.861  56.859  1.00  0.00           C
ATOM   1015  HB  VAL    67      53.956  39.362  57.457  1.00  0.00           H
ATOM   1016  CG1 VAL    67      52.007  38.940  56.488  1.00  0.00           C
ATOM   1017 HG11 VAL    67      51.544  38.432  57.334  1.00  0.00           H
ATOM   1018 HG12 VAL    67      51.337  39.562  55.895  1.00  0.00           H
ATOM   1019 HG13 VAL    67      52.441  38.106  55.937  1.00  0.00           H
ATOM   1020  CG2 VAL    67      53.869  40.103  55.503  1.00  0.00           C
ATOM   1021 HG21 VAL    67      54.276  39.097  55.400  1.00  0.00           H
ATOM   1022 HG22 VAL    67      53.091  40.322  54.771  1.00  0.00           H
ATOM   1023 HG23 VAL    67      54.681  40.829  55.472  1.00  0.00           H
ATOM   1024  C   VAL    67      51.684  42.021  56.625  1.00  0.00           C
ATOM   1025  O   VAL    67      50.462  41.872  56.840  1.00  0.00           O
ATOM   1026  N   LYS    68      52.170  42.855  55.672  1.00  0.00           N
ATOM   1027  H   LYS    68      53.172  42.970  55.624  1.00  0.00           H
ATOM   1028  CA  LYS    68      51.294  43.625  54.842  1.00  0.00           C
ATOM   1029  HA  LYS    68      50.471  43.790  55.538  1.00  0.00           H
ATOM   1030  CB  LYS    68      51.846  44.924  54.378  1.00  0.00           C
ATOM   1031  HB2 LYS    68      50.978  45.479  54.024  1.00  0.00           H
ATOM   1032  HB3 LYS    68      52.247  45.420  55.261  1.00  0.00           H
ATOM   1033  CG  LYS    68      53.042  44.921  53.396  1.00  0.00           C
ATOM   1034  HG2 LYS    68      53.879  44.297  53.711  1.00  0.00           H
ATOM   1035  HG3 LYS    68      52.693  44.585  52.420  1.00  0.00           H
ATOM   1036  CD  LYS    68      53.632  46.264  53.194  1.00  0.00           C
ATOM   1037  HD2 LYS    68      52.774  46.925  53.076  1.00  0.00           H
ATOM   1038  HD3 LYS    68      54.137  46.543  54.118  1.00  0.00           H
ATOM   1039  CE  LYS    68      54.480  46.361  51.906  1.00  0.00           C
ATOM   1040  HE2 LYS    68      55.157  47.172  52.172  1.00  0.00           H
ATOM   1041  HE3 LYS    68      55.001  45.405  51.872  1.00  0.00           H
ATOM   1042  NZ  LYS    68      53.620  46.645  50.725  1.00  0.00           N
ATOM   1043  HZ1 LYS    68      53.048  45.857  50.456  1.00  0.00           H
ATOM   1044  HZ2 LYS    68      53.077  47.477  50.903  1.00  0.00           H
ATOM   1045  HZ3 LYS    68      54.153  46.862  49.894  1.00  0.00           H
ATOM   1046  C   LYS    68      50.755  42.705  53.773  1.00  0.00           C
ATOM   1047  O   LYS    68      51.485  41.881  53.272  1.00  0.00           O
ATOM   1048  N   ASP    69      49.592  43.079  53.220  1.00  0.00           N
ATOM   1049  H   ASP    69      49.093  43.867  53.607  1.00  0.00           H
ATOM   1050  CA  ASP    69      48.916  42.432  52.101  1.00  0.00           C
ATOM   1051  HA  ASP    69      48.853  41.374  52.356  1.00  0.00           H
ATOM   1052  CB  ASP    69      47.574  43.136  51.738  1.00  0.00           C
ATOM   1053  HB2 ASP    69      47.634  44.200  51.511  1.00  0.00           H
ATOM   1054  HB3 ASP    69      47.227  42.645  50.829  1.00  0.00           H
ATOM   1055  CG  ASP    69      46.475  42.844  52.805  1.00  0.00           C
ATOM   1056  OD1 ASP    69      46.536  41.764  53.471  1.00  0.00           O
ATOM   1057  OD2 ASP    69      45.555  43.662  52.906  1.00  0.00           O
ATOM   1058  C   ASP    69      49.828  42.462  50.818  1.00  0.00           C
ATOM   1059  O   ASP    69      49.927  41.489  50.102  1.00  0.00           O
ATOM   1060  N   ARG    70      50.503  43.610  50.529  1.00  0.00           N
ATOM   1061  H   ARG    70      50.329  44.289  51.257  1.00  0.00           H
ATOM   1062  CA  ARG    70      51.451  43.744  49.373  1.00  0.00           C
ATOM   1063  HA  ARG    70      51.156  42.937  48.702  1.00  0.00           H
ATOM   1064  CB  ARG    70      51.122  45.041  48.632  1.00  0.00           C
ATOM   1065  HB2 ARG    70      50.769  45.818  49.310  1.00  0.00           H
ATOM   1066  HB3 ARG    70      52.042  45.374  48.151  1.00  0.00           H
ATOM   1067  CG  ARG    70      49.988  44.920  47.607  1.00  0.00           C
ATOM   1068  HG2 ARG    70      50.201  44.011  47.045  1.00  0.00           H
ATOM   1069  HG3 ARG    70      49.036  44.774  48.119  1.00  0.00           H
ATOM   1070  CD  ARG    70      49.747  46.190  46.715  1.00  0.00           C
ATOM   1071  HD2 ARG    70      50.415  46.129  45.855  1.00  0.00           H
ATOM   1072  HD3 ARG    70      48.710  46.192  46.381  1.00  0.00           H
ATOM   1073  NE  ARG    70      49.990  47.485  47.380  1.00  0.00           N
ATOM   1074  HE  ARG    70      50.760  48.046  47.042  1.00  0.00           H
ATOM   1075  CZ  ARG    70      49.341  48.080  48.344  1.00  0.00           C
ATOM   1076  NH1 ARG    70      49.752  49.269  48.740  1.00  0.00           N
ATOM   1077 HH11 ARG    70      50.436  49.797  48.217  1.00  0.00           H
ATOM   1078 HH12 ARG    70      49.345  49.753  49.528  1.00  0.00           H
ATOM   1079  NH2 ARG    70      48.276  47.556  48.866  1.00  0.00           N
ATOM   1080 HH21 ARG    70      47.819  46.762  48.442  1.00  0.00           H
ATOM   1081 HH22 ARG    70      47.925  47.899  49.749  1.00  0.00           H
ATOM   1082  C   ARG    70      52.855  43.556  49.732  1.00  0.00           C
ATOM   1083  O   ARG    70      53.759  44.357  49.468  1.00  0.00           O
ATOM   1084  N   SER    71      53.150  42.440  50.462  1.00  0.00           N
ATOM   1085  H   SER    71      52.440  41.737  50.603  1.00  0.00           H
ATOM   1086  CA  SER    71      54.501  41.871  50.740  1.00  0.00           C
ATOM   1087  HA  SER    71      55.055  42.713  51.155  1.00  0.00           H
ATOM   1088  CB  SER    71      54.508  40.712  51.703  1.00  0.00           C
ATOM   1089  HB2 SER    71      53.935  40.892  52.613  1.00  0.00           H
ATOM   1090  HB3 SER    71      54.304  39.782  51.173  1.00  0.00           H
ATOM   1091  OG  SER    71      55.859  40.530  52.149  1.00  0.00           O
ATOM   1092  HG  SER    71      56.012  41.248  52.768  1.00  0.00           H
ATOM   1093  C   SER    71      55.330  41.540  49.425  1.00  0.00           C
ATOM   1094  O   SER    71      54.729  40.883  48.535  1.00  0.00           O
ATOM   1095  N   PRO    72      56.615  41.975  49.369  1.00  0.00           N
ATOM   1096  CD  PRO    72      57.212  43.156  49.931  1.00  0.00           C
ATOM   1097  HD2 PRO    72      57.488  43.106  50.985  1.00  0.00           H
ATOM   1098  HD3 PRO    72      56.631  44.057  49.732  1.00  0.00           H
ATOM   1099  CG  PRO    72      58.562  43.380  49.186  1.00  0.00           C
ATOM   1100  HG2 PRO    72      59.345  43.534  49.929  1.00  0.00           H
ATOM   1101  HG3 PRO    72      58.484  44.215  48.489  1.00  0.00           H
ATOM   1102  CB  PRO    72      58.778  42.122  48.353  1.00  0.00           C
ATOM   1103  HB2 PRO    72      59.493  41.438  48.810  1.00  0.00           H
ATOM   1104  HB3 PRO    72      59.082  42.285  47.319  1.00  0.00           H
ATOM   1105  CA  PRO    72      57.461  41.388  48.358  1.00  0.00           C
ATOM   1106  HA  PRO    72      56.949  41.611  47.421  1.00  0.00           H
ATOM   1107  C   PRO    72      57.640  39.881  48.471  1.00  0.00           C
ATOM   1108  O   PRO    72      57.857  39.160  47.529  1.00  0.00           O
ATOM   1109  N   HID    73      57.650  39.265  49.624  1.00  0.00           N
ATOM   1110  H   HID    73      57.617  39.860  50.440  1.00  0.00           H
ATOM   1111  CA  HID    73      57.812  37.863  49.894  1.00  0.00           C
ATOM   1112  HA  HID    73      58.415  37.420  49.102  1.00  0.00           H
ATOM   1113  CB  HID    73      58.496  37.717  51.275  1.00  0.00           C
ATOM   1114  HB2 HID    73      57.818  38.100  52.039  1.00  0.00           H
ATOM   1115  HB3 HID    73      58.767  36.682  51.484  1.00  0.00           H
ATOM   1116  CG  HID    73      59.812  38.424  51.336  1.00  0.00           C
ATOM   1117  ND1 HID    73      60.839  38.211  50.510  1.00  0.00           N
ATOM   1118  HD1 HID    73      60.996  37.369  49.976  1.00  0.00           H
ATOM   1119  CE1 HID    73      61.741  39.224  50.619  1.00  0.00           C
ATOM   1120  HE1 HID    73      62.658  39.248  50.048  1.00  0.00           H
ATOM   1121  NE2 HID    73      61.224  40.107  51.508  1.00  0.00           N
ATOM   1122  CD2 HID    73      59.968  39.673  51.855  1.00  0.00           C
ATOM   1123  HD2 HID    73      59.169  40.169  52.386  1.00  0.00           H
ATOM   1124  C   HID    73      56.577  37.015  49.817  1.00  0.00           C
ATOM   1125  O   HID    73      56.579  35.822  50.058  1.00  0.00           O
ATOM   1126  N   ARG    74      55.440  37.711  49.477  1.00  0.00           N
ATOM   1127  H   ARG    74      55.638  38.656  49.181  1.00  0.00           H
ATOM   1128  CA  ARG    74      54.185  37.007  49.199  1.00  0.00           C
ATOM   1129  HA  ARG    74      54.029  36.319  50.030  1.00  0.00           H
ATOM   1130  CB  ARG    74      53.047  38.084  49.006  1.00  0.00           C
ATOM   1131  HB2 ARG    74      53.281  38.909  49.678  1.00  0.00           H
ATOM   1132  HB3 ARG    74      53.039  38.513  48.003  1.00  0.00           H
ATOM   1133  CG  ARG    74      51.652  37.473  49.317  1.00  0.00           C
ATOM   1134  HG2 ARG    74      51.316  36.860  48.482  1.00  0.00           H
ATOM   1135  HG3 ARG    74      51.704  36.997  50.296  1.00  0.00           H
ATOM   1136  CD  ARG    74      50.641  38.567  49.487  1.00  0.00           C
ATOM   1137  HD2 ARG    74      50.805  39.088  50.430  1.00  0.00           H
ATOM   1138  HD3 ARG    74      50.880  39.313  48.728  1.00  0.00           H
ATOM   1139  NE  ARG    74      49.272  38.082  49.328  1.00  0.00           N
ATOM   1140  HE  ARG    74      49.186  37.157  49.723  1.00  0.00           H
ATOM   1141  CZ  ARG    74      48.153  38.686  49.099  1.00  0.00           C
ATOM   1142  NH1 ARG    74      47.104  37.968  49.111  1.00  0.00           N
ATOM   1143 HH11 ARG    74      47.113  36.999  49.398  1.00  0.00           H
ATOM   1144 HH12 ARG    74      46.208  38.362  48.864  1.00  0.00           H
ATOM   1145  NH2 ARG    74      48.115  39.910  48.767  1.00  0.00           N
ATOM   1146 HH21 ARG    74      48.876  40.510  49.053  1.00  0.00           H
ATOM   1147 HH22 ARG    74      47.235  40.389  48.634  1.00  0.00           H
ATOM   1148  C   ARG    74      54.449  36.124  47.938  1.00  0.00           C
ATOM   1149  O   ARG    74      55.249  36.463  47.117  1.00  0.00           O
ATOM   1150  N   THR    75      53.689  35.044  47.742  1.00  0.00           N
ATOM   1151  H   THR    75      52.931  34.813  48.369  1.00  0.00           H
ATOM   1152  CA  THR    75      53.755  34.144  46.511  1.00  0.00           C
ATOM   1153  HA  THR    75      54.201  34.665  45.663  1.00  0.00           H
ATOM   1154  CB  THR    75      54.682  32.956  46.779  1.00  0.00           C
ATOM   1155  HB  THR    75      54.646  32.203  45.991  1.00  0.00           H
ATOM   1156  CG2 THR    75      56.172  33.271  46.980  1.00  0.00           C
ATOM   1157 HG21 THR    75      56.321  34.140  47.620  1.00  0.00           H
ATOM   1158 HG22 THR    75      56.720  32.445  47.432  1.00  0.00           H
ATOM   1159 HG23 THR    75      56.727  33.527  46.078  1.00  0.00           H
ATOM   1160  OG1 THR    75      54.141  32.306  47.973  1.00  0.00           O
ATOM   1161  HG1 THR    75      53.195  32.465  47.993  1.00  0.00           H
ATOM   1162  C   THR    75      52.347  33.627  46.126  1.00  0.00           C
ATOM   1163  O   THR    75      51.611  33.132  46.972  1.00  0.00           O
ATOM   1164  N   LEU    76      52.039  33.676  44.832  1.00  0.00           N
ATOM   1165  H   LEU    76      52.745  34.011  44.191  1.00  0.00           H
ATOM   1166  CA  LEU    76      51.015  32.889  44.217  1.00  0.00           C
ATOM   1167  HA  LEU    76      50.117  33.009  44.821  1.00  0.00           H
ATOM   1168  CB  LEU    76      50.588  33.360  42.780  1.00  0.00           C
ATOM   1169  HB2 LEU    76      49.985  34.268  42.821  1.00  0.00           H
ATOM   1170  HB3 LEU    76      51.526  33.576  42.268  1.00  0.00           H
ATOM   1171  CG  LEU    76      49.753  32.326  41.917  1.00  0.00           C
ATOM   1172  HG  LEU    76      50.321  31.399  41.992  1.00  0.00           H
ATOM   1173  CD1 LEU    76      48.276  32.200  42.389  1.00  0.00           C
ATOM   1174 HD11 LEU    76      47.745  33.099  42.702  1.00  0.00           H
ATOM   1175 HD12 LEU    76      47.776  31.740  41.537  1.00  0.00           H
ATOM   1176 HD13 LEU    76      48.194  31.620  43.307  1.00  0.00           H
ATOM   1177  CD2 LEU    76      49.885  32.677  40.446  1.00  0.00           C
ATOM   1178 HD21 LEU    76      49.819  33.724  40.152  1.00  0.00           H
ATOM   1179 HD22 LEU    76      50.807  32.313  39.992  1.00  0.00           H
ATOM   1180 HD23 LEU    76      49.077  32.163  39.925  1.00  0.00           H
ATOM   1181  C   LEU    76      51.562  31.445  44.244  1.00  0.00           C
ATOM   1182  O   LEU    76      52.761  31.210  44.017  1.00  0.00           O
ATOM   1183  N   MET    77      50.714  30.536  44.595  1.00  0.00           N
ATOM   1184  H   MET    77      49.773  30.771  44.874  1.00  0.00           H
ATOM   1185  CA  MET    77      51.046  29.127  44.698  1.00  0.00           C
ATOM   1186  HA  MET    77      51.733  28.835  43.904  1.00  0.00           H
ATOM   1187  CB  MET    77      51.615  28.723  46.117  1.00  0.00           C
ATOM   1188  HB2 MET    77      50.898  29.062  46.865  1.00  0.00           H
ATOM   1189  HB3 MET    77      51.682  27.640  46.215  1.00  0.00           H
ATOM   1190  CG  MET    77      53.049  29.188  46.412  1.00  0.00           C
ATOM   1191  HG2 MET    77      53.739  28.998  45.591  1.00  0.00           H
ATOM   1192  HG3 MET    77      53.015  30.266  46.571  1.00  0.00           H
ATOM   1193  SD  MET    77      53.686  28.340  47.932  1.00  0.00           S
ATOM   1194  CE  MET    77      55.390  29.045  48.117  1.00  0.00           C
ATOM   1195  HE1 MET    77      56.084  28.402  48.658  1.00  0.00           H
ATOM   1196  HE2 MET    77      55.769  29.218  47.110  1.00  0.00           H
ATOM   1197  HE3 MET    77      55.393  29.952  48.724  1.00  0.00           H
ATOM   1198  C   MET    77      49.738  28.292  44.359  1.00  0.00           C
ATOM   1199  O   MET    77      48.643  28.819  44.125  1.00  0.00           O
ATOM   1200  N   SER    78      49.893  26.959  44.160  1.00  0.00           N
ATOM   1201  H   SER    78      50.793  26.527  44.315  1.00  0.00           H
ATOM   1202  CA  SER    78      48.726  26.067  43.908  1.00  0.00           C
ATOM   1203  HA  SER    78      47.883  26.396  44.515  1.00  0.00           H
ATOM   1204  CB  SER    78      48.410  26.082  42.418  1.00  0.00           C
ATOM   1205  HB2 SER    78      47.432  25.614  42.309  1.00  0.00           H
ATOM   1206  HB3 SER    78      48.544  27.113  42.093  1.00  0.00           H
ATOM   1207  OG  SER    78      49.336  25.224  41.708  1.00  0.00           O
ATOM   1208  HG  SER    78      49.898  25.745  41.131  1.00  0.00           H
ATOM   1209  C   SER    78      48.904  24.634  44.466  1.00  0.00           C
ATOM   1210  O   SER    78      50.032  24.121  44.628  1.00  0.00           O
ATOM   1211  N   CYS    79      47.738  24.044  44.818  1.00  0.00           N
ATOM   1212  H   CYS    79      46.952  24.665  44.943  1.00  0.00           H
ATOM   1213  CA  CYS    79      47.581  22.597  45.037  1.00  0.00           C
ATOM   1214  HA  CYS    79      48.474  21.995  44.875  1.00  0.00           H
ATOM   1215  CB  CYS    79      47.278  22.410  46.518  1.00  0.00           C
ATOM   1216  HB2 CYS    79      47.267  21.362  46.821  1.00  0.00           H
ATOM   1217  HB3 CYS    79      48.084  22.841  47.112  1.00  0.00           H
ATOM   1218  SG  CYS    79      45.774  23.250  47.040  1.00  0.00           S
ATOM   1219  HG  CYS    79      45.008  22.164  46.899  1.00  0.00           H
ATOM   1220  C   CYS    79      46.499  21.979  44.174  1.00  0.00           C
ATOM   1221  O   CYS    79      45.516  22.614  43.819  1.00  0.00           O
ATOM   1222  N   PRO    80      46.550  20.654  44.006  1.00  0.00           N
ATOM   1223  CD  PRO    80      47.606  19.630  44.201  1.00  0.00           C
ATOM   1224  HD2 PRO    80      48.243  19.963  45.021  1.00  0.00           H
ATOM   1225  HD3 PRO    80      48.071  19.515  43.223  1.00  0.00           H
ATOM   1226  CG  PRO    80      46.903  18.311  44.527  1.00  0.00           C
ATOM   1227  HG2 PRO    80      46.583  18.509  45.551  1.00  0.00           H
ATOM   1228  HG3 PRO    80      47.575  17.454  44.527  1.00  0.00           H
ATOM   1229  CB  PRO    80      45.679  18.426  43.640  1.00  0.00           C
ATOM   1230  HB2 PRO    80      44.816  17.820  43.912  1.00  0.00           H
ATOM   1231  HB3 PRO    80      46.074  18.111  42.675  1.00  0.00           H
ATOM   1232  CA  PRO    80      45.318  19.923  43.570  1.00  0.00           C
ATOM   1233  HA  PRO    80      45.053  20.239  42.561  1.00  0.00           H
ATOM   1234  C   PRO    80      44.119  20.214  44.460  1.00  0.00           C
ATOM   1235  O   PRO    80      44.260  20.787  45.546  1.00  0.00           O
ATOM   1236  N   VAL    81      42.906  20.084  43.902  1.00  0.00           N
ATOM   1237  H   VAL    81      42.901  19.671  42.982  1.00  0.00           H
ATOM   1238  CA  VAL    81      41.661  20.323  44.614  1.00  0.00           C
ATOM   1239  HA  VAL    81      41.722  21.208  45.247  1.00  0.00           H
ATOM   1240  CB  VAL    81      40.395  20.482  43.743  1.00  0.00           C
ATOM   1241  HB  VAL    81      39.494  20.355  44.343  1.00  0.00           H
ATOM   1242  CG1 VAL    81      40.405  21.890  43.192  1.00  0.00           C
ATOM   1243 HG11 VAL    81      39.491  22.033  42.614  1.00  0.00           H
ATOM   1244 HG12 VAL    81      40.326  22.654  43.966  1.00  0.00           H
ATOM   1245 HG13 VAL    81      41.235  22.087  42.514  1.00  0.00           H
ATOM   1246  CG2 VAL    81      40.385  19.431  42.726  1.00  0.00           C
ATOM   1247 HG21 VAL    81      40.397  18.492  43.281  1.00  0.00           H
ATOM   1248 HG22 VAL    81      39.447  19.503  42.176  1.00  0.00           H
ATOM   1249 HG23 VAL    81      41.162  19.353  41.966  1.00  0.00           H
ATOM   1250  C   VAL    81      41.495  19.274  45.735  1.00  0.00           C
ATOM   1251  O   VAL    81      42.120  18.252  45.854  1.00  0.00           O
ATOM   1252  N   GLY    82      40.828  19.714  46.764  1.00  0.00           N
ATOM   1253  H   GLY    82      40.364  20.610  46.795  1.00  0.00           H
ATOM   1254  CA  GLY    82      40.440  18.901  47.971  1.00  0.00           C
ATOM   1255  HA2 GLY    82      39.516  19.281  48.406  1.00  0.00           H
ATOM   1256  HA3 GLY    82      40.168  17.891  47.663  1.00  0.00           H
ATOM   1257  C   GLY    82      41.629  18.784  48.934  1.00  0.00           C
ATOM   1258  O   GLY    82      41.407  18.426  50.027  1.00  0.00           O
ATOM   1259  N   GLU    83      42.847  19.111  48.484  1.00  0.00           N
ATOM   1260  H   GLU    83      43.000  19.271  47.499  1.00  0.00           H
ATOM   1261  CA  GLU    83      44.011  19.167  49.367  1.00  0.00           C
ATOM   1262  HA  GLU    83      43.881  18.433  50.161  1.00  0.00           H
ATOM   1263  CB  GLU    83      45.199  18.865  48.475  1.00  0.00           C
ATOM   1264  HB2 GLU    83      45.191  19.696  47.771  1.00  0.00           H
ATOM   1265  HB3 GLU    83      46.099  18.896  49.089  1.00  0.00           H
ATOM   1266  CG  GLU    83      45.203  17.478  47.740  1.00  0.00           C
ATOM   1267  HG2 GLU    83      44.618  17.623  46.832  1.00  0.00           H
ATOM   1268  HG3 GLU    83      46.190  17.152  47.413  1.00  0.00           H
ATOM   1269  CD  GLU    83      44.520  16.377  48.576  1.00  0.00           C
ATOM   1270  OE1 GLU    83      43.871  15.454  47.894  1.00  0.00           O
ATOM   1271  OE2 GLU    83      44.709  16.288  49.827  1.00  0.00           O
ATOM   1272  C   GLU    83      44.157  20.531  50.149  1.00  0.00           C
ATOM   1273  O   GLU    83      44.075  21.653  49.618  1.00  0.00           O
ATOM   1274  N   ALA    84      44.514  20.402  51.424  1.00  0.00           N
ATOM   1275  H   ALA    84      44.446  19.516  51.904  1.00  0.00           H
ATOM   1276  CA  ALA    84      44.604  21.561  52.301  1.00  0.00           C
ATOM   1277  HA  ALA    84      43.819  22.242  51.970  1.00  0.00           H
ATOM   1278  CB  ALA    84      44.390  21.170  53.808  1.00  0.00           C
ATOM   1279  HB1 ALA    84      44.874  21.881  54.477  1.00  0.00           H
ATOM   1280  HB2 ALA    84      43.361  20.981  54.114  1.00  0.00           H
ATOM   1281  HB3 ALA    84      45.007  20.296  54.014  1.00  0.00           H
ATOM   1282  C   ALA    84      46.025  22.172  52.045  1.00  0.00           C
ATOM   1283  O   ALA    84      47.013  21.386  52.255  1.00  0.00           O
ATOM   1284  N   PRO    85      46.194  23.378  51.535  1.00  0.00           N
ATOM   1285  CD  PRO    85      45.135  24.398  51.293  1.00  0.00           C
ATOM   1286  HD2 PRO    85      44.524  24.470  52.193  1.00  0.00           H
ATOM   1287  HD3 PRO    85      44.522  24.227  50.408  1.00  0.00           H
ATOM   1288  CG  PRO    85      45.929  25.687  51.157  1.00  0.00           C
ATOM   1289  HG2 PRO    85      46.244  25.957  52.165  1.00  0.00           H
ATOM   1290  HG3 PRO    85      45.508  26.559  50.657  1.00  0.00           H
ATOM   1291  CB  PRO    85      47.286  25.290  50.504  1.00  0.00           C
ATOM   1292  HB2 PRO    85      47.988  26.091  50.740  1.00  0.00           H
ATOM   1293  HB3 PRO    85      47.205  25.079  49.437  1.00  0.00           H
ATOM   1294  CA  PRO    85      47.500  23.915  51.066  1.00  0.00           C
ATOM   1295  HA  PRO    85      47.805  23.290  50.225  1.00  0.00           H
ATOM   1296  C   PRO    85      48.616  23.986  52.107  1.00  0.00           C
ATOM   1297  O   PRO    85      48.478  24.577  53.218  1.00  0.00           O
ATOM   1298  N   SER    86      49.746  23.343  51.787  1.00  0.00           N
ATOM   1299  H   SER    86      49.773  22.940  50.861  1.00  0.00           H
ATOM   1300  CA  SER    86      50.760  22.875  52.626  1.00  0.00           C
ATOM   1301  HA  SER    86      50.919  23.608  53.416  1.00  0.00           H
ATOM   1302  CB  SER    86      50.161  21.685  53.365  1.00  0.00           C
ATOM   1303  HB2 SER    86      49.444  21.919  54.154  1.00  0.00           H
ATOM   1304  HB3 SER    86      49.651  21.078  52.617  1.00  0.00           H
ATOM   1305  OG  SER    86      51.176  20.791  53.777  1.00  0.00           O
ATOM   1306  HG  SER    86      51.441  21.008  54.673  1.00  0.00           H
ATOM   1307  C   SER    86      51.999  22.550  51.872  1.00  0.00           C
ATOM   1308  O   SER    86      52.027  22.233  50.665  1.00  0.00           O
ATOM   1309  N   PRO    87      53.165  22.647  52.514  1.00  0.00           N
ATOM   1310  CD  PRO    87      53.346  23.032  53.903  1.00  0.00           C
ATOM   1311  HD2 PRO    87      53.249  22.185  54.582  1.00  0.00           H
ATOM   1312  HD3 PRO    87      52.755  23.900  54.198  1.00  0.00           H
ATOM   1313  CG  PRO    87      54.830  23.388  54.013  1.00  0.00           C
ATOM   1314  HG2 PRO    87      55.182  23.151  55.016  1.00  0.00           H
ATOM   1315  HG3 PRO    87      54.965  24.419  53.683  1.00  0.00           H
ATOM   1316  CB  PRO    87      55.487  22.478  53.008  1.00  0.00           C
ATOM   1317  HB2 PRO    87      55.681  21.509  53.466  1.00  0.00           H
ATOM   1318  HB3 PRO    87      56.396  22.984  52.682  1.00  0.00           H
ATOM   1319  CA  PRO    87      54.439  22.324  51.888  1.00  0.00           C
ATOM   1320  HA  PRO    87      54.665  23.112  51.170  1.00  0.00           H
ATOM   1321  C   PRO    87      54.412  20.930  51.258  1.00  0.00           C
ATOM   1322  O   PRO    87      54.996  20.788  50.145  1.00  0.00           O
ATOM   1323  N   TYR    88      53.700  19.992  51.882  1.00  0.00           N
ATOM   1324  H   TYR    88      53.347  20.157  52.815  1.00  0.00           H
ATOM   1325  CA  TYR    88      53.573  18.532  51.427  1.00  0.00           C
ATOM   1326  HA  TYR    88      54.545  18.172  51.086  1.00  0.00           H
ATOM   1327  CB  TYR    88      53.171  17.740  52.681  1.00  0.00           C
ATOM   1328  HB2 TYR    88      52.207  18.182  52.932  1.00  0.00           H
ATOM   1329  HB3 TYR    88      53.135  16.673  52.458  1.00  0.00           H
ATOM   1330  CG  TYR    88      54.022  17.815  53.960  1.00  0.00           C
ATOM   1331  CD1 TYR    88      55.400  17.466  53.817  1.00  0.00           C
ATOM   1332  HD1 TYR    88      55.782  17.022  52.910  1.00  0.00           H
ATOM   1333  CE1 TYR    88      56.317  17.714  54.884  1.00  0.00           C
ATOM   1334  HE1 TYR    88      57.382  17.587  54.754  1.00  0.00           H
ATOM   1335  CZ  TYR    88      55.807  18.148  56.127  1.00  0.00           C
ATOM   1336  OH  TYR    88      56.661  18.481  57.122  1.00  0.00           O
ATOM   1337  HH  TYR    88      56.222  18.923  57.852  1.00  0.00           H
ATOM   1338  CE2 TYR    88      54.433  18.386  56.314  1.00  0.00           C
ATOM   1339  HE2 TYR    88      54.016  18.821  57.211  1.00  0.00           H
ATOM   1340  CD2 TYR    88      53.497  18.229  55.235  1.00  0.00           C
ATOM   1341  HD2 TYR    88      52.488  18.598  55.349  1.00  0.00           H
ATOM   1342  C   TYR    88      52.497  18.244  50.318  1.00  0.00           C
ATOM   1343  O   TYR    88      52.040  17.110  50.233  1.00  0.00           O
ATOM   1344  N   ASN    89      52.093  19.330  49.627  1.00  0.00           N
ATOM   1345  H   ASN    89      52.579  20.213  49.696  1.00  0.00           H
ATOM   1346  CA  ASN    89      51.260  19.095  48.475  1.00  0.00           C
ATOM   1347  HA  ASN    89      51.604  18.200  47.957  1.00  0.00           H
ATOM   1348  CB  ASN    89      49.796  18.882  48.805  1.00  0.00           C
ATOM   1349  HB2 ASN    89      49.146  18.779  47.937  1.00  0.00           H
ATOM   1350  HB3 ASN    89      49.673  18.013  49.450  1.00  0.00           H
ATOM   1351  CG  ASN    89      49.210  20.020  49.666  1.00  0.00           C
ATOM   1352  OD1 ASN    89      49.430  21.216  49.554  1.00  0.00           O
ATOM   1353  ND2 ASN    89      48.243  19.647  50.390  1.00  0.00           N
ATOM   1354 HD21 ASN    89      47.816  20.325  51.005  1.00  0.00           H
ATOM   1355 HD22 ASN    89      47.997  18.673  50.489  1.00  0.00           H
ATOM   1356  C   ASN    89      51.433  20.294  47.418  1.00  0.00           C
ATOM   1357  O   ASN    89      51.173  20.122  46.216  1.00  0.00           O
ATOM   1358  N   SER    90      51.879  21.427  47.944  1.00  0.00           N
ATOM   1359  H   SER    90      51.876  21.515  48.950  1.00  0.00           H
ATOM   1360  CA  SER    90      51.884  22.750  47.293  1.00  0.00           C
ATOM   1361  HA  SER    90      50.990  22.756  46.669  1.00  0.00           H
ATOM   1362  CB  SER    90      51.673  23.896  48.212  1.00  0.00           C
ATOM   1363  HB2 SER    90      52.430  23.798  48.990  1.00  0.00           H
ATOM   1364  HB3 SER    90      51.812  24.854  47.711  1.00  0.00           H
ATOM   1365  OG  SER    90      50.367  23.724  48.827  1.00  0.00           O
ATOM   1366  HG  SER    90      50.273  22.808  49.101  1.00  0.00           H
ATOM   1367  C   SER    90      53.101  22.891  46.459  1.00  0.00           C
ATOM   1368  O   SER    90      54.225  22.608  46.920  1.00  0.00           O
ATOM   1369  N   ARG    91      52.944  23.630  45.331  1.00  0.00           N
ATOM   1370  H   ARG    91      52.024  23.877  44.995  1.00  0.00           H
ATOM   1371  CA  ARG    91      54.058  24.006  44.391  1.00  0.00           C
ATOM   1372  HA  ARG    91      55.007  23.661  44.802  1.00  0.00           H
ATOM   1373  CB  ARG    91      53.990  23.258  43.084  1.00  0.00           C
ATOM   1374  HB2 ARG    91      54.975  23.400  42.638  1.00  0.00           H
ATOM   1375  HB3 ARG    91      53.730  22.219  43.288  1.00  0.00           H
ATOM   1376  CG  ARG    91      52.888  23.713  42.205  1.00  0.00           C
ATOM   1377  HG2 ARG    91      51.970  23.839  42.779  1.00  0.00           H
ATOM   1378  HG3 ARG    91      53.231  24.594  41.661  1.00  0.00           H
ATOM   1379  CD  ARG    91      52.676  22.709  41.101  1.00  0.00           C
ATOM   1380  HD2 ARG    91      53.682  22.509  40.734  1.00  0.00           H
ATOM   1381  HD3 ARG    91      52.178  21.811  41.468  1.00  0.00           H
ATOM   1382  NE  ARG    91      51.852  23.318  40.005  1.00  0.00           N
ATOM   1383  HE  ARG    91      51.772  24.324  40.056  1.00  0.00           H
ATOM   1384  CZ  ARG    91      51.063  22.811  39.036  1.00  0.00           C
ATOM   1385  NH1 ARG    91      50.423  23.643  38.281  1.00  0.00           N
ATOM   1386 HH11 ARG    91      50.644  24.614  38.445  1.00  0.00           H
ATOM   1387 HH12 ARG    91      50.044  23.312  37.406  1.00  0.00           H
ATOM   1388  NH2 ARG    91      51.069  21.486  38.850  1.00  0.00           N
ATOM   1389 HH21 ARG    91      51.669  20.819  39.316  1.00  0.00           H
ATOM   1390 HH22 ARG    91      50.503  21.092  38.113  1.00  0.00           H
ATOM   1391  C   ARG    91      54.255  25.493  44.396  1.00  0.00           C
ATOM   1392  O   ARG    91      53.325  26.227  44.655  1.00  0.00           O
ATOM   1393  N   PHE    92      55.420  25.984  43.884  1.00  0.00           N
ATOM   1394  H   PHE    92      56.135  25.309  43.653  1.00  0.00           H
ATOM   1395  CA  PHE    92      55.533  27.371  43.503  1.00  0.00           C
ATOM   1396  HA  PHE    92      55.009  27.940  44.270  1.00  0.00           H
ATOM   1397  CB  PHE    92      56.968  27.862  43.616  1.00  0.00           C
ATOM   1398  HB2 PHE    92      57.279  27.655  44.640  1.00  0.00           H
ATOM   1399  HB3 PHE    92      57.538  27.216  42.949  1.00  0.00           H
ATOM   1400  CG  PHE    92      57.247  29.258  43.164  1.00  0.00           C
ATOM   1401  CD1 PHE    92      57.818  29.417  41.854  1.00  0.00           C
ATOM   1402  HD1 PHE    92      57.924  28.483  41.323  1.00  0.00           H
ATOM   1403  CE1 PHE    92      58.109  30.730  41.340  1.00  0.00           C
ATOM   1404  HE1 PHE    92      58.551  30.838  40.360  1.00  0.00           H
ATOM   1405  CZ  PHE    92      57.978  31.807  42.157  1.00  0.00           C
ATOM   1406  HZ  PHE    92      58.376  32.744  41.797  1.00  0.00           H
ATOM   1407  CE2 PHE    92      57.431  31.698  43.428  1.00  0.00           C
ATOM   1408  HE2 PHE    92      57.433  32.643  43.951  1.00  0.00           H
ATOM   1409  CD2 PHE    92      57.073  30.432  43.996  1.00  0.00           C
ATOM   1410  HD2 PHE    92      56.744  30.365  45.023  1.00  0.00           H
ATOM   1411  C   PHE    92      54.815  27.753  42.195  1.00  0.00           C
ATOM   1412  O   PHE    92      54.748  26.926  41.255  1.00  0.00           O
ATOM   1413  N   GLU    93      54.296  28.989  42.087  1.00  0.00           N
ATOM   1414  H   GLU    93      54.326  29.651  42.850  1.00  0.00           H
ATOM   1415  CA  GLU    93      53.856  29.423  40.801  1.00  0.00           C
ATOM   1416  HA  GLU    93      54.169  28.705  40.043  1.00  0.00           H
ATOM   1417  CB  GLU    93      52.292  29.503  40.822  1.00  0.00           C
ATOM   1418  HB2 GLU    93      52.146  30.054  41.750  1.00  0.00           H
ATOM   1419  HB3 GLU    93      51.843  29.874  39.900  1.00  0.00           H
ATOM   1420  CG  GLU    93      51.544  28.141  40.987  1.00  0.00           C
ATOM   1421  HG2 GLU    93      52.123  27.699  41.799  1.00  0.00           H
ATOM   1422  HG3 GLU    93      50.538  28.233  41.397  1.00  0.00           H
ATOM   1423  CD  GLU    93      51.568  27.189  39.682  1.00  0.00           C
ATOM   1424  OE1 GLU    93      51.129  25.968  39.813  1.00  0.00           O
ATOM   1425  OE2 GLU    93      52.046  27.536  38.521  1.00  0.00           O
ATOM   1426  C   GLU    93      54.406  30.858  40.405  1.00  0.00           C
ATOM   1427  O   GLU    93      54.867  30.933  39.273  1.00  0.00           O
ATOM   1428  N   SER    94      54.464  31.807  41.354  1.00  0.00           N
ATOM   1429  H   SER    94      53.991  31.679  42.237  1.00  0.00           H
ATOM   1430  CA  SER    94      55.000  33.194  41.186  1.00  0.00           C
ATOM   1431  HA  SER    94      55.889  33.200  40.557  1.00  0.00           H
ATOM   1432  CB  SER    94      54.007  33.988  40.326  1.00  0.00           C
ATOM   1433  HB2 SER    94      53.574  33.390  39.523  1.00  0.00           H
ATOM   1434  HB3 SER    94      53.216  34.402  40.952  1.00  0.00           H
ATOM   1435  OG  SER    94      54.503  35.104  39.688  1.00  0.00           O
ATOM   1436  HG  SER    94      54.175  35.108  38.786  1.00  0.00           H
ATOM   1437  C   SER    94      55.307  33.933  42.499  1.00  0.00           C
ATOM   1438  O   SER    94      54.568  33.829  43.483  1.00  0.00           O
ATOM   1439  N   VAL    95      56.374  34.803  42.497  1.00  0.00           N
ATOM   1440  H   VAL    95      56.756  34.873  41.564  1.00  0.00           H
ATOM   1441  CA  VAL    95      56.297  36.032  43.386  1.00  0.00           C
ATOM   1442  HA  VAL    95      56.195  35.740  44.432  1.00  0.00           H
ATOM   1443  CB  VAL    95      57.684  36.801  43.210  1.00  0.00           C
ATOM   1444  HB  VAL    95      57.901  37.024  42.166  1.00  0.00           H
ATOM   1445  CG1 VAL    95      57.661  38.138  43.992  1.00  0.00           C
ATOM   1446 HG11 VAL    95      58.609  38.672  43.929  1.00  0.00           H
ATOM   1447 HG12 VAL    95      56.932  38.818  43.551  1.00  0.00           H
ATOM   1448 HG13 VAL    95      57.471  37.949  45.048  1.00  0.00           H
ATOM   1449  CG2 VAL    95      58.822  35.975  43.751  1.00  0.00           C
ATOM   1450 HG21 VAL    95      59.013  35.037  43.233  1.00  0.00           H
ATOM   1451 HG22 VAL    95      59.740  36.559  43.676  1.00  0.00           H
ATOM   1452 HG23 VAL    95      58.636  35.885  44.822  1.00  0.00           H
ATOM   1453  C   VAL    95      55.093  36.858  43.036  1.00  0.00           C
ATOM   1454  O   VAL    95      54.961  37.313  41.889  1.00  0.00           O
ATOM   1455  N   ALA    96      54.104  37.027  43.940  1.00  0.00           N
ATOM   1456  H   ALA    96      54.192  36.530  44.814  1.00  0.00           H
ATOM   1457  CA  ALA    96      52.882  37.790  43.578  1.00  0.00           C
ATOM   1458  HA  ALA    96      53.094  38.673  42.975  1.00  0.00           H
ATOM   1459  CB  ALA    96      51.986  36.845  42.749  1.00  0.00           C
ATOM   1460  HB1 ALA    96      52.168  35.841  43.129  1.00  0.00           H
ATOM   1461  HB2 ALA    96      50.921  37.081  42.773  1.00  0.00           H
ATOM   1462  HB3 ALA    96      52.265  36.853  41.695  1.00  0.00           H
ATOM   1463  C   ALA    96      52.030  38.155  44.796  1.00  0.00           C
ATOM   1464  O   ALA    96      51.992  37.498  45.851  1.00  0.00           O
ATOM   1465  N   TRP    97      51.305  39.249  44.659  1.00  0.00           N
ATOM   1466  H   TRP    97      51.396  39.790  43.812  1.00  0.00           H
ATOM   1467  CA  TRP    97      50.246  39.827  45.495  1.00  0.00           C
ATOM   1468  HA  TRP    97      49.947  39.095  46.244  1.00  0.00           H
ATOM   1469  CB  TRP    97      50.903  41.015  46.270  1.00  0.00           C
ATOM   1470  HB2 TRP    97      49.985  41.368  46.740  1.00  0.00           H
ATOM   1471  HB3 TRP    97      51.587  40.673  47.047  1.00  0.00           H
ATOM   1472  CG  TRP    97      51.611  42.100  45.519  1.00  0.00           C
ATOM   1473  CD1 TRP    97      52.931  42.430  45.765  1.00  0.00           C
ATOM   1474  HD1 TRP    97      53.544  41.977  46.529  1.00  0.00           H
ATOM   1475  NE1 TRP    97      53.239  43.497  44.934  1.00  0.00           N
ATOM   1476  HE1 TRP    97      54.122  43.989  44.936  1.00  0.00           H
ATOM   1477  CE2 TRP    97      52.183  43.865  44.121  1.00  0.00           C
ATOM   1478  CZ2 TRP    97      52.026  45.051  43.310  1.00  0.00           C
ATOM   1479  HZ2 TRP    97      52.768  45.829  43.204  1.00  0.00           H
ATOM   1480  CH2 TRP    97      50.709  45.188  42.715  1.00  0.00           C
ATOM   1481  HH2 TRP    97      50.495  46.008  42.046  1.00  0.00           H
ATOM   1482  CZ3 TRP    97      49.661  44.322  43.056  1.00  0.00           C
ATOM   1483  HZ3 TRP    97      48.686  44.441  42.609  1.00  0.00           H
ATOM   1484  CE3 TRP    97      49.801  43.334  44.058  1.00  0.00           C
ATOM   1485  HE3 TRP    97      48.980  42.717  44.392  1.00  0.00           H
ATOM   1486  CD2 TRP    97      51.083  43.093  44.551  1.00  0.00           C
ATOM   1487  C   TRP    97      48.957  40.214  44.796  1.00  0.00           C
ATOM   1488  O   TRP    97      47.897  40.611  45.345  1.00  0.00           O
ATOM   1489  N   SER    98      48.886  40.131  43.465  1.00  0.00           N
ATOM   1490  H   SER    98      49.704  39.984  42.892  1.00  0.00           H
ATOM   1491  CA  SER    98      47.645  39.884  42.683  1.00  0.00           C
ATOM   1492  HA  SER    98      46.771  39.555  43.244  1.00  0.00           H
ATOM   1493  CB  SER    98      47.281  41.199  41.974  1.00  0.00           C
ATOM   1494  HB2 SER    98      47.386  42.020  42.684  1.00  0.00           H
ATOM   1495  HB3 SER    98      47.941  41.397  41.129  1.00  0.00           H
ATOM   1496  OG  SER    98      46.022  41.109  41.421  1.00  0.00           O
ATOM   1497  HG  SER    98      45.369  40.835  42.069  1.00  0.00           H
ATOM   1498  C   SER    98      47.941  38.753  41.719  1.00  0.00           C
ATOM   1499  O   SER    98      49.028  38.772  41.171  1.00  0.00           O
ATOM   1500  N   ALA    99      46.966  37.809  41.482  1.00  0.00           N
ATOM   1501  H   ALA    99      46.116  37.792  42.025  1.00  0.00           H
ATOM   1502  CA  ALA    99      47.163  36.722  40.519  1.00  0.00           C
ATOM   1503  HA  ALA    99      47.812  37.145  39.752  1.00  0.00           H
ATOM   1504  CB  ALA    99      47.882  35.653  41.275  1.00  0.00           C
ATOM   1505  HB1 ALA    99      48.848  35.798  41.758  1.00  0.00           H
ATOM   1506  HB2 ALA    99      47.248  35.152  42.007  1.00  0.00           H
ATOM   1507  HB3 ALA    99      48.100  34.811  40.618  1.00  0.00           H
ATOM   1508  C   ALA    99      45.885  36.197  39.746  1.00  0.00           C
ATOM   1509  O   ALA    99      44.732  36.533  40.051  1.00  0.00           O
ATOM   1510  N   SER   100      46.177  35.405  38.702  1.00  0.00           N
ATOM   1511  H   SER   100      47.140  35.197  38.481  1.00  0.00           H
ATOM   1512  CA  SER   100      45.095  34.803  37.880  1.00  0.00           C
ATOM   1513  HA  SER   100      44.288  34.425  38.507  1.00  0.00           H
ATOM   1514  CB  SER   100      44.358  35.809  36.983  1.00  0.00           C
ATOM   1515  HB2 SER   100      43.833  36.550  37.585  1.00  0.00           H
ATOM   1516  HB3 SER   100      45.008  36.359  36.304  1.00  0.00           H
ATOM   1517  OG  SER   100      43.437  35.098  36.189  1.00  0.00           O
ATOM   1518  HG  SER   100      42.745  34.907  36.827  1.00  0.00           H
ATOM   1519  C   SER   100      45.653  33.641  37.060  1.00  0.00           C
ATOM   1520  O   SER   100      46.849  33.694  36.615  1.00  0.00           O
ATOM   1521  N   ALA   101      44.987  32.527  36.960  1.00  0.00           N
ATOM   1522  H   ALA   101      44.110  32.496  37.460  1.00  0.00           H
ATOM   1523  CA  ALA   101      45.518  31.304  36.327  1.00  0.00           C
ATOM   1524  HA  ALA   101      46.150  31.632  35.501  1.00  0.00           H
ATOM   1525  CB  ALA   101      46.327  30.493  37.339  1.00  0.00           C
ATOM   1526  HB1 ALA   101      45.690  30.198  38.173  1.00  0.00           H
ATOM   1527  HB2 ALA   101      46.753  29.654  36.789  1.00  0.00           H
ATOM   1528  HB3 ALA   101      47.185  31.087  37.655  1.00  0.00           H
ATOM   1529  C   ALA   101      44.432  30.380  35.708  1.00  0.00           C
ATOM   1530  O   ALA   101      43.328  30.341  36.122  1.00  0.00           O
ATOM   1531  N   CYX   102      44.838  29.690  34.642  1.00  0.00           N
ATOM   1532  H   CYX   102      45.788  29.775  34.310  1.00  0.00           H
ATOM   1533  CA  CYX   102      43.918  28.746  33.907  1.00  0.00           C
ATOM   1534  HA  CYX   102      43.410  28.050  34.573  1.00  0.00           H
ATOM   1535  CB  CYX   102      43.007  29.697  33.132  1.00  0.00           C
ATOM   1536  HB2 CYX   102      42.416  29.032  32.503  1.00  0.00           H
ATOM   1537  HB3 CYX   102      42.319  30.163  33.837  1.00  0.00           H
ATOM   1538  SG  CYX   102      43.674  30.996  32.098  1.00  0.00           S
ATOM   1539  C   CYX   102      44.670  27.760  32.989  1.00  0.00           C
ATOM   1540  O   CYX   102      45.861  27.762  32.980  1.00  0.00           O
ATOM   1541  N   HIE   103      43.937  27.026  32.140  1.00  0.00           N
ATOM   1542  H   HIE   103      42.940  27.167  32.209  1.00  0.00           H
ATOM   1543  CA  HIE   103      44.455  26.008  31.192  1.00  0.00           C
ATOM   1544  HA  HIE   103      45.540  26.090  31.133  1.00  0.00           H
ATOM   1545  CB  HIE   103      44.322  24.611  31.804  1.00  0.00           C
ATOM   1546  HB2 HIE   103      44.517  24.509  32.872  1.00  0.00           H
ATOM   1547  HB3 HIE   103      43.273  24.319  31.751  1.00  0.00           H
ATOM   1548  CG  HIE   103      45.119  23.560  31.089  1.00  0.00           C
ATOM   1549  ND1 HIE   103      44.727  23.090  29.839  1.00  0.00           N
ATOM   1550  CE1 HIE   103      45.389  21.951  29.663  1.00  0.00           C
ATOM   1551  HE1 HIE   103      45.087  21.185  28.963  1.00  0.00           H
ATOM   1552  NE2 HIE   103      46.341  21.740  30.608  1.00  0.00           N
ATOM   1553  HE2 HIE   103      46.741  20.829  30.776  1.00  0.00           H
ATOM   1554  CD2 HIE   103      46.054  22.710  31.605  1.00  0.00           C
ATOM   1555  HD2 HIE   103      46.572  22.901  32.534  1.00  0.00           H
ATOM   1556  C   HIE   103      43.948  26.182  29.766  1.00  0.00           C
ATOM   1557  O   HIE   103      42.748  26.252  29.428  1.00  0.00           O
ATOM   1558  N   ASP   104      44.942  26.298  28.877  1.00  0.00           N
ATOM   1559  H   ASP   104      45.890  26.122  29.177  1.00  0.00           H
ATOM   1560  CA  ASP   104      44.703  26.670  27.506  1.00  0.00           C
ATOM   1561  HA  ASP   104      43.818  27.306  27.505  1.00  0.00           H
ATOM   1562  CB  ASP   104      45.881  27.485  26.965  1.00  0.00           C
ATOM   1563  HB2 ASP   104      45.575  28.102  26.120  1.00  0.00           H
ATOM   1564  HB3 ASP   104      46.371  28.103  27.716  1.00  0.00           H
ATOM   1565  CG  ASP   104      47.021  26.651  26.382  1.00  0.00           C
ATOM   1566  OD1 ASP   104      47.181  25.444  26.673  1.00  0.00           O
ATOM   1567  OD2 ASP   104      47.737  27.214  25.571  1.00  0.00           O
ATOM   1568  C   ASP   104      44.423  25.506  26.526  1.00  0.00           C
ATOM   1569  O   ASP   104      44.350  25.728  25.340  1.00  0.00           O
ATOM   1570  N   GLY   105      43.968  24.298  27.030  1.00  0.00           N
ATOM   1571  H   GLY   105      44.074  24.124  28.019  1.00  0.00           H
ATOM   1572  CA  GLY   105      43.724  23.135  26.218  1.00  0.00           C
ATOM   1573  HA2 GLY   105      42.925  22.567  26.698  1.00  0.00           H
ATOM   1574  HA3 GLY   105      43.358  23.465  25.246  1.00  0.00           H
ATOM   1575  C   GLY   105      44.937  22.245  25.949  1.00  0.00           C
ATOM   1576  O   GLY   105      44.829  21.180  25.384  1.00  0.00           O
ATOM   1577  N   THR   106      46.120  22.740  26.326  1.00  0.00           N
ATOM   1578  H   THR   106      46.182  23.693  26.656  1.00  0.00           H
ATOM   1579  CA  THR   106      47.358  21.952  26.263  1.00  0.00           C
ATOM   1580  HA  THR   106      47.084  20.898  26.233  1.00  0.00           H
ATOM   1581  CB  THR   106      48.260  22.313  25.121  1.00  0.00           C
ATOM   1582  HB  THR   106      49.294  22.340  25.469  1.00  0.00           H
ATOM   1583  CG2 THR   106      48.099  21.464  23.807  1.00  0.00           C
ATOM   1584 HG21 THR   106      47.124  21.641  23.352  1.00  0.00           H
ATOM   1585 HG22 THR   106      48.920  21.761  23.154  1.00  0.00           H
ATOM   1586 HG23 THR   106      48.122  20.384  23.954  1.00  0.00           H
ATOM   1587  OG1 THR   106      48.083  23.708  24.605  1.00  0.00           O
ATOM   1588  HG1 THR   106      47.880  24.298  25.334  1.00  0.00           H
ATOM   1589  C   THR   106      48.187  22.096  27.586  1.00  0.00           C
ATOM   1590  O   THR   106      48.646  21.052  28.101  1.00  0.00           O
ATOM   1591  N   SER   107      48.260  23.298  28.219  1.00  0.00           N
ATOM   1592  H   SER   107      47.831  24.103  27.788  1.00  0.00           H
ATOM   1593  CA  SER   107      49.135  23.484  29.393  1.00  0.00           C
ATOM   1594  HA  SER   107      49.020  22.550  29.944  1.00  0.00           H
ATOM   1595  CB  SER   107      50.512  23.747  28.916  1.00  0.00           C
ATOM   1596  HB2 SER   107      50.747  22.886  28.291  1.00  0.00           H
ATOM   1597  HB3 SER   107      50.669  24.608  28.267  1.00  0.00           H
ATOM   1598  OG  SER   107      51.448  23.787  29.973  1.00  0.00           O
ATOM   1599  HG  SER   107      52.344  23.657  29.654  1.00  0.00           H
ATOM   1600  C   SER   107      48.548  24.588  30.297  1.00  0.00           C
ATOM   1601  O   SER   107      47.863  25.544  29.862  1.00  0.00           O
ATOM   1602  N   TRP   108      48.930  24.476  31.608  1.00  0.00           N
ATOM   1603  H   TRP   108      49.433  23.609  31.725  1.00  0.00           H
ATOM   1604  CA  TRP   108      48.563  25.361  32.752  1.00  0.00           C
ATOM   1605  HA  TRP   108      47.480  25.467  32.816  1.00  0.00           H
ATOM   1606  CB  TRP   108      49.064  24.664  33.979  1.00  0.00           C
ATOM   1607  HB2 TRP   108      50.004  24.158  33.758  1.00  0.00           H
ATOM   1608  HB3 TRP   108      49.310  25.421  34.724  1.00  0.00           H
ATOM   1609  CG  TRP   108      48.062  23.746  34.576  1.00  0.00           C
ATOM   1610  CD1 TRP   108      48.067  22.402  34.680  1.00  0.00           C
ATOM   1611  HD1 TRP   108      48.861  21.753  34.340  1.00  0.00           H
ATOM   1612  NE1 TRP   108      46.856  21.966  35.019  1.00  0.00           N
ATOM   1613  HE1 TRP   108      46.597  21.008  34.830  1.00  0.00           H
ATOM   1614  CE2 TRP   108      46.076  22.971  35.483  1.00  0.00           C
ATOM   1615  CZ2 TRP   108      44.766  23.017  35.970  1.00  0.00           C
ATOM   1616  HZ2 TRP   108      44.203  22.125  36.200  1.00  0.00           H
ATOM   1617  CH2 TRP   108      44.130  24.291  36.147  1.00  0.00           C
ATOM   1618  HH2 TRP   108      43.118  24.241  36.521  1.00  0.00           H
ATOM   1619  CZ3 TRP   108      44.862  25.506  35.845  1.00  0.00           C
ATOM   1620  HZ3 TRP   108      44.380  26.405  36.201  1.00  0.00           H
ATOM   1621  CE3 TRP   108      46.176  25.434  35.435  1.00  0.00           C
ATOM   1622  HE3 TRP   108      46.744  26.352  35.399  1.00  0.00           H
ATOM   1623  CD2 TRP   108      46.753  24.173  35.147  1.00  0.00           C
ATOM   1624  C   TRP   108      49.268  26.741  32.516  1.00  0.00           C
ATOM   1625  O   TRP   108      50.452  26.878  32.581  1.00  0.00           O
ATOM   1626  N   LEU   109      48.504  27.786  32.311  1.00  0.00           N
ATOM   1627  H   LEU   109      47.499  27.708  32.380  1.00  0.00           H
ATOM   1628  CA  LEU   109      49.096  29.158  32.253  1.00  0.00           C
ATOM   1629  HA  LEU   109      50.157  29.065  32.022  1.00  0.00           H
ATOM   1630  CB  LEU   109      48.354  29.836  31.101  1.00  0.00           C
ATOM   1631  HB2 LEU   109      48.801  29.516  30.160  1.00  0.00           H
ATOM   1632  HB3 LEU   109      47.312  29.528  31.190  1.00  0.00           H
ATOM   1633  CG  LEU   109      48.405  31.379  31.025  1.00  0.00           C
ATOM   1634  HG  LEU   109      48.048  31.786  31.971  1.00  0.00           H
ATOM   1635  CD1 LEU   109      49.860  31.845  30.932  1.00  0.00           C
ATOM   1636 HD11 LEU   109      49.898  32.899  30.658  1.00  0.00           H
ATOM   1637 HD12 LEU   109      50.412  31.745  31.866  1.00  0.00           H
ATOM   1638 HD13 LEU   109      50.386  31.267  30.170  1.00  0.00           H
ATOM   1639  CD2 LEU   109      47.606  31.880  29.856  1.00  0.00           C
ATOM   1640 HD21 LEU   109      47.753  32.938  29.634  1.00  0.00           H
ATOM   1641 HD22 LEU   109      47.875  31.317  28.962  1.00  0.00           H
ATOM   1642 HD23 LEU   109      46.569  31.755  30.164  1.00  0.00           H
ATOM   1643  C   LEU   109      48.883  29.908  33.588  1.00  0.00           C
ATOM   1644  O   LEU   109      47.746  29.885  34.110  1.00  0.00           O
ATOM   1645  N   THR   110      49.920  30.585  34.088  1.00  0.00           N
ATOM   1646  H   THR   110      50.691  30.498  33.442  1.00  0.00           H
ATOM   1647  CA  THR   110      50.109  31.248  35.385  1.00  0.00           C
ATOM   1648  HA  THR   110      49.184  31.352  35.952  1.00  0.00           H
ATOM   1649  CB  THR   110      51.230  30.513  36.155  1.00  0.00           C
ATOM   1650  HB  THR   110      52.024  30.258  35.453  1.00  0.00           H
ATOM   1651  CG2 THR   110      51.863  31.252  37.338  1.00  0.00           C
ATOM   1652 HG21 THR   110      52.174  32.264  37.078  1.00  0.00           H
ATOM   1653 HG22 THR   110      51.059  31.197  38.072  1.00  0.00           H
ATOM   1654 HG23 THR   110      52.718  30.680  37.698  1.00  0.00           H
ATOM   1655  OG1 THR   110      50.875  29.225  36.525  1.00  0.00           O
ATOM   1656  HG1 THR   110      51.502  28.801  37.115  1.00  0.00           H
ATOM   1657  C   THR   110      50.368  32.714  35.224  1.00  0.00           C
ATOM   1658  O   THR   110      51.455  33.049  34.643  1.00  0.00           O
ATOM   1659  N   ILE   111      49.529  33.613  35.692  1.00  0.00           N
ATOM   1660  H   ILE   111      48.705  33.245  36.147  1.00  0.00           H
ATOM   1661  CA  ILE   111      49.802  35.004  35.675  1.00  0.00           C
ATOM   1662  HA  ILE   111      50.784  35.242  35.265  1.00  0.00           H
ATOM   1663  CB  ILE   111      48.753  35.861  34.810  1.00  0.00           C
ATOM   1664  HB  ILE   111      47.789  35.900  35.316  1.00  0.00           H
ATOM   1665  CG2 ILE   111      49.149  37.368  34.681  1.00  0.00           C
ATOM   1666 HG21 ILE   111      48.371  37.926  34.160  1.00  0.00           H
ATOM   1667 HG22 ILE   111      49.232  37.793  35.681  1.00  0.00           H
ATOM   1668 HG23 ILE   111      50.093  37.447  34.142  1.00  0.00           H
ATOM   1669  CG1 ILE   111      48.540  35.280  33.358  1.00  0.00           C
ATOM   1670 HG12 ILE   111      48.190  36.080  32.706  1.00  0.00           H
ATOM   1671 HG13 ILE   111      49.506  34.870  33.064  1.00  0.00           H
ATOM   1672  CD1 ILE   111      47.299  34.316  33.353  1.00  0.00           C
ATOM   1673 HD11 ILE   111      47.600  33.303  33.623  1.00  0.00           H
ATOM   1674 HD12 ILE   111      46.433  34.719  33.877  1.00  0.00           H
ATOM   1675 HD13 ILE   111      46.939  34.188  32.332  1.00  0.00           H
ATOM   1676  C   ILE   111      49.952  35.543  37.098  1.00  0.00           C
ATOM   1677  O   ILE   111      49.082  35.266  37.868  1.00  0.00           O
ATOM   1678  N   GLY   112      50.989  36.281  37.438  1.00  0.00           N
ATOM   1679  H   GLY   112      51.757  36.384  36.790  1.00  0.00           H
ATOM   1680  CA  GLY   112      51.218  36.827  38.761  1.00  0.00           C
ATOM   1681  HA2 GLY   112      50.283  36.890  39.318  1.00  0.00           H
ATOM   1682  HA3 GLY   112      51.917  36.218  39.334  1.00  0.00           H
ATOM   1683  C   GLY   112      51.831  38.232  38.681  1.00  0.00           C
ATOM   1684  O   GLY   112      52.671  38.545  37.832  1.00  0.00           O
ATOM   1685  N   ILE   113      51.491  39.003  39.702  1.00  0.00           N
ATOM   1686  H   ILE   113      50.876  38.591  40.390  1.00  0.00           H
ATOM   1687  CA  ILE   113      51.856  40.438  39.885  1.00  0.00           C
ATOM   1688  HA  ILE   113      52.633  40.720  39.175  1.00  0.00           H
ATOM   1689  CB  ILE   113      50.622  41.414  39.668  1.00  0.00           C
ATOM   1690  HB  ILE   113      49.988  41.302  40.548  1.00  0.00           H
ATOM   1691  CG2 ILE   113      51.119  42.795  39.677  1.00  0.00           C
ATOM   1692 HG21 ILE   113      50.385  43.562  39.430  1.00  0.00           H
ATOM   1693 HG22 ILE   113      51.459  43.094  40.668  1.00  0.00           H
ATOM   1694 HG23 ILE   113      51.895  42.837  38.913  1.00  0.00           H
ATOM   1695  CG1 ILE   113      49.770  40.993  38.478  1.00  0.00           C
ATOM   1696 HG12 ILE   113      50.387  40.978  37.579  1.00  0.00           H
ATOM   1697 HG13 ILE   113      49.365  40.018  38.749  1.00  0.00           H
ATOM   1698  CD1 ILE   113      48.655  41.970  38.215  1.00  0.00           C
ATOM   1699 HD11 ILE   113      47.972  41.601  37.451  1.00  0.00           H
ATOM   1700 HD12 ILE   113      48.024  42.074  39.097  1.00  0.00           H
ATOM   1701 HD13 ILE   113      49.063  42.898  37.812  1.00  0.00           H
ATOM   1702  C   ILE   113      52.526  40.789  41.189  1.00  0.00           C
ATOM   1703  O   ILE   113      51.947  40.681  42.238  1.00  0.00           O
ATOM   1704  N   SER   114      53.799  41.170  41.120  1.00  0.00           N
ATOM   1705  H   SER   114      54.173  41.265  40.187  1.00  0.00           H
ATOM   1706  CA  SER   114      54.567  41.811  42.229  1.00  0.00           C
ATOM   1707  HA  SER   114      53.831  42.292  42.873  1.00  0.00           H
ATOM   1708  CB  SER   114      55.420  40.803  42.946  1.00  0.00           C
ATOM   1709  HB2 SER   114      54.833  39.889  42.851  1.00  0.00           H
ATOM   1710  HB3 SER   114      56.407  40.774  42.485  1.00  0.00           H
ATOM   1711  OG  SER   114      55.611  41.209  44.290  1.00  0.00           O
ATOM   1712  HG  SER   114      55.294  40.557  44.919  1.00  0.00           H
ATOM   1713  C   SER   114      55.492  42.994  41.777  1.00  0.00           C
ATOM   1714  O   SER   114      55.793  43.316  40.626  1.00  0.00           O
ATOM   1715  N   GLY   115      55.971  43.686  42.766  1.00  0.00           N
ATOM   1716  H   GLY   115      55.578  43.521  43.681  1.00  0.00           H
ATOM   1717  CA  GLY   115      56.690  44.975  42.600  1.00  0.00           C
ATOM   1718  HA2 GLY   115      57.756  44.773  42.700  1.00  0.00           H
ATOM   1719  HA3 GLY   115      56.488  45.383  41.610  1.00  0.00           H
ATOM   1720  C   GLY   115      56.212  46.137  43.457  1.00  0.00           C
ATOM   1721  O   GLY   115      55.171  46.051  44.131  1.00  0.00           O
ATOM   1722  N   PRO   116      56.896  47.306  43.526  1.00  0.00           N
ATOM   1723  CD  PRO   116      58.085  47.611  42.769  1.00  0.00           C
ATOM   1724  HD2 PRO   116      58.052  47.153  41.780  1.00  0.00           H
ATOM   1725  HD3 PRO   116      58.943  47.251  43.337  1.00  0.00           H
ATOM   1726  CG  PRO   116      58.234  49.136  42.790  1.00  0.00           C
ATOM   1727  HG2 PRO   116      57.714  49.605  41.956  1.00  0.00           H
ATOM   1728  HG3 PRO   116      59.278  49.450  42.800  1.00  0.00           H
ATOM   1729  CB  PRO   116      57.549  49.491  44.140  1.00  0.00           C
ATOM   1730  HB2 PRO   116      57.346  50.535  44.378  1.00  0.00           H
ATOM   1731  HB3 PRO   116      58.290  49.274  44.909  1.00  0.00           H
ATOM   1732  CA  PRO   116      56.433  48.533  44.269  1.00  0.00           C
ATOM   1733  HA  PRO   116      56.276  48.222  45.303  1.00  0.00           H
ATOM   1734  C   PRO   116      55.146  49.176  43.618  1.00  0.00           C
ATOM   1735  O   PRO   116      54.861  48.901  42.469  1.00  0.00           O
ATOM   1736  N   ASP   117      54.271  49.923  44.230  1.00  0.00           N
ATOM   1737  H   ASP   117      54.431  50.120  45.208  1.00  0.00           H
ATOM   1738  CA  ASP   117      52.937  50.319  43.694  1.00  0.00           C
ATOM   1739  HA  ASP   117      52.375  49.418  43.449  1.00  0.00           H
ATOM   1740  CB  ASP   117      52.201  51.130  44.790  1.00  0.00           C
ATOM   1741  HB2 ASP   117      52.752  51.984  45.184  1.00  0.00           H
ATOM   1742  HB3 ASP   117      51.339  51.546  44.267  1.00  0.00           H
ATOM   1743  CG  ASP   117      51.779  50.368  46.015  1.00  0.00           C
ATOM   1744  OD1 ASP   117      52.138  49.209  46.211  1.00  0.00           O
ATOM   1745  OD2 ASP   117      51.169  51.066  46.887  1.00  0.00           O
ATOM   1746  C   ASP   117      52.964  51.164  42.443  1.00  0.00           C
ATOM   1747  O   ASP   117      51.978  51.269  41.750  1.00  0.00           O
ATOM   1748  N   ASN   118      54.121  51.802  42.281  1.00  0.00           N
ATOM   1749  H   ASN   118      54.883  51.492  42.866  1.00  0.00           H
ATOM   1750  CA  ASN   118      54.484  52.546  41.074  1.00  0.00           C
ATOM   1751  HA  ASN   118      53.560  52.873  40.596  1.00  0.00           H
ATOM   1752  CB  ASN   118      55.188  53.866  41.347  1.00  0.00           C
ATOM   1753  HB2 ASN   118      55.482  54.461  40.484  1.00  0.00           H
ATOM   1754  HB3 ASN   118      54.362  54.449  41.752  1.00  0.00           H
ATOM   1755  CG  ASN   118      56.431  53.776  42.270  1.00  0.00           C
ATOM   1756  OD1 ASN   118      57.312  52.933  42.114  1.00  0.00           O
ATOM   1757  ND2 ASN   118      56.539  54.678  43.205  1.00  0.00           N
ATOM   1758 HD21 ASN   118      57.220  54.435  43.910  1.00  0.00           H
ATOM   1759 HD22 ASN   118      55.679  55.086  43.541  1.00  0.00           H
ATOM   1760  C   ASN   118      55.215  51.738  40.051  1.00  0.00           C
ATOM   1761  O   ASN   118      55.643  52.274  39.055  1.00  0.00           O
ATOM   1762  N   GLY   119      55.405  50.406  40.212  1.00  0.00           N
ATOM   1763  H   GLY   119      54.928  49.899  40.945  1.00  0.00           H
ATOM   1764  CA  GLY   119      56.273  49.582  39.357  1.00  0.00           C
ATOM   1765  HA2 GLY   119      56.027  49.910  38.347  1.00  0.00           H
ATOM   1766  HA3 GLY   119      57.318  49.640  39.662  1.00  0.00           H
ATOM   1767  C   GLY   119      55.770  48.121  39.340  1.00  0.00           C
ATOM   1768  O   GLY   119      56.620  47.263  39.269  1.00  0.00           O
ATOM   1769  N   ALA   120      54.480  47.822  39.546  1.00  0.00           N
ATOM   1770  H   ALA   120      53.754  48.495  39.745  1.00  0.00           H
ATOM   1771  CA  ALA   120      54.000  46.422  39.596  1.00  0.00           C
ATOM   1772  HA  ALA   120      54.663  45.837  40.233  1.00  0.00           H
ATOM   1773  CB  ALA   120      52.609  46.587  40.276  1.00  0.00           C
ATOM   1774  HB1 ALA   120      52.004  47.361  39.805  1.00  0.00           H
ATOM   1775  HB2 ALA   120      52.017  45.675  40.206  1.00  0.00           H
ATOM   1776  HB3 ALA   120      52.749  46.996  41.277  1.00  0.00           H
ATOM   1777  C   ALA   120      53.948  45.757  38.199  1.00  0.00           C
ATOM   1778  O   ALA   120      53.512  46.415  37.218  1.00  0.00           O
ATOM   1779  N   VAL   121      54.543  44.571  38.136  1.00  0.00           N
ATOM   1780  H   VAL   121      54.930  44.124  38.955  1.00  0.00           H
ATOM   1781  CA  VAL   121      54.710  43.878  36.842  1.00  0.00           C
ATOM   1782  HA  VAL   121      54.337  44.438  35.985  1.00  0.00           H
ATOM   1783  CB  VAL   121      56.241  43.827  36.548  1.00  0.00           C
ATOM   1784  HB  VAL   121      56.743  43.364  37.397  1.00  0.00           H
ATOM   1785  CG1 VAL   121      56.612  42.902  35.428  1.00  0.00           C
ATOM   1786 HG11 VAL   121      55.927  43.219  34.640  1.00  0.00           H
ATOM   1787 HG12 VAL   121      57.669  43.025  35.191  1.00  0.00           H
ATOM   1788 HG13 VAL   121      56.484  41.833  35.607  1.00  0.00           H
ATOM   1789  CG2 VAL   121      56.991  45.159  36.229  1.00  0.00           C
ATOM   1790 HG21 VAL   121      58.027  44.909  36.000  1.00  0.00           H
ATOM   1791 HG22 VAL   121      56.543  45.633  35.355  1.00  0.00           H
ATOM   1792 HG23 VAL   121      57.024  45.747  37.145  1.00  0.00           H
ATOM   1793  C   VAL   121      54.001  42.596  36.858  1.00  0.00           C
ATOM   1794  O   VAL   121      54.045  41.796  37.819  1.00  0.00           O
ATOM   1795  N   ALA   122      53.275  42.309  35.761  1.00  0.00           N
ATOM   1796  H   ALA   122      53.495  42.898  34.971  1.00  0.00           H
ATOM   1797  CA  ALA   122      52.623  41.047  35.479  1.00  0.00           C
ATOM   1798  HA  ALA   122      52.438  40.464  36.382  1.00  0.00           H
ATOM   1799  CB  ALA   122      51.292  41.300  34.702  1.00  0.00           C
ATOM   1800  HB1 ALA   122      51.567  41.976  33.892  1.00  0.00           H
ATOM   1801  HB2 ALA   122      50.782  40.398  34.362  1.00  0.00           H
ATOM   1802  HB3 ALA   122      50.596  41.750  35.410  1.00  0.00           H
ATOM   1803  C   ALA   122      53.591  40.191  34.625  1.00  0.00           C
ATOM   1804  O   ALA   122      54.166  40.710  33.653  1.00  0.00           O
ATOM   1805  N   VAL   123      53.796  38.904  35.049  1.00  0.00           N
ATOM   1806  H   VAL   123      53.346  38.640  35.913  1.00  0.00           H
ATOM   1807  CA  VAL   123      54.701  37.932  34.513  1.00  0.00           C
ATOM   1808  HA  VAL   123      55.012  38.233  33.513  1.00  0.00           H
ATOM   1809  CB  VAL   123      55.915  37.665  35.307  1.00  0.00           C
ATOM   1810  HB  VAL   123      55.674  37.414  36.339  1.00  0.00           H
ATOM   1811  CG1 VAL   123      56.880  36.553  34.736  1.00  0.00           C
ATOM   1812 HG11 VAL   123      56.366  35.613  34.943  1.00  0.00           H
ATOM   1813 HG12 VAL   123      57.098  36.711  33.680  1.00  0.00           H
ATOM   1814 HG13 VAL   123      57.818  36.626  35.285  1.00  0.00           H
ATOM   1815  CG2 VAL   123      56.910  38.863  35.435  1.00  0.00           C
ATOM   1816 HG21 VAL   123      57.554  38.644  36.286  1.00  0.00           H
ATOM   1817 HG22 VAL   123      57.541  39.035  34.563  1.00  0.00           H
ATOM   1818 HG23 VAL   123      56.385  39.728  35.842  1.00  0.00           H
ATOM   1819  C   VAL   123      53.836  36.662  34.232  1.00  0.00           C
ATOM   1820  O   VAL   123      53.137  36.180  35.134  1.00  0.00           O
ATOM   1821  N   LEU   124      53.853  36.199  32.911  1.00  0.00           N
ATOM   1822  H   LEU   124      54.562  36.551  32.283  1.00  0.00           H
ATOM   1823  CA  LEU   124      53.051  35.141  32.437  1.00  0.00           C
ATOM   1824  HA  LEU   124      52.326  35.000  33.238  1.00  0.00           H
ATOM   1825  CB  LEU   124      52.346  35.583  31.052  1.00  0.00           C
ATOM   1826  HB2 LEU   124      53.128  35.897  30.360  1.00  0.00           H
ATOM   1827  HB3 LEU   124      51.971  34.673  30.585  1.00  0.00           H
ATOM   1828  CG  LEU   124      51.122  36.541  31.207  1.00  0.00           C
ATOM   1829  HG  LEU   124      50.665  36.334  32.175  1.00  0.00           H
ATOM   1830  CD1 LEU   124      51.659  37.997  31.317  1.00  0.00           C
ATOM   1831 HD11 LEU   124      50.779  38.630  31.436  1.00  0.00           H
ATOM   1832 HD12 LEU   124      52.412  38.010  32.105  1.00  0.00           H
ATOM   1833 HD13 LEU   124      52.089  38.252  30.349  1.00  0.00           H
ATOM   1834  CD2 LEU   124      49.992  36.449  30.161  1.00  0.00           C
ATOM   1835 HD21 LEU   124      49.113  37.034  30.434  1.00  0.00           H
ATOM   1836 HD22 LEU   124      50.199  36.872  29.178  1.00  0.00           H
ATOM   1837 HD23 LEU   124      49.727  35.393  30.182  1.00  0.00           H
ATOM   1838  C   LEU   124      53.982  33.933  32.242  1.00  0.00           C
ATOM   1839  O   LEU   124      55.012  34.059  31.508  1.00  0.00           O
ATOM   1840  N   LYS   125      53.679  32.789  32.905  1.00  0.00           N
ATOM   1841  H   LYS   125      52.754  32.735  33.306  1.00  0.00           H
ATOM   1842  CA  LYS   125      54.303  31.476  32.940  1.00  0.00           C
ATOM   1843  HA  LYS   125      55.239  31.624  32.400  1.00  0.00           H
ATOM   1844  CB  LYS   125      54.791  31.151  34.327  1.00  0.00           C
ATOM   1845  HB2 LYS   125      53.961  31.174  35.033  1.00  0.00           H
ATOM   1846  HB3 LYS   125      55.272  30.173  34.286  1.00  0.00           H
ATOM   1847  CG  LYS   125      55.847  32.166  34.804  1.00  0.00           C
ATOM   1848  HG2 LYS   125      56.659  32.141  34.078  1.00  0.00           H
ATOM   1849  HG3 LYS   125      55.551  33.210  34.702  1.00  0.00           H
ATOM   1850  CD  LYS   125      56.415  31.881  36.233  1.00  0.00           C
ATOM   1851  HD2 LYS   125      57.305  32.487  36.401  1.00  0.00           H
ATOM   1852  HD3 LYS   125      55.655  32.231  36.932  1.00  0.00           H
ATOM   1853  CE  LYS   125      56.766  30.422  36.453  1.00  0.00           C
ATOM   1854  HE2 LYS   125      55.887  29.841  36.174  1.00  0.00           H
ATOM   1855  HE3 LYS   125      57.632  30.186  35.835  1.00  0.00           H
ATOM   1856  NZ  LYS   125      57.286  30.223  37.838  1.00  0.00           N
ATOM   1857  HZ1 LYS   125      56.525  30.359  38.487  1.00  0.00           H
ATOM   1858  HZ2 LYS   125      57.655  29.284  37.900  1.00  0.00           H
ATOM   1859  HZ3 LYS   125      58.067  30.851  37.966  1.00  0.00           H
ATOM   1860  C   LYS   125      53.540  30.345  32.305  1.00  0.00           C
ATOM   1861  O   LYS   125      52.321  30.298  32.359  1.00  0.00           O
ATOM   1862  N   TYR   126      54.244  29.602  31.422  1.00  0.00           N
ATOM   1863  H   TYR   126      55.225  29.771  31.253  1.00  0.00           H
ATOM   1864  CA  TYR   126      53.664  28.533  30.670  1.00  0.00           C
ATOM   1865  HA  TYR   126      52.841  28.044  31.190  1.00  0.00           H
ATOM   1866  CB  TYR   126      53.185  29.130  29.332  1.00  0.00           C
ATOM   1867  HB2 TYR   126      52.525  29.931  29.664  1.00  0.00           H
ATOM   1868  HB3 TYR   126      54.112  29.431  28.845  1.00  0.00           H
ATOM   1869  CG  TYR   126      52.401  28.242  28.374  1.00  0.00           C
ATOM   1870  CD1 TYR   126      52.968  27.809  27.169  1.00  0.00           C
ATOM   1871  HD1 TYR   126      54.012  28.019  26.982  1.00  0.00           H
ATOM   1872  CE1 TYR   126      52.186  27.152  26.215  1.00  0.00           C
ATOM   1873  HE1 TYR   126      52.605  26.886  25.256  1.00  0.00           H
ATOM   1874  CZ  TYR   126      50.811  26.890  26.468  1.00  0.00           C
ATOM   1875  OH  TYR   126      50.098  26.184  25.591  1.00  0.00           O
ATOM   1876  HH  TYR   126      49.159  26.363  25.668  1.00  0.00           H
ATOM   1877  CE2 TYR   126      50.226  27.326  27.716  1.00  0.00           C
ATOM   1878  HE2 TYR   126      49.252  27.027  28.073  1.00  0.00           H
ATOM   1879  CD2 TYR   126      51.006  28.060  28.598  1.00  0.00           C
ATOM   1880  HD2 TYR   126      50.534  28.240  29.553  1.00  0.00           H
ATOM   1881  C   TYR   126      54.744  27.439  30.549  1.00  0.00           C
ATOM   1882  O   TYR   126      55.853  27.736  30.119  1.00  0.00           O
ATOM   1883  N   ASN   127      54.332  26.200  30.898  1.00  0.00           N
ATOM   1884  H   ASN   127      53.380  26.067  31.210  1.00  0.00           H
ATOM   1885  CA  ASN   127      55.252  25.042  30.899  1.00  0.00           C
ATOM   1886  HA  ASN   127      54.681  24.196  31.280  1.00  0.00           H
ATOM   1887  CB  ASN   127      55.780  24.801  29.465  1.00  0.00           C
ATOM   1888  HB2 ASN   127      56.262  25.688  29.054  1.00  0.00           H
ATOM   1889  HB3 ASN   127      56.490  23.982  29.362  1.00  0.00           H
ATOM   1890  CG  ASN   127      54.652  24.316  28.503  1.00  0.00           C
ATOM   1891  OD1 ASN   127      53.806  23.555  28.861  1.00  0.00           O
ATOM   1892  ND2 ASN   127      54.769  24.533  27.186  1.00  0.00           N
ATOM   1893 HD21 ASN   127      53.960  24.349  26.610  1.00  0.00           H
ATOM   1894 HD22 ASN   127      55.329  25.315  26.875  1.00  0.00           H
ATOM   1895  C   ASN   127      56.417  25.310  31.948  1.00  0.00           C
ATOM   1896  O   ASN   127      57.508  24.816  31.707  1.00  0.00           O
ATOM   1897  N   GLY   128      56.195  26.150  32.939  1.00  0.00           N
ATOM   1898  H   GLY   128      55.285  26.504  33.197  1.00  0.00           H
ATOM   1899  CA  GLY   128      57.292  26.386  33.965  1.00  0.00           C
ATOM   1900  HA2 GLY   128      56.783  26.641  34.895  1.00  0.00           H
ATOM   1901  HA3 GLY   128      57.814  25.470  34.243  1.00  0.00           H
ATOM   1902  C   GLY   128      58.347  27.354  33.564  1.00  0.00           C
ATOM   1903  O   GLY   128      59.283  27.629  34.352  1.00  0.00           O
ATOM   1904  N   ILE   129      58.304  27.768  32.284  1.00  0.00           N
ATOM   1905  H   ILE   129      57.499  27.484  31.743  1.00  0.00           H
ATOM   1906  CA  ILE   129      59.238  28.805  31.847  1.00  0.00           C
ATOM   1907  HA  ILE   129      59.889  29.045  32.687  1.00  0.00           H
ATOM   1908  CB  ILE   129      60.149  28.287  30.726  1.00  0.00           C
ATOM   1909  HB  ILE   129      59.557  27.882  29.905  1.00  0.00           H
ATOM   1910  CG2 ILE   129      60.964  29.354  29.957  1.00  0.00           C
ATOM   1911 HG21 ILE   129      60.287  30.000  29.398  1.00  0.00           H
ATOM   1912 HG22 ILE   129      61.559  29.971  30.630  1.00  0.00           H
ATOM   1913 HG23 ILE   129      61.573  28.742  29.291  1.00  0.00           H
ATOM   1914  CG1 ILE   129      61.056  27.073  31.212  1.00  0.00           C
ATOM   1915 HG12 ILE   129      60.451  26.369  31.784  1.00  0.00           H
ATOM   1916 HG13 ILE   129      61.316  26.579  30.275  1.00  0.00           H
ATOM   1917  CD1 ILE   129      62.306  27.423  31.965  1.00  0.00           C
ATOM   1918 HD11 ILE   129      63.125  27.846  31.384  1.00  0.00           H
ATOM   1919 HD12 ILE   129      61.915  28.067  32.754  1.00  0.00           H
ATOM   1920 HD13 ILE   129      62.733  26.493  32.341  1.00  0.00           H
ATOM   1921  C   ILE   129      58.447  30.043  31.539  1.00  0.00           C
ATOM   1922  O   ILE   129      57.279  30.027  31.089  1.00  0.00           O
ATOM   1923  N   ILE   130      58.974  31.208  31.945  1.00  0.00           N
ATOM   1924  H   ILE   130      59.843  31.205  32.460  1.00  0.00           H
ATOM   1925  CA  ILE   130      58.319  32.469  31.651  1.00  0.00           C
ATOM   1926  HA  ILE   130      57.303  32.468  32.046  1.00  0.00           H
ATOM   1927  CB  ILE   130      59.212  33.537  32.334  1.00  0.00           C
ATOM   1928  HB  ILE   130      60.277  33.361  32.180  1.00  0.00           H
ATOM   1929  CG2 ILE   130      58.931  34.971  31.800  1.00  0.00           C
ATOM   1930 HG21 ILE   130      59.280  35.109  30.776  1.00  0.00           H
ATOM   1931 HG22 ILE   130      57.916  35.232  32.099  1.00  0.00           H
ATOM   1932 HG23 ILE   130      59.485  35.756  32.315  1.00  0.00           H
ATOM   1933  CG1 ILE   130      58.930  33.537  33.840  1.00  0.00           C
ATOM   1934 HG12 ILE   130      58.003  34.018  34.149  1.00  0.00           H
ATOM   1935 HG13 ILE   130      58.953  32.485  34.126  1.00  0.00           H
ATOM   1936  CD1 ILE   130      60.094  34.143  34.729  1.00  0.00           C
ATOM   1937 HD11 ILE   130      59.834  33.720  35.699  1.00  0.00           H
ATOM   1938 HD12 ILE   130      61.024  33.731  34.340  1.00  0.00           H
ATOM   1939 HD13 ILE   130      60.127  35.233  34.704  1.00  0.00           H
ATOM   1940  C   ILE   130      58.212  32.716  30.184  1.00  0.00           C
ATOM   1941  O   ILE   130      59.204  32.397  29.501  1.00  0.00           O
ATOM   1942  N   THR   131      57.073  33.309  29.770  1.00  0.00           N
ATOM   1943  H   THR   131      56.311  33.346  30.432  1.00  0.00           H
ATOM   1944  CA  THR   131      56.844  33.650  28.341  1.00  0.00           C
ATOM   1945  HA  THR   131      57.717  33.265  27.814  1.00  0.00           H
ATOM   1946  CB  THR   131      55.637  32.803  27.856  1.00  0.00           C
ATOM   1947  HB  THR   131      55.818  31.748  28.058  1.00  0.00           H
ATOM   1948  CG2 THR   131      54.294  33.181  28.469  1.00  0.00           C
ATOM   1949 HG21 THR   131      54.077  34.236  28.304  1.00  0.00           H
ATOM   1950 HG22 THR   131      53.551  32.499  28.056  1.00  0.00           H
ATOM   1951 HG23 THR   131      54.424  32.978  29.532  1.00  0.00           H
ATOM   1952  OG1 THR   131      55.524  32.924  26.441  1.00  0.00           O
ATOM   1953  HG1 THR   131      56.299  32.536  26.027  1.00  0.00           H
ATOM   1954  C   THR   131      56.799  35.069  28.137  1.00  0.00           C
ATOM   1955  O   THR   131      57.431  35.466  27.135  1.00  0.00           O
ATOM   1956  N   ASP   132      56.164  35.871  28.934  1.00  0.00           N
ATOM   1957  H   ASP   132      55.732  35.577  29.798  1.00  0.00           H
ATOM   1958  CA  ASP   132      55.790  37.267  28.629  1.00  0.00           C
ATOM   1959  HA  ASP   132      56.659  37.687  28.120  1.00  0.00           H
ATOM   1960  CB  ASP   132      54.442  37.222  27.908  1.00  0.00           C
ATOM   1961  HB2 ASP   132      54.255  36.388  27.233  1.00  0.00           H
ATOM   1962  HB3 ASP   132      53.731  37.210  28.735  1.00  0.00           H
ATOM   1963  CG  ASP   132      54.126  38.504  27.086  1.00  0.00           C
ATOM   1964  OD1 ASP   132      54.991  39.380  26.874  1.00  0.00           O
ATOM   1965  OD2 ASP   132      53.056  38.596  26.504  1.00  0.00           O
ATOM   1966  C   ASP   132      55.644  38.143  29.918  1.00  0.00           C
ATOM   1967  O   ASP   132      55.608  37.604  31.030  1.00  0.00           O
ATOM   1968  N   THR   133      55.695  39.490  29.776  1.00  0.00           N
ATOM   1969  H   THR   133      55.562  39.822  28.832  1.00  0.00           H
ATOM   1970  CA  THR   133      55.471  40.476  30.811  1.00  0.00           C
ATOM   1971  HA  THR   133      54.774  40.056  31.535  1.00  0.00           H
ATOM   1972  CB  THR   133      56.804  40.795  31.551  1.00  0.00           C
ATOM   1973  HB  THR   133      57.119  39.884  32.059  1.00  0.00           H
ATOM   1974  CG2 THR   133      58.014  41.138  30.669  1.00  0.00           C
ATOM   1975 HG21 THR   133      58.945  41.260  31.225  1.00  0.00           H
ATOM   1976 HG22 THR   133      58.228  40.314  29.987  1.00  0.00           H
ATOM   1977 HG23 THR   133      57.908  42.041  30.067  1.00  0.00           H
ATOM   1978  OG1 THR   133      56.657  41.820  32.518  1.00  0.00           O
ATOM   1979  HG1 THR   133      56.110  41.386  33.179  1.00  0.00           H
ATOM   1980  C   THR   133      54.853  41.857  30.493  1.00  0.00           C
ATOM   1981  O   THR   133      54.996  42.417  29.353  1.00  0.00           O
ATOM   1982  N   ILE   134      54.137  42.380  31.495  1.00  0.00           N
ATOM   1983  H   ILE   134      54.133  41.873  32.368  1.00  0.00           H
ATOM   1984  CA  ILE   134      53.327  43.646  31.497  1.00  0.00           C
ATOM   1985  HA  ILE   134      53.513  44.190  30.572  1.00  0.00           H
ATOM   1986  CB  ILE   134      51.770  43.408  31.249  1.00  0.00           C
ATOM   1987  HB  ILE   134      51.492  43.095  32.255  1.00  0.00           H
ATOM   1988  CG2 ILE   134      51.061  44.731  30.740  1.00  0.00           C
ATOM   1989 HG21 ILE   134      51.344  45.574  31.370  1.00  0.00           H
ATOM   1990 HG22 ILE   134      51.166  44.884  29.666  1.00  0.00           H
ATOM   1991 HG23 ILE   134      49.997  44.664  30.960  1.00  0.00           H
ATOM   1992  CG1 ILE   134      51.299  42.226  30.337  1.00  0.00           C
ATOM   1993 HG12 ILE   134      51.014  42.622  29.363  1.00  0.00           H
ATOM   1994 HG13 ILE   134      52.084  41.473  30.271  1.00  0.00           H
ATOM   1995  CD1 ILE   134      50.057  41.525  30.894  1.00  0.00           C
ATOM   1996 HD11 ILE   134      49.243  42.248  30.835  1.00  0.00           H
ATOM   1997 HD12 ILE   134      49.867  40.632  30.298  1.00  0.00           H
ATOM   1998 HD13 ILE   134      50.183  41.205  31.928  1.00  0.00           H
ATOM   1999  C   ILE   134      53.695  44.652  32.630  1.00  0.00           C
ATOM   2000  O   ILE   134      53.788  44.273  33.768  1.00  0.00           O
ATOM   2001  N   LYS   135      54.099  45.848  32.288  1.00  0.00           N
ATOM   2002  H   LYS   135      54.317  45.913  31.304  1.00  0.00           H
ATOM   2003  CA  LYS   135      54.414  46.958  33.225  1.00  0.00           C
ATOM   2004  HA  LYS   135      54.879  46.618  34.150  1.00  0.00           H
ATOM   2005  CB  LYS   135      55.317  48.088  32.509  1.00  0.00           C
ATOM   2006  HB2 LYS   135      54.789  48.530  31.664  1.00  0.00           H
ATOM   2007  HB3 LYS   135      55.598  48.866  33.219  1.00  0.00           H
ATOM   2008  CG  LYS   135      56.745  47.690  32.011  1.00  0.00           C
ATOM   2009  HG2 LYS   135      56.680  47.168  31.057  1.00  0.00           H
ATOM   2010  HG3 LYS   135      57.351  48.556  31.748  1.00  0.00           H
ATOM   2011  CD  LYS   135      57.554  46.940  33.060  1.00  0.00           C
ATOM   2012  HD2 LYS   135      57.332  47.298  34.065  1.00  0.00           H
ATOM   2013  HD3 LYS   135      57.317  45.881  32.958  1.00  0.00           H
ATOM   2014  CE  LYS   135      59.037  46.937  32.766  1.00  0.00           C
ATOM   2015  HE2 LYS   135      59.294  47.952  32.464  1.00  0.00           H
ATOM   2016  HE3 LYS   135      59.633  46.753  33.659  1.00  0.00           H
ATOM   2017  NZ  LYS   135      59.607  45.891  31.832  1.00  0.00           N
ATOM   2018  HZ1 LYS   135      59.494  44.964  32.215  1.00  0.00           H
ATOM   2019  HZ2 LYS   135      58.982  45.862  31.040  1.00  0.00           H
ATOM   2020  HZ3 LYS   135      60.573  46.095  31.618  1.00  0.00           H
ATOM   2021  C   LYS   135      53.139  47.691  33.651  1.00  0.00           C
ATOM   2022  O   LYS   135      52.201  47.795  32.915  1.00  0.00           O
ATOM   2023  N   SER   136      53.155  48.284  34.782  1.00  0.00           N
ATOM   2024  H   SER   136      53.903  47.899  35.342  1.00  0.00           H
ATOM   2025  CA  SER   136      52.213  49.308  35.312  1.00  0.00           C
ATOM   2026  HA  SER   136      51.308  48.709  35.418  1.00  0.00           H
ATOM   2027  CB  SER   136      52.728  49.721  36.712  1.00  0.00           C
ATOM   2028  HB2 SER   136      52.798  48.828  37.333  1.00  0.00           H
ATOM   2029  HB3 SER   136      53.705  50.189  36.598  1.00  0.00           H
ATOM   2030  OG  SER   136      51.835  50.559  37.380  1.00  0.00           O
ATOM   2031  HG  SER   136      50.957  50.289  37.102  1.00  0.00           H
ATOM   2032  C   SER   136      52.052  50.536  34.373  1.00  0.00           C
ATOM   2033  O   SER   136      53.026  51.227  34.048  1.00  0.00           O
ATOM   2034  N   TRP   137      50.819  50.939  34.038  1.00  0.00           N
ATOM   2035  H   TRP   137      50.043  50.484  34.497  1.00  0.00           H
ATOM   2036  CA  TRP   137      50.563  52.066  33.013  1.00  0.00           C
ATOM   2037  HA  TRP   137      51.450  52.423  32.491  1.00  0.00           H
ATOM   2038  CB  TRP   137      49.648  51.638  31.914  1.00  0.00           C
ATOM   2039  HB2 TRP   137      49.391  52.520  31.327  1.00  0.00           H
ATOM   2040  HB3 TRP   137      50.179  50.879  31.340  1.00  0.00           H
ATOM   2041  CG  TRP   137      48.380  51.018  32.294  1.00  0.00           C
ATOM   2042  CD1 TRP   137      47.251  51.646  32.669  1.00  0.00           C
ATOM   2043  HD1 TRP   137      47.132  52.720  32.668  1.00  0.00           H
ATOM   2044  NE1 TRP   137      46.238  50.757  33.007  1.00  0.00           N
ATOM   2045  HE1 TRP   137      45.316  51.042  33.306  1.00  0.00           H
ATOM   2046  CE2 TRP   137      46.627  49.456  32.931  1.00  0.00           C
ATOM   2047  CZ2 TRP   137      45.941  48.279  33.184  1.00  0.00           C
ATOM   2048  HZ2 TRP   137      44.932  48.264  33.568  1.00  0.00           H
ATOM   2049  CH2 TRP   137      46.583  47.087  32.916  1.00  0.00           C
ATOM   2050  HH2 TRP   137      46.221  46.119  33.229  1.00  0.00           H
ATOM   2051  CZ3 TRP   137      47.930  47.089  32.590  1.00  0.00           C
ATOM   2052  HZ3 TRP   137      48.395  46.132  32.405  1.00  0.00           H
ATOM   2053  CE3 TRP   137      48.597  48.278  32.347  1.00  0.00           C
ATOM   2054  HE3 TRP   137      49.633  48.180  32.063  1.00  0.00           H
ATOM   2055  CD2 TRP   137      47.967  49.569  32.424  1.00  0.00           C
ATOM   2056  C   TRP   137      50.075  53.350  33.698  1.00  0.00           C
ATOM   2057  O   TRP   137      49.971  54.365  33.019  1.00  0.00           O
ATOM   2058  N   ARG   138      49.686  53.222  34.962  1.00  0.00           N
ATOM   2059  H   ARG   138      49.601  52.313  35.393  1.00  0.00           H
ATOM   2060  CA  ARG   138      49.184  54.361  35.735  1.00  0.00           C
ATOM   2061  HA  ARG   138      49.503  55.304  35.290  1.00  0.00           H
ATOM   2062  CB  ARG   138      47.638  54.197  35.916  1.00  0.00           C
ATOM   2063  HB2 ARG   138      47.301  53.621  35.053  1.00  0.00           H
ATOM   2064  HB3 ARG   138      47.506  53.526  36.765  1.00  0.00           H
ATOM   2065  CG  ARG   138      46.824  55.482  36.200  1.00  0.00           C
ATOM   2066  HG2 ARG   138      45.871  55.036  36.483  1.00  0.00           H
ATOM   2067  HG3 ARG   138      47.262  55.991  37.058  1.00  0.00           H
ATOM   2068  CD  ARG   138      46.655  56.519  35.045  1.00  0.00           C
ATOM   2069  HD2 ARG   138      46.159  57.434  35.368  1.00  0.00           H
ATOM   2070  HD3 ARG   138      47.632  56.948  34.828  1.00  0.00           H
ATOM   2071  NE  ARG   138      46.060  56.005  33.798  1.00  0.00           N
ATOM   2072  HE  ARG   138      46.706  55.573  33.153  1.00  0.00           H
ATOM   2073  CZ  ARG   138      45.017  56.425  33.184  1.00  0.00           C
ATOM   2074  NH1 ARG   138      44.107  57.086  33.788  1.00  0.00           N
ATOM   2075 HH11 ARG   138      44.153  57.250  34.783  1.00  0.00           H
ATOM   2076 HH12 ARG   138      43.333  57.475  33.268  1.00  0.00           H
ATOM   2077  NH2 ARG   138      44.887  56.160  31.960  1.00  0.00           N
ATOM   2078 HH21 ARG   138      45.613  55.659  31.469  1.00  0.00           H
ATOM   2079 HH22 ARG   138      44.059  56.501  31.493  1.00  0.00           H
ATOM   2080  C   ARG   138      49.901  54.484  37.090  1.00  0.00           C
ATOM   2081  O   ARG   138      49.679  55.421  37.838  1.00  0.00           O
ATOM   2082  N   ASN   139      50.861  53.653  37.413  1.00  0.00           N
ATOM   2083  H   ASN   139      51.116  52.937  36.749  1.00  0.00           H
ATOM   2084  CA  ASN   139      51.776  53.653  38.622  1.00  0.00           C
ATOM   2085  HA  ASN   139      52.217  52.656  38.617  1.00  0.00           H
ATOM   2086  CB  ASN   139      52.721  54.876  38.532  1.00  0.00           C
ATOM   2087  HB2 ASN   139      51.996  55.681  38.422  1.00  0.00           H
ATOM   2088  HB3 ASN   139      53.184  55.163  39.476  1.00  0.00           H
ATOM   2089  CG  ASN   139      53.755  54.844  37.429  1.00  0.00           C
ATOM   2090  OD1 ASN   139      53.628  54.124  36.458  1.00  0.00           O
ATOM   2091  ND2 ASN   139      54.839  55.648  37.634  1.00  0.00           N
ATOM   2092 HD21 ASN   139      55.416  55.786  36.815  1.00  0.00           H
ATOM   2093 HD22 ASN   139      54.890  56.250  38.443  1.00  0.00           H
ATOM   2094  C   ASN   139      50.949  53.694  39.912  1.00  0.00           C
ATOM   2095  O   ASN   139      51.315  54.250  40.921  1.00  0.00           O
ATOM   2096  N   ASN   140      49.740  53.084  39.989  1.00  0.00           N
ATOM   2097  H   ASN   140      49.337  52.624  39.186  1.00  0.00           H
ATOM   2098  CA  ASN   140      48.970  52.907  41.249  1.00  0.00           C
ATOM   2099  HA  ASN   140      49.620  52.912  42.124  1.00  0.00           H
ATOM   2100  CB  ASN   140      48.103  54.183  41.330  1.00  0.00           C
ATOM   2101  HB2 ASN   140      48.750  55.053  41.442  1.00  0.00           H
ATOM   2102  HB3 ASN   140      47.631  54.364  40.363  1.00  0.00           H
ATOM   2103  CG  ASN   140      47.084  54.222  42.448  1.00  0.00           C
ATOM   2104  OD1 ASN   140      47.051  53.433  43.348  1.00  0.00           O
ATOM   2105  ND2 ASN   140      46.279  55.197  42.433  1.00  0.00           N
ATOM   2106 HD21 ASN   140      45.790  55.439  43.284  1.00  0.00           H
ATOM   2107 HD22 ASN   140      46.538  55.863  41.720  1.00  0.00           H
ATOM   2108  C   ASN   140      48.353  51.473  41.329  1.00  0.00           C
ATOM   2109  O   ASN   140      47.138  51.323  41.097  1.00  0.00           O
ATOM   2110  N   ILE   141      49.197  50.520  41.815  1.00  0.00           N
ATOM   2111  H   ILE   141      50.167  50.797  41.834  1.00  0.00           H
ATOM   2112  CA  ILE   141      48.959  49.037  42.095  1.00  0.00           C
ATOM   2113  HA  ILE   141      49.938  48.582  42.253  1.00  0.00           H
ATOM   2114  CB  ILE   141      48.040  48.888  43.357  1.00  0.00           C
ATOM   2115  HB  ILE   141      47.066  49.299  43.090  1.00  0.00           H
ATOM   2116  CG2 ILE   141      47.882  47.433  43.770  1.00  0.00           C
ATOM   2117 HG21 ILE   141      48.772  46.865  44.043  1.00  0.00           H
ATOM   2118 HG22 ILE   141      47.320  47.395  44.703  1.00  0.00           H
ATOM   2119 HG23 ILE   141      47.337  46.832  43.042  1.00  0.00           H
ATOM   2120  CG1 ILE   141      48.598  49.706  44.559  1.00  0.00           C
ATOM   2121 HG12 ILE   141      49.394  49.165  45.070  1.00  0.00           H
ATOM   2122 HG13 ILE   141      48.925  50.667  44.159  1.00  0.00           H
ATOM   2123  CD1 ILE   141      47.538  50.051  45.618  1.00  0.00           C
ATOM   2124 HD11 ILE   141      47.362  49.159  46.218  1.00  0.00           H
ATOM   2125 HD12 ILE   141      47.980  50.818  46.253  1.00  0.00           H
ATOM   2126 HD13 ILE   141      46.682  50.470  45.087  1.00  0.00           H
ATOM   2127  C   ILE   141      48.375  48.376  40.829  1.00  0.00           C
ATOM   2128  O   ILE   141      47.151  48.248  40.819  1.00  0.00           O
ATOM   2129  N   LEU   142      49.079  47.970  39.761  1.00  0.00           N
ATOM   2130  H   LEU   142      50.086  47.938  39.840  1.00  0.00           H
ATOM   2131  CA  LEU   142      48.590  47.032  38.709  1.00  0.00           C
ATOM   2132  HA  LEU   142      47.731  47.553  38.285  1.00  0.00           H
ATOM   2133  CB  LEU   142      49.611  46.885  37.589  1.00  0.00           C
ATOM   2134  HB2 LEU   142      49.728  47.817  37.036  1.00  0.00           H
ATOM   2135  HB3 LEU   142      50.549  46.607  38.070  1.00  0.00           H
ATOM   2136  CG  LEU   142      49.195  45.853  36.616  1.00  0.00           C
ATOM   2137  HG  LEU   142      49.259  44.846  37.028  1.00  0.00           H
ATOM   2138  CD1 LEU   142      47.800  46.073  35.976  1.00  0.00           C
ATOM   2139 HD11 LEU   142      47.768  45.279  35.230  1.00  0.00           H
ATOM   2140 HD12 LEU   142      46.881  45.906  36.534  1.00  0.00           H
ATOM   2141 HD13 LEU   142      47.729  47.063  35.525  1.00  0.00           H
ATOM   2142  CD2 LEU   142      50.219  45.788  35.470  1.00  0.00           C
ATOM   2143 HD21 LEU   142      51.267  45.590  35.696  1.00  0.00           H
ATOM   2144 HD22 LEU   142      49.967  44.991  34.771  1.00  0.00           H
ATOM   2145 HD23 LEU   142      50.184  46.745  34.949  1.00  0.00           H
ATOM   2146  C   LEU   142      47.989  45.767  39.380  1.00  0.00           C
ATOM   2147  O   LEU   142      48.703  45.178  40.155  1.00  0.00           O
ATOM   2148  N   ARG   143      46.744  45.423  39.145  1.00  0.00           N
ATOM   2149  H   ARG   143      46.244  46.005  38.488  1.00  0.00           H
ATOM   2150  CA  ARG   143      46.055  44.241  39.686  1.00  0.00           C
ATOM   2151  HA  ARG   143      46.855  43.557  39.969  1.00  0.00           H
ATOM   2152  CB  ARG   143      45.286  44.408  41.037  1.00  0.00           C
ATOM   2153  HB2 ARG   143      44.870  43.445  41.334  1.00  0.00           H
ATOM   2154  HB3 ARG   143      46.033  44.717  41.769  1.00  0.00           H
ATOM   2155  CG  ARG   143      44.095  45.358  41.126  1.00  0.00           C
ATOM   2156  HG2 ARG   143      43.505  45.247  40.216  1.00  0.00           H
ATOM   2157  HG3 ARG   143      43.430  45.100  41.951  1.00  0.00           H
ATOM   2158  CD  ARG   143      44.588  46.779  41.185  1.00  0.00           C
ATOM   2159  HD2 ARG   143      45.134  46.784  42.129  1.00  0.00           H
ATOM   2160  HD3 ARG   143      45.216  46.927  40.306  1.00  0.00           H
ATOM   2161  NE  ARG   143      43.501  47.796  41.287  1.00  0.00           N
ATOM   2162  HE  ARG   143      42.526  47.536  41.320  1.00  0.00           H
ATOM   2163  CZ  ARG   143      43.689  49.084  41.397  1.00  0.00           C
ATOM   2164  NH1 ARG   143      42.625  49.913  41.473  1.00  0.00           N
ATOM   2165 HH11 ARG   143      41.730  49.529  41.738  1.00  0.00           H
ATOM   2166 HH12 ARG   143      42.734  50.917  41.471  1.00  0.00           H
ATOM   2167  NH2 ARG   143      44.825  49.726  41.143  1.00  0.00           N
ATOM   2168 HH21 ARG   143      45.635  49.174  40.896  1.00  0.00           H
ATOM   2169 HH22 ARG   143      44.885  50.733  41.144  1.00  0.00           H
ATOM   2170  C   ARG   143      45.187  43.481  38.609  1.00  0.00           C
ATOM   2171  O   ARG   143      44.765  44.098  37.641  1.00  0.00           O
ATOM   2172  N   THR   144      44.956  42.193  38.795  1.00  0.00           N
ATOM   2173  H   THR   144      45.392  41.860  39.643  1.00  0.00           H
ATOM   2174  CA  THR   144      44.320  41.230  37.927  1.00  0.00           C
ATOM   2175  HA  THR   144      43.900  41.675  37.024  1.00  0.00           H
ATOM   2176  CB  THR   144      45.275  40.126  37.498  1.00  0.00           C
ATOM   2177  HB  THR   144      46.065  40.565  36.888  1.00  0.00           H
ATOM   2178  CG2 THR   144      46.061  39.406  38.638  1.00  0.00           C
ATOM   2179 HG21 THR   144      46.578  38.579  38.150  1.00  0.00           H
ATOM   2180 HG22 THR   144      46.842  40.081  38.988  1.00  0.00           H
ATOM   2181 HG23 THR   144      45.404  38.891  39.339  1.00  0.00           H
ATOM   2182  OG1 THR   144      44.724  39.170  36.638  1.00  0.00           O
ATOM   2183  HG1 THR   144      44.931  39.518  35.768  1.00  0.00           H
ATOM   2184  C   THR   144      43.067  40.669  38.596  1.00  0.00           C
ATOM   2185  O   THR   144      42.343  41.275  39.362  1.00  0.00           O
ATOM   2186  N   GLN   145      42.396  39.560  38.096  1.00  0.00           N
ATOM   2187  H   GLN   145      42.815  38.943  37.414  1.00  0.00           H
ATOM   2188  CA  GLN   145      40.988  39.189  38.407  1.00  0.00           C
ATOM   2189  HA  GLN   145      40.285  40.023  38.405  1.00  0.00           H
ATOM   2190  CB  GLN   145      40.501  38.200  37.330  1.00  0.00           C
ATOM   2191  HB2 GLN   145      41.304  37.467  37.250  1.00  0.00           H
ATOM   2192  HB3 GLN   145      39.565  37.745  37.650  1.00  0.00           H
ATOM   2193  CG  GLN   145      40.238  38.875  35.974  1.00  0.00           C
ATOM   2194  HG2 GLN   145      39.716  39.830  36.028  1.00  0.00           H
ATOM   2195  HG3 GLN   145      41.206  39.109  35.532  1.00  0.00           H
ATOM   2196  CD  GLN   145      39.523  37.873  35.005  1.00  0.00           C
ATOM   2197  OE1 GLN   145      40.072  37.663  33.931  1.00  0.00           O
ATOM   2198  NE2 GLN   145      38.409  37.216  35.279  1.00  0.00           N
ATOM   2199 HE21 GLN   145      38.055  37.313  36.220  1.00  0.00           H
ATOM   2200 HE22 GLN   145      38.061  36.569  34.585  1.00  0.00           H
ATOM   2201  C   GLN   145      40.825  38.567  39.849  1.00  0.00           C
ATOM   2202  O   GLN   145      39.749  38.525  40.307  1.00  0.00           O
ATOM   2203  N   GLU   146      41.897  38.022  40.391  1.00  0.00           N
ATOM   2204  H   GLU   146      42.776  38.394  40.059  1.00  0.00           H
ATOM   2205  CA  GLU   146      41.911  37.244  41.616  1.00  0.00           C
ATOM   2206  HA  GLU   146      42.880  36.751  41.539  1.00  0.00           H
ATOM   2207  CB  GLU   146      41.710  38.127  42.869  1.00  0.00           C
ATOM   2208  HB2 GLU   146      40.679  38.443  43.025  1.00  0.00           H
ATOM   2209  HB3 GLU   146      41.979  37.585  43.776  1.00  0.00           H
ATOM   2210  CG  GLU   146      42.459  39.462  42.911  1.00  0.00           C
ATOM   2211  HG2 GLU   146      42.484  39.928  41.925  1.00  0.00           H
ATOM   2212  HG3 GLU   146      41.939  40.187  43.537  1.00  0.00           H
ATOM   2213  CD  GLU   146      43.798  39.366  43.542  1.00  0.00           C
ATOM   2214  OE1 GLU   146      44.186  38.401  44.203  1.00  0.00           O
ATOM   2215  OE2 GLU   146      44.540  40.357  43.407  1.00  0.00           O
ATOM   2216  C   GLU   146      40.942  36.029  41.559  1.00  0.00           C
ATOM   2217  O   GLU   146      40.135  35.772  42.435  1.00  0.00           O
ATOM   2218  N   SER   147      40.914  35.359  40.385  1.00  0.00           N
ATOM   2219  H   SER   147      41.657  35.548  39.727  1.00  0.00           H
ATOM   2220  CA  SER   147      39.963  34.323  39.961  1.00  0.00           C
ATOM   2221  HA  SER   147      39.716  33.693  40.816  1.00  0.00           H
ATOM   2222  CB  SER   147      38.578  34.952  39.629  1.00  0.00           C
ATOM   2223  HB2 SER   147      38.148  35.468  40.487  1.00  0.00           H
ATOM   2224  HB3 SER   147      38.693  35.669  38.817  1.00  0.00           H
ATOM   2225  OG  SER   147      37.596  34.062  39.166  1.00  0.00           O
ATOM   2226  HG  SER   147      36.850  34.522  38.772  1.00  0.00           H
ATOM   2227  C   SER   147      40.605  33.580  38.773  1.00  0.00           C
ATOM   2228  O   SER   147      41.702  33.940  38.305  1.00  0.00           O
ATOM   2229  N   GLH   148      39.916  32.607  38.195  1.00  0.00           N
ATOM   2230  H   GLH   148      39.007  32.504  38.623  1.00  0.00           H
ATOM   2231  CA  GLH   148      40.204  31.929  36.918  1.00  0.00           C
ATOM   2232  HA  GLH   148      41.177  31.445  37.002  1.00  0.00           H
ATOM   2233  CB  GLH   148      39.232  30.744  36.632  1.00  0.00           C
ATOM   2234  HB2 GLH   148      39.337  30.056  37.471  1.00  0.00           H
ATOM   2235  HB3 GLH   148      38.224  31.139  36.507  1.00  0.00           H
ATOM   2236  CG  GLH   148      39.513  29.887  35.360  1.00  0.00           C
ATOM   2237  HG2 GLH   148      39.279  30.614  34.584  1.00  0.00           H
ATOM   2238  HG3 GLH   148      40.524  29.479  35.321  1.00  0.00           H
ATOM   2239  CD  GLH   148      38.604  28.696  35.111  1.00  0.00           C
ATOM   2240  OE1 GLH   148      38.959  27.600  35.569  1.00  0.00           O
ATOM   2241  OE2 GLH   148      37.293  28.859  34.812  1.00  0.00           O
ATOM   2242  HE2 GLH   148      37.041  29.771  34.652  1.00  0.00           H
ATOM   2243  C   GLH   148      40.279  32.922  35.755  1.00  0.00           C
ATOM   2244  O   GLH   148      39.258  33.525  35.457  1.00  0.00           O
ATOM   2245  N   CYX   149      41.282  32.879  34.908  1.00  0.00           N
ATOM   2246  H   CYX   149      42.177  32.423  35.009  1.00  0.00           H
ATOM   2247  CA  CYX   149      41.133  33.452  33.530  1.00  0.00           C
ATOM   2248  HA  CYX   149      40.783  34.469  33.709  1.00  0.00           H
ATOM   2249  CB  CYX   149      42.503  33.695  32.887  1.00  0.00           C
ATOM   2250  HB2 CYX   149      42.346  33.626  31.810  1.00  0.00           H
ATOM   2251  HB3 CYX   149      42.870  34.708  33.045  1.00  0.00           H
ATOM   2252  SG  CYX   149      43.931  32.678  33.360  1.00  0.00           S
ATOM   2253  C   CYX   149      40.194  32.619  32.636  1.00  0.00           C
ATOM   2254  O   CYX   149      40.288  31.406  32.551  1.00  0.00           O
ATOM   2255  N   ALA   150      39.203  33.263  32.057  1.00  0.00           N
ATOM   2256  H   ALA   150      39.084  34.248  32.245  1.00  0.00           H
ATOM   2257  CA  ALA   150      38.234  32.693  31.070  1.00  0.00           C
ATOM   2258  HA  ALA   150      37.956  31.747  31.533  1.00  0.00           H
ATOM   2259  CB  ALA   150      36.984  33.576  30.840  1.00  0.00           C
ATOM   2260  HB1 ALA   150      37.220  34.532  30.373  1.00  0.00           H
ATOM   2261  HB2 ALA   150      36.301  33.074  30.155  1.00  0.00           H
ATOM   2262  HB3 ALA   150      36.380  33.806  31.718  1.00  0.00           H
ATOM   2263  C   ALA   150      38.962  32.385  29.767  1.00  0.00           C
ATOM   2264  O   ALA   150      39.929  33.080  29.407  1.00  0.00           O
ATOM   2265  N   CYX   151      38.477  31.391  28.999  1.00  0.00           N
ATOM   2266  H   CYX   151      37.670  30.850  29.276  1.00  0.00           H
ATOM   2267  CA  CYX   151      39.158  30.871  27.761  1.00  0.00           C
ATOM   2268  HA  CYX   151      39.576  31.735  27.243  1.00  0.00           H
ATOM   2269  CB  CYX   151      40.090  29.719  28.043  1.00  0.00           C
ATOM   2270  HB2 CYX   151      39.483  28.857  28.316  1.00  0.00           H
ATOM   2271  HB3 CYX   151      40.772  29.561  27.207  1.00  0.00           H
ATOM   2272  SG  CYX   151      41.279  29.860  29.478  1.00  0.00           S
ATOM   2273  C   CYX   151      38.138  30.299  26.737  1.00  0.00           C
ATOM   2274  O   CYX   151      37.365  29.406  27.124  1.00  0.00           O
ATOM   2275  N   VAL   152      38.297  30.457  25.410  1.00  0.00           N
ATOM   2276  H   VAL   152      39.145  30.938  25.146  1.00  0.00           H
ATOM   2277  CA  VAL   152      37.444  29.896  24.367  1.00  0.00           C
ATOM   2278  HA  VAL   152      37.257  28.833  24.524  1.00  0.00           H
ATOM   2279  CB  VAL   152      36.126  30.688  24.263  1.00  0.00           C
ATOM   2280  HB  VAL   152      35.943  30.918  25.312  1.00  0.00           H
ATOM   2281  CG1 VAL   152      36.140  32.120  23.568  1.00  0.00           C
ATOM   2282 HG11 VAL   152      36.254  32.077  22.485  1.00  0.00           H
ATOM   2283 HG12 VAL   152      35.366  32.813  23.896  1.00  0.00           H
ATOM   2284 HG13 VAL   152      37.018  32.661  23.920  1.00  0.00           H
ATOM   2285  CG2 VAL   152      34.991  29.825  23.677  1.00  0.00           C
ATOM   2286 HG21 VAL   152      34.788  28.910  24.233  1.00  0.00           H
ATOM   2287 HG22 VAL   152      34.000  30.280  23.701  1.00  0.00           H
ATOM   2288 HG23 VAL   152      35.126  29.795  22.595  1.00  0.00           H
ATOM   2289  C   VAL   152      38.249  29.988  23.052  1.00  0.00           C
ATOM   2290  O   VAL   152      39.225  30.816  22.901  1.00  0.00           O
ATOM   2291  N   ASN   153      37.912  29.140  22.121  1.00  0.00           N
ATOM   2292  H   ASN   153      37.148  28.512  22.324  1.00  0.00           H
ATOM   2293  CA  ASN   153      38.604  28.939  20.823  1.00  0.00           C
ATOM   2294  HA  ASN   153      38.428  27.977  20.340  1.00  0.00           H
ATOM   2295  CB  ASN   153      38.172  29.979  19.716  1.00  0.00           C
ATOM   2296  HB2 ASN   153      38.526  30.969  20.006  1.00  0.00           H
ATOM   2297  HB3 ASN   153      38.643  29.693  18.776  1.00  0.00           H
ATOM   2298  CG  ASN   153      36.756  29.904  19.450  1.00  0.00           C
ATOM   2299  OD1 ASN   153      35.942  30.690  19.961  1.00  0.00           O
ATOM   2300  ND2 ASN   153      36.290  29.019  18.655  1.00  0.00           N
ATOM   2301 HD21 ASN   153      35.295  28.845  18.661  1.00  0.00           H
ATOM   2302 HD22 ASN   153      36.815  28.346  18.114  1.00  0.00           H
ATOM   2303  C   ASN   153      40.127  28.966  21.045  1.00  0.00           C
ATOM   2304  O   ASN   153      40.805  29.812  20.534  1.00  0.00           O
ATOM   2305  N   GLY   154      40.650  27.942  21.705  1.00  0.00           N
ATOM   2306  H   GLY   154      39.992  27.290  22.109  1.00  0.00           H
ATOM   2307  CA  GLY   154      42.023  27.631  21.985  1.00  0.00           C
ATOM   2308  HA2 GLY   154      42.107  26.597  22.322  1.00  0.00           H
ATOM   2309  HA3 GLY   154      42.567  27.569  21.044  1.00  0.00           H
ATOM   2310  C   GLY   154      42.786  28.589  22.883  1.00  0.00           C
ATOM   2311  O   GLY   154      43.969  28.372  23.098  1.00  0.00           O
ATOM   2312  N   SER   155      42.237  29.762  23.316  1.00  0.00           N
ATOM   2313  H   SER   155      41.237  29.805  23.180  1.00  0.00           H
ATOM   2314  CA  SER   155      42.908  30.897  23.828  1.00  0.00           C
ATOM   2315  HA  SER   155      43.930  30.614  24.081  1.00  0.00           H
ATOM   2316  CB  SER   155      43.030  31.964  22.806  1.00  0.00           C
ATOM   2317  HB2 SER   155      43.468  31.524  21.910  1.00  0.00           H
ATOM   2318  HB3 SER   155      42.037  32.364  22.604  1.00  0.00           H
ATOM   2319  OG  SER   155      43.727  33.068  23.339  1.00  0.00           O
ATOM   2320  HG  SER   155      44.625  32.733  23.401  1.00  0.00           H
ATOM   2321  C   SER   155      42.224  31.452  25.094  1.00  0.00           C
ATOM   2322  O   SER   155      40.997  31.521  25.206  1.00  0.00           O
ATOM   2323  N   CYX   156      43.023  31.905  26.021  1.00  0.00           N
ATOM   2324  H   CYX   156      43.995  31.749  25.793  1.00  0.00           H
ATOM   2325  CA  CYX   156      42.666  32.552  27.233  1.00  0.00           C
ATOM   2326  HA  CYX   156      41.649  32.247  27.481  1.00  0.00           H
ATOM   2327  CB  CYX   156      43.497  31.921  28.388  1.00  0.00           C
ATOM   2328  HB2 CYX   156      44.549  31.982  28.112  1.00  0.00           H
ATOM   2329  HB3 CYX   156      43.293  32.513  29.279  1.00  0.00           H
ATOM   2330  SG  CYX   156      43.189  30.130  28.699  1.00  0.00           S
ATOM   2331  C   CYX   156      42.636  34.103  27.253  1.00  0.00           C
ATOM   2332  O   CYX   156      43.218  34.859  26.442  1.00  0.00           O
ATOM   2333  N   PHE   157      41.790  34.577  28.056  1.00  0.00           N
ATOM   2334  H   PHE   157      41.155  33.924  28.491  1.00  0.00           H
ATOM   2335  CA  PHE   157      41.406  36.017  28.216  1.00  0.00           C
ATOM   2336  HA  PHE   157      42.136  36.556  27.613  1.00  0.00           H
ATOM   2337  CB  PHE   157      39.933  36.210  27.703  1.00  0.00           C
ATOM   2338  HB2 PHE   157      39.092  35.735  28.207  1.00  0.00           H
ATOM   2339  HB3 PHE   157      39.600  37.236  27.861  1.00  0.00           H
ATOM   2340  CG  PHE   157      39.780  35.989  26.297  1.00  0.00           C
ATOM   2341  CD1 PHE   157      39.441  34.727  25.766  1.00  0.00           C
ATOM   2342  HD1 PHE   157      39.196  34.036  26.557  1.00  0.00           H
ATOM   2343  CE1 PHE   157      39.477  34.385  24.389  1.00  0.00           C
ATOM   2344  HE1 PHE   157      39.462  33.350  24.081  1.00  0.00           H
ATOM   2345  CZ  PHE   157      39.642  35.357  23.512  1.00  0.00           C
ATOM   2346  HZ  PHE   157      39.702  34.965  22.507  1.00  0.00           H
ATOM   2347  CE2 PHE   157      39.801  36.682  23.956  1.00  0.00           C
ATOM   2348  HE2 PHE   157      39.915  37.426  23.181  1.00  0.00           H
ATOM   2349  CD2 PHE   157      39.892  36.982  25.324  1.00  0.00           C
ATOM   2350  HD2 PHE   157      40.101  37.994  25.636  1.00  0.00           H
ATOM   2351  C   PHE   157      41.516  36.478  29.690  1.00  0.00           C
ATOM   2352  O   PHE   157      41.160  35.732  30.615  1.00  0.00           O
ATOM   2353  N   THR   158      42.075  37.663  29.943  1.00  0.00           N
ATOM   2354  H   THR   158      42.527  38.230  29.240  1.00  0.00           H
ATOM   2355  CA  THR   158      42.108  38.200  31.376  1.00  0.00           C
ATOM   2356  HA  THR   158      41.246  37.802  31.910  1.00  0.00           H
ATOM   2357  CB  THR   158      43.373  37.848  32.115  1.00  0.00           C
ATOM   2358  HB  THR   158      43.666  36.798  32.117  1.00  0.00           H
ATOM   2359  CG2 THR   158      44.653  38.576  31.621  1.00  0.00           C
ATOM   2360 HG21 THR   158      45.590  38.273  32.087  1.00  0.00           H
ATOM   2361 HG22 THR   158      44.913  38.313  30.596  1.00  0.00           H
ATOM   2362 HG23 THR   158      44.564  39.655  31.751  1.00  0.00           H
ATOM   2363  OG1 THR   158      43.233  38.149  33.486  1.00  0.00           O
ATOM   2364  HG1 THR   158      42.530  37.558  33.765  1.00  0.00           H
ATOM   2365  C   THR   158      41.961  39.735  31.360  1.00  0.00           C
ATOM   2366  O   THR   158      42.373  40.426  30.455  1.00  0.00           O
ATOM   2367  N   VAL   159      41.344  40.256  32.445  1.00  0.00           N
ATOM   2368  H   VAL   159      40.913  39.606  33.087  1.00  0.00           H
ATOM   2369  CA  VAL   159      40.994  41.671  32.724  1.00  0.00           C
ATOM   2370  HA  VAL   159      41.291  42.228  31.835  1.00  0.00           H
ATOM   2371  CB  VAL   159      39.491  41.888  32.827  1.00  0.00           C
ATOM   2372  HB  VAL   159      39.160  41.500  33.789  1.00  0.00           H
ATOM   2373  CG1 VAL   159      39.169  43.392  32.792  1.00  0.00           C
ATOM   2374 HG11 VAL   159      38.131  43.605  32.537  1.00  0.00           H
ATOM   2375 HG12 VAL   159      39.397  43.813  33.772  1.00  0.00           H
ATOM   2376 HG13 VAL   159      39.787  43.822  32.004  1.00  0.00           H
ATOM   2377  CG2 VAL   159      38.644  41.022  31.845  1.00  0.00           C
ATOM   2378 HG21 VAL   159      39.059  41.055  30.837  1.00  0.00           H
ATOM   2379 HG22 VAL   159      38.677  39.964  32.102  1.00  0.00           H
ATOM   2380 HG23 VAL   159      37.569  41.196  31.874  1.00  0.00           H
ATOM   2381  C   VAL   159      41.747  42.235  33.950  1.00  0.00           C
ATOM   2382  O   VAL   159      41.949  41.647  35.022  1.00  0.00           O
ATOM   2383  N   MET   160      42.326  43.453  33.782  1.00  0.00           N
ATOM   2384  H   MET   160      42.063  43.971  32.955  1.00  0.00           H
ATOM   2385  CA  MET   160      43.386  44.016  34.666  1.00  0.00           C
ATOM   2386  HA  MET   160      43.212  43.491  35.606  1.00  0.00           H
ATOM   2387  CB  MET   160      44.830  43.770  34.119  1.00  0.00           C
ATOM   2388  HB2 MET   160      44.889  43.912  33.039  1.00  0.00           H
ATOM   2389  HB3 MET   160      45.514  44.459  34.614  1.00  0.00           H
ATOM   2390  CG  MET   160      45.490  42.497  34.514  1.00  0.00           C
ATOM   2391  HG2 MET   160      44.942  41.902  35.246  1.00  0.00           H
ATOM   2392  HG3 MET   160      45.435  41.849  33.638  1.00  0.00           H
ATOM   2393  SD  MET   160      47.238  42.437  34.748  1.00  0.00           S
ATOM   2394  CE  MET   160      47.770  43.189  33.230  1.00  0.00           C
ATOM   2395  HE1 MET   160      47.681  44.271  33.340  1.00  0.00           H
ATOM   2396  HE2 MET   160      48.808  42.892  33.075  1.00  0.00           H
ATOM   2397  HE3 MET   160      47.169  42.769  32.425  1.00  0.00           H
ATOM   2398  C   MET   160      43.270  45.572  34.837  1.00  0.00           C
ATOM   2399  O   MET   160      42.848  46.160  33.841  1.00  0.00           O
ATOM   2400  N   THR   161      43.724  46.171  35.989  1.00  0.00           N
ATOM   2401  H   THR   161      44.252  45.692  36.704  1.00  0.00           H
ATOM   2402  CA  THR   161      43.379  47.558  36.359  1.00  0.00           C
ATOM   2403  HA  THR   161      43.118  48.144  35.478  1.00  0.00           H
ATOM   2404  CB  THR   161      42.204  47.658  37.347  1.00  0.00           C
ATOM   2405  HB  THR   161      42.370  47.151  38.298  1.00  0.00           H
ATOM   2406  CG2 THR   161      41.782  49.106  37.607  1.00  0.00           C
ATOM   2407 HG21 THR   161      41.923  49.856  36.827  1.00  0.00           H
ATOM   2408 HG22 THR   161      40.710  49.134  37.799  1.00  0.00           H
ATOM   2409 HG23 THR   161      42.447  49.572  38.334  1.00  0.00           H
ATOM   2410  OG1 THR   161      41.119  47.051  36.714  1.00  0.00           O
ATOM   2411  HG1 THR   161      40.385  47.669  36.755  1.00  0.00           H
ATOM   2412  C   THR   161      44.564  48.204  37.016  1.00  0.00           C
ATOM   2413  O   THR   161      45.261  47.605  37.819  1.00  0.00           O
ATOM   2414  N   ASP   162      44.766  49.507  36.745  1.00  0.00           N
ATOM   2415  H   ASP   162      44.130  50.061  36.189  1.00  0.00           H
ATOM   2416  CA  ASP   162      45.813  50.316  37.323  1.00  0.00           C
ATOM   2417  HA  ASP   162      46.153  49.953  38.293  1.00  0.00           H
ATOM   2418  CB  ASP   162      47.082  50.316  36.534  1.00  0.00           C
ATOM   2419  HB2 ASP   162      47.230  49.254  36.338  1.00  0.00           H
ATOM   2420  HB3 ASP   162      46.880  50.806  35.581  1.00  0.00           H
ATOM   2421  CG  ASP   162      48.318  50.970  37.143  1.00  0.00           C
ATOM   2422  OD1 ASP   162      49.383  50.776  36.568  1.00  0.00           O
ATOM   2423  OD2 ASP   162      48.300  51.616  38.218  1.00  0.00           O
ATOM   2424  C   ASP   162      45.206  51.728  37.582  1.00  0.00           C
ATOM   2425  O   ASP   162      44.335  52.161  36.789  1.00  0.00           O
ATOM   2426  N   GLY   163      45.484  52.277  38.754  1.00  0.00           N
ATOM   2427  H   GLY   163      46.044  51.791  39.440  1.00  0.00           H
ATOM   2428  CA  GLY   163      44.879  53.554  39.200  1.00  0.00           C
ATOM   2429  HA2 GLY   163      45.705  54.205  39.488  1.00  0.00           H
ATOM   2430  HA3 GLY   163      44.370  54.054  38.376  1.00  0.00           H
ATOM   2431  C   GLY   163      43.889  53.465  40.375  1.00  0.00           C
ATOM   2432  O   GLY   163      43.739  52.439  41.121  1.00  0.00           O
ATOM   2433  N   PRO   164      43.204  54.642  40.655  1.00  0.00           N
ATOM   2434  CD  PRO   164      43.563  56.012  40.245  1.00  0.00           C
ATOM   2435  HD2 PRO   164      43.050  56.341  39.341  1.00  0.00           H
ATOM   2436  HD3 PRO   164      44.630  56.106  40.044  1.00  0.00           H
ATOM   2437  CG  PRO   164      43.189  56.952  41.354  1.00  0.00           C
ATOM   2438  HG2 PRO   164      43.189  57.996  41.041  1.00  0.00           H
ATOM   2439  HG3 PRO   164      43.952  56.872  42.127  1.00  0.00           H
ATOM   2440  CB  PRO   164      41.930  56.275  41.852  1.00  0.00           C
ATOM   2441  HB2 PRO   164      41.191  56.669  41.154  1.00  0.00           H
ATOM   2442  HB3 PRO   164      41.710  56.520  42.890  1.00  0.00           H
ATOM   2443  CA  PRO   164      42.172  54.751  41.748  1.00  0.00           C
ATOM   2444  HA  PRO   164      42.548  54.420  42.716  1.00  0.00           H
ATOM   2445  C   PRO   164      40.820  54.014  41.424  1.00  0.00           C
ATOM   2446  O   PRO   164      40.680  53.262  40.512  1.00  0.00           O
ATOM   2447  N   SER   165      39.751  54.234  42.313  1.00  0.00           N
ATOM   2448  H   SER   165      39.944  54.621  43.226  1.00  0.00           H
ATOM   2449  CA  SER   165      38.444  53.698  42.227  1.00  0.00           C
ATOM   2450  HA  SER   165      38.468  52.703  41.780  1.00  0.00           H
ATOM   2451  CB  SER   165      37.807  53.658  43.631  1.00  0.00           C
ATOM   2452  HB2 SER   165      37.780  54.679  44.014  1.00  0.00           H
ATOM   2453  HB3 SER   165      36.767  53.354  43.750  1.00  0.00           H
ATOM   2454  OG  SER   165      38.670  52.920  44.464  1.00  0.00           O
ATOM   2455  HG  SER   165      38.647  51.989  44.230  1.00  0.00           H
ATOM   2456  C   SER   165      37.485  54.431  41.244  1.00  0.00           C
ATOM   2457  O   SER   165      36.294  54.210  41.343  1.00  0.00           O
ATOM   2458  N   ASN   166      38.059  55.348  40.458  1.00  0.00           N
ATOM   2459  H   ASN   166      39.021  55.089  40.287  1.00  0.00           H
ATOM   2460  CA  ASN   166      37.374  56.487  39.758  1.00  0.00           C
ATOM   2461  HA  ASN   166      36.411  56.099  39.423  1.00  0.00           H
ATOM   2462  CB  ASN   166      37.231  57.645  40.691  1.00  0.00           C
ATOM   2463  HB2 ASN   166      36.704  58.425  40.142  1.00  0.00           H
ATOM   2464  HB3 ASN   166      36.645  57.400  41.576  1.00  0.00           H
ATOM   2465  CG  ASN   166      38.532  58.233  41.190  1.00  0.00           C
ATOM   2466  OD1 ASN   166      39.373  58.766  40.377  1.00  0.00           O
ATOM   2467  ND2 ASN   166      38.757  58.343  42.490  1.00  0.00           N
ATOM   2468 HD21 ASN   166      39.645  58.655  42.856  1.00  0.00           H
ATOM   2469 HD22 ASN   166      38.107  57.963  43.163  1.00  0.00           H
ATOM   2470  C   ASN   166      38.166  56.682  38.457  1.00  0.00           C
ATOM   2471  O   ASN   166      39.093  55.935  38.070  1.00  0.00           O
ATOM   2472  N   GLY   167      37.720  57.666  37.648  1.00  0.00           N
ATOM   2473  H   GLY   167      36.896  58.156  37.965  1.00  0.00           H
ATOM   2474  CA  GLY   167      38.038  57.979  36.254  1.00  0.00           C
ATOM   2475  HA2 GLY   167      37.734  57.207  35.548  1.00  0.00           H
ATOM   2476  HA3 GLY   167      37.639  58.977  36.066  1.00  0.00           H
ATOM   2477  C   GLY   167      39.429  58.240  35.871  1.00  0.00           C
ATOM   2478  O   GLY   167      39.791  58.323  34.710  1.00  0.00           O
ATOM   2479  N   GLN   168      40.251  58.468  36.854  1.00  0.00           N
ATOM   2480  H   GLN   168      39.836  58.604  37.765  1.00  0.00           H
ATOM   2481  CA  GLN   168      41.727  58.681  36.834  1.00  0.00           C
ATOM   2482  HA  GLN   168      42.058  59.472  36.159  1.00  0.00           H
ATOM   2483  CB  GLN   168      42.174  59.191  38.134  1.00  0.00           C
ATOM   2484  HB2 GLN   168      41.970  58.393  38.847  1.00  0.00           H
ATOM   2485  HB3 GLN   168      43.246  59.388  38.183  1.00  0.00           H
ATOM   2486  CG  GLN   168      41.460  60.462  38.743  1.00  0.00           C
ATOM   2487  HG2 GLN   168      40.430  60.109  38.693  1.00  0.00           H
ATOM   2488  HG3 GLN   168      41.637  60.726  39.786  1.00  0.00           H
ATOM   2489  CD  GLN   168      41.660  61.769  37.950  1.00  0.00           C
ATOM   2490  OE1 GLN   168      42.780  62.170  37.848  1.00  0.00           O
ATOM   2491  NE2 GLN   168      40.735  62.539  37.463  1.00  0.00           N
ATOM   2492 HE21 GLN   168      39.743  62.386  37.574  1.00  0.00           H
ATOM   2493 HE22 GLN   168      41.032  63.305  36.876  1.00  0.00           H
ATOM   2494  C   GLN   168      42.534  57.350  36.687  1.00  0.00           C
ATOM   2495  O   GLN   168      43.721  57.300  36.445  1.00  0.00           O
ATOM   2496  N   ALA   169      41.833  56.166  36.760  1.00  0.00           N
ATOM   2497  H   ALA   169      40.853  56.103  37.000  1.00  0.00           H
ATOM   2498  CA  ALA   169      42.342  54.863  36.410  1.00  0.00           C
ATOM   2499  HA  ALA   169      43.399  54.753  36.653  1.00  0.00           H
ATOM   2500  CB  ALA   169      41.590  53.821  37.272  1.00  0.00           C
ATOM   2501  HB1 ALA   169      41.868  52.815  36.959  1.00  0.00           H
ATOM   2502  HB2 ALA   169      41.889  53.914  38.316  1.00  0.00           H
ATOM   2503  HB3 ALA   169      40.525  54.046  37.228  1.00  0.00           H
ATOM   2504  C   ALA   169      42.305  54.544  34.917  1.00  0.00           C
ATOM   2505  O   ALA   169      41.599  55.193  34.103  1.00  0.00           O
ATOM   2506  N   SER   170      42.934  53.474  34.555  1.00  0.00           N
ATOM   2507  H   SER   170      43.439  52.893  35.209  1.00  0.00           H
ATOM   2508  CA  SER   170      42.869  52.808  33.304  1.00  0.00           C
ATOM   2509  HA  SER   170      41.992  53.122  32.739  1.00  0.00           H
ATOM   2510  CB  SER   170      44.066  53.216  32.335  1.00  0.00           C
ATOM   2511  HB2 SER   170      43.844  54.158  31.834  1.00  0.00           H
ATOM   2512  HB3 SER   170      44.976  53.300  32.930  1.00  0.00           H
ATOM   2513  OG  SER   170      44.344  52.285  31.292  1.00  0.00           O
ATOM   2514  HG  SER   170      44.588  52.855  30.558  1.00  0.00           H
ATOM   2515  C   SER   170      42.816  51.303  33.457  1.00  0.00           C
ATOM   2516  O   SER   170      43.545  50.666  34.217  1.00  0.00           O
ATOM   2517  N   TYR   171      41.949  50.727  32.645  1.00  0.00           N
ATOM   2518  H   TYR   171      41.488  51.306  31.958  1.00  0.00           H
ATOM   2519  CA  TYR   171      41.639  49.197  32.752  1.00  0.00           C
ATOM   2520  HA  TYR   171      42.198  48.705  33.547  1.00  0.00           H
ATOM   2521  CB  TYR   171      40.206  49.083  33.067  1.00  0.00           C
ATOM   2522  HB2 TYR   171      39.665  48.831  32.154  1.00  0.00           H
ATOM   2523  HB3 TYR   171      40.155  48.300  33.823  1.00  0.00           H
ATOM   2524  CG  TYR   171      39.447  50.341  33.641  1.00  0.00           C
ATOM   2525  CD1 TYR   171      38.674  51.190  32.822  1.00  0.00           C
ATOM   2526  HD1 TYR   171      38.441  50.999  31.785  1.00  0.00           H
ATOM   2527  CE1 TYR   171      38.080  52.355  33.312  1.00  0.00           C
ATOM   2528  HE1 TYR   171      37.440  52.887  32.623  1.00  0.00           H
ATOM   2529  CZ  TYR   171      38.385  52.715  34.669  1.00  0.00           C
ATOM   2530  OH  TYR   171      37.801  53.874  35.199  1.00  0.00           O
ATOM   2531  HH  TYR   171      37.427  54.483  34.557  1.00  0.00           H
ATOM   2532  CE2 TYR   171      39.228  51.951  35.459  1.00  0.00           C
ATOM   2533  HE2 TYR   171      39.447  52.313  36.453  1.00  0.00           H
ATOM   2534  CD2 TYR   171      39.752  50.727  34.994  1.00  0.00           C
ATOM   2535  HD2 TYR   171      40.420  50.140  35.607  1.00  0.00           H
ATOM   2536  C   TYR   171      41.798  48.498  31.363  1.00  0.00           C
ATOM   2537  O   TYR   171      41.453  49.058  30.324  1.00  0.00           O
ATOM   2538  N   LYS   172      42.286  47.274  31.333  1.00  0.00           N
ATOM   2539  H   LYS   172      42.413  46.837  32.235  1.00  0.00           H
ATOM   2540  CA  LYS   172      42.672  46.610  30.093  1.00  0.00           C
ATOM   2541  HA  LYS   172      42.150  47.127  29.289  1.00  0.00           H
ATOM   2542  CB  LYS   172      44.130  46.730  29.734  1.00  0.00           C
ATOM   2543  HB2 LYS   172      44.668  46.358  30.606  1.00  0.00           H
ATOM   2544  HB3 LYS   172      44.256  46.102  28.853  1.00  0.00           H
ATOM   2545  CG  LYS   172      44.605  48.161  29.498  1.00  0.00           C
ATOM   2546  HG2 LYS   172      44.128  48.628  28.636  1.00  0.00           H
ATOM   2547  HG3 LYS   172      44.389  48.797  30.356  1.00  0.00           H
ATOM   2548  CD  LYS   172      46.089  48.152  29.225  1.00  0.00           C
ATOM   2549  HD2 LYS   172      46.614  47.722  30.078  1.00  0.00           H
ATOM   2550  HD3 LYS   172      46.381  47.682  28.285  1.00  0.00           H
ATOM   2551  CE  LYS   172      46.458  49.586  29.362  1.00  0.00           C
ATOM   2552  HE2 LYS   172      45.626  50.243  29.112  1.00  0.00           H
ATOM   2553  HE3 LYS   172      46.710  49.760  30.409  1.00  0.00           H
ATOM   2554  NZ  LYS   172      47.590  50.063  28.562  1.00  0.00           N
ATOM   2555  HZ1 LYS   172      47.624  51.055  28.746  1.00  0.00           H
ATOM   2556  HZ2 LYS   172      48.476  49.647  28.812  1.00  0.00           H
ATOM   2557  HZ3 LYS   172      47.421  49.900  27.580  1.00  0.00           H
ATOM   2558  C   LYS   172      42.222  45.122  30.067  1.00  0.00           C
ATOM   2559  O   LYS   172      42.438  44.381  31.003  1.00  0.00           O
ATOM   2560  N   ILE   173      41.769  44.648  28.911  1.00  0.00           N
ATOM   2561  H   ILE   173      41.483  45.296  28.190  1.00  0.00           H
ATOM   2562  CA  ILE   173      41.514  43.260  28.519  1.00  0.00           C
ATOM   2563  HA  ILE   173      41.422  42.637  29.408  1.00  0.00           H
ATOM   2564  CB  ILE   173      40.236  43.115  27.724  1.00  0.00           C
ATOM   2565  HB  ILE   173      40.182  43.755  26.845  1.00  0.00           H
ATOM   2566  CG2 ILE   173      39.990  41.701  27.138  1.00  0.00           C
ATOM   2567 HG21 ILE   173      39.019  41.532  26.673  1.00  0.00           H
ATOM   2568 HG22 ILE   173      40.697  41.523  26.327  1.00  0.00           H
ATOM   2569 HG23 ILE   173      40.084  41.003  27.969  1.00  0.00           H
ATOM   2570  CG1 ILE   173      39.063  43.498  28.581  1.00  0.00           C
ATOM   2571 HG12 ILE   173      38.822  42.592  29.138  1.00  0.00           H
ATOM   2572 HG13 ILE   173      39.228  44.343  29.250  1.00  0.00           H
ATOM   2573  CD1 ILE   173      37.691  43.867  27.912  1.00  0.00           C
ATOM   2574 HD11 ILE   173      37.730  44.748  27.271  1.00  0.00           H
ATOM   2575 HD12 ILE   173      37.349  42.925  27.484  1.00  0.00           H
ATOM   2576 HD13 ILE   173      36.984  44.209  28.669  1.00  0.00           H
ATOM   2577  C   ILE   173      42.660  42.810  27.670  1.00  0.00           C
ATOM   2578  O   ILE   173      43.172  43.561  26.836  1.00  0.00           O
ATOM   2579  N   PHE   174      42.989  41.502  27.820  1.00  0.00           N
ATOM   2580  H   PHE   174      42.647  41.128  28.693  1.00  0.00           H
ATOM   2581  CA  PHE   174      44.105  40.787  27.176  1.00  0.00           C
ATOM   2582  HA  PHE   174      44.484  41.382  26.346  1.00  0.00           H
ATOM   2583  CB  PHE   174      45.174  40.599  28.267  1.00  0.00           C
ATOM   2584  HB2 PHE   174      44.590  40.233  29.111  1.00  0.00           H
ATOM   2585  HB3 PHE   174      45.917  39.872  27.936  1.00  0.00           H
ATOM   2586  CG  PHE   174      45.983  41.889  28.648  1.00  0.00           C
ATOM   2587  CD1 PHE   174      45.432  42.768  29.611  1.00  0.00           C
ATOM   2588  HD1 PHE   174      44.529  42.531  30.155  1.00  0.00           H
ATOM   2589  CE1 PHE   174      46.228  43.868  30.039  1.00  0.00           C
ATOM   2590  HE1 PHE   174      45.851  44.520  30.813  1.00  0.00           H
ATOM   2591  CZ  PHE   174      47.466  44.106  29.465  1.00  0.00           C
ATOM   2592  HZ  PHE   174      48.081  44.909  29.846  1.00  0.00           H
ATOM   2593  CE2 PHE   174      47.958  43.240  28.439  1.00  0.00           C
ATOM   2594  HE2 PHE   174      48.975  43.330  28.087  1.00  0.00           H
ATOM   2595  CD2 PHE   174      47.258  42.122  27.978  1.00  0.00           C
ATOM   2596  HD2 PHE   174      47.520  41.445  27.178  1.00  0.00           H
ATOM   2597  C   PHE   174      43.643  39.400  26.733  1.00  0.00           C
ATOM   2598  O   PHE   174      42.743  38.873  27.315  1.00  0.00           O
ATOM   2599  N   LYS   175      44.373  38.901  25.737  1.00  0.00           N
ATOM   2600  H   LYS   175      45.041  39.525  25.308  1.00  0.00           H
ATOM   2601  CA  LYS   175      44.341  37.566  25.128  1.00  0.00           C
ATOM   2602  HA  LYS   175      43.682  36.967  25.758  1.00  0.00           H
ATOM   2603  CB  LYS   175      43.710  37.695  23.693  1.00  0.00           C
ATOM   2604  HB2 LYS   175      42.820  38.326  23.684  1.00  0.00           H
ATOM   2605  HB3 LYS   175      44.255  38.363  23.026  1.00  0.00           H
ATOM   2606  CG  LYS   175      43.328  36.383  22.987  1.00  0.00           C
ATOM   2607  HG2 LYS   175      44.244  35.794  22.941  1.00  0.00           H
ATOM   2608  HG3 LYS   175      42.631  35.984  23.725  1.00  0.00           H
ATOM   2609  CD  LYS   175      42.697  36.516  21.571  1.00  0.00           C
ATOM   2610  HD2 LYS   175      41.747  37.049  21.596  1.00  0.00           H
ATOM   2611  HD3 LYS   175      43.328  37.158  20.955  1.00  0.00           H
ATOM   2612  CE  LYS   175      42.581  35.101  21.007  1.00  0.00           C
ATOM   2613  HE2 LYS   175      43.560  34.626  20.945  1.00  0.00           H
ATOM   2614  HE3 LYS   175      41.857  34.551  21.609  1.00  0.00           H
ATOM   2615  NZ  LYS   175      42.165  35.136  19.577  1.00  0.00           N
ATOM   2616  HZ1 LYS   175      42.773  35.607  18.923  1.00  0.00           H
ATOM   2617  HZ2 LYS   175      41.959  34.171  19.361  1.00  0.00           H
ATOM   2618  HZ3 LYS   175      41.265  35.593  19.537  1.00  0.00           H
ATOM   2619  C   LYS   175      45.727  36.954  25.121  1.00  0.00           C
ATOM   2620  O   LYS   175      46.763  37.675  25.017  1.00  0.00           O
ATOM   2621  N   MET   176      45.786  35.577  25.202  1.00  0.00           N
ATOM   2622  H   MET   176      44.963  35.056  25.469  1.00  0.00           H
ATOM   2623  CA  MET   176      47.147  34.758  25.279  1.00  0.00           C
ATOM   2624  HA  MET   176      47.897  35.464  24.925  1.00  0.00           H
ATOM   2625  CB  MET   176      47.272  34.371  26.785  1.00  0.00           C
ATOM   2626  HB2 MET   176      46.500  33.766  27.261  1.00  0.00           H
ATOM   2627  HB3 MET   176      48.170  33.755  26.840  1.00  0.00           H
ATOM   2628  CG  MET   176      47.488  35.718  27.578  1.00  0.00           C
ATOM   2629  HG2 MET   176      48.135  35.510  28.431  1.00  0.00           H
ATOM   2630  HG3 MET   176      48.013  36.449  26.964  1.00  0.00           H
ATOM   2631  SD  MET   176      46.051  36.514  28.277  1.00  0.00           S
ATOM   2632  CE  MET   176      45.984  35.647  29.909  1.00  0.00           C
ATOM   2633  HE1 MET   176      45.139  36.023  30.486  1.00  0.00           H
ATOM   2634  HE2 MET   176      45.862  34.581  29.715  1.00  0.00           H
ATOM   2635  HE3 MET   176      46.816  35.994  30.523  1.00  0.00           H
ATOM   2636  C   MET   176      47.107  33.560  24.363  1.00  0.00           C
ATOM   2637  O   MET   176      46.176  32.744  24.333  1.00  0.00           O
ATOM   2638  N   GLU   177      48.139  33.354  23.554  1.00  0.00           N
ATOM   2639  H   GLU   177      48.955  33.892  23.806  1.00  0.00           H
ATOM   2640  CA  GLU   177      48.386  32.177  22.614  1.00  0.00           C
ATOM   2641  HA  GLU   177      47.585  31.437  22.615  1.00  0.00           H
ATOM   2642  CB  GLU   177      48.358  32.771  21.208  1.00  0.00           C
ATOM   2643  HB2 GLU   177      47.304  32.972  21.012  1.00  0.00           H
ATOM   2644  HB3 GLU   177      49.003  33.648  21.169  1.00  0.00           H
ATOM   2645  CG  GLU   177      48.886  31.797  20.118  1.00  0.00           C
ATOM   2646  HG2 GLU   177      48.928  32.266  19.134  1.00  0.00           H
ATOM   2647  HG3 GLU   177      49.916  31.555  20.381  1.00  0.00           H
ATOM   2648  CD  GLU   177      48.041  30.473  19.974  1.00  0.00           C
ATOM   2649  OE1 GLU   177      48.651  29.392  19.775  1.00  0.00           O
ATOM   2650  OE2 GLU   177      46.800  30.527  20.230  1.00  0.00           O
ATOM   2651  C   GLU   177      49.783  31.550  23.048  1.00  0.00           C
ATOM   2652  O   GLU   177      50.800  32.303  22.925  1.00  0.00           O
ATOM   2653  N   LYS   178      49.733  30.284  23.381  1.00  0.00           N
ATOM   2654  H   LYS   178      48.829  29.856  23.238  1.00  0.00           H
ATOM   2655  CA  LYS   178      50.896  29.562  23.839  1.00  0.00           C
ATOM   2656  HA  LYS   178      50.655  28.548  24.161  1.00  0.00           H
ATOM   2657  CB  LYS   178      51.956  29.377  22.734  1.00  0.00           C
ATOM   2658  HB2 LYS   178      52.051  30.340  22.233  1.00  0.00           H
ATOM   2659  HB3 LYS   178      52.802  28.995  23.306  1.00  0.00           H
ATOM   2660  CG  LYS   178      51.442  28.358  21.722  1.00  0.00           C
ATOM   2661  HG2 LYS   178      51.297  27.460  22.323  1.00  0.00           H
ATOM   2662  HG3 LYS   178      50.558  28.779  21.243  1.00  0.00           H
ATOM   2663  CD  LYS   178      52.472  27.992  20.589  1.00  0.00           C
ATOM   2664  HD2 LYS   178      52.972  28.822  20.091  1.00  0.00           H
ATOM   2665  HD3 LYS   178      53.276  27.416  21.046  1.00  0.00           H
ATOM   2666  CE  LYS   178      51.799  27.102  19.631  1.00  0.00           C
ATOM   2667  HE2 LYS   178      52.507  26.626  18.951  1.00  0.00           H
ATOM   2668  HE3 LYS   178      51.308  26.252  20.105  1.00  0.00           H
ATOM   2669  NZ  LYS   178      50.777  27.795  18.768  1.00  0.00           N
ATOM   2670  HZ1 LYS   178      50.137  27.174  18.296  1.00  0.00           H
ATOM   2671  HZ2 LYS   178      50.238  28.425  19.345  1.00  0.00           H
ATOM   2672  HZ3 LYS   178      51.265  28.265  18.019  1.00  0.00           H
ATOM   2673  C   LYS   178      51.423  30.291  25.153  1.00  0.00           C
ATOM   2674  O   LYS   178      52.635  30.347  25.495  1.00  0.00           O
ATOM   2675  N   GLY   179      50.468  30.851  25.867  1.00  0.00           N
ATOM   2676  H   GLY   179      49.547  30.639  25.511  1.00  0.00           H
ATOM   2677  CA  GLY   179      50.624  31.609  27.141  1.00  0.00           C
ATOM   2678  HA2 GLY   179      49.696  31.492  27.702  1.00  0.00           H
ATOM   2679  HA3 GLY   179      51.439  31.113  27.670  1.00  0.00           H
ATOM   2680  C   GLY   179      50.928  33.102  26.977  1.00  0.00           C
ATOM   2681  O   GLY   179      50.441  33.929  27.736  1.00  0.00           O
ATOM   2682  N   LYS   180      51.873  33.465  26.039  1.00  0.00           N
ATOM   2683  H   LYS   180      52.449  32.681  25.771  1.00  0.00           H
ATOM   2684  CA  LYS   180      52.290  34.756  25.598  1.00  0.00           C
ATOM   2685  HA  LYS   180      52.765  35.298  26.416  1.00  0.00           H
ATOM   2686  CB  LYS   180      53.449  34.636  24.593  1.00  0.00           C
ATOM   2687  HB2 LYS   180      54.146  33.955  25.080  1.00  0.00           H
ATOM   2688  HB3 LYS   180      53.128  34.264  23.620  1.00  0.00           H
ATOM   2689  CG  LYS   180      54.094  35.980  24.247  1.00  0.00           C
ATOM   2690  HG2 LYS   180      53.368  36.548  23.665  1.00  0.00           H
ATOM   2691  HG3 LYS   180      54.280  36.566  25.147  1.00  0.00           H
ATOM   2692  CD  LYS   180      55.471  35.728  23.521  1.00  0.00           C
ATOM   2693  HD2 LYS   180      56.259  35.291  24.134  1.00  0.00           H
ATOM   2694  HD3 LYS   180      55.297  35.134  22.625  1.00  0.00           H
ATOM   2695  CE  LYS   180      55.820  37.098  23.115  1.00  0.00           C
ATOM   2696  HE2 LYS   180      55.036  37.399  22.420  1.00  0.00           H
ATOM   2697  HE3 LYS   180      55.622  37.788  23.935  1.00  0.00           H
ATOM   2698  NZ  LYS   180      57.134  37.261  22.266  1.00  0.00           N
ATOM   2699  HZ1 LYS   180      57.056  36.598  21.509  1.00  0.00           H
ATOM   2700  HZ2 LYS   180      57.242  38.215  21.949  1.00  0.00           H
ATOM   2701  HZ3 LYS   180      57.964  36.968  22.763  1.00  0.00           H
ATOM   2702  C   LYS   180      51.062  35.577  25.054  1.00  0.00           C
ATOM   2703  O   LYS   180      50.173  35.048  24.393  1.00  0.00           O
ATOM   2704  N   VAL   181      50.992  36.906  25.518  1.00  0.00           N
ATOM   2705  H   VAL   181      51.735  37.216  26.128  1.00  0.00           H
ATOM   2706  CA  VAL   181      49.987  37.846  25.093  1.00  0.00           C
ATOM   2707  HA  VAL   181      48.999  37.419  25.269  1.00  0.00           H
ATOM   2708  CB  VAL   181      50.103  39.261  25.783  1.00  0.00           C
ATOM   2709  HB  VAL   181      51.062  39.712  25.529  1.00  0.00           H
ATOM   2710  CG1 VAL   181      49.005  40.141  25.319  1.00  0.00           C
ATOM   2711 HG11 VAL   181      49.033  41.169  25.681  1.00  0.00           H
ATOM   2712 HG12 VAL   181      48.909  40.286  24.243  1.00  0.00           H
ATOM   2713 HG13 VAL   181      48.033  39.745  25.614  1.00  0.00           H
ATOM   2714  CG2 VAL   181      50.004  39.069  27.288  1.00  0.00           C
ATOM   2715 HG21 VAL   181      50.864  38.549  27.712  1.00  0.00           H
ATOM   2716 HG22 VAL   181      49.958  40.044  27.774  1.00  0.00           H
ATOM   2717 HG23 VAL   181      49.036  38.636  27.540  1.00  0.00           H
ATOM   2718  C   VAL   181      50.010  38.006  23.559  1.00  0.00           C
ATOM   2719  O   VAL   181      51.087  38.084  22.948  1.00  0.00           O
ATOM   2720  N   VAL   182      48.882  37.972  22.910  1.00  0.00           N
ATOM   2721  H   VAL   182      48.115  37.764  23.534  1.00  0.00           H
ATOM   2722  CA  VAL   182      48.669  38.134  21.413  1.00  0.00           C
ATOM   2723  HA  VAL   182      49.600  38.398  20.911  1.00  0.00           H
ATOM   2724  CB  VAL   182      48.142  36.883  20.738  1.00  0.00           C
ATOM   2725  HB  VAL   182      48.745  36.067  21.133  1.00  0.00           H
ATOM   2726  CG1 VAL   182      46.739  36.417  21.217  1.00  0.00           C
ATOM   2727 HG11 VAL   182      46.043  36.498  20.383  1.00  0.00           H
ATOM   2728 HG12 VAL   182      46.815  35.426  21.663  1.00  0.00           H
ATOM   2729 HG13 VAL   182      46.473  36.988  22.107  1.00  0.00           H
ATOM   2730  CG2 VAL   182      48.200  36.810  19.223  1.00  0.00           C
ATOM   2731 HG21 VAL   182      47.516  37.596  18.907  1.00  0.00           H
ATOM   2732 HG22 VAL   182      49.209  37.072  18.906  1.00  0.00           H
ATOM   2733 HG23 VAL   182      47.821  35.857  18.851  1.00  0.00           H
ATOM   2734  C   VAL   182      47.871  39.418  20.994  1.00  0.00           C
ATOM   2735  O   VAL   182      48.161  40.042  19.998  1.00  0.00           O
ATOM   2736  N   LYS   183      46.905  39.836  21.817  1.00  0.00           N
ATOM   2737  H   LYS   183      46.748  39.271  22.638  1.00  0.00           H
ATOM   2738  CA  LYS   183      46.043  41.020  21.698  1.00  0.00           C
ATOM   2739  HA  LYS   183      46.623  41.813  21.227  1.00  0.00           H
ATOM   2740  CB  LYS   183      44.851  40.806  20.688  1.00  0.00           C
ATOM   2741  HB2 LYS   183      45.019  39.940  20.047  1.00  0.00           H
ATOM   2742  HB3 LYS   183      44.046  40.361  21.273  1.00  0.00           H
ATOM   2743  CG  LYS   183      44.452  42.060  19.934  1.00  0.00           C
ATOM   2744  HG2 LYS   183      44.060  42.773  20.659  1.00  0.00           H
ATOM   2745  HG3 LYS   183      45.276  42.402  19.307  1.00  0.00           H
ATOM   2746  CD  LYS   183      43.245  41.795  18.987  1.00  0.00           C
ATOM   2747  HD2 LYS   183      43.481  41.067  18.210  1.00  0.00           H
ATOM   2748  HD3 LYS   183      42.390  41.333  19.479  1.00  0.00           H
ATOM   2749  CE  LYS   183      42.691  43.140  18.360  1.00  0.00           C
ATOM   2750  HE2 LYS   183      41.962  42.821  17.615  1.00  0.00           H
ATOM   2751  HE3 LYS   183      42.257  43.742  19.159  1.00  0.00           H
ATOM   2752  NZ  LYS   183      43.839  43.907  17.799  1.00  0.00           N
ATOM   2753  HZ1 LYS   183      43.511  44.644  17.191  1.00  0.00           H
ATOM   2754  HZ2 LYS   183      44.485  44.256  18.493  1.00  0.00           H
ATOM   2755  HZ3 LYS   183      44.451  43.440  17.144  1.00  0.00           H
ATOM   2756  C   LYS   183      45.551  41.660  23.015  1.00  0.00           C
ATOM   2757  O   LYS   183      45.309  40.938  24.021  1.00  0.00           O
ATOM   2758  N   SER   184      45.537  42.983  23.073  1.00  0.00           N
ATOM   2759  H   SER   184      45.949  43.452  22.279  1.00  0.00           H
ATOM   2760  CA  SER   184      45.066  43.827  24.223  1.00  0.00           C
ATOM   2761  HA  SER   184      44.398  43.264  24.875  1.00  0.00           H
ATOM   2762  CB  SER   184      46.342  44.318  25.007  1.00  0.00           C
ATOM   2763  HB2 SER   184      46.778  43.433  25.471  1.00  0.00           H
ATOM   2764  HB3 SER   184      47.109  44.661  24.312  1.00  0.00           H
ATOM   2765  OG  SER   184      46.099  45.190  26.052  1.00  0.00           O
ATOM   2766  HG  SER   184      45.737  44.691  26.787  1.00  0.00           H
ATOM   2767  C   SER   184      44.201  45.077  23.765  1.00  0.00           C
ATOM   2768  O   SER   184      44.413  45.551  22.662  1.00  0.00           O
ATOM   2769  N   VAL   185      43.259  45.425  24.609  1.00  0.00           N
ATOM   2770  H   VAL   185      43.217  44.976  25.513  1.00  0.00           H
ATOM   2771  CA  VAL   185      42.352  46.597  24.472  1.00  0.00           C
ATOM   2772  HA  VAL   185      42.686  47.312  23.719  1.00  0.00           H
ATOM   2773  CB  VAL   185      40.986  46.082  24.095  1.00  0.00           C
ATOM   2774  HB  VAL   185      40.787  45.120  24.567  1.00  0.00           H
ATOM   2775  CG1 VAL   185      39.821  46.949  24.418  1.00  0.00           C
ATOM   2776 HG11 VAL   185      39.722  47.723  23.658  1.00  0.00           H
ATOM   2777 HG12 VAL   185      38.920  46.341  24.335  1.00  0.00           H
ATOM   2778 HG13 VAL   185      39.869  47.404  25.407  1.00  0.00           H
ATOM   2779  CG2 VAL   185      40.908  45.851  22.541  1.00  0.00           C
ATOM   2780 HG21 VAL   185      41.510  45.035  22.144  1.00  0.00           H
ATOM   2781 HG22 VAL   185      39.865  45.747  22.240  1.00  0.00           H
ATOM   2782 HG23 VAL   185      41.249  46.769  22.066  1.00  0.00           H
ATOM   2783  C   VAL   185      42.422  47.340  25.875  1.00  0.00           C
ATOM   2784  O   VAL   185      42.444  46.793  26.980  1.00  0.00           O
ATOM   2785  N   GLU   186      42.242  48.697  25.725  1.00  0.00           N
ATOM   2786  H   GLU   186      42.107  49.163  24.838  1.00  0.00           H
ATOM   2787  CA  GLU   186      42.084  49.619  26.881  1.00  0.00           C
ATOM   2788  HA  GLU   186      42.376  49.123  27.806  1.00  0.00           H
ATOM   2789  CB  GLU   186      43.105  50.744  26.691  1.00  0.00           C
ATOM   2790  HB2 GLU   186      44.084  50.268  26.750  1.00  0.00           H
ATOM   2791  HB3 GLU   186      42.935  51.247  25.738  1.00  0.00           H
ATOM   2792  CG  GLU   186      43.083  51.678  27.879  1.00  0.00           C
ATOM   2793  HG2 GLU   186      42.163  52.263  27.844  1.00  0.00           H
ATOM   2794  HG3 GLU   186      43.103  51.201  28.859  1.00  0.00           H
ATOM   2795  CD  GLU   186      44.260  52.724  27.905  1.00  0.00           C
ATOM   2796  OE1 GLU   186      44.114  53.835  28.375  1.00  0.00           O
ATOM   2797  OE2 GLU   186      45.332  52.416  27.326  1.00  0.00           O
ATOM   2798  C   GLU   186      40.689  50.188  27.076  1.00  0.00           C
ATOM   2799  O   GLU   186      40.300  51.041  26.267  1.00  0.00           O
ATOM   2800  N   LEU   187      39.942  49.806  28.091  1.00  0.00           N
ATOM   2801  H   LEU   187      40.267  49.260  28.876  1.00  0.00           H
ATOM   2802  CA  LEU   187      38.562  50.391  28.262  1.00  0.00           C
ATOM   2803  HA  LEU   187      38.073  50.455  27.290  1.00  0.00           H
ATOM   2804  CB  LEU   187      37.729  49.529  29.188  1.00  0.00           C
ATOM   2805  HB2 LEU   187      38.220  49.600  30.160  1.00  0.00           H
ATOM   2806  HB3 LEU   187      36.728  49.932  29.337  1.00  0.00           H
ATOM   2807  CG  LEU   187      37.641  48.054  28.707  1.00  0.00           C
ATOM   2808  HG  LEU   187      38.600  47.565  28.539  1.00  0.00           H
ATOM   2809  CD1 LEU   187      36.980  47.179  29.742  1.00  0.00           C
ATOM   2810 HD11 LEU   187      37.290  46.140  29.632  1.00  0.00           H
ATOM   2811 HD12 LEU   187      37.324  47.447  30.741  1.00  0.00           H
ATOM   2812 HD13 LEU   187      35.900  47.333  29.728  1.00  0.00           H
ATOM   2813  CD2 LEU   187      36.678  47.974  27.458  1.00  0.00           C
ATOM   2814 HD21 LEU   187      37.022  48.623  26.652  1.00  0.00           H
ATOM   2815 HD22 LEU   187      36.464  46.989  27.040  1.00  0.00           H
ATOM   2816 HD23 LEU   187      35.740  48.421  27.785  1.00  0.00           H
ATOM   2817  C   LEU   187      38.685  51.807  28.788  1.00  0.00           C
ATOM   2818  O   LEU   187      39.319  52.113  29.810  1.00  0.00           O
ATOM   2819  N   ASP   188      37.821  52.702  28.256  1.00  0.00           N
ATOM   2820  H   ASP   188      37.468  52.537  27.324  1.00  0.00           H
ATOM   2821  CA  ASP   188      37.987  54.125  28.558  1.00  0.00           C
ATOM   2822  HA  ASP   188      38.574  54.151  29.475  1.00  0.00           H
ATOM   2823  CB  ASP   188      39.002  54.758  27.567  1.00  0.00           C
ATOM   2824  HB2 ASP   188      39.299  55.737  27.941  1.00  0.00           H
ATOM   2825  HB3 ASP   188      39.932  54.211  27.717  1.00  0.00           H
ATOM   2826  CG  ASP   188      38.603  54.743  26.093  1.00  0.00           C
ATOM   2827  OD1 ASP   188      37.534  54.091  25.784  1.00  0.00           O
ATOM   2828  OD2 ASP   188      39.351  55.213  25.210  1.00  0.00           O
ATOM   2829  C   ASP   188      36.713  54.903  28.727  1.00  0.00           C
ATOM   2830  O   ASP   188      36.788  56.150  28.906  1.00  0.00           O
ATOM   2831  N   ALA   189      35.576  54.212  28.576  1.00  0.00           N
ATOM   2832  H   ALA   189      35.596  53.210  28.445  1.00  0.00           H
ATOM   2833  CA  ALA   189      34.198  54.825  28.747  1.00  0.00           C
ATOM   2834  HA  ALA   189      33.903  55.469  27.919  1.00  0.00           H
ATOM   2835  CB  ALA   189      33.123  53.750  28.740  1.00  0.00           C
ATOM   2836  HB1 ALA   189      32.137  54.211  28.796  1.00  0.00           H
ATOM   2837  HB2 ALA   189      33.088  53.243  27.775  1.00  0.00           H
ATOM   2838  HB3 ALA   189      33.240  53.055  29.571  1.00  0.00           H
ATOM   2839  C   ALA   189      34.156  55.556  30.142  1.00  0.00           C
ATOM   2840  O   ALA   189      34.316  54.920  31.165  1.00  0.00           O
ATOM   2841  N   PRO   190      33.842  56.875  30.075  1.00  0.00           N
ATOM   2842  CD  PRO   190      33.574  57.631  28.862  1.00  0.00           C
ATOM   2843  HD2 PRO   190      32.924  57.128  28.147  1.00  0.00           H
ATOM   2844  HD3 PRO   190      34.439  57.957  28.283  1.00  0.00           H
ATOM   2845  CG  PRO   190      32.830  58.818  29.350  1.00  0.00           C
ATOM   2846  HG2 PRO   190      31.768  58.612  29.485  1.00  0.00           H
ATOM   2847  HG3 PRO   190      32.924  59.719  28.743  1.00  0.00           H
ATOM   2848  CB  PRO   190      33.422  59.078  30.701  1.00  0.00           C
ATOM   2849  HB2 PRO   190      32.759  59.613  31.381  1.00  0.00           H
ATOM   2850  HB3 PRO   190      34.367  59.612  30.592  1.00  0.00           H
ATOM   2851  CA  PRO   190      33.684  57.683  31.268  1.00  0.00           C
ATOM   2852  HA  PRO   190      34.644  57.643  31.783  1.00  0.00           H
ATOM   2853  C   PRO   190      32.532  57.204  32.174  1.00  0.00           C
ATOM   2854  O   PRO   190      31.720  56.330  31.778  1.00  0.00           O
ATOM   2855  N   ASN   191      32.479  57.691  33.392  1.00  0.00           N
ATOM   2856  H   ASN   191      33.119  58.418  33.677  1.00  0.00           H
ATOM   2857  CA  ASN   191      31.659  57.260  34.551  1.00  0.00           C
ATOM   2858  HA  ASN   191      32.134  57.833  35.348  1.00  0.00           H
ATOM   2859  CB  ASN   191      30.182  57.750  34.392  1.00  0.00           C
ATOM   2860  HB2 ASN   191      29.605  57.105  33.730  1.00  0.00           H
ATOM   2861  HB3 ASN   191      29.691  57.783  35.365  1.00  0.00           H
ATOM   2862  CG  ASN   191      30.050  59.197  33.978  1.00  0.00           C
ATOM   2863  OD1 ASN   191      30.683  60.081  34.520  1.00  0.00           O
ATOM   2864  ND2 ASN   191      29.344  59.481  32.911  1.00  0.00           N
ATOM   2865 HD21 ASN   191      29.325  60.451  32.634  1.00  0.00           H
ATOM   2866 HD22 ASN   191      29.031  58.707  32.342  1.00  0.00           H
ATOM   2867  C   ASN   191      31.736  55.783  34.973  1.00  0.00           C
ATOM   2868  O   ASN   191      31.742  55.543  36.128  1.00  0.00           O
ATOM   2869  N   TYR   192      32.068  54.846  34.097  1.00  0.00           N
ATOM   2870  H   TYR   192      32.109  55.010  33.102  1.00  0.00           H
ATOM   2871  CA  TYR   192      32.423  53.431  34.387  1.00  0.00           C
ATOM   2872  HA  TYR   192      31.752  53.052  35.158  1.00  0.00           H
ATOM   2873  CB  TYR   192      32.490  52.543  33.169  1.00  0.00           C
ATOM   2874  HB2 TYR   192      33.159  52.925  32.398  1.00  0.00           H
ATOM   2875  HB3 TYR   192      32.930  51.567  33.373  1.00  0.00           H
ATOM   2876  CG  TYR   192      31.108  52.233  32.473  1.00  0.00           C
ATOM   2877  CD1 TYR   192      30.560  53.200  31.620  1.00  0.00           C
ATOM   2878  HD1 TYR   192      31.174  54.052  31.371  1.00  0.00           H
ATOM   2879  CE1 TYR   192      29.315  53.033  30.966  1.00  0.00           C
ATOM   2880  HE1 TYR   192      28.961  53.761  30.250  1.00  0.00           H
ATOM   2881  CZ  TYR   192      28.532  51.963  31.325  1.00  0.00           C
ATOM   2882  OH  TYR   192      27.233  51.823  30.867  1.00  0.00           O
ATOM   2883  HH  TYR   192      27.020  52.432  30.157  1.00  0.00           H
ATOM   2884  CE2 TYR   192      29.080  51.016  32.247  1.00  0.00           C
ATOM   2885  HE2 TYR   192      28.538  50.100  32.425  1.00  0.00           H
ATOM   2886  CD2 TYR   192      30.349  51.122  32.848  1.00  0.00           C
ATOM   2887  HD2 TYR   192      30.763  50.339  33.465  1.00  0.00           H
ATOM   2888  C   TYR   192      33.787  53.310  35.110  1.00  0.00           C
ATOM   2889  O   TYR   192      34.621  54.204  34.975  1.00  0.00           O
ATOM   2890  N   HIE   193      33.964  52.161  35.742  1.00  0.00           N
ATOM   2891  H   HIE   193      33.126  51.622  35.910  1.00  0.00           H
ATOM   2892  CA  HIE   193      35.223  51.605  36.331  1.00  0.00           C
ATOM   2893  HA  HIE   193      35.939  51.944  35.583  1.00  0.00           H
ATOM   2894  CB  HIE   193      35.294  52.197  37.768  1.00  0.00           C
ATOM   2895  HB2 HIE   193      35.398  53.281  37.739  1.00  0.00           H
ATOM   2896  HB3 HIE   193      34.471  51.805  38.364  1.00  0.00           H
ATOM   2897  CG  HIE   193      36.594  51.822  38.482  1.00  0.00           C
ATOM   2898  ND1 HIE   193      36.805  50.598  39.109  1.00  0.00           N
ATOM   2899  CE1 HIE   193      38.050  50.595  39.500  1.00  0.00           C
ATOM   2900  HE1 HIE   193      38.398  49.905  40.253  1.00  0.00           H
ATOM   2901  NE2 HIE   193      38.633  51.803  39.203  1.00  0.00           N
ATOM   2902  HE2 HIE   193      39.485  52.176  39.595  1.00  0.00           H
ATOM   2903  CD2 HIE   193      37.766  52.517  38.430  1.00  0.00           C
ATOM   2904  HD2 HIE   193      37.917  53.539  38.115  1.00  0.00           H
ATOM   2905  C   HIE   193      35.226  50.138  36.418  1.00  0.00           C
ATOM   2906  O   HIE   193      34.122  49.619  36.733  1.00  0.00           O
ATOM   2907  N   TYR   194      36.363  49.479  36.090  1.00  0.00           N
ATOM   2908  H   TYR   194      37.254  49.940  35.969  1.00  0.00           H
ATOM   2909  CA  TYR   194      36.432  48.094  35.803  1.00  0.00           C
ATOM   2910  HA  TYR   194      35.481  47.591  35.982  1.00  0.00           H
ATOM   2911  CB  TYR   194      36.677  47.757  34.283  1.00  0.00           C
ATOM   2912  HB2 TYR   194      37.658  48.097  33.952  1.00  0.00           H
ATOM   2913  HB3 TYR   194      36.787  46.673  34.234  1.00  0.00           H
ATOM   2914  CG  TYR   194      35.494  48.090  33.448  1.00  0.00           C
ATOM   2915  CD1 TYR   194      35.443  49.342  32.844  1.00  0.00           C
ATOM   2916  HD1 TYR   194      36.172  50.112  33.053  1.00  0.00           H
ATOM   2917  CE1 TYR   194      34.418  49.619  31.910  1.00  0.00           C
ATOM   2918  HE1 TYR   194      34.271  50.620  31.532  1.00  0.00           H
ATOM   2919  CZ  TYR   194      33.348  48.711  31.749  1.00  0.00           C
ATOM   2920  OH  TYR   194      32.301  48.924  30.922  1.00  0.00           O
ATOM   2921  HH  TYR   194      31.532  48.441  31.233  1.00  0.00           H
ATOM   2922  CE2 TYR   194      33.435  47.483  32.433  1.00  0.00           C
ATOM   2923  HE2 TYR   194      32.644  46.752  32.357  1.00  0.00           H
ATOM   2924  CD2 TYR   194      34.498  47.101  33.190  1.00  0.00           C
ATOM   2925  HD2 TYR   194      34.490  46.117  33.635  1.00  0.00           H
ATOM   2926  C   TYR   194      37.551  47.551  36.673  1.00  0.00           C
ATOM   2927  O   TYR   194      38.691  47.986  36.606  1.00  0.00           O
ATOM   2928  N   GLU   195      37.251  46.506  37.446  1.00  0.00           N
ATOM   2929  H   GLU   195      36.279  46.261  37.562  1.00  0.00           H
ATOM   2930  CA  GLU   195      38.156  45.956  38.541  1.00  0.00           C
ATOM   2931  HA  GLU   195      39.198  45.938  38.222  1.00  0.00           H
ATOM   2932  CB  GLU   195      38.041  46.850  39.758  1.00  0.00           C
ATOM   2933  HB2 GLU   195      37.897  47.875  39.418  1.00  0.00           H
ATOM   2934  HB3 GLU   195      37.216  46.620  40.431  1.00  0.00           H
ATOM   2935  CG  GLU   195      39.447  46.790  40.508  1.00  0.00           C
ATOM   2936  HG2 GLU   195      39.798  45.792  40.765  1.00  0.00           H
ATOM   2937  HG3 GLU   195      40.243  47.147  39.856  1.00  0.00           H
ATOM   2938  CD  GLU   195      39.503  47.654  41.722  1.00  0.00           C
ATOM   2939  OE1 GLU   195      38.452  47.980  42.387  1.00  0.00           O
ATOM   2940  OE2 GLU   195      40.656  48.054  42.080  1.00  0.00           O
ATOM   2941  C   GLU   195      37.634  44.537  38.852  1.00  0.00           C
ATOM   2942  O   GLU   195      36.463  44.363  39.105  1.00  0.00           O
ATOM   2943  N   GLU   196      38.529  43.701  39.174  1.00  0.00           N
ATOM   2944  H   GLU   196      39.494  43.975  39.062  1.00  0.00           H
ATOM   2945  CA  GLU   196      38.354  42.372  39.765  1.00  0.00           C
ATOM   2946  HA  GLU   196      39.273  41.865  39.473  1.00  0.00           H
ATOM   2947  CB  GLU   196      38.396  42.512  41.317  1.00  0.00           C
ATOM   2948  HB2 GLU   196      38.557  43.571  41.523  1.00  0.00           H
ATOM   2949  HB3 GLU   196      37.403  42.385  41.748  1.00  0.00           H
ATOM   2950  CG  GLU   196      39.529  41.704  41.928  1.00  0.00           C
ATOM   2951  HG2 GLU   196      39.197  40.715  42.248  1.00  0.00           H
ATOM   2952  HG3 GLU   196      40.386  41.568  41.267  1.00  0.00           H
ATOM   2953  CD  GLU   196      40.013  42.487  43.122  1.00  0.00           C
ATOM   2954  OE1 GLU   196      40.800  43.415  43.013  1.00  0.00           O
ATOM   2955  OE2 GLU   196      39.794  42.080  44.297  1.00  0.00           O
ATOM   2956  C   GLU   196      37.210  41.516  39.199  1.00  0.00           C
ATOM   2957  O   GLU   196      36.361  40.935  39.895  1.00  0.00           O
ATOM   2958  N   CYX   197      37.140  41.394  37.884  1.00  0.00           N
ATOM   2959  H   CYX   197      37.785  41.913  37.307  1.00  0.00           H
ATOM   2960  CA  CYX   197      36.132  40.582  37.173  1.00  0.00           C
ATOM   2961  HA  CYX   197      35.117  40.901  37.409  1.00  0.00           H
ATOM   2962  CB  CYX   197      36.332  40.840  35.707  1.00  0.00           C
ATOM   2963  HB2 CYX   197      37.356  40.601  35.420  1.00  0.00           H
ATOM   2964  HB3 CYX   197      35.646  40.208  35.143  1.00  0.00           H
ATOM   2965  SG  CYX   197      36.111  42.634  35.245  1.00  0.00           S
ATOM   2966  C   CYX   197      36.304  39.080  37.368  1.00  0.00           C
ATOM   2967  O   CYX   197      37.394  38.519  37.554  1.00  0.00           O
ATOM   2968  N   SER   198      35.180  38.383  37.270  1.00  0.00           N
ATOM   2969  H   SER   198      34.317  38.889  37.142  1.00  0.00           H
ATOM   2970  CA  SER   198      35.115  36.866  37.043  1.00  0.00           C
ATOM   2971  HA  SER   198      36.133  36.489  36.949  1.00  0.00           H
ATOM   2972  CB  SER   198      34.487  36.162  38.198  1.00  0.00           C
ATOM   2973  HB2 SER   198      33.632  36.772  38.489  1.00  0.00           H
ATOM   2974  HB3 SER   198      34.173  35.161  37.902  1.00  0.00           H
ATOM   2975  OG  SER   198      35.423  36.122  39.216  1.00  0.00           O
ATOM   2976  HG  SER   198      35.904  36.950  39.281  1.00  0.00           H
ATOM   2977  C   SER   198      34.322  36.648  35.804  1.00  0.00           C
ATOM   2978  O   SER   198      33.368  37.328  35.553  1.00  0.00           O
ATOM   2979  N   CYX   199      34.650  35.573  35.073  1.00  0.00           N
ATOM   2980  H   CYX   199      35.412  34.977  35.360  1.00  0.00           H
ATOM   2981  CA  CYX   199      34.144  35.513  33.639  1.00  0.00           C
ATOM   2982  HA  CYX   199      33.179  36.014  33.570  1.00  0.00           H
ATOM   2983  CB  CYX   199      35.171  36.305  32.811  1.00  0.00           C
ATOM   2984  HB2 CYX   199      36.056  35.669  32.845  1.00  0.00           H
ATOM   2985  HB3 CYX   199      34.908  36.373  31.755  1.00  0.00           H
ATOM   2986  SG  CYX   199      35.876  37.883  33.375  1.00  0.00           S
ATOM   2987  C   CYX   199      33.952  34.048  33.235  1.00  0.00           C
ATOM   2988  O   CYX   199      34.417  33.075  33.836  1.00  0.00           O
ATOM   2989  N   TYR   200      33.155  33.889  32.104  1.00  0.00           N
ATOM   2990  H   TYR   200      32.660  34.666  31.689  1.00  0.00           H
ATOM   2991  CA  TYR   200      32.741  32.570  31.627  1.00  0.00           C
ATOM   2992  HA  TYR   200      33.594  31.911  31.790  1.00  0.00           H
ATOM   2993  CB  TYR   200      31.620  31.982  32.523  1.00  0.00           C
ATOM   2994  HB2 TYR   200      31.159  31.124  32.034  1.00  0.00           H
ATOM   2995  HB3 TYR   200      32.041  31.570  33.440  1.00  0.00           H
ATOM   2996  CG  TYR   200      30.517  32.980  32.798  1.00  0.00           C
ATOM   2997  CD1 TYR   200      30.624  33.962  33.794  1.00  0.00           C
ATOM   2998  HD1 TYR   200      31.462  34.017  34.473  1.00  0.00           H
ATOM   2999  CE1 TYR   200      29.526  34.919  33.922  1.00  0.00           C
ATOM   3000  HE1 TYR   200      29.627  35.654  34.708  1.00  0.00           H
ATOM   3001  CZ  TYR   200      28.456  34.909  33.091  1.00  0.00           C
ATOM   3002  OH  TYR   200      27.401  35.848  33.213  1.00  0.00           O
ATOM   3003  HH  TYR   200      27.262  36.109  34.126  1.00  0.00           H
ATOM   3004  CE2 TYR   200      28.467  34.021  31.975  1.00  0.00           C
ATOM   3005  HE2 TYR   200      27.573  34.091  31.374  1.00  0.00           H
ATOM   3006  CD2 TYR   200      29.460  33.043  31.860  1.00  0.00           C
ATOM   3007  HD2 TYR   200      29.483  32.403  30.990  1.00  0.00           H
ATOM   3008  C   TYR   200      32.349  32.614  30.122  1.00  0.00           C
ATOM   3009  O   TYR   200      31.750  33.536  29.633  1.00  0.00           O
ATOM   3010  N   PRO   201      32.752  31.571  29.357  1.00  0.00           N
ATOM   3011  CD  PRO   201      33.512  30.410  29.754  1.00  0.00           C
ATOM   3012  HD2 PRO   201      32.832  29.741  30.281  1.00  0.00           H
ATOM   3013  HD3 PRO   201      34.432  30.667  30.279  1.00  0.00           H
ATOM   3014  CG  PRO   201      33.861  29.586  28.440  1.00  0.00           C
ATOM   3015  HG2 PRO   201      33.332  28.633  28.448  1.00  0.00           H
ATOM   3016  HG3 PRO   201      34.892  29.246  28.342  1.00  0.00           H
ATOM   3017  CB  PRO   201      33.252  30.408  27.320  1.00  0.00           C
ATOM   3018  HB2 PRO   201      32.737  29.766  26.605  1.00  0.00           H
ATOM   3019  HB3 PRO   201      34.068  30.955  26.846  1.00  0.00           H
ATOM   3020  CA  PRO   201      32.298  31.391  27.978  1.00  0.00           C
ATOM   3021  HA  PRO   201      32.337  32.320  27.410  1.00  0.00           H
ATOM   3022  C   PRO   201      30.843  30.869  27.899  1.00  0.00           C
ATOM   3023  O   PRO   201      30.428  30.120  28.747  1.00  0.00           O
ATOM   3024  N   ASN   202      30.137  31.282  26.846  1.00  0.00           N
ATOM   3025  H   ASN   202      30.617  31.947  26.255  1.00  0.00           H
ATOM   3026  CA  ASN   202      28.771  30.815  26.465  1.00  0.00           C
ATOM   3027  HA  ASN   202      28.704  29.736  26.605  1.00  0.00           H
ATOM   3028  CB  ASN   202      27.716  31.735  27.158  1.00  0.00           C
ATOM   3029  HB2 ASN   202      27.820  31.342  28.170  1.00  0.00           H
ATOM   3030  HB3 ASN   202      28.132  32.742  27.144  1.00  0.00           H
ATOM   3031  CG  ASN   202      26.326  31.574  26.579  1.00  0.00           C
ATOM   3032  OD1 ASN   202      25.556  30.707  26.931  1.00  0.00           O
ATOM   3033  ND2 ASN   202      25.938  32.397  25.664  1.00  0.00           N
ATOM   3034 HD21 ASN   202      24.951  32.462  25.460  1.00  0.00           H
ATOM   3035 HD22 ASN   202      26.494  33.189  25.373  1.00  0.00           H
ATOM   3036  C   ASN   202      28.603  30.975  24.940  1.00  0.00           C
ATOM   3037  O   ASN   202      28.807  32.058  24.451  1.00  0.00           O
ATOM   3038  N   ALA   203      28.093  29.968  24.157  1.00  0.00           N
ATOM   3039  H   ALA   203      28.135  29.066  24.609  1.00  0.00           H
ATOM   3040  CA  ALA   203      27.830  30.197  22.737  1.00  0.00           C
ATOM   3041  HA  ALA   203      27.753  29.241  22.219  1.00  0.00           H
ATOM   3042  CB  ALA   203      26.445  30.874  22.517  1.00  0.00           C
ATOM   3043  HB1 ALA   203      25.711  30.298  23.081  1.00  0.00           H
ATOM   3044  HB2 ALA   203      26.365  31.909  22.849  1.00  0.00           H
ATOM   3045  HB3 ALA   203      26.161  30.680  21.482  1.00  0.00           H
ATOM   3046  C   ALA   203      28.980  30.746  21.916  1.00  0.00           C
ATOM   3047  O   ALA   203      28.836  31.451  20.898  1.00  0.00           O
ATOM   3048  N   GLY   204      30.248  30.437  22.297  1.00  0.00           N
ATOM   3049  H   GLY   204      30.308  29.866  23.128  1.00  0.00           H
ATOM   3050  CA  GLY   204      31.478  30.988  21.774  1.00  0.00           C
ATOM   3051  HA2 GLY   204      32.235  30.444  22.338  1.00  0.00           H
ATOM   3052  HA3 GLY   204      31.493  30.789  20.702  1.00  0.00           H
ATOM   3053  C   GLY   204      31.773  32.453  22.019  1.00  0.00           C
ATOM   3054  O   GLY   204      32.562  33.073  21.299  1.00  0.00           O
ATOM   3055  N   GLU   205      31.245  33.192  22.964  1.00  0.00           N
ATOM   3056  H   GLU   205      30.373  32.863  23.352  1.00  0.00           H
ATOM   3057  CA  GLU   205      31.868  34.476  23.424  1.00  0.00           C
ATOM   3058  HA  GLU   205      32.923  34.487  23.148  1.00  0.00           H
ATOM   3059  CB  GLU   205      31.071  35.676  22.899  1.00  0.00           C
ATOM   3060  HB2 GLU   205      30.060  35.670  23.306  1.00  0.00           H
ATOM   3061  HB3 GLU   205      31.534  36.595  23.256  1.00  0.00           H
ATOM   3062  CG  GLU   205      31.009  35.784  21.374  1.00  0.00           C
ATOM   3063  HG2 GLU   205      30.976  36.833  21.078  1.00  0.00           H
ATOM   3064  HG3 GLU   205      31.965  35.508  20.930  1.00  0.00           H
ATOM   3065  CD  GLU   205      29.927  34.885  20.710  1.00  0.00           C
ATOM   3066  OE1 GLU   205      28.813  34.746  21.278  1.00  0.00           O
ATOM   3067  OE2 GLU   205      30.095  34.595  19.521  1.00  0.00           O
ATOM   3068  C   GLU   205      31.832  34.570  25.007  1.00  0.00           C
ATOM   3069  O   GLU   205      31.011  33.846  25.648  1.00  0.00           O
ATOM   3070  N   ILE   206      32.798  35.325  25.520  1.00  0.00           N
ATOM   3071  H   ILE   206      33.317  35.931  24.901  1.00  0.00           H
ATOM   3072  CA  ILE   206      32.956  35.383  27.002  1.00  0.00           C
ATOM   3073  HA  ILE   206      32.415  34.549  27.450  1.00  0.00           H
ATOM   3074  CB  ILE   206      34.428  35.262  27.428  1.00  0.00           C
ATOM   3075  HB  ILE   206      35.002  35.961  26.821  1.00  0.00           H
ATOM   3076  CG2 ILE   206      34.690  35.553  28.923  1.00  0.00           C
ATOM   3077 HG21 ILE   206      34.031  34.889  29.482  1.00  0.00           H
ATOM   3078 HG22 ILE   206      35.667  35.285  29.326  1.00  0.00           H
ATOM   3079 HG23 ILE   206      34.516  36.622  29.053  1.00  0.00           H
ATOM   3080  CG1 ILE   206      34.874  33.865  27.122  1.00  0.00           C
ATOM   3081 HG12 ILE   206      34.767  33.279  28.034  1.00  0.00           H
ATOM   3082 HG13 ILE   206      34.298  33.369  26.339  1.00  0.00           H
ATOM   3083  CD1 ILE   206      36.340  33.792  26.745  1.00  0.00           C
ATOM   3084 HD11 ILE   206      36.554  34.520  25.963  1.00  0.00           H
ATOM   3085 HD12 ILE   206      36.828  34.083  27.675  1.00  0.00           H
ATOM   3086 HD13 ILE   206      36.637  32.795  26.421  1.00  0.00           H
ATOM   3087  C   ILE   206      32.263  36.594  27.571  1.00  0.00           C
ATOM   3088  O   ILE   206      32.380  37.673  27.008  1.00  0.00           O
ATOM   3089  N   THR   207      31.580  36.441  28.689  1.00  0.00           N
ATOM   3090  H   THR   207      31.460  35.501  29.038  1.00  0.00           H
ATOM   3091  CA  THR   207      31.035  37.501  29.520  1.00  0.00           C
ATOM   3092  HA  THR   207      31.237  38.444  29.012  1.00  0.00           H
ATOM   3093  CB  THR   207      29.544  37.318  29.824  1.00  0.00           C
ATOM   3094  HB  THR   207      29.367  36.274  30.076  1.00  0.00           H
ATOM   3095  CG2 THR   207      29.002  38.336  30.838  1.00  0.00           C
ATOM   3096 HG21 THR   207      27.921  38.352  30.707  1.00  0.00           H
ATOM   3097 HG22 THR   207      29.306  38.161  31.869  1.00  0.00           H
ATOM   3098 HG23 THR   207      29.408  39.310  30.565  1.00  0.00           H
ATOM   3099  OG1 THR   207      28.810  37.600  28.587  1.00  0.00           O
ATOM   3100  HG1 THR   207      28.991  36.910  27.946  1.00  0.00           H
ATOM   3101  C   THR   207      31.722  37.495  30.833  1.00  0.00           C
ATOM   3102  O   THR   207      32.098  36.469  31.392  1.00  0.00           O
ATOM   3103  N   CYX   208      31.997  38.728  31.390  1.00  0.00           N
ATOM   3104  H   CYX   208      31.633  39.508  30.861  1.00  0.00           H
ATOM   3105  CA  CYX   208      32.572  39.048  32.729  1.00  0.00           C
ATOM   3106  HA  CYX   208      32.844  38.104  33.203  1.00  0.00           H
ATOM   3107  CB  CYX   208      33.730  39.948  32.592  1.00  0.00           C
ATOM   3108  HB2 CYX   208      33.425  40.680  31.844  1.00  0.00           H
ATOM   3109  HB3 CYX   208      33.914  40.430  33.552  1.00  0.00           H
ATOM   3110  SG  CYX   208      35.280  39.271  32.026  1.00  0.00           S
ATOM   3111  C   CYX   208      31.601  39.800  33.632  1.00  0.00           C
ATOM   3112  O   CYX   208      31.009  40.660  33.046  1.00  0.00           O
ATOM   3113  N   VAL   209      31.589  39.538  34.928  1.00  0.00           N
ATOM   3114  H   VAL   209      32.136  38.777  35.305  1.00  0.00           H
ATOM   3115  CA  VAL   209      30.948  40.457  35.912  1.00  0.00           C
ATOM   3116  HA  VAL   209      30.651  41.379  35.413  1.00  0.00           H
ATOM   3117  CB  VAL   209      29.722  39.843  36.612  1.00  0.00           C
ATOM   3118  HB  VAL   209      30.014  38.974  37.202  1.00  0.00           H
ATOM   3119  CG1 VAL   209      29.107  40.973  37.505  1.00  0.00           C
ATOM   3120 HG11 VAL   209      28.212  40.590  37.997  1.00  0.00           H
ATOM   3121 HG12 VAL   209      29.752  41.268  38.333  1.00  0.00           H
ATOM   3122 HG13 VAL   209      28.783  41.891  37.014  1.00  0.00           H
ATOM   3123  CG2 VAL   209      28.632  39.500  35.599  1.00  0.00           C
ATOM   3124 HG21 VAL   209      27.706  39.252  36.115  1.00  0.00           H
ATOM   3125 HG22 VAL   209      28.377  40.394  35.029  1.00  0.00           H
ATOM   3126 HG23 VAL   209      28.971  38.665  34.988  1.00  0.00           H
ATOM   3127  C   VAL   209      32.063  40.939  36.845  1.00  0.00           C
ATOM   3128  O   VAL   209      32.854  40.117  37.256  1.00  0.00           O
ATOM   3129  N   CYX   210      32.145  42.250  37.120  1.00  0.00           N
ATOM   3130  H   CYX   210      31.354  42.809  36.836  1.00  0.00           H
ATOM   3131  CA  CYX   210      33.192  43.071  37.763  1.00  0.00           C
ATOM   3132  HA  CYX   210      34.015  42.470  38.150  1.00  0.00           H
ATOM   3133  CB  CYX   210      33.671  43.983  36.595  1.00  0.00           C
ATOM   3134  HB2 CYX   210      32.821  44.618  36.346  1.00  0.00           H
ATOM   3135  HB3 CYX   210      34.568  44.578  36.764  1.00  0.00           H
ATOM   3136  SG  CYX   210      34.143  43.056  35.100  1.00  0.00           S
ATOM   3137  C   CYX   210      32.647  43.880  38.973  1.00  0.00           C
ATOM   3138  O   CYX   210      31.445  43.858  39.232  1.00  0.00           O
ATOM   3139  N   ARG   211      33.471  44.608  39.753  1.00  0.00           N
ATOM   3140  H   ARG   211      34.457  44.683  39.547  1.00  0.00           H
ATOM   3141  CA  ARG   211      32.971  45.311  40.987  1.00  0.00           C
ATOM   3142  HA  ARG   211      32.554  44.555  41.652  1.00  0.00           H
ATOM   3143  CB  ARG   211      34.119  45.946  41.803  1.00  0.00           C
ATOM   3144  HB2 ARG   211      34.399  46.798  41.183  1.00  0.00           H
ATOM   3145  HB3 ARG   211      33.598  46.415  42.638  1.00  0.00           H
ATOM   3146  CG  ARG   211      35.166  45.031  42.409  1.00  0.00           C
ATOM   3147  HG2 ARG   211      34.562  44.535  43.169  1.00  0.00           H
ATOM   3148  HG3 ARG   211      35.533  44.382  41.615  1.00  0.00           H
ATOM   3149  CD  ARG   211      36.333  45.741  43.118  1.00  0.00           C
ATOM   3150  HD2 ARG   211      37.129  44.998  43.144  1.00  0.00           H
ATOM   3151  HD3 ARG   211      36.641  46.580  42.494  1.00  0.00           H
ATOM   3152  NE  ARG   211      36.153  46.102  44.513  1.00  0.00           N
ATOM   3153  HE  ARG   211      35.286  45.771  44.914  1.00  0.00           H
ATOM   3154  CZ  ARG   211      36.906  46.652  45.421  1.00  0.00           C
ATOM   3155  NH1 ARG   211      36.572  46.607  46.694  1.00  0.00           N
ATOM   3156 HH11 ARG   211      35.597  46.394  46.847  1.00  0.00           H
ATOM   3157 HH12 ARG   211      37.184  47.076  47.346  1.00  0.00           H
ATOM   3158  NH2 ARG   211      38.092  47.139  45.134  1.00  0.00           N
ATOM   3159 HH21 ARG   211      38.385  47.101  44.167  1.00  0.00           H
ATOM   3160 HH22 ARG   211      38.765  47.094  45.885  1.00  0.00           H
ATOM   3161  C   ARG   211      32.012  46.496  40.756  1.00  0.00           C
ATOM   3162  O   ARG   211      32.426  47.267  39.874  1.00  0.00           O
ATOM   3163  N   ASP   212      31.040  46.802  41.625  1.00  0.00           N
ATOM   3164  H   ASP   212      30.851  46.172  42.393  1.00  0.00           H
ATOM   3165  CA  ASP   212      30.126  48.048  41.545  1.00  0.00           C
ATOM   3166  HA  ASP   212      29.919  48.260  40.495  1.00  0.00           H
ATOM   3167  CB  ASP   212      28.754  47.682  42.225  1.00  0.00           C
ATOM   3168  HB2 ASP   212      28.032  48.309  41.701  1.00  0.00           H
ATOM   3169  HB3 ASP   212      28.483  46.670  41.928  1.00  0.00           H
ATOM   3170  CG  ASP   212      28.799  47.668  43.732  1.00  0.00           C
ATOM   3171  OD1 ASP   212      28.441  48.649  44.409  1.00  0.00           O
ATOM   3172  OD2 ASP   212      29.202  46.641  44.336  1.00  0.00           O
ATOM   3173  C   ASP   212      30.894  49.372  42.020  1.00  0.00           C
ATOM   3174  O   ASP   212      30.445  49.951  43.009  1.00  0.00           O
ATOM   3175  N   ASN   213      31.984  49.707  41.302  1.00  0.00           N
ATOM   3176  H   ASN   213      32.274  49.194  40.482  1.00  0.00           H
ATOM   3177  CA  ASN   213      32.778  50.871  41.624  1.00  0.00           C
ATOM   3178  HA  ASN   213      32.767  51.056  42.698  1.00  0.00           H
ATOM   3179  CB  ASN   213      34.260  50.667  41.162  1.00  0.00           C
ATOM   3180  HB2 ASN   213      34.207  50.424  40.100  1.00  0.00           H
ATOM   3181  HB3 ASN   213      34.950  51.502  41.277  1.00  0.00           H
ATOM   3182  CG  ASN   213      34.911  49.590  42.048  1.00  0.00           C
ATOM   3183  OD1 ASN   213      34.559  49.104  43.113  1.00  0.00           O
ATOM   3184  ND2 ASN   213      36.044  49.157  41.573  1.00  0.00           N
ATOM   3185 HD21 ASN   213      36.615  48.468  42.041  1.00  0.00           H
ATOM   3186 HD22 ASN   213      36.331  49.395  40.634  1.00  0.00           H
ATOM   3187  C   ASN   213      32.326  52.148  40.890  1.00  0.00           C
ATOM   3188  O   ASN   213      31.583  52.083  39.944  1.00  0.00           O
ATOM   3189  N   TRP   214      32.894  53.296  41.307  1.00  0.00           N
ATOM   3190  H   TRP   214      33.489  53.141  42.108  1.00  0.00           H
ATOM   3191  CA  TRP   214      32.486  54.678  40.902  1.00  0.00           C
ATOM   3192  HA  TRP   214      32.898  55.323  41.677  1.00  0.00           H
ATOM   3193  CB  TRP   214      33.338  55.046  39.706  1.00  0.00           C
ATOM   3194  HB2 TRP   214      34.341  54.651  39.869  1.00  0.00           H
ATOM   3195  HB3 TRP   214      32.940  54.542  38.825  1.00  0.00           H
ATOM   3196  CG  TRP   214      33.565  56.484  39.575  1.00  0.00           C
ATOM   3197  CD1 TRP   214      33.373  57.512  40.469  1.00  0.00           C
ATOM   3198  HD1 TRP   214      32.987  57.457  41.476  1.00  0.00           H
ATOM   3199  NE1 TRP   214      33.737  58.742  39.901  1.00  0.00           N
ATOM   3200  HE1 TRP   214      33.768  59.624  40.392  1.00  0.00           H
ATOM   3201  CE2 TRP   214      34.108  58.561  38.589  1.00  0.00           C
ATOM   3202  CZ2 TRP   214      34.473  59.554  37.659  1.00  0.00           C
ATOM   3203  HZ2 TRP   214      34.573  60.598  37.919  1.00  0.00           H
ATOM   3204  CH2 TRP   214      34.802  59.076  36.368  1.00  0.00           C
ATOM   3205  HH2 TRP   214      35.136  59.707  35.558  1.00  0.00           H
ATOM   3206  CZ3 TRP   214      34.663  57.693  36.059  1.00  0.00           C
ATOM   3207  HZ3 TRP   214      34.937  57.433  35.047  1.00  0.00           H
ATOM   3208  CE3 TRP   214      34.314  56.735  37.043  1.00  0.00           C
ATOM   3209  HE3 TRP   214      34.329  55.689  36.776  1.00  0.00           H
ATOM   3210  CD2 TRP   214      33.938  57.190  38.318  1.00  0.00           C
ATOM   3211  C   TRP   214      30.981  54.876  40.852  1.00  0.00           C
ATOM   3212  O   TRP   214      30.374  55.063  41.932  1.00  0.00           O
ATOM   3213  N   HID   215      30.371  54.837  39.649  1.00  0.00           N
ATOM   3214  H   HID   215      30.957  54.544  38.880  1.00  0.00           H
ATOM   3215  CA  HID   215      28.962  55.013  39.354  1.00  0.00           C
ATOM   3216  HA  HID   215      28.462  55.514  40.182  1.00  0.00           H
ATOM   3217  CB  HID   215      28.784  55.814  38.045  1.00  0.00           C
ATOM   3218  HB2 HID   215      29.238  55.297  37.199  1.00  0.00           H
ATOM   3219  HB3 HID   215      27.713  55.908  37.859  1.00  0.00           H
ATOM   3220  CG  HID   215      29.323  57.170  38.176  1.00  0.00           C
ATOM   3221  ND1 HID   215      30.646  57.527  38.342  1.00  0.00           N
ATOM   3222  HD1 HID   215      31.458  56.945  38.197  1.00  0.00           H
ATOM   3223  CE1 HID   215      30.688  58.849  38.623  1.00  0.00           C
ATOM   3224  HE1 HID   215      31.578  59.444  38.763  1.00  0.00           H
ATOM   3225  NE2 HID   215      29.500  59.397  38.657  1.00  0.00           N
ATOM   3226  CD2 HID   215      28.610  58.307  38.451  1.00  0.00           C
ATOM   3227  HD2 HID   215      27.543  58.422  38.581  1.00  0.00           H
ATOM   3228  C   HID   215      28.261  53.651  39.288  1.00  0.00           C
ATOM   3229  O   HID   215      27.107  53.552  38.913  1.00  0.00           O
ATOM   3230  N   GLY   216      28.872  52.575  39.692  1.00  0.00           N
ATOM   3231  H   GLY   216      29.841  52.655  39.962  1.00  0.00           H
ATOM   3232  CA  GLY   216      28.223  51.269  40.005  1.00  0.00           C
ATOM   3233  HA2 GLY   216      27.609  50.988  39.149  1.00  0.00           H
ATOM   3234  HA3 GLY   216      29.032  50.582  40.255  1.00  0.00           H
ATOM   3235  C   GLY   216      27.393  51.260  41.258  1.00  0.00           C
ATOM   3236  O   GLY   216      27.836  50.890  42.348  1.00  0.00           O
ATOM   3237  N   SER   217      26.157  51.709  41.167  1.00  0.00           N
ATOM   3238  H   SER   217      25.856  52.013  40.251  1.00  0.00           H
ATOM   3239  CA  SER   217      25.130  51.319  42.147  1.00  0.00           C
ATOM   3240  HA  SER   217      25.477  51.299  43.181  1.00  0.00           H
ATOM   3241  CB  SER   217      23.978  52.307  42.149  1.00  0.00           C
ATOM   3242  HB2 SER   217      23.458  52.365  41.193  1.00  0.00           H
ATOM   3243  HB3 SER   217      23.226  51.890  42.819  1.00  0.00           H
ATOM   3244  OG  SER   217      24.478  53.540  42.596  1.00  0.00           O
ATOM   3245  HG  SER   217      24.850  54.016  41.849  1.00  0.00           H
ATOM   3246  C   SER   217      24.701  49.922  41.957  1.00  0.00           C
ATOM   3247  O   SER   217      24.516  49.193  42.895  1.00  0.00           O
ATOM   3248  N   ASN   218      24.601  49.524  40.689  1.00  0.00           N
ATOM   3249  H   ASN   218      24.832  50.197  39.972  1.00  0.00           H
ATOM   3250  CA  ASN   218      24.387  48.143  40.339  1.00  0.00           C
ATOM   3251  HA  ASN   218      24.055  47.568  41.204  1.00  0.00           H
ATOM   3252  CB  ASN   218      23.301  47.964  39.317  1.00  0.00           C
ATOM   3253  HB2 ASN   218      23.262  48.734  38.548  1.00  0.00           H
ATOM   3254  HB3 ASN   218      23.430  46.985  38.853  1.00  0.00           H
ATOM   3255  CG  ASN   218      21.861  47.971  39.997  1.00  0.00           C
ATOM   3256  OD1 ASN   218      21.443  48.812  40.779  1.00  0.00           O
ATOM   3257  ND2 ASN   218      21.061  47.012  39.603  1.00  0.00           N
ATOM   3258 HD21 ASN   218      20.250  46.819  40.172  1.00  0.00           H
ATOM   3259 HD22 ASN   218      21.372  46.493  38.794  1.00  0.00           H
ATOM   3260  C   ASN   218      25.763  47.446  39.950  1.00  0.00           C
ATOM   3261  O   ASN   218      26.721  48.193  39.734  1.00  0.00           O
ATOM   3262  N   ARG   219      25.864  46.119  39.808  1.00  0.00           N
ATOM   3263  H   ARG   219      25.044  45.531  39.776  1.00  0.00           H
ATOM   3264  CA  ARG   219      27.116  45.405  39.404  1.00  0.00           C
ATOM   3265  HA  ARG   219      27.998  45.781  39.924  1.00  0.00           H
ATOM   3266  CB  ARG   219      26.963  43.947  39.777  1.00  0.00           C
ATOM   3267  HB2 ARG   219      26.017  43.631  39.337  1.00  0.00           H
ATOM   3268  HB3 ARG   219      27.702  43.318  39.280  1.00  0.00           H
ATOM   3269  CG  ARG   219      26.871  43.709  41.277  1.00  0.00           C
ATOM   3270  HG2 ARG   219      27.763  44.117  41.751  1.00  0.00           H
ATOM   3271  HG3 ARG   219      26.004  44.161  41.759  1.00  0.00           H
ATOM   3272  CD  ARG   219      26.823  42.124  41.350  1.00  0.00           C
ATOM   3273  HD2 ARG   219      26.061  41.744  40.670  1.00  0.00           H
ATOM   3274  HD3 ARG   219      27.809  41.733  41.100  1.00  0.00           H
ATOM   3275  NE  ARG   219      26.478  41.750  42.748  1.00  0.00           N
ATOM   3276  HE  ARG   219      25.492  41.766  42.965  1.00  0.00           H
ATOM   3277  CZ  ARG   219      27.290  41.317  43.666  1.00  0.00           C
ATOM   3278  NH1 ARG   219      26.759  40.990  44.804  1.00  0.00           N
ATOM   3279 HH11 ARG   219      25.763  40.905  44.942  1.00  0.00           H
ATOM   3280 HH12 ARG   219      27.381  40.580  45.487  1.00  0.00           H
ATOM   3281  NH2 ARG   219      28.609  41.195  43.443  1.00  0.00           N
ATOM   3282 HH21 ARG   219      29.015  41.686  42.659  1.00  0.00           H
ATOM   3283 HH22 ARG   219      29.153  40.864  44.227  1.00  0.00           H
ATOM   3284  C   ARG   219      27.420  45.569  37.889  1.00  0.00           C
ATOM   3285  O   ARG   219      26.531  45.222  37.117  1.00  0.00           O
ATOM   3286  N   PRO   220      28.528  46.135  37.372  1.00  0.00           N
ATOM   3287  CD  PRO   220      29.661  46.716  38.194  1.00  0.00           C
ATOM   3288  HD2 PRO   220      30.063  46.002  38.912  1.00  0.00           H
ATOM   3289  HD3 PRO   220      29.281  47.586  38.728  1.00  0.00           H
ATOM   3290  CG  PRO   220      30.733  47.010  37.244  1.00  0.00           C
ATOM   3291  HG2 PRO   220      31.363  46.122  37.188  1.00  0.00           H
ATOM   3292  HG3 PRO   220      31.386  47.835  37.529  1.00  0.00           H
ATOM   3293  CB  PRO   220      30.107  47.193  35.894  1.00  0.00           C
ATOM   3294  HB2 PRO   220      30.881  46.827  35.218  1.00  0.00           H
ATOM   3295  HB3 PRO   220      29.804  48.220  35.693  1.00  0.00           H
ATOM   3296  CA  PRO   220      28.907  46.237  35.985  1.00  0.00           C
ATOM   3297  HA  PRO   220      28.014  46.715  35.583  1.00  0.00           H
ATOM   3298  C   PRO   220      29.169  44.873  35.321  1.00  0.00           C
ATOM   3299  O   PRO   220      29.838  43.954  35.866  1.00  0.00           O
ATOM   3300  N   TRP   221      28.794  44.771  34.051  1.00  0.00           N
ATOM   3301  H   TRP   221      28.282  45.534  33.632  1.00  0.00           H
ATOM   3302  CA  TRP   221      29.018  43.605  33.197  1.00  0.00           C
ATOM   3303  HA  TRP   221      29.761  42.996  33.714  1.00  0.00           H
ATOM   3304  CB  TRP   221      27.738  42.865  32.963  1.00  0.00           C
ATOM   3305  HB2 TRP   221      27.951  41.900  32.503  1.00  0.00           H
ATOM   3306  HB3 TRP   221      27.310  42.661  33.944  1.00  0.00           H
ATOM   3307  CG  TRP   221      26.726  43.451  32.023  1.00  0.00           C
ATOM   3308  CD1 TRP   221      25.564  44.053  32.343  1.00  0.00           C
ATOM   3309  HD1 TRP   221      25.305  44.102  33.390  1.00  0.00           H
ATOM   3310  NE1 TRP   221      24.856  44.417  31.198  1.00  0.00           N
ATOM   3311  HE1 TRP   221      24.163  45.150  31.140  1.00  0.00           H
ATOM   3312  CE2 TRP   221      25.507  44.016  30.030  1.00  0.00           C
ATOM   3313  CZ2 TRP   221      25.337  44.256  28.653  1.00  0.00           C
ATOM   3314  HZ2 TRP   221      24.443  44.782  28.354  1.00  0.00           H
ATOM   3315  CH2 TRP   221      26.339  43.767  27.734  1.00  0.00           C
ATOM   3316  HH2 TRP   221      26.273  43.931  26.668  1.00  0.00           H
ATOM   3317  CZ3 TRP   221      27.440  43.016  28.211  1.00  0.00           C
ATOM   3318  HZ3 TRP   221      28.196  42.635  27.540  1.00  0.00           H
ATOM   3319  CE3 TRP   221      27.618  42.858  29.622  1.00  0.00           C
ATOM   3320  HE3 TRP   221      28.510  42.318  29.909  1.00  0.00           H
ATOM   3321  CD2 TRP   221      26.727  43.401  30.559  1.00  0.00           C
ATOM   3322  C   TRP   221      29.620  44.133  31.863  1.00  0.00           C
ATOM   3323  O   TRP   221      29.475  45.283  31.423  1.00  0.00           O
ATOM   3324  N   VAL   222      30.406  43.260  31.220  1.00  0.00           N
ATOM   3325  H   VAL   222      30.351  42.321  31.586  1.00  0.00           H
ATOM   3326  CA  VAL   222      31.079  43.460  29.892  1.00  0.00           C
ATOM   3327  HA  VAL   222      30.456  44.103  29.271  1.00  0.00           H
ATOM   3328  CB  VAL   222      32.450  44.237  30.162  1.00  0.00           C
ATOM   3329  HB  VAL   222      32.112  45.146  30.660  1.00  0.00           H
ATOM   3330  CG1 VAL   222      33.456  43.517  31.054  1.00  0.00           C
ATOM   3331 HG11 VAL   222      34.315  44.173  31.196  1.00  0.00           H
ATOM   3332 HG12 VAL   222      32.988  43.316  32.017  1.00  0.00           H
ATOM   3333 HG13 VAL   222      33.837  42.624  30.557  1.00  0.00           H
ATOM   3334  CG2 VAL   222      33.127  44.785  28.917  1.00  0.00           C
ATOM   3335 HG21 VAL   222      32.386  44.899  28.126  1.00  0.00           H
ATOM   3336 HG22 VAL   222      33.777  45.654  29.020  1.00  0.00           H
ATOM   3337 HG23 VAL   222      33.916  44.124  28.556  1.00  0.00           H
ATOM   3338  C   VAL   222      31.253  42.104  29.166  1.00  0.00           C
ATOM   3339  O   VAL   222      31.383  41.143  29.846  1.00  0.00           O
ATOM   3340  N   SER   223      31.160  42.054  27.782  1.00  0.00           N
ATOM   3341  H   SER   223      30.892  42.901  27.302  1.00  0.00           H
ATOM   3342  CA  SER   223      31.328  40.811  26.990  1.00  0.00           C
ATOM   3343  HA  SER   223      32.007  40.132  27.505  1.00  0.00           H
ATOM   3344  CB  SER   223      29.961  40.115  26.798  1.00  0.00           C
ATOM   3345  HB2 SER   223      29.534  40.631  25.938  1.00  0.00           H
ATOM   3346  HB3 SER   223      30.110  39.097  26.438  1.00  0.00           H
ATOM   3347  OG  SER   223      29.016  40.192  27.852  1.00  0.00           O
ATOM   3348  HG  SER   223      28.910  39.321  28.241  1.00  0.00           H
ATOM   3349  C   SER   223      32.099  41.084  25.724  1.00  0.00           C
ATOM   3350  O   SER   223      32.257  42.255  25.315  1.00  0.00           O
ATOM   3351  N   PHE   224      32.855  40.141  25.169  1.00  0.00           N
ATOM   3352  H   PHE   224      32.884  39.237  25.617  1.00  0.00           H
ATOM   3353  CA  PHE   224      33.827  40.346  24.121  1.00  0.00           C
ATOM   3354  HA  PHE   224      33.422  41.173  23.537  1.00  0.00           H
ATOM   3355  CB  PHE   224      35.238  40.688  24.674  1.00  0.00           C
ATOM   3356  HB2 PHE   224      35.982  40.691  23.876  1.00  0.00           H
ATOM   3357  HB3 PHE   224      35.215  41.728  24.997  1.00  0.00           H
ATOM   3358  CG  PHE   224      35.712  39.852  25.873  1.00  0.00           C
ATOM   3359  CD1 PHE   224      36.382  38.622  25.710  1.00  0.00           C
ATOM   3360  HD1 PHE   224      36.578  38.191  24.739  1.00  0.00           H
ATOM   3361  CE1 PHE   224      36.816  37.967  26.837  1.00  0.00           C
ATOM   3362  HE1 PHE   224      37.325  37.017  26.781  1.00  0.00           H
ATOM   3363  CZ  PHE   224      36.650  38.522  28.138  1.00  0.00           C
ATOM   3364  HZ  PHE   224      36.981  38.006  29.027  1.00  0.00           H
ATOM   3365  CE2 PHE   224      35.916  39.653  28.236  1.00  0.00           C
ATOM   3366  HE2 PHE   224      35.824  40.021  29.247  1.00  0.00           H
ATOM   3367  CD2 PHE   224      35.450  40.351  27.169  1.00  0.00           C
ATOM   3368  HD2 PHE   224      34.859  41.245  27.301  1.00  0.00           H
ATOM   3369  C   PHE   224      33.948  39.119  23.241  1.00  0.00           C
ATOM   3370  O   PHE   224      34.009  37.997  23.757  1.00  0.00           O
ATOM   3371  N   ASN   225      33.931  39.317  21.858  1.00  0.00           N
ATOM   3372  H   ASN   225      33.844  40.227  21.429  1.00  0.00           H
ATOM   3373  CA  ASN   225      34.338  38.252  20.907  1.00  0.00           C
ATOM   3374  HA  ASN   225      33.986  37.287  21.271  1.00  0.00           H
ATOM   3375  CB  ASN   225      33.699  38.616  19.599  1.00  0.00           C
ATOM   3376  HB2 ASN   225      33.690  37.748  18.940  1.00  0.00           H
ATOM   3377  HB3 ASN   225      32.621  38.734  19.699  1.00  0.00           H
ATOM   3378  CG  ASN   225      34.382  39.836  18.924  1.00  0.00           C
ATOM   3379  OD1 ASN   225      35.172  40.554  19.500  1.00  0.00           O
ATOM   3380  ND2 ASN   225      34.277  39.827  17.628  1.00  0.00           N
ATOM   3381 HD21 ASN   225      34.860  40.482  17.128  1.00  0.00           H
ATOM   3382 HD22 ASN   225      33.587  39.261  17.154  1.00  0.00           H
ATOM   3383  C   ASN   225      35.828  38.055  20.830  1.00  0.00           C
ATOM   3384  O   ASN   225      36.638  38.724  21.509  1.00  0.00           O
ATOM   3385  N   GLN   226      36.266  37.135  19.946  1.00  0.00           N
ATOM   3386  H   GLN   226      35.681  36.740  19.223  1.00  0.00           H
ATOM   3387  CA  GLN   226      37.725  36.729  19.915  1.00  0.00           C
ATOM   3388  HA  GLN   226      38.189  36.676  20.900  1.00  0.00           H
ATOM   3389  CB  GLN   226      37.900  35.426  19.108  1.00  0.00           C
ATOM   3390  HB2 GLN   226      37.306  35.425  18.194  1.00  0.00           H
ATOM   3391  HB3 GLN   226      38.946  35.319  18.821  1.00  0.00           H
ATOM   3392  CG  GLN   226      37.568  34.177  19.932  1.00  0.00           C
ATOM   3393  HG2 GLN   226      38.200  33.446  19.430  1.00  0.00           H
ATOM   3394  HG3 GLN   226      37.830  34.433  20.958  1.00  0.00           H
ATOM   3395  CD  GLN   226      36.128  33.692  19.834  1.00  0.00           C
ATOM   3396  OE1 GLN   226      35.745  33.078  18.859  1.00  0.00           O
ATOM   3397  NE2 GLN   226      35.262  34.071  20.811  1.00  0.00           N
ATOM   3398 HE21 GLN   226      35.564  34.598  21.619  1.00  0.00           H
ATOM   3399 HE22 GLN   226      34.326  33.692  20.816  1.00  0.00           H
ATOM   3400  C   GLN   226      38.656  37.758  19.293  1.00  0.00           C
ATOM   3401  O   GLN   226      39.860  37.634  19.466  1.00  0.00           O
ATOM   3402  N   ASN   227      38.118  38.780  18.612  1.00  0.00           N
ATOM   3403  H   ASN   227      37.127  38.816  18.413  1.00  0.00           H
ATOM   3404  CA  ASN   227      38.939  39.921  18.042  1.00  0.00           C
ATOM   3405  HA  ASN   227      39.873  39.566  17.607  1.00  0.00           H
ATOM   3406  CB  ASN   227      38.105  40.578  16.967  1.00  0.00           C
ATOM   3407  HB2 ASN   227      37.242  41.066  17.419  1.00  0.00           H
ATOM   3408  HB3 ASN   227      38.578  41.419  16.460  1.00  0.00           H
ATOM   3409  CG  ASN   227      37.774  39.742  15.813  1.00  0.00           C
ATOM   3410  OD1 ASN   227      38.165  38.555  15.654  1.00  0.00           O
ATOM   3411  ND2 ASN   227      37.183  40.319  14.796  1.00  0.00           N
ATOM   3412 HD21 ASN   227      37.225  39.740  13.969  1.00  0.00           H
ATOM   3413 HD22 ASN   227      36.699  41.203  14.838  1.00  0.00           H
ATOM   3414  C   ASN   227      39.151  40.999  19.147  1.00  0.00           C
ATOM   3415  O   ASN   227      39.881  41.973  18.864  1.00  0.00           O
ATOM   3416  N   LEU   228      38.434  40.926  20.268  1.00  0.00           N
ATOM   3417  H   LEU   228      37.824  40.127  20.368  1.00  0.00           H
ATOM   3418  CA  LEU   228      38.295  41.941  21.326  1.00  0.00           C
ATOM   3419  HA  LEU   228      37.798  41.403  22.134  1.00  0.00           H
ATOM   3420  CB  LEU   228      39.666  42.307  21.958  1.00  0.00           C
ATOM   3421  HB2 LEU   228      40.226  42.841  21.191  1.00  0.00           H
ATOM   3422  HB3 LEU   228      39.515  42.939  22.833  1.00  0.00           H
ATOM   3423  CG  LEU   228      40.508  41.124  22.514  1.00  0.00           C
ATOM   3424  HG  LEU   228      40.779  40.490  21.670  1.00  0.00           H
ATOM   3425  CD1 LEU   228      41.841  41.674  23.078  1.00  0.00           C
ATOM   3426 HD11 LEU   228      41.678  42.503  23.768  1.00  0.00           H
ATOM   3427 HD12 LEU   228      42.319  40.814  23.546  1.00  0.00           H
ATOM   3428 HD13 LEU   228      42.507  42.088  22.321  1.00  0.00           H
ATOM   3429  CD2 LEU   228      39.766  40.404  23.673  1.00  0.00           C
ATOM   3430 HD21 LEU   228      38.991  39.824  23.174  1.00  0.00           H
ATOM   3431 HD22 LEU   228      40.553  39.765  24.074  1.00  0.00           H
ATOM   3432 HD23 LEU   228      39.331  41.175  24.310  1.00  0.00           H
ATOM   3433  C   LEU   228      37.466  43.245  20.970  1.00  0.00           C
ATOM   3434  O   LEU   228      37.688  44.387  21.361  1.00  0.00           O
ATOM   3435  N   GLU   229      36.337  43.042  20.292  1.00  0.00           N
ATOM   3436  H   GLU   229      36.026  42.123  20.010  1.00  0.00           H
ATOM   3437  CA  GLU   229      35.282  44.007  20.176  1.00  0.00           C
ATOM   3438  HA  GLU   229      35.615  45.023  20.387  1.00  0.00           H
ATOM   3439  CB  GLU   229      34.656  44.169  18.766  1.00  0.00           C
ATOM   3440  HB2 GLU   229      34.287  43.162  18.572  1.00  0.00           H
ATOM   3441  HB3 GLU   229      33.737  44.753  18.824  1.00  0.00           H
ATOM   3442  CG  GLU   229      35.574  44.825  17.661  1.00  0.00           C
ATOM   3443  HG2 GLU   229      36.284  44.098  17.265  1.00  0.00           H
ATOM   3444  HG3 GLU   229      34.967  45.008  16.775  1.00  0.00           H
ATOM   3445  CD  GLU   229      36.348  46.038  18.152  1.00  0.00           C
ATOM   3446  OE1 GLU   229      37.578  45.984  18.038  1.00  0.00           O
ATOM   3447  OE2 GLU   229      35.832  46.984  18.738  1.00  0.00           O
ATOM   3448  C   GLU   229      34.247  43.651  21.166  1.00  0.00           C
ATOM   3449  O   GLU   229      34.052  42.484  21.422  1.00  0.00           O
ATOM   3450  N   TYR   230      33.561  44.669  21.754  1.00  0.00           N
ATOM   3451  H   TYR   230      33.757  45.589  21.387  1.00  0.00           H
ATOM   3452  CA  TYR   230      32.869  44.539  23.056  1.00  0.00           C
ATOM   3453  HA  TYR   230      32.648  43.474  23.129  1.00  0.00           H
ATOM   3454  CB  TYR   230      33.840  44.786  24.243  1.00  0.00           C
ATOM   3455  HB2 TYR   230      33.253  44.605  25.143  1.00  0.00           H
ATOM   3456  HB3 TYR   230      34.644  44.049  24.227  1.00  0.00           H
ATOM   3457  CG  TYR   230      34.434  46.157  24.472  1.00  0.00           C
ATOM   3458  CD1 TYR   230      35.605  46.578  23.845  1.00  0.00           C
ATOM   3459  HD1 TYR   230      36.144  45.876  23.227  1.00  0.00           H
ATOM   3460  CE1 TYR   230      35.986  47.887  23.979  1.00  0.00           C
ATOM   3461  HE1 TYR   230      36.911  48.083  23.457  1.00  0.00           H
ATOM   3462  CZ  TYR   230      35.238  48.816  24.709  1.00  0.00           C
ATOM   3463  OH  TYR   230      35.698  50.053  24.791  1.00  0.00           O
ATOM   3464  HH  TYR   230      36.563  50.196  24.400  1.00  0.00           H
ATOM   3465  CE2 TYR   230      34.069  48.412  25.439  1.00  0.00           C
ATOM   3466  HE2 TYR   230      33.573  49.096  26.112  1.00  0.00           H
ATOM   3467  CD2 TYR   230      33.787  47.047  25.361  1.00  0.00           C
ATOM   3468  HD2 TYR   230      32.977  46.617  25.933  1.00  0.00           H
ATOM   3469  C   TYR   230      31.524  45.251  23.180  1.00  0.00           C
ATOM   3470  O   TYR   230      31.164  46.211  22.454  1.00  0.00           O
ATOM   3471  N   GLN   231      30.812  44.863  24.308  1.00  0.00           N
ATOM   3472  H   GLN   231      31.220  44.080  24.800  1.00  0.00           H
ATOM   3473  CA  GLN   231      29.546  45.400  24.839  1.00  0.00           C
ATOM   3474  HA  GLN   231      29.423  46.392  24.405  1.00  0.00           H
ATOM   3475  CB  GLN   231      28.378  44.532  24.294  1.00  0.00           C
ATOM   3476  HB2 GLN   231      27.462  44.835  24.798  1.00  0.00           H
ATOM   3477  HB3 GLN   231      28.355  44.705  23.218  1.00  0.00           H
ATOM   3478  CG  GLN   231      28.571  43.031  24.505  1.00  0.00           C
ATOM   3479  HG2 GLN   231      29.412  42.633  23.937  1.00  0.00           H
ATOM   3480  HG3 GLN   231      28.882  42.888  25.540  1.00  0.00           H
ATOM   3481  CD  GLN   231      27.319  42.169  24.330  1.00  0.00           C
ATOM   3482  OE1 GLN   231      26.271  42.731  24.338  1.00  0.00           O
ATOM   3483  NE2 GLN   231      27.324  40.828  24.321  1.00  0.00           N
ATOM   3484 HE21 GLN   231      28.226  40.381  24.392  1.00  0.00           H
ATOM   3485 HE22 GLN   231      26.434  40.349  24.294  1.00  0.00           H
ATOM   3486  C   GLN   231      29.612  45.495  26.372  1.00  0.00           C
ATOM   3487  O   GLN   231      30.196  44.625  27.005  1.00  0.00           O
ATOM   3488  N   ILE   232      29.031  46.576  26.886  1.00  0.00           N
ATOM   3489  H   ILE   232      28.464  47.167  26.296  1.00  0.00           H
ATOM   3490  CA  ILE   232      29.056  47.002  28.256  1.00  0.00           C
ATOM   3491  HA  ILE   232      29.665  46.282  28.801  1.00  0.00           H
ATOM   3492  CB  ILE   232      29.847  48.344  28.455  1.00  0.00           C
ATOM   3493  HB  ILE   232      30.056  48.503  29.513  1.00  0.00           H
ATOM   3494  CG2 ILE   232      31.191  48.294  27.633  1.00  0.00           C
ATOM   3495 HG21 ILE   232      31.125  48.079  26.566  1.00  0.00           H
ATOM   3496 HG22 ILE   232      31.630  49.289  27.574  1.00  0.00           H
ATOM   3497 HG23 ILE   232      31.924  47.609  28.060  1.00  0.00           H
ATOM   3498  CG1 ILE   232      29.013  49.627  27.995  1.00  0.00           C
ATOM   3499 HG12 ILE   232      28.473  49.477  27.061  1.00  0.00           H
ATOM   3500 HG13 ILE   232      28.222  49.741  28.736  1.00  0.00           H
ATOM   3501  CD1 ILE   232      29.732  50.948  28.038  1.00  0.00           C
ATOM   3502 HD11 ILE   232      29.062  51.757  27.747  1.00  0.00           H
ATOM   3503 HD12 ILE   232      30.116  51.118  29.044  1.00  0.00           H
ATOM   3504 HD13 ILE   232      30.517  51.102  27.296  1.00  0.00           H
ATOM   3505  C   ILE   232      27.676  47.181  28.900  1.00  0.00           C
ATOM   3506  O   ILE   232      26.687  47.408  28.235  1.00  0.00           O
ATOM   3507  N   GLY   233      27.630  47.096  30.231  1.00  0.00           N
ATOM   3508  H   GLY   233      28.471  46.816  30.715  1.00  0.00           H
ATOM   3509  CA  GLY   233      26.449  47.419  31.030  1.00  0.00           C
ATOM   3510  HA2 GLY   233      26.038  48.390  30.752  1.00  0.00           H
ATOM   3511  HA3 GLY   233      25.664  46.714  30.758  1.00  0.00           H
ATOM   3512  C   GLY   233      26.675  47.404  32.554  1.00  0.00           C
ATOM   3513  O   GLY   233      27.783  47.245  33.103  1.00  0.00           O
ATOM   3514  N   TYR   234      25.500  47.493  33.179  1.00  0.00           N
ATOM   3515  H   TYR   234      24.739  47.809  32.595  1.00  0.00           H
ATOM   3516  CA  TYR   234      25.121  47.107  34.551  1.00  0.00           C
ATOM   3517  HA  TYR   234      25.945  46.548  34.995  1.00  0.00           H
ATOM   3518  CB  TYR   234      24.896  48.464  35.309  1.00  0.00           C
ATOM   3519  HB2 TYR   234      24.239  49.137  34.757  1.00  0.00           H
ATOM   3520  HB3 TYR   234      24.371  48.296  36.249  1.00  0.00           H
ATOM   3521  CG  TYR   234      25.997  49.421  35.550  1.00  0.00           C
ATOM   3522  CD1 TYR   234      26.307  50.474  34.619  1.00  0.00           C
ATOM   3523  HD1 TYR   234      25.723  50.581  33.716  1.00  0.00           H
ATOM   3524  CE1 TYR   234      27.384  51.299  34.960  1.00  0.00           C
ATOM   3525  HE1 TYR   234      27.632  52.009  34.185  1.00  0.00           H
ATOM   3526  CZ  TYR   234      28.219  51.097  36.131  1.00  0.00           C
ATOM   3527  OH  TYR   234      29.308  51.865  36.326  1.00  0.00           O
ATOM   3528  HH  TYR   234      30.016  51.344  36.711  1.00  0.00           H
ATOM   3529  CE2 TYR   234      28.042  49.915  36.860  1.00  0.00           C
ATOM   3530  HE2 TYR   234      28.650  49.774  37.741  1.00  0.00           H
ATOM   3531  CD2 TYR   234      26.871  49.149  36.632  1.00  0.00           C
ATOM   3532  HD2 TYR   234      26.631  48.355  37.324  1.00  0.00           H
ATOM   3533  C   TYR   234      23.946  46.204  34.566  1.00  0.00           C
ATOM   3534  O   TYR   234      22.910  46.339  33.876  1.00  0.00           O
ATOM   3535  N   ILE   235      24.084  45.157  35.424  1.00  0.00           N
ATOM   3536  H   ILE   235      24.809  45.244  36.122  1.00  0.00           H
ATOM   3537  CA  ILE   235      22.984  44.186  35.587  1.00  0.00           C
ATOM   3538  HA  ILE   235      22.653  43.818  34.616  1.00  0.00           H
ATOM   3539  CB  ILE   235      23.331  42.909  36.402  1.00  0.00           C
ATOM   3540  HB  ILE   235      23.772  43.325  37.309  1.00  0.00           H
ATOM   3541  CG2 ILE   235      22.149  41.983  36.843  1.00  0.00           C
ATOM   3542 HG21 ILE   235      21.681  41.667  35.911  1.00  0.00           H
ATOM   3543 HG22 ILE   235      22.509  41.147  37.441  1.00  0.00           H
ATOM   3544 HG23 ILE   235      21.398  42.485  37.452  1.00  0.00           H
ATOM   3545  CG1 ILE   235      24.377  42.027  35.722  1.00  0.00           C
ATOM   3546 HG12 ILE   235      23.916  41.431  34.935  1.00  0.00           H
ATOM   3547 HG13 ILE   235      25.191  42.606  35.286  1.00  0.00           H
ATOM   3548  CD1 ILE   235      25.110  41.093  36.678  1.00  0.00           C
ATOM   3549 HD11 ILE   235      25.794  40.498  36.073  1.00  0.00           H
ATOM   3550 HD12 ILE   235      25.713  41.589  37.439  1.00  0.00           H
ATOM   3551 HD13 ILE   235      24.331  40.416  37.026  1.00  0.00           H
ATOM   3552  C   ILE   235      21.786  44.911  36.248  1.00  0.00           C
ATOM   3553  O   ILE   235      21.888  45.439  37.348  1.00  0.00           O
ATOM   3554  N   CYX   236      20.653  44.978  35.522  1.00  0.00           N
ATOM   3555  H   CYX   236      20.639  44.522  34.621  1.00  0.00           H
ATOM   3556  CA  CYX   236      19.549  45.986  35.730  1.00  0.00           C
ATOM   3557  HA  CYX   236      19.961  46.995  35.716  1.00  0.00           H
ATOM   3558  CB  CYX   236      18.473  45.810  34.703  1.00  0.00           C
ATOM   3559  HB2 CYX   236      18.268  44.745  34.587  1.00  0.00           H
ATOM   3560  HB3 CYX   236      17.565  46.292  35.068  1.00  0.00           H
ATOM   3561  SG  CYX   236      18.750  46.594  33.076  1.00  0.00           S
ATOM   3562  C   CYX   236      18.976  45.663  37.124  1.00  0.00           C
ATOM   3563  O   CYX   236      18.326  46.536  37.781  1.00  0.00           O
ATOM   3564  N   SER   237      19.038  44.359  37.522  1.00  0.00           N
ATOM   3565  H   SER   237      19.563  43.809  36.858  1.00  0.00           H
ATOM   3566  CA  SER   237      18.133  43.742  38.495  1.00  0.00           C
ATOM   3567  HA  SER   237      17.104  43.891  38.166  1.00  0.00           H
ATOM   3568  CB  SER   237      18.406  42.274  38.522  1.00  0.00           C
ATOM   3569  HB2 SER   237      18.058  41.783  37.614  1.00  0.00           H
ATOM   3570  HB3 SER   237      19.463  42.131  38.752  1.00  0.00           H
ATOM   3571  OG  SER   237      17.672  41.581  39.583  1.00  0.00           O
ATOM   3572  HG  SER   237      17.192  40.898  39.109  1.00  0.00           H
ATOM   3573  C   SER   237      18.190  44.338  39.892  1.00  0.00           C
ATOM   3574  O   SER   237      19.210  44.752  40.481  1.00  0.00           O
ATOM   3575  N   GLY   238      16.976  44.212  40.539  1.00  0.00           N
ATOM   3576  H   GLY   238      16.246  43.740  40.025  1.00  0.00           H
ATOM   3577  CA  GLY   238      16.735  44.623  41.941  1.00  0.00           C
ATOM   3578  HA2 GLY   238      17.179  45.584  42.204  1.00  0.00           H
ATOM   3579  HA3 GLY   238      15.688  44.878  42.103  1.00  0.00           H
ATOM   3580  C   GLY   238      17.234  43.780  43.126  1.00  0.00           C
ATOM   3581  O   GLY   238      16.981  44.142  44.239  1.00  0.00           O
ATOM   3582  N   VAL   239      17.874  42.641  42.947  1.00  0.00           N
ATOM   3583  H   VAL   239      18.104  42.427  41.987  1.00  0.00           H
ATOM   3584  CA  VAL   239      18.396  41.775  44.019  1.00  0.00           C
ATOM   3585  HA  VAL   239      17.697  41.710  44.854  1.00  0.00           H
ATOM   3586  CB  VAL   239      18.648  40.327  43.422  1.00  0.00           C
ATOM   3587  HB  VAL   239      19.346  40.396  42.588  1.00  0.00           H
ATOM   3588  CG1 VAL   239      19.299  39.469  44.521  1.00  0.00           C
ATOM   3589 HG11 VAL   239      20.338  39.747  44.697  1.00  0.00           H
ATOM   3590 HG12 VAL   239      18.673  39.497  45.413  1.00  0.00           H
ATOM   3591 HG13 VAL   239      19.276  38.435  44.180  1.00  0.00           H
ATOM   3592  CG2 VAL   239      17.440  39.655  42.805  1.00  0.00           C
ATOM   3593 HG21 VAL   239      17.160  40.219  41.915  1.00  0.00           H
ATOM   3594 HG22 VAL   239      17.686  38.629  42.535  1.00  0.00           H
ATOM   3595 HG23 VAL   239      16.612  39.556  43.507  1.00  0.00           H
ATOM   3596  C   VAL   239      19.710  42.432  44.556  1.00  0.00           C
ATOM   3597  O   VAL   239      20.653  42.482  43.783  1.00  0.00           O
ATOM   3598  N   PHE   240      19.707  42.945  45.763  1.00  0.00           N
ATOM   3599  H   PHE   240      18.866  42.869  46.316  1.00  0.00           H
ATOM   3600  CA  PHE   240      20.760  43.788  46.275  1.00  0.00           C
ATOM   3601  HA  PHE   240      21.122  44.279  45.372  1.00  0.00           H
ATOM   3602  CB  PHE   240      20.164  44.710  47.257  1.00  0.00           C
ATOM   3603  HB2 PHE   240      19.659  44.164  48.055  1.00  0.00           H
ATOM   3604  HB3 PHE   240      20.943  45.307  47.730  1.00  0.00           H
ATOM   3605  CG  PHE   240      19.187  45.721  46.581  1.00  0.00           C
ATOM   3606  CD1 PHE   240      17.821  45.858  47.109  1.00  0.00           C
ATOM   3607  HD1 PHE   240      17.674  45.274  48.005  1.00  0.00           H
ATOM   3608  CE1 PHE   240      16.881  46.687  46.473  1.00  0.00           C
ATOM   3609  HE1 PHE   240      15.900  46.869  46.887  1.00  0.00           H
ATOM   3610  CZ  PHE   240      17.259  47.352  45.291  1.00  0.00           C
ATOM   3611  HZ  PHE   240      16.519  47.900  44.727  1.00  0.00           H
ATOM   3612  CE2 PHE   240      18.588  47.279  44.799  1.00  0.00           C
ATOM   3613  HE2 PHE   240      18.923  47.813  43.921  1.00  0.00           H
ATOM   3614  CD2 PHE   240      19.558  46.551  45.503  1.00  0.00           C
ATOM   3615  HD2 PHE   240      20.534  46.424  45.058  1.00  0.00           H
ATOM   3616  C   PHE   240      21.925  42.925  46.821  1.00  0.00           C
ATOM   3617  O   PHE   240      21.670  41.930  47.458  1.00  0.00           O
ATOM   3618  N   GLY   241      23.226  43.297  46.675  1.00  0.00           N
ATOM   3619  H   GLY   241      23.276  44.112  46.081  1.00  0.00           H
ATOM   3620  CA  GLY   241      24.398  42.805  47.330  1.00  0.00           C
ATOM   3621  HA2 GLY   241      24.173  41.997  48.024  1.00  0.00           H
ATOM   3622  HA3 GLY   241      25.018  42.292  46.596  1.00  0.00           H
ATOM   3623  C   GLY   241      25.278  43.772  48.075  1.00  0.00           C
ATOM   3624  O   GLY   241      26.302  43.218  48.565  1.00  0.00           O
ATOM   3625  N   ASH   242      24.873  45.028  48.344  1.00  0.00           N
ATOM   3626  H   ASH   242      23.971  45.317  47.992  1.00  0.00           H
ATOM   3627  CA  ASH   242      25.672  45.939  49.230  1.00  0.00           C
ATOM   3628  HA  ASH   242      26.721  46.025  48.947  1.00  0.00           H
ATOM   3629  CB  ASH   242      25.056  47.303  49.175  1.00  0.00           C
ATOM   3630  HB2 ASH   242      24.018  47.092  49.431  1.00  0.00           H
ATOM   3631  HB3 ASH   242      25.512  47.858  49.995  1.00  0.00           H
ATOM   3632  CG  ASH   242      25.212  48.033  47.868  1.00  0.00           C
ATOM   3633  OD1 ASH   242      25.974  47.700  46.946  1.00  0.00           O
ATOM   3634  OD2 ASH   242      24.647  49.257  47.850  1.00  0.00           O
ATOM   3635  HD2 ASH   242      24.024  49.467  48.550  1.00  0.00           H
ATOM   3636  C   ASH   242      25.576  45.523  50.787  1.00  0.00           C
ATOM   3637  O   ASH   242      24.763  44.607  51.178  1.00  0.00           O
ATOM   3638  N   ASN   243      26.366  46.186  51.642  1.00  0.00           N
ATOM   3639  H   ASN   243      27.054  46.825  51.270  1.00  0.00           H
ATOM   3640  CA  ASN   243      26.305  45.907  53.075  1.00  0.00           C
ATOM   3641  HA  ASN   243      25.326  45.520  53.354  1.00  0.00           H
ATOM   3642  CB  ASN   243      27.304  44.797  53.591  1.00  0.00           C
ATOM   3643  HB2 ASN   243      28.185  44.872  52.954  1.00  0.00           H
ATOM   3644  HB3 ASN   243      27.489  44.928  54.657  1.00  0.00           H
ATOM   3645  CG  ASN   243      26.868  43.350  53.462  1.00  0.00           C
ATOM   3646  OD1 ASN   243      27.506  42.496  52.897  1.00  0.00           O
ATOM   3647  ND2 ASN   243      25.739  42.947  53.951  1.00  0.00           N
ATOM   3648 HD21 ASN   243      25.581  41.956  53.847  1.00  0.00           H
ATOM   3649 HD22 ASN   243      25.123  43.630  54.369  1.00  0.00           H
ATOM   3650  C   ASN   243      26.495  47.270  53.830  1.00  0.00           C
ATOM   3651  O   ASN   243      27.593  47.747  53.966  1.00  0.00           O
ATOM   3652  N   PRO   244      25.486  47.885  54.466  1.00  0.00           N
ATOM   3653  CD  PRO   244      25.706  48.954  55.366  1.00  0.00           C
ATOM   3654  HD2 PRO   244      25.723  49.943  54.908  1.00  0.00           H
ATOM   3655  HD3 PRO   244      26.622  48.879  55.952  1.00  0.00           H
ATOM   3656  CG  PRO   244      24.646  48.843  56.435  1.00  0.00           C
ATOM   3657  HG2 PRO   244      24.283  49.828  56.729  1.00  0.00           H
ATOM   3658  HG3 PRO   244      24.946  48.145  57.217  1.00  0.00           H
ATOM   3659  CB  PRO   244      23.461  48.272  55.640  1.00  0.00           C
ATOM   3660  HB2 PRO   244      22.827  49.081  55.277  1.00  0.00           H
ATOM   3661  HB3 PRO   244      22.905  47.623  56.317  1.00  0.00           H
ATOM   3662  CA  PRO   244      24.083  47.465  54.530  1.00  0.00           C
ATOM   3663  HA  PRO   244      23.923  46.412  54.760  1.00  0.00           H
ATOM   3664  C   PRO   244      23.391  47.591  53.160  1.00  0.00           C
ATOM   3665  O   PRO   244      23.869  48.122  52.138  1.00  0.00           O
ATOM   3666  N   ARG   245      22.120  47.113  53.134  1.00  0.00           N
ATOM   3667  H   ARG   245      21.843  46.687  54.007  1.00  0.00           H
ATOM   3668  CA  ARG   245      21.104  47.191  52.097  1.00  0.00           C
ATOM   3669  HA  ARG   245      21.301  48.185  51.695  1.00  0.00           H
ATOM   3670  CB  ARG   245      21.440  46.162  51.066  1.00  0.00           C
ATOM   3671  HB2 ARG   245      20.875  46.094  50.136  1.00  0.00           H
ATOM   3672  HB3 ARG   245      22.358  46.369  50.517  1.00  0.00           H
ATOM   3673  CG  ARG   245      21.611  44.757  51.582  1.00  0.00           C
ATOM   3674  HG2 ARG   245      22.574  44.749  52.093  1.00  0.00           H
ATOM   3675  HG3 ARG   245      20.726  44.467  52.148  1.00  0.00           H
ATOM   3676  CD  ARG   245      21.654  43.815  50.407  1.00  0.00           C
ATOM   3677  HD2 ARG   245      20.827  44.117  49.766  1.00  0.00           H
ATOM   3678  HD3 ARG   245      22.544  44.013  49.810  1.00  0.00           H
ATOM   3679  NE  ARG   245      21.568  42.420  50.679  1.00  0.00           N
ATOM   3680  HE  ARG   245      20.662  41.977  50.618  1.00  0.00           H
ATOM   3681  CZ  ARG   245      22.497  41.709  51.254  1.00  0.00           C
ATOM   3682  NH1 ARG   245      22.195  40.436  51.502  1.00  0.00           N
ATOM   3683 HH11 ARG   245      21.233  40.174  51.341  1.00  0.00           H
ATOM   3684 HH12 ARG   245      22.887  39.755  51.784  1.00  0.00           H
ATOM   3685  NH2 ARG   245      23.737  42.014  51.533  1.00  0.00           N
ATOM   3686 HH21 ARG   245      23.950  43.002  51.528  1.00  0.00           H
ATOM   3687 HH22 ARG   245      24.268  41.319  52.038  1.00  0.00           H
ATOM   3688  C   ARG   245      19.681  46.954  52.628  1.00  0.00           C
ATOM   3689  O   ARG   245      19.541  46.312  53.683  1.00  0.00           O
ATOM   3690  N   PRO   246      18.655  47.420  51.936  1.00  0.00           N
ATOM   3691  CD  PRO   246      18.794  48.263  50.795  1.00  0.00           C
ATOM   3692  HD2 PRO   246      19.480  47.884  50.038  1.00  0.00           H
ATOM   3693  HD3 PRO   246      19.163  49.208  51.193  1.00  0.00           H
ATOM   3694  CG  PRO   246      17.400  48.394  50.159  1.00  0.00           C
ATOM   3695  HG2 PRO   246      17.229  47.554  49.485  1.00  0.00           H
ATOM   3696  HG3 PRO   246      17.349  49.318  49.583  1.00  0.00           H
ATOM   3697  CB  PRO   246      16.479  48.159  51.357  1.00  0.00           C
ATOM   3698  HB2 PRO   246      15.466  47.835  51.112  1.00  0.00           H
ATOM   3699  HB3 PRO   246      16.387  49.086  51.921  1.00  0.00           H
ATOM   3700  CA  PRO   246      17.246  47.069  52.222  1.00  0.00           C
ATOM   3701  HA  PRO   246      16.915  47.115  53.261  1.00  0.00           H
ATOM   3702  C   PRO   246      16.973  45.680  51.618  1.00  0.00           C
ATOM   3703  O   PRO   246      17.827  45.035  50.955  1.00  0.00           O
ATOM   3704  N   ASN   247      15.752  45.283  51.688  1.00  0.00           N
ATOM   3705  H   ASN   247      15.192  45.755  52.384  1.00  0.00           H
ATOM   3706  CA  ASN   247      15.164  44.085  50.984  1.00  0.00           C
ATOM   3707  HA  ASN   247      15.767  43.191  51.148  1.00  0.00           H
ATOM   3708  CB  ASN   247      13.717  43.853  51.468  1.00  0.00           C
ATOM   3709  HB2 ASN   247      13.652  43.827  52.555  1.00  0.00           H
ATOM   3710  HB3 ASN   247      13.051  44.612  51.057  1.00  0.00           H
ATOM   3711  CG  ASN   247      13.118  42.535  50.987  1.00  0.00           C
ATOM   3712  OD1 ASN   247      12.352  42.451  50.040  1.00  0.00           O
ATOM   3713  ND2 ASN   247      13.594  41.429  51.406  1.00  0.00           N
ATOM   3714 HD21 ASN   247      13.099  40.611  51.079  1.00  0.00           H
ATOM   3715 HD22 ASN   247      14.197  41.441  52.217  1.00  0.00           H
ATOM   3716  C   ASN   247      15.209  44.351  49.468  1.00  0.00           C
ATOM   3717  O   ASN   247      15.063  45.509  49.060  1.00  0.00           O
ATOM   3718  N   ASP   248      15.199  43.231  48.689  1.00  0.00           N
ATOM   3719  H   ASP   248      15.028  42.311  49.069  1.00  0.00           H
ATOM   3720  CA  ASP   248      15.189  43.200  47.237  1.00  0.00           C
ATOM   3721  HA  ASP   248      16.126  43.667  46.935  1.00  0.00           H
ATOM   3722  CB  ASP   248      15.303  41.707  46.894  1.00  0.00           C
ATOM   3723  HB2 ASP   248      14.344  41.241  47.123  1.00  0.00           H
ATOM   3724  HB3 ASP   248      15.312  41.718  45.805  1.00  0.00           H
ATOM   3725  CG  ASP   248      16.597  41.006  47.415  1.00  0.00           C
ATOM   3726  OD1 ASP   248      17.673  41.679  47.405  1.00  0.00           O
ATOM   3727  OD2 ASP   248      16.519  39.812  47.841  1.00  0.00           O
ATOM   3728  C   ASP   248      14.062  43.992  46.606  1.00  0.00           C
ATOM   3729  O   ASP   248      12.931  44.035  47.103  1.00  0.00           O
ATOM   3730  N   GLY   249      14.341  44.724  45.558  1.00  0.00           N
ATOM   3731  H   GLY   249      15.316  44.637  45.310  1.00  0.00           H
ATOM   3732  CA  GLY   249      13.436  45.757  45.013  1.00  0.00           C
ATOM   3733  HA2 GLY   249      12.446  45.382  45.270  1.00  0.00           H
ATOM   3734  HA3 GLY   249      13.613  46.711  45.508  1.00  0.00           H
ATOM   3735  C   GLY   249      13.431  46.167  43.496  1.00  0.00           C
ATOM   3736  O   GLY   249      12.748  45.570  42.702  1.00  0.00           O
ATOM   3737  N   THR   250      14.256  47.239  43.186  1.00  0.00           N
ATOM   3738  H   THR   250      14.636  47.794  43.940  1.00  0.00           H
ATOM   3739  CA  THR   250      14.168  47.976  41.888  1.00  0.00           C
ATOM   3740  HA  THR   250      13.979  47.365  41.006  1.00  0.00           H
ATOM   3741  CB  THR   250      13.121  49.051  41.847  1.00  0.00           C
ATOM   3742  HB  THR   250      13.185  49.759  42.674  1.00  0.00           H
ATOM   3743  CG2 THR   250      13.124  49.904  40.607  1.00  0.00           C
ATOM   3744 HG21 THR   250      13.509  49.444  39.697  1.00  0.00           H
ATOM   3745 HG22 THR   250      12.097  50.123  40.313  1.00  0.00           H
ATOM   3746 HG23 THR   250      13.765  50.760  40.817  1.00  0.00           H
ATOM   3747  OG1 THR   250      11.879  48.363  41.966  1.00  0.00           O
ATOM   3748  HG1 THR   250      11.749  48.191  42.901  1.00  0.00           H
ATOM   3749  C   THR   250      15.562  48.529  41.682  1.00  0.00           C
ATOM   3750  O   THR   250      15.897  49.505  42.270  1.00  0.00           O
ATOM   3751  N   GLY   251      16.389  47.868  40.864  1.00  0.00           N
ATOM   3752  H   GLY   251      16.111  47.150  40.210  1.00  0.00           H
ATOM   3753  CA  GLY   251      17.766  48.363  40.592  1.00  0.00           C
ATOM   3754  HA2 GLY   251      18.212  48.802  41.485  1.00  0.00           H
ATOM   3755  HA3 GLY   251      18.320  47.445  40.398  1.00  0.00           H
ATOM   3756  C   GLY   251      17.803  49.425  39.405  1.00  0.00           C
ATOM   3757  O   GLY   251      16.834  50.231  39.258  1.00  0.00           O
ATOM   3758  N   SER   252      18.923  49.364  38.622  1.00  0.00           N
ATOM   3759  H   SER   252      19.498  48.543  38.743  1.00  0.00           H
ATOM   3760  CA  SER   252      19.324  50.380  37.667  1.00  0.00           C
ATOM   3761  HA  SER   252      18.484  50.814  37.127  1.00  0.00           H
ATOM   3762  CB  SER   252      20.068  51.610  38.377  1.00  0.00           C
ATOM   3763  HB2 SER   252      19.484  52.240  39.046  1.00  0.00           H
ATOM   3764  HB3 SER   252      20.722  50.991  38.991  1.00  0.00           H
ATOM   3765  OG  SER   252      20.782  52.354  37.454  1.00  0.00           O
ATOM   3766  HG  SER   252      20.218  53.036  37.081  1.00  0.00           H
ATOM   3767  C   SER   252      20.277  49.777  36.643  1.00  0.00           C
ATOM   3768  O   SER   252      21.227  49.006  36.989  1.00  0.00           O
ATOM   3769  N   CYX   253      19.972  50.082  35.370  1.00  0.00           N
ATOM   3770  H   CYX   253      19.112  50.579  35.187  1.00  0.00           H
ATOM   3771  CA  CYX   253      20.609  49.504  34.221  1.00  0.00           C
ATOM   3772  HA  CYX   253      20.833  48.488  34.545  1.00  0.00           H
ATOM   3773  CB  CYX   253      19.646  49.391  33.075  1.00  0.00           C
ATOM   3774  HB2 CYX   253      19.464  50.376  32.645  1.00  0.00           H
ATOM   3775  HB3 CYX   253      20.117  48.849  32.254  1.00  0.00           H
ATOM   3776  SG  CYX   253      18.046  48.437  33.281  1.00  0.00           S
ATOM   3777  C   CYX   253      21.949  50.174  33.938  1.00  0.00           C
ATOM   3778  O   CYX   253      22.704  49.659  33.096  1.00  0.00           O
ATOM   3779  N   GLY   254      22.092  51.399  34.465  1.00  0.00           N
ATOM   3780  H   GLY   254      21.470  51.762  35.173  1.00  0.00           H
ATOM   3781  CA  GLY   254      23.226  52.183  33.935  1.00  0.00           C
ATOM   3782  HA2 GLY   254      23.907  51.656  33.266  1.00  0.00           H
ATOM   3783  HA3 GLY   254      22.860  52.993  33.303  1.00  0.00           H
ATOM   3784  C   GLY   254      24.100  52.827  34.993  1.00  0.00           C
ATOM   3785  O   GLY   254      23.994  52.367  36.119  1.00  0.00           O
ATOM   3786  N   PRO   255      24.944  53.868  34.669  1.00  0.00           N
ATOM   3787  CD  PRO   255      25.095  54.423  33.333  1.00  0.00           C
ATOM   3788  HD2 PRO   255      24.148  54.782  32.931  1.00  0.00           H
ATOM   3789  HD3 PRO   255      25.470  53.554  32.793  1.00  0.00           H
ATOM   3790  CG  PRO   255      26.148  55.512  33.475  1.00  0.00           C
ATOM   3791  HG2 PRO   255      25.795  56.540  33.394  1.00  0.00           H
ATOM   3792  HG3 PRO   255      27.006  55.444  32.807  1.00  0.00           H
ATOM   3793  CB  PRO   255      26.790  55.295  34.853  1.00  0.00           C
ATOM   3794  HB2 PRO   255      27.097  56.210  35.360  1.00  0.00           H
ATOM   3795  HB3 PRO   255      27.722  54.732  34.804  1.00  0.00           H
ATOM   3796  CA  PRO   255      25.748  54.566  35.702  1.00  0.00           C
ATOM   3797  HA  PRO   255      26.086  53.826  36.428  1.00  0.00           H
ATOM   3798  C   PRO   255      24.827  55.423  36.560  1.00  0.00           C
ATOM   3799  O   PRO   255      24.093  56.227  35.976  1.00  0.00           O
ATOM   3800  N   VAL   256      24.856  55.225  37.891  1.00  0.00           N
ATOM   3801  H   VAL   256      25.514  54.557  38.270  1.00  0.00           H
ATOM   3802  CA  VAL   256      24.175  55.984  38.961  1.00  0.00           C
ATOM   3803  HA  VAL   256      23.856  56.922  38.506  1.00  0.00           H
ATOM   3804  CB  VAL   256      22.820  55.408  39.488  1.00  0.00           C
ATOM   3805  HB  VAL   256      22.946  54.484  40.053  1.00  0.00           H
ATOM   3806  CG1 VAL   256      22.180  56.355  40.472  1.00  0.00           C
ATOM   3807 HG11 VAL   256      22.792  56.527  41.357  1.00  0.00           H
ATOM   3808 HG12 VAL   256      21.942  57.240  39.883  1.00  0.00           H
ATOM   3809 HG13 VAL   256      21.240  56.000  40.893  1.00  0.00           H
ATOM   3810  CG2 VAL   256      21.888  55.054  38.311  1.00  0.00           C
ATOM   3811 HG21 VAL   256      22.416  54.428  37.592  1.00  0.00           H
ATOM   3812 HG22 VAL   256      21.008  54.551  38.713  1.00  0.00           H
ATOM   3813 HG23 VAL   256      21.636  55.979  37.791  1.00  0.00           H
ATOM   3814  C   VAL   256      25.072  56.196  40.187  1.00  0.00           C
ATOM   3815  O   VAL   256      25.510  55.220  40.857  1.00  0.00           O
ATOM   3816  N   SER   257      25.528  57.413  40.431  1.00  0.00           N
ATOM   3817  H   SER   257      25.300  58.183  39.819  1.00  0.00           H
ATOM   3818  CA  SER   257      26.363  57.779  41.596  1.00  0.00           C
ATOM   3819  HA  SER   257      27.174  57.056  41.694  1.00  0.00           H
ATOM   3820  CB  SER   257      26.977  59.156  41.542  1.00  0.00           C
ATOM   3821  HB2 SER   257      27.617  59.216  40.662  1.00  0.00           H
ATOM   3822  HB3 SER   257      26.116  59.822  41.584  1.00  0.00           H
ATOM   3823  OG  SER   257      27.818  59.374  42.617  1.00  0.00           O
ATOM   3824  HG  SER   257      28.225  58.535  42.848  1.00  0.00           H
ATOM   3825  C   SER   257      25.523  57.695  42.914  1.00  0.00           C
ATOM   3826  O   SER   257      24.447  58.179  42.990  1.00  0.00           O
ATOM   3827  N   SER   258      26.077  57.039  43.940  1.00  0.00           N
ATOM   3828  H   SER   258      27.070  56.898  43.828  1.00  0.00           H
ATOM   3829  CA  SER   258      25.479  56.908  45.267  1.00  0.00           C
ATOM   3830  HA  SER   258      25.051  57.815  45.692  1.00  0.00           H
ATOM   3831  CB  SER   258      24.377  55.831  45.142  1.00  0.00           C
ATOM   3832  HB2 SER   258      23.553  56.089  44.478  1.00  0.00           H
ATOM   3833  HB3 SER   258      24.891  54.938  44.783  1.00  0.00           H
ATOM   3834  OG  SER   258      23.825  55.568  46.391  1.00  0.00           O
ATOM   3835  HG  SER   258      23.138  56.226  46.518  1.00  0.00           H
ATOM   3836  C   SER   258      26.466  56.449  46.365  1.00  0.00           C
ATOM   3837  O   SER   258      27.102  55.434  46.184  1.00  0.00           O
ATOM   3838  N   ASN   259      26.604  57.136  47.481  1.00  0.00           N
ATOM   3839  H   ASN   259      26.007  57.926  47.678  1.00  0.00           H
ATOM   3840  CA  ASN   259      27.167  56.572  48.760  1.00  0.00           C
ATOM   3841  HA  ASN   259      27.068  57.366  49.501  1.00  0.00           H
ATOM   3842  CB  ASN   259      26.335  55.427  49.388  1.00  0.00           C
ATOM   3843  HB2 ASN   259      25.302  55.660  49.128  1.00  0.00           H
ATOM   3844  HB3 ASN   259      26.602  54.424  49.058  1.00  0.00           H
ATOM   3845  CG  ASN   259      26.188  55.470  50.895  1.00  0.00           C
ATOM   3846  OD1 ASN   259      25.605  56.344  51.529  1.00  0.00           O
ATOM   3847  ND2 ASN   259      26.827  54.489  51.488  1.00  0.00           N
ATOM   3848 HD21 ASN   259      26.640  54.210  52.440  1.00  0.00           H
ATOM   3849 HD22 ASN   259      27.208  53.767  50.892  1.00  0.00           H
ATOM   3850  C   ASN   259      28.675  56.283  48.666  1.00  0.00           C
ATOM   3851  O   ASN   259      29.170  55.320  49.307  1.00  0.00           O
ATOM   3852  N   GLY   260      29.325  56.881  47.693  1.00  0.00           N
ATOM   3853  H   GLY   260      29.001  57.575  47.034  1.00  0.00           H
ATOM   3854  CA  GLY   260      30.729  56.522  47.486  1.00  0.00           C
ATOM   3855  HA2 GLY   260      31.259  57.417  47.162  1.00  0.00           H
ATOM   3856  HA3 GLY   260      31.140  56.106  48.406  1.00  0.00           H
ATOM   3857  C   GLY   260      31.028  55.558  46.343  1.00  0.00           C
ATOM   3858  O   GLY   260      30.184  55.165  45.538  1.00  0.00           O
ATOM   3859  N   ALA   261      32.364  55.401  46.087  1.00  0.00           N
ATOM   3860  H   ALA   261      32.969  55.751  46.817  1.00  0.00           H
ATOM   3861  CA  ALA   261      33.018  54.723  44.955  1.00  0.00           C
ATOM   3862  HA  ALA   261      32.259  54.764  44.175  1.00  0.00           H
ATOM   3863  CB  ALA   261      34.214  55.664  44.515  1.00  0.00           C
ATOM   3864  HB1 ALA   261      33.943  56.645  44.125  1.00  0.00           H
ATOM   3865  HB2 ALA   261      34.957  55.776  45.305  1.00  0.00           H
ATOM   3866  HB3 ALA   261      34.783  55.262  43.676  1.00  0.00           H
ATOM   3867  C   ALA   261      33.317  53.211  45.102  1.00  0.00           C
ATOM   3868  O   ALA   261      33.882  52.648  44.176  1.00  0.00           O
ATOM   3869  N   TYR   262      33.071  52.678  46.316  1.00  0.00           N
ATOM   3870  H   TYR   262      32.797  53.307  47.057  1.00  0.00           H
ATOM   3871  CA  TYR   262      33.386  51.308  46.607  1.00  0.00           C
ATOM   3872  HA  TYR   262      34.388  51.128  46.216  1.00  0.00           H
ATOM   3873  CB  TYR   262      33.508  51.121  48.086  1.00  0.00           C
ATOM   3874  HB2 TYR   262      34.344  51.774  48.339  1.00  0.00           H
ATOM   3875  HB3 TYR   262      32.597  51.501  48.548  1.00  0.00           H
ATOM   3876  CG  TYR   262      33.809  49.678  48.528  1.00  0.00           C
ATOM   3877  CD1 TYR   262      35.058  49.211  48.799  1.00  0.00           C
ATOM   3878  HD1 TYR   262      35.878  49.904  48.688  1.00  0.00           H
ATOM   3879  CE1 TYR   262      35.328  47.910  49.248  1.00  0.00           C
ATOM   3880  HE1 TYR   262      36.304  47.637  49.624  1.00  0.00           H
ATOM   3881  CZ  TYR   262      34.242  47.013  49.545  1.00  0.00           C
ATOM   3882  OH  TYR   262      34.425  45.801  50.067  1.00  0.00           O
ATOM   3883  HH  TYR   262      33.706  45.172  49.969  1.00  0.00           H
ATOM   3884  CE2 TYR   262      32.918  47.462  49.231  1.00  0.00           C
ATOM   3885  HE2 TYR   262      32.047  46.852  49.419  1.00  0.00           H
ATOM   3886  CD2 TYR   262      32.753  48.759  48.675  1.00  0.00           C
ATOM   3887  HD2 TYR   262      31.750  49.071  48.420  1.00  0.00           H
ATOM   3888  C   TYR   262      32.312  50.366  45.888  1.00  0.00           C
ATOM   3889  O   TYR   262      31.126  50.661  45.776  1.00  0.00           O
ATOM   3890  N   GLY   263      32.867  49.166  45.539  1.00  0.00           N
ATOM   3891  H   GLY   263      33.866  49.022  45.534  1.00  0.00           H
ATOM   3892  CA  GLY   263      32.063  48.088  45.101  1.00  0.00           C
ATOM   3893  HA2 GLY   263      31.037  48.229  45.440  1.00  0.00           H
ATOM   3894  HA3 GLY   263      32.243  48.009  44.029  1.00  0.00           H
ATOM   3895  C   GLY   263      32.567  46.725  45.539  1.00  0.00           C
ATOM   3896  O   GLY   263      33.746  46.636  45.784  1.00  0.00           O
ATOM   3897  N   VAL   264      31.647  45.756  45.687  1.00  0.00           N
ATOM   3898  H   VAL   264      30.665  45.922  45.520  1.00  0.00           H
ATOM   3899  CA  VAL   264      32.099  44.316  45.887  1.00  0.00           C
ATOM   3900  HA  VAL   264      33.071  44.278  46.381  1.00  0.00           H
ATOM   3901  CB  VAL   264      31.129  43.684  46.899  1.00  0.00           C
ATOM   3902  HB  VAL   264      31.189  44.273  47.815  1.00  0.00           H
ATOM   3903  CG1 VAL   264      29.679  43.625  46.384  1.00  0.00           C
ATOM   3904 HG11 VAL   264      29.089  42.947  47.001  1.00  0.00           H
ATOM   3905 HG12 VAL   264      29.344  44.648  46.211  1.00  0.00           H
ATOM   3906 HG13 VAL   264      29.702  43.191  45.385  1.00  0.00           H
ATOM   3907  CG2 VAL   264      31.507  42.304  47.432  1.00  0.00           C
ATOM   3908 HG21 VAL   264      32.455  42.293  47.969  1.00  0.00           H
ATOM   3909 HG22 VAL   264      30.750  42.025  48.164  1.00  0.00           H
ATOM   3910 HG23 VAL   264      31.501  41.591  46.608  1.00  0.00           H
ATOM   3911  C   VAL   264      32.241  43.593  44.537  1.00  0.00           C
ATOM   3912  O   VAL   264      31.630  43.930  43.529  1.00  0.00           O
ATOM   3913  N   LYS   265      33.058  42.463  44.518  1.00  0.00           N
ATOM   3914  H   LYS   265      33.589  42.195  45.336  1.00  0.00           H
ATOM   3915  CA  LYS   265      33.162  41.493  43.370  1.00  0.00           C
ATOM   3916  HA  LYS   265      33.224  41.989  42.402  1.00  0.00           H
ATOM   3917  CB  LYS   265      34.533  40.846  43.419  1.00  0.00           C
ATOM   3918  HB2 LYS   265      34.623  40.199  42.546  1.00  0.00           H
ATOM   3919  HB3 LYS   265      35.325  41.594  43.413  1.00  0.00           H
ATOM   3920  CG  LYS   265      34.562  39.948  44.668  1.00  0.00           C
ATOM   3921  HG2 LYS   265      34.667  40.505  45.598  1.00  0.00           H
ATOM   3922  HG3 LYS   265      33.693  39.295  44.737  1.00  0.00           H
ATOM   3923  CD  LYS   265      35.686  38.975  44.620  1.00  0.00           C
ATOM   3924  HD2 LYS   265      35.773  38.465  45.579  1.00  0.00           H
ATOM   3925  HD3 LYS   265      35.385  38.271  43.845  1.00  0.00           H
ATOM   3926  CE  LYS   265      37.039  39.745  44.315  1.00  0.00           C
ATOM   3927  HE2 LYS   265      37.871  39.041  44.279  1.00  0.00           H
ATOM   3928  HE3 LYS   265      36.921  40.309  43.389  1.00  0.00           H
ATOM   3929  NZ  LYS   265      37.369  40.666  45.410  1.00  0.00           N
ATOM   3930  HZ1 LYS   265      36.774  41.471  45.545  1.00  0.00           H
ATOM   3931  HZ2 LYS   265      37.478  40.175  46.285  1.00  0.00           H
ATOM   3932  HZ3 LYS   265      38.264  41.131  45.362  1.00  0.00           H
ATOM   3933  C   LYS   265      32.032  40.448  43.300  1.00  0.00           C
ATOM   3934  O   LYS   265      31.345  40.098  44.270  1.00  0.00           O
ATOM   3935  N   GLY   266      31.873  39.917  42.086  1.00  0.00           N
ATOM   3936  H   GLY   266      32.428  40.279  41.324  1.00  0.00           H
ATOM   3937  CA  GLY   266      30.874  38.908  41.713  1.00  0.00           C
ATOM   3938  HA2 GLY   266      30.975  38.246  42.572  1.00  0.00           H
ATOM   3939  HA3 GLY   266      29.961  39.499  41.643  1.00  0.00           H
ATOM   3940  C   GLY   266      30.958  38.293  40.330  1.00  0.00           C
ATOM   3941  O   GLY   266      31.731  38.651  39.560  1.00  0.00           O
ATOM   3942  N   PHE   267      30.049  37.302  40.166  1.00  0.00           N
ATOM   3943  H   PHE   267      29.455  36.921  40.888  1.00  0.00           H
ATOM   3944  CA  PHE   267      30.270  36.319  39.115  1.00  0.00           C
ATOM   3945  HA  PHE   267      30.888  36.801  38.358  1.00  0.00           H
ATOM   3946  CB  PHE   267      31.147  35.237  39.718  1.00  0.00           C
ATOM   3947  HB2 PHE   267      31.214  34.514  38.904  1.00  0.00           H
ATOM   3948  HB3 PHE   267      32.147  35.580  39.982  1.00  0.00           H
ATOM   3949  CG  PHE   267      30.360  34.476  40.857  1.00  0.00           C
ATOM   3950  CD1 PHE   267      30.829  34.741  42.174  1.00  0.00           C
ATOM   3951  HD1 PHE   267      31.733  35.315  42.312  1.00  0.00           H
ATOM   3952  CE1 PHE   267      30.295  34.095  43.296  1.00  0.00           C
ATOM   3953  HE1 PHE   267      30.738  34.315  44.256  1.00  0.00           H
ATOM   3954  CZ  PHE   267      29.217  33.168  43.141  1.00  0.00           C
ATOM   3955  HZ  PHE   267      28.784  32.692  44.007  1.00  0.00           H
ATOM   3956  CE2 PHE   267      28.728  32.850  41.848  1.00  0.00           C
ATOM   3957  HE2 PHE   267      27.961  32.111  41.670  1.00  0.00           H
ATOM   3958  CD2 PHE   267      29.279  33.522  40.699  1.00  0.00           C
ATOM   3959  HD2 PHE   267      28.946  33.315  39.693  1.00  0.00           H
ATOM   3960  C   PHE   267      29.027  35.793  38.337  1.00  0.00           C
ATOM   3961  O   PHE   267      28.878  34.600  37.962  1.00  0.00           O
ATOM   3962  N   SER   268      28.035  36.727  38.219  1.00  0.00           N
ATOM   3963  H   SER   268      28.156  37.689  38.506  1.00  0.00           H
ATOM   3964  CA  SER   268      26.628  36.416  37.967  1.00  0.00           C
ATOM   3965  HA  SER   268      26.246  35.735  38.726  1.00  0.00           H
ATOM   3966  CB  SER   268      25.743  37.533  38.276  1.00  0.00           C
ATOM   3967  HB2 SER   268      25.775  38.335  37.538  1.00  0.00           H
ATOM   3968  HB3 SER   268      24.714  37.201  38.146  1.00  0.00           H
ATOM   3969  OG  SER   268      25.999  38.062  39.616  1.00  0.00           O
ATOM   3970  HG  SER   268      26.398  37.363  40.138  1.00  0.00           H
ATOM   3971  C   SER   268      26.441  35.760  36.577  1.00  0.00           C
ATOM   3972  O   SER   268      26.649  36.333  35.499  1.00  0.00           O
ATOM   3973  N   PHE   269      25.900  34.468  36.553  1.00  0.00           N
ATOM   3974  H   PHE   269      25.768  33.946  37.408  1.00  0.00           H
ATOM   3975  CA  PHE   269      25.765  33.680  35.359  1.00  0.00           C
ATOM   3976  HA  PHE   269      26.668  33.847  34.771  1.00  0.00           H
ATOM   3977  CB  PHE   269      25.803  32.153  35.623  1.00  0.00           C
ATOM   3978  HB2 PHE   269      25.262  31.935  36.544  1.00  0.00           H
ATOM   3979  HB3 PHE   269      25.355  31.633  34.777  1.00  0.00           H
ATOM   3980  CG  PHE   269      27.228  31.541  35.828  1.00  0.00           C
ATOM   3981  CD1 PHE   269      27.881  31.532  37.060  1.00  0.00           C
ATOM   3982  HD1 PHE   269      27.565  31.913  38.020  1.00  0.00           H
ATOM   3983  CE1 PHE   269      29.100  30.819  37.171  1.00  0.00           C
ATOM   3984  HE1 PHE   269      29.578  30.643  38.124  1.00  0.00           H
ATOM   3985  CZ  PHE   269      29.677  30.107  36.083  1.00  0.00           C
ATOM   3986  HZ  PHE   269      30.562  29.545  36.344  1.00  0.00           H
ATOM   3987  CE2 PHE   269      29.012  30.178  34.844  1.00  0.00           C
ATOM   3988  HE2 PHE   269      29.575  29.656  34.085  1.00  0.00           H
ATOM   3989  CD2 PHE   269      27.820  30.889  34.738  1.00  0.00           C
ATOM   3990  HD2 PHE   269      27.358  30.970  33.765  1.00  0.00           H
ATOM   3991  C   PHE   269      24.528  34.031  34.596  1.00  0.00           C
ATOM   3992  O   PHE   269      23.402  33.614  34.999  1.00  0.00           O
ATOM   3993  N   LYS   270      24.756  34.826  33.506  1.00  0.00           N
ATOM   3994  H   LYS   270      25.664  34.997  33.100  1.00  0.00           H
ATOM   3995  CA  LYS   270      23.665  35.011  32.531  1.00  0.00           C
ATOM   3996  HA  LYS   270      22.877  35.523  33.086  1.00  0.00           H
ATOM   3997  CB  LYS   270      24.172  36.009  31.478  1.00  0.00           C
ATOM   3998  HB2 LYS   270      25.012  36.624  31.799  1.00  0.00           H
ATOM   3999  HB3 LYS   270      24.551  35.494  30.594  1.00  0.00           H
ATOM   4000  CG  LYS   270      23.103  36.972  30.986  1.00  0.00           C
ATOM   4001  HG2 LYS   270      22.345  36.401  30.451  1.00  0.00           H
ATOM   4002  HG3 LYS   270      22.623  37.498  31.810  1.00  0.00           H
ATOM   4003  CD  LYS   270      23.732  37.863  29.805  1.00  0.00           C
ATOM   4004  HD2 LYS   270      24.521  38.519  30.174  1.00  0.00           H
ATOM   4005  HD3 LYS   270      24.070  37.127  29.076  1.00  0.00           H
ATOM   4006  CE  LYS   270      22.678  38.550  28.981  1.00  0.00           C
ATOM   4007  HE2 LYS   270      22.089  37.749  28.533  1.00  0.00           H
ATOM   4008  HE3 LYS   270      22.007  39.039  29.687  1.00  0.00           H
ATOM   4009  NZ  LYS   270      23.207  39.471  27.901  1.00  0.00           N
ATOM   4010  HZ1 LYS   270      23.096  38.965  27.035  1.00  0.00           H
ATOM   4011  HZ2 LYS   270      22.597  40.275  27.866  1.00  0.00           H
ATOM   4012  HZ3 LYS   270      24.198  39.562  28.077  1.00  0.00           H
ATOM   4013  C   LYS   270      23.150  33.767  31.813  1.00  0.00           C
ATOM   4014  O   LYS   270      23.906  32.831  31.685  1.00  0.00           O
ATOM   4015  N   TYR   271      21.937  33.687  31.405  1.00  0.00           N
ATOM   4016  H   TYR   271      21.423  34.514  31.674  1.00  0.00           H
ATOM   4017  CA  TYR   271      21.213  32.661  30.752  1.00  0.00           C
ATOM   4018  HA  TYR   271      21.889  31.914  30.338  1.00  0.00           H
ATOM   4019  CB  TYR   271      20.455  31.951  31.929  1.00  0.00           C
ATOM   4020  HB2 TYR   271      20.137  32.654  32.700  1.00  0.00           H
ATOM   4021  HB3 TYR   271      19.578  31.464  31.503  1.00  0.00           H
ATOM   4022  CG  TYR   271      21.312  30.803  32.513  1.00  0.00           C
ATOM   4023  CD1 TYR   271      22.179  30.916  33.578  1.00  0.00           C
ATOM   4024  HD1 TYR   271      22.197  31.868  34.086  1.00  0.00           H
ATOM   4025  CE1 TYR   271      22.997  29.883  33.979  1.00  0.00           C
ATOM   4026  HE1 TYR   271      23.729  30.045  34.757  1.00  0.00           H
ATOM   4027  CZ  TYR   271      23.042  28.758  33.147  1.00  0.00           C
ATOM   4028  OH  TYR   271      24.016  27.817  33.454  1.00  0.00           O
ATOM   4029  HH  TYR   271      23.864  27.006  32.963  1.00  0.00           H
ATOM   4030  CE2 TYR   271      21.971  28.491  32.292  1.00  0.00           C
ATOM   4031  HE2 TYR   271      21.928  27.563  31.744  1.00  0.00           H
ATOM   4032  CD2 TYR   271      21.146  29.543  31.926  1.00  0.00           C
ATOM   4033  HD2 TYR   271      20.442  29.418  31.116  1.00  0.00           H
ATOM   4034  C   TYR   271      20.320  33.185  29.611  1.00  0.00           C
ATOM   4035  O   TYR   271      19.369  32.445  29.191  1.00  0.00           O
ATOM   4036  N   GLY   272      20.623  34.335  29.019  1.00  0.00           N
ATOM   4037  H   GLY   272      21.525  34.738  29.228  1.00  0.00           H
ATOM   4038  CA  GLY   272      19.715  35.077  28.128  1.00  0.00           C
ATOM   4039  HA2 GLY   272      20.185  35.343  27.182  1.00  0.00           H
ATOM   4040  HA3 GLY   272      18.857  34.456  27.872  1.00  0.00           H
ATOM   4041  C   GLY   272      19.316  36.428  28.862  1.00  0.00           C
ATOM   4042  O   GLY   272      20.203  37.062  29.449  1.00  0.00           O
ATOM   4043  N   ASN   273      18.052  36.717  28.972  1.00  0.00           N
ATOM   4044  H   ASN   273      17.367  36.105  28.550  1.00  0.00           H
ATOM   4045  CA  ASN   273      17.768  37.923  29.720  1.00  0.00           C
ATOM   4046  HA  ASN   273      18.382  38.792  29.482  1.00  0.00           H
ATOM   4047  CB  ASN   273      16.295  38.259  29.453  1.00  0.00           C
ATOM   4048  HB2 ASN   273      15.610  37.642  30.035  1.00  0.00           H
ATOM   4049  HB3 ASN   273      16.344  39.289  29.803  1.00  0.00           H
ATOM   4050  CG  ASN   273      15.891  38.329  27.967  1.00  0.00           C
ATOM   4051  OD1 ASN   273      15.583  37.295  27.421  1.00  0.00           O
ATOM   4052  ND2 ASN   273      15.671  39.470  27.440  1.00  0.00           N
ATOM   4053 HD21 ASN   273      15.356  39.508  26.481  1.00  0.00           H
ATOM   4054 HD22 ASN   273      15.883  40.279  28.006  1.00  0.00           H
ATOM   4055  C   ASN   273      17.775  37.566  31.257  1.00  0.00           C
ATOM   4056  O   ASN   273      17.857  38.437  32.117  1.00  0.00           O
ATOM   4057  N   GLY   274      17.645  36.346  31.727  1.00  0.00           N
ATOM   4058  H   GLY   274      17.576  35.749  30.916  1.00  0.00           H
ATOM   4059  CA  GLY   274      17.781  35.784  33.125  1.00  0.00           C
ATOM   4060  HA2 GLY   274      17.264  36.431  33.834  1.00  0.00           H
ATOM   4061  HA3 GLY   274      17.156  34.895  33.199  1.00  0.00           H
ATOM   4062  C   GLY   274      19.164  35.361  33.665  1.00  0.00           C
ATOM   4063  O   GLY   274      20.092  35.316  32.810  1.00  0.00           O
ATOM   4064  N   VAL   275      19.357  35.508  34.943  1.00  0.00           N
ATOM   4065  H   VAL   275      18.593  35.730  35.566  1.00  0.00           H
ATOM   4066  CA  VAL   275      20.711  35.464  35.547  1.00  0.00           C
ATOM   4067  HA  VAL   275      21.340  34.838  34.914  1.00  0.00           H
ATOM   4068  CB  VAL   275      21.340  36.867  35.632  1.00  0.00           C
ATOM   4069  HB  VAL   275      21.570  37.168  34.609  1.00  0.00           H
ATOM   4070  CG1 VAL   275      20.532  38.055  36.124  1.00  0.00           C
ATOM   4071 HG11 VAL   275      20.975  39.051  36.131  1.00  0.00           H
ATOM   4072 HG12 VAL   275      19.654  38.039  35.478  1.00  0.00           H
ATOM   4073 HG13 VAL   275      20.074  37.853  37.092  1.00  0.00           H
ATOM   4074  CG2 VAL   275      22.786  36.849  36.148  1.00  0.00           C
ATOM   4075 HG21 VAL   275      23.441  36.252  35.514  1.00  0.00           H
ATOM   4076 HG22 VAL   275      23.176  37.832  36.414  1.00  0.00           H
ATOM   4077 HG23 VAL   275      22.801  36.364  37.125  1.00  0.00           H
ATOM   4078  C   VAL   275      20.605  34.831  36.915  1.00  0.00           C
ATOM   4079  O   VAL   275      19.852  35.223  37.834  1.00  0.00           O
ATOM   4080  N   TRP   276      21.597  33.936  37.223  1.00  0.00           N
ATOM   4081  H   TRP   276      22.288  33.598  36.568  1.00  0.00           H
ATOM   4082  CA  TRP   276      21.922  33.572  38.640  1.00  0.00           C
ATOM   4083  HA  TRP   276      21.019  33.375  39.217  1.00  0.00           H
ATOM   4084  CB  TRP   276      22.579  32.180  38.805  1.00  0.00           C
ATOM   4085  HB2 TRP   276      23.241  32.002  37.957  1.00  0.00           H
ATOM   4086  HB3 TRP   276      22.988  32.156  39.815  1.00  0.00           H
ATOM   4087  CG  TRP   276      21.598  31.057  38.808  1.00  0.00           C
ATOM   4088  CD1 TRP   276      21.407  30.295  37.668  1.00  0.00           C
ATOM   4089  HD1 TRP   276      21.859  30.547  36.720  1.00  0.00           H
ATOM   4090  NE1 TRP   276      20.476  29.347  37.920  1.00  0.00           N
ATOM   4091  HE1 TRP   276      20.090  28.682  37.263  1.00  0.00           H
ATOM   4092  CE2 TRP   276      20.252  29.244  39.304  1.00  0.00           C
ATOM   4093  CZ2 TRP   276      19.616  28.315  40.166  1.00  0.00           C
ATOM   4094  HZ2 TRP   276      19.127  27.473  39.701  1.00  0.00           H
ATOM   4095  CH2 TRP   276      19.561  28.514  41.573  1.00  0.00           C
ATOM   4096  HH2 TRP   276      19.005  27.827  42.194  1.00  0.00           H
ATOM   4097  CZ3 TRP   276      20.187  29.664  42.115  1.00  0.00           C
ATOM   4098  HZ3 TRP   276      20.250  29.842  43.178  1.00  0.00           H
ATOM   4099  CE3 TRP   276      20.849  30.608  41.250  1.00  0.00           C
ATOM   4100  HE3 TRP   276      21.231  31.505  41.717  1.00  0.00           H
ATOM   4101  CD2 TRP   276      20.969  30.405  39.870  1.00  0.00           C
ATOM   4102  C   TRP   276      22.903  34.542  39.251  1.00  0.00           C
ATOM   4103  O   TRP   276      24.060  34.711  38.717  1.00  0.00           O
ATOM   4104  N   ILE   277      22.465  35.082  40.410  1.00  0.00           N
ATOM   4105  H   ILE   277      21.512  34.903  40.692  1.00  0.00           H
ATOM   4106  CA  ILE   277      23.113  36.272  41.032  1.00  0.00           C
ATOM   4107  HA  ILE   277      24.027  36.566  40.515  1.00  0.00           H
ATOM   4108  CB  ILE   277      22.231  37.550  41.191  1.00  0.00           C
ATOM   4109  HB  ILE   277      21.310  37.301  41.717  1.00  0.00           H
ATOM   4110  CG2 ILE   277      22.933  38.587  42.104  1.00  0.00           C
ATOM   4111 HG21 ILE   277      22.394  39.526  41.976  1.00  0.00           H
ATOM   4112 HG22 ILE   277      23.084  38.214  43.117  1.00  0.00           H
ATOM   4113 HG23 ILE   277      23.962  38.778  41.801  1.00  0.00           H
ATOM   4114  CG1 ILE   277      21.701  38.201  39.912  1.00  0.00           C
ATOM   4115 HG12 ILE   277      22.521  38.897  39.731  1.00  0.00           H
ATOM   4116 HG13 ILE   277      21.529  37.426  39.163  1.00  0.00           H
ATOM   4117  CD1 ILE   277      20.504  39.034  39.912  1.00  0.00           C
ATOM   4118 HD11 ILE   277      20.268  39.403  38.914  1.00  0.00           H
ATOM   4119 HD12 ILE   277      19.682  38.558  40.447  1.00  0.00           H
ATOM   4120 HD13 ILE   277      20.754  39.937  40.468  1.00  0.00           H
ATOM   4121  C   ILE   277      23.463  35.712  42.430  1.00  0.00           C
ATOM   4122  O   ILE   277      22.675  35.335  43.196  1.00  0.00           O
ATOM   4123  N   GLY   278      24.793  35.855  42.823  1.00  0.00           N
ATOM   4124  H   GLY   278      25.509  36.171  42.185  1.00  0.00           H
ATOM   4125  CA  GLY   278      25.290  35.549  44.143  1.00  0.00           C
ATOM   4126  HA2 GLY   278      24.665  34.838  44.685  1.00  0.00           H
ATOM   4127  HA3 GLY   278      26.249  35.041  44.047  1.00  0.00           H
ATOM   4128  C   GLY   278      25.583  36.832  44.993  1.00  0.00           C
ATOM   4129  O   GLY   278      26.165  37.866  44.518  1.00  0.00           O
ATOM   4130  N   ARG   279      25.198  36.841  46.293  1.00  0.00           N
ATOM   4131  H   ARG   279      24.672  36.034  46.595  1.00  0.00           H
ATOM   4132  CA  ARG   279      25.467  37.856  47.318  1.00  0.00           C
ATOM   4133  HA  ARG   279      26.482  38.233  47.204  1.00  0.00           H
ATOM   4134  CB  ARG   279      24.540  39.083  47.181  1.00  0.00           C
ATOM   4135  HB2 ARG   279      24.777  39.879  47.886  1.00  0.00           H
ATOM   4136  HB3 ARG   279      24.765  39.536  46.217  1.00  0.00           H
ATOM   4137  CG  ARG   279      22.978  38.708  47.057  1.00  0.00           C
ATOM   4138  HG2 ARG   279      22.425  39.522  46.588  1.00  0.00           H
ATOM   4139  HG3 ARG   279      22.836  37.799  46.471  1.00  0.00           H
ATOM   4140  CD  ARG   279      22.399  38.584  48.426  1.00  0.00           C
ATOM   4141  HD2 ARG   279      22.936  37.785  48.938  1.00  0.00           H
ATOM   4142  HD3 ARG   279      22.460  39.517  48.986  1.00  0.00           H
ATOM   4143  NE  ARG   279      21.016  38.075  48.475  1.00  0.00           N
ATOM   4144  HE  ARG   279      20.822  37.185  48.910  1.00  0.00           H
ATOM   4145  CZ  ARG   279      19.885  38.671  48.035  1.00  0.00           C
ATOM   4146  NH1 ARG   279      18.771  38.005  48.067  1.00  0.00           N
ATOM   4147 HH11 ARG   279      18.785  37.120  48.554  1.00  0.00           H
ATOM   4148 HH12 ARG   279      17.879  38.409  47.817  1.00  0.00           H
ATOM   4149  NH2 ARG   279      19.849  39.865  47.559  1.00  0.00           N
ATOM   4150 HH21 ARG   279      20.730  40.310  47.346  1.00  0.00           H
ATOM   4151 HH22 ARG   279      18.968  40.351  47.470  1.00  0.00           H
ATOM   4152  C   ARG   279      25.540  37.260  48.725  1.00  0.00           C
ATOM   4153  O   ARG   279      25.055  36.142  49.034  1.00  0.00           O
ATOM   4154  N   THR   280      26.128  38.070  49.564  1.00  0.00           N
ATOM   4155  H   THR   280      26.555  38.931  49.254  1.00  0.00           H
ATOM   4156  CA  THR   280      26.194  37.751  51.052  1.00  0.00           C
ATOM   4157  HA  THR   280      26.680  36.780  51.148  1.00  0.00           H
ATOM   4158  CB  THR   280      27.099  38.669  51.921  1.00  0.00           C
ATOM   4159  HB  THR   280      27.083  38.513  53.000  1.00  0.00           H
ATOM   4160  CG2 THR   280      28.510  38.565  51.452  1.00  0.00           C
ATOM   4161 HG21 THR   280      29.186  39.227  51.994  1.00  0.00           H
ATOM   4162 HG22 THR   280      28.788  37.515  51.548  1.00  0.00           H
ATOM   4163 HG23 THR   280      28.655  38.780  50.393  1.00  0.00           H
ATOM   4164  OG1 THR   280      26.723  39.994  51.527  1.00  0.00           O
ATOM   4165  HG1 THR   280      26.997  40.557  52.255  1.00  0.00           H
ATOM   4166  C   THR   280      24.785  37.643  51.709  1.00  0.00           C
ATOM   4167  O   THR   280      23.849  38.361  51.301  1.00  0.00           O
ATOM   4168  N   LYS   281      24.531  36.583  52.494  1.00  0.00           N
ATOM   4169  H   LYS   281      25.292  36.082  52.928  1.00  0.00           H
ATOM   4170  CA  LYS   281      23.166  36.225  52.942  1.00  0.00           C
ATOM   4171  HA  LYS   281      22.427  36.124  52.147  1.00  0.00           H
ATOM   4172  CB  LYS   281      23.181  34.765  53.371  1.00  0.00           C
ATOM   4173  HB2 LYS   281      23.385  34.125  52.513  1.00  0.00           H
ATOM   4174  HB3 LYS   281      23.948  34.645  54.137  1.00  0.00           H
ATOM   4175  CG  LYS   281      21.924  34.311  54.126  1.00  0.00           C
ATOM   4176  HG2 LYS   281      22.172  33.343  54.562  1.00  0.00           H
ATOM   4177  HG3 LYS   281      21.529  35.043  54.831  1.00  0.00           H
ATOM   4178  CD  LYS   281      20.747  34.086  53.150  1.00  0.00           C
ATOM   4179  HD2 LYS   281      20.442  35.039  52.717  1.00  0.00           H
ATOM   4180  HD3 LYS   281      20.932  33.255  52.470  1.00  0.00           H
ATOM   4181  CE  LYS   281      19.548  33.504  53.932  1.00  0.00           C
ATOM   4182  HE2 LYS   281      19.897  32.645  54.505  1.00  0.00           H
ATOM   4183  HE3 LYS   281      19.288  34.294  54.637  1.00  0.00           H
ATOM   4184  NZ  LYS   281      18.432  33.182  53.085  1.00  0.00           N
ATOM   4185  HZ1 LYS   281      18.405  33.787  52.276  1.00  0.00           H
ATOM   4186  HZ2 LYS   281      18.543  32.282  52.638  1.00  0.00           H
ATOM   4187  HZ3 LYS   281      17.694  33.093  53.770  1.00  0.00           H
ATOM   4188  C   LYS   281      22.617  37.227  54.034  1.00  0.00           C
ATOM   4189  O   LYS   281      21.382  37.428  54.224  1.00  0.00           O
ATOM   4190  N   SER   282      23.569  37.778  54.803  1.00  0.00           N
ATOM   4191  H   SER   282      24.556  37.597  54.690  1.00  0.00           H
ATOM   4192  CA  SER   282      23.251  38.884  55.740  1.00  0.00           C
ATOM   4193  HA  SER   282      22.313  38.648  56.242  1.00  0.00           H
ATOM   4194  CB  SER   282      24.254  39.121  56.929  1.00  0.00           C
ATOM   4195  HB2 SER   282      24.135  38.267  57.597  1.00  0.00           H
ATOM   4196  HB3 SER   282      25.286  39.200  56.591  1.00  0.00           H
ATOM   4197  OG  SER   282      24.062  40.340  57.634  1.00  0.00           O
ATOM   4198  HG  SER   282      23.590  40.041  58.415  1.00  0.00           H
ATOM   4199  C   SER   282      23.087  40.262  55.003  1.00  0.00           C
ATOM   4200  O   SER   282      23.870  40.693  54.188  1.00  0.00           O
ATOM   4201  N   THR   283      22.120  41.073  55.399  1.00  0.00           N
ATOM   4202  H   THR   283      21.426  40.750  56.058  1.00  0.00           H
ATOM   4203  CA  THR   283      21.937  42.475  54.922  1.00  0.00           C
ATOM   4204  HA  THR   283      22.119  42.488  53.847  1.00  0.00           H
ATOM   4205  CB  THR   283      20.513  43.028  54.982  1.00  0.00           C
ATOM   4206  HB  THR   283      20.560  44.037  54.573  1.00  0.00           H
ATOM   4207  CG2 THR   283      19.630  42.236  54.054  1.00  0.00           C
ATOM   4208 HG21 THR   283      18.737  42.839  53.893  1.00  0.00           H
ATOM   4209 HG22 THR   283      19.970  42.060  53.033  1.00  0.00           H
ATOM   4210 HG23 THR   283      19.358  41.266  54.468  1.00  0.00           H
ATOM   4211  OG1 THR   283      19.896  43.084  56.245  1.00  0.00           O
ATOM   4212  HG1 THR   283      19.483  43.926  56.451  1.00  0.00           H
ATOM   4213  C   THR   283      22.901  43.442  55.557  1.00  0.00           C
ATOM   4214  O   THR   283      23.535  44.185  54.850  1.00  0.00           O
ATOM   4215  N   ASN   284      23.083  43.351  56.860  1.00  0.00           N
ATOM   4216  H   ASN   284      22.600  42.689  57.451  1.00  0.00           H
ATOM   4217  CA  ASN   284      23.915  44.305  57.580  1.00  0.00           C
ATOM   4218  HA  ASN   284      23.709  45.322  57.247  1.00  0.00           H
ATOM   4219  CB  ASN   284      23.458  44.191  59.080  1.00  0.00           C
ATOM   4220  HB2 ASN   284      23.523  43.135  59.344  1.00  0.00           H
ATOM   4221  HB3 ASN   284      23.908  44.918  59.756  1.00  0.00           H
ATOM   4222  CG  ASN   284      21.908  44.457  59.109  1.00  0.00           C
ATOM   4223  OD1 ASN   284      21.095  43.581  59.103  1.00  0.00           O
ATOM   4224  ND2 ASN   284      21.471  45.683  59.195  1.00  0.00           N
ATOM   4225 HD21 ASN   284      20.502  45.909  59.019  1.00  0.00           H
ATOM   4226 HD22 ASN   284      22.046  46.492  59.382  1.00  0.00           H
ATOM   4227  C   ASN   284      25.380  44.079  57.418  1.00  0.00           C
ATOM   4228  O   ASN   284      26.122  45.020  57.738  1.00  0.00           O
ATOM   4229  N   SER   285      25.882  42.861  57.053  1.00  0.00           N
ATOM   4230  H   SER   285      25.247  42.192  56.641  1.00  0.00           H
ATOM   4231  CA  SER   285      27.286  42.639  56.829  1.00  0.00           C
ATOM   4232  HA  SER   285      27.792  43.514  56.424  1.00  0.00           H
ATOM   4233  CB  SER   285      27.924  42.416  58.186  1.00  0.00           C
ATOM   4234  HB2 SER   285      27.517  43.187  58.840  1.00  0.00           H
ATOM   4235  HB3 SER   285      27.682  41.398  58.492  1.00  0.00           H
ATOM   4236  OG  SER   285      29.295  42.723  58.198  1.00  0.00           O
ATOM   4237  HG  SER   285      29.486  43.660  58.278  1.00  0.00           H
ATOM   4238  C   SER   285      27.682  41.372  56.020  1.00  0.00           C
ATOM   4239  O   SER   285      26.800  40.509  55.683  1.00  0.00           O
ATOM   4240  N   ARG   286      28.924  41.198  55.643  1.00  0.00           N
ATOM   4241  H   ARG   286      29.597  41.879  55.966  1.00  0.00           H
ATOM   4242  CA  ARG   286      29.403  40.132  54.755  1.00  0.00           C
ATOM   4243  HA  ARG   286      28.815  40.186  53.839  1.00  0.00           H
ATOM   4244  CB  ARG   286      30.963  40.346  54.542  1.00  0.00           C
ATOM   4245  HB2 ARG   286      31.370  39.621  53.837  1.00  0.00           H
ATOM   4246  HB3 ARG   286      31.142  41.342  54.137  1.00  0.00           H
ATOM   4247  CG  ARG   286      31.776  40.142  55.828  1.00  0.00           C
ATOM   4248  HG2 ARG   286      31.423  40.807  56.616  1.00  0.00           H
ATOM   4249  HG3 ARG   286      31.817  39.079  56.070  1.00  0.00           H
ATOM   4250  CD  ARG   286      33.167  40.630  55.488  1.00  0.00           C
ATOM   4251  HD2 ARG   286      33.653  39.880  54.864  1.00  0.00           H
ATOM   4252  HD3 ARG   286      33.006  41.610  55.039  1.00  0.00           H
ATOM   4253  NE  ARG   286      33.940  40.787  56.743  1.00  0.00           N
ATOM   4254  HE  ARG   286      33.414  41.092  57.549  1.00  0.00           H
ATOM   4255  CZ  ARG   286      35.211  40.552  56.963  1.00  0.00           C
ATOM   4256  NH1 ARG   286      35.748  40.818  58.065  1.00  0.00           N
ATOM   4257 HH11 ARG   286      35.125  41.179  58.774  1.00  0.00           H
ATOM   4258 HH12 ARG   286      36.743  40.701  58.187  1.00  0.00           H
ATOM   4259  NH2 ARG   286      36.021  40.262  55.996  1.00  0.00           N
ATOM   4260 HH21 ARG   286      35.784  40.410  55.027  1.00  0.00           H
ATOM   4261 HH22 ARG   286      36.971  40.041  56.259  1.00  0.00           H
ATOM   4262  C   ARG   286      29.245  38.645  55.219  1.00  0.00           C
ATOM   4263  O   ARG   286      29.824  37.741  54.697  1.00  0.00           O
ATOM   4264  N   SER   287      28.511  38.512  56.331  1.00  0.00           N
ATOM   4265  H   SER   287      28.024  39.303  56.727  1.00  0.00           H
ATOM   4266  CA  SER   287      28.100  37.142  56.809  1.00  0.00           C
ATOM   4267  HA  SER   287      29.032  36.634  57.059  1.00  0.00           H
ATOM   4268  CB  SER   287      27.206  37.257  58.046  1.00  0.00           C
ATOM   4269  HB2 SER   287      26.185  37.409  57.698  1.00  0.00           H
ATOM   4270  HB3 SER   287      27.258  36.352  58.652  1.00  0.00           H
ATOM   4271  OG  SER   287      27.712  38.320  58.771  1.00  0.00           O
ATOM   4272  HG  SER   287      27.185  38.369  59.571  1.00  0.00           H
ATOM   4273  C   SER   287      27.393  36.434  55.747  1.00  0.00           C
ATOM   4274  O   SER   287      26.449  36.952  55.240  1.00  0.00           O
ATOM   4275  N   GLY   288      27.701  35.167  55.588  1.00  0.00           N
ATOM   4276  H   GLY   288      28.556  34.857  56.028  1.00  0.00           H
ATOM   4277  CA  GLY   288      26.922  34.125  54.857  1.00  0.00           C
ATOM   4278  HA2 GLY   288      27.449  33.190  55.052  1.00  0.00           H
ATOM   4279  HA3 GLY   288      25.886  34.016  55.179  1.00  0.00           H
ATOM   4280  C   GLY   288      26.941  34.237  53.308  1.00  0.00           C
ATOM   4281  O   GLY   288      27.351  35.269  52.785  1.00  0.00           O
ATOM   4282  N   PHE   289      26.315  33.306  52.581  1.00  0.00           N
ATOM   4283  H   PHE   289      25.813  32.557  53.035  1.00  0.00           H
ATOM   4284  CA  PHE   289      26.174  33.403  51.108  1.00  0.00           C
ATOM   4285  HA  PHE   289      26.034  34.471  50.936  1.00  0.00           H
ATOM   4286  CB  PHE   289      27.566  33.010  50.510  1.00  0.00           C
ATOM   4287  HB2 PHE   289      28.412  33.132  51.186  1.00  0.00           H
ATOM   4288  HB3 PHE   289      27.519  31.922  50.454  1.00  0.00           H
ATOM   4289  CG  PHE   289      27.935  33.530  49.115  1.00  0.00           C
ATOM   4290  CD1 PHE   289      28.513  34.798  48.966  1.00  0.00           C
ATOM   4291  HD1 PHE   289      28.809  35.354  49.843  1.00  0.00           H
ATOM   4292  CE1 PHE   289      28.815  35.229  47.685  1.00  0.00           C
ATOM   4293  HE1 PHE   289      29.246  36.209  47.541  1.00  0.00           H
ATOM   4294  CZ  PHE   289      28.499  34.459  46.557  1.00  0.00           C
ATOM   4295  HZ  PHE   289      28.833  34.836  45.602  1.00  0.00           H
ATOM   4296  CE2 PHE   289      27.840  33.232  46.711  1.00  0.00           C
ATOM   4297  HE2 PHE   289      27.576  32.680  45.822  1.00  0.00           H
ATOM   4298  CD2 PHE   289      27.635  32.737  47.997  1.00  0.00           C
ATOM   4299  HD2 PHE   289      27.132  31.788  48.105  1.00  0.00           H
ATOM   4300  C   PHE   289      24.953  32.620  50.605  1.00  0.00           C
ATOM   4301  O   PHE   289      24.534  31.534  51.069  1.00  0.00           O
ATOM   4302  N   GLU   290      24.373  33.257  49.595  1.00  0.00           N
ATOM   4303  H   GLU   290      24.893  34.048  49.243  1.00  0.00           H
ATOM   4304  CA  GLU   290      23.090  32.908  48.885  1.00  0.00           C
ATOM   4305  HA  GLU   290      22.706  31.892  48.979  1.00  0.00           H
ATOM   4306  CB  GLU   290      22.059  33.901  49.381  1.00  0.00           C
ATOM   4307  HB2 GLU   290      22.059  33.843  50.469  1.00  0.00           H
ATOM   4308  HB3 GLU   290      22.327  34.920  49.101  1.00  0.00           H
ATOM   4309  CG  GLU   290      20.599  33.578  49.082  1.00  0.00           C
ATOM   4310  HG2 GLU   290      20.363  33.604  48.019  1.00  0.00           H
ATOM   4311  HG3 GLU   290      20.318  32.590  49.447  1.00  0.00           H
ATOM   4312  CD  GLU   290      19.672  34.558  49.763  1.00  0.00           C
ATOM   4313  OE1 GLU   290      18.855  34.172  50.608  1.00  0.00           O
ATOM   4314  OE2 GLU   290      19.655  35.781  49.439  1.00  0.00           O
ATOM   4315  C   GLU   290      23.252  33.057  47.406  1.00  0.00           C
ATOM   4316  O   GLU   290      23.867  34.043  46.988  1.00  0.00           O
ATOM   4317  N   MET   291      22.758  32.103  46.612  1.00  0.00           N
ATOM   4318  H   MET   291      22.215  31.358  47.025  1.00  0.00           H
ATOM   4319  CA  MET   291      22.558  32.196  45.107  1.00  0.00           C
ATOM   4320  HA  MET   291      23.158  33.002  44.682  1.00  0.00           H
ATOM   4321  CB  MET   291      22.992  30.828  44.469  1.00  0.00           C
ATOM   4322  HB2 MET   291      22.618  29.991  45.061  1.00  0.00           H
ATOM   4323  HB3 MET   291      22.556  30.825  43.470  1.00  0.00           H
ATOM   4324  CG  MET   291      24.534  30.714  44.513  1.00  0.00           C
ATOM   4325  HG2 MET   291      24.835  30.893  45.546  1.00  0.00           H
ATOM   4326  HG3 MET   291      24.849  29.705  44.247  1.00  0.00           H
ATOM   4327  SD  MET   291      25.478  31.846  43.374  1.00  0.00           S
ATOM   4328  CE  MET   291      25.241  30.903  41.833  1.00  0.00           C
ATOM   4329  HE1 MET   291      24.273  31.119  41.383  1.00  0.00           H
ATOM   4330  HE2 MET   291      26.004  31.234  41.130  1.00  0.00           H
ATOM   4331  HE3 MET   291      25.440  29.844  41.996  1.00  0.00           H
ATOM   4332  C   MET   291      21.039  32.462  44.772  1.00  0.00           C
ATOM   4333  O   MET   291      20.111  31.895  45.420  1.00  0.00           O
ATOM   4334  N   ILE   292      20.712  33.355  43.822  1.00  0.00           N
ATOM   4335  H   ILE   292      21.399  33.865  43.284  1.00  0.00           H
ATOM   4336  CA  ILE   292      19.309  33.748  43.509  1.00  0.00           C
ATOM   4337  HA  ILE   292      18.669  33.038  44.031  1.00  0.00           H
ATOM   4338  CB  ILE   292      19.026  35.256  43.908  1.00  0.00           C
ATOM   4339  HB  ILE   292      19.652  35.944  43.340  1.00  0.00           H
ATOM   4340  CG2 ILE   292      17.571  35.668  43.533  1.00  0.00           C
ATOM   4341 HG21 ILE   292      17.353  36.665  43.915  1.00  0.00           H
ATOM   4342 HG22 ILE   292      17.264  35.591  42.490  1.00  0.00           H
ATOM   4343 HG23 ILE   292      16.934  34.891  43.957  1.00  0.00           H
ATOM   4344  CG1 ILE   292      19.268  35.636  45.379  1.00  0.00           C
ATOM   4345 HG12 ILE   292      18.663  36.500  45.652  1.00  0.00           H
ATOM   4346 HG13 ILE   292      18.949  34.761  45.945  1.00  0.00           H
ATOM   4347  CD1 ILE   292      20.654  36.030  45.806  1.00  0.00           C
ATOM   4348 HD11 ILE   292      21.354  35.231  45.562  1.00  0.00           H
ATOM   4349 HD12 ILE   292      21.018  36.853  45.190  1.00  0.00           H
ATOM   4350 HD13 ILE   292      20.690  36.242  46.874  1.00  0.00           H
ATOM   4351  C   ILE   292      19.222  33.572  42.002  1.00  0.00           C
ATOM   4352  O   ILE   292      20.057  34.023  41.238  1.00  0.00           O
ATOM   4353  N   TRP   293      18.055  33.059  41.598  1.00  0.00           N
ATOM   4354  H   TRP   293      17.555  32.563  42.322  1.00  0.00           H
ATOM   4355  CA  TRP   293      17.583  32.979  40.184  1.00  0.00           C
ATOM   4356  HA  TRP   293      18.389  33.174  39.478  1.00  0.00           H
ATOM   4357  CB  TRP   293      16.981  31.619  39.720  1.00  0.00           C
ATOM   4358  HB2 TRP   293      17.780  30.880  39.769  1.00  0.00           H
ATOM   4359  HB3 TRP   293      16.326  31.348  40.548  1.00  0.00           H
ATOM   4360  CG  TRP   293      16.331  31.642  38.364  1.00  0.00           C
ATOM   4361  CD1 TRP   293      14.994  31.316  38.167  1.00  0.00           C
ATOM   4362  HD1 TRP   293      14.316  31.025  38.957  1.00  0.00           H
ATOM   4363  NE1 TRP   293      14.724  31.420  36.855  1.00  0.00           N
ATOM   4364  HE1 TRP   293      13.800  31.533  36.460  1.00  0.00           H
ATOM   4365  CE2 TRP   293      15.877  31.650  36.096  1.00  0.00           C
ATOM   4366  CZ2 TRP   293      16.134  31.835  34.719  1.00  0.00           C
ATOM   4367  HZ2 TRP   293      15.292  31.633  34.073  1.00  0.00           H
ATOM   4368  CH2 TRP   293      17.442  32.211  34.182  1.00  0.00           C
ATOM   4369  HH2 TRP   293      17.619  32.222  33.116  1.00  0.00           H
ATOM   4370  CZ3 TRP   293      18.441  32.386  35.188  1.00  0.00           C
ATOM   4371  HZ3 TRP   293      19.419  32.749  34.910  1.00  0.00           H
ATOM   4372  CE3 TRP   293      18.142  32.194  36.546  1.00  0.00           C
ATOM   4373  HE3 TRP   293      18.920  32.383  37.271  1.00  0.00           H
ATOM   4374  CD2 TRP   293      16.913  31.850  37.043  1.00  0.00           C
ATOM   4375  C   TRP   293      16.527  34.059  39.952  1.00  0.00           C
ATOM   4376  O   TRP   293      15.360  33.854  40.192  1.00  0.00           O
ATOM   4377  N   ASP   294      16.932  35.145  39.244  1.00  0.00           N
ATOM   4378  H   ASP   294      17.907  35.111  38.986  1.00  0.00           H
ATOM   4379  CA  ASP   294      16.044  36.240  38.683  1.00  0.00           C
ATOM   4380  HA  ASP   294      15.042  36.189  39.112  1.00  0.00           H
ATOM   4381  CB  ASP   294      16.701  37.550  39.185  1.00  0.00           C
ATOM   4382  HB2 ASP   294      17.055  37.632  40.213  1.00  0.00           H
ATOM   4383  HB3 ASP   294      17.615  37.727  38.619  1.00  0.00           H
ATOM   4384  CG  ASP   294      15.743  38.718  38.964  1.00  0.00           C
ATOM   4385  OD1 ASP   294      14.502  38.603  39.076  1.00  0.00           O
ATOM   4386  OD2 ASP   294      16.160  39.808  38.479  1.00  0.00           O
ATOM   4387  C   ASP   294      15.800  36.199  37.120  1.00  0.00           C
ATOM   4388  O   ASP   294      16.747  36.478  36.373  1.00  0.00           O
ATOM   4389  N   PRO   295      14.553  35.959  36.704  1.00  0.00           N
ATOM   4390  CD  PRO   295      13.434  35.429  37.461  1.00  0.00           C
ATOM   4391  HD2 PRO   295      13.307  35.926  38.423  1.00  0.00           H
ATOM   4392  HD3 PRO   295      13.631  34.370  37.623  1.00  0.00           H
ATOM   4393  CG  PRO   295      12.198  35.672  36.540  1.00  0.00           C
ATOM   4394  HG2 PRO   295      11.823  36.689  36.644  1.00  0.00           H
ATOM   4395  HG3 PRO   295      11.371  35.004  36.780  1.00  0.00           H
ATOM   4396  CB  PRO   295      12.727  35.554  35.079  1.00  0.00           C
ATOM   4397  HB2 PRO   295      12.218  36.259  34.420  1.00  0.00           H
ATOM   4398  HB3 PRO   295      12.858  34.524  34.750  1.00  0.00           H
ATOM   4399  CA  PRO   295      14.143  36.088  35.296  1.00  0.00           C
ATOM   4400  HA  PRO   295      14.780  35.507  34.630  1.00  0.00           H
ATOM   4401  C   PRO   295      14.305  37.583  34.981  1.00  0.00           C
ATOM   4402  O   PRO   295      14.068  38.468  35.801  1.00  0.00           O
ATOM   4403  N   ASN   296      14.571  37.899  33.705  1.00  0.00           N
ATOM   4404  H   ASN   296      14.815  37.170  33.050  1.00  0.00           H
ATOM   4405  CA  ASN   296      14.617  39.243  33.135  1.00  0.00           C
ATOM   4406  HA  ASN   296      14.965  39.089  32.112  1.00  0.00           H
ATOM   4407  CB  ASN   296      13.172  39.877  32.992  1.00  0.00           C
ATOM   4408  HB2 ASN   296      12.850  40.104  34.008  1.00  0.00           H
ATOM   4409  HB3 ASN   296      13.309  40.840  32.501  1.00  0.00           H
ATOM   4410  CG  ASN   296      12.176  39.062  32.212  1.00  0.00           C
ATOM   4411  OD1 ASN   296      12.204  38.967  30.992  1.00  0.00           O
ATOM   4412  ND2 ASN   296      11.325  38.276  32.883  1.00  0.00           N
ATOM   4413 HD21 ASN   296      10.702  37.730  32.305  1.00  0.00           H
ATOM   4414 HD22 ASN   296      11.196  38.326  33.884  1.00  0.00           H
ATOM   4415  C   ASN   296      15.594  40.248  33.737  1.00  0.00           C
ATOM   4416  O   ASN   296      15.798  41.313  33.171  1.00  0.00           O
ATOM   4417  N   GLY   297      16.453  39.706  34.636  1.00  0.00           N
ATOM   4418  H   GLY   297      16.358  38.740  34.916  1.00  0.00           H
ATOM   4419  CA  GLY   297      17.259  40.475  35.560  1.00  0.00           C
ATOM   4420  HA2 GLY   297      16.621  41.167  36.111  1.00  0.00           H
ATOM   4421  HA3 GLY   297      17.771  39.863  36.303  1.00  0.00           H
ATOM   4422  C   GLY   297      18.511  41.149  34.965  1.00  0.00           C
ATOM   4423  O   GLY   297      19.090  42.083  35.499  1.00  0.00           O
ATOM   4424  N   TRP   298      18.823  40.727  33.733  1.00  0.00           N
ATOM   4425  H   TRP   298      18.290  39.961  33.349  1.00  0.00           H
ATOM   4426  CA  TRP   298      19.840  41.462  32.879  1.00  0.00           C
ATOM   4427  HA  TRP   298      20.489  42.078  33.501  1.00  0.00           H
ATOM   4428  CB  TRP   298      20.608  40.424  31.996  1.00  0.00           C
ATOM   4429  HB2 TRP   298      20.617  39.447  32.478  1.00  0.00           H
ATOM   4430  HB3 TRP   298      20.235  40.283  30.982  1.00  0.00           H
ATOM   4431  CG  TRP   298      22.056  40.766  31.742  1.00  0.00           C
ATOM   4432  CD1 TRP   298      22.507  41.574  30.761  1.00  0.00           C
ATOM   4433  HD1 TRP   298      21.876  42.028  30.011  1.00  0.00           H
ATOM   4434  NE1 TRP   298      23.895  41.548  30.731  1.00  0.00           N
ATOM   4435  HE1 TRP   298      24.415  42.047  30.023  1.00  0.00           H
ATOM   4436  CE2 TRP   298      24.461  40.654  31.659  1.00  0.00           C
ATOM   4437  CZ2 TRP   298      25.715  40.241  31.998  1.00  0.00           C
ATOM   4438  HZ2 TRP   298      26.523  40.469  31.320  1.00  0.00           H
ATOM   4439  CH2 TRP   298      25.885  39.396  33.086  1.00  0.00           C
ATOM   4440  HH2 TRP   298      26.851  38.957  33.291  1.00  0.00           H
ATOM   4441  CZ3 TRP   298      24.792  38.926  33.800  1.00  0.00           C
ATOM   4442  HZ3 TRP   298      25.051  38.309  34.646  1.00  0.00           H
ATOM   4443  CE3 TRP   298      23.490  39.241  33.367  1.00  0.00           C
ATOM   4444  HE3 TRP   298      22.638  38.760  33.822  1.00  0.00           H
ATOM   4445  CD2 TRP   298      23.291  40.163  32.306  1.00  0.00           C
ATOM   4446  C   TRP   298      19.220  42.422  31.873  1.00  0.00           C
ATOM   4447  O   TRP   298      20.001  43.279  31.410  1.00  0.00           O
ATOM   4448  N   THR   299      17.930  42.494  31.667  1.00  0.00           N
ATOM   4449  H   THR   299      17.297  41.851  32.121  1.00  0.00           H
ATOM   4450  CA  THR   299      17.275  43.418  30.673  1.00  0.00           C
ATOM   4451  HA  THR   299      18.027  44.137  30.349  1.00  0.00           H
ATOM   4452  CB  THR   299      16.662  42.757  29.358  1.00  0.00           C
ATOM   4453  HB  THR   299      16.090  43.546  28.871  1.00  0.00           H
ATOM   4454  CG2 THR   299      17.724  42.218  28.507  1.00  0.00           C
ATOM   4455 HG21 THR   299      18.267  43.141  28.301  1.00  0.00           H
ATOM   4456 HG22 THR   299      18.325  41.455  29.003  1.00  0.00           H
ATOM   4457 HG23 THR   299      17.189  41.906  27.610  1.00  0.00           H
ATOM   4458  OG1 THR   299      15.762  41.633  29.532  1.00  0.00           O
ATOM   4459  HG1 THR   299      14.937  41.941  29.914  1.00  0.00           H
ATOM   4460  C   THR   299      16.208  44.321  31.342  1.00  0.00           C
ATOM   4461  O   THR   299      15.733  45.313  30.791  1.00  0.00           O
ATOM   4462  N   GLU   300      15.734  44.059  32.549  1.00  0.00           N
ATOM   4463  H   GLU   300      16.032  43.226  33.037  1.00  0.00           H
ATOM   4464  CA  GLU   300      14.677  44.809  33.260  1.00  0.00           C
ATOM   4465  HA  GLU   300      14.617  45.844  32.925  1.00  0.00           H
ATOM   4466  CB  GLU   300      13.309  44.151  32.824  1.00  0.00           C
ATOM   4467  HB2 GLU   300      13.233  44.142  31.736  1.00  0.00           H
ATOM   4468  HB3 GLU   300      13.373  43.156  33.265  1.00  0.00           H
ATOM   4469  CG  GLU   300      12.069  44.830  33.502  1.00  0.00           C
ATOM   4470  HG2 GLU   300      11.203  44.316  33.086  1.00  0.00           H
ATOM   4471  HG3 GLU   300      12.009  44.774  34.588  1.00  0.00           H
ATOM   4472  CD  GLU   300      12.015  46.360  33.197  1.00  0.00           C
ATOM   4473  OE1 GLU   300      11.506  46.717  32.089  1.00  0.00           O
ATOM   4474  OE2 GLU   300      12.622  47.184  33.926  1.00  0.00           O
ATOM   4475  C   GLU   300      15.009  44.813  34.698  1.00  0.00           C
ATOM   4476  O   GLU   300      15.366  43.775  35.300  1.00  0.00           O
ATOM   4477  N   THR   301      14.694  45.920  35.413  1.00  0.00           N
ATOM   4478  H   THR   301      13.964  46.522  35.058  1.00  0.00           H
ATOM   4479  CA  THR   301      15.103  46.096  36.806  1.00  0.00           C
ATOM   4480  HA  THR   301      16.172  45.891  36.880  1.00  0.00           H
ATOM   4481  CB  THR   301      15.066  47.614  37.165  1.00  0.00           C
ATOM   4482  HB  THR   301      15.419  47.771  38.184  1.00  0.00           H
ATOM   4483  CG2 THR   301      16.016  48.521  36.270  1.00  0.00           C
ATOM   4484 HG21 THR   301      15.652  48.536  35.243  1.00  0.00           H
ATOM   4485 HG22 THR   301      15.921  49.579  36.517  1.00  0.00           H
ATOM   4486 HG23 THR   301      17.054  48.198  36.348  1.00  0.00           H
ATOM   4487  OG1 THR   301      13.768  48.115  36.934  1.00  0.00           O
ATOM   4488  HG1 THR   301      13.677  48.495  36.057  1.00  0.00           H
ATOM   4489  C   THR   301      14.375  45.310  37.920  1.00  0.00           C
ATOM   4490  O   THR   301      14.719  45.475  39.090  1.00  0.00           O
ATOM   4491  N   ASP   302      13.217  44.821  37.600  1.00  0.00           N
ATOM   4492  H   ASP   302      12.808  44.927  36.683  1.00  0.00           H
ATOM   4493  CA  ASP   302      12.382  44.100  38.569  1.00  0.00           C
ATOM   4494  HA  ASP   302      11.847  44.736  39.275  1.00  0.00           H
ATOM   4495  CB  ASP   302      11.246  43.428  37.790  1.00  0.00           C
ATOM   4496  HB2 ASP   302      10.887  44.100  37.010  1.00  0.00           H
ATOM   4497  HB3 ASP   302      11.726  42.609  37.254  1.00  0.00           H
ATOM   4498  CG  ASP   302      10.060  43.055  38.628  1.00  0.00           C
ATOM   4499  OD1 ASP   302       8.984  42.806  37.985  1.00  0.00           O
ATOM   4500  OD2 ASP   302      10.231  43.003  39.869  1.00  0.00           O
ATOM   4501  C   ASP   302      13.233  43.077  39.384  1.00  0.00           C
ATOM   4502  O   ASP   302      13.981  42.313  38.780  1.00  0.00           O
ATOM   4503  N   SER   303      13.101  42.999  40.721  1.00  0.00           N
ATOM   4504  H   SER   303      12.366  43.583  41.094  1.00  0.00           H
ATOM   4505  CA  SER   303      13.503  41.860  41.585  1.00  0.00           C
ATOM   4506  HA  SER   303      14.511  41.597  41.267  1.00  0.00           H
ATOM   4507  CB  SER   303      13.546  42.359  43.078  1.00  0.00           C
ATOM   4508  HB2 SER   303      13.783  41.614  43.837  1.00  0.00           H
ATOM   4509  HB3 SER   303      14.336  43.105  43.165  1.00  0.00           H
ATOM   4510  OG  SER   303      12.347  42.888  43.349  1.00  0.00           O
ATOM   4511  HG  SER   303      12.431  43.843  43.305  1.00  0.00           H
ATOM   4512  C   SER   303      12.579  40.658  41.435  1.00  0.00           C
ATOM   4513  O   SER   303      12.263  40.023  42.401  1.00  0.00           O
ATOM   4514  N   SER   304      12.184  40.310  40.194  1.00  0.00           N
ATOM   4515  H   SER   304      12.360  40.969  39.449  1.00  0.00           H
ATOM   4516  CA  SER   304      11.131  39.283  39.909  1.00  0.00           C
ATOM   4517  HA  SER   304      10.341  39.473  40.635  1.00  0.00           H
ATOM   4518  CB  SER   304      10.626  39.564  38.517  1.00  0.00           C
ATOM   4519  HB2 SER   304       9.829  38.857  38.283  1.00  0.00           H
ATOM   4520  HB3 SER   304      10.021  40.470  38.505  1.00  0.00           H
ATOM   4521  OG  SER   304      11.665  39.676  37.546  1.00  0.00           O
ATOM   4522  HG  SER   304      11.474  39.052  36.843  1.00  0.00           H
ATOM   4523  C   SER   304      11.555  37.756  40.041  1.00  0.00           C
ATOM   4524  O   SER   304      10.836  36.855  39.652  1.00  0.00           O
ATOM   4525  N   PHE   305      12.597  37.602  40.840  1.00  0.00           N
ATOM   4526  H   PHE   305      12.992  38.448  41.225  1.00  0.00           H
ATOM   4527  CA  PHE   305      13.016  36.337  41.444  1.00  0.00           C
ATOM   4528  HA  PHE   305      13.134  35.586  40.663  1.00  0.00           H
ATOM   4529  CB  PHE   305      14.429  36.541  42.141  1.00  0.00           C
ATOM   4530  HB2 PHE   305      14.900  35.562  42.038  1.00  0.00           H
ATOM   4531  HB3 PHE   305      14.975  37.273  41.545  1.00  0.00           H
ATOM   4532  CG  PHE   305      14.398  36.905  43.552  1.00  0.00           C
ATOM   4533  CD1 PHE   305      14.480  38.160  44.054  1.00  0.00           C
ATOM   4534  HD1 PHE   305      14.583  38.970  43.348  1.00  0.00           H
ATOM   4535  CE1 PHE   305      14.316  38.405  45.404  1.00  0.00           C
ATOM   4536  HE1 PHE   305      14.347  39.389  45.846  1.00  0.00           H
ATOM   4537  CZ  PHE   305      14.178  37.325  46.308  1.00  0.00           C
ATOM   4538  HZ  PHE   305      13.994  37.566  47.344  1.00  0.00           H
ATOM   4539  CE2 PHE   305      14.107  36.033  45.804  1.00  0.00           C
ATOM   4540  HE2 PHE   305      14.000  35.219  46.507  1.00  0.00           H
ATOM   4541  CD2 PHE   305      14.306  35.814  44.415  1.00  0.00           C
ATOM   4542  HD2 PHE   305      14.307  34.795  44.057  1.00  0.00           H
ATOM   4543  C   PHE   305      11.941  35.657  42.270  1.00  0.00           C
ATOM   4544  O   PHE   305      11.099  36.335  42.912  1.00  0.00           O
ATOM   4545  N   SER   306      12.016  34.330  42.356  1.00  0.00           N
ATOM   4546  H   SER   306      12.595  33.827  41.699  1.00  0.00           H
ATOM   4547  CA  SER   306      11.022  33.592  43.133  1.00  0.00           C
ATOM   4548  HA  SER   306      10.883  34.263  43.980  1.00  0.00           H
ATOM   4549  CB  SER   306       9.710  33.276  42.331  1.00  0.00           C
ATOM   4550  HB2 SER   306       8.926  32.886  42.981  1.00  0.00           H
ATOM   4551  HB3 SER   306       9.391  34.255  41.971  1.00  0.00           H
ATOM   4552  OG  SER   306       9.906  32.391  41.225  1.00  0.00           O
ATOM   4553  HG  SER   306      10.297  32.866  40.488  1.00  0.00           H
ATOM   4554  C   SER   306      11.590  32.318  43.714  1.00  0.00           C
ATOM   4555  O   SER   306      11.033  31.840  44.691  1.00  0.00           O
ATOM   4556  N   VAL   307      12.623  31.725  43.130  1.00  0.00           N
ATOM   4557  H   VAL   307      13.085  32.115  42.320  1.00  0.00           H
ATOM   4558  CA  VAL   307      13.454  30.552  43.554  1.00  0.00           C
ATOM   4559  HA  VAL   307      12.931  30.037  44.360  1.00  0.00           H
ATOM   4560  CB  VAL   307      13.601  29.481  42.438  1.00  0.00           C
ATOM   4561  HB  VAL   307      14.129  29.874  41.569  1.00  0.00           H
ATOM   4562  CG1 VAL   307      14.341  28.258  42.923  1.00  0.00           C
ATOM   4563 HG11 VAL   307      13.903  27.795  43.807  1.00  0.00           H
ATOM   4564 HG12 VAL   307      14.228  27.527  42.120  1.00  0.00           H
ATOM   4565 HG13 VAL   307      15.365  28.572  43.126  1.00  0.00           H
ATOM   4566  CG2 VAL   307      12.224  29.004  41.987  1.00  0.00           C
ATOM   4567 HG21 VAL   307      11.627  28.510  42.755  1.00  0.00           H
ATOM   4568 HG22 VAL   307      11.655  29.904  41.756  1.00  0.00           H
ATOM   4569 HG23 VAL   307      12.252  28.327  41.133  1.00  0.00           H
ATOM   4570  C   VAL   307      14.822  31.141  44.010  1.00  0.00           C
ATOM   4571  O   VAL   307      15.395  32.163  43.543  1.00  0.00           O
ATOM   4572  N   LYS   308      15.388  30.402  45.051  1.00  0.00           N
ATOM   4573  H   LYS   308      14.886  29.626  45.458  1.00  0.00           H
ATOM   4574  CA  LYS   308      16.547  30.856  45.855  1.00  0.00           C
ATOM   4575  HA  LYS   308      17.294  31.297  45.194  1.00  0.00           H
ATOM   4576  CB  LYS   308      15.997  31.881  46.837  1.00  0.00           C
ATOM   4577  HB2 LYS   308      15.262  32.543  46.381  1.00  0.00           H
ATOM   4578  HB3 LYS   308      15.601  31.444  47.753  1.00  0.00           H
ATOM   4579  CG  LYS   308      17.228  32.818  47.250  1.00  0.00           C
ATOM   4580  HG2 LYS   308      17.882  32.293  47.947  1.00  0.00           H
ATOM   4581  HG3 LYS   308      17.764  32.984  46.317  1.00  0.00           H
ATOM   4582  CD  LYS   308      16.674  34.178  47.747  1.00  0.00           C
ATOM   4583  HD2 LYS   308      17.541  34.735  48.100  1.00  0.00           H
ATOM   4584  HD3 LYS   308      16.029  34.705  47.043  1.00  0.00           H
ATOM   4585  CE  LYS   308      15.679  33.956  49.015  1.00  0.00           C
ATOM   4586  HE2 LYS   308      15.135  34.880  49.212  1.00  0.00           H
ATOM   4587  HE3 LYS   308      14.848  33.334  48.678  1.00  0.00           H
ATOM   4588  NZ  LYS   308      16.246  33.389  50.259  1.00  0.00           N
ATOM   4589  HZ1 LYS   308      17.132  33.752  50.580  1.00  0.00           H
ATOM   4590  HZ2 LYS   308      15.646  33.475  51.067  1.00  0.00           H
ATOM   4591  HZ3 LYS   308      16.502  32.421  50.129  1.00  0.00           H
ATOM   4592  C   LYS   308      17.243  29.647  46.554  1.00  0.00           C
ATOM   4593  O   LYS   308      16.568  28.623  46.687  1.00  0.00           O
ATOM   4594  N   GLN   309      18.491  29.820  46.902  1.00  0.00           N
ATOM   4595  H   GLN   309      18.976  30.641  46.574  1.00  0.00           H
ATOM   4596  CA  GLN   309      19.296  28.715  47.599  1.00  0.00           C
ATOM   4597  HA  GLN   309      18.585  28.041  48.076  1.00  0.00           H
ATOM   4598  CB  GLN   309      20.026  27.905  46.492  1.00  0.00           C
ATOM   4599  HB2 GLN   309      19.354  27.805  45.639  1.00  0.00           H
ATOM   4600  HB3 GLN   309      20.854  28.521  46.144  1.00  0.00           H
ATOM   4601  CG  GLN   309      20.456  26.463  46.774  1.00  0.00           C
ATOM   4602  HG2 GLN   309      21.224  26.297  47.529  1.00  0.00           H
ATOM   4603  HG3 GLN   309      19.520  25.996  47.081  1.00  0.00           H
ATOM   4604  CD  GLN   309      21.011  25.626  45.554  1.00  0.00           C
ATOM   4605  OE1 GLN   309      20.958  25.961  44.435  1.00  0.00           O
ATOM   4606  NE2 GLN   309      21.524  24.437  45.884  1.00  0.00           N
ATOM   4607 HE21 GLN   309      21.428  24.190  46.859  1.00  0.00           H
ATOM   4608 HE22 GLN   309      22.168  23.903  45.320  1.00  0.00           H
ATOM   4609  C   GLN   309      20.355  29.328  48.537  1.00  0.00           C
ATOM   4610  O   GLN   309      21.087  30.270  48.115  1.00  0.00           O
ATOM   4611  N   ASP   310      20.480  28.779  49.706  1.00  0.00           N
ATOM   4612  H   ASP   310      19.790  28.066  49.893  1.00  0.00           H
ATOM   4613  CA  ASP   310      21.429  29.169  50.751  1.00  0.00           C
ATOM   4614  HA  ASP   310      21.623  30.208  50.483  1.00  0.00           H
ATOM   4615  CB  ASP   310      20.888  29.017  52.242  1.00  0.00           C
ATOM   4616  HB2 ASP   310      20.653  27.983  52.494  1.00  0.00           H
ATOM   4617  HB3 ASP   310      21.751  29.274  52.856  1.00  0.00           H
ATOM   4618  CG  ASP   310      19.748  30.014  52.652  1.00  0.00           C
ATOM   4619  OD1 ASP   310      19.216  30.757  51.830  1.00  0.00           O
ATOM   4620  OD2 ASP   310      19.551  30.095  53.883  1.00  0.00           O
ATOM   4621  C   ASP   310      22.699  28.349  50.534  1.00  0.00           C
ATOM   4622  O   ASP   310      22.636  27.119  50.347  1.00  0.00           O
ATOM   4623  N   ILE   311      23.897  29.014  50.574  1.00  0.00           N
ATOM   4624  H   ILE   311      23.874  29.954  50.941  1.00  0.00           H
ATOM   4625  CA  ILE   311      25.168  28.334  50.348  1.00  0.00           C
ATOM   4626  HA  ILE   311      24.981  27.308  50.030  1.00  0.00           H
ATOM   4627  CB  ILE   311      25.900  29.051  49.202  1.00  0.00           C
ATOM   4628  HB  ILE   311      26.305  29.978  49.609  1.00  0.00           H
ATOM   4629  CG2 ILE   311      27.216  28.201  48.874  1.00  0.00           C
ATOM   4630 HG21 ILE   311      27.013  27.198  48.499  1.00  0.00           H
ATOM   4631 HG22 ILE   311      27.701  28.585  47.977  1.00  0.00           H
ATOM   4632 HG23 ILE   311      27.880  28.264  49.736  1.00  0.00           H
ATOM   4633  CG1 ILE   311      25.043  29.333  47.940  1.00  0.00           C
ATOM   4634 HG12 ILE   311      24.383  30.151  48.228  1.00  0.00           H
ATOM   4635 HG13 ILE   311      25.624  29.787  47.136  1.00  0.00           H
ATOM   4636  CD1 ILE   311      24.256  28.191  47.408  1.00  0.00           C
ATOM   4637 HD11 ILE   311      25.058  27.462  47.287  1.00  0.00           H
ATOM   4638 HD12 ILE   311      23.458  27.815  48.049  1.00  0.00           H
ATOM   4639 HD13 ILE   311      23.853  28.425  46.423  1.00  0.00           H
ATOM   4640  C   ILE   311      26.007  28.265  51.554  1.00  0.00           C
ATOM   4641  O   ILE   311      26.499  27.185  51.819  1.00  0.00           O
ATOM   4642  N   VAL   312      26.041  29.380  52.326  1.00  0.00           N
ATOM   4643  H   VAL   312      25.650  30.218  51.919  1.00  0.00           H
ATOM   4644  CA  VAL   312      26.721  29.537  53.608  1.00  0.00           C
ATOM   4645  HA  VAL   312      26.896  28.602  54.141  1.00  0.00           H
ATOM   4646  CB  VAL   312      28.143  30.185  53.452  1.00  0.00           C
ATOM   4647  HB  VAL   312      27.988  31.150  52.969  1.00  0.00           H
ATOM   4648  CG1 VAL   312      28.853  30.506  54.755  1.00  0.00           C
ATOM   4649 HG11 VAL   312      28.915  29.654  55.434  1.00  0.00           H
ATOM   4650 HG12 VAL   312      29.876  30.869  54.663  1.00  0.00           H
ATOM   4651 HG13 VAL   312      28.299  31.295  55.263  1.00  0.00           H
ATOM   4652  CG2 VAL   312      29.063  29.333  52.582  1.00  0.00           C
ATOM   4653 HG21 VAL   312      28.508  28.989  51.709  1.00  0.00           H
ATOM   4654 HG22 VAL   312      29.813  29.993  52.145  1.00  0.00           H
ATOM   4655 HG23 VAL   312      29.530  28.523  53.142  1.00  0.00           H
ATOM   4656  C   VAL   312      25.894  30.284  54.668  1.00  0.00           C
ATOM   4657  O   VAL   312      25.336  31.338  54.410  1.00  0.00           O
ATOM   4658  N   ALA   313      25.856  29.772  55.955  1.00  0.00           N
ATOM   4659  H   ALA   313      26.489  29.033  56.223  1.00  0.00           H
ATOM   4660  CA  ALA   313      24.946  30.338  56.983  1.00  0.00           C
ATOM   4661  HA  ALA   313      23.991  30.624  56.542  1.00  0.00           H
ATOM   4662  CB  ALA   313      24.697  29.242  58.109  1.00  0.00           C
ATOM   4663  HB1 ALA   313      23.975  29.541  58.868  1.00  0.00           H
ATOM   4664  HB2 ALA   313      24.215  28.421  57.578  1.00  0.00           H
ATOM   4665  HB3 ALA   313      25.658  28.856  58.447  1.00  0.00           H
ATOM   4666  C   ALA   313      25.597  31.701  57.555  1.00  0.00           C
ATOM   4667  O   ALA   313      26.790  31.809  57.741  1.00  0.00           O
ATOM   4668  N   ILE   314      24.699  32.615  57.927  1.00  0.00           N
ATOM   4669  H   ILE   314      23.712  32.541  57.730  1.00  0.00           H
ATOM   4670  CA  ILE   314      25.102  33.925  58.523  1.00  0.00           C
ATOM   4671  HA  ILE   314      25.821  34.299  57.794  1.00  0.00           H
ATOM   4672  CB  ILE   314      23.871  34.889  58.622  1.00  0.00           C
ATOM   4673  HB  ILE   314      24.274  35.853  58.932  1.00  0.00           H
ATOM   4674  CG2 ILE   314      23.242  35.165  57.238  1.00  0.00           C
ATOM   4675 HG21 ILE   314      22.778  36.147  57.332  1.00  0.00           H
ATOM   4676 HG22 ILE   314      23.934  35.512  56.471  1.00  0.00           H
ATOM   4677 HG23 ILE   314      22.672  34.328  56.835  1.00  0.00           H
ATOM   4678  CG1 ILE   314      22.812  34.285  59.514  1.00  0.00           C
ATOM   4679 HG12 ILE   314      21.910  34.818  59.215  1.00  0.00           H
ATOM   4680 HG13 ILE   314      22.723  33.239  59.221  1.00  0.00           H
ATOM   4681  CD1 ILE   314      22.919  34.405  61.025  1.00  0.00           C
ATOM   4682 HD11 ILE   314      23.725  33.717  61.284  1.00  0.00           H
ATOM   4683 HD12 ILE   314      23.156  35.389  61.429  1.00  0.00           H
ATOM   4684 HD13 ILE   314      21.927  34.075  61.330  1.00  0.00           H
ATOM   4685  C   ILE   314      25.889  33.914  59.852  1.00  0.00           C
ATOM   4686  O   ILE   314      26.084  35.028  60.380  1.00  0.00           O
ATOM   4687  N   THR   315      26.499  32.819  60.290  1.00  0.00           N
ATOM   4688  H   THR   315      26.295  31.953  59.811  1.00  0.00           H
ATOM   4689  CA  THR   315      27.456  32.752  61.407  1.00  0.00           C
ATOM   4690  HA  THR   315      27.375  33.745  61.848  1.00  0.00           H
ATOM   4691  CB  THR   315      27.212  31.717  62.467  1.00  0.00           C
ATOM   4692  HB  THR   315      28.206  31.397  62.781  1.00  0.00           H
ATOM   4693  CG2 THR   315      26.311  32.244  63.614  1.00  0.00           C
ATOM   4694 HG21 THR   315      26.211  31.453  64.358  1.00  0.00           H
ATOM   4695 HG22 THR   315      26.827  32.973  64.239  1.00  0.00           H
ATOM   4696 HG23 THR   315      25.386  32.624  63.180  1.00  0.00           H
ATOM   4697  OG1 THR   315      26.611  30.617  61.907  1.00  0.00           O
ATOM   4698  HG1 THR   315      27.289  30.152  61.413  1.00  0.00           H
ATOM   4699  C   THR   315      28.846  32.557  60.827  1.00  0.00           C
ATOM   4700  O   THR   315      29.877  32.866  61.501  1.00  0.00           O
ATOM   4701  N   ASP   316      29.023  32.103  59.565  1.00  0.00           N
ATOM   4702  H   ASP   316      28.192  32.048  58.995  1.00  0.00           H
ATOM   4703  CA  ASP   316      30.274  32.190  58.843  1.00  0.00           C
ATOM   4704  HA  ASP   316      31.064  32.095  59.587  1.00  0.00           H
ATOM   4705  CB  ASP   316      30.433  31.053  57.798  1.00  0.00           C
ATOM   4706  HB2 ASP   316      29.588  31.066  57.109  1.00  0.00           H
ATOM   4707  HB3 ASP   316      31.367  31.241  57.267  1.00  0.00           H
ATOM   4708  CG  ASP   316      30.421  29.615  58.419  1.00  0.00           C
ATOM   4709  OD1 ASP   316      29.763  28.715  57.890  1.00  0.00           O
ATOM   4710  OD2 ASP   316      31.159  29.361  59.422  1.00  0.00           O
ATOM   4711  C   ASP   316      30.338  33.491  58.000  1.00  0.00           C
ATOM   4712  O   ASP   316      29.249  34.035  57.703  1.00  0.00           O
ATOM   4713  N   TRP   317      31.563  33.964  57.740  1.00  0.00           N
ATOM   4714  H   TRP   317      32.354  33.431  58.070  1.00  0.00           H
ATOM   4715  CA  TRP   317      31.863  35.150  56.976  1.00  0.00           C
ATOM   4716  HA  TRP   317      31.012  35.789  56.743  1.00  0.00           H
ATOM   4717  CB  TRP   317      32.822  36.071  57.836  1.00  0.00           C
ATOM   4718  HB2 TRP   317      33.757  35.558  58.067  1.00  0.00           H
ATOM   4719  HB3 TRP   317      33.090  36.894  57.175  1.00  0.00           H
ATOM   4720  CG  TRP   317      32.301  36.592  59.136  1.00  0.00           C
ATOM   4721  CD1 TRP   317      31.133  36.405  59.695  1.00  0.00           C
ATOM   4722  HD1 TRP   317      30.316  35.808  59.316  1.00  0.00           H
ATOM   4723  NE1 TRP   317      31.114  37.009  60.921  1.00  0.00           N
ATOM   4724  HE1 TRP   317      30.270  37.217  61.435  1.00  0.00           H
ATOM   4725  CE2 TRP   317      32.212  37.734  61.225  1.00  0.00           C
ATOM   4726  CZ2 TRP   317      32.688  38.500  62.262  1.00  0.00           C
ATOM   4727  HZ2 TRP   317      32.055  38.550  63.135  1.00  0.00           H
ATOM   4728  CH2 TRP   317      33.971  39.152  62.081  1.00  0.00           C
ATOM   4729  HH2 TRP   317      34.348  39.753  62.896  1.00  0.00           H
ATOM   4730  CZ3 TRP   317      34.662  39.046  60.890  1.00  0.00           C
ATOM   4731  HZ3 TRP   317      35.574  39.568  60.637  1.00  0.00           H
ATOM   4732  CE3 TRP   317      34.158  38.230  59.857  1.00  0.00           C
ATOM   4733  HE3 TRP   317      34.768  38.172  58.968  1.00  0.00           H
ATOM   4734  CD2 TRP   317      32.970  37.534  60.004  1.00  0.00           C
ATOM   4735  C   TRP   317      32.568  34.816  55.632  1.00  0.00           C
ATOM   4736  O   TRP   317      33.444  33.946  55.587  1.00  0.00           O
ATOM   4737  N   SER   318      32.194  35.559  54.571  1.00  0.00           N
ATOM   4738  H   SER   318      31.532  36.292  54.778  1.00  0.00           H
ATOM   4739  CA  SER   318      32.760  35.515  53.221  1.00  0.00           C
ATOM   4740  HA  SER   318      33.005  34.498  52.915  1.00  0.00           H
ATOM   4741  CB  SER   318      31.715  35.828  52.140  1.00  0.00           C
ATOM   4742  HB2 SER   318      32.190  35.724  51.165  1.00  0.00           H
ATOM   4743  HB3 SER   318      30.863  35.150  52.192  1.00  0.00           H
ATOM   4744  OG  SER   318      31.290  37.210  52.198  1.00  0.00           O
ATOM   4745  HG  SER   318      30.848  37.314  53.044  1.00  0.00           H
ATOM   4746  C   SER   318      34.041  36.323  53.055  1.00  0.00           C
ATOM   4747  O   SER   318      34.257  37.377  53.665  1.00  0.00           O
ATOM   4748  N   GLY   319      35.021  35.879  52.205  1.00  0.00           N
ATOM   4749  H   GLY   319      34.785  34.969  51.835  1.00  0.00           H
ATOM   4750  CA  GLY   319      36.205  36.561  51.732  1.00  0.00           C
ATOM   4751  HA2 GLY   319      36.327  37.504  52.265  1.00  0.00           H
ATOM   4752  HA3 GLY   319      37.080  35.941  51.927  1.00  0.00           H
ATOM   4753  C   GLY   319      35.997  36.965  50.290  1.00  0.00           C
ATOM   4754  O   GLY   319      35.004  37.544  49.887  1.00  0.00           O
ATOM   4755  N   TYR   320      36.968  36.521  49.514  1.00  0.00           N
ATOM   4756  H   TYR   320      37.804  36.213  49.990  1.00  0.00           H
ATOM   4757  CA  TYR   320      36.952  36.547  48.045  1.00  0.00           C
ATOM   4758  HA  TYR   320      36.545  37.504  47.718  1.00  0.00           H
ATOM   4759  CB  TYR   320      38.397  36.399  47.486  1.00  0.00           C
ATOM   4760  HB2 TYR   320      38.978  35.553  47.851  1.00  0.00           H
ATOM   4761  HB3 TYR   320      38.301  36.132  46.434  1.00  0.00           H
ATOM   4762  CG  TYR   320      39.166  37.712  47.596  1.00  0.00           C
ATOM   4763  CD1 TYR   320      39.467  38.263  48.850  1.00  0.00           C
ATOM   4764  HD1 TYR   320      39.080  37.852  49.771  1.00  0.00           H
ATOM   4765  CE1 TYR   320      40.071  39.498  48.952  1.00  0.00           C
ATOM   4766  HE1 TYR   320      40.094  40.055  49.877  1.00  0.00           H
ATOM   4767  CZ  TYR   320      40.484  40.228  47.822  1.00  0.00           C
ATOM   4768  OH  TYR   320      41.092  41.433  47.901  1.00  0.00           O
ATOM   4769  HH  TYR   320      41.263  41.802  47.032  1.00  0.00           H
ATOM   4770  CE2 TYR   320      40.315  39.617  46.579  1.00  0.00           C
ATOM   4771  HE2 TYR   320      40.750  40.061  45.696  1.00  0.00           H
ATOM   4772  CD2 TYR   320      39.641  38.367  46.430  1.00  0.00           C
ATOM   4773  HD2 TYR   320      39.483  37.950  45.447  1.00  0.00           H
ATOM   4774  C   TYR   320      35.968  35.446  47.558  1.00  0.00           C
ATOM   4775  O   TYR   320      35.445  34.653  48.297  1.00  0.00           O
ATOM   4776  N   SER   321      35.751  35.428  46.256  1.00  0.00           N
ATOM   4777  H   SER   321      36.261  36.081  45.677  1.00  0.00           H
ATOM   4778  CA  SER   321      34.897  34.500  45.472  1.00  0.00           C
ATOM   4779  HA  SER   321      35.142  33.460  45.686  1.00  0.00           H
ATOM   4780  CB  SER   321      33.438  34.706  45.891  1.00  0.00           C
ATOM   4781  HB2 SER   321      32.791  34.194  45.178  1.00  0.00           H
ATOM   4782  HB3 SER   321      33.259  34.419  46.927  1.00  0.00           H
ATOM   4783  OG  SER   321      33.072  36.101  45.779  1.00  0.00           O
ATOM   4784  HG  SER   321      32.947  36.402  46.682  1.00  0.00           H
ATOM   4785  C   SER   321      34.975  34.748  43.915  1.00  0.00           C
ATOM   4786  O   SER   321      35.491  35.790  43.516  1.00  0.00           O
ATOM   4787  N   GLY   322      34.284  33.922  43.083  1.00  0.00           N
ATOM   4788  H   GLY   322      33.721  33.168  43.446  1.00  0.00           H
ATOM   4789  CA  GLY   322      34.379  33.961  41.606  1.00  0.00           C
ATOM   4790  HA2 GLY   322      33.934  34.893  41.259  1.00  0.00           H
ATOM   4791  HA3 GLY   322      35.436  34.045  41.355  1.00  0.00           H
ATOM   4792  C   GLY   322      33.923  32.695  40.842  1.00  0.00           C
ATOM   4793  O   GLY   322      33.817  31.589  41.395  1.00  0.00           O
ATOM   4794  N   SER   323      33.616  32.958  39.573  1.00  0.00           N
ATOM   4795  H   SER   323      33.719  33.931  39.323  1.00  0.00           H
ATOM   4796  CA  SER   323      33.297  31.924  38.562  1.00  0.00           C
ATOM   4797  HA  SER   323      32.705  31.242  39.172  1.00  0.00           H
ATOM   4798  CB  SER   323      32.350  32.414  37.443  1.00  0.00           C
ATOM   4799  HB2 SER   323      32.092  31.555  36.824  1.00  0.00           H
ATOM   4800  HB3 SER   323      31.436  32.769  37.918  1.00  0.00           H
ATOM   4801  OG  SER   323      32.836  33.420  36.632  1.00  0.00           O
ATOM   4802  HG  SER   323      33.193  32.990  35.852  1.00  0.00           H
ATOM   4803  C   SER   323      34.527  31.129  38.047  1.00  0.00           C
ATOM   4804  O   SER   323      35.636  31.661  37.834  1.00  0.00           O
ATOM   4805  N   PHE   324      34.240  29.849  37.678  1.00  0.00           N
ATOM   4806  H   PHE   324      33.368  29.459  38.004  1.00  0.00           H
ATOM   4807  CA  PHE   324      34.955  28.932  36.839  1.00  0.00           C
ATOM   4808  HA  PHE   324      35.465  29.535  36.089  1.00  0.00           H
ATOM   4809  CB  PHE   324      36.050  28.261  37.679  1.00  0.00           C
ATOM   4810  HB2 PHE   324      36.850  27.758  37.134  1.00  0.00           H
ATOM   4811  HB3 PHE   324      36.567  29.062  38.207  1.00  0.00           H
ATOM   4812  CG  PHE   324      35.561  27.127  38.626  1.00  0.00           C
ATOM   4813  CD1 PHE   324      35.072  27.303  39.950  1.00  0.00           C
ATOM   4814  HD1 PHE   324      35.008  28.272  40.424  1.00  0.00           H
ATOM   4815  CE1 PHE   324      34.662  26.202  40.698  1.00  0.00           C
ATOM   4816  HE1 PHE   324      34.371  26.414  41.717  1.00  0.00           H
ATOM   4817  CZ  PHE   324      34.743  24.947  40.254  1.00  0.00           C
ATOM   4818  HZ  PHE   324      34.372  24.159  40.891  1.00  0.00           H
ATOM   4819  CE2 PHE   324      35.231  24.711  38.958  1.00  0.00           C
ATOM   4820  HE2 PHE   324      35.263  23.682  38.630  1.00  0.00           H
ATOM   4821  CD2 PHE   324      35.647  25.767  38.111  1.00  0.00           C
ATOM   4822  HD2 PHE   324      35.981  25.486  37.123  1.00  0.00           H
ATOM   4823  C   PHE   324      33.929  27.999  36.136  1.00  0.00           C
ATOM   4824  O   PHE   324      32.743  27.936  36.540  1.00  0.00           O
ATOM   4825  N   VAL   325      34.412  27.362  35.039  1.00  0.00           N
ATOM   4826  H   VAL   325      35.393  27.474  34.827  1.00  0.00           H
ATOM   4827  CA  VAL   325      33.622  26.446  34.212  1.00  0.00           C
ATOM   4828  HA  VAL   325      32.716  26.178  34.757  1.00  0.00           H
ATOM   4829  CB  VAL   325      33.187  27.119  32.916  1.00  0.00           C
ATOM   4830  HB  VAL   325      32.325  26.565  32.545  1.00  0.00           H
ATOM   4831  CG1 VAL   325      32.686  28.547  33.044  1.00  0.00           C
ATOM   4832 HG11 VAL   325      31.989  28.612  33.879  1.00  0.00           H
ATOM   4833 HG12 VAL   325      33.486  29.283  33.119  1.00  0.00           H
ATOM   4834 HG13 VAL   325      32.103  28.761  32.148  1.00  0.00           H
ATOM   4835  CG2 VAL   325      34.275  27.173  31.757  1.00  0.00           C
ATOM   4836 HG21 VAL   325      35.001  27.948  32.007  1.00  0.00           H
ATOM   4837 HG22 VAL   325      34.562  26.133  31.606  1.00  0.00           H
ATOM   4838 HG23 VAL   325      33.814  27.475  30.817  1.00  0.00           H
ATOM   4839  C   VAL   325      34.295  25.118  34.111  1.00  0.00           C
ATOM   4840  O   VAL   325      35.542  25.044  34.092  1.00  0.00           O
ATOM   4841  N   GLN   326      33.467  24.032  34.036  1.00  0.00           N
ATOM   4842  H   GLN   326      32.465  24.143  33.985  1.00  0.00           H
ATOM   4843  CA  GLN   326      33.984  22.699  33.700  1.00  0.00           C
ATOM   4844  HA  GLN   326      35.073  22.674  33.651  1.00  0.00           H
ATOM   4845  CB  GLN   326      33.634  21.732  34.880  1.00  0.00           C
ATOM   4846  HB2 GLN   326      32.555  21.695  35.026  1.00  0.00           H
ATOM   4847  HB3 GLN   326      34.042  20.756  34.616  1.00  0.00           H
ATOM   4848  CG  GLN   326      34.287  22.165  36.232  1.00  0.00           C
ATOM   4849  HG2 GLN   326      35.353  22.235  36.016  1.00  0.00           H
ATOM   4850  HG3 GLN   326      34.020  23.148  36.621  1.00  0.00           H
ATOM   4851  CD  GLN   326      34.069  21.142  37.345  1.00  0.00           C
ATOM   4852  OE1 GLN   326      33.080  20.393  37.300  1.00  0.00           O
ATOM   4853  NE2 GLN   326      34.964  20.888  38.271  1.00  0.00           N
ATOM   4854 HE21 GLN   326      35.874  21.325  38.292  1.00  0.00           H
ATOM   4855 HE22 GLN   326      34.635  20.198  38.931  1.00  0.00           H
ATOM   4856  C   GLN   326      33.465  22.113  32.395  1.00  0.00           C
ATOM   4857  O   GLN   326      32.254  22.228  32.025  1.00  0.00           O
ATOM   4858  N   HID   327      34.377  21.648  31.494  1.00  0.00           N
ATOM   4859  H   HID   327      35.345  21.798  31.738  1.00  0.00           H
ATOM   4860  CA  HID   327      34.075  21.356  30.097  1.00  0.00           C
ATOM   4861  HA  HID   327      33.437  22.179  29.779  1.00  0.00           H
ATOM   4862  CB  HID   327      35.274  21.431  29.174  1.00  0.00           C
ATOM   4863  HB2 HID   327      36.126  21.084  29.757  1.00  0.00           H
ATOM   4864  HB3 HID   327      35.168  20.786  28.302  1.00  0.00           H
ATOM   4865  CG  HID   327      35.615  22.781  28.666  1.00  0.00           C
ATOM   4866  ND1 HID   327      36.095  22.996  27.354  1.00  0.00           N
ATOM   4867  HD1 HID   327      36.519  22.308  26.749  1.00  0.00           H
ATOM   4868  CE1 HID   327      36.181  24.354  27.150  1.00  0.00           C
ATOM   4869  HE1 HID   327      36.542  24.724  26.202  1.00  0.00           H
ATOM   4870  NE2 HID   327      35.630  25.017  28.210  1.00  0.00           N
ATOM   4871  CD2 HID   327      35.389  24.021  29.218  1.00  0.00           C
ATOM   4872  HD2 HID   327      35.037  24.104  30.236  1.00  0.00           H
ATOM   4873  C   HID   327      33.372  19.938  29.752  1.00  0.00           C
ATOM   4874  O   HID   327      33.776  18.896  30.300  1.00  0.00           O
ATOM   4875  N   PRO   328      32.387  19.886  28.831  1.00  0.00           N
ATOM   4876  CD  PRO   328      32.051  20.938  27.933  1.00  0.00           C
ATOM   4877  HD2 PRO   328      32.924  21.510  27.617  1.00  0.00           H
ATOM   4878  HD3 PRO   328      31.182  21.513  28.250  1.00  0.00           H
ATOM   4879  CG  PRO   328      31.578  20.368  26.614  1.00  0.00           C
ATOM   4880  HG2 PRO   328      32.315  20.214  25.826  1.00  0.00           H
ATOM   4881  HG3 PRO   328      30.716  20.887  26.193  1.00  0.00           H
ATOM   4882  CB  PRO   328      31.022  19.014  27.041  1.00  0.00           C
ATOM   4883  HB2 PRO   328      31.123  18.310  26.216  1.00  0.00           H
ATOM   4884  HB3 PRO   328      30.008  19.200  27.392  1.00  0.00           H
ATOM   4885  CA  PRO   328      31.799  18.632  28.356  1.00  0.00           C
ATOM   4886  HA  PRO   328      30.989  18.309  29.011  1.00  0.00           H
ATOM   4887  C   PRO   328      32.659  17.409  27.913  1.00  0.00           C
ATOM   4888  O   PRO   328      32.133  16.353  28.088  1.00  0.00           O
ATOM   4889  N   GLU   329      33.887  17.588  27.374  1.00  0.00           N
ATOM   4890  H   GLU   329      34.133  18.568  27.345  1.00  0.00           H
ATOM   4891  CA  GLU   329      34.955  16.591  27.173  1.00  0.00           C
ATOM   4892  HA  GLU   329      34.514  15.701  26.722  1.00  0.00           H
ATOM   4893  CB  GLU   329      35.979  17.075  26.165  1.00  0.00           C
ATOM   4894  HB2 GLU   329      36.759  16.318  26.089  1.00  0.00           H
ATOM   4895  HB3 GLU   329      35.491  17.231  25.203  1.00  0.00           H
ATOM   4896  CG  GLU   329      36.752  18.363  26.651  1.00  0.00           C
ATOM   4897  HG2 GLU   329      36.576  18.529  27.714  1.00  0.00           H
ATOM   4898  HG3 GLU   329      37.827  18.315  26.479  1.00  0.00           H
ATOM   4899  CD  GLU   329      36.200  19.631  26.059  1.00  0.00           C
ATOM   4900  OE1 GLU   329      34.960  19.759  25.933  1.00  0.00           O
ATOM   4901  OE2 GLU   329      37.061  20.516  25.837  1.00  0.00           O
ATOM   4902  C   GLU   329      35.574  16.032  28.417  1.00  0.00           C
ATOM   4903  O   GLU   329      36.179  14.945  28.339  1.00  0.00           O
ATOM   4904  N   LEU   330      35.332  16.655  29.609  1.00  0.00           N
ATOM   4905  H   LEU   330      34.739  17.472  29.612  1.00  0.00           H
ATOM   4906  CA  LEU   330      35.576  15.985  30.842  1.00  0.00           C
ATOM   4907  HA  LEU   330      36.296  15.169  30.798  1.00  0.00           H
ATOM   4908  CB  LEU   330      36.250  17.035  31.766  1.00  0.00           C
ATOM   4909  HB2 LEU   330      37.155  17.453  31.326  1.00  0.00           H
ATOM   4910  HB3 LEU   330      35.545  17.865  31.738  1.00  0.00           H
ATOM   4911  CG  LEU   330      36.681  16.635  33.180  1.00  0.00           C
ATOM   4912  HG  LEU   330      35.831  16.391  33.818  1.00  0.00           H
ATOM   4913  CD1 LEU   330      37.596  15.394  33.175  1.00  0.00           C
ATOM   4914 HD11 LEU   330      38.424  15.605  32.498  1.00  0.00           H
ATOM   4915 HD12 LEU   330      37.980  15.195  34.175  1.00  0.00           H
ATOM   4916 HD13 LEU   330      37.125  14.470  32.839  1.00  0.00           H
ATOM   4917  CD2 LEU   330      37.483  17.740  33.855  1.00  0.00           C
ATOM   4918 HD21 LEU   330      38.018  17.349  34.720  1.00  0.00           H
ATOM   4919 HD22 LEU   330      38.293  18.146  33.249  1.00  0.00           H
ATOM   4920 HD23 LEU   330      36.757  18.472  34.206  1.00  0.00           H
ATOM   4921  C   LEU   330      34.342  15.414  31.537  1.00  0.00           C
ATOM   4922  O   LEU   330      34.377  14.267  32.040  1.00  0.00           O
ATOM   4923  N   THR   331      33.258  16.159  31.588  1.00  0.00           N
ATOM   4924  H   THR   331      33.260  17.058  31.128  1.00  0.00           H
ATOM   4925  CA  THR   331      32.033  15.850  32.346  1.00  0.00           C
ATOM   4926  HA  THR   331      32.334  15.570  33.356  1.00  0.00           H
ATOM   4927  CB  THR   331      31.170  17.095  32.610  1.00  0.00           C
ATOM   4928  HB  THR   331      30.331  16.839  33.257  1.00  0.00           H
ATOM   4929  CG2 THR   331      32.001  18.217  33.262  1.00  0.00           C
ATOM   4930 HG21 THR   331      31.410  19.122  33.404  1.00  0.00           H
ATOM   4931 HG22 THR   331      32.271  17.903  34.271  1.00  0.00           H
ATOM   4932 HG23 THR   331      32.841  18.520  32.636  1.00  0.00           H
ATOM   4933  OG1 THR   331      30.821  17.456  31.364  1.00  0.00           O
ATOM   4934  HG1 THR   331      30.791  18.410  31.264  1.00  0.00           H
ATOM   4935  C   THR   331      31.106  14.800  31.820  1.00  0.00           C
ATOM   4936  O   THR   331      30.188  14.343  32.525  1.00  0.00           O
ATOM   4937  N   GLY   332      31.221  14.328  30.541  1.00  0.00           N
ATOM   4938  H   GLY   332      31.980  14.589  29.929  1.00  0.00           H
ATOM   4939  CA  GLY   332      30.186  13.452  29.903  1.00  0.00           C
ATOM   4940  HA2 GLY   332      30.741  12.931  29.123  1.00  0.00           H
ATOM   4941  HA3 GLY   332      29.762  12.697  30.566  1.00  0.00           H
ATOM   4942  C   GLY   332      29.070  14.168  29.107  1.00  0.00           C
ATOM   4943  O   GLY   332      28.216  13.428  28.509  1.00  0.00           O
ATOM   4944  N   LEU   333      28.921  15.519  29.224  1.00  0.00           N
ATOM   4945  H   LEU   333      29.611  16.009  29.775  1.00  0.00           H
ATOM   4946  CA  LEU   333      27.811  16.333  28.787  1.00  0.00           C
ATOM   4947  HA  LEU   333      26.860  15.801  28.811  1.00  0.00           H
ATOM   4948  CB  LEU   333      27.776  17.616  29.712  1.00  0.00           C
ATOM   4949  HB2 LEU   333      28.638  18.250  29.502  1.00  0.00           H
ATOM   4950  HB3 LEU   333      26.835  18.134  29.528  1.00  0.00           H
ATOM   4951  CG  LEU   333      27.628  17.177  31.202  1.00  0.00           C
ATOM   4952  HG  LEU   333      28.502  16.632  31.559  1.00  0.00           H
ATOM   4953  CD1 LEU   333      27.340  18.479  32.033  1.00  0.00           C
ATOM   4954 HD11 LEU   333      28.030  19.267  31.731  1.00  0.00           H
ATOM   4955 HD12 LEU   333      26.341  18.833  31.784  1.00  0.00           H
ATOM   4956 HD13 LEU   333      27.489  18.334  33.104  1.00  0.00           H
ATOM   4957  CD2 LEU   333      26.519  16.253  31.608  1.00  0.00           C
ATOM   4958 HD21 LEU   333      26.763  15.353  31.045  1.00  0.00           H
ATOM   4959 HD22 LEU   333      26.301  16.250  32.676  1.00  0.00           H
ATOM   4960 HD23 LEU   333      25.608  16.564  31.096  1.00  0.00           H
ATOM   4961  C   LEU   333      27.975  16.817  27.292  1.00  0.00           C
ATOM   4962  O   LEU   333      29.030  16.697  26.699  1.00  0.00           O
ATOM   4963  N   ASP   334      26.873  17.353  26.776  1.00  0.00           N
ATOM   4964  H   ASP   334      26.098  17.239  27.412  1.00  0.00           H
ATOM   4965  CA  ASP   334      26.738  18.185  25.567  1.00  0.00           C
ATOM   4966  HA  ASP   334      27.486  17.972  24.803  1.00  0.00           H
ATOM   4967  CB  ASP   334      25.349  17.780  25.026  1.00  0.00           C
ATOM   4968  HB2 ASP   334      25.237  18.195  24.024  1.00  0.00           H
ATOM   4969  HB3 ASP   334      25.293  16.702  24.877  1.00  0.00           H
ATOM   4970  CG  ASP   334      24.136  18.299  25.855  1.00  0.00           C
ATOM   4971  OD1 ASP   334      23.269  19.051  25.334  1.00  0.00           O
ATOM   4972  OD2 ASP   334      24.070  18.067  27.064  1.00  0.00           O
ATOM   4973  C   ASP   334      26.880  19.726  25.916  1.00  0.00           C
ATOM   4974  O   ASP   334      26.534  20.512  25.047  1.00  0.00           O
ATOM   4975  N   CYX   335      27.313  20.175  27.094  1.00  0.00           N
ATOM   4976  H   CYX   335      27.418  19.410  27.743  1.00  0.00           H
ATOM   4977  CA  CYX   335      27.178  21.497  27.584  1.00  0.00           C
ATOM   4978  HA  CYX   335      27.262  22.114  26.689  1.00  0.00           H
ATOM   4979  CB  CYX   335      25.786  21.717  28.230  1.00  0.00           C
ATOM   4980  HB2 CYX   335      25.772  22.768  28.520  1.00  0.00           H
ATOM   4981  HB3 CYX   335      24.978  21.635  27.501  1.00  0.00           H
ATOM   4982  SG  CYX   335      25.422  20.711  29.695  1.00  0.00           S
ATOM   4983  C   CYX   335      28.293  21.857  28.552  1.00  0.00           C
ATOM   4984  O   CYX   335      28.860  20.964  29.218  1.00  0.00           O
ATOM   4985  N   ILE   336      28.665  23.153  28.682  1.00  0.00           N
ATOM   4986  H   ILE   336      28.108  23.867  28.235  1.00  0.00           H
ATOM   4987  CA  ILE   336      29.634  23.672  29.723  1.00  0.00           C
ATOM   4988  HA  ILE   336      30.393  22.901  29.860  1.00  0.00           H
ATOM   4989  CB  ILE   336      30.192  24.989  29.241  1.00  0.00           C
ATOM   4990  HB  ILE   336      29.426  25.710  28.954  1.00  0.00           H
ATOM   4991  CG2 ILE   336      31.025  25.611  30.363  1.00  0.00           C
ATOM   4992 HG21 ILE   336      31.497  26.530  30.016  1.00  0.00           H
ATOM   4993 HG22 ILE   336      30.452  25.806  31.270  1.00  0.00           H
ATOM   4994 HG23 ILE   336      31.860  24.988  30.679  1.00  0.00           H
ATOM   4995  CG1 ILE   336      30.886  24.706  27.940  1.00  0.00           C
ATOM   4996 HG12 ILE   336      31.524  23.826  28.016  1.00  0.00           H
ATOM   4997 HG13 ILE   336      30.071  24.487  27.251  1.00  0.00           H
ATOM   4998  CD1 ILE   336      31.602  25.939  27.268  1.00  0.00           C
ATOM   4999 HD11 ILE   336      32.048  25.539  26.356  1.00  0.00           H
ATOM   5000 HD12 ILE   336      30.920  26.767  27.080  1.00  0.00           H
ATOM   5001 HD13 ILE   336      32.443  26.344  27.831  1.00  0.00           H
ATOM   5002  C   ILE   336      28.906  23.820  31.071  1.00  0.00           C
ATOM   5003  O   ILE   336      28.008  24.686  31.273  1.00  0.00           O
ATOM   5004  N   ARG   337      29.372  23.008  32.071  1.00  0.00           N
ATOM   5005  H   ARG   337      30.033  22.254  31.956  1.00  0.00           H
ATOM   5006  CA  ARG   337      28.990  23.112  33.481  1.00  0.00           C
ATOM   5007  HA  ARG   337      27.903  23.148  33.402  1.00  0.00           H
ATOM   5008  CB  ARG   337      29.398  21.878  34.233  1.00  0.00           C
ATOM   5009  HB2 ARG   337      28.825  21.004  33.924  1.00  0.00           H
ATOM   5010  HB3 ARG   337      30.388  21.677  33.826  1.00  0.00           H
ATOM   5011  CG  ARG   337      29.325  21.916  35.722  1.00  0.00           C
ATOM   5012  HG2 ARG   337      30.192  22.514  36.004  1.00  0.00           H
ATOM   5013  HG3 ARG   337      28.416  22.453  35.993  1.00  0.00           H
ATOM   5014  CD  ARG   337      29.392  20.588  36.344  1.00  0.00           C
ATOM   5015  HD2 ARG   337      30.297  20.146  35.930  1.00  0.00           H
ATOM   5016  HD3 ARG   337      29.605  20.720  37.406  1.00  0.00           H
ATOM   5017  NE  ARG   337      28.197  19.670  36.072  1.00  0.00           N
ATOM   5018  HE  ARG   337      27.338  20.151  35.846  1.00  0.00           H
ATOM   5019  CZ  ARG   337      28.046  18.378  36.203  1.00  0.00           C
ATOM   5020  NH1 ARG   337      28.992  17.619  36.594  1.00  0.00           N
ATOM   5021 HH11 ARG   337      29.764  18.047  37.085  1.00  0.00           H
ATOM   5022 HH12 ARG   337      29.048  16.651  36.310  1.00  0.00           H
ATOM   5023  NH2 ARG   337      26.845  17.892  35.978  1.00  0.00           N
ATOM   5024 HH21 ARG   337      26.012  18.458  36.053  1.00  0.00           H
ATOM   5025 HH22 ARG   337      26.795  16.883  35.973  1.00  0.00           H
ATOM   5026  C   ARG   337      29.494  24.455  34.123  1.00  0.00           C
ATOM   5027  O   ARG   337      30.728  24.702  34.041  1.00  0.00           O
ATOM   5028  N   PRO   338      28.526  25.282  34.605  1.00  0.00           N
ATOM   5029  CD  PRO   338      27.106  25.070  34.606  1.00  0.00           C
ATOM   5030  HD2 PRO   338      26.875  24.044  34.893  1.00  0.00           H
ATOM   5031  HD3 PRO   338      26.624  25.269  33.649  1.00  0.00           H
ATOM   5032  CG  PRO   338      26.532  26.174  35.555  1.00  0.00           C
ATOM   5033  HG2 PRO   338      26.493  25.716  36.544  1.00  0.00           H
ATOM   5034  HG3 PRO   338      25.540  26.517  35.263  1.00  0.00           H
ATOM   5035  CB  PRO   338      27.577  27.312  35.415  1.00  0.00           C
ATOM   5036  HB2 PRO   338      27.469  28.062  36.199  1.00  0.00           H
ATOM   5037  HB3 PRO   338      27.525  27.761  34.422  1.00  0.00           H
ATOM   5038  CA  PRO   338      28.835  26.398  35.434  1.00  0.00           C
ATOM   5039  HA  PRO   338      29.673  26.957  35.017  1.00  0.00           H
ATOM   5040  C   PRO   338      29.249  25.990  36.836  1.00  0.00           C
ATOM   5041  O   PRO   338      28.660  25.050  37.448  1.00  0.00           O
ATOM   5042  N   CYX   339      30.286  26.652  37.425  1.00  0.00           N
ATOM   5043  H   CYX   339      30.827  27.223  36.792  1.00  0.00           H
ATOM   5044  CA  CYX   339      30.777  26.516  38.765  1.00  0.00           C
ATOM   5045  HA  CYX   339      29.924  26.098  39.297  1.00  0.00           H
ATOM   5046  CB  CYX   339      31.999  25.556  38.793  1.00  0.00           C
ATOM   5047  HB2 CYX   339      32.792  26.133  38.317  1.00  0.00           H
[truncated: 55,806 more chars]
