# Supplementary material for: Worth the Weight: Sub-Pocket EXplorer (SubPEx), a Weighted Ensemble Method to Enhance Binding-Pocket Conformational Sampling
Source: J Chem Theory Comput. 2023 Aug 16;19(17):5677–89. doi: 10.1021/acs.jctc.3c00478 (PMC10500992; doi:10.1021/acs.jctc.3c00478)
Supplement: Supplementary file 2 — ct3c00478_si_002.zip [file ct3c00478_si_002.zip › clustered_structures/NA/brute-force/rep.c23.aligned.pdb]

HELIX    1   1 SER     23  SER     28  1                                   6
HELIX    2   2 ASP    117  GLY    119  1                                   3
HELIX    3   3 PRO    328  THR    331  1                                   4
SHEET    1   1 1 GLY    14  LYS    20  0
SHEET    2   2 1 PHE    39  CYX    42  0
SHEET    3   3 1 CYX    47  THR    53  0
SHEET    4   4 1 THR    75  PRO    80  0
SHEET    5   5 1 ARG    91  VAL    95  0
SHEET    6   6 1 SER    98  HIE   103  0
SHEET    7   7 1 TRP   108  SER   114  0
SHEET    8   8 1 VAL   121  TYR   126  0
SHEET    9   9 1 ILE   129  LYS   135  0
SHEET   10  10 1 ALA   150  VAL   152  0
SHEET   11  11 1 SER   155  ASP   162  0
SHEET   12  12 1 SER   170  GLU   177  0
SHEET   13  13 1 LYS   180  LEU   187  0
SHEET   14  14 1 SER   198  PRO   201  0
SHEET   15  15 1 ILE   206  VAL   209  0
SHEET   16  16 1 ARG   219  PHE   224  0
SHEET   17  17 1 TYR   230  ILE   235  0
SHEET   18  18 1 PHE   269  TYR   271  0
SHEET   19  19 1 GLY   274  ARG   279  0
SHEET   20  20 1 PHE   289  ASP   294  0
SHEET   21  21 1 VAL   307  VAL   312  0
SHEET   22  22 1 SER   321  GLN   326  0
SHEET   23  23 1 ARG   337  GLU   343  0
SHEET   24  24 1 SER   360  VAL   366  0
CRYST1  151.942  145.803  152.464   7.18   3.49   7.39               1
ATOM      1  N   VAL     1      44.349  17.864  24.308  1.00  0.00           N
ATOM      2  H1  VAL     1      45.008  18.361  24.890  1.00  0.00           H
ATOM      3  H2  VAL     1      43.547  17.520  24.818  1.00  0.00           H
ATOM      4  H3  VAL     1      44.843  16.992  24.187  1.00  0.00           H
ATOM      5  CA  VAL     1      43.864  18.493  23.099  1.00  0.00           C
ATOM      6  HA  VAL     1      44.629  18.553  22.324  1.00  0.00           H
ATOM      7  CB  VAL     1      42.648  17.738  22.518  1.00  0.00           C
ATOM      8  HB  VAL     1      41.870  17.600  23.269  1.00  0.00           H
ATOM      9  CG1 VAL     1      41.848  18.403  21.401  1.00  0.00           C
ATOM     10 HG11 VAL     1      42.468  18.612  20.529  1.00  0.00           H
ATOM     11 HG12 VAL     1      40.950  17.890  21.058  1.00  0.00           H
ATOM     12 HG13 VAL     1      41.500  19.388  21.712  1.00  0.00           H
ATOM     13  CG2 VAL     1      43.197  16.403  22.002  1.00  0.00           C
ATOM     14 HG21 VAL     1      44.141  16.546  21.475  1.00  0.00           H
ATOM     15 HG22 VAL     1      43.405  15.675  22.786  1.00  0.00           H
ATOM     16 HG23 VAL     1      42.527  16.005  21.241  1.00  0.00           H
ATOM     17  C   VAL     1      43.483  19.948  23.316  1.00  0.00           C
ATOM     18  O   VAL     1      42.886  20.321  24.286  1.00  0.00           O
ATOM     19  N   LYS     2      43.782  20.778  22.358  1.00  0.00           N
ATOM     20  H   LYS     2      44.308  20.433  21.569  1.00  0.00           H
ATOM     21  CA  LYS     2      43.477  22.213  22.416  1.00  0.00           C
ATOM     22  HA  LYS     2      43.889  22.483  23.388  1.00  0.00           H
ATOM     23  CB  LYS     2      44.215  22.987  21.299  1.00  0.00           C
ATOM     24  HB2 LYS     2      45.280  22.752  21.274  1.00  0.00           H
ATOM     25  HB3 LYS     2      43.800  22.790  20.310  1.00  0.00           H
ATOM     26  CG  LYS     2      44.132  24.566  21.456  1.00  0.00           C
ATOM     27  HG2 LYS     2      43.081  24.850  21.508  1.00  0.00           H
ATOM     28  HG3 LYS     2      44.702  24.758  22.366  1.00  0.00           H
ATOM     29  CD  LYS     2      44.799  25.370  20.307  1.00  0.00           C
ATOM     30  HD2 LYS     2      44.478  24.972  19.344  1.00  0.00           H
ATOM     31  HD3 LYS     2      44.411  26.385  20.393  1.00  0.00           H
ATOM     32  CE  LYS     2      46.276  25.346  20.196  1.00  0.00           C
ATOM     33  HE2 LYS     2      46.719  25.408  21.190  1.00  0.00           H
ATOM     34  HE3 LYS     2      46.695  24.485  19.677  1.00  0.00           H
ATOM     35  NZ  LYS     2      46.721  26.589  19.518  1.00  0.00           N
ATOM     36  HZ1 LYS     2      46.536  27.421  20.059  1.00  0.00           H
ATOM     37  HZ2 LYS     2      47.691  26.562  19.235  1.00  0.00           H
ATOM     38  HZ3 LYS     2      46.132  26.761  18.717  1.00  0.00           H
ATOM     39  C   LYS     2      41.971  22.555  22.568  1.00  0.00           C
ATOM     40  O   LYS     2      41.159  22.170  21.756  1.00  0.00           O
ATOM     41  N   LEU     3      41.597  23.300  23.588  1.00  0.00           N
ATOM     42  H   LEU     3      42.393  23.668  24.089  1.00  0.00           H
ATOM     43  CA  LEU     3      40.169  23.613  23.967  1.00  0.00           C
ATOM     44  HA  LEU     3      39.645  22.659  24.013  1.00  0.00           H
ATOM     45  CB  LEU     3      40.338  24.373  25.296  1.00  0.00           C
ATOM     46  HB2 LEU     3      40.760  23.683  26.027  1.00  0.00           H
ATOM     47  HB3 LEU     3      41.084  25.168  25.334  1.00  0.00           H
ATOM     48  CG  LEU     3      39.008  25.054  25.880  1.00  0.00           C
ATOM     49  HG  LEU     3      38.141  24.426  25.679  1.00  0.00           H
ATOM     50  CD1 LEU     3      39.197  24.980  27.430  1.00  0.00           C
ATOM     51 HD11 LEU     3      40.085  25.488  27.808  1.00  0.00           H
ATOM     52 HD12 LEU     3      38.358  25.367  28.007  1.00  0.00           H
ATOM     53 HD13 LEU     3      39.312  23.916  27.638  1.00  0.00           H
ATOM     54  CD2 LEU     3      38.896  26.559  25.502  1.00  0.00           C
ATOM     55 HD21 LEU     3      38.878  26.683  24.419  1.00  0.00           H
ATOM     56 HD22 LEU     3      37.910  26.669  25.955  1.00  0.00           H
ATOM     57 HD23 LEU     3      39.644  27.187  25.987  1.00  0.00           H
ATOM     58  C   LEU     3      39.422  24.325  22.857  1.00  0.00           C
ATOM     59  O   LEU     3      40.019  25.187  22.147  1.00  0.00           O
ATOM     60  N   ALA     4      38.102  24.068  22.829  1.00  0.00           N
ATOM     61  H   ALA     4      37.715  23.398  23.478  1.00  0.00           H
ATOM     62  CA  ALA     4      37.125  24.802  22.016  1.00  0.00           C
ATOM     63  HA  ALA     4      37.535  25.244  21.108  1.00  0.00           H
ATOM     64  CB  ALA     4      36.082  23.752  21.632  1.00  0.00           C
ATOM     65  HB1 ALA     4      35.230  24.260  21.179  1.00  0.00           H
ATOM     66  HB2 ALA     4      36.573  23.053  20.955  1.00  0.00           H
ATOM     67  HB3 ALA     4      35.734  23.243  22.530  1.00  0.00           H
ATOM     68  C   ALA     4      36.539  25.897  22.907  1.00  0.00           C
ATOM     69  O   ALA     4      36.763  27.007  22.511  1.00  0.00           O
ATOM     70  N   GLY     5      35.827  25.599  23.999  1.00  0.00           N
ATOM     71  H   GLY     5      35.613  24.635  24.212  1.00  0.00           H
ATOM     72  CA  GLY     5      35.339  26.761  24.809  1.00  0.00           C
ATOM     73  HA2 GLY     5      34.881  26.361  25.715  1.00  0.00           H
ATOM     74  HA3 GLY     5      36.050  27.544  25.067  1.00  0.00           H
ATOM     75  C   GLY     5      34.167  27.561  24.248  1.00  0.00           C
ATOM     76  O   GLY     5      33.700  28.446  24.883  1.00  0.00           O
ATOM     77  N   ASN     6      33.619  27.123  23.075  1.00  0.00           N
ATOM     78  H   ASN     6      33.985  26.259  22.702  1.00  0.00           H
ATOM     79  CA  ASN     6      32.538  27.858  22.367  1.00  0.00           C
ATOM     80  HA  ASN     6      32.547  28.899  22.693  1.00  0.00           H
ATOM     81  CB  ASN     6      32.758  27.696  20.847  1.00  0.00           C
ATOM     82  HB2 ASN     6      32.606  26.689  20.459  1.00  0.00           H
ATOM     83  HB3 ASN     6      32.015  28.204  20.232  1.00  0.00           H
ATOM     84  CG  ASN     6      34.086  28.181  20.290  1.00  0.00           C
ATOM     85  OD1 ASN     6      34.470  29.306  20.466  1.00  0.00           O
ATOM     86  ND2 ASN     6      34.783  27.374  19.594  1.00  0.00           N
ATOM     87 HD21 ASN     6      34.380  26.472  19.381  1.00  0.00           H
ATOM     88 HD22 ASN     6      35.656  27.713  19.217  1.00  0.00           H
ATOM     89  C   ASN     6      31.148  27.487  22.766  1.00  0.00           C
ATOM     90  O   ASN     6      30.237  28.135  22.430  1.00  0.00           O
ATOM     91  N   SER     7      30.983  26.431  23.548  1.00  0.00           N
ATOM     92  H   SER     7      31.861  26.020  23.830  1.00  0.00           H
ATOM     93  CA  SER     7      29.735  25.784  24.046  1.00  0.00           C
ATOM     94  HA  SER     7      29.000  25.723  23.242  1.00  0.00           H
ATOM     95  CB  SER     7      30.047  24.413  24.485  1.00  0.00           C
ATOM     96  HB2 SER     7      30.380  23.810  23.641  1.00  0.00           H
ATOM     97  HB3 SER     7      30.948  24.443  25.096  1.00  0.00           H
ATOM     98  OG  SER     7      28.920  23.703  24.951  1.00  0.00           O
ATOM     99  HG  SER     7      29.047  22.757  24.847  1.00  0.00           H
ATOM    100  C   SER     7      28.916  26.536  25.155  1.00  0.00           C
ATOM    101  O   SER     7      29.410  27.440  25.833  1.00  0.00           O
ATOM    102  N   SER     8      27.620  26.286  25.159  1.00  0.00           N
ATOM    103  H   SER     8      27.284  25.560  24.543  1.00  0.00           H
ATOM    104  CA  SER     8      26.724  27.000  26.070  1.00  0.00           C
ATOM    105  HA  SER     8      26.915  28.072  26.054  1.00  0.00           H
ATOM    106  CB  SER     8      25.164  26.813  25.751  1.00  0.00           C
ATOM    107  HB2 SER     8      25.103  25.729  25.666  1.00  0.00           H
ATOM    108  HB3 SER     8      24.474  27.045  26.562  1.00  0.00           H
ATOM    109  OG  SER     8      24.669  27.543  24.584  1.00  0.00           O
ATOM    110  HG  SER     8      23.758  27.781  24.773  1.00  0.00           H
ATOM    111  C   SER     8      27.028  26.594  27.537  1.00  0.00           C
ATOM    112  O   SER     8      27.633  25.534  27.800  1.00  0.00           O
ATOM    113  N   LEU     9      26.636  27.401  28.530  1.00  0.00           N
ATOM    114  H   LEU     9      26.337  28.319  28.233  1.00  0.00           H
ATOM    115  CA  LEU     9      26.557  26.962  29.910  1.00  0.00           C
ATOM    116  HA  LEU     9      27.421  26.375  30.225  1.00  0.00           H
ATOM    117  CB  LEU     9      26.413  28.259  30.777  1.00  0.00           C
ATOM    118  HB2 LEU     9      25.660  28.875  30.287  1.00  0.00           H
ATOM    119  HB3 LEU     9      26.116  27.912  31.766  1.00  0.00           H
ATOM    120  CG  LEU     9      27.639  29.126  30.850  1.00  0.00           C
ATOM    121  HG  LEU     9      27.861  29.559  29.875  1.00  0.00           H
ATOM    122  CD1 LEU     9      27.259  30.271  31.781  1.00  0.00           C
ATOM    123 HD11 LEU     9      26.234  30.628  31.684  1.00  0.00           H
ATOM    124 HD12 LEU     9      27.454  29.907  32.791  1.00  0.00           H
ATOM    125 HD13 LEU     9      27.888  31.122  31.522  1.00  0.00           H
ATOM    126  CD2 LEU     9      28.789  28.306  31.417  1.00  0.00           C
ATOM    127 HD21 LEU     9      29.135  27.679  30.596  1.00  0.00           H
ATOM    128 HD22 LEU     9      29.563  29.049  31.612  1.00  0.00           H
ATOM    129 HD23 LEU     9      28.429  27.821  32.324  1.00  0.00           H
ATOM    130  C   LEU     9      25.384  25.987  30.111  1.00  0.00           C
ATOM    131  O   LEU     9      24.347  26.217  29.470  1.00  0.00           O
ATOM    132  N   CYX    10      25.557  24.915  30.912  1.00  0.00           N
ATOM    133  H   CYX    10      26.428  24.750  31.393  1.00  0.00           H
ATOM    134  CA  CYX    10      24.549  23.933  31.140  1.00  0.00           C
ATOM    135  HA  CYX    10      24.155  23.564  30.193  1.00  0.00           H
ATOM    136  CB  CYX    10      25.215  22.915  32.034  1.00  0.00           C
ATOM    137  HB2 CYX    10      25.746  23.390  32.859  1.00  0.00           H
ATOM    138  HB3 CYX    10      24.470  22.247  32.467  1.00  0.00           H
ATOM    139  SG  CYX    10      26.455  21.883  31.153  1.00  0.00           S
ATOM    140  C   CYX    10      23.323  24.518  31.773  1.00  0.00           C
ATOM    141  O   CYX    10      23.327  25.541  32.444  1.00  0.00           O
ATOM    142  N   PRO    11      22.175  23.782  31.833  1.00  0.00           N
ATOM    143  CD  PRO    11      21.892  22.451  31.278  1.00  0.00           C
ATOM    144  HD2 PRO    11      22.535  21.713  31.760  1.00  0.00           H
ATOM    145  HD3 PRO    11      21.856  22.334  30.195  1.00  0.00           H
ATOM    146  CG  PRO    11      20.500  22.119  31.712  1.00  0.00           C
ATOM    147  HG2 PRO    11      20.525  21.491  32.602  1.00  0.00           H
ATOM    148  HG3 PRO    11      19.938  21.538  30.980  1.00  0.00           H
ATOM    149  CB  PRO    11      19.762  23.465  31.957  1.00  0.00           C
ATOM    150  HB2 PRO    11      18.940  23.295  32.651  1.00  0.00           H
ATOM    151  HB3 PRO    11      19.463  23.864  30.987  1.00  0.00           H
ATOM    152  CA  PRO    11      20.990  24.267  32.506  1.00  0.00           C
ATOM    153  HA  PRO    11      20.839  25.321  32.272  1.00  0.00           H
ATOM    154  C   PRO    11      21.149  24.110  33.983  1.00  0.00           C
ATOM    155  O   PRO    11      21.820  23.223  34.479  1.00  0.00           O
ATOM    156  N   ILE    12      20.397  24.903  34.775  1.00  0.00           N
ATOM    157  H   ILE    12      20.077  25.758  34.341  1.00  0.00           H
ATOM    158  CA  ILE    12      20.421  24.760  36.231  1.00  0.00           C
ATOM    159  HA  ILE    12      20.991  23.866  36.485  1.00  0.00           H
ATOM    160  CB  ILE    12      21.050  26.003  36.804  1.00  0.00           C
ATOM    161  HB  ILE    12      20.310  26.771  36.577  1.00  0.00           H
ATOM    162  CG2 ILE    12      21.294  25.839  38.302  1.00  0.00           C
ATOM    163 HG21 ILE    12      20.444  25.447  38.861  1.00  0.00           H
ATOM    164 HG22 ILE    12      22.189  25.267  38.545  1.00  0.00           H
ATOM    165 HG23 ILE    12      21.527  26.802  38.758  1.00  0.00           H
ATOM    166  CG1 ILE    12      22.359  26.502  36.099  1.00  0.00           C
ATOM    167 HG12 ILE    12      23.161  25.788  36.288  1.00  0.00           H
ATOM    168 HG13 ILE    12      22.307  26.472  35.011  1.00  0.00           H
ATOM    169  CD1 ILE    12      22.878  27.981  36.531  1.00  0.00           C
ATOM    170 HD11 ILE    12      22.452  28.314  37.477  1.00  0.00           H
ATOM    171 HD12 ILE    12      23.966  28.051  36.525  1.00  0.00           H
ATOM    172 HD13 ILE    12      22.503  28.620  35.731  1.00  0.00           H
ATOM    173  C   ILE    12      19.021  24.557  36.807  1.00  0.00           C
ATOM    174  O   ILE    12      18.117  25.365  36.554  1.00  0.00           O
ATOM    175  N   ASN    13      18.786  23.555  37.663  1.00  0.00           N
ATOM    176  H   ASN    13      19.610  22.975  37.737  1.00  0.00           H
ATOM    177  CA  ASN    13      17.634  23.338  38.482  1.00  0.00           C
ATOM    178  HA  ASN    13      16.799  23.981  38.204  1.00  0.00           H
ATOM    179  CB  ASN    13      17.205  21.951  38.290  1.00  0.00           C
ATOM    180  HB2 ASN    13      17.258  21.625  37.251  1.00  0.00           H
ATOM    181  HB3 ASN    13      17.924  21.360  38.856  1.00  0.00           H
ATOM    182  CG  ASN    13      15.791  21.721  38.935  1.00  0.00           C
ATOM    183  OD1 ASN    13      14.772  22.370  38.732  1.00  0.00           O
ATOM    184  ND2 ASN    13      15.816  20.953  39.964  1.00  0.00           N
ATOM    185 HD21 ASN    13      14.986  20.809  40.522  1.00  0.00           H
ATOM    186 HD22 ASN    13      16.600  20.325  40.069  1.00  0.00           H
ATOM    187  C   ASN    13      17.989  23.730  39.954  1.00  0.00           C
ATOM    188  O   ASN    13      17.136  24.236  40.677  1.00  0.00           O
ATOM    189  N   GLY    14      19.299  23.658  40.263  1.00  0.00           N
ATOM    190  H   GLY    14      19.883  23.212  39.570  1.00  0.00           H
ATOM    191  CA  GLY    14      19.962  24.319  41.378  1.00  0.00           C
ATOM    192  HA2 GLY    14      19.761  25.371  41.175  1.00  0.00           H
ATOM    193  HA3 GLY    14      19.468  24.252  42.346  1.00  0.00           H
ATOM    194  C   GLY    14      21.447  24.081  41.533  1.00  0.00           C
ATOM    195  O   GLY    14      22.176  23.841  40.599  1.00  0.00           O
ATOM    196  N   TRP    15      21.891  24.173  42.725  1.00  0.00           N
ATOM    197  H   TRP    15      21.213  24.498  43.400  1.00  0.00           H
ATOM    198  CA  TRP    15      23.287  24.119  43.120  1.00  0.00           C
ATOM    199  HA  TRP    15      23.943  24.163  42.252  1.00  0.00           H
ATOM    200  CB  TRP    15      23.638  25.434  43.794  1.00  0.00           C
ATOM    201  HB2 TRP    15      23.189  25.535  44.782  1.00  0.00           H
ATOM    202  HB3 TRP    15      24.705  25.467  44.012  1.00  0.00           H
ATOM    203  CG  TRP    15      23.357  26.606  42.934  1.00  0.00           C
ATOM    204  CD1 TRP    15      22.310  27.460  43.072  1.00  0.00           C
ATOM    205  HD1 TRP    15      21.510  27.508  43.796  1.00  0.00           H
ATOM    206  NE1 TRP    15      22.404  28.407  42.114  1.00  0.00           N
ATOM    207  HE1 TRP    15      21.668  29.074  41.930  1.00  0.00           H
ATOM    208  CE2 TRP    15      23.363  28.128  41.166  1.00  0.00           C
ATOM    209  CZ2 TRP    15      23.816  28.709  39.986  1.00  0.00           C
ATOM    210  HZ2 TRP    15      23.222  29.542  39.638  1.00  0.00           H
ATOM    211  CH2 TRP    15      24.981  28.296  39.344  1.00  0.00           C
ATOM    212  HH2 TRP    15      25.230  28.782  38.414  1.00  0.00           H
ATOM    213  CZ3 TRP    15      25.654  27.220  39.866  1.00  0.00           C
ATOM    214  HZ3 TRP    15      26.531  26.895  39.326  1.00  0.00           H
ATOM    215  CE3 TRP    15      25.268  26.572  41.084  1.00  0.00           C
ATOM    216  HE3 TRP    15      25.801  25.776  41.582  1.00  0.00           H
ATOM    217  CD2 TRP    15      24.064  27.055  41.728  1.00  0.00           C
ATOM    218  C   TRP    15      23.675  22.944  44.019  1.00  0.00           C
ATOM    219  O   TRP    15      22.784  22.339  44.633  1.00  0.00           O
ATOM    220  N   ALA    16      24.917  22.599  44.130  1.00  0.00           N
ATOM    221  H   ALA    16      25.638  23.149  43.683  1.00  0.00           H
ATOM    222  CA  ALA    16      25.442  21.497  44.911  1.00  0.00           C
ATOM    223  HA  ALA    16      24.860  21.230  45.793  1.00  0.00           H
ATOM    224  CB  ALA    16      25.368  20.256  44.096  1.00  0.00           C
ATOM    225  HB1 ALA    16      25.542  19.425  44.778  1.00  0.00           H
ATOM    226  HB2 ALA    16      24.419  20.236  43.560  1.00  0.00           H
ATOM    227  HB3 ALA    16      26.187  20.202  43.379  1.00  0.00           H
ATOM    228  C   ALA    16      26.898  21.631  45.435  1.00  0.00           C
ATOM    229  O   ALA    16      27.727  22.167  44.660  1.00  0.00           O
ATOM    230  N   VAL    17      27.197  21.135  46.650  1.00  0.00           N
ATOM    231  H   VAL    17      26.501  20.667  47.213  1.00  0.00           H
ATOM    232  CA  VAL    17      28.635  21.251  47.139  1.00  0.00           C
ATOM    233  HA  VAL    17      29.019  22.258  46.974  1.00  0.00           H
ATOM    234  CB  VAL    17      28.692  21.142  48.666  1.00  0.00           C
ATOM    235  HB  VAL    17      28.042  21.885  49.128  1.00  0.00           H
ATOM    236  CG1 VAL    17      28.250  19.724  49.172  1.00  0.00           C
ATOM    237 HG11 VAL    17      28.938  18.903  48.969  1.00  0.00           H
ATOM    238 HG12 VAL    17      28.179  19.857  50.251  1.00  0.00           H
ATOM    239 HG13 VAL    17      27.328  19.403  48.691  1.00  0.00           H
ATOM    240  CG2 VAL    17      30.142  21.327  49.191  1.00  0.00           C
ATOM    241 HG21 VAL    17      30.301  22.192  49.835  1.00  0.00           H
ATOM    242 HG22 VAL    17      30.429  20.519  49.864  1.00  0.00           H
ATOM    243 HG23 VAL    17      30.908  21.401  48.420  1.00  0.00           H
ATOM    244  C   VAL    17      29.574  20.269  46.359  1.00  0.00           C
ATOM    245  O   VAL    17      29.275  19.028  46.163  1.00  0.00           O
ATOM    246  N   TYR    18      30.738  20.768  45.825  1.00  0.00           N
ATOM    247  H   TYR    18      30.824  21.774  45.851  1.00  0.00           H
ATOM    248  CA  TYR    18      31.663  20.043  45.028  1.00  0.00           C
ATOM    249  HA  TYR    18      31.090  19.273  44.511  1.00  0.00           H
ATOM    250  CB  TYR    18      32.070  20.950  43.888  1.00  0.00           C
ATOM    251  HB2 TYR    18      31.157  21.184  43.339  1.00  0.00           H
ATOM    252  HB3 TYR    18      32.360  21.937  44.247  1.00  0.00           H
ATOM    253  CG  TYR    18      32.939  20.455  42.811  1.00  0.00           C
ATOM    254  CD1 TYR    18      32.458  19.587  41.771  1.00  0.00           C
ATOM    255  HD1 TYR    18      31.525  19.049  41.860  1.00  0.00           H
ATOM    256  CE1 TYR    18      33.413  19.074  40.841  1.00  0.00           C
ATOM    257  HE1 TYR    18      33.081  18.286  40.182  1.00  0.00           H
ATOM    258  CZ  TYR    18      34.681  19.634  40.660  1.00  0.00           C
ATOM    259  OH  TYR    18      35.548  19.096  39.724  1.00  0.00           O
ATOM    260  HH  TYR    18      35.506  18.139  39.676  1.00  0.00           H
ATOM    261  CE2 TYR    18      35.032  20.717  41.449  1.00  0.00           C
ATOM    262  HE2 TYR    18      35.972  21.231  41.313  1.00  0.00           H
ATOM    263  CD2 TYR    18      34.168  21.120  42.552  1.00  0.00           C
ATOM    264  HD2 TYR    18      34.433  21.961  43.177  1.00  0.00           H
ATOM    265  C   TYR    18      32.869  19.555  45.826  1.00  0.00           C
ATOM    266  O   TYR    18      33.202  18.417  45.873  1.00  0.00           O
ATOM    267  N   SER    19      33.586  20.476  46.393  1.00  0.00           N
ATOM    268  H   SER    19      33.221  21.416  46.462  1.00  0.00           H
ATOM    269  CA  SER    19      34.843  20.234  47.153  1.00  0.00           C
ATOM    270  HA  SER    19      34.688  19.365  47.793  1.00  0.00           H
ATOM    271  CB  SER    19      35.945  20.064  46.041  1.00  0.00           C
ATOM    272  HB2 SER    19      35.787  19.360  45.224  1.00  0.00           H
ATOM    273  HB3 SER    19      36.397  20.971  45.638  1.00  0.00           H
ATOM    274  OG  SER    19      37.020  19.482  46.741  1.00  0.00           O
ATOM    275  HG  SER    19      37.266  18.697  46.245  1.00  0.00           H
ATOM    276  C   SER    19      35.268  21.449  48.005  1.00  0.00           C
ATOM    277  O   SER    19      34.993  22.597  47.721  1.00  0.00           O
ATOM    278  N   LYS    20      35.980  21.193  49.098  1.00  0.00           N
ATOM    279  H   LYS    20      36.340  20.255  49.205  1.00  0.00           H
ATOM    280  CA  LYS    20      36.439  22.169  50.103  1.00  0.00           C
ATOM    281  HA  LYS    20      36.668  23.102  49.586  1.00  0.00           H
ATOM    282  CB  LYS    20      35.327  22.314  51.216  1.00  0.00           C
ATOM    283  HB2 LYS    20      35.560  23.117  51.915  1.00  0.00           H
ATOM    284  HB3 LYS    20      34.397  22.464  50.667  1.00  0.00           H
ATOM    285  CG  LYS    20      35.028  21.156  52.191  1.00  0.00           C
ATOM    286  HG2 LYS    20      34.800  20.343  51.502  1.00  0.00           H
ATOM    287  HG3 LYS    20      35.924  20.793  52.694  1.00  0.00           H
ATOM    288  CD  LYS    20      33.814  21.367  53.097  1.00  0.00           C
ATOM    289  HD2 LYS    20      33.675  22.408  53.388  1.00  0.00           H
ATOM    290  HD3 LYS    20      32.975  20.883  52.598  1.00  0.00           H
ATOM    291  CE  LYS    20      33.854  20.715  54.424  1.00  0.00           C
ATOM    292  HE2 LYS    20      34.650  21.189  54.997  1.00  0.00           H
ATOM    293  HE3 LYS    20      32.918  20.775  54.978  1.00  0.00           H
ATOM    294  NZ  LYS    20      34.026  19.234  54.301  1.00  0.00           N
ATOM    295  HZ1 LYS    20      34.964  19.084  53.959  1.00  0.00           H
ATOM    296  HZ2 LYS    20      33.784  18.691  55.118  1.00  0.00           H
ATOM    297  HZ3 LYS    20      33.353  18.972  53.595  1.00  0.00           H
ATOM    298  C   LYS    20      37.716  21.708  50.758  1.00  0.00           C
ATOM    299  O   LYS    20      37.960  20.464  50.820  1.00  0.00           O
ATOM    300  N   ASP    21      38.546  22.703  51.189  1.00  0.00           N
ATOM    301  H   ASP    21      38.304  23.661  50.979  1.00  0.00           H
ATOM    302  CA  ASP    21      39.899  22.320  51.570  1.00  0.00           C
ATOM    303  HA  ASP    21      40.219  21.557  50.860  1.00  0.00           H
ATOM    304  CB  ASP    21      40.833  23.600  51.583  1.00  0.00           C
ATOM    305  HB2 ASP    21      41.829  23.301  51.909  1.00  0.00           H
ATOM    306  HB3 ASP    21      40.948  23.903  50.543  1.00  0.00           H
ATOM    307  CG  ASP    21      40.306  24.682  52.437  1.00  0.00           C
ATOM    308  OD1 ASP    21      40.792  25.820  52.310  1.00  0.00           O
ATOM    309  OD2 ASP    21      39.430  24.456  53.293  1.00  0.00           O
ATOM    310  C   ASP    21      40.042  21.534  52.952  1.00  0.00           C
ATOM    311  O   ASP    21      40.967  20.726  52.856  1.00  0.00           O
ATOM    312  N   ASN    22      39.209  21.742  53.942  1.00  0.00           N
ATOM    313  H   ASN    22      38.658  22.586  53.880  1.00  0.00           H
ATOM    314  CA  ASN    22      39.402  21.262  55.319  1.00  0.00           C
ATOM    315  HA  ASN    22      38.663  21.823  55.889  1.00  0.00           H
ATOM    316  CB  ASN    22      39.114  19.757  55.384  1.00  0.00           C
ATOM    317  HB2 ASN    22      39.979  19.146  55.123  1.00  0.00           H
ATOM    318  HB3 ASN    22      38.836  19.520  56.412  1.00  0.00           H
ATOM    319  CG  ASN    22      37.894  19.272  54.633  1.00  0.00           C
ATOM    320  OD1 ASN    22      36.753  19.557  54.970  1.00  0.00           O
ATOM    321  ND2 ASN    22      38.072  18.428  53.608  1.00  0.00           N
ATOM    322 HD21 ASN    22      39.012  18.301  53.262  1.00  0.00           H
ATOM    323 HD22 ASN    22      37.250  18.272  53.043  1.00  0.00           H
ATOM    324  C   ASN    22      40.736  21.669  55.970  1.00  0.00           C
ATOM    325  O   ASN    22      41.325  21.015  56.876  1.00  0.00           O
ATOM    326  N   SER    23      41.261  22.811  55.473  1.00  0.00           N
ATOM    327  H   SER    23      40.625  23.306  54.864  1.00  0.00           H
ATOM    328  CA  SER    23      42.623  23.351  55.703  1.00  0.00           C
ATOM    329  HA  SER    23      43.328  22.576  55.402  1.00  0.00           H
ATOM    330  CB  SER    23      42.924  24.543  54.789  1.00  0.00           C
ATOM    331  HB2 SER    23      43.900  24.983  54.995  1.00  0.00           H
ATOM    332  HB3 SER    23      42.887  24.111  53.789  1.00  0.00           H
ATOM    333  OG  SER    23      41.947  25.588  54.817  1.00  0.00           O
ATOM    334  HG  SER    23      41.558  25.654  53.942  1.00  0.00           H
ATOM    335  C   SER    23      42.841  23.738  57.138  1.00  0.00           C
ATOM    336  O   SER    23      43.821  23.439  57.775  1.00  0.00           O
ATOM    337  N   ILE    24      41.810  24.315  57.667  1.00  0.00           N
ATOM    338  H   ILE    24      41.085  24.572  57.014  1.00  0.00           H
ATOM    339  CA  ILE    24      41.664  24.775  59.072  1.00  0.00           C
ATOM    340  HA  ILE    24      42.505  25.431  59.300  1.00  0.00           H
ATOM    341  CB  ILE    24      40.402  25.743  59.189  1.00  0.00           C
ATOM    342  HB  ILE    24      39.554  25.170  58.816  1.00  0.00           H
ATOM    343  CG2 ILE    24      40.057  26.088  60.647  1.00  0.00           C
ATOM    344 HG21 ILE    24      39.798  25.189  61.209  1.00  0.00           H
ATOM    345 HG22 ILE    24      40.982  26.580  60.949  1.00  0.00           H
ATOM    346 HG23 ILE    24      39.159  26.699  60.728  1.00  0.00           H
ATOM    347  CG1 ILE    24      40.456  27.035  58.305  1.00  0.00           C
ATOM    348 HG12 ILE    24      40.497  26.702  57.267  1.00  0.00           H
ATOM    349 HG13 ILE    24      39.480  27.522  58.319  1.00  0.00           H
ATOM    350  CD1 ILE    24      41.557  27.976  58.580  1.00  0.00           C
ATOM    351 HD11 ILE    24      42.536  27.527  58.408  1.00  0.00           H
ATOM    352 HD12 ILE    24      41.478  28.892  57.993  1.00  0.00           H
ATOM    353 HD13 ILE    24      41.522  28.247  59.636  1.00  0.00           H
ATOM    354  C   ILE    24      41.714  23.673  60.077  1.00  0.00           C
ATOM    355  O   ILE    24      42.514  23.823  61.031  1.00  0.00           O
ATOM    356  N   ARG    25      40.933  22.593  59.805  1.00  0.00           N
ATOM    357  H   ARG    25      40.233  22.611  59.078  1.00  0.00           H
ATOM    358  CA  ARG    25      41.025  21.449  60.779  1.00  0.00           C
ATOM    359  HA  ARG    25      40.957  21.933  61.754  1.00  0.00           H
ATOM    360  CB  ARG    25      39.671  20.589  60.789  1.00  0.00           C
ATOM    361  HB2 ARG    25      39.639  20.017  61.716  1.00  0.00           H
ATOM    362  HB3 ARG    25      38.780  21.217  60.791  1.00  0.00           H
ATOM    363  CG  ARG    25      39.469  19.575  59.667  1.00  0.00           C
ATOM    364  HG2 ARG    25      39.504  20.046  58.685  1.00  0.00           H
ATOM    365  HG3 ARG    25      40.303  18.873  59.668  1.00  0.00           H
ATOM    366  CD  ARG    25      38.119  18.880  59.958  1.00  0.00           C
ATOM    367  HD2 ARG    25      37.978  18.436  60.943  1.00  0.00           H
ATOM    368  HD3 ARG    25      37.373  19.664  59.831  1.00  0.00           H
ATOM    369  NE  ARG    25      37.956  17.918  58.861  1.00  0.00           N
ATOM    370  HE  ARG    25      38.823  17.446  58.651  1.00  0.00           H
ATOM    371  CZ  ARG    25      36.885  17.598  58.175  1.00  0.00           C
ATOM    372  NH1 ARG    25      36.821  16.485  57.491  1.00  0.00           N
ATOM    373 HH11 ARG    25      37.698  15.997  57.373  1.00  0.00           H
ATOM    374 HH12 ARG    25      35.978  16.187  57.023  1.00  0.00           H
ATOM    375  NH2 ARG    25      35.855  18.338  58.196  1.00  0.00           N
ATOM    376 HH21 ARG    25      35.854  19.266  58.594  1.00  0.00           H
ATOM    377 HH22 ARG    25      34.976  18.108  57.753  1.00  0.00           H
ATOM    378  C   ARG    25      42.340  20.663  60.764  1.00  0.00           C
ATOM    379  O   ARG    25      42.909  20.476  61.826  1.00  0.00           O
ATOM    380  N   ILE    26      42.823  20.289  59.600  1.00  0.00           N
ATOM    381  H   ILE    26      42.341  20.697  58.813  1.00  0.00           H
ATOM    382  CA  ILE    26      44.176  19.630  59.521  1.00  0.00           C
ATOM    383  HA  ILE    26      44.128  18.764  60.181  1.00  0.00           H
ATOM    384  CB  ILE    26      44.554  19.292  58.090  1.00  0.00           C
ATOM    385  HB  ILE    26      44.467  20.132  57.402  1.00  0.00           H
ATOM    386  CG2 ILE    26      46.022  18.817  57.861  1.00  0.00           C
ATOM    387 HG21 ILE    26      46.176  17.987  58.551  1.00  0.00           H
ATOM    388 HG22 ILE    26      46.154  18.543  56.815  1.00  0.00           H
ATOM    389 HG23 ILE    26      46.715  19.580  58.217  1.00  0.00           H
ATOM    390  CG1 ILE    26      43.568  18.196  57.617  1.00  0.00           C
ATOM    391 HG12 ILE    26      42.538  18.544  57.690  1.00  0.00           H
ATOM    392 HG13 ILE    26      43.794  18.029  56.563  1.00  0.00           H
ATOM    393  CD1 ILE    26      43.677  16.833  58.355  1.00  0.00           C
ATOM    394 HD11 ILE    26      43.689  16.799  59.445  1.00  0.00           H
ATOM    395 HD12 ILE    26      42.854  16.202  58.018  1.00  0.00           H
ATOM    396 HD13 ILE    26      44.639  16.376  58.125  1.00  0.00           H
ATOM    397  C   ILE    26      45.250  20.604  60.050  1.00  0.00           C
ATOM    398  O   ILE    26      46.141  20.184  60.830  1.00  0.00           O
ATOM    399  N   GLY    27      45.299  21.914  59.669  1.00  0.00           N
ATOM    400  H   GLY    27      44.682  22.087  58.889  1.00  0.00           H
ATOM    401  CA  GLY    27      46.144  23.076  60.125  1.00  0.00           C
ATOM    402  HA2 GLY    27      47.161  22.831  59.819  1.00  0.00           H
ATOM    403  HA3 GLY    27      45.752  23.933  59.580  1.00  0.00           H
ATOM    404  C   GLY    27      46.236  23.307  61.587  1.00  0.00           C
ATOM    405  O   GLY    27      47.075  24.034  62.152  1.00  0.00           O
ATOM    406  N   SER    28      45.277  22.645  62.267  1.00  0.00           N
ATOM    407  H   SER    28      44.509  22.224  61.765  1.00  0.00           H
ATOM    408  CA  SER    28      45.360  22.531  63.792  1.00  0.00           C
ATOM    409  HA  SER    28      45.497  23.518  64.232  1.00  0.00           H
ATOM    410  CB  SER    28      43.992  22.114  64.363  1.00  0.00           C
ATOM    411  HB2 SER    28      43.860  22.442  65.393  1.00  0.00           H
ATOM    412  HB3 SER    28      43.195  22.589  63.790  1.00  0.00           H
ATOM    413  OG  SER    28      43.871  20.696  64.241  1.00  0.00           O
ATOM    414  HG  SER    28      43.507  20.479  63.380  1.00  0.00           H
ATOM    415  C   SER    28      46.526  21.674  64.329  1.00  0.00           C
ATOM    416  O   SER    28      46.884  21.944  65.507  1.00  0.00           O
ATOM    417  N   LYS    29      46.994  20.645  63.474  1.00  0.00           N
ATOM    418  H   LYS    29      46.588  20.505  62.560  1.00  0.00           H
ATOM    419  CA  LYS    29      48.187  19.867  63.711  1.00  0.00           C
ATOM    420  HA  LYS    29      48.756  20.367  64.494  1.00  0.00           H
ATOM    421  CB  LYS    29      48.002  18.464  64.285  1.00  0.00           C
ATOM    422  HB2 LYS    29      47.480  17.761  63.635  1.00  0.00           H
ATOM    423  HB3 LYS    29      49.003  18.116  64.537  1.00  0.00           H
ATOM    424  CG  LYS    29      47.229  18.516  65.597  1.00  0.00           C
ATOM    425  HG2 LYS    29      47.743  19.072  66.380  1.00  0.00           H
ATOM    426  HG3 LYS    29      46.292  19.049  65.434  1.00  0.00           H
ATOM    427  CD  LYS    29      47.000  17.057  66.044  1.00  0.00           C
ATOM    428  HD2 LYS    29      46.348  16.513  65.359  1.00  0.00           H
ATOM    429  HD3 LYS    29      47.963  16.565  66.173  1.00  0.00           H
ATOM    430  CE  LYS    29      46.492  17.022  67.495  1.00  0.00           C
ATOM    431  HE2 LYS    29      47.234  17.433  68.179  1.00  0.00           H
ATOM    432  HE3 LYS    29      45.607  17.658  67.488  1.00  0.00           H
ATOM    433  NZ  LYS    29      46.163  15.644  67.875  1.00  0.00           N
ATOM    434  HZ1 LYS    29      45.234  15.531  67.494  1.00  0.00           H
ATOM    435  HZ2 LYS    29      46.756  14.900  67.539  1.00  0.00           H
ATOM    436  HZ3 LYS    29      46.062  15.677  68.880  1.00  0.00           H
ATOM    437  C   LYS    29      49.218  19.770  62.574  1.00  0.00           C
ATOM    438  O   LYS    29      50.386  19.896  62.816  1.00  0.00           O
ATOM    439  N   GLY    30      48.764  19.478  61.344  1.00  0.00           N
ATOM    440  H   GLY    30      47.763  19.397  61.236  1.00  0.00           H
ATOM    441  CA  GLY    30      49.580  19.537  60.228  1.00  0.00           C
ATOM    442  HA2 GLY    30      50.357  18.795  60.409  1.00  0.00           H
ATOM    443  HA3 GLY    30      48.998  19.283  59.342  1.00  0.00           H
ATOM    444  C   GLY    30      50.206  20.846  59.866  1.00  0.00           C
ATOM    445  O   GLY    30      49.664  21.947  59.901  1.00  0.00           O
ATOM    446  N   ASP    31      51.455  20.777  59.301  1.00  0.00           N
ATOM    447  H   ASP    31      51.940  19.895  59.216  1.00  0.00           H
ATOM    448  CA  ASP    31      52.015  21.958  58.526  1.00  0.00           C
ATOM    449  HA  ASP    31      51.911  22.786  59.227  1.00  0.00           H
ATOM    450  CB  ASP    31      53.491  21.730  58.107  1.00  0.00           C
ATOM    451  HB2 ASP    31      53.570  20.820  57.512  1.00  0.00           H
ATOM    452  HB3 ASP    31      53.865  22.632  57.622  1.00  0.00           H
ATOM    453  CG  ASP    31      54.437  21.542  59.272  1.00  0.00           C
ATOM    454  OD1 ASP    31      54.246  22.082  60.443  1.00  0.00           O
ATOM    455  OD2 ASP    31      55.590  21.038  58.990  1.00  0.00           O
ATOM    456  C   ASP    31      51.265  22.277  57.233  1.00  0.00           C
ATOM    457  O   ASP    31      51.340  21.515  56.270  1.00  0.00           O
ATOM    458  N   VAL    32      50.495  23.334  57.320  1.00  0.00           N
ATOM    459  H   VAL    32      50.582  23.870  58.173  1.00  0.00           H
ATOM    460  CA  VAL    32      49.567  23.868  56.289  1.00  0.00           C
ATOM    461  HA  VAL    32      49.753  23.441  55.305  1.00  0.00           H
ATOM    462  CB  VAL    32      48.135  23.484  56.628  1.00  0.00           C
ATOM    463  HB  VAL    32      47.900  24.039  57.537  1.00  0.00           H
ATOM    464  CG1 VAL    32      47.149  23.846  55.491  1.00  0.00           C
ATOM    465 HG11 VAL    32      46.130  23.692  55.845  1.00  0.00           H
ATOM    466 HG12 VAL    32      47.026  24.878  55.166  1.00  0.00           H
ATOM    467 HG13 VAL    32      47.382  23.255  54.605  1.00  0.00           H
ATOM    468  CG2 VAL    32      47.953  21.988  56.957  1.00  0.00           C
ATOM    469 HG21 VAL    32      48.226  21.472  56.036  1.00  0.00           H
ATOM    470 HG22 VAL    32      48.713  21.580  57.622  1.00  0.00           H
ATOM    471 HG23 VAL    32      46.918  21.752  57.206  1.00  0.00           H
ATOM    472  C   VAL    32      49.682  25.365  56.216  1.00  0.00           C
ATOM    473  O   VAL    32      49.652  26.102  57.252  1.00  0.00           O
ATOM    474  N   PHE    33      49.693  25.882  55.037  1.00  0.00           N
ATOM    475  H   PHE    33      49.540  25.282  54.239  1.00  0.00           H
ATOM    476  CA  PHE    33      49.849  27.293  54.773  1.00  0.00           C
ATOM    477  HA  PHE    33      50.703  27.765  55.259  1.00  0.00           H
ATOM    478  CB  PHE    33      50.130  27.553  53.260  1.00  0.00           C
ATOM    479  HB2 PHE    33      49.548  26.931  52.580  1.00  0.00           H
ATOM    480  HB3 PHE    33      49.904  28.611  53.132  1.00  0.00           H
ATOM    481  CG  PHE    33      51.576  27.312  52.936  1.00  0.00           C
ATOM    482  CD1 PHE    33      51.845  26.183  52.202  1.00  0.00           C
ATOM    483  HD1 PHE    33      51.154  25.403  51.918  1.00  0.00           H
ATOM    484  CE1 PHE    33      53.145  26.078  51.646  1.00  0.00           C
ATOM    485  HE1 PHE    33      53.368  25.203  51.054  1.00  0.00           H
ATOM    486  CZ  PHE    33      54.195  26.906  52.111  1.00  0.00           C
ATOM    487  HZ  PHE    33      55.220  26.701  51.840  1.00  0.00           H
ATOM    488  CE2 PHE    33      53.868  27.992  53.012  1.00  0.00           C
ATOM    489  HE2 PHE    33      54.693  28.593  53.367  1.00  0.00           H
ATOM    490  CD2 PHE    33      52.535  28.270  53.290  1.00  0.00           C
ATOM    491  HD2 PHE    33      52.178  29.215  53.673  1.00  0.00           H
ATOM    492  C   PHE    33      48.653  28.143  55.253  1.00  0.00           C
ATOM    493  O   PHE    33      47.440  27.736  55.267  1.00  0.00           O
ATOM    494  N   VAL    34      48.960  29.386  55.639  1.00  0.00           N
ATOM    495  H   VAL    34      49.922  29.604  55.854  1.00  0.00           H
ATOM    496  CA  VAL    34      48.010  30.500  55.775  1.00  0.00           C
ATOM    497  HA  VAL    34      47.048  30.183  56.177  1.00  0.00           H
ATOM    498  CB  VAL    34      48.581  31.582  56.737  1.00  0.00           C
ATOM    499  HB  VAL    34      49.572  31.864  56.382  1.00  0.00           H
ATOM    500  CG1 VAL    34      47.780  32.937  56.659  1.00  0.00           C
ATOM    501 HG11 VAL    34      46.750  32.753  56.962  1.00  0.00           H
ATOM    502 HG12 VAL    34      48.297  33.605  57.349  1.00  0.00           H
ATOM    503 HG13 VAL    34      47.809  33.347  55.649  1.00  0.00           H
ATOM    504  CG2 VAL    34      48.713  31.260  58.234  1.00  0.00           C
ATOM    505 HG21 VAL    34      47.745  31.032  58.681  1.00  0.00           H
ATOM    506 HG22 VAL    34      49.339  30.369  58.190  1.00  0.00           H
ATOM    507 HG23 VAL    34      49.191  32.099  58.738  1.00  0.00           H
ATOM    508  C   VAL    34      47.682  31.094  54.442  1.00  0.00           C
ATOM    509  O   VAL    34      48.555  31.821  53.872  1.00  0.00           O
ATOM    510  N   ILE    35      46.505  30.847  53.917  1.00  0.00           N
ATOM    511  H   ILE    35      45.828  30.381  54.505  1.00  0.00           H
ATOM    512  CA  ILE    35      46.241  31.138  52.536  1.00  0.00           C
ATOM    513  HA  ILE    35      47.164  31.495  52.076  1.00  0.00           H
ATOM    514  CB  ILE    35      45.852  29.773  51.865  1.00  0.00           C
ATOM    515  HB  ILE    35      45.766  30.027  50.809  1.00  0.00           H
ATOM    516  CG2 ILE    35      46.768  28.593  51.934  1.00  0.00           C
ATOM    517 HG21 ILE    35      46.561  27.944  52.786  1.00  0.00           H
ATOM    518 HG22 ILE    35      46.711  28.036  50.998  1.00  0.00           H
ATOM    519 HG23 ILE    35      47.789  28.885  52.176  1.00  0.00           H
ATOM    520  CG1 ILE    35      44.420  29.318  52.142  1.00  0.00           C
ATOM    521 HG12 ILE    35      44.278  29.000  53.175  1.00  0.00           H
ATOM    522 HG13 ILE    35      43.784  30.137  51.802  1.00  0.00           H
ATOM    523  CD1 ILE    35      43.942  28.212  51.136  1.00  0.00           C
ATOM    524 HD11 ILE    35      42.862  28.210  51.281  1.00  0.00           H
ATOM    525 HD12 ILE    35      44.183  28.468  50.105  1.00  0.00           H
ATOM    526 HD13 ILE    35      44.367  27.271  51.488  1.00  0.00           H
ATOM    527  C   ILE    35      45.188  32.261  52.207  1.00  0.00           C
ATOM    528  O   ILE    35      44.354  32.540  53.091  1.00  0.00           O
ATOM    529  N   ARG    36      45.227  32.930  51.057  1.00  0.00           N
ATOM    530  H   ARG    36      46.024  32.839  50.444  1.00  0.00           H
ATOM    531  CA  ARG    36      44.305  33.995  50.493  1.00  0.00           C
ATOM    532  HA  ARG    36      43.392  33.720  51.021  1.00  0.00           H
ATOM    533  CB  ARG    36      44.842  35.398  50.819  1.00  0.00           C
ATOM    534  HB2 ARG    36      45.878  35.344  50.484  1.00  0.00           H
ATOM    535  HB3 ARG    36      44.371  36.098  50.130  1.00  0.00           H
ATOM    536  CG  ARG    36      44.766  35.948  52.247  1.00  0.00           C
ATOM    537  HG2 ARG    36      45.537  35.402  52.790  1.00  0.00           H
ATOM    538  HG3 ARG    36      44.948  37.006  52.061  1.00  0.00           H
ATOM    539  CD  ARG    36      43.369  35.763  52.935  1.00  0.00           C
ATOM    540  HD2 ARG    36      43.224  34.692  53.075  1.00  0.00           H
ATOM    541  HD3 ARG    36      43.352  36.210  53.929  1.00  0.00           H
ATOM    542  NE  ARG    36      42.182  36.271  52.240  1.00  0.00           N
ATOM    543  HE  ARG    36      41.550  35.542  51.941  1.00  0.00           H
ATOM    544  CZ  ARG    36      41.819  37.493  52.038  1.00  0.00           C
ATOM    545  NH1 ARG    36      40.704  37.865  51.526  1.00  0.00           N
ATOM    546 HH11 ARG    36      40.094  37.154  51.146  1.00  0.00           H
ATOM    547 HH12 ARG    36      40.385  38.819  51.437  1.00  0.00           H
ATOM    548  NH2 ARG    36      42.466  38.541  52.359  1.00  0.00           N
ATOM    549 HH21 ARG    36      43.433  38.477  52.638  1.00  0.00           H
ATOM    550 HH22 ARG    36      42.142  39.419  51.982  1.00  0.00           H
ATOM    551  C   ARG    36      44.004  33.869  49.035  1.00  0.00           C
ATOM    552  O   ARG    36      44.744  33.293  48.286  1.00  0.00           O
ATOM    553  N   GLH    37      42.890  34.522  48.648  1.00  0.00           N
ATOM    554  H   GLH    37      42.410  34.789  49.496  1.00  0.00           H
ATOM    555  CA  GLH    37      42.160  34.451  47.372  1.00  0.00           C
ATOM    556  HA  GLH    37      41.107  34.642  47.577  1.00  0.00           H
ATOM    557  CB  GLH    37      42.524  35.566  46.358  1.00  0.00           C
ATOM    558  HB2 GLH    37      42.126  35.266  45.388  1.00  0.00           H
ATOM    559  HB3 GLH    37      42.115  36.549  46.586  1.00  0.00           H
ATOM    560  CG  GLH    37      43.952  35.809  46.052  1.00  0.00           C
ATOM    561  HG2 GLH    37      44.530  34.907  46.250  1.00  0.00           H
ATOM    562  HG3 GLH    37      44.087  36.075  45.003  1.00  0.00           H
ATOM    563  CD  GLH    37      44.599  36.965  46.744  1.00  0.00           C
ATOM    564  OE1 GLH    37      44.930  37.030  47.964  1.00  0.00           O
ATOM    565  OE2 GLH    37      44.948  38.016  45.921  1.00  0.00           O
ATOM    566  HE2 GLH    37      44.855  37.763  45.000  1.00  0.00           H
ATOM    567  C   GLH    37      42.324  33.021  46.759  1.00  0.00           C
ATOM    568  O   GLH    37      42.803  32.852  45.674  1.00  0.00           O
ATOM    569  N   PRO    38      41.945  31.903  47.514  1.00  0.00           N
ATOM    570  CD  PRO    38      41.289  31.997  48.856  1.00  0.00           C
ATOM    571  HD2 PRO    38      40.400  32.628  48.861  1.00  0.00           H
ATOM    572  HD3 PRO    38      42.050  32.322  49.566  1.00  0.00           H
ATOM    573  CG  PRO    38      41.003  30.588  49.268  1.00  0.00           C
ATOM    574  HG2 PRO    38      39.991  30.377  48.922  1.00  0.00           H
ATOM    575  HG3 PRO    38      41.160  30.420  50.334  1.00  0.00           H
ATOM    576  CB  PRO    38      42.080  29.776  48.517  1.00  0.00           C
ATOM    577  HB2 PRO    38      41.763  28.762  48.271  1.00  0.00           H
ATOM    578  HB3 PRO    38      43.051  29.855  49.007  1.00  0.00           H
ATOM    579  CA  PRO    38      42.126  30.520  47.139  1.00  0.00           C
ATOM    580  HA  PRO    38      43.158  30.484  46.790  1.00  0.00           H
ATOM    581  C   PRO    38      41.133  30.209  46.151  1.00  0.00           C
ATOM    582  O   PRO    38      40.106  29.633  46.505  1.00  0.00           O
ATOM    583  N   PHE    39      41.348  30.333  44.845  1.00  0.00           N
ATOM    584  H   PHE    39      42.194  30.758  44.492  1.00  0.00           H
ATOM    585  CA  PHE    39      40.411  30.061  43.779  1.00  0.00           C
ATOM    586  HA  PHE    39      39.426  30.074  44.245  1.00  0.00           H
ATOM    587  CB  PHE    39      40.437  31.235  42.822  1.00  0.00           C
ATOM    588  HB2 PHE    39      39.664  31.105  42.065  1.00  0.00           H
ATOM    589  HB3 PHE    39      40.316  32.058  43.527  1.00  0.00           H
ATOM    590  CG  PHE    39      41.747  31.421  42.041  1.00  0.00           C
ATOM    591  CD1 PHE    39      41.785  30.899  40.764  1.00  0.00           C
ATOM    592  HD1 PHE    39      41.050  30.161  40.481  1.00  0.00           H
ATOM    593  CE1 PHE    39      43.040  30.985  40.082  1.00  0.00           C
ATOM    594  HE1 PHE    39      43.128  30.439  39.155  1.00  0.00           H
ATOM    595  CZ  PHE    39      44.162  31.791  40.480  1.00  0.00           C
ATOM    596  HZ  PHE    39      45.095  31.780  39.936  1.00  0.00           H
ATOM    597  CE2 PHE    39      43.955  32.514  41.658  1.00  0.00           C
ATOM    598  HE2 PHE    39      44.704  33.216  41.993  1.00  0.00           H
ATOM    599  CD2 PHE    39      42.848  32.253  42.429  1.00  0.00           C
ATOM    600  HD2 PHE    39      42.736  32.868  43.310  1.00  0.00           H
ATOM    601  C   PHE    39      40.538  28.656  43.192  1.00  0.00           C
ATOM    602  O   PHE    39      41.651  28.171  42.901  1.00  0.00           O
ATOM    603  N   ILE    40      39.321  28.008  42.989  1.00  0.00           N
ATOM    604  H   ILE    40      38.482  28.463  43.320  1.00  0.00           H
ATOM    605  CA  ILE    40      39.312  26.858  42.134  1.00  0.00           C
ATOM    606  HA  ILE    40      40.118  26.197  42.452  1.00  0.00           H
ATOM    607  CB  ILE    40      37.961  26.139  42.176  1.00  0.00           C
ATOM    608  HB  ILE    40      37.232  26.638  41.536  1.00  0.00           H
ATOM    609  CG2 ILE    40      38.118  24.685  41.570  1.00  0.00           C
ATOM    610 HG21 ILE    40      38.989  24.157  41.959  1.00  0.00           H
ATOM    611 HG22 ILE    40      37.346  23.944  41.779  1.00  0.00           H
ATOM    612 HG23 ILE    40      38.208  24.810  40.491  1.00  0.00           H
ATOM    613  CG1 ILE    40      37.406  25.824  43.572  1.00  0.00           C
ATOM    614 HG12 ILE    40      37.327  26.786  44.078  1.00  0.00           H
ATOM    615 HG13 ILE    40      36.363  25.513  43.527  1.00  0.00           H
ATOM    616  CD1 ILE    40      38.147  24.824  44.452  1.00  0.00           C
ATOM    617 HD11 ILE    40      37.862  23.815  44.155  1.00  0.00           H
ATOM    618 HD12 ILE    40      39.227  24.875  44.307  1.00  0.00           H
ATOM    619 HD13 ILE    40      37.830  24.881  45.493  1.00  0.00           H
ATOM    620  C   ILE    40      39.637  27.195  40.637  1.00  0.00           C
ATOM    621  O   ILE    40      39.052  28.178  40.077  1.00  0.00           O
ATOM    622  N   SER    41      40.541  26.379  40.099  1.00  0.00           N
ATOM    623  H   SER    41      41.105  25.792  40.697  1.00  0.00           H
ATOM    624  CA  SER    41      40.725  26.339  38.689  1.00  0.00           C
ATOM    625  HA  SER    41      39.792  26.767  38.326  1.00  0.00           H
ATOM    626  CB  SER    41      41.877  27.243  38.195  1.00  0.00           C
ATOM    627  HB2 SER    41      42.074  28.163  38.746  1.00  0.00           H
ATOM    628  HB3 SER    41      42.768  26.656  38.420  1.00  0.00           H
ATOM    629  OG  SER    41      41.718  27.637  36.847  1.00  0.00           O
ATOM    630  HG  SER    41      42.178  28.454  36.637  1.00  0.00           H
ATOM    631  C   SER    41      40.751  24.885  38.165  1.00  0.00           C
ATOM    632  O   SER    41      40.982  23.960  38.915  1.00  0.00           O
ATOM    633  N   CYX    42      40.498  24.787  36.859  1.00  0.00           N
ATOM    634  H   CYX    42      40.379  25.624  36.307  1.00  0.00           H
ATOM    635  CA  CYX    42      40.189  23.501  36.140  1.00  0.00           C
ATOM    636  HA  CYX    42      40.507  22.635  36.723  1.00  0.00           H
ATOM    637  CB  CYX    42      38.673  23.171  36.044  1.00  0.00           C
ATOM    638  HB2 CYX    42      38.165  23.893  35.405  1.00  0.00           H
ATOM    639  HB3 CYX    42      38.617  22.179  35.596  1.00  0.00           H
ATOM    640  SG  CYX    42      37.840  23.065  37.616  1.00  0.00           S
ATOM    641  C   CYX    42      40.816  23.233  34.817  1.00  0.00           C
ATOM    642  O   CYX    42      41.233  24.223  34.218  1.00  0.00           O
ATOM    643  N   SER    43      40.909  21.976  34.330  1.00  0.00           N
ATOM    644  H   SER    43      40.745  21.234  34.996  1.00  0.00           H
ATOM    645  CA  SER    43      41.453  21.561  32.997  1.00  0.00           C
ATOM    646  HA  SER    43      41.534  22.330  32.229  1.00  0.00           H
ATOM    647  CB  SER    43      42.952  21.121  33.139  1.00  0.00           C
ATOM    648  HB2 SER    43      43.557  21.025  32.237  1.00  0.00           H
ATOM    649  HB3 SER    43      43.351  21.781  33.909  1.00  0.00           H
ATOM    650  OG  SER    43      43.009  19.871  33.927  1.00  0.00           O
ATOM    651  HG  SER    43      43.909  19.763  34.244  1.00  0.00           H
ATOM    652  C   SER    43      40.723  20.359  32.476  1.00  0.00           C
ATOM    653  O   SER    43      39.914  19.769  33.198  1.00  0.00           O
ATOM    654  N   HID    44      41.048  19.929  31.272  1.00  0.00           N
ATOM    655  H   HID    44      41.807  20.368  30.769  1.00  0.00           H
ATOM    656  CA  HID    44      40.595  18.537  30.797  1.00  0.00           C
ATOM    657  HA  HID    44      39.520  18.583  30.967  1.00  0.00           H
ATOM    658  CB  HID    44      40.854  18.279  29.294  1.00  0.00           C
ATOM    659  HB2 HID    44      41.884  17.982  29.098  1.00  0.00           H
ATOM    660  HB3 HID    44      40.190  17.466  29.004  1.00  0.00           H
ATOM    661  CG  HID    44      40.580  19.395  28.290  1.00  0.00           C
ATOM    662  ND1 HID    44      41.109  19.419  27.013  1.00  0.00           N
ATOM    663  HD1 HID    44      41.796  18.809  26.593  1.00  0.00           H
ATOM    664  CE1 HID    44      40.551  20.530  26.430  1.00  0.00           C
ATOM    665  HE1 HID    44      40.815  20.935  25.465  1.00  0.00           H
ATOM    666  NE2 HID    44      39.691  21.161  27.279  1.00  0.00           N
ATOM    667  CD2 HID    44      39.743  20.426  28.494  1.00  0.00           C
ATOM    668  HD2 HID    44      39.212  20.536  29.428  1.00  0.00           H
ATOM    669  C   HID    44      41.034  17.322  31.610  1.00  0.00           C
ATOM    670  O   HID    44      40.636  16.207  31.284  1.00  0.00           O
ATOM    671  N   LEU    45      41.962  17.486  32.572  1.00  0.00           N
ATOM    672  H   LEU    45      42.299  18.409  32.800  1.00  0.00           H
ATOM    673  CA  LEU    45      42.503  16.381  33.373  1.00  0.00           C
ATOM    674  HA  LEU    45      42.242  15.390  33.001  1.00  0.00           H
ATOM    675  CB  LEU    45      44.063  16.540  33.423  1.00  0.00           C
ATOM    676  HB2 LEU    45      44.340  17.460  33.935  1.00  0.00           H
ATOM    677  HB3 LEU    45      44.432  15.742  34.068  1.00  0.00           H
ATOM    678  CG  LEU    45      44.747  16.563  31.984  1.00  0.00           C
ATOM    679  HG  LEU    45      45.827  16.427  32.048  1.00  0.00           H
ATOM    680  CD1 LEU    45      44.130  15.532  31.025  1.00  0.00           C
ATOM    681 HD11 LEU    45      43.263  15.971  30.533  1.00  0.00           H
ATOM    682 HD12 LEU    45      44.796  14.988  30.355  1.00  0.00           H
ATOM    683 HD13 LEU    45      43.825  14.726  31.691  1.00  0.00           H
ATOM    684  CD2 LEU    45      44.645  17.921  31.356  1.00  0.00           C
ATOM    685 HD21 LEU    45      43.621  18.251  31.186  1.00  0.00           H
ATOM    686 HD22 LEU    45      45.175  18.640  31.982  1.00  0.00           H
ATOM    687 HD23 LEU    45      45.126  17.852  30.381  1.00  0.00           H
ATOM    688  C   LEU    45      41.823  16.467  34.801  1.00  0.00           C
ATOM    689  O   LEU    45      41.383  15.432  35.336  1.00  0.00           O
ATOM    690  N   GLU    46      41.830  17.642  35.432  1.00  0.00           N
ATOM    691  H   GLU    46      41.962  18.419  34.800  1.00  0.00           H
ATOM    692  CA  GLU    46      41.828  17.815  36.860  1.00  0.00           C
ATOM    693  HA  GLU    46      41.178  17.045  37.278  1.00  0.00           H
ATOM    694  CB  GLU    46      43.264  17.594  37.422  1.00  0.00           C
ATOM    695  HB2 GLU    46      43.872  18.393  36.998  1.00  0.00           H
ATOM    696  HB3 GLU    46      43.178  17.839  38.480  1.00  0.00           H
ATOM    697  CG  GLU    46      43.727  16.171  37.322  1.00  0.00           C
ATOM    698  HG2 GLU    46      42.891  15.602  37.729  1.00  0.00           H
ATOM    699  HG3 GLU    46      44.017  15.819  36.332  1.00  0.00           H
ATOM    700  CD  GLU    46      44.941  15.879  38.139  1.00  0.00           C
ATOM    701  OE1 GLU    46      45.166  14.721  38.660  1.00  0.00           O
ATOM    702  OE2 GLU    46      45.863  16.682  38.312  1.00  0.00           O
ATOM    703  C   GLU    46      41.284  19.246  37.185  1.00  0.00           C
ATOM    704  O   GLU    46      41.271  20.051  36.265  1.00  0.00           O
ATOM    705  N   CYX    47      40.990  19.511  38.436  1.00  0.00           N
ATOM    706  H   CYX    47      40.841  18.658  38.958  1.00  0.00           H
ATOM    707  CA  CYX    47      40.773  20.784  39.108  1.00  0.00           C
ATOM    708  HA  CYX    47      41.077  21.576  38.424  1.00  0.00           H
ATOM    709  CB  CYX    47      39.335  21.058  39.573  1.00  0.00           C
ATOM    710  HB2 CYX    47      39.092  20.260  40.275  1.00  0.00           H
ATOM    711  HB3 CYX    47      39.250  22.074  39.958  1.00  0.00           H
ATOM    712  SG  CYX    47      38.117  21.072  38.295  1.00  0.00           S
ATOM    713  C   CYX    47      41.817  20.884  40.241  1.00  0.00           C
ATOM    714  O   CYX    47      42.429  19.927  40.719  1.00  0.00           O
ATOM    715  N   ARG    48      41.937  22.076  40.711  1.00  0.00           N
ATOM    716  H   ARG    48      41.551  22.822  40.150  1.00  0.00           H
ATOM    717  CA  ARG    48      43.076  22.447  41.510  1.00  0.00           C
ATOM    718  HA  ARG    48      43.102  21.629  42.230  1.00  0.00           H
ATOM    719  CB  ARG    48      44.184  22.588  40.458  1.00  0.00           C
ATOM    720  HB2 ARG    48      44.195  21.692  39.837  1.00  0.00           H
ATOM    721  HB3 ARG    48      43.988  23.520  39.927  1.00  0.00           H
ATOM    722  CG  ARG    48      45.579  22.745  41.159  1.00  0.00           C
ATOM    723  HG2 ARG    48      45.533  23.644  41.775  1.00  0.00           H
ATOM    724  HG3 ARG    48      45.728  21.931  41.869  1.00  0.00           H
ATOM    725  CD  ARG    48      46.665  22.702  40.045  1.00  0.00           C
ATOM    726  HD2 ARG    48      46.429  21.865  39.386  1.00  0.00           H
ATOM    727  HD3 ARG    48      46.483  23.470  39.294  1.00  0.00           H
ATOM    728  NE  ARG    48      48.073  22.607  40.582  1.00  0.00           N
ATOM    729  HE  ARG    48      48.470  23.474  40.917  1.00  0.00           H
ATOM    730  CZ  ARG    48      48.671  21.536  40.995  1.00  0.00           C
ATOM    731  NH1 ARG    48      49.711  21.651  41.794  1.00  0.00           N
ATOM    732 HH11 ARG    48      50.056  22.551  42.099  1.00  0.00           H
ATOM    733 HH12 ARG    48      50.091  20.898  42.349  1.00  0.00           H
ATOM    734  NH2 ARG    48      48.223  20.365  40.778  1.00  0.00           N
ATOM    735 HH21 ARG    48      47.556  20.261  40.027  1.00  0.00           H
ATOM    736 HH22 ARG    48      48.753  19.545  41.038  1.00  0.00           H
ATOM    737  C   ARG    48      42.795  23.730  42.251  1.00  0.00           C
ATOM    738  O   ARG    48      42.038  24.540  41.770  1.00  0.00           O
ATOM    739  N   THR    49      43.514  23.919  43.383  1.00  0.00           N
ATOM    740  H   THR    49      44.139  23.177  43.665  1.00  0.00           H
ATOM    741  CA  THR    49      43.477  25.134  44.186  1.00  0.00           C
ATOM    742  HA  THR    49      42.492  25.598  44.174  1.00  0.00           H
ATOM    743  CB  THR    49      43.659  24.750  45.710  1.00  0.00           C
ATOM    744  HB  THR    49      44.728  24.577  45.844  1.00  0.00           H
ATOM    745  CG2 THR    49      43.212  25.915  46.540  1.00  0.00           C
ATOM    746 HG21 THR    49      42.267  26.360  46.227  1.00  0.00           H
ATOM    747 HG22 THR    49      43.036  25.625  47.576  1.00  0.00           H
ATOM    748 HG23 THR    49      43.877  26.771  46.653  1.00  0.00           H
ATOM    749  OG1 THR    49      42.917  23.606  46.023  1.00  0.00           O
ATOM    750  HG1 THR    49      43.502  22.846  46.042  1.00  0.00           H
ATOM    751  C   THR    49      44.678  26.077  43.772  1.00  0.00           C
ATOM    752  O   THR    49      45.819  25.652  43.828  1.00  0.00           O
ATOM    753  N   PHE    50      44.519  27.364  43.550  1.00  0.00           N
ATOM    754  H   PHE    50      43.540  27.610  43.505  1.00  0.00           H
ATOM    755  CA  PHE    50      45.572  28.405  43.460  1.00  0.00           C
ATOM    756  HA  PHE    50      46.519  27.914  43.683  1.00  0.00           H
ATOM    757  CB  PHE    50      45.709  29.034  42.044  1.00  0.00           C
ATOM    758  HB2 PHE    50      44.705  29.347  41.758  1.00  0.00           H
ATOM    759  HB3 PHE    50      46.392  29.883  42.023  1.00  0.00           H
ATOM    760  CG  PHE    50      46.214  28.113  40.961  1.00  0.00           C
ATOM    761  CD1 PHE    50      45.271  27.247  40.336  1.00  0.00           C
ATOM    762  HD1 PHE    50      44.273  27.172  40.742  1.00  0.00           H
ATOM    763  CE1 PHE    50      45.629  26.341  39.373  1.00  0.00           C
ATOM    764  HE1 PHE    50      44.899  25.612  39.056  1.00  0.00           H
ATOM    765  CZ  PHE    50      46.945  26.464  38.819  1.00  0.00           C
ATOM    766  HZ  PHE    50      47.235  25.650  38.171  1.00  0.00           H
ATOM    767  CE2 PHE    50      47.806  27.418  39.276  1.00  0.00           C
ATOM    768  HE2 PHE    50      48.770  27.443  38.790  1.00  0.00           H
ATOM    769  CD2 PHE    50      47.462  28.247  40.360  1.00  0.00           C
ATOM    770  HD2 PHE    50      48.237  28.875  40.774  1.00  0.00           H
ATOM    771  C   PHE    50      45.371  29.406  44.549  1.00  0.00           C
ATOM    772  O   PHE    50      44.243  29.779  44.787  1.00  0.00           O
ATOM    773  N   PHE    51      46.440  29.812  45.261  1.00  0.00           N
ATOM    774  H   PHE    51      47.370  29.515  45.005  1.00  0.00           H
ATOM    775  CA  PHE    51      46.358  30.737  46.430  1.00  0.00           C
ATOM    776  HA  PHE    51      45.566  31.474  46.298  1.00  0.00           H
ATOM    777  CB  PHE    51      45.964  29.906  47.655  1.00  0.00           C
ATOM    778  HB2 PHE    51      45.902  30.622  48.474  1.00  0.00           H
ATOM    779  HB3 PHE    51      44.944  29.526  47.611  1.00  0.00           H
ATOM    780  CG  PHE    51      46.958  28.883  48.073  1.00  0.00           C
ATOM    781  CD1 PHE    51      47.891  29.166  49.081  1.00  0.00           C
ATOM    782  HD1 PHE    51      47.977  30.162  49.488  1.00  0.00           H
ATOM    783  CE1 PHE    51      48.852  28.244  49.538  1.00  0.00           C
ATOM    784  HE1 PHE    51      49.660  28.511  50.203  1.00  0.00           H
ATOM    785  CZ  PHE    51      48.915  27.036  48.913  1.00  0.00           C
ATOM    786  HZ  PHE    51      49.645  26.292  49.198  1.00  0.00           H
ATOM    787  CE2 PHE    51      47.950  26.649  47.922  1.00  0.00           C
ATOM    788  HE2 PHE    51      48.146  25.710  47.427  1.00  0.00           H
ATOM    789  CD2 PHE    51      46.950  27.578  47.494  1.00  0.00           C
ATOM    790  HD2 PHE    51      46.219  27.344  46.733  1.00  0.00           H
ATOM    791  C   PHE    51      47.618  31.589  46.611  1.00  0.00           C
ATOM    792  O   PHE    51      48.731  31.226  46.288  1.00  0.00           O
ATOM    793  N   LEU    52      47.474  32.792  47.162  1.00  0.00           N
ATOM    794  H   LEU    52      46.524  33.054  47.380  1.00  0.00           H
ATOM    795  CA  LEU    52      48.568  33.572  47.595  1.00  0.00           C
ATOM    796  HA  LEU    52      49.453  33.367  46.994  1.00  0.00           H
ATOM    797  CB  LEU    52      48.180  35.039  47.495  1.00  0.00           C
ATOM    798  HB2 LEU    52      47.247  35.108  48.054  1.00  0.00           H
ATOM    799  HB3 LEU    52      48.934  35.705  47.917  1.00  0.00           H
ATOM    800  CG  LEU    52      48.023  35.663  46.050  1.00  0.00           C
ATOM    801  HG  LEU    52      47.034  35.399  45.673  1.00  0.00           H
ATOM    802  CD1 LEU    52      48.339  37.149  46.110  1.00  0.00           C
ATOM    803 HD11 LEU    52      49.337  37.273  46.530  1.00  0.00           H
ATOM    804 HD12 LEU    52      48.283  37.410  45.053  1.00  0.00           H
ATOM    805 HD13 LEU    52      47.509  37.646  46.610  1.00  0.00           H
ATOM    806  CD2 LEU    52      49.196  35.118  45.155  1.00  0.00           C
ATOM    807 HD21 LEU    52      49.328  35.580  44.176  1.00  0.00           H
ATOM    808 HD22 LEU    52      50.138  35.222  45.693  1.00  0.00           H
ATOM    809 HD23 LEU    52      49.013  34.067  44.928  1.00  0.00           H
ATOM    810  C   LEU    52      48.896  33.268  49.070  1.00  0.00           C
ATOM    811  O   LEU    52      47.961  32.849  49.870  1.00  0.00           O
ATOM    812  N   THR    53      50.113  33.466  49.422  1.00  0.00           N
ATOM    813  H   THR    53      50.655  33.838  48.656  1.00  0.00           H
ATOM    814  CA  THR    53      50.646  33.228  50.833  1.00  0.00           C
ATOM    815  HA  THR    53      49.868  33.512  51.541  1.00  0.00           H
ATOM    816  CB  THR    53      50.958  31.726  51.008  1.00  0.00           C
ATOM    817  HB  THR    53      49.996  31.219  50.928  1.00  0.00           H
ATOM    818  CG2 THR    53      51.920  31.095  50.035  1.00  0.00           C
ATOM    819 HG21 THR    53      51.574  31.223  49.010  1.00  0.00           H
ATOM    820 HG22 THR    53      52.944  31.450  50.152  1.00  0.00           H
ATOM    821 HG23 THR    53      51.958  30.013  50.159  1.00  0.00           H
ATOM    822  OG1 THR    53      51.436  31.540  52.321  1.00  0.00           O
ATOM    823  HG1 THR    53      50.679  31.445  52.903  1.00  0.00           H
ATOM    824  C   THR    53      51.897  34.062  51.161  1.00  0.00           C
ATOM    825  O   THR    53      52.894  34.147  50.416  1.00  0.00           O
ATOM    826  N   GLN    54      51.839  34.677  52.334  1.00  0.00           N
ATOM    827  H   GLN    54      51.051  34.410  52.907  1.00  0.00           H
ATOM    828  CA  GLN    54      52.987  35.204  53.017  1.00  0.00           C
ATOM    829  HA  GLN    54      53.474  35.793  52.240  1.00  0.00           H
ATOM    830  CB  GLN    54      52.553  36.143  54.099  1.00  0.00           C
ATOM    831  HB2 GLN    54      52.099  35.522  54.871  1.00  0.00           H
ATOM    832  HB3 GLN    54      53.447  36.674  54.427  1.00  0.00           H
ATOM    833  CG  GLN    54      51.493  37.304  53.751  1.00  0.00           C
ATOM    834  HG2 GLN    54      50.624  36.921  53.216  1.00  0.00           H
ATOM    835  HG3 GLN    54      51.006  37.637  54.668  1.00  0.00           H
ATOM    836  CD  GLN    54      52.166  38.567  53.137  1.00  0.00           C
ATOM    837  OE1 GLN    54      53.258  38.583  52.546  1.00  0.00           O
ATOM    838  NE2 GLN    54      51.411  39.622  53.024  1.00  0.00           N
ATOM    839 HE21 GLN    54      50.466  39.640  53.380  1.00  0.00           H
ATOM    840 HE22 GLN    54      51.936  40.471  52.873  1.00  0.00           H
ATOM    841  C   GLN    54      54.001  34.163  53.553  1.00  0.00           C
ATOM    842  O   GLN    54      54.852  34.658  54.346  1.00  0.00           O
ATOM    843  N   GLY    55      53.903  32.809  53.366  1.00  0.00           N
ATOM    844  H   GLY    55      53.166  32.472  52.763  1.00  0.00           H
ATOM    845  CA  GLY    55      54.825  31.854  53.971  1.00  0.00           C
ATOM    846  HA2 GLY    55      55.076  31.025  53.309  1.00  0.00           H
ATOM    847  HA3 GLY    55      55.829  32.267  54.067  1.00  0.00           H
ATOM    848  C   GLY    55      54.439  31.391  55.396  1.00  0.00           C
ATOM    849  O   GLY    55      55.146  30.478  55.886  1.00  0.00           O
ATOM    850  N   ALA    56      53.576  32.124  56.094  1.00  0.00           N
ATOM    851  H   ALA    56      53.228  33.007  55.746  1.00  0.00           H
ATOM    852  CA  ALA    56      53.231  31.693  57.435  1.00  0.00           C
ATOM    853  HA  ALA    56      54.066  31.597  58.128  1.00  0.00           H
ATOM    854  CB  ALA    56      52.334  32.818  57.977  1.00  0.00           C
ATOM    855  HB1 ALA    56      52.355  32.840  59.066  1.00  0.00           H
ATOM    856  HB2 ALA    56      52.759  33.774  57.671  1.00  0.00           H
ATOM    857  HB3 ALA    56      51.346  32.684  57.538  1.00  0.00           H
ATOM    858  C   ALA    56      52.517  30.351  57.496  1.00  0.00           C
ATOM    859  O   ALA    56      51.923  29.963  56.499  1.00  0.00           O
ATOM    860  N   LEU    57      52.455  29.696  58.688  1.00  0.00           N
ATOM    861  H   LEU    57      52.873  30.023  59.548  1.00  0.00           H
ATOM    862  CA  LEU    57      51.662  28.450  58.807  1.00  0.00           C
ATOM    863  HA  LEU    57      51.298  28.172  57.819  1.00  0.00           H
ATOM    864  CB  LEU    57      52.665  27.378  59.160  1.00  0.00           C
ATOM    865  HB2 LEU    57      53.134  27.549  60.129  1.00  0.00           H
ATOM    866  HB3 LEU    57      52.072  26.484  59.353  1.00  0.00           H
ATOM    867  CG  LEU    57      53.741  27.040  58.094  1.00  0.00           C
ATOM    868  HG  LEU    57      54.380  27.879  57.820  1.00  0.00           H
ATOM    869  CD1 LEU    57      54.673  25.915  58.665  1.00  0.00           C
ATOM    870 HD11 LEU    57      54.046  25.030  58.779  1.00  0.00           H
ATOM    871 HD12 LEU    57      55.481  25.629  57.991  1.00  0.00           H
ATOM    872 HD13 LEU    57      55.133  26.230  59.602  1.00  0.00           H
ATOM    873  CD2 LEU    57      53.042  26.434  56.948  1.00  0.00           C
ATOM    874 HD21 LEU    57      52.534  25.492  57.156  1.00  0.00           H
ATOM    875 HD22 LEU    57      52.421  27.195  56.474  1.00  0.00           H
ATOM    876 HD23 LEU    57      53.776  26.124  56.204  1.00  0.00           H
ATOM    877  C   LEU    57      50.444  28.568  59.721  1.00  0.00           C
ATOM    878  O   LEU    57      50.578  29.404  60.675  1.00  0.00           O
ATOM    879  N   LEU    58      49.464  27.636  59.614  1.00  0.00           N
ATOM    880  H   LEU    58      49.468  26.816  59.023  1.00  0.00           H
ATOM    881  CA  LEU    58      48.351  27.613  60.553  1.00  0.00           C
ATOM    882  HA  LEU    58      48.025  28.643  60.696  1.00  0.00           H
ATOM    883  CB  LEU    58      47.157  26.845  59.970  1.00  0.00           C
ATOM    884  HB2 LEU    58      47.439  25.822  59.725  1.00  0.00           H
ATOM    885  HB3 LEU    58      46.405  26.672  60.740  1.00  0.00           H
ATOM    886  CG  LEU    58      46.474  27.620  58.822  1.00  0.00           C
ATOM    887  HG  LEU    58      47.243  27.993  58.146  1.00  0.00           H
ATOM    888  CD1 LEU    58      45.550  26.609  58.114  1.00  0.00           C
ATOM    889 HD11 LEU    58      44.686  26.277  58.689  1.00  0.00           H
ATOM    890 HD12 LEU    58      45.215  27.061  57.180  1.00  0.00           H
ATOM    891 HD13 LEU    58      46.097  25.712  57.826  1.00  0.00           H
ATOM    892  CD2 LEU    58      45.684  28.840  59.363  1.00  0.00           C
ATOM    893 HD21 LEU    58      45.083  29.208  58.532  1.00  0.00           H
ATOM    894 HD22 LEU    58      45.046  28.421  60.140  1.00  0.00           H
ATOM    895 HD23 LEU    58      46.334  29.601  59.796  1.00  0.00           H
ATOM    896  C   LEU    58      48.830  27.210  61.902  1.00  0.00           C
ATOM    897  O   LEU    58      49.527  26.197  62.032  1.00  0.00           O
ATOM    898  N   ASN    59      48.543  27.952  62.948  1.00  0.00           N
ATOM    899  H   ASN    59      47.973  28.772  62.792  1.00  0.00           H
ATOM    900  CA  ASN    59      48.856  27.783  64.362  1.00  0.00           C
ATOM    901  HA  ASN    59      48.486  28.683  64.852  1.00  0.00           H
ATOM    902  CB  ASN    59      48.040  26.593  64.962  1.00  0.00           C
ATOM    903  HB2 ASN    59      48.367  25.722  64.396  1.00  0.00           H
ATOM    904  HB3 ASN    59      48.291  26.437  66.011  1.00  0.00           H
ATOM    905  CG  ASN    59      46.530  26.779  64.781  1.00  0.00           C
ATOM    906  OD1 ASN    59      45.957  27.584  65.463  1.00  0.00           O
ATOM    907  ND2 ASN    59      45.880  26.138  63.816  1.00  0.00           N
ATOM    908 HD21 ASN    59      44.880  26.246  63.909  1.00  0.00           H
ATOM    909 HD22 ASN    59      46.293  25.386  63.283  1.00  0.00           H
ATOM    910  C   ASN    59      50.392  27.814  64.659  1.00  0.00           C
ATOM    911  O   ASN    59      50.734  27.591  65.829  1.00  0.00           O
ATOM    912  N   ASP    60      51.287  28.150  63.778  1.00  0.00           N
ATOM    913  H   ASP    60      50.962  28.383  62.850  1.00  0.00           H
ATOM    914  CA  ASP    60      52.681  28.306  64.100  1.00  0.00           C
ATOM    915  HA  ASP    60      52.954  27.454  64.724  1.00  0.00           H
ATOM    916  CB  ASP    60      53.574  28.408  62.838  1.00  0.00           C
ATOM    917  HB2 ASP    60      53.320  27.561  62.199  1.00  0.00           H
ATOM    918  HB3 ASP    60      53.291  29.322  62.317  1.00  0.00           H
ATOM    919  CG  ASP    60      55.067  28.381  63.158  1.00  0.00           C
ATOM    920  OD1 ASP    60      55.911  28.699  62.318  1.00  0.00           O
ATOM    921  OD2 ASP    60      55.482  28.151  64.290  1.00  0.00           O
ATOM    922  C   ASP    60      52.813  29.542  65.009  1.00  0.00           C
ATOM    923  O   ASP    60      52.491  30.660  64.654  1.00  0.00           O
ATOM    924  N   LYS    61      53.368  29.362  66.231  1.00  0.00           N
ATOM    925  H   LYS    61      53.741  28.457  66.479  1.00  0.00           H
ATOM    926  CA  LYS    61      53.450  30.503  67.138  1.00  0.00           C
ATOM    927  HA  LYS    61      52.619  31.161  66.886  1.00  0.00           H
ATOM    928  CB  LYS    61      53.161  29.957  68.563  1.00  0.00           C
ATOM    929  HB2 LYS    61      53.883  29.168  68.777  1.00  0.00           H
ATOM    930  HB3 LYS    61      53.346  30.759  69.277  1.00  0.00           H
ATOM    931  CG  LYS    61      51.675  29.482  68.807  1.00  0.00           C
ATOM    932  HG2 LYS    61      50.912  30.249  68.677  1.00  0.00           H
ATOM    933  HG3 LYS    61      51.503  28.666  68.105  1.00  0.00           H
ATOM    934  CD  LYS    61      51.492  28.973  70.203  1.00  0.00           C
ATOM    935  HD2 LYS    61      52.168  28.120  70.269  1.00  0.00           H
ATOM    936  HD3 LYS    61      51.770  29.757  70.907  1.00  0.00           H
ATOM    937  CE  LYS    61      50.069  28.587  70.620  1.00  0.00           C
ATOM    938  HE2 LYS    61      49.449  29.483  70.594  1.00  0.00           H
ATOM    939  HE3 LYS    61      49.723  27.926  69.825  1.00  0.00           H
ATOM    940  NZ  LYS    61      50.194  28.075  71.965  1.00  0.00           N
ATOM    941  HZ1 LYS    61      50.731  27.227  72.083  1.00  0.00           H
ATOM    942  HZ2 LYS    61      50.485  28.831  72.568  1.00  0.00           H
ATOM    943  HZ3 LYS    61      49.314  27.702  72.292  1.00  0.00           H
ATOM    944  C   LYS    61      54.753  31.313  67.027  1.00  0.00           C
ATOM    945  O   LYS    61      55.130  32.067  67.935  1.00  0.00           O
ATOM    946  N   HIP    62      55.445  31.171  65.881  1.00  0.00           N
ATOM    947  H   HIP    62      55.042  30.630  65.128  1.00  0.00           H
ATOM    948  CA  HIP    62      56.665  31.905  65.604  1.00  0.00           C
ATOM    949  HA  HIP    62      56.855  32.473  66.514  1.00  0.00           H
ATOM    950  CB  HIP    62      57.887  30.945  65.360  1.00  0.00           C
ATOM    951  HB2 HIP    62      57.846  30.725  64.292  1.00  0.00           H
ATOM    952  HB3 HIP    62      58.729  31.628  65.473  1.00  0.00           H
ATOM    953  CG  HIP    62      58.065  29.706  66.187  1.00  0.00           C
ATOM    954  ND1 HIP    62      57.223  28.598  66.285  1.00  0.00           N
ATOM    955  HD1 HIP    62      56.508  28.333  65.624  1.00  0.00           H
ATOM    956  CE1 HIP    62      57.420  28.022  67.488  1.00  0.00           C
ATOM    957  HE1 HIP    62      56.934  27.169  67.938  1.00  0.00           H
ATOM    958  NE2 HIP    62      58.483  28.628  68.070  1.00  0.00           N
ATOM    959  HE2 HIP    62      58.878  28.346  68.956  1.00  0.00           H
ATOM    960  CD2 HIP    62      58.884  29.625  67.262  1.00  0.00           C
ATOM    961  HD2 HIP    62      59.599  30.401  67.488  1.00  0.00           H
ATOM    962  C   HIP    62      56.400  32.911  64.462  1.00  0.00           C
ATOM    963  O   HIP    62      55.860  32.529  63.414  1.00  0.00           O
ATOM    964  N   SER    63      56.854  34.161  64.671  1.00  0.00           N
ATOM    965  H   SER    63      57.342  34.360  65.532  1.00  0.00           H
ATOM    966  CA  SER    63      56.708  35.401  63.886  1.00  0.00           C
ATOM    967  HA  SER    63      56.779  35.103  62.840  1.00  0.00           H
ATOM    968  CB  SER    63      55.330  36.027  64.088  1.00  0.00           C
ATOM    969  HB2 SER    63      54.488  35.342  63.988  1.00  0.00           H
ATOM    970  HB3 SER    63      55.244  36.464  65.083  1.00  0.00           H
ATOM    971  OG  SER    63      55.181  37.067  63.204  1.00  0.00           O
ATOM    972  HG  SER    63      54.627  37.745  63.598  1.00  0.00           H
ATOM    973  C   SER    63      57.826  36.466  64.126  1.00  0.00           C
ATOM    974  O   SER    63      58.049  36.985  65.229  1.00  0.00           O
ATOM    975  N   ASN    64      58.497  36.816  63.031  1.00  0.00           N
ATOM    976  H   ASN    64      58.550  36.142  62.281  1.00  0.00           H
ATOM    977  CA  ASN    64      59.410  37.984  63.090  1.00  0.00           C
ATOM    978  HA  ASN    64      59.922  37.958  64.051  1.00  0.00           H
ATOM    979  CB  ASN    64      60.499  37.997  62.045  1.00  0.00           C
ATOM    980  HB2 ASN    64      59.877  37.995  61.149  1.00  0.00           H
ATOM    981  HB3 ASN    64      60.935  38.992  61.947  1.00  0.00           H
ATOM    982  CG  ASN    64      61.493  36.857  62.180  1.00  0.00           C
ATOM    983  OD1 ASN    64      61.213  35.894  62.807  1.00  0.00           O
ATOM    984  ND2 ASN    64      62.555  36.821  61.446  1.00  0.00           N
ATOM    985 HD21 ASN    64      63.151  36.009  61.510  1.00  0.00           H
ATOM    986 HD22 ASN    64      62.909  37.613  60.928  1.00  0.00           H
ATOM    987  C   ASN    64      58.663  39.346  63.032  1.00  0.00           C
ATOM    988  O   ASN    64      59.260  40.443  63.074  1.00  0.00           O
ATOM    989  N   GLY    65      57.339  39.343  62.783  1.00  0.00           N
ATOM    990  H   GLY    65      56.900  38.436  62.699  1.00  0.00           H
ATOM    991  CA  GLY    65      56.578  40.575  62.504  1.00  0.00           C
ATOM    992  HA2 GLY    65      56.193  41.028  63.418  1.00  0.00           H
ATOM    993  HA3 GLY    65      57.282  41.280  62.060  1.00  0.00           H
ATOM    994  C   GLY    65      55.379  40.362  61.625  1.00  0.00           C
ATOM    995  O   GLY    65      55.217  39.331  61.013  1.00  0.00           O
ATOM    996  N   THR    66      54.535  41.401  61.628  1.00  0.00           N
ATOM    997  H   THR    66      54.620  42.200  62.241  1.00  0.00           H
ATOM    998  CA  THR    66      53.351  41.446  60.661  1.00  0.00           C
ATOM    999  HA  THR    66      52.964  40.479  60.338  1.00  0.00           H
ATOM   1000  CB  THR    66      52.127  42.291  61.116  1.00  0.00           C
ATOM   1001  HB  THR    66      51.484  42.202  60.240  1.00  0.00           H
ATOM   1002  CG2 THR    66      51.299  41.791  62.334  1.00  0.00           C
ATOM   1003 HG21 THR    66      50.467  42.423  62.643  1.00  0.00           H
ATOM   1004 HG22 THR    66      51.042  40.750  62.136  1.00  0.00           H
ATOM   1005 HG23 THR    66      51.912  41.740  63.236  1.00  0.00           H
ATOM   1006  OG1 THR    66      52.506  43.641  61.399  1.00  0.00           O
ATOM   1007  HG1 THR    66      53.011  43.630  62.215  1.00  0.00           H
ATOM   1008  C   THR    66      53.911  42.056  59.426  1.00  0.00           C
ATOM   1009  O   THR    66      54.696  42.991  59.453  1.00  0.00           O
ATOM   1010  N   VAL    67      53.443  41.587  58.215  1.00  0.00           N
ATOM   1011  H   VAL    67      52.915  40.727  58.167  1.00  0.00           H
ATOM   1012  CA  VAL    67      54.077  42.057  56.959  1.00  0.00           C
ATOM   1013  HA  VAL    67      54.594  43.005  57.101  1.00  0.00           H
ATOM   1014  CB  VAL    67      55.047  41.096  56.377  1.00  0.00           C
ATOM   1015  HB  VAL    67      55.186  41.361  55.328  1.00  0.00           H
ATOM   1016  CG1 VAL    67      56.422  41.205  57.084  1.00  0.00           C
ATOM   1017 HG11 VAL    67      57.152  40.496  56.692  1.00  0.00           H
ATOM   1018 HG12 VAL    67      56.709  42.235  56.879  1.00  0.00           H
ATOM   1019 HG13 VAL    67      56.300  41.017  58.150  1.00  0.00           H
ATOM   1020  CG2 VAL    67      54.652  39.606  56.394  1.00  0.00           C
ATOM   1021 HG21 VAL    67      55.284  39.056  55.697  1.00  0.00           H
ATOM   1022 HG22 VAL    67      54.765  39.118  57.362  1.00  0.00           H
ATOM   1023 HG23 VAL    67      53.655  39.609  55.953  1.00  0.00           H
ATOM   1024  C   VAL    67      52.907  42.346  56.012  1.00  0.00           C
ATOM   1025  O   VAL    67      51.862  41.638  56.068  1.00  0.00           O
ATOM   1026  N   LYS    68      53.094  43.404  55.179  1.00  0.00           N
ATOM   1027  H   LYS    68      54.012  43.822  55.214  1.00  0.00           H
ATOM   1028  CA  LYS    68      52.217  44.097  54.228  1.00  0.00           C
ATOM   1029  HA  LYS    68      51.396  44.309  54.913  1.00  0.00           H
ATOM   1030  CB  LYS    68      52.903  45.363  53.692  1.00  0.00           C
ATOM   1031  HB2 LYS    68      53.905  45.058  53.391  1.00  0.00           H
ATOM   1032  HB3 LYS    68      52.348  45.681  52.810  1.00  0.00           H
ATOM   1033  CG  LYS    68      53.046  46.484  54.732  1.00  0.00           C
ATOM   1034  HG2 LYS    68      52.074  46.686  55.183  1.00  0.00           H
ATOM   1035  HG3 LYS    68      53.626  46.123  55.582  1.00  0.00           H
ATOM   1036  CD  LYS    68      53.593  47.793  54.158  1.00  0.00           C
ATOM   1037  HD2 LYS    68      54.555  47.633  53.670  1.00  0.00           H
ATOM   1038  HD3 LYS    68      52.979  48.076  53.304  1.00  0.00           H
ATOM   1039  CE  LYS    68      53.584  48.940  55.119  1.00  0.00           C
ATOM   1040  HE2 LYS    68      52.538  49.191  55.297  1.00  0.00           H
ATOM   1041  HE3 LYS    68      53.961  48.600  56.083  1.00  0.00           H
ATOM   1042  NZ  LYS    68      54.353  50.104  54.606  1.00  0.00           N
ATOM   1043  HZ1 LYS    68      55.354  49.995  54.538  1.00  0.00           H
ATOM   1044  HZ2 LYS    68      54.119  50.399  53.670  1.00  0.00           H
ATOM   1045  HZ3 LYS    68      54.352  50.861  55.275  1.00  0.00           H
ATOM   1046  C   LYS    68      51.712  43.137  53.107  1.00  0.00           C
ATOM   1047  O   LYS    68      52.421  42.207  52.614  1.00  0.00           O
ATOM   1048  N   ASP    69      50.501  43.392  52.741  1.00  0.00           N
ATOM   1049  H   ASP    69      50.055  44.244  53.051  1.00  0.00           H
ATOM   1050  CA  ASP    69      49.764  42.531  51.737  1.00  0.00           C
ATOM   1051  HA  ASP    69      49.757  41.502  52.096  1.00  0.00           H
ATOM   1052  CB  ASP    69      48.312  42.927  51.616  1.00  0.00           C
ATOM   1053  HB2 ASP    69      48.300  43.918  51.160  1.00  0.00           H
ATOM   1054  HB3 ASP    69      47.819  42.253  50.917  1.00  0.00           H
ATOM   1055  CG  ASP    69      47.429  43.029  52.895  1.00  0.00           C
ATOM   1056  OD1 ASP    69      46.443  43.780  52.844  1.00  0.00           O
ATOM   1057  OD2 ASP    69      47.681  42.331  53.913  1.00  0.00           O
ATOM   1058  C   ASP    69      50.398  42.603  50.357  1.00  0.00           C
ATOM   1059  O   ASP    69      50.202  41.713  49.569  1.00  0.00           O
ATOM   1060  N   ARG    70      51.084  43.695  50.038  1.00  0.00           N
ATOM   1061  H   ARG    70      51.067  44.506  50.640  1.00  0.00           H
ATOM   1062  CA  ARG    70      51.956  43.766  48.866  1.00  0.00           C
ATOM   1063  HA  ARG    70      51.695  42.937  48.207  1.00  0.00           H
ATOM   1064  CB  ARG    70      51.645  44.998  48.048  1.00  0.00           C
ATOM   1065  HB2 ARG    70      51.691  45.818  48.765  1.00  0.00           H
ATOM   1066  HB3 ARG    70      52.367  45.197  47.256  1.00  0.00           H
ATOM   1067  CG  ARG    70      50.245  44.897  47.466  1.00  0.00           C
ATOM   1068  HG2 ARG    70      50.135  43.984  46.880  1.00  0.00           H
ATOM   1069  HG3 ARG    70      49.506  44.774  48.258  1.00  0.00           H
ATOM   1070  CD  ARG    70      49.912  46.015  46.511  1.00  0.00           C
ATOM   1071  HD2 ARG    70      50.616  45.939  45.682  1.00  0.00           H
ATOM   1072  HD3 ARG    70      48.887  45.841  46.181  1.00  0.00           H
ATOM   1073  NE  ARG    70      49.949  47.414  47.069  1.00  0.00           N
ATOM   1074  HE  ARG    70      50.794  47.920  46.847  1.00  0.00           H
ATOM   1075  CZ  ARG    70      49.107  47.959  47.906  1.00  0.00           C
ATOM   1076  NH1 ARG    70      49.491  49.141  48.329  1.00  0.00           N
ATOM   1077 HH11 ARG    70      50.281  49.569  47.866  1.00  0.00           H
ATOM   1078 HH12 ARG    70      48.950  49.642  49.020  1.00  0.00           H
ATOM   1079  NH2 ARG    70      48.004  47.373  48.232  1.00  0.00           N
ATOM   1080 HH21 ARG    70      47.836  46.469  47.815  1.00  0.00           H
ATOM   1081 HH22 ARG    70      47.452  47.745  48.992  1.00  0.00           H
ATOM   1082  C   ARG    70      53.453  43.543  49.159  1.00  0.00           C
ATOM   1083  O   ARG    70      54.274  44.132  48.529  1.00  0.00           O
ATOM   1084  N   SER    71      53.754  42.631  50.093  1.00  0.00           N
ATOM   1085  H   SER    71      53.104  42.276  50.780  1.00  0.00           H
ATOM   1086  CA  SER    71      55.180  42.223  50.404  1.00  0.00           C
ATOM   1087  HA  SER    71      55.665  43.070  50.890  1.00  0.00           H
ATOM   1088  CB  SER    71      55.302  41.153  51.495  1.00  0.00           C
ATOM   1089  HB2 SER    71      55.036  41.517  52.487  1.00  0.00           H
ATOM   1090  HB3 SER    71      54.674  40.315  51.193  1.00  0.00           H
ATOM   1091  OG  SER    71      56.642  40.569  51.667  1.00  0.00           O
ATOM   1092  HG  SER    71      56.700  40.216  52.557  1.00  0.00           H
ATOM   1093  C   SER    71      56.013  41.799  49.160  1.00  0.00           C
ATOM   1094  O   SER    71      55.546  40.936  48.385  1.00  0.00           O
ATOM   1095  N   PRO    72      57.239  42.231  48.870  1.00  0.00           N
ATOM   1096  CD  PRO    72      57.963  43.259  49.627  1.00  0.00           C
ATOM   1097  HD2 PRO    72      58.382  42.855  50.548  1.00  0.00           H
ATOM   1098  HD3 PRO    72      57.353  44.142  49.816  1.00  0.00           H
ATOM   1099  CG  PRO    72      59.068  43.672  48.682  1.00  0.00           C
ATOM   1100  HG2 PRO    72      59.973  43.785  49.278  1.00  0.00           H
ATOM   1101  HG3 PRO    72      58.689  44.461  48.033  1.00  0.00           H
ATOM   1102  CB  PRO    72      59.389  42.423  47.819  1.00  0.00           C
ATOM   1103  HB2 PRO    72      60.170  41.845  48.313  1.00  0.00           H
ATOM   1104  HB3 PRO    72      59.801  42.676  46.842  1.00  0.00           H
ATOM   1105  CA  PRO    72      58.101  41.677  47.787  1.00  0.00           C
ATOM   1106  HA  PRO    72      57.636  41.906  46.829  1.00  0.00           H
ATOM   1107  C   PRO    72      58.253  40.200  47.762  1.00  0.00           C
ATOM   1108  O   PRO    72      58.416  39.629  46.736  1.00  0.00           O
ATOM   1109  N   HID    73      58.146  39.531  48.891  1.00  0.00           N
ATOM   1110  H   HID    73      57.963  40.031  49.750  1.00  0.00           H
ATOM   1111  CA  HID    73      58.327  38.057  49.034  1.00  0.00           C
ATOM   1112  HA  HID    73      59.129  37.822  48.335  1.00  0.00           H
ATOM   1113  CB  HID    73      58.784  37.803  50.499  1.00  0.00           C
ATOM   1114  HB2 HID    73      58.005  38.081  51.208  1.00  0.00           H
ATOM   1115  HB3 HID    73      58.962  36.730  50.571  1.00  0.00           H
ATOM   1116  CG  HID    73      60.027  38.605  50.791  1.00  0.00           C
ATOM   1117  ND1 HID    73      61.288  38.469  50.225  1.00  0.00           N
ATOM   1118  HD1 HID    73      61.541  37.785  49.526  1.00  0.00           H
ATOM   1119  CE1 HID    73      62.078  39.505  50.658  1.00  0.00           C
ATOM   1120  HE1 HID    73      63.100  39.682  50.351  1.00  0.00           H
ATOM   1121  NE2 HID    73      61.365  40.329  51.484  1.00  0.00           N
ATOM   1122  CD2 HID    73      60.100  39.681  51.634  1.00  0.00           C
ATOM   1123  HD2 HID    73      59.276  40.124  52.173  1.00  0.00           H
ATOM   1124  C   HID    73      57.002  37.278  48.758  1.00  0.00           C
ATOM   1125  O   HID    73      56.997  36.029  48.619  1.00  0.00           O
ATOM   1126  N   ARG    74      55.863  37.962  48.878  1.00  0.00           N
ATOM   1127  H   ARG    74      55.979  38.955  49.025  1.00  0.00           H
ATOM   1128  CA  ARG    74      54.528  37.373  48.838  1.00  0.00           C
ATOM   1129  HA  ARG    74      54.521  36.682  49.680  1.00  0.00           H
ATOM   1130  CB  ARG    74      53.391  38.425  48.947  1.00  0.00           C
ATOM   1131  HB2 ARG    74      53.623  39.170  49.709  1.00  0.00           H
ATOM   1132  HB3 ARG    74      53.138  38.839  47.972  1.00  0.00           H
ATOM   1133  CG  ARG    74      52.084  37.684  49.338  1.00  0.00           C
ATOM   1134  HG2 ARG    74      51.777  37.153  48.437  1.00  0.00           H
ATOM   1135  HG3 ARG    74      52.161  37.044  50.217  1.00  0.00           H
ATOM   1136  CD  ARG    74      50.968  38.685  49.662  1.00  0.00           C
ATOM   1137  HD2 ARG    74      51.275  39.170  50.589  1.00  0.00           H
ATOM   1138  HD3 ARG    74      50.933  39.381  48.824  1.00  0.00           H
ATOM   1139  NE  ARG    74      49.658  38.033  49.847  1.00  0.00           N
ATOM   1140  HE  ARG    74      49.493  37.330  50.552  1.00  0.00           H
ATOM   1141  CZ  ARG    74      48.570  38.475  49.253  1.00  0.00           C
ATOM   1142  NH1 ARG    74      47.443  37.821  49.294  1.00  0.00           N
ATOM   1143 HH11 ARG    74      47.335  37.171  50.060  1.00  0.00           H
ATOM   1144 HH12 ARG    74      46.676  38.106  48.701  1.00  0.00           H
ATOM   1145  NH2 ARG    74      48.572  39.566  48.581  1.00  0.00           N
ATOM   1146 HH21 ARG    74      49.275  40.209  48.915  1.00  0.00           H
ATOM   1147 HH22 ARG    74      47.658  39.849  48.258  1.00  0.00           H
ATOM   1148  C   ARG    74      54.326  36.540  47.561  1.00  0.00           C
ATOM   1149  O   ARG    74      54.889  36.902  46.486  1.00  0.00           O
ATOM   1150  N   THR    75      53.645  35.408  47.605  1.00  0.00           N
ATOM   1151  H   THR    75      53.187  35.159  48.470  1.00  0.00           H
ATOM   1152  CA  THR    75      53.885  34.360  46.564  1.00  0.00           C
ATOM   1153  HA  THR    75      54.259  34.866  45.674  1.00  0.00           H
ATOM   1154  CB  THR    75      54.906  33.285  47.104  1.00  0.00           C
ATOM   1155  HB  THR    75      54.594  32.987  48.104  1.00  0.00           H
ATOM   1156  CG2 THR    75      54.970  31.950  46.273  1.00  0.00           C
ATOM   1157 HG21 THR    75      54.046  31.385  46.403  1.00  0.00           H
ATOM   1158 HG22 THR    75      55.085  32.128  45.204  1.00  0.00           H
ATOM   1159 HG23 THR    75      55.871  31.461  46.641  1.00  0.00           H
ATOM   1160  OG1 THR    75      56.133  33.959  47.079  1.00  0.00           O
ATOM   1161  HG1 THR    75      56.124  34.786  47.567  1.00  0.00           H
ATOM   1162  C   THR    75      52.621  33.619  46.165  1.00  0.00           C
ATOM   1163  O   THR    75      51.793  33.452  47.088  1.00  0.00           O
ATOM   1164  N   LEU    76      52.485  33.245  44.891  1.00  0.00           N
ATOM   1165  H   LEU    76      53.307  33.445  44.339  1.00  0.00           H
ATOM   1166  CA  LEU    76      51.473  32.369  44.264  1.00  0.00           C
ATOM   1167  HA  LEU    76      50.537  32.535  44.794  1.00  0.00           H
ATOM   1168  CB  LEU    76      51.167  32.854  42.830  1.00  0.00           C
ATOM   1169  HB2 LEU    76      50.874  33.902  42.889  1.00  0.00           H
ATOM   1170  HB3 LEU    76      52.067  32.799  42.217  1.00  0.00           H
ATOM   1171  CG  LEU    76      50.120  31.964  42.138  1.00  0.00           C
ATOM   1172  HG  LEU    76      50.420  30.923  42.019  1.00  0.00           H
ATOM   1173  CD1 LEU    76      48.702  32.215  42.705  1.00  0.00           C
ATOM   1174 HD11 LEU    76      47.975  31.596  42.180  1.00  0.00           H
ATOM   1175 HD12 LEU    76      48.675  31.854  43.733  1.00  0.00           H
ATOM   1176 HD13 LEU    76      48.488  33.281  42.634  1.00  0.00           H
ATOM   1177  CD2 LEU    76      50.020  32.437  40.702  1.00  0.00           C
ATOM   1178 HD21 LEU    76      51.033  32.338  40.311  1.00  0.00           H
ATOM   1179 HD22 LEU    76      49.450  31.760  40.065  1.00  0.00           H
ATOM   1180 HD23 LEU    76      49.739  33.484  40.584  1.00  0.00           H
ATOM   1181  C   LEU    76      51.877  30.865  44.403  1.00  0.00           C
ATOM   1182  O   LEU    76      52.937  30.540  43.727  1.00  0.00           O
ATOM   1183  N   MET    77      51.086  30.124  45.154  1.00  0.00           N
ATOM   1184  H   MET    77      50.267  30.547  45.569  1.00  0.00           H
ATOM   1185  CA  MET    77      51.275  28.655  45.288  1.00  0.00           C
ATOM   1186  HA  MET    77      52.234  28.388  44.845  1.00  0.00           H
ATOM   1187  CB  MET    77      51.307  28.160  46.733  1.00  0.00           C
ATOM   1188  HB2 MET    77      50.415  28.444  47.292  1.00  0.00           H
ATOM   1189  HB3 MET    77      51.401  27.075  46.697  1.00  0.00           H
ATOM   1190  CG  MET    77      52.579  28.545  47.438  1.00  0.00           C
ATOM   1191  HG2 MET    77      52.556  29.633  47.381  1.00  0.00           H
ATOM   1192  HG3 MET    77      52.397  28.322  48.489  1.00  0.00           H
ATOM   1193  SD  MET    77      54.253  27.868  46.895  1.00  0.00           S
ATOM   1194  CE  MET    77      54.487  26.213  47.603  1.00  0.00           C
ATOM   1195  HE1 MET    77      55.491  26.096  48.009  1.00  0.00           H
ATOM   1196  HE2 MET    77      53.864  26.197  48.498  1.00  0.00           H
ATOM   1197  HE3 MET    77      54.269  25.394  46.917  1.00  0.00           H
ATOM   1198  C   MET    77      50.079  27.953  44.617  1.00  0.00           C
ATOM   1199  O   MET    77      49.001  28.595  44.361  1.00  0.00           O
ATOM   1200  N   SER    78      50.210  26.622  44.361  1.00  0.00           N
ATOM   1201  H   SER    78      51.072  26.104  44.455  1.00  0.00           H
ATOM   1202  CA  SER    78      49.154  25.739  44.020  1.00  0.00           C
ATOM   1203  HA  SER    78      48.219  26.178  44.369  1.00  0.00           H
ATOM   1204  CB  SER    78      48.950  25.577  42.519  1.00  0.00           C
ATOM   1205  HB2 SER    78      47.879  25.520  42.324  1.00  0.00           H
ATOM   1206  HB3 SER    78      49.265  26.485  42.005  1.00  0.00           H
ATOM   1207  OG  SER    78      49.702  24.486  41.981  1.00  0.00           O
ATOM   1208  HG  SER    78      50.374  24.919  41.450  1.00  0.00           H
ATOM   1209  C   SER    78      49.173  24.415  44.758  1.00  0.00           C
ATOM   1210  O   SER    78      50.227  23.964  45.238  1.00  0.00           O
ATOM   1211  N   CYS    79      47.992  23.857  44.868  1.00  0.00           N
ATOM   1212  H   CYS    79      47.233  24.389  44.467  1.00  0.00           H
ATOM   1213  CA  CYS    79      47.737  22.508  45.518  1.00  0.00           C
ATOM   1214  HA  CYS    79      48.620  21.870  45.502  1.00  0.00           H
ATOM   1215  CB  CYS    79      47.508  22.736  46.975  1.00  0.00           C
ATOM   1216  HB2 CYS    79      48.397  23.057  47.520  1.00  0.00           H
ATOM   1217  HB3 CYS    79      46.819  23.559  47.162  1.00  0.00           H
ATOM   1218  SG  CYS    79      46.890  21.253  47.949  1.00  0.00           S
ATOM   1219  HG  CYS    79      45.622  21.253  47.531  1.00  0.00           H
ATOM   1220  C   CYS    79      46.602  21.809  44.810  1.00  0.00           C
ATOM   1221  O   CYS    79      45.663  22.560  44.367  1.00  0.00           O
ATOM   1222  N   PRO    80      46.560  20.521  44.590  1.00  0.00           N
ATOM   1223  CD  PRO    80      47.602  19.569  44.977  1.00  0.00           C
ATOM   1224  HD2 PRO    80      47.641  19.451  46.060  1.00  0.00           H
ATOM   1225  HD3 PRO    80      48.524  19.962  44.551  1.00  0.00           H
ATOM   1226  CG  PRO    80      47.207  18.329  44.207  1.00  0.00           C
ATOM   1227  HG2 PRO    80      47.645  17.404  44.584  1.00  0.00           H
ATOM   1228  HG3 PRO    80      47.528  18.430  43.170  1.00  0.00           H
ATOM   1229  CB  PRO    80      45.728  18.263  44.250  1.00  0.00           C
ATOM   1230  HB2 PRO    80      45.415  17.851  45.209  1.00  0.00           H
ATOM   1231  HB3 PRO    80      45.392  17.694  43.383  1.00  0.00           H
ATOM   1232  CA  PRO    80      45.351  19.725  44.124  1.00  0.00           C
ATOM   1233  HA  PRO    80      45.219  19.922  43.060  1.00  0.00           H
ATOM   1234  C   PRO    80      44.103  20.110  44.893  1.00  0.00           C
ATOM   1235  O   PRO    80      44.085  20.539  46.054  1.00  0.00           O
ATOM   1236  N   VAL    81      42.934  19.992  44.221  1.00  0.00           N
ATOM   1237  H   VAL    81      42.930  19.432  43.381  1.00  0.00           H
ATOM   1238  CA  VAL    81      41.587  20.465  44.717  1.00  0.00           C
ATOM   1239  HA  VAL    81      41.637  21.516  45.003  1.00  0.00           H
ATOM   1240  CB  VAL    81      40.501  20.388  43.630  1.00  0.00           C
ATOM   1241  HB  VAL    81      40.905  20.885  42.749  1.00  0.00           H
ATOM   1242  CG1 VAL    81      40.014  19.010  43.095  1.00  0.00           C
ATOM   1243 HG11 VAL    81      40.903  18.478  42.759  1.00  0.00           H
ATOM   1244 HG12 VAL    81      39.604  18.454  43.938  1.00  0.00           H
ATOM   1245 HG13 VAL    81      39.255  19.147  42.324  1.00  0.00           H
ATOM   1246  CG2 VAL    81      39.159  21.088  44.052  1.00  0.00           C
ATOM   1247 HG21 VAL    81      39.378  22.027  44.562  1.00  0.00           H
ATOM   1248 HG22 VAL    81      38.445  21.147  43.231  1.00  0.00           H
ATOM   1249 HG23 VAL    81      38.753  20.462  44.846  1.00  0.00           H
ATOM   1250  C   VAL    81      41.144  19.708  45.970  1.00  0.00           C
ATOM   1251  O   VAL    81      41.345  18.502  46.007  1.00  0.00           O
ATOM   1252  N   GLY    82      40.695  20.408  46.986  1.00  0.00           N
ATOM   1253  H   GLY    82      40.586  21.411  46.951  1.00  0.00           H
ATOM   1254  CA  GLY    82      40.160  19.769  48.251  1.00  0.00           C
ATOM   1255  HA2 GLY    82      39.751  20.557  48.882  1.00  0.00           H
ATOM   1256  HA3 GLY    82      39.320  19.107  48.041  1.00  0.00           H
ATOM   1257  C   GLY    82      41.203  18.978  49.041  1.00  0.00           C
ATOM   1258  O   GLY    82      40.833  18.077  49.825  1.00  0.00           O
ATOM   1259  N   GLU    83      42.443  19.329  48.879  1.00  0.00           N
ATOM   1260  H   GLU    83      42.728  19.947  48.133  1.00  0.00           H
ATOM   1261  CA  GLU    83      43.562  19.024  49.813  1.00  0.00           C
ATOM   1262  HA  GLU    83      43.264  18.285  50.557  1.00  0.00           H
ATOM   1263  CB  GLU    83      44.671  18.492  48.894  1.00  0.00           C
ATOM   1264  HB2 GLU    83      45.195  19.257  48.321  1.00  0.00           H
ATOM   1265  HB3 GLU    83      45.397  18.140  49.627  1.00  0.00           H
ATOM   1266  CG  GLU    83      44.331  17.336  47.859  1.00  0.00           C
ATOM   1267  HG2 GLU    83      43.851  17.807  47.000  1.00  0.00           H
ATOM   1268  HG3 GLU    83      45.272  16.861  47.578  1.00  0.00           H
ATOM   1269  CD  GLU    83      43.579  16.131  48.445  1.00  0.00           C
ATOM   1270  OE1 GLU    83      43.709  15.937  49.702  1.00  0.00           O
ATOM   1271  OE2 GLU    83      43.061  15.233  47.776  1.00  0.00           O
ATOM   1272  C   GLU    83      44.001  20.262  50.523  1.00  0.00           C
ATOM   1273  O   GLU    83      44.137  21.331  49.929  1.00  0.00           O
ATOM   1274  N   ALA    84      44.279  20.106  51.799  1.00  0.00           N
ATOM   1275  H   ALA    84      44.209  19.181  52.199  1.00  0.00           H
ATOM   1276  CA  ALA    84      44.763  21.197  52.770  1.00  0.00           C
ATOM   1277  HA  ALA    84      44.171  22.111  52.720  1.00  0.00           H
ATOM   1278  CB  ALA    84      44.602  20.711  54.247  1.00  0.00           C
ATOM   1279  HB1 ALA    84      43.533  20.570  54.404  1.00  0.00           H
ATOM   1280  HB2 ALA    84      45.098  19.793  54.561  1.00  0.00           H
ATOM   1281  HB3 ALA    84      44.999  21.498  54.888  1.00  0.00           H
ATOM   1282  C   ALA    84      46.224  21.487  52.349  1.00  0.00           C
ATOM   1283  O   ALA    84      47.021  20.546  52.227  1.00  0.00           O
ATOM   1284  N   PRO    85      46.592  22.759  52.186  1.00  0.00           N
ATOM   1285  CD  PRO    85      45.676  23.914  52.134  1.00  0.00           C
ATOM   1286  HD2 PRO    85      45.340  24.104  53.153  1.00  0.00           H
ATOM   1287  HD3 PRO    85      44.755  23.581  51.655  1.00  0.00           H
ATOM   1288  CG  PRO    85      46.380  25.043  51.400  1.00  0.00           C
ATOM   1289  HG2 PRO    85      46.746  25.741  52.153  1.00  0.00           H
ATOM   1290  HG3 PRO    85      45.706  25.611  50.760  1.00  0.00           H
ATOM   1291  CB  PRO    85      47.465  24.415  50.621  1.00  0.00           C
ATOM   1292  HB2 PRO    85      48.345  25.046  50.494  1.00  0.00           H
ATOM   1293  HB3 PRO    85      46.976  24.147  49.685  1.00  0.00           H
ATOM   1294  CA  PRO    85      47.830  23.101  51.398  1.00  0.00           C
ATOM   1295  HA  PRO    85      48.106  22.376  50.632  1.00  0.00           H
ATOM   1296  C   PRO    85      49.049  23.148  52.283  1.00  0.00           C
ATOM   1297  O   PRO    85      49.201  24.022  53.070  1.00  0.00           O
ATOM   1298  N   SER    86      49.934  22.166  52.152  1.00  0.00           N
ATOM   1299  H   SER    86      49.833  21.402  51.499  1.00  0.00           H
ATOM   1300  CA  SER    86      51.160  21.980  53.019  1.00  0.00           C
ATOM   1301  HA  SER    86      51.047  22.657  53.866  1.00  0.00           H
ATOM   1302  CB  SER    86      51.180  20.545  53.371  1.00  0.00           C
ATOM   1303  HB2 SER    86      50.315  20.341  54.003  1.00  0.00           H
ATOM   1304  HB3 SER    86      51.145  19.876  52.510  1.00  0.00           H
ATOM   1305  OG  SER    86      52.371  20.108  54.125  1.00  0.00           O
ATOM   1306  HG  SER    86      52.330  20.335  55.056  1.00  0.00           H
ATOM   1307  C   SER    86      52.445  22.221  52.307  1.00  0.00           C
ATOM   1308  O   SER    86      52.540  22.015  51.044  1.00  0.00           O
ATOM   1309  N   PRO    87      53.582  22.690  52.913  1.00  0.00           N
ATOM   1310  CD  PRO    87      53.527  23.193  54.273  1.00  0.00           C
ATOM   1311  HD2 PRO    87      53.493  22.491  55.107  1.00  0.00           H
ATOM   1312  HD3 PRO    87      52.792  23.988  54.396  1.00  0.00           H
ATOM   1313  CG  PRO    87      54.941  23.751  54.466  1.00  0.00           C
ATOM   1314  HG2 PRO    87      55.217  23.629  55.513  1.00  0.00           H
ATOM   1315  HG3 PRO    87      54.978  24.819  54.254  1.00  0.00           H
ATOM   1316  CB  PRO    87      55.778  22.867  53.575  1.00  0.00           C
ATOM   1317  HB2 PRO    87      55.986  21.883  53.995  1.00  0.00           H
ATOM   1318  HB3 PRO    87      56.771  23.285  53.414  1.00  0.00           H
ATOM   1319  CA  PRO    87      54.932  22.631  52.321  1.00  0.00           C
ATOM   1320  HA  PRO    87      55.201  23.425  51.626  1.00  0.00           H
ATOM   1321  C   PRO    87      55.260  21.351  51.617  1.00  0.00           C
ATOM   1322  O   PRO    87      56.112  21.289  50.757  1.00  0.00           O
ATOM   1323  N   TYR    88      54.598  20.248  52.094  1.00  0.00           N
ATOM   1324  H   TYR    88      53.890  20.206  52.814  1.00  0.00           H
ATOM   1325  CA  TYR    88      54.966  18.905  51.526  1.00  0.00           C
ATOM   1326  HA  TYR    88      55.944  18.951  51.048  1.00  0.00           H
ATOM   1327  CB  TYR    88      55.058  17.816  52.626  1.00  0.00           C
ATOM   1328  HB2 TYR    88      54.040  17.477  52.818  1.00  0.00           H
ATOM   1329  HB3 TYR    88      55.569  16.983  52.142  1.00  0.00           H
ATOM   1330  CG  TYR    88      55.734  18.353  53.894  1.00  0.00           C
ATOM   1331  CD1 TYR    88      55.068  18.489  55.125  1.00  0.00           C
ATOM   1332  HD1 TYR    88      54.092  18.028  55.171  1.00  0.00           H
ATOM   1333  CE1 TYR    88      55.615  19.249  56.110  1.00  0.00           C
ATOM   1334  HE1 TYR    88      55.049  19.373  57.021  1.00  0.00           H
ATOM   1335  CZ  TYR    88      56.899  19.753  55.959  1.00  0.00           C
ATOM   1336  OH  TYR    88      57.456  20.421  57.016  1.00  0.00           O
ATOM   1337  HH  TYR    88      56.684  20.781  57.459  1.00  0.00           H
ATOM   1338  CE2 TYR    88      57.606  19.684  54.717  1.00  0.00           C
ATOM   1339  HE2 TYR    88      58.594  20.116  54.657  1.00  0.00           H
ATOM   1340  CD2 TYR    88      56.994  18.968  53.703  1.00  0.00           C
ATOM   1341  HD2 TYR    88      57.425  18.844  52.721  1.00  0.00           H
ATOM   1342  C   TYR    88      54.066  18.425  50.363  1.00  0.00           C
ATOM   1343  O   TYR    88      54.414  17.481  49.670  1.00  0.00           O
ATOM   1344  N   ASN    89      52.954  19.076  50.022  1.00  0.00           N
ATOM   1345  H   ASN    89      52.742  19.917  50.539  1.00  0.00           H
ATOM   1346  CA  ASN    89      52.176  18.868  48.809  1.00  0.00           C
ATOM   1347  HA  ASN    89      52.752  18.153  48.222  1.00  0.00           H
ATOM   1348  CB  ASN    89      50.786  18.282  49.218  1.00  0.00           C
ATOM   1349  HB2 ASN    89      50.363  17.641  48.445  1.00  0.00           H
ATOM   1350  HB3 ASN    89      50.911  17.595  50.055  1.00  0.00           H
ATOM   1351  CG  ASN    89      49.774  19.297  49.724  1.00  0.00           C
ATOM   1352  OD1 ASN    89      50.062  20.479  49.992  1.00  0.00           O
ATOM   1353  ND2 ASN    89      48.560  18.977  49.735  1.00  0.00           N
ATOM   1354 HD21 ASN    89      47.885  19.566  50.202  1.00  0.00           H
ATOM   1355 HD22 ASN    89      48.408  17.984  49.625  1.00  0.00           H
ATOM   1356  C   ASN    89      52.026  20.036  47.830  1.00  0.00           C
ATOM   1357  O   ASN    89      51.730  19.818  46.688  1.00  0.00           O
ATOM   1358  N   SER    90      52.176  21.272  48.290  1.00  0.00           N
ATOM   1359  H   SER    90      52.562  21.410  49.214  1.00  0.00           H
ATOM   1360  CA  SER    90      52.036  22.493  47.497  1.00  0.00           C
ATOM   1361  HA  SER    90      51.209  22.364  46.800  1.00  0.00           H
ATOM   1362  CB  SER    90      51.606  23.764  48.292  1.00  0.00           C
ATOM   1363  HB2 SER    90      52.320  23.962  49.093  1.00  0.00           H
ATOM   1364  HB3 SER    90      51.499  24.600  47.601  1.00  0.00           H
ATOM   1365  OG  SER    90      50.372  23.496  48.827  1.00  0.00           O
ATOM   1366  HG  SER    90      50.451  22.593  49.141  1.00  0.00           H
ATOM   1367  C   SER    90      53.259  22.812  46.657  1.00  0.00           C
ATOM   1368  O   SER    90      54.372  22.680  47.250  1.00  0.00           O
ATOM   1369  N   ARG    91      53.090  23.260  45.378  1.00  0.00           N
ATOM   1370  H   ARG    91      52.150  23.179  45.020  1.00  0.00           H
ATOM   1371  CA  ARG    91      54.175  23.729  44.437  1.00  0.00           C
ATOM   1372  HA  ARG    91      55.057  23.487  45.031  1.00  0.00           H
ATOM   1373  CB  ARG    91      54.200  22.771  43.167  1.00  0.00           C
ATOM   1374  HB2 ARG    91      55.148  23.049  42.705  1.00  0.00           H
ATOM   1375  HB3 ARG    91      54.308  21.711  43.394  1.00  0.00           H
ATOM   1376  CG  ARG    91      53.052  23.072  42.151  1.00  0.00           C
ATOM   1377  HG2 ARG    91      52.234  22.354  42.219  1.00  0.00           H
ATOM   1378  HG3 ARG    91      52.616  24.024  42.453  1.00  0.00           H
ATOM   1379  CD  ARG    91      53.490  23.175  40.737  1.00  0.00           C
ATOM   1380  HD2 ARG    91      54.236  23.943  40.532  1.00  0.00           H
ATOM   1381  HD3 ARG    91      53.791  22.163  40.468  1.00  0.00           H
ATOM   1382  NE  ARG    91      52.410  23.523  39.857  1.00  0.00           N
ATOM   1383  HE  ARG    91      52.084  24.480  39.876  1.00  0.00           H
ATOM   1384  CZ  ARG    91      51.816  22.822  38.902  1.00  0.00           C
ATOM   1385  NH1 ARG    91      50.929  23.521  38.278  1.00  0.00           N
ATOM   1386 HH11 ARG    91      50.715  24.403  38.719  1.00  0.00           H
ATOM   1387 HH12 ARG    91      50.532  23.273  37.382  1.00  0.00           H
ATOM   1388  NH2 ARG    91      52.004  21.562  38.550  1.00  0.00           N
ATOM   1389 HH21 ARG    91      52.662  21.004  39.077  1.00  0.00           H
ATOM   1390 HH22 ARG    91      51.702  21.356  37.609  1.00  0.00           H
ATOM   1391  C   ARG    91      54.204  25.232  44.116  1.00  0.00           C
ATOM   1392  O   ARG    91      53.097  25.832  44.185  1.00  0.00           O
ATOM   1393  N   PHE    92      55.368  25.814  43.679  1.00  0.00           N
ATOM   1394  H   PHE    92      56.144  25.203  43.469  1.00  0.00           H
ATOM   1395  CA  PHE    92      55.473  27.336  43.307  1.00  0.00           C
ATOM   1396  HA  PHE    92      54.948  27.991  44.003  1.00  0.00           H
ATOM   1397  CB  PHE    92      57.041  27.532  43.292  1.00  0.00           C
ATOM   1398  HB2 PHE    92      57.371  27.356  44.316  1.00  0.00           H
ATOM   1399  HB3 PHE    92      57.501  26.717  42.734  1.00  0.00           H
ATOM   1400  CG  PHE    92      57.461  28.874  42.797  1.00  0.00           C
ATOM   1401  CD1 PHE    92      57.025  30.007  43.614  1.00  0.00           C
ATOM   1402  HD1 PHE    92      56.571  29.921  44.590  1.00  0.00           H
ATOM   1403  CE1 PHE    92      57.310  31.205  43.071  1.00  0.00           C
ATOM   1404  HE1 PHE    92      57.055  32.019  43.733  1.00  0.00           H
ATOM   1405  CZ  PHE    92      57.983  31.373  41.832  1.00  0.00           C
ATOM   1406  HZ  PHE    92      58.267  32.322  41.403  1.00  0.00           H
ATOM   1407  CE2 PHE    92      58.327  30.251  41.039  1.00  0.00           C
ATOM   1408  HE2 PHE    92      58.800  30.512  40.103  1.00  0.00           H
ATOM   1409  CD2 PHE    92      58.072  28.985  41.521  1.00  0.00           C
ATOM   1410  HD2 PHE    92      58.351  28.082  40.998  1.00  0.00           H
ATOM   1411  C   PHE    92      54.906  27.625  41.932  1.00  0.00           C
ATOM   1412  O   PHE    92      54.978  26.812  41.022  1.00  0.00           O
ATOM   1413  N   GLU    93      54.331  28.804  41.790  1.00  0.00           N
ATOM   1414  H   GLU    93      54.175  29.450  42.551  1.00  0.00           H
ATOM   1415  CA  GLU    93      53.955  29.246  40.380  1.00  0.00           C
ATOM   1416  HA  GLU    93      54.322  28.552  39.624  1.00  0.00           H
ATOM   1417  CB  GLU    93      52.472  29.259  40.198  1.00  0.00           C
ATOM   1418  HB2 GLU    93      52.061  29.951  40.933  1.00  0.00           H
ATOM   1419  HB3 GLU    93      52.301  29.439  39.136  1.00  0.00           H
ATOM   1420  CG  GLU    93      51.579  28.025  40.517  1.00  0.00           C
ATOM   1421  HG2 GLU    93      51.831  27.712  41.530  1.00  0.00           H
ATOM   1422  HG3 GLU    93      50.518  28.263  40.442  1.00  0.00           H
ATOM   1423  CD  GLU    93      51.665  26.768  39.655  1.00  0.00           C
ATOM   1424  OE1 GLU    93      51.150  25.690  40.083  1.00  0.00           O
ATOM   1425  OE2 GLU    93      52.198  26.764  38.596  1.00  0.00           O
ATOM   1426  C   GLU    93      54.571  30.584  39.933  1.00  0.00           C
ATOM   1427  O   GLU    93      55.148  30.735  38.847  1.00  0.00           O
ATOM   1428  N   SER    94      54.510  31.591  40.839  1.00  0.00           N
ATOM   1429  H   SER    94      54.096  31.318  41.718  1.00  0.00           H
ATOM   1430  CA  SER    94      55.069  32.935  40.656  1.00  0.00           C
ATOM   1431  HA  SER    94      56.064  32.813  40.228  1.00  0.00           H
ATOM   1432  CB  SER    94      54.118  33.738  39.730  1.00  0.00           C
ATOM   1433  HB2 SER    94      53.728  33.040  38.988  1.00  0.00           H
ATOM   1434  HB3 SER    94      53.185  34.065  40.190  1.00  0.00           H
ATOM   1435  OG  SER    94      54.780  34.739  39.049  1.00  0.00           O
ATOM   1436  HG  SER    94      55.051  34.386  38.198  1.00  0.00           H
ATOM   1437  C   SER    94      55.240  33.747  41.937  1.00  0.00           C
ATOM   1438  O   SER    94      54.524  33.541  42.959  1.00  0.00           O
ATOM   1439  N   VAL    95      56.044  34.835  41.925  1.00  0.00           N
ATOM   1440  H   VAL    95      56.742  34.908  41.197  1.00  0.00           H
ATOM   1441  CA  VAL    95      56.069  36.002  42.903  1.00  0.00           C
ATOM   1442  HA  VAL    95      55.848  35.508  43.849  1.00  0.00           H
ATOM   1443  CB  VAL    95      57.408  36.697  42.882  1.00  0.00           C
ATOM   1444  HB  VAL    95      57.434  37.259  41.948  1.00  0.00           H
ATOM   1445  CG1 VAL    95      57.562  37.726  44.006  1.00  0.00           C
ATOM   1446 HG11 VAL    95      58.599  38.054  44.076  1.00  0.00           H
ATOM   1447 HG12 VAL    95      56.914  38.589  43.853  1.00  0.00           H
ATOM   1448 HG13 VAL    95      57.231  37.239  44.923  1.00  0.00           H
ATOM   1449  CG2 VAL    95      58.640  35.828  42.960  1.00  0.00           C
ATOM   1450 HG21 VAL    95      58.647  35.244  43.880  1.00  0.00           H
ATOM   1451 HG22 VAL    95      58.715  35.077  42.174  1.00  0.00           H
ATOM   1452 HG23 VAL    95      59.462  36.545  42.957  1.00  0.00           H
ATOM   1453  C   VAL    95      54.929  36.982  42.664  1.00  0.00           C
ATOM   1454  O   VAL    95      54.861  37.715  41.717  1.00  0.00           O
ATOM   1455  N   ALA    96      54.095  37.079  43.701  1.00  0.00           N
ATOM   1456  H   ALA    96      54.356  36.653  44.578  1.00  0.00           H
ATOM   1457  CA  ALA    96      52.758  37.712  43.645  1.00  0.00           C
ATOM   1458  HA  ALA    96      52.900  38.491  42.897  1.00  0.00           H
ATOM   1459  CB  ALA    96      51.702  36.715  43.121  1.00  0.00           C
ATOM   1460  HB1 ALA    96      51.818  35.866  43.794  1.00  0.00           H
ATOM   1461  HB2 ALA    96      50.696  37.101  43.280  1.00  0.00           H
ATOM   1462  HB3 ALA    96      51.868  36.443  42.078  1.00  0.00           H
ATOM   1463  C   ALA    96      52.168  38.293  44.925  1.00  0.00           C
ATOM   1464  O   ALA    96      52.161  37.631  45.991  1.00  0.00           O
ATOM   1465  N   TRP    97      51.425  39.319  44.681  1.00  0.00           N
ATOM   1466  H   TRP    97      51.456  39.767  43.776  1.00  0.00           H
ATOM   1467  CA  TRP    97      50.375  39.882  45.544  1.00  0.00           C
ATOM   1468  HA  TRP    97      50.170  39.177  46.349  1.00  0.00           H
ATOM   1469  CB  TRP    97      50.971  41.057  46.324  1.00  0.00           C
ATOM   1470  HB2 TRP    97      50.208  41.466  46.986  1.00  0.00           H
ATOM   1471  HB3 TRP    97      51.758  40.642  46.955  1.00  0.00           H
ATOM   1472  CG  TRP    97      51.631  42.187  45.594  1.00  0.00           C
ATOM   1473  CD1 TRP    97      52.977  42.397  45.606  1.00  0.00           C
ATOM   1474  HD1 TRP    97      53.705  41.827  46.166  1.00  0.00           H
ATOM   1475  NE1 TRP    97      53.274  43.520  44.885  1.00  0.00           N
ATOM   1476  HE1 TRP    97      54.208  43.842  44.678  1.00  0.00           H
ATOM   1477  CE2 TRP    97      52.150  43.978  44.133  1.00  0.00           C
ATOM   1478  CZ2 TRP    97      52.016  44.919  43.178  1.00  0.00           C
ATOM   1479  HZ2 TRP    97      52.876  45.261  42.622  1.00  0.00           H
ATOM   1480  CH2 TRP    97      50.766  45.091  42.660  1.00  0.00           C
ATOM   1481  HH2 TRP    97      50.695  45.836  41.882  1.00  0.00           H
ATOM   1482  CZ3 TRP    97      49.576  44.519  43.178  1.00  0.00           C
ATOM   1483  HZ3 TRP    97      48.591  44.641  42.752  1.00  0.00           H
ATOM   1484  CE3 TRP    97      49.803  43.576  44.219  1.00  0.00           C
ATOM   1485  HE3 TRP    97      48.974  42.990  44.586  1.00  0.00           H
ATOM   1486  CD2 TRP    97      51.085  43.246  44.716  1.00  0.00           C
ATOM   1487  C   TRP    97      49.007  40.085  44.918  1.00  0.00           C
ATOM   1488  O   TRP    97      48.067  40.632  45.526  1.00  0.00           O
ATOM   1489  N   SER    98      48.896  39.719  43.661  1.00  0.00           N
ATOM   1490  H   SER    98      49.799  39.488  43.273  1.00  0.00           H
ATOM   1491  CA  SER    98      47.723  39.643  42.751  1.00  0.00           C
ATOM   1492  HA  SER    98      46.829  39.332  43.290  1.00  0.00           H
ATOM   1493  CB  SER    98      47.495  41.008  42.195  1.00  0.00           C
ATOM   1494  HB2 SER    98      47.077  41.621  42.992  1.00  0.00           H
ATOM   1495  HB3 SER    98      48.348  41.553  41.791  1.00  0.00           H
ATOM   1496  OG  SER    98      46.441  40.983  41.160  1.00  0.00           O
ATOM   1497  HG  SER    98      45.660  40.798  41.685  1.00  0.00           H
ATOM   1498  C   SER    98      47.781  38.605  41.601  1.00  0.00           C
ATOM   1499  O   SER    98      48.859  38.450  41.027  1.00  0.00           O
ATOM   1500  N   ALA    99      46.756  37.734  41.402  1.00  0.00           N
ATOM   1501  H   ALA    99      45.937  37.875  41.976  1.00  0.00           H
ATOM   1502  CA  ALA    99      46.855  36.584  40.530  1.00  0.00           C
ATOM   1503  HA  ALA    99      47.625  36.896  39.824  1.00  0.00           H
ATOM   1504  CB  ALA    99      47.474  35.476  41.382  1.00  0.00           C
ATOM   1505  HB1 ALA    99      46.840  35.154  42.209  1.00  0.00           H
ATOM   1506  HB2 ALA    99      47.875  34.760  40.666  1.00  0.00           H
ATOM   1507  HB3 ALA    99      48.401  35.828  41.835  1.00  0.00           H
ATOM   1508  C   ALA    99      45.586  36.105  39.741  1.00  0.00           C
ATOM   1509  O   ALA    99      44.528  36.561  39.981  1.00  0.00           O
ATOM   1510  N   SER   100      45.841  35.287  38.693  1.00  0.00           N
ATOM   1511  H   SER   100      46.821  35.153  38.492  1.00  0.00           H
ATOM   1512  CA  SER   100      44.869  34.473  37.893  1.00  0.00           C
ATOM   1513  HA  SER   100      43.998  34.271  38.515  1.00  0.00           H
ATOM   1514  CB  SER   100      44.299  35.373  36.722  1.00  0.00           C
ATOM   1515  HB2 SER   100      44.149  36.370  37.137  1.00  0.00           H
ATOM   1516  HB3 SER   100      45.010  35.527  35.911  1.00  0.00           H
ATOM   1517  OG  SER   100      43.127  34.756  36.361  1.00  0.00           O
ATOM   1518  HG  SER   100      42.507  34.626  37.083  1.00  0.00           H
ATOM   1519  C   SER   100      45.430  33.170  37.320  1.00  0.00           C
ATOM   1520  O   SER   100      46.677  33.080  37.239  1.00  0.00           O
ATOM   1521  N   ALA   101      44.633  32.087  37.193  1.00  0.00           N
ATOM   1522  H   ALA   101      43.729  32.070  37.644  1.00  0.00           H
ATOM   1523  CA  ALA   101      44.989  30.925  36.379  1.00  0.00           C
ATOM   1524  HA  ALA   101      45.794  31.209  35.700  1.00  0.00           H
ATOM   1525  CB  ALA   101      45.523  29.901  37.377  1.00  0.00           C
ATOM   1526  HB1 ALA   101      44.788  29.714  38.159  1.00  0.00           H
ATOM   1527  HB2 ALA   101      45.829  28.975  36.890  1.00  0.00           H
ATOM   1528  HB3 ALA   101      46.341  30.338  37.949  1.00  0.00           H
ATOM   1529  C   ALA   101      43.831  30.210  35.617  1.00  0.00           C
ATOM   1530  O   ALA   101      42.699  30.092  36.169  1.00  0.00           O
ATOM   1531  N   CYX   102      44.172  29.672  34.397  1.00  0.00           N
ATOM   1532  H   CYX   102      45.121  29.846  34.100  1.00  0.00           H
ATOM   1533  CA  CYX   102      43.303  28.921  33.504  1.00  0.00           C
ATOM   1534  HA  CYX   102      42.762  28.236  34.157  1.00  0.00           H
ATOM   1535  CB  CYX   102      42.269  29.821  32.788  1.00  0.00           C
ATOM   1536  HB2 CYX   102      41.789  29.174  32.053  1.00  0.00           H
ATOM   1537  HB3 CYX   102      41.562  30.243  33.501  1.00  0.00           H
ATOM   1538  SG  CYX   102      42.935  31.154  31.743  1.00  0.00           S
ATOM   1539  C   CYX   102      43.985  27.974  32.552  1.00  0.00           C
ATOM   1540  O   CYX   102      45.153  28.044  32.308  1.00  0.00           O
ATOM   1541  N   HIE   103      43.229  26.966  32.072  1.00  0.00           N
ATOM   1542  H   HIE   103      42.248  26.906  32.304  1.00  0.00           H
ATOM   1543  CA  HIE   103      43.828  25.861  31.221  1.00  0.00           C
ATOM   1544  HA  HIE   103      44.904  25.995  31.108  1.00  0.00           H
ATOM   1545  CB  HIE   103      43.720  24.561  32.001  1.00  0.00           C
ATOM   1546  HB2 HIE   103      44.007  24.886  33.001  1.00  0.00           H
ATOM   1547  HB3 HIE   103      42.653  24.356  31.924  1.00  0.00           H
ATOM   1548  CG  HIE   103      44.600  23.386  31.575  1.00  0.00           C
ATOM   1549  ND1 HIE   103      44.528  22.627  30.351  1.00  0.00           N
ATOM   1550  CE1 HIE   103      45.477  21.692  30.446  1.00  0.00           C
ATOM   1551  HE1 HIE   103      45.690  20.842  29.815  1.00  0.00           H
ATOM   1552  NE2 HIE   103      46.105  21.813  31.604  1.00  0.00           N
ATOM   1553  HE2 HIE   103      46.724  21.076  31.911  1.00  0.00           H
ATOM   1554  CD2 HIE   103      45.536  22.834  32.314  1.00  0.00           C
ATOM   1555  HD2 HIE   103      45.776  23.088  33.336  1.00  0.00           H
ATOM   1556  C   HIE   103      43.270  25.747  29.851  1.00  0.00           C
ATOM   1557  O   HIE   103      42.091  25.433  29.694  1.00  0.00           O
ATOM   1558  N   ASP   104      44.074  25.978  28.778  1.00  0.00           N
ATOM   1559  H   ASP   104      45.015  26.306  28.943  1.00  0.00           H
ATOM   1560  CA  ASP   104      43.734  26.031  27.386  1.00  0.00           C
ATOM   1561  HA  ASP   104      42.821  26.597  27.199  1.00  0.00           H
ATOM   1562  CB  ASP   104      44.787  26.821  26.642  1.00  0.00           C
ATOM   1563  HB2 ASP   104      44.408  27.167  25.679  1.00  0.00           H
ATOM   1564  HB3 ASP   104      44.900  27.747  27.206  1.00  0.00           H
ATOM   1565  CG  ASP   104      46.164  26.279  26.441  1.00  0.00           C
ATOM   1566  OD1 ASP   104      46.356  25.109  26.829  1.00  0.00           O
ATOM   1567  OD2 ASP   104      46.985  26.961  25.873  1.00  0.00           O
ATOM   1568  C   ASP   104      43.587  24.619  26.779  1.00  0.00           C
ATOM   1569  O   ASP   104      43.576  24.476  25.608  1.00  0.00           O
ATOM   1570  N   GLY   105      43.407  23.491  27.511  1.00  0.00           N
ATOM   1571  H   GLY   105      43.297  23.669  28.500  1.00  0.00           H
ATOM   1572  CA  GLY   105      43.255  22.167  27.019  1.00  0.00           C
ATOM   1573  HA2 GLY   105      42.623  21.602  27.704  1.00  0.00           H
ATOM   1574  HA3 GLY   105      42.766  22.179  26.045  1.00  0.00           H
ATOM   1575  C   GLY   105      44.641  21.550  26.857  1.00  0.00           C
ATOM   1576  O   GLY   105      44.803  20.329  26.862  1.00  0.00           O
ATOM   1577  N   THR   106      45.701  22.379  26.658  1.00  0.00           N
ATOM   1578  H   THR   106      45.516  23.363  26.531  1.00  0.00           H
ATOM   1579  CA  THR   106      47.122  21.846  26.510  1.00  0.00           C
ATOM   1580  HA  THR   106      47.122  20.761  26.406  1.00  0.00           H
ATOM   1581  CB  THR   106      47.813  22.403  25.231  1.00  0.00           C
ATOM   1582  HB  THR   106      48.695  21.797  25.026  1.00  0.00           H
ATOM   1583  CG2 THR   106      46.947  22.268  23.928  1.00  0.00           C
ATOM   1584 HG21 THR   106      46.058  22.893  23.999  1.00  0.00           H
ATOM   1585 HG22 THR   106      47.544  22.724  23.138  1.00  0.00           H
ATOM   1586 HG23 THR   106      46.687  21.226  23.747  1.00  0.00           H
ATOM   1587  OG1 THR   106      48.203  23.704  25.294  1.00  0.00           O
ATOM   1588  HG1 THR   106      47.482  24.178  25.715  1.00  0.00           H
ATOM   1589  C   THR   106      48.021  22.093  27.622  1.00  0.00           C
ATOM   1590  O   THR   106      49.128  21.530  27.748  1.00  0.00           O
ATOM   1591  N   SER   107      47.653  23.124  28.449  1.00  0.00           N
ATOM   1592  H   SER   107      46.745  23.543  28.304  1.00  0.00           H
ATOM   1593  CA  SER   107      48.485  23.808  29.484  1.00  0.00           C
ATOM   1594  HA  SER   107      48.869  22.981  30.079  1.00  0.00           H
ATOM   1595  CB  SER   107      49.540  24.625  28.690  1.00  0.00           C
ATOM   1596  HB2 SER   107      49.057  24.977  27.777  1.00  0.00           H
ATOM   1597  HB3 SER   107      49.991  25.443  29.251  1.00  0.00           H
ATOM   1598  OG  SER   107      50.624  23.744  28.282  1.00  0.00           O
ATOM   1599  HG  SER   107      50.215  23.027  27.792  1.00  0.00           H
ATOM   1600  C   SER   107      47.754  24.819  30.265  1.00  0.00           C
ATOM   1601  O   SER   107      47.006  25.654  29.736  1.00  0.00           O
ATOM   1602  N   TRP   108      48.205  24.958  31.545  1.00  0.00           N
ATOM   1603  H   TRP   108      49.012  24.453  31.883  1.00  0.00           H
ATOM   1604  CA  TRP   108      47.891  26.103  32.347  1.00  0.00           C
ATOM   1605  HA  TRP   108      46.807  26.198  32.298  1.00  0.00           H
ATOM   1606  CB  TRP   108      48.393  25.954  33.808  1.00  0.00           C
ATOM   1607  HB2 TRP   108      49.476  25.838  33.761  1.00  0.00           H
ATOM   1608  HB3 TRP   108      48.125  26.864  34.345  1.00  0.00           H
ATOM   1609  CG  TRP   108      47.853  24.843  34.693  1.00  0.00           C
ATOM   1610  CD1 TRP   108      48.466  23.655  35.059  1.00  0.00           C
ATOM   1611  HD1 TRP   108      49.408  23.298  34.670  1.00  0.00           H
ATOM   1612  NE1 TRP   108      47.541  22.903  35.831  1.00  0.00           N
ATOM   1613  HE1 TRP   108      47.836  21.996  36.165  1.00  0.00           H
ATOM   1614  CE2 TRP   108      46.325  23.467  35.951  1.00  0.00           C
ATOM   1615  CZ2 TRP   108      45.038  22.978  36.347  1.00  0.00           C
ATOM   1616  HZ2 TRP   108      44.904  21.955  36.666  1.00  0.00           H
ATOM   1617  CH2 TRP   108      43.914  23.905  36.220  1.00  0.00           C
ATOM   1618  HH2 TRP   108      42.892  23.580  36.346  1.00  0.00           H
ATOM   1619  CZ3 TRP   108      44.201  25.240  35.786  1.00  0.00           C
ATOM   1620  HZ3 TRP   108      43.348  25.886  35.641  1.00  0.00           H
ATOM   1621  CE3 TRP   108      45.417  25.623  35.268  1.00  0.00           C
ATOM   1622  HE3 TRP   108      45.563  26.610  34.854  1.00  0.00           H
ATOM   1623  CD2 TRP   108      46.478  24.705  35.297  1.00  0.00           C
ATOM   1624  C   TRP   108      48.628  27.378  31.817  1.00  0.00           C
ATOM   1625  O   TRP   108      49.853  27.450  31.725  1.00  0.00           O
ATOM   1626  N   LEU   109      47.829  28.401  31.717  1.00  0.00           N
ATOM   1627  H   LEU   109      46.863  28.206  31.939  1.00  0.00           H
ATOM   1628  CA  LEU   109      48.220  29.827  31.816  1.00  0.00           C
ATOM   1629  HA  LEU   109      49.262  30.033  31.570  1.00  0.00           H
ATOM   1630  CB  LEU   109      47.394  30.730  30.876  1.00  0.00           C
ATOM   1631  HB2 LEU   109      47.746  30.414  29.894  1.00  0.00           H
ATOM   1632  HB3 LEU   109      46.341  30.456  30.803  1.00  0.00           H
ATOM   1633  CG  LEU   109      47.635  32.285  30.866  1.00  0.00           C
ATOM   1634  HG  LEU   109      47.342  32.737  31.814  1.00  0.00           H
ATOM   1635  CD1 LEU   109      49.090  32.667  30.485  1.00  0.00           C
ATOM   1636 HD11 LEU   109      49.788  32.350  31.259  1.00  0.00           H
ATOM   1637 HD12 LEU   109      49.409  32.280  29.518  1.00  0.00           H
ATOM   1638 HD13 LEU   109      49.204  33.744  30.360  1.00  0.00           H
ATOM   1639  CD2 LEU   109      46.703  33.079  29.871  1.00  0.00           C
ATOM   1640 HD21 LEU   109      45.644  32.831  29.947  1.00  0.00           H
ATOM   1641 HD22 LEU   109      46.671  34.145  30.098  1.00  0.00           H
ATOM   1642 HD23 LEU   109      46.898  32.991  28.802  1.00  0.00           H
ATOM   1643  C   LEU   109      47.994  30.304  33.262  1.00  0.00           C
ATOM   1644  O   LEU   109      46.961  30.089  33.945  1.00  0.00           O
ATOM   1645  N   THR   110      49.091  30.778  33.840  1.00  0.00           N
ATOM   1646  H   THR   110      49.896  30.870  33.236  1.00  0.00           H
ATOM   1647  CA  THR   110      49.136  31.339  35.195  1.00  0.00           C
ATOM   1648  HA  THR   110      48.119  31.500  35.554  1.00  0.00           H
ATOM   1649  CB  THR   110      49.940  30.414  36.095  1.00  0.00           C
ATOM   1650  HB  THR   110      50.088  30.867  37.076  1.00  0.00           H
ATOM   1651  CG2 THR   110      49.138  29.138  36.406  1.00  0.00           C
ATOM   1652 HG21 THR   110      49.701  28.530  37.116  1.00  0.00           H
ATOM   1653 HG22 THR   110      48.150  29.488  36.708  1.00  0.00           H
ATOM   1654 HG23 THR   110      49.005  28.580  35.480  1.00  0.00           H
ATOM   1655  OG1 THR   110      51.205  30.011  35.612  1.00  0.00           O
ATOM   1656  HG1 THR   110      51.709  30.798  35.394  1.00  0.00           H
ATOM   1657  C   THR   110      49.760  32.742  35.142  1.00  0.00           C
ATOM   1658  O   THR   110      50.748  32.951  34.349  1.00  0.00           O
ATOM   1659  N   ILE   111      49.166  33.589  35.965  1.00  0.00           N
ATOM   1660  H   ILE   111      48.509  33.208  36.630  1.00  0.00           H
ATOM   1661  CA  ILE   111      49.542  34.977  35.947  1.00  0.00           C
ATOM   1662  HA  ILE   111      50.466  35.145  35.392  1.00  0.00           H
ATOM   1663  CB  ILE   111      48.491  35.887  35.341  1.00  0.00           C
ATOM   1664  HB  ILE   111      47.661  35.847  36.046  1.00  0.00           H
ATOM   1665  CG2 ILE   111      48.776  37.446  35.364  1.00  0.00           C
ATOM   1666 HG21 ILE   111      49.091  37.711  36.375  1.00  0.00           H
ATOM   1667 HG22 ILE   111      49.571  37.567  34.628  1.00  0.00           H
ATOM   1668 HG23 ILE   111      47.864  37.980  35.100  1.00  0.00           H
ATOM   1669  CG1 ILE   111      48.141  35.484  33.894  1.00  0.00           C
ATOM   1670 HG12 ILE   111      47.767  36.327  33.313  1.00  0.00           H
ATOM   1671 HG13 ILE   111      48.947  35.019  33.327  1.00  0.00           H
ATOM   1672  CD1 ILE   111      46.962  34.438  33.787  1.00  0.00           C
ATOM   1673 HD11 ILE   111      46.543  34.495  32.782  1.00  0.00           H
ATOM   1674 HD12 ILE   111      47.425  33.506  34.114  1.00  0.00           H
ATOM   1675 HD13 ILE   111      46.193  34.671  34.522  1.00  0.00           H
ATOM   1676  C   ILE   111      49.809  35.426  37.379  1.00  0.00           C
ATOM   1677  O   ILE   111      48.918  35.264  38.200  1.00  0.00           O
ATOM   1678  N   GLY   112      51.006  35.873  37.609  1.00  0.00           N
ATOM   1679  H   GLY   112      51.718  35.911  36.894  1.00  0.00           H
ATOM   1680  CA  GLY   112      51.318  36.528  38.942  1.00  0.00           C
ATOM   1681  HA2 GLY   112      50.392  36.476  39.515  1.00  0.00           H
ATOM   1682  HA3 GLY   112      51.945  35.885  39.560  1.00  0.00           H
ATOM   1683  C   GLY   112      51.995  37.918  38.858  1.00  0.00           C
ATOM   1684  O   GLY   112      52.832  38.204  37.989  1.00  0.00           O
ATOM   1685  N   ILE   113      51.459  38.819  39.728  1.00  0.00           N
ATOM   1686  H   ILE   113      50.853  38.526  40.480  1.00  0.00           H
ATOM   1687  CA  ILE   113      51.714  40.259  39.737  1.00  0.00           C
ATOM   1688  HA  ILE   113      52.409  40.446  38.919  1.00  0.00           H
ATOM   1689  CB  ILE   113      50.455  41.119  39.413  1.00  0.00           C
ATOM   1690  HB  ILE   113      49.849  41.049  40.317  1.00  0.00           H
ATOM   1691  CG2 ILE   113      50.866  42.591  39.119  1.00  0.00           C
ATOM   1692 HG21 ILE   113      51.596  42.989  39.823  1.00  0.00           H
ATOM   1693 HG22 ILE   113      51.133  42.726  38.071  1.00  0.00           H
ATOM   1694 HG23 ILE   113      50.018  43.273  39.178  1.00  0.00           H
ATOM   1695  CG1 ILE   113      49.652  40.548  38.208  1.00  0.00           C
ATOM   1696 HG12 ILE   113      50.296  40.603  37.329  1.00  0.00           H
ATOM   1697 HG13 ILE   113      49.392  39.534  38.511  1.00  0.00           H
ATOM   1698  CD1 ILE   113      48.324  41.354  38.026  1.00  0.00           C
ATOM   1699 HD11 ILE   113      48.662  42.327  37.671  1.00  0.00           H
ATOM   1700 HD12 ILE   113      47.769  40.915  37.197  1.00  0.00           H
ATOM   1701 HD13 ILE   113      47.789  41.352  38.975  1.00  0.00           H
ATOM   1702  C   ILE   113      52.372  40.687  41.034  1.00  0.00           C
ATOM   1703  O   ILE   113      51.946  40.358  42.171  1.00  0.00           O
ATOM   1704  N   SER   114      53.478  41.503  40.915  1.00  0.00           N
ATOM   1705  H   SER   114      53.951  41.494  40.024  1.00  0.00           H
ATOM   1706  CA  SER   114      54.243  42.042  42.014  1.00  0.00           C
ATOM   1707  HA  SER   114      53.533  42.437  42.741  1.00  0.00           H
ATOM   1708  CB  SER   114      54.915  40.952  42.764  1.00  0.00           C
ATOM   1709  HB2 SER   114      54.168  40.311  43.232  1.00  0.00           H
ATOM   1710  HB3 SER   114      55.506  40.399  42.034  1.00  0.00           H
ATOM   1711  OG  SER   114      55.661  41.390  43.831  1.00  0.00           O
ATOM   1712  HG  SER   114      55.569  40.808  44.589  1.00  0.00           H
ATOM   1713  C   SER   114      55.186  43.206  41.568  1.00  0.00           C
ATOM   1714  O   SER   114      55.173  43.494  40.380  1.00  0.00           O
ATOM   1715  N   GLY   115      55.952  43.738  42.546  1.00  0.00           N
ATOM   1716  H   GLY   115      55.988  43.247  43.427  1.00  0.00           H
ATOM   1717  CA  GLY   115      56.637  45.009  42.318  1.00  0.00           C
ATOM   1718  HA2 GLY   115      57.715  44.868  42.229  1.00  0.00           H
ATOM   1719  HA3 GLY   115      56.439  45.346  41.300  1.00  0.00           H
ATOM   1720  C   GLY   115      56.218  46.121  43.297  1.00  0.00           C
ATOM   1721  O   GLY   115      55.268  45.957  44.071  1.00  0.00           O
ATOM   1722  N   PRO   116      56.765  47.303  43.121  1.00  0.00           N
ATOM   1723  CD  PRO   116      57.892  47.674  42.263  1.00  0.00           C
ATOM   1724  HD2 PRO   116      57.736  47.365  41.230  1.00  0.00           H
ATOM   1725  HD3 PRO   116      58.807  47.373  42.774  1.00  0.00           H
ATOM   1726  CG  PRO   116      57.964  49.202  42.306  1.00  0.00           C
ATOM   1727  HG2 PRO   116      57.276  49.679  41.610  1.00  0.00           H
ATOM   1728  HG3 PRO   116      58.968  49.574  42.102  1.00  0.00           H
ATOM   1729  CB  PRO   116      57.424  49.543  43.709  1.00  0.00           C
ATOM   1730  HB2 PRO   116      56.969  50.532  43.771  1.00  0.00           H
ATOM   1731  HB3 PRO   116      58.119  49.496  44.546  1.00  0.00           H
ATOM   1732  CA  PRO   116      56.361  48.449  43.980  1.00  0.00           C
ATOM   1733  HA  PRO   116      56.319  48.205  45.041  1.00  0.00           H
ATOM   1734  C   PRO   116      55.060  49.111  43.469  1.00  0.00           C
ATOM   1735  O   PRO   116      54.771  48.854  42.310  1.00  0.00           O
ATOM   1736  N   ASP   117      54.208  49.903  44.232  1.00  0.00           N
ATOM   1737  H   ASP   117      54.460  49.950  45.210  1.00  0.00           H
ATOM   1738  CA  ASP   117      52.904  50.285  43.795  1.00  0.00           C
ATOM   1739  HA  ASP   117      52.396  49.404  43.406  1.00  0.00           H
ATOM   1740  CB  ASP   117      52.144  51.125  44.900  1.00  0.00           C
ATOM   1741  HB2 ASP   117      52.792  51.947  45.200  1.00  0.00           H
ATOM   1742  HB3 ASP   117      51.263  51.659  44.545  1.00  0.00           H
ATOM   1743  CG  ASP   117      51.683  50.348  46.167  1.00  0.00           C
ATOM   1744  OD1 ASP   117      51.973  49.119  46.283  1.00  0.00           O
ATOM   1745  OD2 ASP   117      51.100  50.906  47.130  1.00  0.00           O
ATOM   1746  C   ASP   117      52.942  51.167  42.492  1.00  0.00           C
ATOM   1747  O   ASP   117      52.362  50.785  41.492  1.00  0.00           O
ATOM   1748  N   ASN   118      53.810  52.189  42.464  1.00  0.00           N
ATOM   1749  H   ASN   118      54.303  52.415  43.315  1.00  0.00           H
ATOM   1750  CA  ASN   118      54.022  53.026  41.278  1.00  0.00           C
ATOM   1751  HA  ASN   118      53.115  53.162  40.689  1.00  0.00           H
ATOM   1752  CB  ASN   118      54.422  54.459  41.708  1.00  0.00           C
ATOM   1753  HB2 ASN   118      55.459  54.536  42.034  1.00  0.00           H
ATOM   1754  HB3 ASN   118      54.309  55.083  40.822  1.00  0.00           H
ATOM   1755  CG  ASN   118      53.592  55.117  42.703  1.00  0.00           C
ATOM   1756  OD1 ASN   118      52.579  54.558  43.152  1.00  0.00           O
ATOM   1757  ND2 ASN   118      53.959  56.323  43.066  1.00  0.00           N
ATOM   1758 HD21 ASN   118      53.407  56.769  43.786  1.00  0.00           H
ATOM   1759 HD22 ASN   118      54.579  56.863  42.480  1.00  0.00           H
ATOM   1760  C   ASN   118      54.916  52.387  40.135  1.00  0.00           C
ATOM   1761  O   ASN   118      55.637  53.181  39.489  1.00  0.00           O
ATOM   1762  N   GLY   119      54.876  51.069  39.920  1.00  0.00           N
ATOM   1763  H   GLY   119      54.106  50.624  40.398  1.00  0.00           H
ATOM   1764  CA  GLY   119      55.959  50.363  39.124  1.00  0.00           C
ATOM   1765  HA2 GLY   119      56.024  50.698  38.089  1.00  0.00           H
ATOM   1766  HA3 GLY   119      56.911  50.532  39.626  1.00  0.00           H
ATOM   1767  C   GLY   119      55.791  48.813  38.956  1.00  0.00           C
ATOM   1768  O   GLY   119      56.784  48.161  38.731  1.00  0.00           O
ATOM   1769  N   ALA   120      54.558  48.273  39.187  1.00  0.00           N
ATOM   1770  H   ALA   120      53.930  49.003  39.495  1.00  0.00           H
ATOM   1771  CA  ALA   120      54.278  46.823  39.191  1.00  0.00           C
ATOM   1772  HA  ALA   120      55.094  46.401  39.778  1.00  0.00           H
ATOM   1773  CB  ALA   120      52.930  46.665  39.859  1.00  0.00           C
ATOM   1774  HB1 ALA   120      52.852  45.579  39.918  1.00  0.00           H
ATOM   1775  HB2 ALA   120      52.937  47.000  40.896  1.00  0.00           H
ATOM   1776  HB3 ALA   120      52.069  47.059  39.318  1.00  0.00           H
ATOM   1777  C   ALA   120      54.286  46.156  37.819  1.00  0.00           C
ATOM   1778  O   ALA   120      53.859  46.696  36.833  1.00  0.00           O
ATOM   1779  N   VAL   121      54.693  44.872  37.758  1.00  0.00           N
ATOM   1780  H   VAL   121      54.717  44.374  38.636  1.00  0.00           H
ATOM   1781  CA  VAL   121      54.761  44.037  36.568  1.00  0.00           C
ATOM   1782  HA  VAL   121      54.283  44.572  35.746  1.00  0.00           H
ATOM   1783  CB  VAL   121      56.233  43.802  36.170  1.00  0.00           C
ATOM   1784  HB  VAL   121      56.837  43.474  37.015  1.00  0.00           H
ATOM   1785  CG1 VAL   121      56.419  42.839  34.981  1.00  0.00           C
ATOM   1786 HG11 VAL   121      56.182  41.855  35.388  1.00  0.00           H
ATOM   1787 HG12 VAL   121      55.653  43.030  34.230  1.00  0.00           H
ATOM   1788 HG13 VAL   121      57.454  42.887  34.642  1.00  0.00           H
ATOM   1789  CG2 VAL   121      56.856  45.190  35.809  1.00  0.00           C
ATOM   1790 HG21 VAL   121      56.149  45.899  35.378  1.00  0.00           H
ATOM   1791 HG22 VAL   121      56.970  45.680  36.775  1.00  0.00           H
ATOM   1792 HG23 VAL   121      57.816  45.109  35.301  1.00  0.00           H
ATOM   1793  C   VAL   121      53.960  42.768  36.773  1.00  0.00           C
ATOM   1794  O   VAL   121      54.075  42.209  37.851  1.00  0.00           O
ATOM   1795  N   ALA   122      53.338  42.256  35.711  1.00  0.00           N
ATOM   1796  H   ALA   122      53.438  42.751  34.837  1.00  0.00           H
ATOM   1797  CA  ALA   122      52.544  41.004  35.632  1.00  0.00           C
ATOM   1798  HA  ALA   122      52.181  40.608  36.581  1.00  0.00           H
ATOM   1799  CB  ALA   122      51.237  41.375  34.943  1.00  0.00           C
ATOM   1800  HB1 ALA   122      51.383  42.041  34.092  1.00  0.00           H
ATOM   1801  HB2 ALA   122      50.621  40.525  34.648  1.00  0.00           H
ATOM   1802  HB3 ALA   122      50.724  41.995  35.677  1.00  0.00           H
ATOM   1803  C   ALA   122      53.150  39.886  34.729  1.00  0.00           C
ATOM   1804  O   ALA   122      53.367  40.068  33.515  1.00  0.00           O
ATOM   1805  N   VAL   123      53.432  38.721  35.325  1.00  0.00           N
ATOM   1806  H   VAL   123      53.048  38.509  36.235  1.00  0.00           H
ATOM   1807  CA  VAL   123      54.366  37.713  34.709  1.00  0.00           C
ATOM   1808  HA  VAL   123      54.860  38.172  33.852  1.00  0.00           H
ATOM   1809  CB  VAL   123      55.572  37.415  35.654  1.00  0.00           C
ATOM   1810  HB  VAL   123      55.121  37.027  36.568  1.00  0.00           H
ATOM   1811  CG1 VAL   123      56.543  36.352  35.086  1.00  0.00           C
ATOM   1812 HG11 VAL   123      57.339  36.140  35.800  1.00  0.00           H
ATOM   1813 HG12 VAL   123      55.976  35.455  34.837  1.00  0.00           H
ATOM   1814 HG13 VAL   123      56.896  36.691  34.112  1.00  0.00           H
ATOM   1815  CG2 VAL   123      56.383  38.687  35.856  1.00  0.00           C
ATOM   1816 HG21 VAL   123      56.903  38.978  34.943  1.00  0.00           H
ATOM   1817 HG22 VAL   123      55.713  39.494  36.149  1.00  0.00           H
ATOM   1818 HG23 VAL   123      57.182  38.482  36.568  1.00  0.00           H
ATOM   1819  C   VAL   123      53.553  36.462  34.251  1.00  0.00           C
ATOM   1820  O   VAL   123      52.921  35.783  35.088  1.00  0.00           O
ATOM   1821  N   LEU   124      53.518  36.219  32.920  1.00  0.00           N
ATOM   1822  H   LEU   124      54.183  36.721  32.348  1.00  0.00           H
ATOM   1823  CA  LEU   124      52.818  35.076  32.232  1.00  0.00           C
ATOM   1824  HA  LEU   124      51.999  34.802  32.896  1.00  0.00           H
ATOM   1825  CB  LEU   124      52.261  35.617  30.880  1.00  0.00           C
ATOM   1826  HB2 LEU   124      53.039  35.749  30.127  1.00  0.00           H
ATOM   1827  HB3 LEU   124      51.522  34.927  30.473  1.00  0.00           H
ATOM   1828  CG  LEU   124      51.551  36.927  30.956  1.00  0.00           C
ATOM   1829  HG  LEU   124      52.207  37.787  31.088  1.00  0.00           H
ATOM   1830  CD1 LEU   124      50.980  37.197  29.600  1.00  0.00           C
ATOM   1831 HD11 LEU   124      50.484  38.164  29.689  1.00  0.00           H
ATOM   1832 HD12 LEU   124      51.854  37.183  28.949  1.00  0.00           H
ATOM   1833 HD13 LEU   124      50.344  36.351  29.341  1.00  0.00           H
ATOM   1834  CD2 LEU   124      50.410  37.027  31.973  1.00  0.00           C
ATOM   1835 HD21 LEU   124      50.097  38.066  32.078  1.00  0.00           H
ATOM   1836 HD22 LEU   124      49.611  36.349  31.675  1.00  0.00           H
ATOM   1837 HD23 LEU   124      50.783  36.721  32.950  1.00  0.00           H
ATOM   1838  C   LEU   124      53.755  33.987  32.079  1.00  0.00           C
ATOM   1839  O   LEU   124      54.695  33.984  31.294  1.00  0.00           O
ATOM   1840  N   LYS   125      53.461  32.928  32.871  1.00  0.00           N
ATOM   1841  H   LYS   125      52.579  33.083  33.338  1.00  0.00           H
ATOM   1842  CA  LYS   125      53.997  31.581  32.814  1.00  0.00           C
ATOM   1843  HA  LYS   125      54.833  31.617  32.116  1.00  0.00           H
ATOM   1844  CB  LYS   125      54.466  31.125  34.239  1.00  0.00           C
ATOM   1845  HB2 LYS   125      55.242  31.807  34.586  1.00  0.00           H
ATOM   1846  HB3 LYS   125      53.600  31.200  34.896  1.00  0.00           H
ATOM   1847  CG  LYS   125      54.861  29.670  34.408  1.00  0.00           C
ATOM   1848  HG2 LYS   125      54.032  29.025  34.117  1.00  0.00           H
ATOM   1849  HG3 LYS   125      55.662  29.543  33.680  1.00  0.00           H
ATOM   1850  CD  LYS   125      55.438  29.301  35.807  1.00  0.00           C
ATOM   1851  HD2 LYS   125      54.692  29.655  36.519  1.00  0.00           H
ATOM   1852  HD3 LYS   125      55.462  28.229  36.009  1.00  0.00           H
ATOM   1853  CE  LYS   125      56.834  30.008  36.004  1.00  0.00           C
ATOM   1854  HE2 LYS   125      57.572  29.524  35.366  1.00  0.00           H
ATOM   1855  HE3 LYS   125      56.840  31.008  35.569  1.00  0.00           H
ATOM   1856  NZ  LYS   125      57.376  30.030  37.376  1.00  0.00           N
ATOM   1857  HZ1 LYS   125      56.617  30.407  37.925  1.00  0.00           H
ATOM   1858  HZ2 LYS   125      57.657  29.137  37.754  1.00  0.00           H
ATOM   1859  HZ3 LYS   125      58.244  30.546  37.412  1.00  0.00           H
ATOM   1860  C   LYS   125      53.017  30.591  32.257  1.00  0.00           C
ATOM   1861  O   LYS   125      51.844  30.547  32.632  1.00  0.00           O
ATOM   1862  N   TYR   126      53.445  29.673  31.388  1.00  0.00           N
ATOM   1863  H   TYR   126      54.450  29.651  31.292  1.00  0.00           H
ATOM   1864  CA  TYR   126      52.673  28.857  30.521  1.00  0.00           C
ATOM   1865  HA  TYR   126      51.827  28.514  31.114  1.00  0.00           H
ATOM   1866  CB  TYR   126      52.187  29.725  29.449  1.00  0.00           C
ATOM   1867  HB2 TYR   126      51.577  30.560  29.792  1.00  0.00           H
ATOM   1868  HB3 TYR   126      53.131  30.094  29.048  1.00  0.00           H
ATOM   1869  CG  TYR   126      51.487  28.950  28.373  1.00  0.00           C
ATOM   1870  CD1 TYR   126      52.222  28.267  27.446  1.00  0.00           C
ATOM   1871  HD1 TYR   126      53.295  28.371  27.374  1.00  0.00           H
ATOM   1872  CE1 TYR   126      51.592  27.335  26.571  1.00  0.00           C
ATOM   1873  HE1 TYR   126      52.137  26.691  25.897  1.00  0.00           H
ATOM   1874  CZ  TYR   126      50.158  27.218  26.671  1.00  0.00           C
ATOM   1875  OH  TYR   126      49.495  26.482  25.802  1.00  0.00           O
ATOM   1876  HH  TYR   126      48.543  26.608  25.817  1.00  0.00           H
ATOM   1877  CE2 TYR   126      49.419  27.955  27.649  1.00  0.00           C
ATOM   1878  HE2 TYR   126      48.341  27.976  27.714  1.00  0.00           H
ATOM   1879  CD2 TYR   126      50.138  28.777  28.508  1.00  0.00           C
ATOM   1880  HD2 TYR   126      49.685  29.290  29.343  1.00  0.00           H
ATOM   1881  C   TYR   126      53.485  27.544  30.136  1.00  0.00           C
ATOM   1882  O   TYR   126      54.613  27.519  29.635  1.00  0.00           O
ATOM   1883  N   ASN   127      52.886  26.399  30.456  1.00  0.00           N
ATOM   1884  H   ASN   127      52.059  26.324  31.032  1.00  0.00           H
ATOM   1885  CA  ASN   127      53.582  25.108  30.374  1.00  0.00           C
ATOM   1886  HA  ASN   127      52.958  24.274  30.693  1.00  0.00           H
ATOM   1887  CB  ASN   127      53.724  24.596  28.982  1.00  0.00           C
ATOM   1888  HB2 ASN   127      52.868  24.834  28.350  1.00  0.00           H
ATOM   1889  HB3 ASN   127      54.596  25.062  28.522  1.00  0.00           H
ATOM   1890  CG  ASN   127      54.092  23.139  28.853  1.00  0.00           C
ATOM   1891  OD1 ASN   127      53.908  22.265  29.674  1.00  0.00           O
ATOM   1892  ND2 ASN   127      54.784  22.801  27.743  1.00  0.00           N
ATOM   1893 HD21 ASN   127      54.998  21.824  27.605  1.00  0.00           H
ATOM   1894 HD22 ASN   127      54.948  23.513  27.044  1.00  0.00           H
ATOM   1895  C   ASN   127      54.841  25.171  31.280  1.00  0.00           C
ATOM   1896  O   ASN   127      55.970  24.715  30.932  1.00  0.00           O
ATOM   1897  N   GLY   128      54.677  25.686  32.477  1.00  0.00           N
ATOM   1898  H   GLY   128      53.732  25.907  32.757  1.00  0.00           H
ATOM   1899  CA  GLY   128      55.611  25.673  33.649  1.00  0.00           C
ATOM   1900  HA2 GLY   128      55.093  25.947  34.568  1.00  0.00           H
ATOM   1901  HA3 GLY   128      55.994  24.681  33.889  1.00  0.00           H
ATOM   1902  C   GLY   128      56.772  26.691  33.626  1.00  0.00           C
ATOM   1903  O   GLY   128      57.481  26.734  34.625  1.00  0.00           O
ATOM   1904  N   ILE   129      56.868  27.575  32.610  1.00  0.00           N
ATOM   1905  H   ILE   129      56.227  27.498  31.833  1.00  0.00           H
ATOM   1906  CA  ILE   129      58.043  28.385  32.337  1.00  0.00           C
ATOM   1907  HA  ILE   129      58.530  28.655  33.275  1.00  0.00           H
ATOM   1908  CB  ILE   129      58.901  27.609  31.246  1.00  0.00           C
ATOM   1909  HB  ILE   129      58.148  27.339  30.507  1.00  0.00           H
ATOM   1910  CG2 ILE   129      59.932  28.577  30.625  1.00  0.00           C
ATOM   1911 HG21 ILE   129      60.734  28.153  30.019  1.00  0.00           H
ATOM   1912 HG22 ILE   129      59.519  29.422  30.073  1.00  0.00           H
ATOM   1913 HG23 ILE   129      60.362  29.146  31.448  1.00  0.00           H
ATOM   1914  CG1 ILE   129      59.601  26.342  31.807  1.00  0.00           C
ATOM   1915 HG12 ILE   129      58.869  25.643  32.212  1.00  0.00           H
ATOM   1916 HG13 ILE   129      60.022  25.773  30.978  1.00  0.00           H
ATOM   1917  CD1 ILE   129      60.782  26.539  32.775  1.00  0.00           C
ATOM   1918 HD11 ILE   129      61.649  26.881  32.209  1.00  0.00           H
ATOM   1919 HD12 ILE   129      60.676  27.251  33.594  1.00  0.00           H
ATOM   1920 HD13 ILE   129      61.140  25.565  33.109  1.00  0.00           H
ATOM   1921  C   ILE   129      57.631  29.773  31.863  1.00  0.00           C
ATOM   1922  O   ILE   129      56.555  29.949  31.331  1.00  0.00           O
ATOM   1923  N   ILE   130      58.391  30.816  32.144  1.00  0.00           N
ATOM   1924  H   ILE   130      59.239  30.632  32.662  1.00  0.00           H
ATOM   1925  CA  ILE   130      58.003  32.141  31.846  1.00  0.00           C
ATOM   1926  HA  ILE   130      57.023  32.312  32.291  1.00  0.00           H
ATOM   1927  CB  ILE   130      58.969  33.131  32.533  1.00  0.00           C
ATOM   1928  HB  ILE   130      59.966  32.852  32.193  1.00  0.00           H
ATOM   1929  CG2 ILE   130      58.685  34.587  32.080  1.00  0.00           C
ATOM   1930 HG21 ILE   130      59.464  35.197  32.538  1.00  0.00           H
ATOM   1931 HG22 ILE   130      58.563  34.700  31.003  1.00  0.00           H
ATOM   1932 HG23 ILE   130      57.822  34.957  32.634  1.00  0.00           H
ATOM   1933  CG1 ILE   130      58.816  32.890  34.005  1.00  0.00           C
ATOM   1934 HG12 ILE   130      57.806  33.099  34.359  1.00  0.00           H
ATOM   1935 HG13 ILE   130      59.027  31.843  34.220  1.00  0.00           H
ATOM   1936  CD1 ILE   130      59.857  33.799  34.746  1.00  0.00           C
ATOM   1937 HD11 ILE   130      60.859  33.671  34.335  1.00  0.00           H
ATOM   1938 HD12 ILE   130      59.511  34.831  34.775  1.00  0.00           H
ATOM   1939 HD13 ILE   130      60.044  33.496  35.777  1.00  0.00           H
ATOM   1940  C   ILE   130      57.972  32.391  30.332  1.00  0.00           C
ATOM   1941  O   ILE   130      58.853  31.905  29.619  1.00  0.00           O
ATOM   1942  N   THR   131      56.883  33.003  29.762  1.00  0.00           N
ATOM   1943  H   THR   131      56.129  33.234  30.394  1.00  0.00           H
ATOM   1944  CA  THR   131      56.642  33.252  28.337  1.00  0.00           C
ATOM   1945  HA  THR   131      57.461  32.868  27.727  1.00  0.00           H
ATOM   1946  CB  THR   131      55.350  32.623  27.916  1.00  0.00           C
ATOM   1947  HB  THR   131      55.038  33.046  26.962  1.00  0.00           H
ATOM   1948  CG2 THR   131      55.466  31.146  27.680  1.00  0.00           C
ATOM   1949 HG21 THR   131      54.610  30.719  27.160  1.00  0.00           H
ATOM   1950 HG22 THR   131      56.365  31.024  27.077  1.00  0.00           H
ATOM   1951 HG23 THR   131      55.462  30.628  28.639  1.00  0.00           H
ATOM   1952  OG1 THR   131      54.264  32.718  28.842  1.00  0.00           O
ATOM   1953  HG1 THR   131      54.186  33.616  29.169  1.00  0.00           H
ATOM   1954  C   THR   131      56.670  34.742  28.044  1.00  0.00           C
ATOM   1955  O   THR   131      57.275  35.130  27.105  1.00  0.00           O
ATOM   1956  N   ASP   132      55.958  35.553  28.789  1.00  0.00           N
ATOM   1957  H   ASP   132      55.790  35.324  29.758  1.00  0.00           H
ATOM   1958  CA  ASP   132      55.687  36.963  28.431  1.00  0.00           C
ATOM   1959  HA  ASP   132      56.670  37.368  28.190  1.00  0.00           H
ATOM   1960  CB  ASP   132      54.670  37.155  27.308  1.00  0.00           C
ATOM   1961  HB2 ASP   132      54.938  36.340  26.637  1.00  0.00           H
ATOM   1962  HB3 ASP   132      53.687  36.827  27.649  1.00  0.00           H
ATOM   1963  CG  ASP   132      54.603  38.527  26.545  1.00  0.00           C
ATOM   1964  OD1 ASP   132      55.374  39.457  26.801  1.00  0.00           O
ATOM   1965  OD2 ASP   132      53.946  38.579  25.461  1.00  0.00           O
ATOM   1966  C   ASP   132      55.248  37.777  29.691  1.00  0.00           C
ATOM   1967  O   ASP   132      54.999  37.210  30.749  1.00  0.00           O
ATOM   1968  N   THR   133      55.190  39.115  29.632  1.00  0.00           N
ATOM   1969  H   THR   133      55.321  39.519  28.716  1.00  0.00           H
ATOM   1970  CA  THR   133      55.087  40.093  30.716  1.00  0.00           C
ATOM   1971  HA  THR   133      54.652  39.564  31.564  1.00  0.00           H
ATOM   1972  CB  THR   133      56.450  40.558  31.143  1.00  0.00           C
ATOM   1973  HB  THR   133      56.344  41.462  31.742  1.00  0.00           H
ATOM   1974  CG2 THR   133      57.010  39.530  32.094  1.00  0.00           C
ATOM   1975 HG21 THR   133      57.155  38.519  31.711  1.00  0.00           H
ATOM   1976 HG22 THR   133      57.900  39.961  32.555  1.00  0.00           H
ATOM   1977 HG23 THR   133      56.232  39.556  32.858  1.00  0.00           H
ATOM   1978  OG1 THR   133      57.342  40.856  30.133  1.00  0.00           O
ATOM   1979  HG1 THR   133      57.928  41.527  30.489  1.00  0.00           H
ATOM   1980  C   THR   133      54.103  41.227  30.272  1.00  0.00           C
ATOM   1981  O   THR   133      53.975  41.649  29.115  1.00  0.00           O
ATOM   1982  N   ILE   134      53.426  41.782  31.348  1.00  0.00           N
ATOM   1983  H   ILE   134      53.427  41.210  32.180  1.00  0.00           H
ATOM   1984  CA  ILE   134      52.481  42.938  31.134  1.00  0.00           C
ATOM   1985  HA  ILE   134      52.741  43.384  30.175  1.00  0.00           H
ATOM   1986  CB  ILE   134      51.048  42.438  31.181  1.00  0.00           C
ATOM   1987  HB  ILE   134      50.946  41.866  32.103  1.00  0.00           H
ATOM   1988  CG2 ILE   134      50.008  43.584  31.302  1.00  0.00           C
ATOM   1989 HG21 ILE   134      50.023  44.335  30.514  1.00  0.00           H
ATOM   1990 HG22 ILE   134      49.026  43.120  31.402  1.00  0.00           H
ATOM   1991 HG23 ILE   134      50.332  44.044  32.236  1.00  0.00           H
ATOM   1992  CG1 ILE   134      50.789  41.537  29.973  1.00  0.00           C
ATOM   1993 HG12 ILE   134      50.741  42.047  29.012  1.00  0.00           H
ATOM   1994 HG13 ILE   134      51.515  40.724  29.958  1.00  0.00           H
ATOM   1995  CD1 ILE   134      49.408  40.858  30.082  1.00  0.00           C
ATOM   1996 HD11 ILE   134      48.535  41.498  29.959  1.00  0.00           H
ATOM   1997 HD12 ILE   134      49.345  39.968  29.457  1.00  0.00           H
ATOM   1998 HD13 ILE   134      49.250  40.461  31.085  1.00  0.00           H
ATOM   1999  C   ILE   134      52.885  44.050  32.106  1.00  0.00           C
ATOM   2000  O   ILE   134      53.100  43.727  33.304  1.00  0.00           O
ATOM   2001  N   LYS   135      52.940  45.259  31.688  1.00  0.00           N
ATOM   2002  H   LYS   135      52.613  45.517  30.768  1.00  0.00           H
ATOM   2003  CA  LYS   135      53.480  46.339  32.493  1.00  0.00           C
ATOM   2004  HA  LYS   135      53.881  45.957  33.433  1.00  0.00           H
ATOM   2005  CB  LYS   135      54.705  46.920  31.724  1.00  0.00           C
ATOM   2006  HB2 LYS   135      54.487  46.988  30.658  1.00  0.00           H
ATOM   2007  HB3 LYS   135      54.986  47.941  31.982  1.00  0.00           H
ATOM   2008  CG  LYS   135      55.983  46.143  31.984  1.00  0.00           C
ATOM   2009  HG2 LYS   135      56.056  46.280  33.063  1.00  0.00           H
ATOM   2010  HG3 LYS   135      56.010  45.118  31.612  1.00  0.00           H
ATOM   2011  CD  LYS   135      57.182  46.852  31.344  1.00  0.00           C
ATOM   2012  HD2 LYS   135      57.003  46.866  30.270  1.00  0.00           H
ATOM   2013  HD3 LYS   135      57.305  47.874  31.705  1.00  0.00           H
ATOM   2014  CE  LYS   135      58.475  45.995  31.662  1.00  0.00           C
ATOM   2015  HE2 LYS   135      58.546  45.788  32.730  1.00  0.00           H
ATOM   2016  HE3 LYS   135      58.431  45.117  31.019  1.00  0.00           H
ATOM   2017  NZ  LYS   135      59.720  46.816  31.224  1.00  0.00           N
ATOM   2018  HZ1 LYS   135      59.632  47.099  30.258  1.00  0.00           H
ATOM   2019  HZ2 LYS   135      59.800  47.625  31.822  1.00  0.00           H
ATOM   2020  HZ3 LYS   135      60.596  46.315  31.276  1.00  0.00           H
ATOM   2021  C   LYS   135      52.449  47.485  32.729  1.00  0.00           C
ATOM   2022  O   LYS   135      51.596  47.612  31.847  1.00  0.00           O
ATOM   2023  N   SER   136      52.432  48.156  33.840  1.00  0.00           N
ATOM   2024  H   SER   136      53.023  47.839  34.596  1.00  0.00           H
ATOM   2025  CA  SER   136      51.597  49.353  34.161  1.00  0.00           C
ATOM   2026  HA  SER   136      50.560  49.039  34.283  1.00  0.00           H
ATOM   2027  CB  SER   136      52.158  49.857  35.572  1.00  0.00           C
ATOM   2028  HB2 SER   136      51.554  50.638  36.032  1.00  0.00           H
ATOM   2029  HB3 SER   136      52.086  49.032  36.281  1.00  0.00           H
ATOM   2030  OG  SER   136      53.506  50.230  35.383  1.00  0.00           O
ATOM   2031  HG  SER   136      53.521  51.190  35.394  1.00  0.00           H
ATOM   2032  C   SER   136      51.591  50.514  33.125  1.00  0.00           C
ATOM   2033  O   SER   136      52.503  50.616  32.334  1.00  0.00           O
ATOM   2034  N   TRP   137      50.567  51.407  33.199  1.00  0.00           N
ATOM   2035  H   TRP   137      49.892  51.136  33.899  1.00  0.00           H
ATOM   2036  CA  TRP   137      50.183  52.436  32.232  1.00  0.00           C
ATOM   2037  HA  TRP   137      51.058  52.884  31.760  1.00  0.00           H
ATOM   2038  CB  TRP   137      49.435  51.778  31.082  1.00  0.00           C
ATOM   2039  HB2 TRP   137      49.407  52.463  30.235  1.00  0.00           H
ATOM   2040  HB3 TRP   137      50.020  50.960  30.663  1.00  0.00           H
ATOM   2041  CG  TRP   137      48.038  51.330  31.304  1.00  0.00           C
ATOM   2042  CD1 TRP   137      46.920  52.036  31.098  1.00  0.00           C
ATOM   2043  HD1 TRP   137      46.891  53.069  30.784  1.00  0.00           H
ATOM   2044  NE1 TRP   137      45.827  51.234  31.538  1.00  0.00           N
ATOM   2045  HE1 TRP   137      44.892  51.613  31.591  1.00  0.00           H
ATOM   2046  CE2 TRP   137      46.265  50.020  32.050  1.00  0.00           C
ATOM   2047  CZ2 TRP   137      45.729  48.910  32.716  1.00  0.00           C
ATOM   2048  HZ2 TRP   137      44.720  48.991  33.092  1.00  0.00           H
ATOM   2049  CH2 TRP   137      46.559  47.794  32.911  1.00  0.00           C
ATOM   2050  HH2 TRP   137      46.251  46.902  33.439  1.00  0.00           H
ATOM   2051  CZ3 TRP   137      47.914  47.809  32.560  1.00  0.00           C
ATOM   2052  HZ3 TRP   137      48.607  47.024  32.831  1.00  0.00           H
ATOM   2053  CE3 TRP   137      48.497  48.920  31.920  1.00  0.00           C
ATOM   2054  HE3 TRP   137      49.542  48.972  31.654  1.00  0.00           H
ATOM   2055  CD2 TRP   137      47.715  50.049  31.716  1.00  0.00           C
ATOM   2056  C   TRP   137      49.340  53.619  32.796  1.00  0.00           C
ATOM   2057  O   TRP   137      49.162  54.639  32.186  1.00  0.00           O
ATOM   2058  N   ARG   138      48.949  53.389  34.066  1.00  0.00           N
ATOM   2059  H   ARG   138      49.163  52.479  34.449  1.00  0.00           H
ATOM   2060  CA  ARG   138      48.389  54.402  34.958  1.00  0.00           C
ATOM   2061  HA  ARG   138      48.481  55.404  34.537  1.00  0.00           H
ATOM   2062  CB  ARG   138      46.971  54.012  35.282  1.00  0.00           C
ATOM   2063  HB2 ARG   138      46.349  53.795  34.414  1.00  0.00           H
ATOM   2064  HB3 ARG   138      46.994  53.053  35.800  1.00  0.00           H
ATOM   2065  CG  ARG   138      46.163  55.046  36.065  1.00  0.00           C
ATOM   2066  HG2 ARG   138      45.210  54.524  36.142  1.00  0.00           H
ATOM   2067  HG3 ARG   138      46.607  55.059  37.060  1.00  0.00           H
ATOM   2068  CD  ARG   138      45.963  56.496  35.646  1.00  0.00           C
ATOM   2069  HD2 ARG   138      45.388  57.073  36.372  1.00  0.00           H
ATOM   2070  HD3 ARG   138      46.953  56.897  35.429  1.00  0.00           H
ATOM   2071  NE  ARG   138      45.228  56.507  34.350  1.00  0.00           N
ATOM   2072  HE  ARG   138      45.860  56.476  33.563  1.00  0.00           H
ATOM   2073  CZ  ARG   138      43.965  56.873  34.061  1.00  0.00           C
ATOM   2074  NH1 ARG   138      43.154  57.096  35.019  1.00  0.00           N
ATOM   2075 HH11 ARG   138      43.353  57.031  36.007  1.00  0.00           H
ATOM   2076 HH12 ARG   138      42.235  57.417  34.754  1.00  0.00           H
ATOM   2077  NH2 ARG   138      43.591  57.142  32.844  1.00  0.00           N
ATOM   2078 HH21 ARG   138      44.244  57.084  32.075  1.00  0.00           H
ATOM   2079 HH22 ARG   138      42.619  57.343  32.656  1.00  0.00           H
ATOM   2080  C   ARG   138      49.251  54.487  36.282  1.00  0.00           C
ATOM   2081  O   ARG   138      49.210  55.423  37.025  1.00  0.00           O
ATOM   2082  N   ASN   139      50.017  53.438  36.474  1.00  0.00           N
ATOM   2083  H   ASN   139      49.876  52.673  35.830  1.00  0.00           H
ATOM   2084  CA  ASN   139      51.192  53.439  37.357  1.00  0.00           C
ATOM   2085  HA  ASN   139      51.581  52.437  37.540  1.00  0.00           H
ATOM   2086  CB  ASN   139      52.240  54.377  36.740  1.00  0.00           C
ATOM   2087  HB2 ASN   139      51.837  55.387  36.825  1.00  0.00           H
ATOM   2088  HB3 ASN   139      53.202  54.312  37.248  1.00  0.00           H
ATOM   2089  CG  ASN   139      52.613  53.948  35.310  1.00  0.00           C
ATOM   2090  OD1 ASN   139      53.205  52.914  35.083  1.00  0.00           O
ATOM   2091  ND2 ASN   139      52.151  54.657  34.347  1.00  0.00           N
ATOM   2092 HD21 ASN   139      52.469  54.490  33.403  1.00  0.00           H
ATOM   2093 HD22 ASN   139      51.690  55.481  34.706  1.00  0.00           H
ATOM   2094  C   ASN   139      50.803  53.798  38.847  1.00  0.00           C
ATOM   2095  O   ASN   139      51.502  54.673  39.397  1.00  0.00           O
ATOM   2096  N   ASN   140      49.802  53.117  39.387  1.00  0.00           N
ATOM   2097  H   ASN   140      49.147  52.559  38.857  1.00  0.00           H
ATOM   2098  CA  ASN   140      49.475  52.943  40.830  1.00  0.00           C
ATOM   2099  HA  ASN   140      50.434  52.839  41.339  1.00  0.00           H
ATOM   2100  CB  ASN   140      48.766  54.164  41.508  1.00  0.00           C
ATOM   2101  HB2 ASN   140      49.220  55.119  41.242  1.00  0.00           H
ATOM   2102  HB3 ASN   140      47.764  54.267  41.090  1.00  0.00           H
ATOM   2103  CG  ASN   140      48.714  54.044  43.019  1.00  0.00           C
ATOM   2104  OD1 ASN   140      47.708  53.656  43.632  1.00  0.00           O
ATOM   2105  ND2 ASN   140      49.796  54.286  43.741  1.00  0.00           N
ATOM   2106 HD21 ASN   140      49.693  54.283  44.746  1.00  0.00           H
ATOM   2107 HD22 ASN   140      50.696  54.653  43.466  1.00  0.00           H
ATOM   2108  C   ASN   140      48.756  51.563  40.972  1.00  0.00           C
ATOM   2109  O   ASN   140      47.522  51.455  40.844  1.00  0.00           O
ATOM   2110  N   ILE   141      49.498  50.556  41.350  1.00  0.00           N
ATOM   2111  H   ILE   141      50.496  50.674  41.455  1.00  0.00           H
ATOM   2112  CA  ILE   141      49.031  49.190  41.615  1.00  0.00           C
ATOM   2113  HA  ILE   141      49.915  48.585  41.810  1.00  0.00           H
ATOM   2114  CB  ILE   141      48.160  49.029  42.876  1.00  0.00           C
ATOM   2115  HB  ILE   141      47.079  49.154  42.804  1.00  0.00           H
ATOM   2116  CG2 ILE   141      48.336  47.623  43.447  1.00  0.00           C
ATOM   2117 HG21 ILE   141      47.539  47.447  44.170  1.00  0.00           H
ATOM   2118 HG22 ILE   141      48.223  46.844  42.692  1.00  0.00           H
ATOM   2119 HG23 ILE   141      49.323  47.548  43.903  1.00  0.00           H
ATOM   2120  CG1 ILE   141      48.504  50.079  44.016  1.00  0.00           C
ATOM   2121 HG12 ILE   141      49.520  49.866  44.347  1.00  0.00           H
ATOM   2122 HG13 ILE   141      48.353  51.088  43.635  1.00  0.00           H
ATOM   2123  CD1 ILE   141      47.698  50.059  45.324  1.00  0.00           C
ATOM   2124 HD11 ILE   141      48.245  50.606  46.093  1.00  0.00           H
ATOM   2125 HD12 ILE   141      46.712  50.481  45.134  1.00  0.00           H
ATOM   2126 HD13 ILE   141      47.628  49.046  45.720  1.00  0.00           H
ATOM   2127  C   ILE   141      48.277  48.481  40.461  1.00  0.00           C
ATOM   2128  O   ILE   141      47.051  48.496  40.327  1.00  0.00           O
ATOM   2129  N   LEU   142      49.091  47.674  39.696  1.00  0.00           N
ATOM   2130  H   LEU   142      50.097  47.749  39.647  1.00  0.00           H
ATOM   2131  CA  LEU   142      48.618  46.860  38.595  1.00  0.00           C
ATOM   2132  HA  LEU   142      47.841  47.432  38.088  1.00  0.00           H
ATOM   2133  CB  LEU   142      49.725  46.524  37.546  1.00  0.00           C
ATOM   2134  HB2 LEU   142      49.876  47.427  36.954  1.00  0.00           H
ATOM   2135  HB3 LEU   142      50.672  46.268  38.022  1.00  0.00           H
ATOM   2136  CG  LEU   142      49.543  45.382  36.556  1.00  0.00           C
ATOM   2137  HG  LEU   142      49.268  44.411  36.970  1.00  0.00           H
ATOM   2138  CD1 LEU   142      48.376  45.755  35.568  1.00  0.00           C
ATOM   2139 HD11 LEU   142      48.597  46.719  35.112  1.00  0.00           H
ATOM   2140 HD12 LEU   142      48.352  45.089  34.705  1.00  0.00           H
ATOM   2141 HD13 LEU   142      47.408  45.729  36.067  1.00  0.00           H
ATOM   2142  CD2 LEU   142      50.848  45.187  35.801  1.00  0.00           C
ATOM   2143 HD21 LEU   142      51.673  44.877  36.441  1.00  0.00           H
ATOM   2144 HD22 LEU   142      50.869  44.513  34.945  1.00  0.00           H
ATOM   2145 HD23 LEU   142      51.012  46.175  35.371  1.00  0.00           H
ATOM   2146  C   LEU   142      48.017  45.606  39.254  1.00  0.00           C
ATOM   2147  O   LEU   142      48.680  45.039  40.098  1.00  0.00           O
ATOM   2148  N   ARG   143      46.833  45.147  38.850  1.00  0.00           N
ATOM   2149  H   ARG   143      46.277  45.659  38.178  1.00  0.00           H
ATOM   2150  CA  ARG   143      46.173  44.082  39.615  1.00  0.00           C
ATOM   2151  HA  ARG   143      46.873  43.305  39.920  1.00  0.00           H
ATOM   2152  CB  ARG   143      45.502  44.519  40.940  1.00  0.00           C
ATOM   2153  HB2 ARG   143      45.005  43.608  41.274  1.00  0.00           H
ATOM   2154  HB3 ARG   143      46.286  44.764  41.656  1.00  0.00           H
ATOM   2155  CG  ARG   143      44.651  45.721  40.752  1.00  0.00           C
ATOM   2156  HG2 ARG   143      45.102  46.565  40.230  1.00  0.00           H
ATOM   2157  HG3 ARG   143      43.800  45.413  40.147  1.00  0.00           H
ATOM   2158  CD  ARG   143      44.217  46.331  42.123  1.00  0.00           C
ATOM   2159  HD2 ARG   143      43.754  45.553  42.729  1.00  0.00           H
ATOM   2160  HD3 ARG   143      45.188  46.638  42.510  1.00  0.00           H
ATOM   2161  NE  ARG   143      43.290  47.467  42.065  1.00  0.00           N
ATOM   2162  HE  ARG   143      42.400  47.332  42.524  1.00  0.00           H
ATOM   2163  CZ  ARG   143      43.462  48.672  41.545  1.00  0.00           C
ATOM   2164  NH1 ARG   143      42.579  49.566  41.927  1.00  0.00           N
ATOM   2165 HH11 ARG   143      41.893  49.154  42.543  1.00  0.00           H
ATOM   2166 HH12 ARG   143      42.369  50.459  41.506  1.00  0.00           H
ATOM   2167  NH2 ARG   143      44.378  49.119  40.746  1.00  0.00           N
ATOM   2168 HH21 ARG   143      45.228  48.634  40.495  1.00  0.00           H
ATOM   2169 HH22 ARG   143      44.240  50.114  40.638  1.00  0.00           H
ATOM   2170  C   ARG   143      45.122  43.392  38.682  1.00  0.00           C
ATOM   2171  O   ARG   143      44.456  44.069  37.880  1.00  0.00           O
ATOM   2172  N   THR   144      44.998  42.074  38.867  1.00  0.00           N
ATOM   2173  H   THR   144      45.438  41.729  39.707  1.00  0.00           H
ATOM   2174  CA  THR   144      44.073  41.211  38.097  1.00  0.00           C
ATOM   2175  HA  THR   144      43.570  41.790  37.323  1.00  0.00           H
ATOM   2176  CB  THR   144      44.931  40.199  37.260  1.00  0.00           C
ATOM   2177  HB  THR   144      45.681  40.760  36.702  1.00  0.00           H
ATOM   2178  CG2 THR   144      45.628  39.113  38.173  1.00  0.00           C
ATOM   2179 HG21 THR   144      44.895  38.804  38.918  1.00  0.00           H
ATOM   2180 HG22 THR   144      45.825  38.251  37.536  1.00  0.00           H
ATOM   2181 HG23 THR   144      46.560  39.332  38.694  1.00  0.00           H
ATOM   2182  OG1 THR   144      44.176  39.505  36.301  1.00  0.00           O
ATOM   2183  HG1 THR   144      43.885  40.080  35.589  1.00  0.00           H
ATOM   2184  C   THR   144      42.990  40.504  38.897  1.00  0.00           C
ATOM   2185  O   THR   144      42.607  40.869  39.998  1.00  0.00           O
ATOM   2186  N   GLN   145      42.228  39.522  38.253  1.00  0.00           N
ATOM   2187  H   GLN   145      42.573  39.159  37.376  1.00  0.00           H
ATOM   2188  CA  GLN   145      40.945  38.910  38.654  1.00  0.00           C
ATOM   2189  HA  GLN   145      40.213  39.708  38.784  1.00  0.00           H
ATOM   2190  CB  GLN   145      40.592  37.792  37.658  1.00  0.00           C
ATOM   2191  HB2 GLN   145      41.290  36.955  37.673  1.00  0.00           H
ATOM   2192  HB3 GLN   145      39.604  37.447  37.961  1.00  0.00           H
ATOM   2193  CG  GLN   145      40.528  38.209  36.180  1.00  0.00           C
ATOM   2194  HG2 GLN   145      39.823  39.026  36.020  1.00  0.00           H
ATOM   2195  HG3 GLN   145      41.539  38.516  35.911  1.00  0.00           H
ATOM   2196  CD  GLN   145      39.892  37.172  35.200  1.00  0.00           C
ATOM   2197  OE1 GLN   145      40.456  36.896  34.129  1.00  0.00           O
ATOM   2198  NE2 GLN   145      38.775  36.649  35.520  1.00  0.00           N
ATOM   2199 HE21 GLN   145      38.141  36.950  36.246  1.00  0.00           H
ATOM   2200 HE22 GLN   145      38.669  35.784  35.009  1.00  0.00           H
ATOM   2201  C   GLN   145      40.858  38.300  40.064  1.00  0.00           C
ATOM   2202  O   GLN   145      39.806  38.211  40.601  1.00  0.00           O
ATOM   2203  N   GLU   146      41.961  37.932  40.756  1.00  0.00           N
ATOM   2204  H   GLU   146      42.815  38.095  40.241  1.00  0.00           H
ATOM   2205  CA  GLU   146      41.950  37.015  41.946  1.00  0.00           C
ATOM   2206  HA  GLU   146      42.947  36.593  42.069  1.00  0.00           H
ATOM   2207  CB  GLU   146      41.589  37.923  43.177  1.00  0.00           C
ATOM   2208  HB2 GLU   146      40.517  38.115  43.229  1.00  0.00           H
ATOM   2209  HB3 GLU   146      41.862  37.340  44.057  1.00  0.00           H
ATOM   2210  CG  GLU   146      42.352  39.243  43.223  1.00  0.00           C
ATOM   2211  HG2 GLU   146      42.101  39.861  42.361  1.00  0.00           H
ATOM   2212  HG3 GLU   146      42.075  39.759  44.143  1.00  0.00           H
ATOM   2213  CD  GLU   146      43.870  39.158  43.082  1.00  0.00           C
ATOM   2214  OE1 GLU   146      44.580  38.122  43.365  1.00  0.00           O
ATOM   2215  OE2 GLU   146      44.472  40.235  42.703  1.00  0.00           O
ATOM   2216  C   GLU   146      40.963  35.843  41.825  1.00  0.00           C
ATOM   2217  O   GLU   146      40.268  35.504  42.828  1.00  0.00           O
ATOM   2218  N   SER   147      40.845  35.306  40.583  1.00  0.00           N
ATOM   2219  H   SER   147      41.471  35.658  39.872  1.00  0.00           H
ATOM   2220  CA  SER   147      39.976  34.125  40.289  1.00  0.00           C
ATOM   2221  HA  SER   147      40.036  33.473  41.161  1.00  0.00           H
ATOM   2222  CB  SER   147      38.550  34.604  40.151  1.00  0.00           C
ATOM   2223  HB2 SER   147      38.265  35.320  40.922  1.00  0.00           H
ATOM   2224  HB3 SER   147      38.473  35.244  39.273  1.00  0.00           H
ATOM   2225  OG  SER   147      37.590  33.522  40.172  1.00  0.00           O
ATOM   2226  HG  SER   147      36.763  33.852  39.813  1.00  0.00           H
ATOM   2227  C   SER   147      40.404  33.381  38.958  1.00  0.00           C
ATOM   2228  O   SER   147      41.373  33.791  38.345  1.00  0.00           O
ATOM   2229  N   GLH   148      39.619  32.387  38.511  1.00  0.00           N
ATOM   2230  H   GLH   148      38.764  32.313  39.045  1.00  0.00           H
ATOM   2231  CA  GLH   148      39.882  31.675  37.228  1.00  0.00           C
ATOM   2232  HA  GLH   148      40.957  31.495  37.194  1.00  0.00           H
ATOM   2233  CB  GLH   148      39.111  30.375  37.122  1.00  0.00           C
ATOM   2234  HB2 GLH   148      39.422  29.687  37.909  1.00  0.00           H
ATOM   2235  HB3 GLH   148      38.085  30.714  37.270  1.00  0.00           H
ATOM   2236  CG  GLH   148      39.113  29.697  35.666  1.00  0.00           C
ATOM   2237  HG2 GLH   148      38.812  30.401  34.891  1.00  0.00           H
ATOM   2238  HG3 GLH   148      40.145  29.415  35.458  1.00  0.00           H
ATOM   2239  CD  GLH   148      38.313  28.377  35.611  1.00  0.00           C
ATOM   2240  OE1 GLH   148      37.316  28.160  34.939  1.00  0.00           O
ATOM   2241  OE2 GLH   148      38.881  27.382  36.381  1.00  0.00           O
ATOM   2242  HE2 GLH   148      39.688  27.738  36.758  1.00  0.00           H
ATOM   2243  C   GLH   148      39.751  32.699  36.049  1.00  0.00           C
ATOM   2244  O   GLH   148      38.829  33.504  36.046  1.00  0.00           O
ATOM   2245  N   CYX   149      40.767  32.605  35.164  1.00  0.00           N
ATOM   2246  H   CYX   149      41.565  31.989  35.226  1.00  0.00           H
ATOM   2247  CA  CYX   149      40.667  33.286  33.862  1.00  0.00           C
ATOM   2248  HA  CYX   149      40.050  34.184  33.893  1.00  0.00           H
ATOM   2249  CB  CYX   149      42.043  33.789  33.403  1.00  0.00           C
ATOM   2250  HB2 CYX   149      41.820  34.216  32.425  1.00  0.00           H
ATOM   2251  HB3 CYX   149      42.481  34.466  34.135  1.00  0.00           H
ATOM   2252  SG  CYX   149      43.429  32.685  33.093  1.00  0.00           S
ATOM   2253  C   CYX   149      39.966  32.333  32.825  1.00  0.00           C
ATOM   2254  O   CYX   149      39.651  31.177  33.072  1.00  0.00           O
ATOM   2255  N   ALA   150      39.491  32.969  31.685  1.00  0.00           N
ATOM   2256  H   ALA   150      39.606  33.959  31.516  1.00  0.00           H
ATOM   2257  CA  ALA   150      38.739  32.239  30.674  1.00  0.00           C
ATOM   2258  HA  ALA   150      38.453  31.264  31.070  1.00  0.00           H
ATOM   2259  CB  ALA   150      37.487  33.112  30.389  1.00  0.00           C
ATOM   2260  HB1 ALA   150      37.736  34.072  29.938  1.00  0.00           H
ATOM   2261  HB2 ALA   150      36.795  32.638  29.692  1.00  0.00           H
ATOM   2262  HB3 ALA   150      37.030  33.260  31.367  1.00  0.00           H
ATOM   2263  C   ALA   150      39.498  31.998  29.345  1.00  0.00           C
ATOM   2264  O   ALA   150      40.412  32.713  29.037  1.00  0.00           O
ATOM   2265  N   CYX   151      39.048  31.009  28.575  1.00  0.00           N
ATOM   2266  H   CYX   151      38.244  30.518  28.942  1.00  0.00           H
ATOM   2267  CA  CYX   151      39.649  30.534  27.341  1.00  0.00           C
ATOM   2268  HA  CYX   151      40.213  31.391  26.973  1.00  0.00           H
ATOM   2269  CB  CYX   151      40.613  29.447  27.697  1.00  0.00           C
ATOM   2270  HB2 CYX   151      40.013  28.678  28.185  1.00  0.00           H
ATOM   2271  HB3 CYX   151      40.921  28.934  26.785  1.00  0.00           H
ATOM   2272  SG  CYX   151      42.084  29.910  28.724  1.00  0.00           S
ATOM   2273  C   CYX   151      38.637  30.050  26.260  1.00  0.00           C
ATOM   2274  O   CYX   151      37.621  29.532  26.568  1.00  0.00           O
ATOM   2275  N   VAL   152      38.969  30.329  25.019  1.00  0.00           N
ATOM   2276  H   VAL   152      39.735  30.968  24.862  1.00  0.00           H
ATOM   2277  CA  VAL   152      38.252  30.007  23.781  1.00  0.00           C
ATOM   2278  HA  VAL   152      37.595  29.154  23.952  1.00  0.00           H
ATOM   2279  CB  VAL   152      37.371  31.215  23.360  1.00  0.00           C
ATOM   2280  HB  VAL   152      37.922  32.154  23.409  1.00  0.00           H
ATOM   2281  CG1 VAL   152      36.906  31.185  21.904  1.00  0.00           C
ATOM   2282 HG11 VAL   152      36.022  31.817  21.818  1.00  0.00           H
ATOM   2283 HG12 VAL   152      37.728  31.520  21.270  1.00  0.00           H
ATOM   2284 HG13 VAL   152      36.660  30.136  21.740  1.00  0.00           H
ATOM   2285  CG2 VAL   152      36.075  31.425  24.288  1.00  0.00           C
ATOM   2286 HG21 VAL   152      36.274  31.288  25.352  1.00  0.00           H
ATOM   2287 HG22 VAL   152      35.510  32.352  24.182  1.00  0.00           H
ATOM   2288 HG23 VAL   152      35.387  30.649  23.954  1.00  0.00           H
ATOM   2289  C   VAL   152      39.141  29.628  22.705  1.00  0.00           C
ATOM   2290  O   VAL   152      40.209  30.253  22.539  1.00  0.00           O
ATOM   2291  N   ASN   153      38.928  28.647  21.804  1.00  0.00           N
ATOM   2292  H   ASN   153      38.047  28.168  21.914  1.00  0.00           H
ATOM   2293  CA  ASN   153      39.825  28.346  20.586  1.00  0.00           C
ATOM   2294  HA  ASN   153      39.510  27.373  20.210  1.00  0.00           H
ATOM   2295  CB  ASN   153      39.566  29.259  19.377  1.00  0.00           C
ATOM   2296  HB2 ASN   153      39.772  30.314  19.556  1.00  0.00           H
ATOM   2297  HB3 ASN   153      40.204  28.958  18.547  1.00  0.00           H
ATOM   2298  CG  ASN   153      38.158  29.057  18.853  1.00  0.00           C
ATOM   2299  OD1 ASN   153      37.784  27.937  18.443  1.00  0.00           O
ATOM   2300  ND2 ASN   153      37.335  30.042  18.517  1.00  0.00           N
ATOM   2301 HD21 ASN   153      36.501  29.789  18.004  1.00  0.00           H
ATOM   2302 HD22 ASN   153      37.543  31.015  18.684  1.00  0.00           H
ATOM   2303  C   ASN   153      41.340  28.117  20.894  1.00  0.00           C
ATOM   2304  O   ASN   153      42.184  28.347  20.008  1.00  0.00           O
ATOM   2305  N   GLY   154      41.710  27.788  22.173  1.00  0.00           N
ATOM   2306  H   GLY   154      40.900  27.557  22.730  1.00  0.00           H
ATOM   2307  CA  GLY   154      42.991  27.832  22.753  1.00  0.00           C
ATOM   2308  HA2 GLY   154      43.118  27.164  23.605  1.00  0.00           H
ATOM   2309  HA3 GLY   154      43.656  27.390  22.011  1.00  0.00           H
ATOM   2310  C   GLY   154      43.574  29.227  23.179  1.00  0.00           C
ATOM   2311  O   GLY   154      44.345  29.245  24.125  1.00  0.00           O
ATOM   2312  N   SER   155      43.070  30.321  22.604  1.00  0.00           N
ATOM   2313  H   SER   155      42.241  30.137  22.057  1.00  0.00           H
ATOM   2314  CA  SER   155      43.299  31.697  23.109  1.00  0.00           C
ATOM   2315  HA  SER   155      44.361  31.922  23.220  1.00  0.00           H
ATOM   2316  CB  SER   155      42.765  32.714  22.081  1.00  0.00           C
ATOM   2317  HB2 SER   155      41.901  32.500  21.451  1.00  0.00           H
ATOM   2318  HB3 SER   155      42.451  33.598  22.635  1.00  0.00           H
ATOM   2319  OG  SER   155      43.839  33.105  21.275  1.00  0.00           O
ATOM   2320  HG  SER   155      44.215  32.323  20.863  1.00  0.00           H
ATOM   2321  C   SER   155      42.661  31.946  24.483  1.00  0.00           C
ATOM   2322  O   SER   155      41.556  31.495  24.757  1.00  0.00           O
ATOM   2323  N   CYX   156      43.266  32.748  25.340  1.00  0.00           N
ATOM   2324  H   CYX   156      44.165  33.111  25.057  1.00  0.00           H
ATOM   2325  CA  CYX   156      42.834  33.052  26.731  1.00  0.00           C
ATOM   2326  HA  CYX   156      41.809  32.681  26.782  1.00  0.00           H
ATOM   2327  CB  CYX   156      43.592  32.316  27.809  1.00  0.00           C
ATOM   2328  HB2 CYX   156      44.597  32.739  27.832  1.00  0.00           H
ATOM   2329  HB3 CYX   156      43.136  32.340  28.798  1.00  0.00           H
ATOM   2330  SG  CYX   156      43.612  30.539  27.491  1.00  0.00           S
ATOM   2331  C   CYX   156      42.714  34.569  27.014  1.00  0.00           C
ATOM   2332  O   CYX   156      43.195  35.372  26.217  1.00  0.00           O
ATOM   2333  N   PHE   157      41.883  34.889  28.043  1.00  0.00           N
ATOM   2334  H   PHE   157      41.430  34.156  28.571  1.00  0.00           H
ATOM   2335  CA  PHE   157      41.389  36.214  28.265  1.00  0.00           C
ATOM   2336  HA  PHE   157      41.956  37.058  27.872  1.00  0.00           H
ATOM   2337  CB  PHE   157      39.959  36.220  27.709  1.00  0.00           C
ATOM   2338  HB2 PHE   157      39.343  35.457  28.184  1.00  0.00           H
ATOM   2339  HB3 PHE   157      39.683  37.268  27.834  1.00  0.00           H
ATOM   2340  CG  PHE   157      39.845  35.989  26.225  1.00  0.00           C
ATOM   2341  CD1 PHE   157      39.719  34.647  25.733  1.00  0.00           C
ATOM   2342  HD1 PHE   157      39.353  33.837  26.347  1.00  0.00           H
ATOM   2343  CE1 PHE   157      39.869  34.517  24.401  1.00  0.00           C
ATOM   2344  HE1 PHE   157      39.788  33.559  23.910  1.00  0.00           H
ATOM   2345  CZ  PHE   157      40.207  35.504  23.529  1.00  0.00           C
ATOM   2346  HZ  PHE   157      40.495  35.241  22.522  1.00  0.00           H
ATOM   2347  CE2 PHE   157      40.281  36.828  23.993  1.00  0.00           C
ATOM   2348  HE2 PHE   157      40.473  37.627  23.291  1.00  0.00           H
ATOM   2349  CD2 PHE   157      40.016  37.036  25.290  1.00  0.00           C
ATOM   2350  HD2 PHE   157      40.111  38.063  25.612  1.00  0.00           H
ATOM   2351  C   PHE   157      41.463  36.504  29.789  1.00  0.00           C
ATOM   2352  O   PHE   157      40.791  35.903  30.567  1.00  0.00           O
ATOM   2353  N   THR   158      42.144  37.593  30.156  1.00  0.00           N
ATOM   2354  H   THR   158      42.607  38.140  29.444  1.00  0.00           H
ATOM   2355  CA  THR   158      42.086  38.169  31.543  1.00  0.00           C
ATOM   2356  HA  THR   158      41.142  37.877  32.006  1.00  0.00           H
ATOM   2357  CB  THR   158      43.203  37.554  32.441  1.00  0.00           C
ATOM   2358  HB  THR   158      43.251  36.468  32.355  1.00  0.00           H
ATOM   2359  CG2 THR   158      44.522  38.086  32.118  1.00  0.00           C
ATOM   2360 HG21 THR   158      44.602  39.163  31.965  1.00  0.00           H
ATOM   2361 HG22 THR   158      45.293  37.856  32.853  1.00  0.00           H
ATOM   2362 HG23 THR   158      44.830  37.563  31.213  1.00  0.00           H
ATOM   2363  OG1 THR   158      43.052  37.862  33.813  1.00  0.00           O
ATOM   2364  HG1 THR   158      42.355  37.273  34.109  1.00  0.00           H
ATOM   2365  C   THR   158      42.195  39.699  31.478  1.00  0.00           C
ATOM   2366  O   THR   158      42.351  40.231  30.411  1.00  0.00           O
ATOM   2367  N   VAL   159      41.936  40.239  32.674  1.00  0.00           N
ATOM   2368  H   VAL   159      42.169  39.696  33.493  1.00  0.00           H
ATOM   2369  CA  VAL   159      41.537  41.667  32.854  1.00  0.00           C
ATOM   2370  HA  VAL   159      41.753  42.196  31.927  1.00  0.00           H
ATOM   2371  CB  VAL   159      40.114  41.886  33.193  1.00  0.00           C
ATOM   2372  HB  VAL   159      39.999  41.547  34.223  1.00  0.00           H
ATOM   2373  CG1 VAL   159      39.734  43.373  33.113  1.00  0.00           C
ATOM   2374 HG11 VAL   159      38.738  43.407  33.554  1.00  0.00           H
ATOM   2375 HG12 VAL   159      40.412  43.994  33.699  1.00  0.00           H
ATOM   2376 HG13 VAL   159      39.636  43.596  32.051  1.00  0.00           H
ATOM   2377  CG2 VAL   159      39.234  41.065  32.306  1.00  0.00           C
ATOM   2378 HG21 VAL   159      39.653  41.088  31.300  1.00  0.00           H
ATOM   2379 HG22 VAL   159      39.284  40.086  32.781  1.00  0.00           H
ATOM   2380 HG23 VAL   159      38.174  41.297  32.415  1.00  0.00           H
ATOM   2381  C   VAL   159      42.568  42.239  33.913  1.00  0.00           C
ATOM   2382  O   VAL   159      42.884  41.461  34.823  1.00  0.00           O
ATOM   2383  N   MET   160      42.988  43.473  33.773  1.00  0.00           N
ATOM   2384  H   MET   160      42.885  43.888  32.858  1.00  0.00           H
ATOM   2385  CA  MET   160      43.830  44.175  34.706  1.00  0.00           C
ATOM   2386  HA  MET   160      43.769  43.681  35.676  1.00  0.00           H
ATOM   2387  CB  MET   160      45.308  44.168  34.307  1.00  0.00           C
ATOM   2388  HB2 MET   160      45.326  44.644  33.327  1.00  0.00           H
ATOM   2389  HB3 MET   160      45.817  44.783  35.049  1.00  0.00           H
ATOM   2390  CG  MET   160      45.926  42.787  34.210  1.00  0.00           C
ATOM   2391  HG2 MET   160      45.824  42.269  35.163  1.00  0.00           H
ATOM   2392  HG3 MET   160      45.428  42.150  33.478  1.00  0.00           H
ATOM   2393  SD  MET   160      47.742  42.649  33.881  1.00  0.00           S
ATOM   2394  CE  MET   160      47.918  40.830  33.895  1.00  0.00           C
ATOM   2395  HE1 MET   160      47.206  40.378  33.204  1.00  0.00           H
ATOM   2396  HE2 MET   160      48.938  40.571  33.612  1.00  0.00           H
ATOM   2397  HE3 MET   160      47.745  40.413  34.887  1.00  0.00           H
ATOM   2398  C   MET   160      43.383  45.656  34.891  1.00  0.00           C
ATOM   2399  O   MET   160      43.014  46.230  33.923  1.00  0.00           O
ATOM   2400  N   THR   161      43.324  46.102  36.162  1.00  0.00           N
ATOM   2401  H   THR   161      43.656  45.410  36.819  1.00  0.00           H
ATOM   2402  CA  THR   161      43.165  47.515  36.460  1.00  0.00           C
ATOM   2403  HA  THR   161      42.882  48.031  35.543  1.00  0.00           H
ATOM   2404  CB  THR   161      42.173  47.789  37.657  1.00  0.00           C
ATOM   2405  HB  THR   161      42.728  47.500  38.550  1.00  0.00           H
ATOM   2406  CG2 THR   161      41.748  49.302  37.839  1.00  0.00           C
ATOM   2407 HG21 THR   161      41.466  49.747  36.886  1.00  0.00           H
ATOM   2408 HG22 THR   161      41.022  49.343  38.651  1.00  0.00           H
ATOM   2409 HG23 THR   161      42.599  49.876  38.204  1.00  0.00           H
ATOM   2410  OG1 THR   161      40.960  47.059  37.451  1.00  0.00           O
ATOM   2411  HG1 THR   161      41.081  46.130  37.659  1.00  0.00           H
ATOM   2412  C   THR   161      44.560  47.983  36.788  1.00  0.00           C
ATOM   2413  O   THR   161      45.408  47.330  37.373  1.00  0.00           O
ATOM   2414  N   ASP   162      44.804  49.272  36.541  1.00  0.00           N
ATOM   2415  H   ASP   162      44.125  49.707  35.932  1.00  0.00           H
ATOM   2416  CA  ASP   162      45.868  49.945  37.226  1.00  0.00           C
ATOM   2417  HA  ASP   162      46.117  49.458  38.169  1.00  0.00           H
ATOM   2418  CB  ASP   162      47.121  49.961  36.260  1.00  0.00           C
ATOM   2419  HB2 ASP   162      47.385  48.903  36.251  1.00  0.00           H
ATOM   2420  HB3 ASP   162      46.707  50.239  35.290  1.00  0.00           H
ATOM   2421  CG  ASP   162      48.379  50.730  36.592  1.00  0.00           C
ATOM   2422  OD1 ASP   162      49.055  51.036  35.579  1.00  0.00           O
ATOM   2423  OD2 ASP   162      48.730  50.957  37.802  1.00  0.00           O
ATOM   2424  C   ASP   162      45.358  51.405  37.568  1.00  0.00           C
ATOM   2425  O   ASP   162      44.648  52.062  36.808  1.00  0.00           O
ATOM   2426  N   GLY   163      45.732  51.897  38.753  1.00  0.00           N
ATOM   2427  H   GLY   163      46.480  51.460  39.272  1.00  0.00           H
ATOM   2428  CA  GLY   163      45.271  53.150  39.396  1.00  0.00           C
ATOM   2429  HA2 GLY   163      46.065  53.711  39.890  1.00  0.00           H
ATOM   2430  HA3 GLY   163      45.015  53.796  38.556  1.00  0.00           H
ATOM   2431  C   GLY   163      44.114  52.998  40.362  1.00  0.00           C
ATOM   2432  O   GLY   163      43.530  51.940  40.478  1.00  0.00           O
ATOM   2433  N   PRO   164      43.941  53.987  41.277  1.00  0.00           N
ATOM   2434  CD  PRO   164      44.365  55.422  41.007  1.00  0.00           C
ATOM   2435  HD2 PRO   164      44.042  55.690  40.001  1.00  0.00           H
ATOM   2436  HD3 PRO   164      45.439  55.509  41.166  1.00  0.00           H
ATOM   2437  CG  PRO   164      43.558  56.230  41.977  1.00  0.00           C
ATOM   2438  HG2 PRO   164      42.676  56.517  41.403  1.00  0.00           H
ATOM   2439  HG3 PRO   164      44.097  57.128  42.278  1.00  0.00           H
ATOM   2440  CB  PRO   164      43.306  55.292  43.179  1.00  0.00           C
ATOM   2441  HB2 PRO   164      42.410  55.698  43.647  1.00  0.00           H
ATOM   2442  HB3 PRO   164      44.192  55.458  43.793  1.00  0.00           H
ATOM   2443  CA  PRO   164      43.203  53.887  42.548  1.00  0.00           C
ATOM   2444  HA  PRO   164      43.741  53.228  43.229  1.00  0.00           H
ATOM   2445  C   PRO   164      41.748  53.414  42.293  1.00  0.00           C
ATOM   2446  O   PRO   164      41.071  53.781  41.335  1.00  0.00           O
ATOM   2447  N   SER   165      41.180  52.659  43.293  1.00  0.00           N
ATOM   2448  H   SER   165      41.699  52.550  44.153  1.00  0.00           H
ATOM   2449  CA  SER   165      39.781  52.135  43.284  1.00  0.00           C
ATOM   2450  HA  SER   165      39.731  51.509  42.393  1.00  0.00           H
ATOM   2451  CB  SER   165      39.509  51.255  44.566  1.00  0.00           C
ATOM   2452  HB2 SER   165      39.591  51.812  45.500  1.00  0.00           H
ATOM   2453  HB3 SER   165      38.490  50.876  44.493  1.00  0.00           H
ATOM   2454  OG  SER   165      40.493  50.236  44.622  1.00  0.00           O
ATOM   2455  HG  SER   165      40.204  49.626  43.939  1.00  0.00           H
ATOM   2456  C   SER   165      38.689  53.186  43.132  1.00  0.00           C
ATOM   2457  O   SER   165      37.606  52.797  42.756  1.00  0.00           O
ATOM   2458  N   ASN   166      38.958  54.476  43.297  1.00  0.00           N
ATOM   2459  H   ASN   166      39.938  54.626  43.491  1.00  0.00           H
ATOM   2460  CA  ASN   166      38.104  55.591  42.913  1.00  0.00           C
ATOM   2461  HA  ASN   166      37.122  55.440  43.359  1.00  0.00           H
ATOM   2462  CB  ASN   166      38.699  56.916  43.406  1.00  0.00           C
ATOM   2463  HB2 ASN   166      39.460  57.218  42.687  1.00  0.00           H
ATOM   2464  HB3 ASN   166      37.983  57.738  43.365  1.00  0.00           H
ATOM   2465  CG  ASN   166      39.343  56.994  44.780  1.00  0.00           C
ATOM   2466  OD1 ASN   166      40.305  56.291  45.083  1.00  0.00           O
ATOM   2467  ND2 ASN   166      38.829  57.811  45.663  1.00  0.00           N
ATOM   2468 HD21 ASN   166      39.347  57.868  46.529  1.00  0.00           H
ATOM   2469 HD22 ASN   166      38.252  58.584  45.362  1.00  0.00           H
ATOM   2470  C   ASN   166      37.889  55.726  41.409  1.00  0.00           C
ATOM   2471  O   ASN   166      38.269  54.859  40.658  1.00  0.00           O
ATOM   2472  N   GLY   167      37.222  56.787  40.940  1.00  0.00           N
ATOM   2473  H   GLY   167      36.863  57.370  41.682  1.00  0.00           H
ATOM   2474  CA  GLY   167      37.025  57.234  39.539  1.00  0.00           C
ATOM   2475  HA2 GLY   167      36.634  56.353  39.030  1.00  0.00           H
ATOM   2476  HA3 GLY   167      36.315  58.060  39.541  1.00  0.00           H
ATOM   2477  C   GLY   167      38.261  57.729  38.826  1.00  0.00           C
ATOM   2478  O   GLY   167      38.176  58.721  38.126  1.00  0.00           O
ATOM   2479  N   GLN   168      39.395  57.110  39.008  1.00  0.00           N
ATOM   2480  H   GLN   168      39.340  56.223  39.488  1.00  0.00           H
ATOM   2481  CA  GLN   168      40.688  57.670  38.639  1.00  0.00           C
ATOM   2482  HA  GLN   168      40.531  58.355  37.804  1.00  0.00           H
ATOM   2483  CB  GLN   168      41.352  58.548  39.763  1.00  0.00           C
ATOM   2484  HB2 GLN   168      41.049  58.136  40.725  1.00  0.00           H
ATOM   2485  HB3 GLN   168      42.435  58.470  39.654  1.00  0.00           H
ATOM   2486  CG  GLN   168      40.979  60.001  39.836  1.00  0.00           C
ATOM   2487  HG2 GLN   168      39.898  60.127  39.905  1.00  0.00           H
ATOM   2488  HG3 GLN   168      41.432  60.454  40.718  1.00  0.00           H
ATOM   2489  CD  GLN   168      41.412  60.823  38.636  1.00  0.00           C
ATOM   2490  OE1 GLN   168      42.534  61.388  38.592  1.00  0.00           O
ATOM   2491  NE2 GLN   168      40.560  61.103  37.602  1.00  0.00           N
ATOM   2492 HE21 GLN   168      39.760  60.532  37.370  1.00  0.00           H
ATOM   2493 HE22 GLN   168      41.024  61.552  36.825  1.00  0.00           H
ATOM   2494  C   GLN   168      41.613  56.617  38.016  1.00  0.00           C
ATOM   2495  O   GLN   168      42.822  56.716  37.890  1.00  0.00           O
ATOM   2496  N   ALA   169      41.053  55.455  37.614  1.00  0.00           N
ATOM   2497  H   ALA   169      40.043  55.450  37.638  1.00  0.00           H
ATOM   2498  CA  ALA   169      41.772  54.287  37.062  1.00  0.00           C
ATOM   2499  HA  ALA   169      42.835  54.432  37.254  1.00  0.00           H
ATOM   2500  CB  ALA   169      41.330  53.063  37.818  1.00  0.00           C
ATOM   2501  HB1 ALA   169      40.373  52.578  37.625  1.00  0.00           H
ATOM   2502  HB2 ALA   169      42.057  52.279  37.610  1.00  0.00           H
ATOM   2503  HB3 ALA   169      41.289  53.215  38.898  1.00  0.00           H
ATOM   2504  C   ALA   169      41.582  54.006  35.530  1.00  0.00           C
ATOM   2505  O   ALA   169      40.601  54.405  34.977  1.00  0.00           O
ATOM   2506  N   SER   170      42.456  53.160  35.072  1.00  0.00           N
ATOM   2507  H   SER   170      43.247  52.843  35.614  1.00  0.00           H
ATOM   2508  CA  SER   170      42.387  52.550  33.771  1.00  0.00           C
ATOM   2509  HA  SER   170      41.410  52.678  33.303  1.00  0.00           H
ATOM   2510  CB  SER   170      43.389  53.100  32.782  1.00  0.00           C
ATOM   2511  HB2 SER   170      43.231  54.178  32.744  1.00  0.00           H
ATOM   2512  HB3 SER   170      44.395  52.841  33.113  1.00  0.00           H
ATOM   2513  OG  SER   170      43.215  52.592  31.481  1.00  0.00           O
ATOM   2514  HG  SER   170      42.599  53.181  31.040  1.00  0.00           H
ATOM   2515  C   SER   170      42.473  51.054  33.850  1.00  0.00           C
ATOM   2516  O   SER   170      42.879  50.488  34.825  1.00  0.00           O
ATOM   2517  N   TYR   171      41.868  50.430  32.829  1.00  0.00           N
ATOM   2518  H   TYR   171      41.673  50.926  31.972  1.00  0.00           H
ATOM   2519  CA  TYR   171      41.592  48.969  32.843  1.00  0.00           C
ATOM   2520  HA  TYR   171      42.367  48.563  33.493  1.00  0.00           H
ATOM   2521  CB  TYR   171      40.213  48.545  33.512  1.00  0.00           C
ATOM   2522  HB2 TYR   171      39.578  47.911  32.894  1.00  0.00           H
ATOM   2523  HB3 TYR   171      40.449  47.951  34.394  1.00  0.00           H
ATOM   2524  CG  TYR   171      39.361  49.713  34.103  1.00  0.00           C
ATOM   2525  CD1 TYR   171      38.960  50.773  33.246  1.00  0.00           C
ATOM   2526  HD1 TYR   171      39.097  50.725  32.176  1.00  0.00           H
ATOM   2527  CE1 TYR   171      38.277  51.890  33.745  1.00  0.00           C
ATOM   2528  HE1 TYR   171      37.872  52.585  33.024  1.00  0.00           H
ATOM   2529  CZ  TYR   171      37.897  51.923  35.094  1.00  0.00           C
ATOM   2530  OH  TYR   171      37.115  52.948  35.552  1.00  0.00           O
ATOM   2531  HH  TYR   171      36.498  53.113  34.835  1.00  0.00           H
ATOM   2532  CE2 TYR   171      38.208  50.851  35.954  1.00  0.00           C
ATOM   2533  HE2 TYR   171      37.815  50.835  36.960  1.00  0.00           H
ATOM   2534  CD2 TYR   171      38.919  49.747  35.501  1.00  0.00           C
ATOM   2535  HD2 TYR   171      39.156  48.882  36.102  1.00  0.00           H
ATOM   2536  C   TYR   171      41.732  48.441  31.446  1.00  0.00           C
ATOM   2537  O   TYR   171      41.478  49.101  30.459  1.00  0.00           O
ATOM   2538  N   LYS   172      42.352  47.240  31.359  1.00  0.00           N
ATOM   2539  H   LYS   172      42.470  46.684  32.193  1.00  0.00           H
ATOM   2540  CA  LYS   172      42.773  46.580  30.060  1.00  0.00           C
ATOM   2541  HA  LYS   172      42.198  47.064  29.271  1.00  0.00           H
ATOM   2542  CB  LYS   172      44.296  46.763  29.762  1.00  0.00           C
ATOM   2543  HB2 LYS   172      44.841  46.585  30.689  1.00  0.00           H
ATOM   2544  HB3 LYS   172      44.665  46.053  29.022  1.00  0.00           H
ATOM   2545  CG  LYS   172      44.609  48.161  29.267  1.00  0.00           C
ATOM   2546  HG2 LYS   172      43.969  48.339  28.402  1.00  0.00           H
ATOM   2547  HG3 LYS   172      44.474  48.927  30.029  1.00  0.00           H
ATOM   2548  CD  LYS   172      46.099  48.192  28.812  1.00  0.00           C
ATOM   2549  HD2 LYS   172      46.730  47.987  29.676  1.00  0.00           H
ATOM   2550  HD3 LYS   172      46.317  47.371  28.128  1.00  0.00           H
ATOM   2551  CE  LYS   172      46.433  49.562  28.263  1.00  0.00           C
ATOM   2552  HE2 LYS   172      45.855  49.916  27.408  1.00  0.00           H
ATOM   2553  HE3 LYS   172      46.277  50.342  29.008  1.00  0.00           H
ATOM   2554  NZ  LYS   172      47.799  49.674  27.738  1.00  0.00           N
ATOM   2555  HZ1 LYS   172      48.010  50.661  27.681  1.00  0.00           H
ATOM   2556  HZ2 LYS   172      48.370  49.247  28.451  1.00  0.00           H
ATOM   2557  HZ3 LYS   172      47.930  49.182  26.865  1.00  0.00           H
ATOM   2558  C   LYS   172      42.370  45.140  30.058  1.00  0.00           C
ATOM   2559  O   LYS   172      42.469  44.493  31.112  1.00  0.00           O
ATOM   2560  N   ILE   173      41.820  44.770  28.919  1.00  0.00           N
ATOM   2561  H   ILE   173      41.826  45.459  28.180  1.00  0.00           H
ATOM   2562  CA  ILE   173      41.575  43.287  28.688  1.00  0.00           C
ATOM   2563  HA  ILE   173      41.746  42.690  29.583  1.00  0.00           H
ATOM   2564  CB  ILE   173      40.133  43.026  28.188  1.00  0.00           C
ATOM   2565  HB  ILE   173      40.049  43.345  27.149  1.00  0.00           H
ATOM   2566  CG2 ILE   173      39.857  41.562  28.186  1.00  0.00           C
ATOM   2567 HG21 ILE   173      38.805  41.331  28.023  1.00  0.00           H
ATOM   2568 HG22 ILE   173      40.497  41.036  27.477  1.00  0.00           H
ATOM   2569 HG23 ILE   173      40.048  41.155  29.179  1.00  0.00           H
ATOM   2570  CG1 ILE   173      38.996  43.664  29.007  1.00  0.00           C
ATOM   2571 HG12 ILE   173      38.806  43.105  29.923  1.00  0.00           H
ATOM   2572 HG13 ILE   173      39.301  44.684  29.239  1.00  0.00           H
ATOM   2573  CD1 ILE   173      37.672  43.788  28.209  1.00  0.00           C
ATOM   2574 HD11 ILE   173      36.796  44.206  28.706  1.00  0.00           H
ATOM   2575 HD12 ILE   173      37.836  44.350  27.290  1.00  0.00           H
ATOM   2576 HD13 ILE   173      37.347  42.779  27.956  1.00  0.00           H
ATOM   2577  C   ILE   173      42.545  42.760  27.627  1.00  0.00           C
ATOM   2578  O   ILE   173      42.823  43.500  26.671  1.00  0.00           O
ATOM   2579  N   PHE   174      43.082  41.523  27.893  1.00  0.00           N
ATOM   2580  H   PHE   174      42.767  41.018  28.709  1.00  0.00           H
ATOM   2581  CA  PHE   174      44.246  41.017  27.240  1.00  0.00           C
ATOM   2582  HA  PHE   174      44.619  41.619  26.411  1.00  0.00           H
ATOM   2583  CB  PHE   174      45.397  40.877  28.283  1.00  0.00           C
ATOM   2584  HB2 PHE   174      45.111  40.389  29.214  1.00  0.00           H
ATOM   2585  HB3 PHE   174      46.051  40.162  27.780  1.00  0.00           H
ATOM   2586  CG  PHE   174      46.177  42.127  28.529  1.00  0.00           C
ATOM   2587  CD1 PHE   174      45.831  43.004  29.509  1.00  0.00           C
ATOM   2588  HD1 PHE   174      44.957  42.854  30.126  1.00  0.00           H
ATOM   2589  CE1 PHE   174      46.509  44.179  29.674  1.00  0.00           C
ATOM   2590  HE1 PHE   174      46.176  44.792  30.498  1.00  0.00           H
ATOM   2591  CZ  PHE   174      47.636  44.519  28.855  1.00  0.00           C
ATOM   2592  HZ  PHE   174      48.281  45.380  28.963  1.00  0.00           H
ATOM   2593  CE2 PHE   174      47.978  43.613  27.829  1.00  0.00           C
ATOM   2594  HE2 PHE   174      48.765  43.809  27.117  1.00  0.00           H
ATOM   2595  CD2 PHE   174      47.302  42.388  27.681  1.00  0.00           C
ATOM   2596  HD2 PHE   174      47.617  41.731  26.884  1.00  0.00           H
ATOM   2597  C   PHE   174      43.865  39.636  26.589  1.00  0.00           C
ATOM   2598  O   PHE   174      43.363  38.755  27.307  1.00  0.00           O
ATOM   2599  N   LYS   175      44.139  39.465  25.325  1.00  0.00           N
ATOM   2600  H   LYS   175      44.567  40.274  24.897  1.00  0.00           H
ATOM   2601  CA  LYS   175      44.184  38.210  24.555  1.00  0.00           C
ATOM   2602  HA  LYS   175      43.375  37.554  24.874  1.00  0.00           H
ATOM   2603  CB  LYS   175      43.806  38.574  23.110  1.00  0.00           C
ATOM   2604  HB2 LYS   175      42.787  38.955  23.172  1.00  0.00           H
ATOM   2605  HB3 LYS   175      44.516  39.245  22.628  1.00  0.00           H
ATOM   2606  CG  LYS   175      43.754  37.304  22.210  1.00  0.00           C
ATOM   2607  HG2 LYS   175      44.671  36.715  22.215  1.00  0.00           H
ATOM   2608  HG3 LYS   175      43.172  36.563  22.758  1.00  0.00           H
ATOM   2609  CD  LYS   175      43.422  37.531  20.691  1.00  0.00           C
ATOM   2610  HD2 LYS   175      42.610  38.248  20.577  1.00  0.00           H
ATOM   2611  HD3 LYS   175      44.251  37.977  20.142  1.00  0.00           H
ATOM   2612  CE  LYS   175      43.063  36.172  20.031  1.00  0.00           C
ATOM   2613  HE2 LYS   175      43.881  35.457  20.126  1.00  0.00           H
ATOM   2614  HE3 LYS   175      42.151  35.819  20.512  1.00  0.00           H
ATOM   2615  NZ  LYS   175      42.704  36.345  18.582  1.00  0.00           N
ATOM   2616  HZ1 LYS   175      42.275  35.581  18.078  1.00  0.00           H
ATOM   2617  HZ2 LYS   175      42.067  37.120  18.464  1.00  0.00           H
ATOM   2618  HZ3 LYS   175      43.525  36.503  18.014  1.00  0.00           H
ATOM   2619  C   LYS   175      45.592  37.545  24.680  1.00  0.00           C
ATOM   2620  O   LYS   175      46.622  38.173  24.371  1.00  0.00           O
ATOM   2621  N   MET   176      45.723  36.257  24.963  1.00  0.00           N
ATOM   2622  H   MET   176      44.936  35.693  25.251  1.00  0.00           H
ATOM   2623  CA  MET   176      47.000  35.479  24.935  1.00  0.00           C
ATOM   2624  HA  MET   176      47.707  35.971  24.266  1.00  0.00           H
ATOM   2625  CB  MET   176      47.672  35.496  26.361  1.00  0.00           C
ATOM   2626  HB2 MET   176      47.443  34.592  26.925  1.00  0.00           H
ATOM   2627  HB3 MET   176      48.748  35.436  26.197  1.00  0.00           H
ATOM   2628  CG  MET   176      47.564  36.754  27.247  1.00  0.00           C
ATOM   2629  HG2 MET   176      48.526  37.257  27.348  1.00  0.00           H
ATOM   2630  HG3 MET   176      46.814  37.434  26.843  1.00  0.00           H
ATOM   2631  SD  MET   176      46.858  36.414  28.933  1.00  0.00           S
ATOM   2632  CE  MET   176      45.090  35.940  28.541  1.00  0.00           C
ATOM   2633  HE1 MET   176      44.564  35.543  29.408  1.00  0.00           H
ATOM   2634  HE2 MET   176      44.567  36.827  28.180  1.00  0.00           H
ATOM   2635  HE3 MET   176      45.151  35.196  27.746  1.00  0.00           H
ATOM   2636  C   MET   176      46.912  34.084  24.456  1.00  0.00           C
ATOM   2637  O   MET   176      45.957  33.410  24.704  1.00  0.00           O
ATOM   2638  N   GLU   177      47.924  33.706  23.676  1.00  0.00           N
ATOM   2639  H   GLU   177      48.745  34.267  23.498  1.00  0.00           H
ATOM   2640  CA  GLU   177      47.964  32.296  23.273  1.00  0.00           C
ATOM   2641  HA  GLU   177      47.357  31.651  23.908  1.00  0.00           H
ATOM   2642  CB  GLU   177      47.345  32.025  21.919  1.00  0.00           C
ATOM   2643  HB2 GLU   177      46.397  32.546  21.786  1.00  0.00           H
ATOM   2644  HB3 GLU   177      48.060  32.339  21.157  1.00  0.00           H
ATOM   2645  CG  GLU   177      46.941  30.544  21.696  1.00  0.00           C
ATOM   2646  HG2 GLU   177      47.867  29.991  21.535  1.00  0.00           H
ATOM   2647  HG3 GLU   177      46.392  30.159  22.555  1.00  0.00           H
ATOM   2648  CD  GLU   177      46.009  30.295  20.508  1.00  0.00           C
ATOM   2649  OE1 GLU   177      46.037  29.202  19.992  1.00  0.00           O
ATOM   2650  OE2 GLU   177      45.130  31.139  20.107  1.00  0.00           O
ATOM   2651  C   GLU   177      49.386  31.699  23.338  1.00  0.00           C
ATOM   2652  O   GLU   177      50.321  32.309  23.008  1.00  0.00           O
ATOM   2653  N   LYS   178      49.545  30.485  23.832  1.00  0.00           N
ATOM   2654  H   LYS   178      48.683  29.973  23.951  1.00  0.00           H
ATOM   2655  CA  LYS   178      50.721  29.831  24.390  1.00  0.00           C
ATOM   2656  HA  LYS   178      50.403  29.026  25.054  1.00  0.00           H
ATOM   2657  CB  LYS   178      51.546  29.206  23.258  1.00  0.00           C
ATOM   2658  HB2 LYS   178      52.165  30.022  22.881  1.00  0.00           H
ATOM   2659  HB3 LYS   178      52.218  28.480  23.716  1.00  0.00           H
ATOM   2660  CG  LYS   178      50.833  28.567  22.078  1.00  0.00           C
ATOM   2661  HG2 LYS   178      50.179  29.236  21.520  1.00  0.00           H
ATOM   2662  HG3 LYS   178      51.692  28.340  21.446  1.00  0.00           H
ATOM   2663  CD  LYS   178      50.039  27.258  22.524  1.00  0.00           C
ATOM   2664  HD2 LYS   178      49.269  27.503  23.256  1.00  0.00           H
ATOM   2665  HD3 LYS   178      49.568  26.958  21.587  1.00  0.00           H
ATOM   2666  CE  LYS   178      50.891  26.146  22.995  1.00  0.00           C
ATOM   2667  HE2 LYS   178      51.730  26.017  22.311  1.00  0.00           H
ATOM   2668  HE3 LYS   178      51.362  26.419  23.939  1.00  0.00           H
ATOM   2669  NZ  LYS   178      50.140  24.826  23.189  1.00  0.00           N
ATOM   2670  HZ1 LYS   178      49.537  24.922  23.994  1.00  0.00           H
ATOM   2671  HZ2 LYS   178      49.484  24.660  22.440  1.00  0.00           H
ATOM   2672  HZ3 LYS   178      50.801  24.083  23.363  1.00  0.00           H
ATOM   2673  C   LYS   178      51.536  30.824  25.256  1.00  0.00           C
ATOM   2674  O   LYS   178      52.762  31.021  25.067  1.00  0.00           O
ATOM   2675  N   GLY   179      50.891  31.535  26.136  1.00  0.00           N
ATOM   2676  H   GLY   179      49.894  31.380  26.173  1.00  0.00           H
ATOM   2677  CA  GLY   179      51.514  32.531  27.021  1.00  0.00           C
ATOM   2678  HA2 GLY   179      50.862  32.835  27.839  1.00  0.00           H
ATOM   2679  HA3 GLY   179      52.377  32.037  27.466  1.00  0.00           H
ATOM   2680  C   GLY   179      52.006  33.869  26.444  1.00  0.00           C
ATOM   2681  O   GLY   179      52.400  34.714  27.239  1.00  0.00           O
ATOM   2682  N   LYS   180      51.838  34.057  25.120  1.00  0.00           N
ATOM   2683  H   LYS   180      51.461  33.331  24.527  1.00  0.00           H
ATOM   2684  CA  LYS   180      52.310  35.350  24.493  1.00  0.00           C
ATOM   2685  HA  LYS   180      52.997  35.888  25.146  1.00  0.00           H
ATOM   2686  CB  LYS   180      53.066  34.995  23.115  1.00  0.00           C
ATOM   2687  HB2 LYS   180      52.439  34.544  22.346  1.00  0.00           H
ATOM   2688  HB3 LYS   180      53.376  35.993  22.804  1.00  0.00           H
ATOM   2689  CG  LYS   180      54.205  33.986  23.276  1.00  0.00           C
ATOM   2690  HG2 LYS   180      53.665  33.094  23.595  1.00  0.00           H
ATOM   2691  HG3 LYS   180      54.627  33.794  22.290  1.00  0.00           H
ATOM   2692  CD  LYS   180      55.360  34.189  24.243  1.00  0.00           C
ATOM   2693  HD2 LYS   180      54.903  34.316  25.225  1.00  0.00           H
ATOM   2694  HD3 LYS   180      55.937  33.264  24.268  1.00  0.00           H
ATOM   2695  CE  LYS   180      56.398  35.303  24.013  1.00  0.00           C
ATOM   2696  HE2 LYS   180      55.886  36.266  24.020  1.00  0.00           H
ATOM   2697  HE3 LYS   180      56.966  35.493  24.923  1.00  0.00           H
ATOM   2698  NZ  LYS   180      57.258  35.158  22.828  1.00  0.00           N
ATOM   2699  HZ1 LYS   180      57.815  34.315  22.848  1.00  0.00           H
ATOM   2700  HZ2 LYS   180      56.743  35.148  21.959  1.00  0.00           H
ATOM   2701  HZ3 LYS   180      57.870  35.939  22.635  1.00  0.00           H
ATOM   2702  C   LYS   180      51.079  36.301  24.347  1.00  0.00           C
ATOM   2703  O   LYS   180      50.015  35.757  24.064  1.00  0.00           O
ATOM   2704  N   VAL   181      51.206  37.651  24.454  1.00  0.00           N
ATOM   2705  H   VAL   181      52.125  37.951  24.748  1.00  0.00           H
ATOM   2706  CA  VAL   181      50.169  38.670  24.100  1.00  0.00           C
ATOM   2707  HA  VAL   181      49.254  38.243  24.511  1.00  0.00           H
ATOM   2708  CB  VAL   181      50.414  40.051  24.753  1.00  0.00           C
ATOM   2709  HB  VAL   181      51.367  40.409  24.363  1.00  0.00           H
ATOM   2710  CG1 VAL   181      49.391  41.109  24.401  1.00  0.00           C
ATOM   2711 HG11 VAL   181      49.554  42.013  24.989  1.00  0.00           H
ATOM   2712 HG12 VAL   181      49.414  41.359  23.341  1.00  0.00           H
ATOM   2713 HG13 VAL   181      48.378  40.719  24.504  1.00  0.00           H
ATOM   2714  CG2 VAL   181      50.487  39.910  26.296  1.00  0.00           C
ATOM   2715 HG21 VAL   181      50.826  40.887  26.640  1.00  0.00           H
ATOM   2716 HG22 VAL   181      49.509  39.628  26.685  1.00  0.00           H
ATOM   2717 HG23 VAL   181      51.127  39.087  26.613  1.00  0.00           H
ATOM   2718  C   VAL   181      49.926  38.731  22.628  1.00  0.00           C
ATOM   2719  O   VAL   181      50.858  39.045  21.891  1.00  0.00           O
ATOM   2720  N   VAL   182      48.712  38.475  22.281  1.00  0.00           N
ATOM   2721  H   VAL   182      47.976  38.365  22.963  1.00  0.00           H
ATOM   2722  CA  VAL   182      48.261  38.478  20.858  1.00  0.00           C
ATOM   2723  HA  VAL   182      49.098  38.439  20.162  1.00  0.00           H
ATOM   2724  CB  VAL   182      47.385  37.223  20.537  1.00  0.00           C
ATOM   2725  HB  VAL   182      46.355  37.269  20.889  1.00  0.00           H
ATOM   2726  CG1 VAL   182      47.198  36.945  19.065  1.00  0.00           C
ATOM   2727 HG11 VAL   182      46.627  37.790  18.682  1.00  0.00           H
ATOM   2728 HG12 VAL   182      48.180  36.796  18.618  1.00  0.00           H
ATOM   2729 HG13 VAL   182      46.718  35.972  18.960  1.00  0.00           H
ATOM   2730  CG2 VAL   182      47.978  35.942  21.139  1.00  0.00           C
ATOM   2731 HG21 VAL   182      49.003  35.706  20.855  1.00  0.00           H
ATOM   2732 HG22 VAL   182      47.888  36.043  22.221  1.00  0.00           H
ATOM   2733 HG23 VAL   182      47.342  35.131  20.787  1.00  0.00           H
ATOM   2734  C   VAL   182      47.482  39.714  20.498  1.00  0.00           C
ATOM   2735  O   VAL   182      47.639  40.326  19.444  1.00  0.00           O
ATOM   2736  N   LYS   183      46.713  40.215  21.506  1.00  0.00           N
ATOM   2737  H   LYS   183      46.624  39.577  22.284  1.00  0.00           H
ATOM   2738  CA  LYS   183      46.111  41.619  21.530  1.00  0.00           C
ATOM   2739  HA  LYS   183      46.806  42.324  21.071  1.00  0.00           H
ATOM   2740  CB  LYS   183      44.850  41.568  20.627  1.00  0.00           C
ATOM   2741  HB2 LYS   183      45.161  41.237  19.637  1.00  0.00           H
ATOM   2742  HB3 LYS   183      44.128  40.862  21.039  1.00  0.00           H
ATOM   2743  CG  LYS   183      44.041  42.830  20.292  1.00  0.00           C
ATOM   2744  HG2 LYS   183      43.582  43.211  21.204  1.00  0.00           H
ATOM   2745  HG3 LYS   183      44.745  43.556  19.887  1.00  0.00           H
ATOM   2746  CD  LYS   183      42.841  42.491  19.368  1.00  0.00           C
ATOM   2747  HD2 LYS   183      43.217  42.216  18.382  1.00  0.00           H
ATOM   2748  HD3 LYS   183      42.217  41.722  19.822  1.00  0.00           H
ATOM   2749  CE  LYS   183      42.019  43.763  19.167  1.00  0.00           C
ATOM   2750  HE2 LYS   183      41.574  44.084  20.110  1.00  0.00           H
ATOM   2751  HE3 LYS   183      42.704  44.494  18.736  1.00  0.00           H
ATOM   2752  NZ  LYS   183      40.914  43.527  18.197  1.00  0.00           N
ATOM   2753  HZ1 LYS   183      40.271  42.838  18.559  1.00  0.00           H
ATOM   2754  HZ2 LYS   183      40.515  44.407  17.904  1.00  0.00           H
ATOM   2755  HZ3 LYS   183      41.320  43.155  17.351  1.00  0.00           H
ATOM   2756  C   LYS   183      45.866  42.186  22.960  1.00  0.00           C
ATOM   2757  O   LYS   183      45.708  41.459  23.979  1.00  0.00           O
ATOM   2758  N   SER   184      45.656  43.527  23.076  1.00  0.00           N
ATOM   2759  H   SER   184      45.816  44.149  22.297  1.00  0.00           H
ATOM   2760  CA  SER   184      44.993  44.111  24.276  1.00  0.00           C
ATOM   2761  HA  SER   184      44.334  43.295  24.570  1.00  0.00           H
ATOM   2762  CB  SER   184      46.052  44.498  25.334  1.00  0.00           C
ATOM   2763  HB2 SER   184      45.580  45.100  26.110  1.00  0.00           H
ATOM   2764  HB3 SER   184      46.364  43.536  25.743  1.00  0.00           H
ATOM   2765  OG  SER   184      47.125  45.215  24.865  1.00  0.00           O
ATOM   2766  HG  SER   184      47.757  44.616  24.462  1.00  0.00           H
ATOM   2767  C   SER   184      44.128  45.361  23.973  1.00  0.00           C
ATOM   2768  O   SER   184      44.431  46.050  22.975  1.00  0.00           O
ATOM   2769  N   VAL   185      43.133  45.565  24.766  1.00  0.00           N
ATOM   2770  H   VAL   185      42.974  44.981  25.574  1.00  0.00           H
ATOM   2771  CA  VAL   185      42.186  46.706  24.525  1.00  0.00           C
ATOM   2772  HA  VAL   185      42.538  47.464  23.825  1.00  0.00           H
ATOM   2773  CB  VAL   185      40.804  46.233  23.908  1.00  0.00           C
ATOM   2774  HB  VAL   185      41.018  45.396  23.245  1.00  0.00           H
ATOM   2775  CG1 VAL   185      39.830  45.733  24.945  1.00  0.00           C
ATOM   2776 HG11 VAL   185      39.053  45.102  24.513  1.00  0.00           H
ATOM   2777 HG12 VAL   185      40.429  45.211  25.691  1.00  0.00           H
ATOM   2778 HG13 VAL   185      39.350  46.602  25.397  1.00  0.00           H
ATOM   2779  CG2 VAL   185      40.146  47.440  23.206  1.00  0.00           C
ATOM   2780 HG21 VAL   185      39.162  47.099  22.888  1.00  0.00           H
ATOM   2781 HG22 VAL   185      40.074  48.247  23.935  1.00  0.00           H
ATOM   2782 HG23 VAL   185      40.607  47.743  22.265  1.00  0.00           H
ATOM   2783  C   VAL   185      42.031  47.445  25.906  1.00  0.00           C
ATOM   2784  O   VAL   185      42.047  46.783  26.931  1.00  0.00           O
ATOM   2785  N   GLU   186      42.004  48.772  25.830  1.00  0.00           N
ATOM   2786  H   GLU   186      42.067  49.194  24.915  1.00  0.00           H
ATOM   2787  CA  GLU   186      41.774  49.674  26.987  1.00  0.00           C
ATOM   2788  HA  GLU   186      42.100  49.131  27.875  1.00  0.00           H
ATOM   2789  CB  GLU   186      42.700  50.915  26.862  1.00  0.00           C
ATOM   2790  HB2 GLU   186      43.674  50.552  26.531  1.00  0.00           H
ATOM   2791  HB3 GLU   186      42.343  51.427  25.968  1.00  0.00           H
ATOM   2792  CG  GLU   186      42.666  51.858  28.102  1.00  0.00           C
ATOM   2793  HG2 GLU   186      41.645  52.217  28.237  1.00  0.00           H
ATOM   2794  HG3 GLU   186      42.992  51.323  28.994  1.00  0.00           H
ATOM   2795  CD  GLU   186      43.687  53.081  27.861  1.00  0.00           C
ATOM   2796  OE1 GLU   186      43.568  54.150  28.498  1.00  0.00           O
ATOM   2797  OE2 GLU   186      44.496  53.006  26.891  1.00  0.00           O
ATOM   2798  C   GLU   186      40.292  50.089  27.192  1.00  0.00           C
ATOM   2799  O   GLU   186      39.658  50.451  26.200  1.00  0.00           O
ATOM   2800  N   LEU   187      39.755  50.049  28.378  1.00  0.00           N
ATOM   2801  H   LEU   187      40.359  49.754  29.131  1.00  0.00           H
ATOM   2802  CA  LEU   187      38.418  50.582  28.641  1.00  0.00           C
ATOM   2803  HA  LEU   187      37.790  50.545  27.751  1.00  0.00           H
ATOM   2804  CB  LEU   187      37.772  49.596  29.696  1.00  0.00           C
ATOM   2805  HB2 LEU   187      38.491  49.658  30.513  1.00  0.00           H
ATOM   2806  HB3 LEU   187      36.798  49.974  30.006  1.00  0.00           H
ATOM   2807  CG  LEU   187      37.543  48.189  29.163  1.00  0.00           C
ATOM   2808  HG  LEU   187      38.349  47.961  28.466  1.00  0.00           H
ATOM   2809  CD1 LEU   187      37.621  47.145  30.253  1.00  0.00           C
ATOM   2810 HD11 LEU   187      36.910  47.306  31.063  1.00  0.00           H
ATOM   2811 HD12 LEU   187      37.512  46.145  29.832  1.00  0.00           H
ATOM   2812 HD13 LEU   187      38.597  47.200  30.735  1.00  0.00           H
ATOM   2813  CD2 LEU   187      36.258  48.025  28.396  1.00  0.00           C
ATOM   2814 HD21 LEU   187      35.451  48.283  29.081  1.00  0.00           H
ATOM   2815 HD22 LEU   187      36.240  48.773  27.602  1.00  0.00           H
ATOM   2816 HD23 LEU   187      36.274  47.031  27.949  1.00  0.00           H
ATOM   2817  C   LEU   187      38.541  52.021  29.227  1.00  0.00           C
ATOM   2818  O   LEU   187      39.312  52.300  30.182  1.00  0.00           O
ATOM   2819  N   ASP   188      37.727  52.955  28.767  1.00  0.00           N
ATOM   2820  H   ASP   188      37.018  52.615  28.134  1.00  0.00           H
ATOM   2821  CA  ASP   188      37.668  54.416  29.234  1.00  0.00           C
ATOM   2822  HA  ASP   188      38.102  54.336  30.231  1.00  0.00           H
ATOM   2823  CB  ASP   188      38.744  55.092  28.396  1.00  0.00           C
ATOM   2824  HB2 ASP   188      39.614  54.462  28.207  1.00  0.00           H
ATOM   2825  HB3 ASP   188      38.371  55.271  27.389  1.00  0.00           H
ATOM   2826  CG  ASP   188      39.219  56.411  28.990  1.00  0.00           C
ATOM   2827  OD1 ASP   188      39.182  57.320  28.184  1.00  0.00           O
ATOM   2828  OD2 ASP   188      39.582  56.496  30.213  1.00  0.00           O
ATOM   2829  C   ASP   188      36.273  55.113  29.280  1.00  0.00           C
ATOM   2830  O   ASP   188      36.178  56.337  29.304  1.00  0.00           O
ATOM   2831  N   ALA   189      35.154  54.338  29.279  1.00  0.00           N
ATOM   2832  H   ALA   189      35.256  53.336  29.359  1.00  0.00           H
ATOM   2833  CA  ALA   189      33.760  54.874  29.310  1.00  0.00           C
ATOM   2834  HA  ALA   189      33.880  55.798  28.744  1.00  0.00           H
ATOM   2835  CB  ALA   189      32.941  53.768  28.697  1.00  0.00           C
ATOM   2836  HB1 ALA   189      33.310  53.502  27.707  1.00  0.00           H
ATOM   2837  HB2 ALA   189      33.008  52.833  29.251  1.00  0.00           H
ATOM   2838  HB3 ALA   189      31.905  54.104  28.638  1.00  0.00           H
ATOM   2839  C   ALA   189      33.306  55.106  30.761  1.00  0.00           C
ATOM   2840  O   ALA   189      33.242  54.185  31.588  1.00  0.00           O
ATOM   2841  N   PRO   190      32.909  56.351  31.104  1.00  0.00           N
ATOM   2842  CD  PRO   190      32.822  57.483  30.220  1.00  0.00           C
ATOM   2843  HD2 PRO   190      32.157  57.206  29.402  1.00  0.00           H
ATOM   2844  HD3 PRO   190      33.774  57.879  29.867  1.00  0.00           H
ATOM   2845  CG  PRO   190      32.192  58.548  30.984  1.00  0.00           C
ATOM   2846  HG2 PRO   190      31.107  58.490  30.887  1.00  0.00           H
ATOM   2847  HG3 PRO   190      32.503  59.521  30.605  1.00  0.00           H
ATOM   2848  CB  PRO   190      32.675  58.367  32.479  1.00  0.00           C
ATOM   2849  HB2 PRO   190      31.983  58.752  33.228  1.00  0.00           H
ATOM   2850  HB3 PRO   190      33.689  58.734  32.641  1.00  0.00           H
ATOM   2851  CA  PRO   190      32.762  56.885  32.518  1.00  0.00           C
ATOM   2852  HA  PRO   190      33.686  56.591  33.018  1.00  0.00           H
ATOM   2853  C   PRO   190      31.682  56.243  33.466  1.00  0.00           C
ATOM   2854  O   PRO   190      30.748  55.552  32.942  1.00  0.00           O
ATOM   2855  N   ASN   191      31.707  56.446  34.786  1.00  0.00           N
ATOM   2856  H   ASN   191      32.618  56.778  35.070  1.00  0.00           H
ATOM   2857  CA  ASN   191      30.856  55.923  35.817  1.00  0.00           C
ATOM   2858  HA  ASN   191      31.233  56.378  36.733  1.00  0.00           H
ATOM   2859  CB  ASN   191      29.383  56.511  35.762  1.00  0.00           C
ATOM   2860  HB2 ASN   191      28.932  55.935  34.955  1.00  0.00           H
ATOM   2861  HB3 ASN   191      28.928  56.297  36.729  1.00  0.00           H
ATOM   2862  CG  ASN   191      29.318  57.953  35.562  1.00  0.00           C
ATOM   2863  OD1 ASN   191      29.639  58.756  36.457  1.00  0.00           O
ATOM   2864  ND2 ASN   191      28.858  58.353  34.361  1.00  0.00           N
ATOM   2865 HD21 ASN   191      28.634  59.335  34.293  1.00  0.00           H
ATOM   2866 HD22 ASN   191      28.535  57.656  33.704  1.00  0.00           H
ATOM   2867  C   ASN   191      30.926  54.374  36.097  1.00  0.00           C
ATOM   2868  O   ASN   191      30.805  53.914  37.193  1.00  0.00           O
ATOM   2869  N   TYR   192      31.276  53.604  35.054  1.00  0.00           N
ATOM   2870  H   TYR   192      31.316  53.992  34.122  1.00  0.00           H
ATOM   2871  CA  TYR   192      31.530  52.119  35.081  1.00  0.00           C
ATOM   2872  HA  TYR   192      30.741  51.615  35.641  1.00  0.00           H
ATOM   2873  CB  TYR   192      31.592  51.452  33.693  1.00  0.00           C
ATOM   2874  HB2 TYR   192      32.435  51.729  33.060  1.00  0.00           H
ATOM   2875  HB3 TYR   192      31.826  50.403  33.875  1.00  0.00           H
ATOM   2876  CG  TYR   192      30.308  51.610  32.849  1.00  0.00           C
ATOM   2877  CD1 TYR   192      29.073  51.280  33.389  1.00  0.00           C
ATOM   2878  HD1 TYR   192      29.088  50.796  34.354  1.00  0.00           H
ATOM   2879  CE1 TYR   192      27.881  51.687  32.669  1.00  0.00           C
ATOM   2880  HE1 TYR   192      26.957  51.299  33.071  1.00  0.00           H
ATOM   2881  CZ  TYR   192      27.958  52.042  31.329  1.00  0.00           C
ATOM   2882  OH  TYR   192      26.881  52.165  30.600  1.00  0.00           O
ATOM   2883  HH  TYR   192      26.156  52.410  31.180  1.00  0.00           H
ATOM   2884  CE2 TYR   192      29.222  52.366  30.819  1.00  0.00           C
ATOM   2885  HE2 TYR   192      29.325  52.750  29.815  1.00  0.00           H
ATOM   2886  CD2 TYR   192      30.378  52.217  31.622  1.00  0.00           C
ATOM   2887  HD2 TYR   192      31.353  52.460  31.225  1.00  0.00           H
ATOM   2888  C   TYR   192      32.941  51.818  35.740  1.00  0.00           C
ATOM   2889  O   TYR   192      33.853  52.687  35.729  1.00  0.00           O
ATOM   2890  N   HIE   193      33.124  50.643  36.311  1.00  0.00           N
ATOM   2891  H   HIE   193      32.436  49.934  36.101  1.00  0.00           H
ATOM   2892  CA  HIE   193      34.397  50.230  37.028  1.00  0.00           C
ATOM   2893  HA  HIE   193      35.202  50.601  36.394  1.00  0.00           H
ATOM   2894  CB  HIE   193      34.436  50.899  38.423  1.00  0.00           C
ATOM   2895  HB2 HIE   193      33.960  51.879  38.390  1.00  0.00           H
ATOM   2896  HB3 HIE   193      33.890  50.171  39.023  1.00  0.00           H
ATOM   2897  CG  HIE   193      35.813  51.132  38.876  1.00  0.00           C
ATOM   2898  ND1 HIE   193      36.647  50.166  39.442  1.00  0.00           N
ATOM   2899  CE1 HIE   193      37.826  50.856  39.661  1.00  0.00           C
ATOM   2900  HE1 HIE   193      38.621  50.400  40.231  1.00  0.00           H
ATOM   2901  NE2 HIE   193      37.683  52.196  39.401  1.00  0.00           N
ATOM   2902  HE2 HIE   193      38.316  52.951  39.621  1.00  0.00           H
ATOM   2903  CD2 HIE   193      36.401  52.305  38.910  1.00  0.00           C
ATOM   2904  HD2 HIE   193      35.932  53.216  38.565  1.00  0.00           H
ATOM   2905  C   HIE   193      34.541  48.692  36.965  1.00  0.00           C
ATOM   2906  O   HIE   193      33.560  47.988  36.858  1.00  0.00           O
ATOM   2907  N   TYR   194      35.787  48.220  36.951  1.00  0.00           N
ATOM   2908  H   TYR   194      36.593  48.778  37.196  1.00  0.00           H
ATOM   2909  CA  TYR   194      36.133  46.814  36.436  1.00  0.00           C
ATOM   2910  HA  TYR   194      35.222  46.216  36.454  1.00  0.00           H
ATOM   2911  CB  TYR   194      36.620  46.829  34.911  1.00  0.00           C
ATOM   2912  HB2 TYR   194      37.611  47.281  34.858  1.00  0.00           H
ATOM   2913  HB3 TYR   194      36.722  45.783  34.626  1.00  0.00           H
ATOM   2914  CG  TYR   194      35.617  47.540  34.008  1.00  0.00           C
ATOM   2915  CD1 TYR   194      35.946  48.697  33.290  1.00  0.00           C
ATOM   2916  HD1 TYR   194      36.894  49.191  33.450  1.00  0.00           H
ATOM   2917  CE1 TYR   194      35.021  49.209  32.503  1.00  0.00           C
ATOM   2918  HE1 TYR   194      35.181  50.163  32.020  1.00  0.00           H
ATOM   2919  CZ  TYR   194      33.789  48.599  32.239  1.00  0.00           C
ATOM   2920  OH  TYR   194      32.948  49.251  31.481  1.00  0.00           O
ATOM   2921  HH  TYR   194      32.011  49.139  31.655  1.00  0.00           H
ATOM   2922  CE2 TYR   194      33.472  47.348  32.847  1.00  0.00           C
ATOM   2923  HE2 TYR   194      32.485  46.912  32.784  1.00  0.00           H
ATOM   2924  CD2 TYR   194      34.391  46.839  33.748  1.00  0.00           C
ATOM   2925  HD2 TYR   194      34.139  45.935  34.283  1.00  0.00           H
ATOM   2926  C   TYR   194      37.228  46.052  37.292  1.00  0.00           C
ATOM   2927  O   TYR   194      38.059  45.288  36.885  1.00  0.00           O
ATOM   2928  N   GLU   195      37.147  46.413  38.588  1.00  0.00           N
ATOM   2929  H   GLU   195      36.444  47.063  38.911  1.00  0.00           H
ATOM   2930  CA  GLU   195      38.088  45.749  39.568  1.00  0.00           C
ATOM   2931  HA  GLU   195      39.090  45.637  39.152  1.00  0.00           H
ATOM   2932  CB  GLU   195      38.224  46.818  40.675  1.00  0.00           C
ATOM   2933  HB2 GLU   195      38.565  47.732  40.188  1.00  0.00           H
ATOM   2934  HB3 GLU   195      37.288  46.820  41.233  1.00  0.00           H
ATOM   2935  CG  GLU   195      39.363  46.361  41.541  1.00  0.00           C
ATOM   2936  HG2 GLU   195      38.946  45.515  42.088  1.00  0.00           H
ATOM   2937  HG3 GLU   195      40.227  46.058  40.950  1.00  0.00           H
ATOM   2938  CD  GLU   195      39.815  47.479  42.530  1.00  0.00           C
ATOM   2939  OE1 GLU   195      40.774  47.250  43.283  1.00  0.00           O
ATOM   2940  OE2 GLU   195      39.247  48.592  42.604  1.00  0.00           O
ATOM   2941  C   GLU   195      37.489  44.450  40.065  1.00  0.00           C
ATOM   2942  O   GLU   195      36.308  44.220  40.334  1.00  0.00           O
ATOM   2943  N   GLU   196      38.397  43.508  40.164  1.00  0.00           N
ATOM   2944  H   GLU   196      39.354  43.810  40.043  1.00  0.00           H
ATOM   2945  CA  GLU   196      38.140  42.125  40.555  1.00  0.00           C
ATOM   2946  HA  GLU   196      38.999  41.514  40.272  1.00  0.00           H
ATOM   2947  CB  GLU   196      38.112  41.984  42.053  1.00  0.00           C
ATOM   2948  HB2 GLU   196      37.365  42.628  42.515  1.00  0.00           H
ATOM   2949  HB3 GLU   196      37.865  40.964  42.345  1.00  0.00           H
ATOM   2950  CG  GLU   196      39.465  42.222  42.677  1.00  0.00           C
ATOM   2951  HG2 GLU   196      39.947  41.267  42.471  1.00  0.00           H
ATOM   2952  HG3 GLU   196      40.142  42.907  42.166  1.00  0.00           H
ATOM   2953  CD  GLU   196      39.333  42.527  44.202  1.00  0.00           C
ATOM   2954  OE1 GLU   196      40.339  42.504  44.930  1.00  0.00           O
ATOM   2955  OE2 GLU   196      38.247  42.882  44.750  1.00  0.00           O
ATOM   2956  C   GLU   196      37.035  41.368  39.802  1.00  0.00           C
ATOM   2957  O   GLU   196      36.081  40.904  40.380  1.00  0.00           O
ATOM   2958  N   CYX   197      37.142  41.420  38.480  1.00  0.00           N
ATOM   2959  H   CYX   197      38.064  41.664  38.146  1.00  0.00           H
ATOM   2960  CA  CYX   197      35.973  40.846  37.697  1.00  0.00           C
ATOM   2961  HA  CYX   197      35.003  41.152  38.090  1.00  0.00           H
ATOM   2962  CB  CYX   197      36.122  41.322  36.220  1.00  0.00           C
ATOM   2963  HB2 CYX   197      37.130  41.167  35.832  1.00  0.00           H
ATOM   2964  HB3 CYX   197      35.393  40.780  35.616  1.00  0.00           H
ATOM   2965  SG  CYX   197      35.779  42.997  35.807  1.00  0.00           S
ATOM   2966  C   CYX   197      36.143  39.307  37.803  1.00  0.00           C
ATOM   2967  O   CYX   197      37.249  38.767  37.637  1.00  0.00           O
ATOM   2968  N   SER   198      35.050  38.539  38.093  1.00  0.00           N
ATOM   2969  H   SER   198      34.195  39.044  38.277  1.00  0.00           H
ATOM   2970  CA  SER   198      34.946  37.110  37.728  1.00  0.00           C
ATOM   2971  HA  SER   198      35.952  36.721  37.575  1.00  0.00           H
ATOM   2972  CB  SER   198      34.288  36.233  38.764  1.00  0.00           C
ATOM   2973  HB2 SER   198      33.439  36.881  38.980  1.00  0.00           H
ATOM   2974  HB3 SER   198      34.035  35.283  38.294  1.00  0.00           H
ATOM   2975  OG  SER   198      35.132  35.970  39.854  1.00  0.00           O
ATOM   2976  HG  SER   198      35.062  36.729  40.437  1.00  0.00           H
ATOM   2977  C   SER   198      34.355  36.979  36.330  1.00  0.00           C
ATOM   2978  O   SER   198      33.522  37.774  35.833  1.00  0.00           O
ATOM   2979  N   CYX   199      34.713  35.836  35.669  1.00  0.00           N
ATOM   2980  H   CYX   199      35.242  35.128  36.158  1.00  0.00           H
ATOM   2981  CA  CYX   199      34.400  35.580  34.253  1.00  0.00           C
ATOM   2982  HA  CYX   199      33.469  36.123  34.088  1.00  0.00           H
ATOM   2983  CB  CYX   199      35.554  36.012  33.353  1.00  0.00           C
ATOM   2984  HB2 CYX   199      36.456  35.535  33.737  1.00  0.00           H
ATOM   2985  HB3 CYX   199      35.422  35.762  32.301  1.00  0.00           H
ATOM   2986  SG  CYX   199      36.009  37.771  33.563  1.00  0.00           S
ATOM   2987  C   CYX   199      34.027  34.100  33.926  1.00  0.00           C
ATOM   2988  O   CYX   199      34.446  33.146  34.618  1.00  0.00           O
ATOM   2989  N   TYR   200      33.335  33.909  32.840  1.00  0.00           N
ATOM   2990  H   TYR   200      32.880  34.735  32.481  1.00  0.00           H
ATOM   2991  CA  TYR   200      32.781  32.684  32.302  1.00  0.00           C
ATOM   2992  HA  TYR   200      33.428  31.854  32.585  1.00  0.00           H
ATOM   2993  CB  TYR   200      31.475  32.386  33.067  1.00  0.00           C
ATOM   2994  HB2 TYR   200      30.986  31.512  32.634  1.00  0.00           H
ATOM   2995  HB3 TYR   200      31.754  32.020  34.056  1.00  0.00           H
ATOM   2996  CG  TYR   200      30.499  33.528  33.037  1.00  0.00           C
ATOM   2997  CD1 TYR   200      30.275  34.360  34.165  1.00  0.00           C
ATOM   2998  HD1 TYR   200      30.798  34.126  35.081  1.00  0.00           H
ATOM   2999  CE1 TYR   200      29.394  35.437  34.123  1.00  0.00           C
ATOM   3000  HE1 TYR   200      29.233  36.080  34.975  1.00  0.00           H
ATOM   3001  CZ  TYR   200      28.626  35.606  32.952  1.00  0.00           C
ATOM   3002  OH  TYR   200      27.655  36.616  32.935  1.00  0.00           O
ATOM   3003  HH  TYR   200      27.407  37.010  33.776  1.00  0.00           H
ATOM   3004  CE2 TYR   200      28.803  34.763  31.818  1.00  0.00           C
ATOM   3005  HE2 TYR   200      28.153  34.969  30.981  1.00  0.00           H
ATOM   3006  CD2 TYR   200      29.729  33.728  31.871  1.00  0.00           C
ATOM   3007  HD2 TYR   200      29.943  33.216  30.945  1.00  0.00           H
ATOM   3008  C   TYR   200      32.662  32.664  30.778  1.00  0.00           C
ATOM   3009  O   TYR   200      32.408  33.693  30.157  1.00  0.00           O
ATOM   3010  N   PRO   201      32.881  31.503  30.135  1.00  0.00           N
ATOM   3011  CD  PRO   201      33.764  30.413  30.536  1.00  0.00           C
ATOM   3012  HD2 PRO   201      33.062  29.671  30.917  1.00  0.00           H
ATOM   3013  HD3 PRO   201      34.551  30.624  31.259  1.00  0.00           H
ATOM   3014  CG  PRO   201      34.441  29.853  29.309  1.00  0.00           C
ATOM   3015  HG2 PRO   201      34.633  28.780  29.271  1.00  0.00           H
ATOM   3016  HG3 PRO   201      35.347  30.420  29.095  1.00  0.00           H
ATOM   3017  CB  PRO   201      33.324  30.034  28.280  1.00  0.00           C
ATOM   3018  HB2 PRO   201      32.688  29.150  28.237  1.00  0.00           H
ATOM   3019  HB3 PRO   201      33.651  30.084  27.241  1.00  0.00           H
ATOM   3020  CA  PRO   201      32.592  31.342  28.689  1.00  0.00           C
ATOM   3021  HA  PRO   201      32.975  32.199  28.133  1.00  0.00           H
ATOM   3022  C   PRO   201      31.083  31.334  28.574  1.00  0.00           C
ATOM   3023  O   PRO   201      30.411  30.738  29.329  1.00  0.00           O
ATOM   3024  N   ASN   202      30.498  31.916  27.503  1.00  0.00           N
ATOM   3025  H   ASN   202      31.150  32.432  26.930  1.00  0.00           H
ATOM   3026  CA  ASN   202      29.045  32.108  27.390  1.00  0.00           C
ATOM   3027  HA  ASN   202      28.456  31.340  27.894  1.00  0.00           H
ATOM   3028  CB  ASN   202      28.586  33.495  28.028  1.00  0.00           C
ATOM   3029  HB2 ASN   202      28.678  33.340  29.102  1.00  0.00           H
ATOM   3030  HB3 ASN   202      29.337  34.177  27.629  1.00  0.00           H
ATOM   3031  CG  ASN   202      27.207  34.043  27.640  1.00  0.00           C
ATOM   3032  OD1 ASN   202      26.271  33.223  27.543  1.00  0.00           O
ATOM   3033  ND2 ASN   202      27.137  35.319  27.507  1.00  0.00           N
ATOM   3034 HD21 ASN   202      26.308  35.880  27.375  1.00  0.00           H
ATOM   3035 HD22 ASN   202      27.970  35.836  27.752  1.00  0.00           H
ATOM   3036  C   ASN   202      28.635  32.075  25.866  1.00  0.00           C
ATOM   3037  O   ASN   202      28.201  32.970  25.210  1.00  0.00           O
ATOM   3038  N   ALA   203      28.653  30.810  25.374  1.00  0.00           N
ATOM   3039  H   ALA   203      29.170  30.087  25.856  1.00  0.00           H
ATOM   3040  CA  ALA   203      27.942  30.456  24.151  1.00  0.00           C
ATOM   3041  HA  ALA   203      28.230  29.440  23.882  1.00  0.00           H
ATOM   3042  CB  ALA   203      26.446  30.585  24.440  1.00  0.00           C
ATOM   3043  HB1 ALA   203      26.364  30.617  25.526  1.00  0.00           H
ATOM   3044  HB2 ALA   203      26.138  31.543  24.019  1.00  0.00           H
ATOM   3045  HB3 ALA   203      25.897  29.778  23.955  1.00  0.00           H
ATOM   3046  C   ALA   203      28.412  31.133  22.868  1.00  0.00           C
ATOM   3047  O   ALA   203      27.714  31.268  21.883  1.00  0.00           O
ATOM   3048  N   GLY   204      29.747  31.448  22.880  1.00  0.00           N
ATOM   3049  H   GLY   204      30.301  31.196  23.687  1.00  0.00           H
ATOM   3050  CA  GLY   204      30.358  32.081  21.753  1.00  0.00           C
ATOM   3051  HA2 GLY   204      31.309  31.553  21.824  1.00  0.00           H
ATOM   3052  HA3 GLY   204      29.796  31.852  20.847  1.00  0.00           H
ATOM   3053  C   GLY   204      30.801  33.588  21.986  1.00  0.00           C
ATOM   3054  O   GLY   204      31.277  34.322  21.082  1.00  0.00           O
ATOM   3055  N   GLU   205      30.668  33.975  23.236  1.00  0.00           N
ATOM   3056  H   GLU   205      30.179  33.286  23.788  1.00  0.00           H
ATOM   3057  CA  GLU   205      31.081  35.200  23.935  1.00  0.00           C
ATOM   3058  HA  GLU   205      31.765  35.714  23.259  1.00  0.00           H
ATOM   3059  CB  GLU   205      29.849  36.038  24.257  1.00  0.00           C
ATOM   3060  HB2 GLU   205      29.249  36.006  23.348  1.00  0.00           H
ATOM   3061  HB3 GLU   205      29.140  35.723  25.024  1.00  0.00           H
ATOM   3062  CG  GLU   205      30.198  37.561  24.467  1.00  0.00           C
ATOM   3063  HG2 GLU   205      30.647  37.695  25.451  1.00  0.00           H
ATOM   3064  HG3 GLU   205      30.964  37.897  23.769  1.00  0.00           H
ATOM   3065  CD  GLU   205      29.092  38.611  24.333  1.00  0.00           C
ATOM   3066  OE1 GLU   205      28.077  38.241  23.641  1.00  0.00           O
ATOM   3067  OE2 GLU   205      29.150  39.788  24.763  1.00  0.00           O
ATOM   3068  C   GLU   205      31.952  34.791  25.173  1.00  0.00           C
ATOM   3069  O   GLU   205      31.795  33.632  25.629  1.00  0.00           O
ATOM   3070  N   ILE   206      32.704  35.744  25.763  1.00  0.00           N
ATOM   3071  H   ILE   206      32.775  36.653  25.328  1.00  0.00           H
ATOM   3072  CA  ILE   206      33.172  35.668  27.109  1.00  0.00           C
ATOM   3073  HA  ILE   206      32.736  34.790  27.585  1.00  0.00           H
ATOM   3074  CB  ILE   206      34.666  35.655  27.215  1.00  0.00           C
ATOM   3075  HB  ILE   206      35.091  36.395  26.537  1.00  0.00           H
ATOM   3076  CG2 ILE   206      35.184  35.838  28.670  1.00  0.00           C
ATOM   3077 HG21 ILE   206      34.678  35.176  29.372  1.00  0.00           H
ATOM   3078 HG22 ILE   206      36.263  35.694  28.709  1.00  0.00           H
ATOM   3079 HG23 ILE   206      35.029  36.868  28.992  1.00  0.00           H
ATOM   3080  CG1 ILE   206      35.119  34.259  26.724  1.00  0.00           C
ATOM   3081 HG12 ILE   206      34.865  33.525  27.489  1.00  0.00           H
ATOM   3082 HG13 ILE   206      34.607  33.994  25.800  1.00  0.00           H
ATOM   3083  CD1 ILE   206      36.639  34.317  26.454  1.00  0.00           C
ATOM   3084 HD11 ILE   206      36.895  35.164  25.816  1.00  0.00           H
ATOM   3085 HD12 ILE   206      37.178  34.395  27.398  1.00  0.00           H
ATOM   3086 HD13 ILE   206      36.876  33.410  25.897  1.00  0.00           H
ATOM   3087  C   ILE   206      32.613  36.853  27.953  1.00  0.00           C
ATOM   3088  O   ILE   206      32.728  37.984  27.531  1.00  0.00           O
ATOM   3089  N   THR   207      32.114  36.704  29.188  1.00  0.00           N
ATOM   3090  H   THR   207      32.149  35.741  29.490  1.00  0.00           H
ATOM   3091  CA  THR   207      31.264  37.637  29.880  1.00  0.00           C
ATOM   3092  HA  THR   207      31.373  38.627  29.437  1.00  0.00           H
ATOM   3093  CB  THR   207      29.791  37.203  29.803  1.00  0.00           C
ATOM   3094  HB  THR   207      29.646  36.289  30.379  1.00  0.00           H
ATOM   3095  CG2 THR   207      28.822  38.360  30.266  1.00  0.00           C
ATOM   3096 HG21 THR   207      28.946  39.295  29.719  1.00  0.00           H
ATOM   3097 HG22 THR   207      27.835  37.954  30.044  1.00  0.00           H
ATOM   3098 HG23 THR   207      28.891  38.404  31.353  1.00  0.00           H
ATOM   3099  OG1 THR   207      29.504  37.080  28.428  1.00  0.00           O
ATOM   3100  HG1 THR   207      29.596  37.974  28.091  1.00  0.00           H
ATOM   3101  C   THR   207      31.721  37.742  31.300  1.00  0.00           C
ATOM   3102  O   THR   207      31.755  36.675  32.018  1.00  0.00           O
ATOM   3103  N   CYX   208      32.098  38.978  31.697  1.00  0.00           N
ATOM   3104  H   CYX   208      31.933  39.795  31.127  1.00  0.00           H
ATOM   3105  CA  CYX   208      32.692  39.188  33.025  1.00  0.00           C
ATOM   3106  HA  CYX   208      32.828  38.216  33.499  1.00  0.00           H
ATOM   3107  CB  CYX   208      34.060  39.798  32.851  1.00  0.00           C
ATOM   3108  HB2 CYX   208      33.856  40.684  32.251  1.00  0.00           H
ATOM   3109  HB3 CYX   208      34.577  40.057  33.775  1.00  0.00           H
ATOM   3110  SG  CYX   208      35.209  38.755  31.978  1.00  0.00           S
ATOM   3111  C   CYX   208      31.758  40.072  33.829  1.00  0.00           C
ATOM   3112  O   CYX   208      31.084  40.912  33.175  1.00  0.00           O
ATOM   3113  N   VAL   209      31.801  39.966  35.187  1.00  0.00           N
ATOM   3114  H   VAL   209      32.448  39.288  35.562  1.00  0.00           H
ATOM   3115  CA  VAL   209      30.910  40.724  36.091  1.00  0.00           C
ATOM   3116  HA  VAL   209      30.419  41.574  35.617  1.00  0.00           H
ATOM   3117  CB  VAL   209      29.746  39.856  36.585  1.00  0.00           C
ATOM   3118  HB  VAL   209      30.183  38.933  36.966  1.00  0.00           H
ATOM   3119  CG1 VAL   209      28.951  40.527  37.693  1.00  0.00           C
ATOM   3120 HG11 VAL   209      28.827  41.610  37.713  1.00  0.00           H
ATOM   3121 HG12 VAL   209      27.942  40.129  37.809  1.00  0.00           H
ATOM   3122 HG13 VAL   209      29.522  40.335  38.601  1.00  0.00           H
ATOM   3123  CG2 VAL   209      28.842  39.346  35.450  1.00  0.00           C
ATOM   3124 HG21 VAL   209      27.948  38.951  35.932  1.00  0.00           H
ATOM   3125 HG22 VAL   209      28.799  40.050  34.618  1.00  0.00           H
ATOM   3126 HG23 VAL   209      29.242  38.429  35.019  1.00  0.00           H
ATOM   3127  C   VAL   209      31.821  41.297  37.243  1.00  0.00           C
ATOM   3128  O   VAL   209      32.687  40.632  37.777  1.00  0.00           O
ATOM   3129  N   CYX   210      31.631  42.576  37.568  1.00  0.00           N
ATOM   3130  H   CYX   210      30.788  43.022  37.239  1.00  0.00           H
ATOM   3131  CA  CYX   210      32.603  43.474  38.106  1.00  0.00           C
ATOM   3132  HA  CYX   210      33.395  42.840  38.504  1.00  0.00           H
ATOM   3133  CB  CYX   210      33.210  44.241  36.981  1.00  0.00           C
ATOM   3134  HB2 CYX   210      32.508  45.051  36.778  1.00  0.00           H
ATOM   3135  HB3 CYX   210      34.123  44.730  37.321  1.00  0.00           H
ATOM   3136  SG  CYX   210      33.696  43.284  35.554  1.00  0.00           S
ATOM   3137  C   CYX   210      32.070  44.264  39.362  1.00  0.00           C
ATOM   3138  O   CYX   210      30.850  44.371  39.572  1.00  0.00           O
ATOM   3139  N   ARG   211      32.968  44.793  40.249  1.00  0.00           N
ATOM   3140  H   ARG   211      33.947  44.624  40.068  1.00  0.00           H
ATOM   3141  CA  ARG   211      32.680  45.618  41.496  1.00  0.00           C
ATOM   3142  HA  ARG   211      31.905  45.141  42.097  1.00  0.00           H
ATOM   3143  CB  ARG   211      33.985  45.787  42.339  1.00  0.00           C
ATOM   3144  HB2 ARG   211      34.750  46.206  41.685  1.00  0.00           H
ATOM   3145  HB3 ARG   211      33.678  46.563  43.041  1.00  0.00           H
ATOM   3146  CG  ARG   211      34.458  44.494  43.012  1.00  0.00           C
ATOM   3147  HG2 ARG   211      33.673  44.229  43.719  1.00  0.00           H
ATOM   3148  HG3 ARG   211      34.521  43.673  42.298  1.00  0.00           H
ATOM   3149  CD  ARG   211      35.867  44.756  43.570  1.00  0.00           C
ATOM   3150  HD2 ARG   211      36.066  43.916  44.235  1.00  0.00           H
ATOM   3151  HD3 ARG   211      36.577  44.746  42.744  1.00  0.00           H
ATOM   3152  NE  ARG   211      35.989  46.057  44.288  1.00  0.00           N
ATOM   3153  HE  ARG   211      35.125  46.578  44.321  1.00  0.00           H
ATOM   3154  CZ  ARG   211      36.900  46.451  45.118  1.00  0.00           C
ATOM   3155  NH1 ARG   211      37.018  47.678  45.527  1.00  0.00           N
ATOM   3156 HH11 ARG   211      36.517  48.455  45.118  1.00  0.00           H
ATOM   3157 HH12 ARG   211      37.694  47.922  46.237  1.00  0.00           H
ATOM   3158  NH2 ARG   211      37.753  45.597  45.628  1.00  0.00           N
ATOM   3159 HH21 ARG   211      37.755  44.669  45.229  1.00  0.00           H
ATOM   3160 HH22 ARG   211      38.403  45.895  46.342  1.00  0.00           H
ATOM   3161  C   ARG   211      32.021  46.881  41.042  1.00  0.00           C
ATOM   3162  O   ARG   211      32.417  47.578  40.125  1.00  0.00           O
ATOM   3163  N   ASP   212      31.014  47.194  41.860  1.00  0.00           N
ATOM   3164  H   ASP   212      30.676  46.650  42.641  1.00  0.00           H
ATOM   3165  CA  ASP   212      30.383  48.477  41.723  1.00  0.00           C
ATOM   3166  HA  ASP   212      30.504  48.768  40.680  1.00  0.00           H
ATOM   3167  CB  ASP   212      28.869  48.349  42.046  1.00  0.00           C
ATOM   3168  HB2 ASP   212      28.429  49.283  41.697  1.00  0.00           H
ATOM   3169  HB3 ASP   212      28.492  47.516  41.453  1.00  0.00           H
ATOM   3170  CG  ASP   212      28.646  48.193  43.573  1.00  0.00           C
ATOM   3171  OD1 ASP   212      28.464  49.215  44.319  1.00  0.00           O
ATOM   3172  OD2 ASP   212      28.811  47.078  44.009  1.00  0.00           O
ATOM   3173  C   ASP   212      31.065  49.668  42.411  1.00  0.00           C
ATOM   3174  O   ASP   212      30.591  50.335  43.298  1.00  0.00           O
ATOM   3175  N   ASN   213      32.332  49.907  42.083  1.00  0.00           N
ATOM   3176  H   ASN   213      32.650  49.367  41.291  1.00  0.00           H
ATOM   3177  CA  ASN   213      33.135  51.140  42.530  1.00  0.00           C
ATOM   3178  HA  ASN   213      33.170  51.257  43.612  1.00  0.00           H
ATOM   3179  CB  ASN   213      34.578  50.874  42.141  1.00  0.00           C
ATOM   3180  HB2 ASN   213      34.579  50.636  41.077  1.00  0.00           H
ATOM   3181  HB3 ASN   213      35.240  51.736  42.232  1.00  0.00           H
ATOM   3182  CG  ASN   213      35.338  49.900  42.995  1.00  0.00           C
ATOM   3183  OD1 ASN   213      34.977  49.614  44.071  1.00  0.00           O
ATOM   3184  ND2 ASN   213      36.521  49.517  42.530  1.00  0.00           N
ATOM   3185 HD21 ASN   213      37.176  48.932  43.028  1.00  0.00           H
ATOM   3186 HD22 ASN   213      36.827  49.883  41.640  1.00  0.00           H
ATOM   3187  C   ASN   213      32.631  52.448  41.992  1.00  0.00           C
ATOM   3188  O   ASN   213      31.803  52.435  41.097  1.00  0.00           O
ATOM   3189  N   TRP   214      33.187  53.617  42.355  1.00  0.00           N
ATOM   3190  H   TRP   214      33.663  53.699  43.241  1.00  0.00           H
ATOM   3191  CA  TRP   214      33.007  54.916  41.772  1.00  0.00           C
ATOM   3192  HA  TRP   214      33.488  55.663  42.403  1.00  0.00           H
ATOM   3193  CB  TRP   214      33.733  55.055  40.386  1.00  0.00           C
ATOM   3194  HB2 TRP   214      34.779  54.815  40.581  1.00  0.00           H
ATOM   3195  HB3 TRP   214      33.327  54.325  39.685  1.00  0.00           H
ATOM   3196  CG  TRP   214      33.677  56.324  39.665  1.00  0.00           C
ATOM   3197  CD1 TRP   214      33.287  57.472  40.149  1.00  0.00           C
ATOM   3198  HD1 TRP   214      32.879  57.671  41.130  1.00  0.00           H
ATOM   3199  NE1 TRP   214      33.453  58.511  39.255  1.00  0.00           N
ATOM   3200  HE1 TRP   214      33.343  59.494  39.460  1.00  0.00           H
ATOM   3201  CE2 TRP   214      33.948  57.924  38.047  1.00  0.00           C
ATOM   3202  CZ2 TRP   214      34.188  58.584  36.827  1.00  0.00           C
ATOM   3203  HZ2 TRP   214      33.953  59.628  36.680  1.00  0.00           H
ATOM   3204  CH2 TRP   214      34.589  57.854  35.752  1.00  0.00           C
ATOM   3205  HH2 TRP   214      34.770  58.371  34.821  1.00  0.00           H
ATOM   3206  CZ3 TRP   214      34.925  56.540  35.967  1.00  0.00           C
ATOM   3207  HZ3 TRP   214      35.362  56.056  35.106  1.00  0.00           H
ATOM   3208  CE3 TRP   214      34.647  55.814  37.181  1.00  0.00           C
ATOM   3209  HE3 TRP   214      34.822  54.753  37.279  1.00  0.00           H
ATOM   3210  CD2 TRP   214      34.148  56.553  38.300  1.00  0.00           C
ATOM   3211  C   TRP   214      31.473  55.308  41.866  1.00  0.00           C
ATOM   3212  O   TRP   214      30.948  55.181  43.001  1.00  0.00           O
ATOM   3213  N   HID   215      30.733  55.686  40.808  1.00  0.00           N
ATOM   3214  H   HID   215      31.158  55.742  39.894  1.00  0.00           H
ATOM   3215  CA  HID   215      29.285  56.096  40.822  1.00  0.00           C
ATOM   3216  HA  HID   215      29.123  56.653  41.745  1.00  0.00           H
ATOM   3217  CB  HID   215      28.886  57.145  39.771  1.00  0.00           C
ATOM   3218  HB2 HID   215      29.208  56.862  38.769  1.00  0.00           H
ATOM   3219  HB3 HID   215      27.810  57.315  39.755  1.00  0.00           H
ATOM   3220  CG  HID   215      29.436  58.437  40.225  1.00  0.00           C
ATOM   3221  ND1 HID   215      29.259  58.993  41.450  1.00  0.00           N
ATOM   3222  HD1 HID   215      28.677  58.609  42.181  1.00  0.00           H
ATOM   3223  CE1 HID   215      30.102  60.010  41.639  1.00  0.00           C
ATOM   3224  HE1 HID   215      30.306  60.398  42.626  1.00  0.00           H
ATOM   3225  NE2 HID   215      30.742  60.202  40.469  1.00  0.00           N
ATOM   3226  CD2 HID   215      30.300  59.184  39.553  1.00  0.00           C
ATOM   3227  HD2 HID   215      30.573  59.067  38.514  1.00  0.00           H
ATOM   3228  C   HID   215      28.367  54.861  40.850  1.00  0.00           C
ATOM   3229  O   HID   215      27.157  54.916  40.676  1.00  0.00           O
ATOM   3230  N   GLY   216      28.959  53.656  40.865  1.00  0.00           N
ATOM   3231  H   GLY   216      29.968  53.622  40.884  1.00  0.00           H
ATOM   3232  CA  GLY   216      28.203  52.343  40.818  1.00  0.00           C
ATOM   3233  HA2 GLY   216      27.526  52.369  39.964  1.00  0.00           H
ATOM   3234  HA3 GLY   216      28.927  51.550  40.627  1.00  0.00           H
ATOM   3235  C   GLY   216      27.422  51.903  42.116  1.00  0.00           C
ATOM   3236  O   GLY   216      27.902  51.961  43.285  1.00  0.00           O
ATOM   3237  N   SER   217      26.169  51.432  41.894  1.00  0.00           N
ATOM   3238  H   SER   217      25.734  51.617  41.002  1.00  0.00           H
ATOM   3239  CA  SER   217      25.410  50.555  42.818  1.00  0.00           C
ATOM   3240  HA  SER   217      26.147  50.400  43.606  1.00  0.00           H
ATOM   3241  CB  SER   217      24.272  51.218  43.397  1.00  0.00           C
ATOM   3242  HB2 SER   217      24.455  52.243  43.722  1.00  0.00           H
ATOM   3243  HB3 SER   217      23.351  51.145  42.818  1.00  0.00           H
ATOM   3244  OG  SER   217      23.927  50.528  44.590  1.00  0.00           O
ATOM   3245  HG  SER   217      23.287  51.064  45.065  1.00  0.00           H
ATOM   3246  C   SER   217      25.077  49.178  42.222  1.00  0.00           C
ATOM   3247  O   SER   217      25.516  48.196  42.770  1.00  0.00           O
ATOM   3248  N   ASN   218      24.305  49.071  41.170  1.00  0.00           N
ATOM   3249  H   ASN   218      23.991  49.887  40.663  1.00  0.00           H
ATOM   3250  CA  ASN   218      24.134  47.843  40.490  1.00  0.00           C
ATOM   3251  HA  ASN   218      23.815  47.031  41.144  1.00  0.00           H
ATOM   3252  CB  ASN   218      22.996  48.030  39.429  1.00  0.00           C
ATOM   3253  HB2 ASN   218      23.211  49.014  39.015  1.00  0.00           H
ATOM   3254  HB3 ASN   218      23.202  47.335  38.614  1.00  0.00           H
ATOM   3255  CG  ASN   218      21.611  47.713  39.948  1.00  0.00           C
ATOM   3256  OD1 ASN   218      21.332  47.588  41.126  1.00  0.00           O
ATOM   3257  ND2 ASN   218      20.752  47.374  39.041  1.00  0.00           N
ATOM   3258 HD21 ASN   218      20.019  46.711  39.248  1.00  0.00           H
ATOM   3259 HD22 ASN   218      20.839  47.770  38.116  1.00  0.00           H
ATOM   3260  C   ASN   218      25.483  47.324  39.864  1.00  0.00           C
ATOM   3261  O   ASN   218      26.361  48.178  39.699  1.00  0.00           O
ATOM   3262  N   ARG   219      25.563  45.978  39.590  1.00  0.00           N
ATOM   3263  H   ARG   219      24.671  45.569  39.352  1.00  0.00           H
ATOM   3264  CA  ARG   219      26.740  45.281  39.166  1.00  0.00           C
ATOM   3265  HA  ARG   219      27.575  45.645  39.765  1.00  0.00           H
ATOM   3266  CB  ARG   219      26.564  43.744  39.339  1.00  0.00           C
ATOM   3267  HB2 ARG   219      25.915  43.397  38.533  1.00  0.00           H
ATOM   3268  HB3 ARG   219      27.553  43.356  39.097  1.00  0.00           H
ATOM   3269  CG  ARG   219      26.008  43.310  40.709  1.00  0.00           C
ATOM   3270  HG2 ARG   219      26.780  43.522  41.449  1.00  0.00           H
ATOM   3271  HG3 ARG   219      25.163  43.916  41.034  1.00  0.00           H
ATOM   3272  CD  ARG   219      25.676  41.817  40.820  1.00  0.00           C
ATOM   3273  HD2 ARG   219      24.704  41.701  40.340  1.00  0.00           H
ATOM   3274  HD3 ARG   219      26.404  41.122  40.402  1.00  0.00           H
ATOM   3275  NE  ARG   219      25.461  41.577  42.231  1.00  0.00           N
ATOM   3276  HE  ARG   219      24.579  41.784  42.676  1.00  0.00           H
ATOM   3277  CZ  ARG   219      26.373  40.964  43.034  1.00  0.00           C
ATOM   3278  NH1 ARG   219      26.002  40.433  44.147  1.00  0.00           N
ATOM   3279 HH11 ARG   219      25.030  40.453  44.422  1.00  0.00           H
ATOM   3280 HH12 ARG   219      26.706  40.146  44.812  1.00  0.00           H
ATOM   3281  NH2 ARG   219      27.637  40.982  42.735  1.00  0.00           N
ATOM   3282 HH21 ARG   219      28.087  41.627  42.103  1.00  0.00           H
ATOM   3283 HH22 ARG   219      28.281  40.678  43.451  1.00  0.00           H
ATOM   3284  C   ARG   219      27.070  45.625  37.686  1.00  0.00           C
ATOM   3285  O   ARG   219      26.337  45.345  36.707  1.00  0.00           O
ATOM   3286  N   PRO   220      28.235  46.200  37.408  1.00  0.00           N
ATOM   3287  CD  PRO   220      29.096  46.783  38.445  1.00  0.00           C
ATOM   3288  HD2 PRO   220      29.488  46.098  39.196  1.00  0.00           H
ATOM   3289  HD3 PRO   220      28.547  47.622  38.872  1.00  0.00           H
ATOM   3290  CG  PRO   220      30.249  47.457  37.693  1.00  0.00           C
ATOM   3291  HG2 PRO   220      31.057  46.725  37.656  1.00  0.00           H
ATOM   3292  HG3 PRO   220      30.539  48.401  38.153  1.00  0.00           H
ATOM   3293  CB  PRO   220      29.773  47.650  36.249  1.00  0.00           C
ATOM   3294  HB2 PRO   220      30.520  47.615  35.455  1.00  0.00           H
ATOM   3295  HB3 PRO   220      29.261  48.609  36.165  1.00  0.00           H
ATOM   3296  CA  PRO   220      28.728  46.503  36.065  1.00  0.00           C
ATOM   3297  HA  PRO   220      27.927  46.892  35.438  1.00  0.00           H
ATOM   3298  C   PRO   220      29.355  45.320  35.369  1.00  0.00           C
ATOM   3299  O   PRO   220      29.783  44.372  36.017  1.00  0.00           O
ATOM   3300  N   TRP   221      29.374  45.256  34.038  1.00  0.00           N
ATOM   3301  H   TRP   221      28.897  45.930  33.457  1.00  0.00           H
ATOM   3302  CA  TRP   221      29.779  44.085  33.270  1.00  0.00           C
ATOM   3303  HA  TRP   221      30.448  43.462  33.863  1.00  0.00           H
ATOM   3304  CB  TRP   221      28.607  43.182  32.945  1.00  0.00           C
ATOM   3305  HB2 TRP   221      29.096  42.313  32.506  1.00  0.00           H
ATOM   3306  HB3 TRP   221      28.097  42.733  33.798  1.00  0.00           H
ATOM   3307  CG  TRP   221      27.538  43.730  32.136  1.00  0.00           C
ATOM   3308  CD1 TRP   221      26.330  44.100  32.666  1.00  0.00           C
ATOM   3309  HD1 TRP   221      26.183  44.007  33.732  1.00  0.00           H
ATOM   3310  NE1 TRP   221      25.482  44.352  31.656  1.00  0.00           N
ATOM   3311  HE1 TRP   221      24.516  44.622  31.775  1.00  0.00           H
ATOM   3312  CE2 TRP   221      26.085  44.360  30.407  1.00  0.00           C
ATOM   3313  CZ2 TRP   221      25.633  44.656  29.079  1.00  0.00           C
ATOM   3314  HZ2 TRP   221      24.588  44.915  28.992  1.00  0.00           H
ATOM   3315  CH2 TRP   221      26.494  44.406  27.988  1.00  0.00           C
ATOM   3316  HH2 TRP   221      26.108  44.582  26.996  1.00  0.00           H
ATOM   3317  CZ3 TRP   221      27.764  43.867  28.261  1.00  0.00           C
ATOM   3318  HZ3 TRP   221      28.496  43.791  27.470  1.00  0.00           H
ATOM   3319  CE3 TRP   221      28.233  43.625  29.612  1.00  0.00           C
ATOM   3320  HE3 TRP   221      29.212  43.192  29.759  1.00  0.00           H
ATOM   3321  CD2 TRP   221      27.371  43.912  30.704  1.00  0.00           C
ATOM   3322  C   TRP   221      30.529  44.487  32.042  1.00  0.00           C
ATOM   3323  O   TRP   221      30.360  45.632  31.570  1.00  0.00           O
ATOM   3324  N   VAL   222      31.409  43.614  31.579  1.00  0.00           N
ATOM   3325  H   VAL   222      31.530  42.710  32.011  1.00  0.00           H
ATOM   3326  CA  VAL   222      32.087  43.766  30.241  1.00  0.00           C
ATOM   3327  HA  VAL   222      31.447  44.360  29.588  1.00  0.00           H
ATOM   3328  CB  VAL   222      33.458  44.483  30.340  1.00  0.00           C
ATOM   3329  HB  VAL   222      33.280  45.479  30.746  1.00  0.00           H
ATOM   3330  CG1 VAL   222      34.377  43.690  31.300  1.00  0.00           C
ATOM   3331 HG11 VAL   222      34.378  42.631  31.045  1.00  0.00           H
ATOM   3332 HG12 VAL   222      35.332  44.206  31.195  1.00  0.00           H
ATOM   3333 HG13 VAL   222      34.028  43.637  32.331  1.00  0.00           H
ATOM   3334  CG2 VAL   222      34.220  44.456  29.016  1.00  0.00           C
ATOM   3335 HG21 VAL   222      33.629  44.843  28.185  1.00  0.00           H
ATOM   3336 HG22 VAL   222      35.019  45.193  29.098  1.00  0.00           H
ATOM   3337 HG23 VAL   222      34.561  43.487  28.651  1.00  0.00           H
ATOM   3338  C   VAL   222      32.109  42.379  29.589  1.00  0.00           C
ATOM   3339  O   VAL   222      32.494  41.342  30.198  1.00  0.00           O
ATOM   3340  N   SER   223      31.657  42.290  28.309  1.00  0.00           N
ATOM   3341  H   SER   223      31.505  43.113  27.744  1.00  0.00           H
ATOM   3342  CA  SER   223      31.502  41.036  27.646  1.00  0.00           C
ATOM   3343  HA  SER   223      31.970  40.223  28.203  1.00  0.00           H
ATOM   3344  CB  SER   223      30.007  40.833  27.719  1.00  0.00           C
ATOM   3345  HB2 SER   223      29.576  40.925  28.716  1.00  0.00           H
ATOM   3346  HB3 SER   223      29.494  41.551  27.079  1.00  0.00           H
ATOM   3347  OG  SER   223      29.724  39.500  27.309  1.00  0.00           O
ATOM   3348  HG  SER   223      29.698  39.448  26.350  1.00  0.00           H
ATOM   3349  C   SER   223      31.988  41.116  26.191  1.00  0.00           C
ATOM   3350  O   SER   223      31.825  42.185  25.582  1.00  0.00           O
ATOM   3351  N   PHE   224      32.716  40.214  25.706  1.00  0.00           N
ATOM   3352  H   PHE   224      33.040  39.508  26.353  1.00  0.00           H
ATOM   3353  CA  PHE   224      33.594  40.392  24.553  1.00  0.00           C
ATOM   3354  HA  PHE   224      33.135  41.082  23.845  1.00  0.00           H
ATOM   3355  CB  PHE   224      34.914  41.122  24.958  1.00  0.00           C
ATOM   3356  HB2 PHE   224      35.540  41.176  24.068  1.00  0.00           H
ATOM   3357  HB3 PHE   224      34.638  42.105  25.341  1.00  0.00           H
ATOM   3358  CG  PHE   224      35.638  40.415  26.095  1.00  0.00           C
ATOM   3359  CD1 PHE   224      36.606  39.417  25.770  1.00  0.00           C
ATOM   3360  HD1 PHE   224      36.751  39.055  24.764  1.00  0.00           H
ATOM   3361  CE1 PHE   224      37.224  38.727  26.834  1.00  0.00           C
ATOM   3362  HE1 PHE   224      37.854  37.893  26.561  1.00  0.00           H
ATOM   3363  CZ  PHE   224      36.933  38.994  28.178  1.00  0.00           C
ATOM   3364  HZ  PHE   224      37.485  38.516  28.975  1.00  0.00           H
ATOM   3365  CE2 PHE   224      35.994  39.987  28.457  1.00  0.00           C
ATOM   3366  HE2 PHE   224      35.787  40.259  29.482  1.00  0.00           H
ATOM   3367  CD2 PHE   224      35.353  40.658  27.421  1.00  0.00           C
ATOM   3368  HD2 PHE   224      34.797  41.558  27.636  1.00  0.00           H
ATOM   3369  C   PHE   224      33.817  39.120  23.749  1.00  0.00           C
ATOM   3370  O   PHE   224      33.716  37.969  24.206  1.00  0.00           O
ATOM   3371  N   ASN   225      34.015  39.328  22.470  1.00  0.00           N
ATOM   3372  H   ASN   225      33.947  40.261  22.090  1.00  0.00           H
ATOM   3373  CA  ASN   225      34.426  38.378  21.434  1.00  0.00           C
ATOM   3374  HA  ASN   225      33.844  37.458  21.488  1.00  0.00           H
ATOM   3375  CB  ASN   225      34.204  39.113  20.049  1.00  0.00           C
ATOM   3376  HB2 ASN   225      33.152  39.311  19.847  1.00  0.00           H
ATOM   3377  HB3 ASN   225      34.615  40.119  20.136  1.00  0.00           H
ATOM   3378  CG  ASN   225      34.831  38.400  18.915  1.00  0.00           C
ATOM   3379  OD1 ASN   225      35.970  38.648  18.601  1.00  0.00           O
ATOM   3380  ND2 ASN   225      34.185  37.425  18.268  1.00  0.00           N
ATOM   3381 HD21 ASN   225      34.744  37.041  17.519  1.00  0.00           H
ATOM   3382 HD22 ASN   225      33.276  37.082  18.547  1.00  0.00           H
ATOM   3383  C   ASN   225      35.824  37.978  21.835  1.00  0.00           C
ATOM   3384  O   ASN   225      36.591  38.819  22.333  1.00  0.00           O
ATOM   3385  N   GLN   226      36.262  36.766  21.372  1.00  0.00           N
ATOM   3386  H   GLN   226      35.564  36.227  20.878  1.00  0.00           H
ATOM   3387  CA  GLN   226      37.700  36.185  21.503  1.00  0.00           C
ATOM   3388  HA  GLN   226      37.974  36.233  22.557  1.00  0.00           H
ATOM   3389  CB  GLN   226      37.702  34.693  21.245  1.00  0.00           C
ATOM   3390  HB2 GLN   226      38.633  34.322  21.674  1.00  0.00           H
ATOM   3391  HB3 GLN   226      36.843  34.330  21.810  1.00  0.00           H
ATOM   3392  CG  GLN   226      37.400  34.138  19.790  1.00  0.00           C
ATOM   3393  HG2 GLN   226      36.608  33.390  19.769  1.00  0.00           H
ATOM   3394  HG3 GLN   226      37.076  34.989  19.192  1.00  0.00           H
ATOM   3395  CD  GLN   226      38.642  33.577  19.021  1.00  0.00           C
ATOM   3396  OE1 GLN   226      38.642  32.660  18.233  1.00  0.00           O
ATOM   3397  NE2 GLN   226      39.779  34.094  19.160  1.00  0.00           N
ATOM   3398 HE21 GLN   226      39.889  34.994  19.605  1.00  0.00           H
ATOM   3399 HE22 GLN   226      40.351  33.646  18.458  1.00  0.00           H
ATOM   3400  C   GLN   226      38.753  37.011  20.767  1.00  0.00           C
ATOM   3401  O   GLN   226      39.848  36.612  20.739  1.00  0.00           O
ATOM   3402  N   ASN   227      38.473  38.099  20.058  1.00  0.00           N
ATOM   3403  H   ASN   227      37.496  38.352  20.030  1.00  0.00           H
ATOM   3404  CA  ASN   227      39.401  38.987  19.462  1.00  0.00           C
ATOM   3405  HA  ASN   227      40.422  38.680  19.689  1.00  0.00           H
ATOM   3406  CB  ASN   227      39.398  39.040  17.929  1.00  0.00           C
ATOM   3407  HB2 ASN   227      38.520  39.619  17.643  1.00  0.00           H
ATOM   3408  HB3 ASN   227      40.180  39.699  17.555  1.00  0.00           H
ATOM   3409  CG  ASN   227      39.362  37.644  17.216  1.00  0.00           C
ATOM   3410  OD1 ASN   227      40.340  36.917  17.132  1.00  0.00           O
ATOM   3411  ND2 ASN   227      38.174  37.205  16.872  1.00  0.00           N
ATOM   3412 HD21 ASN   227      38.027  36.322  16.403  1.00  0.00           H
ATOM   3413 HD22 ASN   227      37.385  37.817  17.027  1.00  0.00           H
ATOM   3414  C   ASN   227      39.210  40.432  20.057  1.00  0.00           C
ATOM   3415  O   ASN   227      39.591  41.395  19.418  1.00  0.00           O
ATOM   3416  N   LEU   228      38.520  40.590  21.200  1.00  0.00           N
ATOM   3417  H   LEU   228      38.244  39.701  21.592  1.00  0.00           H
ATOM   3418  CA  LEU   228      38.370  41.813  21.942  1.00  0.00           C
ATOM   3419  HA  LEU   228      37.800  41.587  22.843  1.00  0.00           H
ATOM   3420  CB  LEU   228      39.762  42.397  22.447  1.00  0.00           C
ATOM   3421  HB2 LEU   228      40.209  42.925  21.605  1.00  0.00           H
ATOM   3422  HB3 LEU   228      39.551  43.112  23.243  1.00  0.00           H
ATOM   3423  CG  LEU   228      40.749  41.416  23.143  1.00  0.00           C
ATOM   3424  HG  LEU   228      41.044  40.645  22.432  1.00  0.00           H
ATOM   3425  CD1 LEU   228      41.918  42.287  23.504  1.00  0.00           C
ATOM   3426 HD11 LEU   228      42.093  42.947  22.654  1.00  0.00           H
ATOM   3427 HD12 LEU   228      41.725  42.962  24.338  1.00  0.00           H
ATOM   3428 HD13 LEU   228      42.869  41.772  23.643  1.00  0.00           H
ATOM   3429  CD2 LEU   228      40.121  40.594  24.261  1.00  0.00           C
ATOM   3430 HD21 LEU   228      39.341  39.944  23.862  1.00  0.00           H
ATOM   3431 HD22 LEU   228      40.910  39.968  24.676  1.00  0.00           H
ATOM   3432 HD23 LEU   228      39.702  41.337  24.939  1.00  0.00           H
ATOM   3433  C   LEU   228      37.628  42.960  21.286  1.00  0.00           C
ATOM   3434  O   LEU   228      37.712  44.120  21.683  1.00  0.00           O
ATOM   3435  N   GLU   229      36.718  42.519  20.415  1.00  0.00           N
ATOM   3436  H   GLU   229      36.707  41.512  20.333  1.00  0.00           H
ATOM   3437  CA  GLU   229      35.552  43.260  19.970  1.00  0.00           C
ATOM   3438  HA  GLU   229      35.779  44.317  19.830  1.00  0.00           H
ATOM   3439  CB  GLU   229      35.061  42.634  18.631  1.00  0.00           C
ATOM   3440  HB2 GLU   229      34.732  41.608  18.805  1.00  0.00           H
ATOM   3441  HB3 GLU   229      34.098  43.104  18.425  1.00  0.00           H
ATOM   3442  CG  GLU   229      36.104  42.893  17.468  1.00  0.00           C
ATOM   3443  HG2 GLU   229      36.926  43.556  17.740  1.00  0.00           H
ATOM   3444  HG3 GLU   229      36.634  41.974  17.220  1.00  0.00           H
ATOM   3445  CD  GLU   229      35.432  43.293  16.159  1.00  0.00           C
ATOM   3446  OE1 GLU   229      35.492  44.497  15.831  1.00  0.00           O
ATOM   3447  OE2 GLU   229      34.873  42.392  15.443  1.00  0.00           O
ATOM   3448  C   GLU   229      34.433  43.217  21.058  1.00  0.00           C
ATOM   3449  O   GLU   229      33.767  42.177  21.261  1.00  0.00           O
ATOM   3450  N   TYR   230      34.175  44.324  21.767  1.00  0.00           N
ATOM   3451  H   TYR   230      34.485  45.245  21.492  1.00  0.00           H
ATOM   3452  CA  TYR   230      33.516  44.261  23.118  1.00  0.00           C
ATOM   3453  HA  TYR   230      33.354  43.245  23.478  1.00  0.00           H
ATOM   3454  CB  TYR   230      34.529  44.699  24.169  1.00  0.00           C
ATOM   3455  HB2 TYR   230      34.064  44.519  25.138  1.00  0.00           H
ATOM   3456  HB3 TYR   230      35.465  44.166  24.000  1.00  0.00           H
ATOM   3457  CG  TYR   230      34.898  46.170  24.038  1.00  0.00           C
ATOM   3458  CD1 TYR   230      35.832  46.751  23.156  1.00  0.00           C
ATOM   3459  HD1 TYR   230      36.434  46.193  22.456  1.00  0.00           H
ATOM   3460  CE1 TYR   230      36.180  48.117  23.404  1.00  0.00           C
ATOM   3461  HE1 TYR   230      36.947  48.558  22.782  1.00  0.00           H
ATOM   3462  CZ  TYR   230      35.489  48.938  24.307  1.00  0.00           C
ATOM   3463  OH  TYR   230      35.870  50.192  24.604  1.00  0.00           O
ATOM   3464  HH  TYR   230      36.665  50.332  24.084  1.00  0.00           H
ATOM   3465  CE2 TYR   230      34.443  48.411  25.073  1.00  0.00           C
ATOM   3466  HE2 TYR   230      33.861  48.988  25.776  1.00  0.00           H
ATOM   3467  CD2 TYR   230      34.225  47.005  24.960  1.00  0.00           C
ATOM   3468  HD2 TYR   230      33.400  46.575  25.510  1.00  0.00           H
ATOM   3469  C   TYR   230      32.250  45.175  23.200  1.00  0.00           C
ATOM   3470  O   TYR   230      32.083  46.141  22.438  1.00  0.00           O
ATOM   3471  N   GLN   231      31.450  45.047  24.232  1.00  0.00           N
ATOM   3472  H   GLN   231      31.457  44.218  24.808  1.00  0.00           H
ATOM   3473  CA  GLN   231      30.319  45.811  24.749  1.00  0.00           C
ATOM   3474  HA  GLN   231      30.455  46.840  24.416  1.00  0.00           H
ATOM   3475  CB  GLN   231      29.046  45.231  24.125  1.00  0.00           C
ATOM   3476  HB2 GLN   231      29.074  45.268  23.036  1.00  0.00           H
ATOM   3477  HB3 GLN   231      29.003  44.205  24.491  1.00  0.00           H
ATOM   3478  CG  GLN   231      27.708  45.856  24.479  1.00  0.00           C
ATOM   3479  HG2 GLN   231      26.878  45.237  24.137  1.00  0.00           H
ATOM   3480  HG3 GLN   231      27.651  45.866  25.568  1.00  0.00           H
ATOM   3481  CD  GLN   231      27.488  47.260  23.860  1.00  0.00           C
ATOM   3482  OE1 GLN   231      28.172  47.639  22.883  1.00  0.00           O
ATOM   3483  NE2 GLN   231      26.714  48.122  24.362  1.00  0.00           N
ATOM   3484 HE21 GLN   231      26.138  48.012  25.184  1.00  0.00           H
ATOM   3485 HE22 GLN   231      26.505  49.010  23.930  1.00  0.00           H
ATOM   3486  C   GLN   231      30.364  45.701  26.278  1.00  0.00           C
ATOM   3487  O   GLN   231      30.911  44.727  26.789  1.00  0.00           O
ATOM   3488  N   ILE   232      29.735  46.683  26.953  1.00  0.00           N
ATOM   3489  H   ILE   232      29.187  47.361  26.444  1.00  0.00           H
ATOM   3490  CA  ILE   232      29.762  46.944  28.322  1.00  0.00           C
ATOM   3491  HA  ILE   232      30.011  46.074  28.929  1.00  0.00           H
ATOM   3492  CB  ILE   232      30.797  48.069  28.634  1.00  0.00           C
ATOM   3493  HB  ILE   232      31.031  48.188  29.692  1.00  0.00           H
ATOM   3494  CG2 ILE   232      32.171  47.805  28.004  1.00  0.00           C
ATOM   3495 HG21 ILE   232      32.385  46.736  28.022  1.00  0.00           H
ATOM   3496 HG22 ILE   232      32.224  48.135  26.966  1.00  0.00           H
ATOM   3497 HG23 ILE   232      33.020  48.181  28.575  1.00  0.00           H
ATOM   3498  CG1 ILE   232      30.328  49.442  28.095  1.00  0.00           C
ATOM   3499 HG12 ILE   232      30.092  49.330  27.037  1.00  0.00           H
ATOM   3500 HG13 ILE   232      29.510  49.867  28.677  1.00  0.00           H
ATOM   3501  CD1 ILE   232      31.447  50.533  28.304  1.00  0.00           C
ATOM   3502 HD11 ILE   232      32.109  50.627  27.443  1.00  0.00           H
ATOM   3503 HD12 ILE   232      30.919  51.471  28.477  1.00  0.00           H
ATOM   3504 HD13 ILE   232      31.899  50.270  29.260  1.00  0.00           H
ATOM   3505  C   ILE   232      28.361  47.441  28.827  1.00  0.00           C
ATOM   3506  O   ILE   232      27.540  47.974  28.038  1.00  0.00           O
ATOM   3507  N   GLY   233      28.166  47.350  30.160  1.00  0.00           N
ATOM   3508  H   GLY   233      28.921  47.266  30.825  1.00  0.00           H
ATOM   3509  CA  GLY   233      26.930  47.885  30.759  1.00  0.00           C
ATOM   3510  HA2 GLY   233      26.937  48.970  30.651  1.00  0.00           H
ATOM   3511  HA3 GLY   233      26.113  47.422  30.204  1.00  0.00           H
ATOM   3512  C   GLY   233      26.813  47.562  32.245  1.00  0.00           C
ATOM   3513  O   GLY   233      27.820  47.367  32.937  1.00  0.00           O
ATOM   3514  N   TYR   234      25.521  47.576  32.724  1.00  0.00           N
ATOM   3515  H   TYR   234      24.846  47.852  32.026  1.00  0.00           H
ATOM   3516  CA  TYR   234      25.051  47.383  34.144  1.00  0.00           C
ATOM   3517  HA  TYR   234      25.835  46.951  34.768  1.00  0.00           H
ATOM   3518  CB  TYR   234      24.451  48.578  34.823  1.00  0.00           C
ATOM   3519  HB2 TYR   234      23.783  49.085  34.127  1.00  0.00           H
ATOM   3520  HB3 TYR   234      23.819  48.171  35.612  1.00  0.00           H
ATOM   3521  CG  TYR   234      25.497  49.519  35.489  1.00  0.00           C
ATOM   3522  CD1 TYR   234      25.582  50.832  35.044  1.00  0.00           C
ATOM   3523  HD1 TYR   234      25.001  51.212  34.217  1.00  0.00           H
ATOM   3524  CE1 TYR   234      26.356  51.788  35.735  1.00  0.00           C
ATOM   3525  HE1 TYR   234      26.455  52.778  35.315  1.00  0.00           H
ATOM   3526  CZ  TYR   234      27.116  51.374  36.833  1.00  0.00           C
ATOM   3527  OH  TYR   234      27.941  52.254  37.417  1.00  0.00           O
ATOM   3528  HH  TYR   234      28.509  51.874  38.091  1.00  0.00           H
ATOM   3529  CE2 TYR   234      27.007  49.999  37.307  1.00  0.00           C
ATOM   3530  HE2 TYR   234      27.570  49.645  38.158  1.00  0.00           H
ATOM   3531  CD2 TYR   234      26.169  49.111  36.638  1.00  0.00           C
ATOM   3532  HD2 TYR   234      26.041  48.081  36.936  1.00  0.00           H
ATOM   3533  C   TYR   234      23.928  46.265  34.088  1.00  0.00           C
ATOM   3534  O   TYR   234      22.912  46.516  33.486  1.00  0.00           O
ATOM   3535  N   ILE   235      24.075  45.167  34.828  1.00  0.00           N
ATOM   3536  H   ILE   235      24.881  45.122  35.435  1.00  0.00           H
ATOM   3537  CA  ILE   235      23.031  44.185  35.077  1.00  0.00           C
ATOM   3538  HA  ILE   235      22.648  43.885  34.102  1.00  0.00           H
ATOM   3539  CB  ILE   235      23.570  42.993  35.891  1.00  0.00           C
ATOM   3540  HB  ILE   235      24.185  43.367  36.710  1.00  0.00           H
ATOM   3541  CG2 ILE   235      22.491  42.058  36.562  1.00  0.00           C
ATOM   3542 HG21 ILE   235      21.837  42.675  37.177  1.00  0.00           H
ATOM   3543 HG22 ILE   235      21.881  41.694  35.735  1.00  0.00           H
ATOM   3544 HG23 ILE   235      22.879  41.192  37.098  1.00  0.00           H
ATOM   3545  CG1 ILE   235      24.433  42.056  35.058  1.00  0.00           C
ATOM   3546 HG12 ILE   235      23.991  41.065  34.940  1.00  0.00           H
ATOM   3547 HG13 ILE   235      24.501  42.404  34.028  1.00  0.00           H
ATOM   3548  CD1 ILE   235      25.855  41.896  35.644  1.00  0.00           C
ATOM   3549 HD11 ILE   235      26.352  42.866  35.619  1.00  0.00           H
ATOM   3550 HD12 ILE   235      25.855  41.426  36.626  1.00  0.00           H
ATOM   3551 HD13 ILE   235      26.382  41.104  35.113  1.00  0.00           H
ATOM   3552  C   ILE   235      21.890  44.950  35.799  1.00  0.00           C
ATOM   3553  O   ILE   235      22.150  45.484  36.912  1.00  0.00           O
ATOM   3554  N   CYX   236      20.794  45.152  35.117  1.00  0.00           N
ATOM   3555  H   CYX   236      20.756  44.788  34.176  1.00  0.00           H
ATOM   3556  CA  CYX   236      19.621  45.978  35.498  1.00  0.00           C
ATOM   3557  HA  CYX   236      19.998  46.974  35.728  1.00  0.00           H
ATOM   3558  CB  CYX   236      18.840  46.072  34.191  1.00  0.00           C
ATOM   3559  HB2 CYX   236      18.625  45.050  33.876  1.00  0.00           H
ATOM   3560  HB3 CYX   236      17.936  46.595  34.505  1.00  0.00           H
ATOM   3561  SG  CYX   236      19.522  46.980  32.773  1.00  0.00           S
ATOM   3562  C   CYX   236      18.777  45.499  36.707  1.00  0.00           C
ATOM   3563  O   CYX   236      18.043  46.357  37.243  1.00  0.00           O
ATOM   3564  N   SER   237      18.834  44.280  37.202  1.00  0.00           N
ATOM   3565  H   SER   237      19.449  43.704  36.645  1.00  0.00           H
ATOM   3566  CA  SER   237      18.112  43.699  38.368  1.00  0.00           C
ATOM   3567  HA  SER   237      17.068  43.583  38.076  1.00  0.00           H
ATOM   3568  CB  SER   237      18.509  42.245  38.638  1.00  0.00           C
ATOM   3569  HB2 SER   237      18.312  41.654  37.744  1.00  0.00           H
ATOM   3570  HB3 SER   237      19.573  42.223  38.874  1.00  0.00           H
ATOM   3571  OG  SER   237      17.890  41.628  39.746  1.00  0.00           O
ATOM   3572  HG  SER   237      17.393  40.933  39.309  1.00  0.00           H
ATOM   3573  C   SER   237      18.024  44.608  39.606  1.00  0.00           C
ATOM   3574  O   SER   237      18.952  45.312  39.932  1.00  0.00           O
ATOM   3575  N   GLY   238      16.925  44.507  40.393  1.00  0.00           N
ATOM   3576  H   GLY   238      16.207  43.860  40.098  1.00  0.00           H
ATOM   3577  CA  GLY   238      16.727  45.014  41.740  1.00  0.00           C
ATOM   3578  HA2 GLY   238      17.542  45.705  41.953  1.00  0.00           H
ATOM   3579  HA3 GLY   238      15.829  45.629  41.786  1.00  0.00           H
ATOM   3580  C   GLY   238      16.744  43.908  42.801  1.00  0.00           C
ATOM   3581  O   GLY   238      16.332  44.216  43.908  1.00  0.00           O
ATOM   3582  N   VAL   239      17.352  42.792  42.525  1.00  0.00           N
ATOM   3583  H   VAL   239      17.627  42.596  41.572  1.00  0.00           H
ATOM   3584  CA  VAL   239      17.989  42.001  43.584  1.00  0.00           C
ATOM   3585  HA  VAL   239      17.290  42.177  44.401  1.00  0.00           H
ATOM   3586  CB  VAL   239      18.130  40.519  43.264  1.00  0.00           C
ATOM   3587  HB  VAL   239      18.480  40.430  42.235  1.00  0.00           H
ATOM   3588  CG1 VAL   239      18.966  39.600  44.167  1.00  0.00           C
ATOM   3589 HG11 VAL   239      18.450  39.518  45.123  1.00  0.00           H
ATOM   3590 HG12 VAL   239      18.898  38.640  43.653  1.00  0.00           H
ATOM   3591 HG13 VAL   239      20.012  39.878  44.292  1.00  0.00           H
ATOM   3592  CG2 VAL   239      16.727  39.978  43.176  1.00  0.00           C
ATOM   3593 HG21 VAL   239      16.145  40.583  42.481  1.00  0.00           H
ATOM   3594 HG22 VAL   239      16.750  38.947  42.823  1.00  0.00           H
ATOM   3595 HG23 VAL   239      16.206  40.102  44.126  1.00  0.00           H
ATOM   3596  C   VAL   239      19.371  42.480  44.100  1.00  0.00           C
ATOM   3597  O   VAL   239      20.307  42.489  43.282  1.00  0.00           O
ATOM   3598  N   PHE   240      19.505  42.899  45.390  1.00  0.00           N
ATOM   3599  H   PHE   240      18.728  42.652  45.986  1.00  0.00           H
ATOM   3600  CA  PHE   240      20.640  43.740  45.902  1.00  0.00           C
ATOM   3601  HA  PHE   240      21.089  44.059  44.961  1.00  0.00           H
ATOM   3602  CB  PHE   240      20.087  44.828  46.760  1.00  0.00           C
ATOM   3603  HB2 PHE   240      19.705  44.452  47.709  1.00  0.00           H
ATOM   3604  HB3 PHE   240      20.940  45.491  46.902  1.00  0.00           H
ATOM   3605  CG  PHE   240      18.976  45.597  46.089  1.00  0.00           C
ATOM   3606  CD1 PHE   240      19.079  46.019  44.758  1.00  0.00           C
ATOM   3607  HD1 PHE   240      19.959  45.903  44.144  1.00  0.00           H
ATOM   3608  CE1 PHE   240      18.034  46.806  44.226  1.00  0.00           C
ATOM   3609  HE1 PHE   240      18.096  47.220  43.230  1.00  0.00           H
ATOM   3610  CZ  PHE   240      16.934  47.131  45.005  1.00  0.00           C
ATOM   3611  HZ  PHE   240      16.075  47.713  44.705  1.00  0.00           H
ATOM   3612  CE2 PHE   240      16.803  46.722  46.317  1.00  0.00           C
ATOM   3613  HE2 PHE   240      15.987  47.044  46.949  1.00  0.00           H
ATOM   3614  CD2 PHE   240      17.822  45.924  46.840  1.00  0.00           C
ATOM   3615  HD2 PHE   240      17.704  45.551  47.846  1.00  0.00           H
ATOM   3616  C   PHE   240      21.673  42.917  46.577  1.00  0.00           C
ATOM   3617  O   PHE   240      21.340  41.885  47.150  1.00  0.00           O
ATOM   3618  N   GLY   241      22.898  43.308  46.498  1.00  0.00           N
ATOM   3619  H   GLY   241      23.113  44.090  45.895  1.00  0.00           H
ATOM   3620  CA  GLY   241      24.022  42.540  47.041  1.00  0.00           C
ATOM   3621  HA2 GLY   241      23.657  41.608  47.471  1.00  0.00           H
ATOM   3622  HA3 GLY   241      24.767  42.393  46.261  1.00  0.00           H
ATOM   3623  C   GLY   241      24.794  43.181  48.275  1.00  0.00           C
ATOM   3624  O   GLY   241      25.332  42.394  49.011  1.00  0.00           O
ATOM   3625  N   ASH   242      24.950  44.488  48.447  1.00  0.00           N
ATOM   3626  H   ASH   242      24.452  45.117  47.833  1.00  0.00           H
ATOM   3627  CA  ASH   242      25.903  45.113  49.381  1.00  0.00           C
ATOM   3628  HA  ASH   242      26.841  44.610  49.143  1.00  0.00           H
ATOM   3629  CB  ASH   242      26.007  46.627  49.011  1.00  0.00           C
ATOM   3630  HB2 ASH   242      26.348  46.797  47.990  1.00  0.00           H
ATOM   3631  HB3 ASH   242      25.030  47.080  49.187  1.00  0.00           H
ATOM   3632  CG  ASH   242      26.953  47.470  49.919  1.00  0.00           C
ATOM   3633  OD1 ASH   242      28.007  47.092  50.370  1.00  0.00           O
ATOM   3634  OD2 ASH   242      26.561  48.733  50.258  1.00  0.00           O
ATOM   3635  HD2 ASH   242      25.816  48.975  49.703  1.00  0.00           H
ATOM   3636  C   ASH   242      25.621  44.785  50.852  1.00  0.00           C
ATOM   3637  O   ASH   242      24.596  44.323  51.212  1.00  0.00           O
ATOM   3638  N   ASN   243      26.560  45.174  51.776  1.00  0.00           N
ATOM   3639  H   ASN   243      27.340  45.749  51.491  1.00  0.00           H
ATOM   3640  CA  ASN   243      26.349  45.125  53.233  1.00  0.00           C
ATOM   3641  HA  ASN   243      25.286  45.029  53.453  1.00  0.00           H
ATOM   3642  CB  ASN   243      27.184  43.945  53.856  1.00  0.00           C
ATOM   3643  HB2 ASN   243      28.259  43.996  53.686  1.00  0.00           H
ATOM   3644  HB3 ASN   243      27.186  44.054  54.941  1.00  0.00           H
ATOM   3645  CG  ASN   243      26.626  42.556  53.569  1.00  0.00           C
ATOM   3646  OD1 ASN   243      27.243  41.655  53.057  1.00  0.00           O
ATOM   3647  ND2 ASN   243      25.290  42.410  53.669  1.00  0.00           N
ATOM   3648 HD21 ASN   243      24.860  41.519  53.466  1.00  0.00           H
ATOM   3649 HD22 ASN   243      24.714  43.048  54.199  1.00  0.00           H
ATOM   3650  C   ASN   243      26.640  46.560  53.889  1.00  0.00           C
ATOM   3651  O   ASN   243      27.799  46.939  53.768  1.00  0.00           O
ATOM   3652  N   PRO   244      25.732  47.152  54.678  1.00  0.00           N
ATOM   3653  CD  PRO   244      26.205  48.243  55.556  1.00  0.00           C
ATOM   3654  HD2 PRO   244      26.756  48.993  54.988  1.00  0.00           H
ATOM   3655  HD3 PRO   244      26.728  47.895  56.446  1.00  0.00           H
ATOM   3656  CG  PRO   244      24.991  49.012  56.047  1.00  0.00           C
ATOM   3657  HG2 PRO   244      24.808  49.935  55.495  1.00  0.00           H
ATOM   3658  HG3 PRO   244      25.180  49.413  57.043  1.00  0.00           H
ATOM   3659  CB  PRO   244      23.830  47.974  55.893  1.00  0.00           C
ATOM   3660  HB2 PRO   244      22.906  48.403  55.506  1.00  0.00           H
ATOM   3661  HB3 PRO   244      23.762  47.463  56.853  1.00  0.00           H
ATOM   3662  CA  PRO   244      24.308  46.903  54.856  1.00  0.00           C
ATOM   3663  HA  PRO   244      24.279  45.892  55.262  1.00  0.00           H
ATOM   3664  C   PRO   244      23.492  47.067  53.503  1.00  0.00           C
ATOM   3665  O   PRO   244      24.144  47.358  52.517  1.00  0.00           O
ATOM   3666  N   ARG   245      22.145  46.813  53.341  1.00  0.00           N
ATOM   3667  H   ARG   245      21.644  46.460  54.143  1.00  0.00           H
ATOM   3668  CA  ARG   245      21.366  47.046  52.081  1.00  0.00           C
ATOM   3669  HA  ARG   245      21.690  48.019  51.712  1.00  0.00           H
ATOM   3670  CB  ARG   245      21.735  45.841  51.204  1.00  0.00           C
ATOM   3671  HB2 ARG   245      21.031  46.033  50.395  1.00  0.00           H
ATOM   3672  HB3 ARG   245      22.693  45.889  50.688  1.00  0.00           H
ATOM   3673  CG  ARG   245      21.410  44.428  51.745  1.00  0.00           C
ATOM   3674  HG2 ARG   245      22.209  44.146  52.430  1.00  0.00           H
ATOM   3675  HG3 ARG   245      20.541  44.379  52.400  1.00  0.00           H
ATOM   3676  CD  ARG   245      21.476  43.477  50.574  1.00  0.00           C
ATOM   3677  HD2 ARG   245      20.641  43.769  49.936  1.00  0.00           H
ATOM   3678  HD3 ARG   245      22.384  43.754  50.038  1.00  0.00           H
ATOM   3679  NE  ARG   245      21.405  42.035  50.868  1.00  0.00           N
ATOM   3680  HE  ARG   245      20.508  41.587  50.745  1.00  0.00           H
ATOM   3681  CZ  ARG   245      22.430  41.248  51.108  1.00  0.00           C
ATOM   3682  NH1 ARG   245      22.263  39.969  51.277  1.00  0.00           N
ATOM   3683 HH11 ARG   245      21.301  39.720  51.454  1.00  0.00           H
ATOM   3684 HH12 ARG   245      23.036  39.323  51.347  1.00  0.00           H
ATOM   3685  NH2 ARG   245      23.703  41.603  51.239  1.00  0.00           N
ATOM   3686 HH21 ARG   245      23.995  42.559  51.100  1.00  0.00           H
ATOM   3687 HH22 ARG   245      24.464  40.946  51.342  1.00  0.00           H
ATOM   3688  C   ARG   245      19.822  47.078  52.243  1.00  0.00           C
ATOM   3689  O   ARG   245      19.229  46.547  53.199  1.00  0.00           O
ATOM   3690  N   PRO   246      19.095  47.667  51.293  1.00  0.00           N
ATOM   3691  CD  PRO   246      19.469  48.551  50.196  1.00  0.00           C
ATOM   3692  HD2 PRO   246      19.584  48.122  49.200  1.00  0.00           H
ATOM   3693  HD3 PRO   246      20.376  49.114  50.414  1.00  0.00           H
ATOM   3694  CG  PRO   246      18.296  49.473  50.136  1.00  0.00           C
ATOM   3695  HG2 PRO   246      18.378  49.990  49.180  1.00  0.00           H
ATOM   3696  HG3 PRO   246      18.149  50.097  51.018  1.00  0.00           H
ATOM   3697  CB  PRO   246      17.152  48.433  50.121  1.00  0.00           C
ATOM   3698  HB2 PRO   246      17.169  48.025  49.110  1.00  0.00           H
ATOM   3699  HB3 PRO   246      16.195  48.835  50.453  1.00  0.00           H
ATOM   3700  CA  PRO   246      17.644  47.486  51.233  1.00  0.00           C
ATOM   3701  HA  PRO   246      17.217  47.770  52.196  1.00  0.00           H
ATOM   3702  C   PRO   246      17.252  46.087  50.882  1.00  0.00           C
ATOM   3703  O   PRO   246      18.079  45.337  50.365  1.00  0.00           O
ATOM   3704  N   ASN   247      15.972  45.725  51.103  1.00  0.00           N
ATOM   3705  H   ASN   247      15.266  46.335  51.490  1.00  0.00           H
ATOM   3706  CA  ASN   247      15.441  44.583  50.448  1.00  0.00           C
ATOM   3707  HA  ASN   247      16.260  43.871  50.554  1.00  0.00           H
ATOM   3708  CB  ASN   247      14.290  43.945  51.310  1.00  0.00           C
ATOM   3709  HB2 ASN   247      14.595  43.871  52.354  1.00  0.00           H
ATOM   3710  HB3 ASN   247      13.377  44.541  51.291  1.00  0.00           H
ATOM   3711  CG  ASN   247      13.949  42.493  50.974  1.00  0.00           C
ATOM   3712  OD1 ASN   247      14.519  41.811  50.155  1.00  0.00           O
ATOM   3713  ND2 ASN   247      12.951  41.926  51.537  1.00  0.00           N
ATOM   3714 HD21 ASN   247      12.903  40.941  51.317  1.00  0.00           H
ATOM   3715 HD22 ASN   247      12.506  42.336  52.345  1.00  0.00           H
ATOM   3716  C   ASN   247      15.038  44.850  49.034  1.00  0.00           C
ATOM   3717  O   ASN   247      14.629  45.909  48.579  1.00  0.00           O
ATOM   3718  N   ASP   248      15.183  43.767  48.239  1.00  0.00           N
ATOM   3719  H   ASP   248      15.436  42.863  48.610  1.00  0.00           H
ATOM   3720  CA  ASP   248      15.000  43.652  46.811  1.00  0.00           C
ATOM   3721  HA  ASP   248      15.796  44.248  46.364  1.00  0.00           H
ATOM   3722  CB  ASP   248      15.022  42.209  46.258  1.00  0.00           C
ATOM   3723  HB2 ASP   248      14.027  41.774  46.165  1.00  0.00           H
ATOM   3724  HB3 ASP   248      15.353  42.207  45.219  1.00  0.00           H
ATOM   3725  CG  ASP   248      16.106  41.352  46.871  1.00  0.00           C
ATOM   3726  OD1 ASP   248      17.219  41.843  47.128  1.00  0.00           O
ATOM   3727  OD2 ASP   248      15.800  40.160  47.105  1.00  0.00           O
ATOM   3728  C   ASP   248      13.669  44.301  46.242  1.00  0.00           C
ATOM   3729  O   ASP   248      12.572  44.412  46.946  1.00  0.00           O
ATOM   3730  N   GLY   249      13.692  44.665  44.949  1.00  0.00           N
ATOM   3731  H   GLY   249      14.473  44.319  44.411  1.00  0.00           H
ATOM   3732  CA  GLY   249      12.693  45.594  44.365  1.00  0.00           C
ATOM   3733  HA2 GLY   249      11.684  45.186  44.420  1.00  0.00           H
ATOM   3734  HA3 GLY   249      12.689  46.564  44.863  1.00  0.00           H
ATOM   3735  C   GLY   249      12.994  46.034  42.913  1.00  0.00           C
ATOM   3736  O   GLY   249      13.497  45.241  42.112  1.00  0.00           O
ATOM   3737  N   THR   250      12.756  47.297  42.569  1.00  0.00           N
ATOM   3738  H   THR   250      12.464  47.918  43.311  1.00  0.00           H
ATOM   3739  CA  THR   250      13.143  47.841  41.312  1.00  0.00           C
ATOM   3740  HA  THR   250      12.964  47.130  40.506  1.00  0.00           H
ATOM   3741  CB  THR   250      12.280  49.111  40.866  1.00  0.00           C
ATOM   3742  HB  THR   250      12.342  49.880  41.637  1.00  0.00           H
ATOM   3743  CG2 THR   250      12.652  49.721  39.518  1.00  0.00           C
ATOM   3744 HG21 THR   250      12.046  50.615  39.374  1.00  0.00           H
ATOM   3745 HG22 THR   250      13.680  50.039  39.343  1.00  0.00           H
ATOM   3746 HG23 THR   250      12.333  48.956  38.811  1.00  0.00           H
ATOM   3747  OG1 THR   250      10.991  48.639  40.689  1.00  0.00           O
ATOM   3748  HG1 THR   250      10.800  47.926  41.303  1.00  0.00           H
ATOM   3749  C   THR   250      14.653  48.161  41.207  1.00  0.00           C
ATOM   3750  O   THR   250      15.204  48.775  42.122  1.00  0.00           O
ATOM   3751  N   GLY   251      15.292  47.820  40.128  1.00  0.00           N
ATOM   3752  H   GLY   251      14.831  47.277  39.412  1.00  0.00           H
ATOM   3753  CA  GLY   251      16.763  47.970  39.959  1.00  0.00           C
ATOM   3754  HA2 GLY   251      17.382  47.940  40.855  1.00  0.00           H
ATOM   3755  HA3 GLY   251      17.080  47.065  39.441  1.00  0.00           H
ATOM   3756  C   GLY   251      17.131  49.257  39.060  1.00  0.00           C
ATOM   3757  O   GLY   251      16.385  50.238  38.857  1.00  0.00           O
ATOM   3758  N   SER   252      18.355  49.218  38.507  1.00  0.00           N
ATOM   3759  H   SER   252      18.926  48.401  38.673  1.00  0.00           H
ATOM   3760  CA  SER   252      18.871  50.270  37.682  1.00  0.00           C
ATOM   3761  HA  SER   252      18.144  50.894  37.161  1.00  0.00           H
ATOM   3762  CB  SER   252      19.629  51.199  38.640  1.00  0.00           C
ATOM   3763  HB2 SER   252      18.898  51.689  39.284  1.00  0.00           H
ATOM   3764  HB3 SER   252      20.380  50.641  39.200  1.00  0.00           H
ATOM   3765  OG  SER   252      20.414  52.128  38.025  1.00  0.00           O
ATOM   3766  HG  SER   252      21.113  52.443  38.603  1.00  0.00           H
ATOM   3767  C   SER   252      19.993  49.846  36.653  1.00  0.00           C
ATOM   3768  O   SER   252      20.931  49.231  37.050  1.00  0.00           O
ATOM   3769  N   CYX   253      19.827  50.203  35.338  1.00  0.00           N
ATOM   3770  H   CYX   253      19.021  50.743  35.053  1.00  0.00           H
ATOM   3771  CA  CYX   253      20.824  49.952  34.243  1.00  0.00           C
ATOM   3772  HA  CYX   253      21.174  48.930  34.391  1.00  0.00           H
ATOM   3773  CB  CYX   253      19.980  49.947  32.951  1.00  0.00           C
ATOM   3774  HB2 CYX   253      19.632  50.953  32.713  1.00  0.00           H
ATOM   3775  HB3 CYX   253      20.635  49.586  32.158  1.00  0.00           H
ATOM   3776  SG  CYX   253      18.594  48.833  32.855  1.00  0.00           S
ATOM   3777  C   CYX   253      21.859  51.077  34.225  1.00  0.00           C
ATOM   3778  O   CYX   253      22.657  51.104  33.256  1.00  0.00           O
ATOM   3779  N   GLY   254      21.990  51.869  35.261  1.00  0.00           N
ATOM   3780  H   GLY   254      21.334  51.751  36.020  1.00  0.00           H
ATOM   3781  CA  GLY   254      22.814  53.099  35.223  1.00  0.00           C
ATOM   3782  HA2 GLY   254      23.662  52.938  34.557  1.00  0.00           H
ATOM   3783  HA3 GLY   254      22.184  53.884  34.806  1.00  0.00           H
ATOM   3784  C   GLY   254      23.462  53.459  36.590  1.00  0.00           C
ATOM   3785  O   GLY   254      23.281  52.715  37.550  1.00  0.00           O
ATOM   3786  N   PRO   255      24.354  54.468  36.598  1.00  0.00           N
ATOM   3787  CD  PRO   255      24.652  55.252  35.407  1.00  0.00           C
ATOM   3788  HD2 PRO   255      23.758  55.635  34.914  1.00  0.00           H
ATOM   3789  HD3 PRO   255      25.222  54.705  34.657  1.00  0.00           H
ATOM   3790  CG  PRO   255      25.499  56.401  35.956  1.00  0.00           C
ATOM   3791  HG2 PRO   255      24.882  57.262  36.215  1.00  0.00           H
ATOM   3792  HG3 PRO   255      26.239  56.759  35.240  1.00  0.00           H
ATOM   3793  CB  PRO   255      26.076  55.997  37.288  1.00  0.00           C
ATOM   3794  HB2 PRO   255      26.272  56.871  37.909  1.00  0.00           H
ATOM   3795  HB3 PRO   255      26.943  55.377  37.061  1.00  0.00           H
ATOM   3796  CA  PRO   255      25.015  54.983  37.773  1.00  0.00           C
ATOM   3797  HA  PRO   255      25.474  54.186  38.358  1.00  0.00           H
ATOM   3798  C   PRO   255      24.136  55.743  38.701  1.00  0.00           C
ATOM   3799  O   PRO   255      23.092  56.257  38.249  1.00  0.00           O
ATOM   3800  N   VAL   256      24.493  55.764  40.000  1.00  0.00           N
ATOM   3801  H   VAL   256      25.430  55.437  40.190  1.00  0.00           H
ATOM   3802  CA  VAL   256      23.874  56.491  41.152  1.00  0.00           C
ATOM   3803  HA  VAL   256      22.930  56.947  40.854  1.00  0.00           H
ATOM   3804  CB  VAL   256      23.680  55.598  42.463  1.00  0.00           C
ATOM   3805  HB  VAL   256      24.617  55.302  42.936  1.00  0.00           H
ATOM   3806  CG1 VAL   256      22.847  56.346  43.587  1.00  0.00           C
ATOM   3807 HG11 VAL   256      22.495  55.674  44.369  1.00  0.00           H
ATOM   3808 HG12 VAL   256      23.480  57.152  43.961  1.00  0.00           H
ATOM   3809 HG13 VAL   256      21.979  56.728  43.052  1.00  0.00           H
ATOM   3810  CG2 VAL   256      22.981  54.294  42.185  1.00  0.00           C
ATOM   3811 HG21 VAL   256      22.741  53.744  43.094  1.00  0.00           H
ATOM   3812 HG22 VAL   256      22.077  54.377  41.581  1.00  0.00           H
ATOM   3813 HG23 VAL   256      23.663  53.618  41.670  1.00  0.00           H
ATOM   3814  C   VAL   256      24.817  57.675  41.509  1.00  0.00           C
ATOM   3815  O   VAL   256      25.989  57.412  41.831  1.00  0.00           O
ATOM   3816  N   SER   257      24.330  58.954  41.661  1.00  0.00           N
ATOM   3817  H   SER   257      23.351  59.076  41.445  1.00  0.00           H
ATOM   3818  CA  SER   257      25.192  60.124  41.715  1.00  0.00           C
ATOM   3819  HA  SER   257      25.851  60.214  40.852  1.00  0.00           H
ATOM   3820  CB  SER   257      24.279  61.369  41.730  1.00  0.00           C
ATOM   3821  HB2 SER   257      24.896  62.253  41.573  1.00  0.00           H
ATOM   3822  HB3 SER   257      23.566  61.308  40.907  1.00  0.00           H
ATOM   3823  OG  SER   257      23.578  61.441  42.918  1.00  0.00           O
ATOM   3824  HG  SER   257      22.900  62.110  42.797  1.00  0.00           H
ATOM   3825  C   SER   257      26.061  60.249  42.979  1.00  0.00           C
ATOM   3826  O   SER   257      26.837  61.212  43.003  1.00  0.00           O
ATOM   3827  N   SER   258      25.891  59.445  44.101  1.00  0.00           N
ATOM   3828  H   SER   258      25.156  58.756  44.023  1.00  0.00           H
ATOM   3829  CA  SER   258      26.851  59.528  45.215  1.00  0.00           C
ATOM   3830  HA  SER   258      26.947  60.540  45.607  1.00  0.00           H
ATOM   3831  CB  SER   258      26.235  58.819  46.387  1.00  0.00           C
ATOM   3832  HB2 SER   258      25.350  59.366  46.709  1.00  0.00           H
ATOM   3833  HB3 SER   258      25.914  57.812  46.117  1.00  0.00           H
ATOM   3834  OG  SER   258      27.126  58.758  47.486  1.00  0.00           O
ATOM   3835  HG  SER   258      27.152  57.874  47.857  1.00  0.00           H
ATOM   3836  C   SER   258      28.210  58.880  44.832  1.00  0.00           C
ATOM   3837  O   SER   258      28.178  58.023  43.967  1.00  0.00           O
ATOM   3838  N   ASN   259      29.361  59.287  45.430  1.00  0.00           N
ATOM   3839  H   ASN   259      29.271  59.928  46.206  1.00  0.00           H
ATOM   3840  CA  ASN   259      30.641  58.771  45.104  1.00  0.00           C
ATOM   3841  HA  ASN   259      30.652  58.210  44.170  1.00  0.00           H
ATOM   3842  CB  ASN   259      31.672  59.873  44.919  1.00  0.00           C
ATOM   3843  HB2 ASN   259      31.228  60.765  44.476  1.00  0.00           H
ATOM   3844  HB3 ASN   259      32.013  60.327  45.850  1.00  0.00           H
ATOM   3845  CG  ASN   259      32.852  59.504  44.038  1.00  0.00           C
ATOM   3846  OD1 ASN   259      32.853  58.509  43.378  1.00  0.00           O
ATOM   3847  ND2 ASN   259      33.987  60.151  44.189  1.00  0.00           N
ATOM   3848 HD21 ASN   259      34.618  59.913  43.437  1.00  0.00           H
ATOM   3849 HD22 ASN   259      33.926  60.970  44.776  1.00  0.00           H
ATOM   3850  C   ASN   259      31.126  57.747  46.212  1.00  0.00           C
ATOM   3851  O   ASN   259      30.700  57.862  47.346  1.00  0.00           O
ATOM   3852  N   GLY   260      31.987  56.842  45.852  1.00  0.00           N
ATOM   3853  H   GLY   260      32.338  56.748  44.910  1.00  0.00           H
ATOM   3854  CA  GLY   260      32.598  55.890  46.819  1.00  0.00           C
ATOM   3855  HA2 GLY   260      33.188  56.441  47.552  1.00  0.00           H
ATOM   3856  HA3 GLY   260      31.836  55.301  47.329  1.00  0.00           H
ATOM   3857  C   GLY   260      33.562  54.879  46.216  1.00  0.00           C
ATOM   3858  O   GLY   260      33.237  54.251  45.206  1.00  0.00           O
ATOM   3859  N   ALA   261      34.713  54.650  46.832  1.00  0.00           N
ATOM   3860  H   ALA   261      34.867  55.105  47.720  1.00  0.00           H
ATOM   3861  CA  ALA   261      35.831  53.871  46.124  1.00  0.00           C
ATOM   3862  HA  ALA   261      35.833  53.931  45.036  1.00  0.00           H
ATOM   3863  CB  ALA   261      37.189  54.400  46.577  1.00  0.00           C
ATOM   3864  HB1 ALA   261      37.321  55.385  46.131  1.00  0.00           H
ATOM   3865  HB2 ALA   261      37.294  54.489  47.659  1.00  0.00           H
ATOM   3866  HB3 ALA   261      37.919  53.697  46.175  1.00  0.00           H
ATOM   3867  C   ALA   261      35.594  52.357  46.285  1.00  0.00           C
ATOM   3868  O   ALA   261      36.524  51.521  46.500  1.00  0.00           O
ATOM   3869  N   TYR   262      34.347  51.854  46.282  1.00  0.00           N
ATOM   3870  H   TYR   262      33.627  52.514  46.026  1.00  0.00           H
ATOM   3871  CA  TYR   262      34.086  50.464  46.726  1.00  0.00           C
ATOM   3872  HA  TYR   262      34.909  49.799  46.460  1.00  0.00           H
ATOM   3873  CB  TYR   262      34.098  50.470  48.274  1.00  0.00           C
ATOM   3874  HB2 TYR   262      35.131  50.504  48.622  1.00  0.00           H
ATOM   3875  HB3 TYR   262      33.510  51.315  48.632  1.00  0.00           H
ATOM   3876  CG  TYR   262      33.619  49.158  48.926  1.00  0.00           C
ATOM   3877  CD1 TYR   262      34.549  48.119  49.195  1.00  0.00           C
ATOM   3878  HD1 TYR   262      35.592  48.346  49.033  1.00  0.00           H
ATOM   3879  CE1 TYR   262      34.138  46.828  49.543  1.00  0.00           C
ATOM   3880  HE1 TYR   262      34.866  46.032  49.582  1.00  0.00           H
ATOM   3881  CZ  TYR   262      32.746  46.661  49.814  1.00  0.00           C
ATOM   3882  OH  TYR   262      32.329  45.387  50.102  1.00  0.00           O
ATOM   3883  HH  TYR   262      32.923  44.664  49.885  1.00  0.00           H
ATOM   3884  CE2 TYR   262      31.848  47.771  49.798  1.00  0.00           C
ATOM   3885  HE2 TYR   262      30.856  47.616  50.195  1.00  0.00           H
ATOM   3886  CD2 TYR   262      32.270  49.018  49.287  1.00  0.00           C
ATOM   3887  HD2 TYR   262      31.606  49.821  49.006  1.00  0.00           H
ATOM   3888  C   TYR   262      32.758  49.945  46.160  1.00  0.00           C
ATOM   3889  O   TYR   262      31.754  50.644  46.066  1.00  0.00           O
ATOM   3890  N   GLY   263      32.769  48.664  45.914  1.00  0.00           N
ATOM   3891  H   GLY   263      33.644  48.181  46.053  1.00  0.00           H
ATOM   3892  CA  GLY   263      31.643  47.863  45.421  1.00  0.00           C
ATOM   3893  HA2 GLY   263      30.680  48.172  45.827  1.00  0.00           H
ATOM   3894  HA3 GLY   263      31.614  48.014  44.341  1.00  0.00           H
ATOM   3895  C   GLY   263      31.757  46.341  45.578  1.00  0.00           C
ATOM   3896  O   GLY   263      32.894  45.900  45.539  1.00  0.00           O
ATOM   3897  N   VAL   264      30.725  45.520  45.874  1.00  0.00           N
ATOM   3898  H   VAL   264      29.815  45.955  45.826  1.00  0.00           H
ATOM   3899  CA  VAL   264      30.787  44.061  46.060  1.00  0.00           C
ATOM   3900  HA  VAL   264      31.605  43.868  46.754  1.00  0.00           H
ATOM   3901  CB  VAL   264      29.413  43.627  46.651  1.00  0.00           C
ATOM   3902  HB  VAL   264      29.119  44.278  47.474  1.00  0.00           H
ATOM   3903  CG1 VAL   264      28.263  43.780  45.650  1.00  0.00           C
ATOM   3904 HG11 VAL   264      28.151  44.834  45.394  1.00  0.00           H
ATOM   3905 HG12 VAL   264      28.387  43.093  44.815  1.00  0.00           H
ATOM   3906 HG13 VAL   264      27.375  43.405  46.161  1.00  0.00           H
ATOM   3907  CG2 VAL   264      29.580  42.133  47.113  1.00  0.00           C
ATOM   3908 HG21 VAL   264      29.717  41.422  46.297  1.00  0.00           H
ATOM   3909 HG22 VAL   264      30.469  42.170  47.742  1.00  0.00           H
ATOM   3910 HG23 VAL   264      28.772  41.957  47.823  1.00  0.00           H
ATOM   3911  C   VAL   264      31.199  43.315  44.712  1.00  0.00           C
ATOM   3912  O   VAL   264      30.738  43.674  43.634  1.00  0.00           O
ATOM   3913  N   LYS   265      32.150  42.307  44.706  1.00  0.00           N
ATOM   3914  H   LYS   265      32.485  41.981  45.601  1.00  0.00           H
ATOM   3915  CA  LYS   265      32.441  41.390  43.651  1.00  0.00           C
ATOM   3916  HA  LYS   265      32.748  42.126  42.909  1.00  0.00           H
ATOM   3917  CB  LYS   265      33.616  40.419  44.004  1.00  0.00           C
ATOM   3918  HB2 LYS   265      33.422  39.957  44.972  1.00  0.00           H
ATOM   3919  HB3 LYS   265      33.763  39.628  43.267  1.00  0.00           H
ATOM   3920  CG  LYS   265      34.920  41.176  44.171  1.00  0.00           C
ATOM   3921  HG2 LYS   265      35.272  41.375  43.159  1.00  0.00           H
ATOM   3922  HG3 LYS   265      34.746  42.096  44.728  1.00  0.00           H
ATOM   3923  CD  LYS   265      36.022  40.200  44.817  1.00  0.00           C
ATOM   3924  HD2 LYS   265      35.775  39.155  44.623  1.00  0.00           H
ATOM   3925  HD3 LYS   265      37.005  40.262  44.351  1.00  0.00           H
ATOM   3926  CE  LYS   265      36.070  40.452  46.317  1.00  0.00           C
ATOM   3927  HE2 LYS   265      35.126  40.254  46.824  1.00  0.00           H
ATOM   3928  HE3 LYS   265      36.716  39.766  46.865  1.00  0.00           H
ATOM   3929  NZ  LYS   265      36.473  41.879  46.585  1.00  0.00           N
ATOM   3930  HZ1 LYS   265      35.727  42.526  46.371  1.00  0.00           H
ATOM   3931  HZ2 LYS   265      36.738  42.108  47.532  1.00  0.00           H
ATOM   3932  HZ3 LYS   265      37.277  42.171  46.048  1.00  0.00           H
ATOM   3933  C   LYS   265      31.205  40.636  43.259  1.00  0.00           C
ATOM   3934  O   LYS   265      30.280  40.414  44.078  1.00  0.00           O
ATOM   3935  N   GLY   266      31.107  40.298  42.003  1.00  0.00           N
ATOM   3936  H   GLY   266      31.809  40.497  41.305  1.00  0.00           H
ATOM   3937  CA  GLY   266      30.057  39.387  41.523  1.00  0.00           C
ATOM   3938  HA2 GLY   266      29.882  38.690  42.343  1.00  0.00           H
ATOM   3939  HA3 GLY   266      29.136  39.840  41.159  1.00  0.00           H
ATOM   3940  C   GLY   266      30.555  38.396  40.433  1.00  0.00           C
ATOM   3941  O   GLY   266      31.607  38.646  39.822  1.00  0.00           O
ATOM   3942  N   PHE   267      29.747  37.401  40.217  1.00  0.00           N
ATOM   3943  H   PHE   267      29.003  37.305  40.894  1.00  0.00           H
ATOM   3944  CA  PHE   267      30.092  36.305  39.242  1.00  0.00           C
ATOM   3945  HA  PHE   267      30.838  36.861  38.675  1.00  0.00           H
ATOM   3946  CB  PHE   267      30.750  35.025  39.848  1.00  0.00           C
ATOM   3947  HB2 PHE   267      30.924  34.328  39.029  1.00  0.00           H
ATOM   3948  HB3 PHE   267      31.755  35.303  40.165  1.00  0.00           H
ATOM   3949  CG  PHE   267      29.988  34.258  40.971  1.00  0.00           C
ATOM   3950  CD1 PHE   267      30.386  34.536  42.239  1.00  0.00           C
ATOM   3951  HD1 PHE   267      31.152  35.298  42.254  1.00  0.00           H
ATOM   3952  CE1 PHE   267      29.946  33.768  43.314  1.00  0.00           C
ATOM   3953  HE1 PHE   267      30.214  34.006  44.333  1.00  0.00           H
ATOM   3954  CZ  PHE   267      28.886  32.878  43.048  1.00  0.00           C
ATOM   3955  HZ  PHE   267      28.388  32.433  43.896  1.00  0.00           H
ATOM   3956  CE2 PHE   267      28.389  32.574  41.757  1.00  0.00           C
ATOM   3957  HE2 PHE   267      27.550  31.910  41.609  1.00  0.00           H
ATOM   3958  CD2 PHE   267      29.054  33.264  40.661  1.00  0.00           C
ATOM   3959  HD2 PHE   267      28.651  33.178  39.664  1.00  0.00           H
ATOM   3960  C   PHE   267      28.915  36.006  38.310  1.00  0.00           C
ATOM   3961  O   PHE   267      28.935  35.043  37.557  1.00  0.00           O
ATOM   3962  N   SER   268      27.948  36.900  38.253  1.00  0.00           N
ATOM   3963  H   SER   268      28.126  37.683  38.866  1.00  0.00           H
ATOM   3964  CA  SER   268      26.580  36.546  37.858  1.00  0.00           C
ATOM   3965  HA  SER   268      26.158  35.822  38.556  1.00  0.00           H
ATOM   3966  CB  SER   268      25.703  37.764  37.996  1.00  0.00           C
ATOM   3967  HB2 SER   268      25.919  38.486  37.208  1.00  0.00           H
ATOM   3968  HB3 SER   268      24.656  37.465  37.953  1.00  0.00           H
ATOM   3969  OG  SER   268      25.839  38.416  39.291  1.00  0.00           O
ATOM   3970  HG  SER   268      25.870  37.816  40.041  1.00  0.00           H
ATOM   3971  C   SER   268      26.542  35.981  36.393  1.00  0.00           C
ATOM   3972  O   SER   268      26.739  36.711  35.429  1.00  0.00           O
ATOM   3973  N   PHE   269      26.120  34.702  36.228  1.00  0.00           N
ATOM   3974  H   PHE   269      25.932  34.231  37.100  1.00  0.00           H
ATOM   3975  CA  PHE   269      26.010  33.911  34.928  1.00  0.00           C
ATOM   3976  HA  PHE   269      26.861  34.045  34.260  1.00  0.00           H
ATOM   3977  CB  PHE   269      25.778  32.453  35.162  1.00  0.00           C
ATOM   3978  HB2 PHE   269      24.819  32.325  35.663  1.00  0.00           H
ATOM   3979  HB3 PHE   269      25.656  31.952  34.203  1.00  0.00           H
ATOM   3980  CG  PHE   269      26.813  31.769  35.991  1.00  0.00           C
ATOM   3981  CD1 PHE   269      26.541  31.413  37.301  1.00  0.00           C
ATOM   3982  HD1 PHE   269      25.672  31.692  37.878  1.00  0.00           H
ATOM   3983  CE1 PHE   269      27.539  30.751  38.051  1.00  0.00           C
ATOM   3984  HE1 PHE   269      27.340  30.558  39.095  1.00  0.00           H
ATOM   3985  CZ  PHE   269      28.728  30.415  37.439  1.00  0.00           C
ATOM   3986  HZ  PHE   269      29.493  29.890  37.992  1.00  0.00           H
ATOM   3987  CE2 PHE   269      29.000  30.856  36.127  1.00  0.00           C
ATOM   3988  HE2 PHE   269      29.947  30.661  35.646  1.00  0.00           H
ATOM   3989  CD2 PHE   269      28.021  31.528  35.433  1.00  0.00           C
ATOM   3990  HD2 PHE   269      28.155  31.780  34.391  1.00  0.00           H
ATOM   3991  C   PHE   269      24.769  34.421  34.100  1.00  0.00           C
ATOM   3992  O   PHE   269      23.617  34.519  34.585  1.00  0.00           O
ATOM   3993  N   LYS   270      24.888  34.737  32.788  1.00  0.00           N
ATOM   3994  H   LYS   270      25.825  34.773  32.415  1.00  0.00           H
ATOM   3995  CA  LYS   270      23.850  35.241  31.783  1.00  0.00           C
ATOM   3996  HA  LYS   270      23.092  35.783  32.349  1.00  0.00           H
ATOM   3997  CB  LYS   270      24.657  36.185  30.806  1.00  0.00           C
ATOM   3998  HB2 LYS   270      25.268  36.940  31.301  1.00  0.00           H
ATOM   3999  HB3 LYS   270      25.195  35.640  30.031  1.00  0.00           H
ATOM   4000  CG  LYS   270      23.658  37.057  30.030  1.00  0.00           C
ATOM   4001  HG2 LYS   270      22.976  36.365  29.538  1.00  0.00           H
ATOM   4002  HG3 LYS   270      23.011  37.674  30.655  1.00  0.00           H
ATOM   4003  CD  LYS   270      24.271  38.013  28.959  1.00  0.00           C
ATOM   4004  HD2 LYS   270      24.601  38.850  29.575  1.00  0.00           H
ATOM   4005  HD3 LYS   270      25.107  37.482  28.503  1.00  0.00           H
ATOM   4006  CE  LYS   270      23.246  38.492  27.943  1.00  0.00           C
ATOM   4007  HE2 LYS   270      22.744  37.609  27.548  1.00  0.00           H
ATOM   4008  HE3 LYS   270      22.485  39.056  28.482  1.00  0.00           H
ATOM   4009  NZ  LYS   270      23.889  39.257  26.810  1.00  0.00           N
ATOM   4010  HZ1 LYS   270      23.185  39.698  26.237  1.00  0.00           H
ATOM   4011  HZ2 LYS   270      24.588  39.905  27.142  1.00  0.00           H
ATOM   4012  HZ3 LYS   270      24.376  38.634  26.181  1.00  0.00           H
ATOM   4013  C   LYS   270      23.232  34.022  31.032  1.00  0.00           C
ATOM   4014  O   LYS   270      23.883  33.057  30.668  1.00  0.00           O
ATOM   4015  N   TYR   271      21.949  34.140  30.796  1.00  0.00           N
ATOM   4016  H   TYR   271      21.488  35.019  30.986  1.00  0.00           H
ATOM   4017  CA  TYR   271      21.009  33.127  30.169  1.00  0.00           C
ATOM   4018  HA  TYR   271      21.635  32.492  29.544  1.00  0.00           H
ATOM   4019  CB  TYR   271      20.415  32.090  31.138  1.00  0.00           C
ATOM   4020  HB2 TYR   271      19.950  32.492  32.039  1.00  0.00           H
ATOM   4021  HB3 TYR   271      19.566  31.598  30.664  1.00  0.00           H
ATOM   4022  CG  TYR   271      21.295  30.920  31.590  1.00  0.00           C
ATOM   4023  CD1 TYR   271      22.292  31.251  32.464  1.00  0.00           C
ATOM   4024  HD1 TYR   271      22.511  32.288  32.677  1.00  0.00           H
ATOM   4025  CE1 TYR   271      23.261  30.300  32.934  1.00  0.00           C
ATOM   4026  HE1 TYR   271      23.960  30.530  33.724  1.00  0.00           H
ATOM   4027  CZ  TYR   271      23.190  28.972  32.515  1.00  0.00           C
ATOM   4028  OH  TYR   271      23.996  28.054  33.061  1.00  0.00           O
ATOM   4029  HH  TYR   271      23.770  27.140  32.873  1.00  0.00           H
ATOM   4030  CE2 TYR   271      22.122  28.591  31.583  1.00  0.00           C
ATOM   4031  HE2 TYR   271      22.063  27.548  31.309  1.00  0.00           H
ATOM   4032  CD2 TYR   271      21.228  29.540  31.157  1.00  0.00           C
ATOM   4033  HD2 TYR   271      20.526  29.251  30.389  1.00  0.00           H
ATOM   4034  C   TYR   271      19.942  33.799  29.270  1.00  0.00           C
ATOM   4035  O   TYR   271      18.785  33.896  29.526  1.00  0.00           O
ATOM   4036  N   GLY   272      20.486  34.437  28.270  1.00  0.00           N
ATOM   4037  H   GLY   272      21.491  34.535  28.266  1.00  0.00           H
ATOM   4038  CA  GLY   272      19.641  35.389  27.562  1.00  0.00           C
ATOM   4039  HA2 GLY   272      20.260  35.661  26.707  1.00  0.00           H
ATOM   4040  HA3 GLY   272      18.746  34.968  27.103  1.00  0.00           H
ATOM   4041  C   GLY   272      19.462  36.670  28.318  1.00  0.00           C
ATOM   4042  O   GLY   272      20.393  37.206  28.904  1.00  0.00           O
ATOM   4043  N   ASN   273      18.260  37.212  28.430  1.00  0.00           N
ATOM   4044  H   ASN   273      17.519  36.803  27.879  1.00  0.00           H
ATOM   4045  CA  ASN   273      17.838  38.344  29.345  1.00  0.00           C
ATOM   4046  HA  ASN   273      18.644  39.079  29.363  1.00  0.00           H
ATOM   4047  CB  ASN   273      16.510  38.991  28.920  1.00  0.00           C
ATOM   4048  HB2 ASN   273      15.684  38.369  29.266  1.00  0.00           H
ATOM   4049  HB3 ASN   273      16.266  39.864  29.524  1.00  0.00           H
ATOM   4050  CG  ASN   273      16.303  39.397  27.440  1.00  0.00           C
ATOM   4051  OD1 ASN   273      15.935  38.543  26.633  1.00  0.00           O
ATOM   4052  ND2 ASN   273      16.620  40.588  27.027  1.00  0.00           N
ATOM   4053 HD21 ASN   273      16.597  40.811  26.042  1.00  0.00           H
ATOM   4054 HD22 ASN   273      16.914  41.331  27.644  1.00  0.00           H
ATOM   4055  C   ASN   273      17.770  37.736  30.765  1.00  0.00           C
ATOM   4056  O   ASN   273      17.933  38.465  31.722  1.00  0.00           O
ATOM   4057  N   GLY   274      17.725  36.386  30.981  1.00  0.00           N
ATOM   4058  H   GLY   274      17.717  35.752  30.195  1.00  0.00           H
ATOM   4059  CA  GLY   274      17.734  35.881  32.338  1.00  0.00           C
ATOM   4060  HA2 GLY   274      16.992  36.336  32.995  1.00  0.00           H
ATOM   4061  HA3 GLY   274      17.476  34.823  32.311  1.00  0.00           H
ATOM   4062  C   GLY   274      19.126  35.995  33.039  1.00  0.00           C
ATOM   4063  O   GLY   274      20.084  35.951  32.219  1.00  0.00           O
ATOM   4064  N   VAL   275      19.263  35.956  34.326  1.00  0.00           N
ATOM   4065  H   VAL   275      18.432  36.102  34.881  1.00  0.00           H
ATOM   4066  CA  VAL   275      20.535  35.912  35.032  1.00  0.00           C
ATOM   4067  HA  VAL   275      21.266  35.347  34.455  1.00  0.00           H
ATOM   4068  CB  VAL   275      21.049  37.376  35.058  1.00  0.00           C
ATOM   4069  HB  VAL   275      21.280  37.716  34.048  1.00  0.00           H
ATOM   4070  CG1 VAL   275      20.147  38.369  35.772  1.00  0.00           C
ATOM   4071 HG11 VAL   275      19.108  38.155  35.520  1.00  0.00           H
ATOM   4072 HG12 VAL   275      20.200  38.306  36.858  1.00  0.00           H
ATOM   4073 HG13 VAL   275      20.391  39.420  35.614  1.00  0.00           H
ATOM   4074  CG2 VAL   275      22.354  37.455  35.813  1.00  0.00           C
ATOM   4075 HG21 VAL   275      22.279  37.302  36.890  1.00  0.00           H
ATOM   4076 HG22 VAL   275      22.981  36.676  35.381  1.00  0.00           H
ATOM   4077 HG23 VAL   275      22.727  38.445  35.552  1.00  0.00           H
ATOM   4078  C   VAL   275      20.423  35.279  36.394  1.00  0.00           C
ATOM   4079  O   VAL   275      19.485  35.343  37.181  1.00  0.00           O
ATOM   4080  N   TRP   276      21.494  34.526  36.780  1.00  0.00           N
ATOM   4081  H   TRP   276      22.232  34.485  36.092  1.00  0.00           H
ATOM   4082  CA  TRP   276      21.756  33.997  38.158  1.00  0.00           C
ATOM   4083  HA  TRP   276      20.781  33.768  38.588  1.00  0.00           H
ATOM   4084  CB  TRP   276      22.478  32.667  38.098  1.00  0.00           C
ATOM   4085  HB2 TRP   276      23.145  32.663  37.236  1.00  0.00           H
ATOM   4086  HB3 TRP   276      23.272  32.636  38.845  1.00  0.00           H
ATOM   4087  CG  TRP   276      21.611  31.483  38.085  1.00  0.00           C
ATOM   4088  CD1 TRP   276      21.155  30.762  36.996  1.00  0.00           C
ATOM   4089  HD1 TRP   276      21.340  30.875  35.938  1.00  0.00           H
ATOM   4090  NE1 TRP   276      20.246  29.747  37.431  1.00  0.00           N
ATOM   4091  HE1 TRP   276      19.740  29.176  36.770  1.00  0.00           H
ATOM   4092  CE2 TRP   276      20.145  29.755  38.790  1.00  0.00           C
ATOM   4093  CZ2 TRP   276      19.472  28.869  39.639  1.00  0.00           C
ATOM   4094  HZ2 TRP   276      18.955  27.986  39.294  1.00  0.00           H
ATOM   4095  CH2 TRP   276      19.389  29.239  41.001  1.00  0.00           C
ATOM   4096  HH2 TRP   276      18.948  28.640  41.785  1.00  0.00           H
ATOM   4097  CZ3 TRP   276      20.094  30.388  41.435  1.00  0.00           C
ATOM   4098  HZ3 TRP   276      19.985  30.619  42.485  1.00  0.00           H
ATOM   4099  CE3 TRP   276      20.892  31.144  40.610  1.00  0.00           C
ATOM   4100  HE3 TRP   276      21.507  31.954  40.973  1.00  0.00           H
ATOM   4101  CD2 TRP   276      20.962  30.873  39.229  1.00  0.00           C
ATOM   4102  C   TRP   276      22.574  35.002  38.972  1.00  0.00           C
ATOM   4103  O   TRP   276      23.744  35.307  38.702  1.00  0.00           O
ATOM   4104  N   ILE   277      21.987  35.513  40.134  1.00  0.00           N
ATOM   4105  H   ILE   277      21.106  35.109  40.418  1.00  0.00           H
ATOM   4106  CA  ILE   277      22.697  36.422  41.074  1.00  0.00           C
ATOM   4107  HA  ILE   277      23.516  36.944  40.578  1.00  0.00           H
ATOM   4108  CB  ILE   277      21.775  37.567  41.552  1.00  0.00           C
ATOM   4109  HB  ILE   277      20.931  37.262  42.170  1.00  0.00           H
ATOM   4110  CG2 ILE   277      22.482  38.430  42.468  1.00  0.00           C
ATOM   4111 HG21 ILE   277      23.053  37.954  43.265  1.00  0.00           H
ATOM   4112 HG22 ILE   277      23.200  39.041  41.922  1.00  0.00           H
ATOM   4113 HG23 ILE   277      21.732  39.066  42.938  1.00  0.00           H
ATOM   4114  CG1 ILE   277      21.174  38.256  40.314  1.00  0.00           C
ATOM   4115 HG12 ILE   277      20.893  39.261  40.624  1.00  0.00           H
ATOM   4116 HG13 ILE   277      21.909  38.509  39.549  1.00  0.00           H
ATOM   4117  CD1 ILE   277      19.905  37.631  39.744  1.00  0.00           C
ATOM   4118 HD11 ILE   277      20.052  36.876  38.972  1.00  0.00           H
ATOM   4119 HD12 ILE   277      19.295  37.208  40.542  1.00  0.00           H
ATOM   4120 HD13 ILE   277      19.381  38.530  39.419  1.00  0.00           H
ATOM   4121  C   ILE   277      23.154  35.592  42.324  1.00  0.00           C
ATOM   4122  O   ILE   277      22.361  34.861  42.908  1.00  0.00           O
ATOM   4123  N   GLY   278      24.380  35.723  42.854  1.00  0.00           N
ATOM   4124  H   GLY   278      24.993  36.316  42.312  1.00  0.00           H
ATOM   4125  CA  GLY   278      24.867  35.188  44.155  1.00  0.00           C
ATOM   4126  HA2 GLY   278      24.037  34.627  44.585  1.00  0.00           H
ATOM   4127  HA3 GLY   278      25.717  34.523  44.008  1.00  0.00           H
ATOM   4128  C   GLY   278      25.207  36.283  45.050  1.00  0.00           C
ATOM   4129  O   GLY   278      25.783  37.305  44.589  1.00  0.00           O
ATOM   4130  N   ARG   279      24.958  36.178  46.408  1.00  0.00           N
ATOM   4131  H   ARG   279      24.745  35.264  46.782  1.00  0.00           H
ATOM   4132  CA  ARG   279      25.389  37.218  47.361  1.00  0.00           C
ATOM   4133  HA  ARG   279      26.326  37.680  47.050  1.00  0.00           H
ATOM   4134  CB  ARG   279      24.364  38.344  47.373  1.00  0.00           C
ATOM   4135  HB2 ARG   279      24.669  39.159  48.028  1.00  0.00           H
ATOM   4136  HB3 ARG   279      24.206  38.746  46.372  1.00  0.00           H
ATOM   4137  CG  ARG   279      22.989  37.863  47.858  1.00  0.00           C
ATOM   4138  HG2 ARG   279      22.680  36.975  47.307  1.00  0.00           H
ATOM   4139  HG3 ARG   279      23.128  37.780  48.935  1.00  0.00           H
ATOM   4140  CD  ARG   279      21.793  38.860  47.634  1.00  0.00           C
ATOM   4141  HD2 ARG   279      22.103  39.830  48.024  1.00  0.00           H
ATOM   4142  HD3 ARG   279      21.593  39.041  46.578  1.00  0.00           H
ATOM   4143  NE  ARG   279      20.597  38.426  48.329  1.00  0.00           N
ATOM   4144  HE  ARG   279      20.715  37.653  48.970  1.00  0.00           H
ATOM   4145  CZ  ARG   279      19.434  39.024  48.274  1.00  0.00           C
ATOM   4146  NH1 ARG   279      18.414  38.380  48.829  1.00  0.00           N
ATOM   4147 HH11 ARG   279      18.501  37.467  49.251  1.00  0.00           H
ATOM   4148 HH12 ARG   279      17.518  38.848  48.842  1.00  0.00           H
ATOM   4149  NH2 ARG   279      19.309  40.236  47.785  1.00  0.00           N
ATOM   4150 HH21 ARG   279      20.163  40.670  47.465  1.00  0.00           H
ATOM   4151 HH22 ARG   279      18.458  40.755  47.621  1.00  0.00           H
ATOM   4152  C   ARG   279      25.610  36.650  48.774  1.00  0.00           C
ATOM   4153  O   ARG   279      25.089  35.575  49.044  1.00  0.00           O
ATOM   4154  N   THR   280      26.107  37.415  49.686  1.00  0.00           N
ATOM   4155  H   THR   280      26.281  38.405  49.575  1.00  0.00           H
ATOM   4156  CA  THR   280      26.125  37.163  51.140  1.00  0.00           C
ATOM   4157  HA  THR   280      26.717  36.276  51.370  1.00  0.00           H
ATOM   4158  CB  THR   280      26.865  38.246  51.966  1.00  0.00           C
ATOM   4159  HB  THR   280      26.872  38.153  53.052  1.00  0.00           H
ATOM   4160  CG2 THR   280      28.351  38.318  51.572  1.00  0.00           C
ATOM   4161 HG21 THR   280      28.575  38.217  50.511  1.00  0.00           H
ATOM   4162 HG22 THR   280      28.761  39.278  51.889  1.00  0.00           H
ATOM   4163 HG23 THR   280      28.858  37.511  52.101  1.00  0.00           H
ATOM   4164  OG1 THR   280      26.277  39.516  51.602  1.00  0.00           O
ATOM   4165  HG1 THR   280      26.514  40.217  52.213  1.00  0.00           H
ATOM   4166  C   THR   280      24.750  36.916  51.814  1.00  0.00           C
ATOM   4167  O   THR   280      23.749  37.584  51.474  1.00  0.00           O
ATOM   4168  N   LYS   281      24.590  35.938  52.749  1.00  0.00           N
ATOM   4169  H   LYS   281      25.404  35.411  53.030  1.00  0.00           H
ATOM   4170  CA  LYS   281      23.218  35.576  53.279  1.00  0.00           C
ATOM   4171  HA  LYS   281      22.551  35.418  52.431  1.00  0.00           H
ATOM   4172  CB  LYS   281      23.321  34.252  54.134  1.00  0.00           C
ATOM   4173  HB2 LYS   281      24.099  33.588  53.756  1.00  0.00           H
ATOM   4174  HB3 LYS   281      23.741  34.544  55.097  1.00  0.00           H
ATOM   4175  CG  LYS   281      21.904  33.510  54.220  1.00  0.00           C
ATOM   4176  HG2 LYS   281      21.291  34.286  54.677  1.00  0.00           H
ATOM   4177  HG3 LYS   281      21.628  33.322  53.182  1.00  0.00           H
ATOM   4178  CD  LYS   281      22.090  32.239  55.130  1.00  0.00           C
ATOM   4179  HD2 LYS   281      23.046  31.798  54.846  1.00  0.00           H
ATOM   4180  HD3 LYS   281      22.139  32.591  56.161  1.00  0.00           H
ATOM   4181  CE  LYS   281      20.868  31.324  54.987  1.00  0.00           C
ATOM   4182  HE2 LYS   281      20.641  31.032  53.962  1.00  0.00           H
ATOM   4183  HE3 LYS   281      21.232  30.418  55.472  1.00  0.00           H
ATOM   4184  NZ  LYS   281      19.611  31.716  55.671  1.00  0.00           N
ATOM   4185  HZ1 LYS   281      19.692  31.547  56.664  1.00  0.00           H
ATOM   4186  HZ2 LYS   281      19.481  32.712  55.567  1.00  0.00           H
ATOM   4187  HZ3 LYS   281      18.854  31.096  55.421  1.00  0.00           H
ATOM   4188  C   LYS   281      22.605  36.655  54.210  1.00  0.00           C
ATOM   4189  O   LYS   281      21.391  36.823  54.279  1.00  0.00           O
ATOM   4190  N   SER   282      23.416  37.376  54.941  1.00  0.00           N
ATOM   4191  H   SER   282      24.409  37.245  54.805  1.00  0.00           H
ATOM   4192  CA  SER   282      23.073  38.526  55.836  1.00  0.00           C
ATOM   4193  HA  SER   282      22.145  38.302  56.363  1.00  0.00           H
ATOM   4194  CB  SER   282      24.221  38.643  56.897  1.00  0.00           C
ATOM   4195  HB2 SER   282      24.469  37.657  57.291  1.00  0.00           H
ATOM   4196  HB3 SER   282      25.098  38.956  56.333  1.00  0.00           H
ATOM   4197  OG  SER   282      24.024  39.633  57.844  1.00  0.00           O
ATOM   4198  HG  SER   282      23.165  39.505  58.253  1.00  0.00           H
ATOM   4199  C   SER   282      22.953  39.798  55.019  1.00  0.00           C
ATOM   4200  O   SER   282      23.744  40.095  54.123  1.00  0.00           O
ATOM   4201  N   THR   283      22.059  40.709  55.465  1.00  0.00           N
ATOM   4202  H   THR   283      21.313  40.440  56.090  1.00  0.00           H
ATOM   4203  CA  THR   283      21.979  42.142  55.161  1.00  0.00           C
ATOM   4204  HA  THR   283      22.236  42.439  54.144  1.00  0.00           H
ATOM   4205  CB  THR   283      20.553  42.584  55.406  1.00  0.00           C
ATOM   4206  HB  THR   283      20.510  43.666  55.274  1.00  0.00           H
ATOM   4207  CG2 THR   283      19.504  41.893  54.585  1.00  0.00           C
ATOM   4208 HG21 THR   283      18.510  42.179  54.931  1.00  0.00           H
ATOM   4209 HG22 THR   283      19.608  42.082  53.517  1.00  0.00           H
ATOM   4210 HG23 THR   283      19.556  40.851  54.898  1.00  0.00           H
ATOM   4211  OG1 THR   283      20.130  42.267  56.727  1.00  0.00           O
ATOM   4212  HG1 THR   283      19.272  42.685  56.837  1.00  0.00           H
ATOM   4213  C   THR   283      22.932  42.998  55.987  1.00  0.00           C
ATOM   4214  O   THR   283      23.689  43.785  55.480  1.00  0.00           O
ATOM   4215  N   ASN   284      23.059  42.595  57.188  1.00  0.00           N
ATOM   4216  H   ASN   284      22.302  41.980  57.446  1.00  0.00           H
ATOM   4217  CA  ASN   284      23.871  43.238  58.186  1.00  0.00           C
ATOM   4218  HA  ASN   284      23.683  44.311  58.149  1.00  0.00           H
ATOM   4219  CB  ASN   284      23.271  42.867  59.603  1.00  0.00           C
ATOM   4220  HB2 ASN   284      22.188  42.981  59.543  1.00  0.00           H
ATOM   4221  HB3 ASN   284      23.533  41.822  59.768  1.00  0.00           H
ATOM   4222  CG  ASN   284      23.805  43.741  60.733  1.00  0.00           C
ATOM   4223  OD1 ASN   284      23.522  44.943  60.798  1.00  0.00           O
ATOM   4224  ND2 ASN   284      24.548  43.176  61.653  1.00  0.00           N
ATOM   4225 HD21 ASN   284      24.777  43.628  62.526  1.00  0.00           H
ATOM   4226 HD22 ASN   284      24.608  42.170  61.586  1.00  0.00           H
ATOM   4227  C   ASN   284      25.353  43.039  58.200  1.00  0.00           C
ATOM   4228  O   ASN   284      26.054  43.748  58.907  1.00  0.00           O
ATOM   4229  N   SER   285      25.847  41.984  57.566  1.00  0.00           N
ATOM   4230  H   SER   285      25.140  41.367  57.195  1.00  0.00           H
ATOM   4231  CA  SER   285      27.248  41.538  57.650  1.00  0.00           C
ATOM   4232  HA  SER   285      27.834  42.457  57.632  1.00  0.00           H
ATOM   4233  CB  SER   285      27.544  40.934  59.016  1.00  0.00           C
ATOM   4234  HB2 SER   285      28.623  40.947  59.168  1.00  0.00           H
ATOM   4235  HB3 SER   285      27.136  41.587  59.788  1.00  0.00           H
ATOM   4236  OG  SER   285      27.009  39.659  59.109  1.00  0.00           O
ATOM   4237  HG  SER   285      26.088  39.752  59.366  1.00  0.00           H
ATOM   4238  C   SER   285      27.741  40.769  56.492  1.00  0.00           C
ATOM   4239  O   SER   285      26.969  40.138  55.794  1.00  0.00           O
ATOM   4240  N   ARG   286      29.060  40.588  56.275  1.00  0.00           N
ATOM   4241  H   ARG   286      29.642  41.111  56.914  1.00  0.00           H
ATOM   4242  CA  ARG   286      29.561  39.736  55.178  1.00  0.00           C
ATOM   4243  HA  ARG   286      28.965  39.835  54.270  1.00  0.00           H
ATOM   4244  CB  ARG   286      31.031  40.022  54.750  1.00  0.00           C
ATOM   4245  HB2 ARG   286      31.690  39.595  55.506  1.00  0.00           H
ATOM   4246  HB3 ARG   286      31.165  39.414  53.856  1.00  0.00           H
ATOM   4247  CG  ARG   286      31.206  41.488  54.439  1.00  0.00           C
ATOM   4248  HG2 ARG   286      30.410  41.693  53.724  1.00  0.00           H
ATOM   4249  HG3 ARG   286      31.237  42.117  55.329  1.00  0.00           H
ATOM   4250  CD  ARG   286      32.613  41.681  53.759  1.00  0.00           C
ATOM   4251  HD2 ARG   286      33.395  41.219  54.361  1.00  0.00           H
ATOM   4252  HD3 ARG   286      32.566  41.222  52.771  1.00  0.00           H
ATOM   4253  NE  ARG   286      32.941  43.065  53.559  1.00  0.00           N
ATOM   4254  HE  ARG   286      32.343  43.743  54.010  1.00  0.00           H
ATOM   4255  CZ  ARG   286      34.037  43.565  53.102  1.00  0.00           C
ATOM   4256  NH1 ARG   286      34.218  44.841  53.111  1.00  0.00           N
ATOM   4257 HH11 ARG   286      33.541  45.319  53.688  1.00  0.00           H
ATOM   4258 HH12 ARG   286      35.085  45.243  52.784  1.00  0.00           H
ATOM   4259  NH2 ARG   286      35.026  42.901  52.470  1.00  0.00           N
ATOM   4260 HH21 ARG   286      34.922  41.910  52.307  1.00  0.00           H
ATOM   4261 HH22 ARG   286      35.930  43.302  52.265  1.00  0.00           H
ATOM   4262  C   ARG   286      29.446  38.197  55.474  1.00  0.00           C
ATOM   4263  O   ARG   286      30.427  37.501  55.348  1.00  0.00           O
ATOM   4264  N   SER   287      28.353  37.647  56.026  1.00  0.00           N
ATOM   4265  H   SER   287      27.584  38.292  56.138  1.00  0.00           H
ATOM   4266  CA  SER   287      28.205  36.303  56.620  1.00  0.00           C
ATOM   4267  HA  SER   287      29.170  35.801  56.561  1.00  0.00           H
ATOM   4268  CB  SER   287      27.603  36.511  58.053  1.00  0.00           C
ATOM   4269  HB2 SER   287      26.593  36.919  58.020  1.00  0.00           H
ATOM   4270  HB3 SER   287      27.487  35.494  58.428  1.00  0.00           H
ATOM   4271  OG  SER   287      28.445  37.307  58.765  1.00  0.00           O
ATOM   4272  HG  SER   287      28.118  38.210  58.767  1.00  0.00           H
ATOM   4273  C   SER   287      27.154  35.466  55.830  1.00  0.00           C
ATOM   4274  O   SER   287      26.078  35.974  55.551  1.00  0.00           O
ATOM   4275  N   GLY   288      27.503  34.201  55.533  1.00  0.00           N
ATOM   4276  H   GLY   288      28.382  33.843  55.881  1.00  0.00           H
ATOM   4277  CA  GLY   288      26.748  33.365  54.688  1.00  0.00           C
ATOM   4278  HA2 GLY   288      26.997  32.320  54.874  1.00  0.00           H
ATOM   4279  HA3 GLY   288      25.731  33.355  55.079  1.00  0.00           H
ATOM   4280  C   GLY   288      26.887  33.587  53.137  1.00  0.00           C
ATOM   4281  O   GLY   288      27.630  34.465  52.712  1.00  0.00           O
ATOM   4282  N   PHE   289      26.203  32.733  52.363  1.00  0.00           N
ATOM   4283  H   PHE   289      25.641  32.064  52.867  1.00  0.00           H
ATOM   4284  CA  PHE   289      26.119  32.782  50.940  1.00  0.00           C
ATOM   4285  HA  PHE   289      26.064  33.840  50.683  1.00  0.00           H
ATOM   4286  CB  PHE   289      27.292  32.106  50.138  1.00  0.00           C
ATOM   4287  HB2 PHE   289      28.206  32.298  50.701  1.00  0.00           H
ATOM   4288  HB3 PHE   289      27.204  31.020  50.128  1.00  0.00           H
ATOM   4289  CG  PHE   289      27.523  32.694  48.807  1.00  0.00           C
ATOM   4290  CD1 PHE   289      28.340  33.835  48.543  1.00  0.00           C
ATOM   4291  HD1 PHE   289      28.932  34.276  49.331  1.00  0.00           H
ATOM   4292  CE1 PHE   289      28.382  34.372  47.225  1.00  0.00           C
ATOM   4293  HE1 PHE   289      28.867  35.317  47.036  1.00  0.00           H
ATOM   4294  CZ  PHE   289      27.624  33.749  46.156  1.00  0.00           C
ATOM   4295  HZ  PHE   289      27.780  34.184  45.180  1.00  0.00           H
ATOM   4296  CE2 PHE   289      26.891  32.598  46.428  1.00  0.00           C
ATOM   4297  HE2 PHE   289      26.291  32.100  45.681  1.00  0.00           H
ATOM   4298  CD2 PHE   289      26.783  32.153  47.697  1.00  0.00           C
ATOM   4299  HD2 PHE   289      26.058  31.363  47.820  1.00  0.00           H
ATOM   4300  C   PHE   289      24.811  32.321  50.435  1.00  0.00           C
ATOM   4301  O   PHE   289      24.352  31.259  50.922  1.00  0.00           O
ATOM   4302  N   GLU   290      24.225  32.905  49.363  1.00  0.00           N
ATOM   4303  H   GLU   290      24.478  33.863  49.169  1.00  0.00           H
ATOM   4304  CA  GLU   290      22.904  32.512  48.849  1.00  0.00           C
ATOM   4305  HA  GLU   290      22.676  31.447  48.896  1.00  0.00           H
ATOM   4306  CB  GLU   290      21.699  33.135  49.643  1.00  0.00           C
ATOM   4307  HB2 GLU   290      20.784  32.722  49.217  1.00  0.00           H
ATOM   4308  HB3 GLU   290      21.703  32.732  50.656  1.00  0.00           H
ATOM   4309  CG  GLU   290      21.613  34.625  49.761  1.00  0.00           C
ATOM   4310  HG2 GLU   290      22.370  34.942  50.478  1.00  0.00           H
ATOM   4311  HG3 GLU   290      21.901  35.040  48.796  1.00  0.00           H
ATOM   4312  CD  GLU   290      20.216  35.045  50.296  1.00  0.00           C
ATOM   4313  OE1 GLU   290      19.501  35.904  49.708  1.00  0.00           O
ATOM   4314  OE2 GLU   290      19.769  34.387  51.251  1.00  0.00           O
ATOM   4315  C   GLU   290      22.902  32.770  47.331  1.00  0.00           C
ATOM   4316  O   GLU   290      23.677  33.577  46.913  1.00  0.00           O
ATOM   4317  N   MET   291      22.027  32.093  46.562  1.00  0.00           N
ATOM   4318  H   MET   291      21.415  31.394  46.957  1.00  0.00           H
ATOM   4319  CA  MET   291      21.842  32.214  45.090  1.00  0.00           C
ATOM   4320  HA  MET   291      22.398  33.075  44.718  1.00  0.00           H
ATOM   4321  CB  MET   291      22.421  30.968  44.393  1.00  0.00           C
ATOM   4322  HB2 MET   291      22.058  30.050  44.853  1.00  0.00           H
ATOM   4323  HB3 MET   291      21.984  30.921  43.396  1.00  0.00           H
ATOM   4324  CG  MET   291      23.985  31.011  44.400  1.00  0.00           C
ATOM   4325  HG2 MET   291      24.355  31.031  45.425  1.00  0.00           H
ATOM   4326  HG3 MET   291      24.353  30.074  43.984  1.00  0.00           H
ATOM   4327  SD  MET   291      24.755  32.178  43.360  1.00  0.00           S
ATOM   4328  CE  MET   291      24.485  31.608  41.646  1.00  0.00           C
ATOM   4329  HE1 MET   291      24.765  32.257  40.817  1.00  0.00           H
ATOM   4330  HE2 MET   291      25.041  30.675  41.573  1.00  0.00           H
ATOM   4331  HE3 MET   291      23.473  31.288  41.399  1.00  0.00           H
ATOM   4332  C   MET   291      20.311  32.497  44.805  1.00  0.00           C
ATOM   4333  O   MET   291      19.420  31.888  45.491  1.00  0.00           O
ATOM   4334  N   ILE   292      20.000  33.287  43.796  1.00  0.00           N
ATOM   4335  H   ILE   292      20.676  33.874  43.327  1.00  0.00           H
ATOM   4336  CA  ILE   292      18.647  33.788  43.435  1.00  0.00           C
ATOM   4337  HA  ILE   292      17.844  33.137  43.779  1.00  0.00           H
ATOM   4338  CB  ILE   292      18.417  35.205  44.068  1.00  0.00           C
ATOM   4339  HB  ILE   292      19.123  35.856  43.554  1.00  0.00           H
ATOM   4340  CG2 ILE   292      16.991  35.714  43.918  1.00  0.00           C
ATOM   4341 HG21 ILE   292      17.024  36.792  44.073  1.00  0.00           H
ATOM   4342 HG22 ILE   292      16.590  35.594  42.911  1.00  0.00           H
ATOM   4343 HG23 ILE   292      16.300  35.290  44.646  1.00  0.00           H
ATOM   4344  CG1 ILE   292      18.850  35.378  45.560  1.00  0.00           C
ATOM   4345 HG12 ILE   292      18.311  36.162  46.090  1.00  0.00           H
ATOM   4346 HG13 ILE   292      18.777  34.414  46.064  1.00  0.00           H
ATOM   4347  CD1 ILE   292      20.295  35.829  45.753  1.00  0.00           C
ATOM   4348 HD11 ILE   292      20.645  35.797  46.785  1.00  0.00           H
ATOM   4349 HD12 ILE   292      21.049  35.406  45.088  1.00  0.00           H
ATOM   4350 HD13 ILE   292      20.279  36.918  45.708  1.00  0.00           H
ATOM   4351  C   ILE   292      18.649  33.817  41.902  1.00  0.00           C
ATOM   4352  O   ILE   292      19.645  34.272  41.355  1.00  0.00           O
ATOM   4353  N   TRP   293      17.604  33.353  41.293  1.00  0.00           N
ATOM   4354  H   TRP   293      16.985  32.820  41.889  1.00  0.00           H
ATOM   4355  CA  TRP   293      17.373  33.355  39.848  1.00  0.00           C
ATOM   4356  HA  TRP   293      18.313  33.393  39.298  1.00  0.00           H
ATOM   4357  CB  TRP   293      16.789  31.939  39.453  1.00  0.00           C
ATOM   4358  HB2 TRP   293      17.603  31.214  39.473  1.00  0.00           H
ATOM   4359  HB3 TRP   293      16.012  31.546  40.108  1.00  0.00           H
ATOM   4360  CG  TRP   293      16.252  31.929  38.040  1.00  0.00           C
ATOM   4361  CD1 TRP   293      14.929  31.722  37.778  1.00  0.00           C
ATOM   4362  HD1 TRP   293      14.120  31.532  38.467  1.00  0.00           H
ATOM   4363  NE1 TRP   293      14.793  31.617  36.440  1.00  0.00           N
ATOM   4364  HE1 TRP   293      13.939  31.346  35.973  1.00  0.00           H
ATOM   4365  CE2 TRP   293      15.895  31.982  35.712  1.00  0.00           C
ATOM   4366  CZ2 TRP   293      16.244  31.963  34.312  1.00  0.00           C
ATOM   4367  HZ2 TRP   293      15.529  31.696  33.548  1.00  0.00           H
ATOM   4368  CH2 TRP   293      17.535  32.269  33.955  1.00  0.00           C
ATOM   4369  HH2 TRP   293      17.857  32.112  32.936  1.00  0.00           H
ATOM   4370  CZ3 TRP   293      18.510  32.482  34.914  1.00  0.00           C
ATOM   4371  HZ3 TRP   293      19.546  32.639  34.657  1.00  0.00           H
ATOM   4372  CE3 TRP   293      18.179  32.496  36.292  1.00  0.00           C
ATOM   4373  HE3 TRP   293      18.980  32.685  36.990  1.00  0.00           H
ATOM   4374  CD2 TRP   293      16.878  32.214  36.760  1.00  0.00           C
ATOM   4375  C   TRP   293      16.362  34.436  39.418  1.00  0.00           C
ATOM   4376  O   TRP   293      15.213  34.541  39.964  1.00  0.00           O
ATOM   4377  N   ASP   294      16.780  35.223  38.429  1.00  0.00           N
ATOM   4378  H   ASP   294      17.642  34.996  37.955  1.00  0.00           H
ATOM   4379  CA  ASP   294      16.003  36.385  37.899  1.00  0.00           C
ATOM   4380  HA  ASP   294      15.061  36.273  38.436  1.00  0.00           H
ATOM   4381  CB  ASP   294      16.643  37.701  38.359  1.00  0.00           C
ATOM   4382  HB2 ASP   294      16.767  37.632  39.439  1.00  0.00           H
ATOM   4383  HB3 ASP   294      17.606  37.837  37.866  1.00  0.00           H
ATOM   4384  CG  ASP   294      15.844  38.908  38.093  1.00  0.00           C
ATOM   4385  OD1 ASP   294      14.675  38.809  37.666  1.00  0.00           O
ATOM   4386  OD2 ASP   294      16.323  39.951  38.478  1.00  0.00           O
ATOM   4387  C   ASP   294      15.717  36.349  36.370  1.00  0.00           C
ATOM   4388  O   ASP   294      16.541  36.893  35.644  1.00  0.00           O
ATOM   4389  N   PRO   295      14.530  35.968  35.915  1.00  0.00           N
ATOM   4390  CD  PRO   295      13.567  35.140  36.602  1.00  0.00           C
ATOM   4391  HD2 PRO   295      12.876  35.712  37.223  1.00  0.00           H
ATOM   4392  HD3 PRO   295      14.075  34.442  37.267  1.00  0.00           H
ATOM   4393  CG  PRO   295      12.706  34.524  35.528  1.00  0.00           C
ATOM   4394  HG2 PRO   295      11.718  34.364  35.961  1.00  0.00           H
ATOM   4395  HG3 PRO   295      13.075  33.550  35.208  1.00  0.00           H
ATOM   4396  CB  PRO   295      12.742  35.576  34.455  1.00  0.00           C
ATOM   4397  HB2 PRO   295      11.960  36.311  34.653  1.00  0.00           H
ATOM   4398  HB3 PRO   295      12.668  35.143  33.458  1.00  0.00           H
ATOM   4399  CA  PRO   295      14.120  36.112  34.553  1.00  0.00           C
ATOM   4400  HA  PRO   295      14.784  35.560  33.888  1.00  0.00           H
ATOM   4401  C   PRO   295      14.135  37.596  34.099  1.00  0.00           C
ATOM   4402  O   PRO   295      13.701  38.482  34.856  1.00  0.00           O
ATOM   4403  N   ASN   296      14.653  37.817  32.889  1.00  0.00           N
ATOM   4404  H   ASN   296      14.829  36.995  32.330  1.00  0.00           H
ATOM   4405  CA  ASN   296      14.864  39.153  32.376  1.00  0.00           C
ATOM   4406  HA  ASN   296      15.429  39.054  31.449  1.00  0.00           H
ATOM   4407  CB  ASN   296      13.570  39.849  32.000  1.00  0.00           C
ATOM   4408  HB2 ASN   296      13.019  40.191  32.876  1.00  0.00           H
ATOM   4409  HB3 ASN   296      13.704  40.751  31.402  1.00  0.00           H
ATOM   4410  CG  ASN   296      12.698  38.895  31.243  1.00  0.00           C
ATOM   4411  OD1 ASN   296      13.028  38.190  30.358  1.00  0.00           O
ATOM   4412  ND2 ASN   296      11.455  38.951  31.639  1.00  0.00           N
ATOM   4413 HD21 ASN   296      10.739  38.422  31.161  1.00  0.00           H
ATOM   4414 HD22 ASN   296      11.240  39.543  32.428  1.00  0.00           H
ATOM   4415  C   ASN   296      15.796  40.047  33.190  1.00  0.00           C
ATOM   4416  O   ASN   296      15.904  41.259  32.917  1.00  0.00           O
ATOM   4417  N   GLY   297      16.438  39.635  34.249  1.00  0.00           N
ATOM   4418  H   GLY   297      16.359  38.651  34.463  1.00  0.00           H
ATOM   4419  CA  GLY   297      17.306  40.446  35.129  1.00  0.00           C
ATOM   4420  HA2 GLY   297      16.774  41.343  35.447  1.00  0.00           H
ATOM   4421  HA3 GLY   297      17.572  39.900  36.036  1.00  0.00           H
ATOM   4422  C   GLY   297      18.610  41.030  34.552  1.00  0.00           C
ATOM   4423  O   GLY   297      19.314  41.690  35.303  1.00  0.00           O
ATOM   4424  N   TRP   298      19.064  40.664  33.328  1.00  0.00           N
ATOM   4425  H   TRP   298      18.600  39.913  32.837  1.00  0.00           H
ATOM   4426  CA  TRP   298      20.170  41.376  32.722  1.00  0.00           C
ATOM   4427  HA  TRP   298      20.944  41.680  33.427  1.00  0.00           H
ATOM   4428  CB  TRP   298      20.717  40.571  31.568  1.00  0.00           C
ATOM   4429  HB2 TRP   298      20.767  39.508  31.806  1.00  0.00           H
ATOM   4430  HB3 TRP   298      20.090  40.725  30.691  1.00  0.00           H
ATOM   4431  CG  TRP   298      22.151  40.877  31.181  1.00  0.00           C
ATOM   4432  CD1 TRP   298      22.471  41.762  30.160  1.00  0.00           C
ATOM   4433  HD1 TRP   298      21.863  42.222  29.396  1.00  0.00           H
ATOM   4434  NE1 TRP   298      23.847  41.806  30.044  1.00  0.00           N
ATOM   4435  HE1 TRP   298      24.328  42.186  29.241  1.00  0.00           H
ATOM   4436  CE2 TRP   298      24.450  41.022  30.984  1.00  0.00           C
ATOM   4437  CZ2 TRP   298      25.776  40.739  31.203  1.00  0.00           C
ATOM   4438  HZ2 TRP   298      26.540  41.280  30.666  1.00  0.00           H
ATOM   4439  CH2 TRP   298      26.086  39.875  32.238  1.00  0.00           C
ATOM   4440  HH2 TRP   298      27.131  39.753  32.479  1.00  0.00           H
ATOM   4441  CZ3 TRP   298      25.097  39.265  33.039  1.00  0.00           C
ATOM   4442  HZ3 TRP   298      25.282  38.626  33.890  1.00  0.00           H
ATOM   4443  CE3 TRP   298      23.777  39.569  32.737  1.00  0.00           C
ATOM   4444  HE3 TRP   298      23.024  39.008  33.270  1.00  0.00           H
ATOM   4445  CD2 TRP   298      23.389  40.510  31.783  1.00  0.00           C
ATOM   4446  C   TRP   298      19.668  42.732  32.259  1.00  0.00           C
ATOM   4447  O   TRP   298      20.488  43.649  32.402  1.00  0.00           O
ATOM   4448  N   THR   299      18.505  42.887  31.584  1.00  0.00           N
ATOM   4449  H   THR   299      17.997  42.038  31.378  1.00  0.00           H
ATOM   4450  CA  THR   299      18.047  44.060  30.820  1.00  0.00           C
ATOM   4451  HA  THR   299      18.801  44.846  30.772  1.00  0.00           H
ATOM   4452  CB  THR   299      17.537  43.674  29.408  1.00  0.00           C
ATOM   4453  HB  THR   299      17.039  44.513  28.922  1.00  0.00           H
ATOM   4454  CG2 THR   299      18.743  43.135  28.555  1.00  0.00           C
ATOM   4455 HG21 THR   299      18.447  43.218  27.508  1.00  0.00           H
ATOM   4456 HG22 THR   299      19.658  43.715  28.675  1.00  0.00           H
ATOM   4457 HG23 THR   299      18.921  42.112  28.884  1.00  0.00           H
ATOM   4458  OG1 THR   299      16.667  42.636  29.413  1.00  0.00           O
ATOM   4459  HG1 THR   299      15.885  42.940  28.947  1.00  0.00           H
ATOM   4460  C   THR   299      16.784  44.764  31.435  1.00  0.00           C
ATOM   4461  O   THR   299      16.653  45.944  31.114  1.00  0.00           O
ATOM   4462  N   GLU   300      16.146  44.139  32.403  1.00  0.00           N
ATOM   4463  H   GLU   300      16.435  43.260  32.808  1.00  0.00           H
ATOM   4464  CA  GLU   300      14.985  44.731  33.059  1.00  0.00           C
ATOM   4465  HA  GLU   300      14.677  45.621  32.509  1.00  0.00           H
ATOM   4466  CB  GLU   300      13.864  43.671  32.922  1.00  0.00           C
ATOM   4467  HB2 GLU   300      13.755  43.529  31.846  1.00  0.00           H
ATOM   4468  HB3 GLU   300      14.070  42.796  33.538  1.00  0.00           H
ATOM   4469  CG  GLU   300      12.426  44.090  33.445  1.00  0.00           C
ATOM   4470  HG2 GLU   300      11.753  43.233  33.434  1.00  0.00           H
ATOM   4471  HG3 GLU   300      12.534  44.252  34.517  1.00  0.00           H
ATOM   4472  CD  GLU   300      11.926  45.422  32.854  1.00  0.00           C
ATOM   4473  OE1 GLU   300      12.249  46.476  33.497  1.00  0.00           O
ATOM   4474  OE2 GLU   300      11.183  45.555  31.848  1.00  0.00           O
ATOM   4475  C   GLU   300      15.197  45.205  34.520  1.00  0.00           C
ATOM   4476  O   GLU   300      15.863  44.471  35.259  1.00  0.00           O
ATOM   4477  N   THR   301      14.582  46.278  34.861  1.00  0.00           N
ATOM   4478  H   THR   301      13.865  46.692  34.284  1.00  0.00           H
ATOM   4479  CA  THR   301      14.730  46.733  36.279  1.00  0.00           C
ATOM   4480  HA  THR   301      15.644  46.363  36.744  1.00  0.00           H
ATOM   4481  CB  THR   301      14.776  48.286  36.298  1.00  0.00           C
ATOM   4482  HB  THR   301      14.760  48.612  37.338  1.00  0.00           H
ATOM   4483  CG2 THR   301      16.056  48.793  35.696  1.00  0.00           C
ATOM   4484 HG21 THR   301      16.116  48.714  34.610  1.00  0.00           H
ATOM   4485 HG22 THR   301      16.171  49.817  36.050  1.00  0.00           H
ATOM   4486 HG23 THR   301      16.934  48.362  36.177  1.00  0.00           H
ATOM   4487  OG1 THR   301      13.659  48.772  35.661  1.00  0.00           O
ATOM   4488  HG1 THR   301      13.220  49.455  36.173  1.00  0.00           H
ATOM   4489  C   THR   301      13.541  46.305  37.189  1.00  0.00           C
ATOM   4490  O   THR   301      13.812  46.291  38.402  1.00  0.00           O
ATOM   4491  N   ASP   302      12.353  46.056  36.727  1.00  0.00           N
ATOM   4492  H   ASP   302      12.253  46.209  35.734  1.00  0.00           H
ATOM   4493  CA  ASP   302      11.105  45.783  37.404  1.00  0.00           C
ATOM   4494  HA  ASP   302      10.953  46.751  37.881  1.00  0.00           H
ATOM   4495  CB  ASP   302       9.921  45.781  36.517  1.00  0.00           C
ATOM   4496  HB2 ASP   302       9.984  44.867  35.928  1.00  0.00           H
ATOM   4497  HB3 ASP   302       8.985  45.686  37.067  1.00  0.00           H
ATOM   4498  CG  ASP   302       9.757  47.084  35.709  1.00  0.00           C
ATOM   4499  OD1 ASP   302      10.644  47.959  35.641  1.00  0.00           O
ATOM   4500  OD2 ASP   302       8.762  47.215  34.922  1.00  0.00           O
ATOM   4501  C   ASP   302      11.158  44.784  38.560  1.00  0.00           C
ATOM   4502  O   ASP   302      11.748  43.689  38.491  1.00  0.00           O
ATOM   4503  N   SER   303      10.598  45.125  39.722  1.00  0.00           N
ATOM   4504  H   SER   303      10.106  46.007  39.763  1.00  0.00           H
ATOM   4505  CA  SER   303      10.485  44.267  40.919  1.00  0.00           C
ATOM   4506  HA  SER   303      11.450  44.189  41.420  1.00  0.00           H
ATOM   4507  CB  SER   303       9.527  45.048  41.833  1.00  0.00           C
ATOM   4508  HB2 SER   303       8.551  45.173  41.363  1.00  0.00           H
ATOM   4509  HB3 SER   303       9.420  44.656  42.845  1.00  0.00           H
ATOM   4510  OG  SER   303       9.956  46.367  42.024  1.00  0.00           O
ATOM   4511  HG  SER   303       9.525  46.691  42.819  1.00  0.00           H
ATOM   4512  C   SER   303       9.954  42.874  40.692  1.00  0.00           C
ATOM   4513  O   SER   303       8.749  42.518  40.913  1.00  0.00           O
ATOM   4514  N   SER   304      10.873  41.933  40.318  1.00  0.00           N
ATOM   4515  H   SER   304      11.753  42.342  40.039  1.00  0.00           H
ATOM   4516  CA  SER   304      10.646  40.479  40.338  1.00  0.00           C
ATOM   4517  HA  SER   304       9.983  40.408  41.199  1.00  0.00           H
ATOM   4518  CB  SER   304       9.857  40.122  39.095  1.00  0.00           C
ATOM   4519  HB2 SER   304       8.808  40.421  39.091  1.00  0.00           H
ATOM   4520  HB3 SER   304      10.424  40.435  38.219  1.00  0.00           H
ATOM   4521  OG  SER   304       9.745  38.679  39.036  1.00  0.00           O
ATOM   4522  HG  SER   304      10.579  38.382  38.665  1.00  0.00           H
ATOM   4523  C   SER   304      11.957  39.780  40.526  1.00  0.00           C
ATOM   4524  O   SER   304      12.964  40.159  39.969  1.00  0.00           O
ATOM   4525  N   PHE   305      11.952  38.592  41.274  1.00  0.00           N
ATOM   4526  H   PHE   305      11.122  38.306  41.773  1.00  0.00           H
ATOM   4527  CA  PHE   305      12.896  37.441  40.994  1.00  0.00           C
ATOM   4528  HA  PHE   305      13.279  37.712  40.011  1.00  0.00           H
ATOM   4529  CB  PHE   305      14.084  37.423  41.974  1.00  0.00           C
ATOM   4530  HB2 PHE   305      14.809  36.740  41.531  1.00  0.00           H
ATOM   4531  HB3 PHE   305      14.509  38.425  42.019  1.00  0.00           H
ATOM   4532  CG  PHE   305      13.861  36.945  43.391  1.00  0.00           C
ATOM   4533  CD1 PHE   305      13.480  37.797  44.455  1.00  0.00           C
ATOM   4534  HD1 PHE   305      13.367  38.849  44.241  1.00  0.00           H
ATOM   4535  CE1 PHE   305      13.274  37.374  45.769  1.00  0.00           C
ATOM   4536  HE1 PHE   305      13.032  38.015  46.605  1.00  0.00           H
ATOM   4537  CZ  PHE   305      13.133  35.970  45.974  1.00  0.00           C
ATOM   4538  HZ  PHE   305      12.817  35.482  46.885  1.00  0.00           H
ATOM   4539  CE2 PHE   305      13.523  35.091  44.903  1.00  0.00           C
ATOM   4540  HE2 PHE   305      13.390  34.034  45.081  1.00  0.00           H
ATOM   4541  CD2 PHE   305      13.979  35.580  43.690  1.00  0.00           C
ATOM   4542  HD2 PHE   305      14.099  34.845  42.909  1.00  0.00           H
ATOM   4543  C   PHE   305      12.041  36.152  40.957  1.00  0.00           C
ATOM   4544  O   PHE   305      10.883  36.233  41.345  1.00  0.00           O
ATOM   4545  N   SER   306      12.480  34.966  40.500  1.00  0.00           N
ATOM   4546  H   SER   306      13.443  34.941  40.194  1.00  0.00           H
ATOM   4547  CA  SER   306      11.693  33.709  40.489  1.00  0.00           C
ATOM   4548  HA  SER   306      10.629  33.942  40.535  1.00  0.00           H
ATOM   4549  CB  SER   306      11.793  32.965  39.216  1.00  0.00           C
ATOM   4550  HB2 SER   306      11.254  33.576  38.492  1.00  0.00           H
ATOM   4551  HB3 SER   306      12.845  32.952  38.935  1.00  0.00           H
ATOM   4552  OG  SER   306      11.219  31.690  39.086  1.00  0.00           O
ATOM   4553  HG  SER   306      11.342  31.489  38.155  1.00  0.00           H
ATOM   4554  C   SER   306      11.873  32.857  41.720  1.00  0.00           C
ATOM   4555  O   SER   306      10.947  32.474  42.423  1.00  0.00           O
ATOM   4556  N   VAL   307      13.096  32.311  41.891  1.00  0.00           N
ATOM   4557  H   VAL   307      13.852  32.701  41.348  1.00  0.00           H
ATOM   4558  CA  VAL   307      13.356  31.138  42.863  1.00  0.00           C
ATOM   4559  HA  VAL   307      12.544  31.227  43.585  1.00  0.00           H
ATOM   4560  CB  VAL   307      13.075  29.813  42.153  1.00  0.00           C
ATOM   4561  HB  VAL   307      12.025  29.844  41.861  1.00  0.00           H
ATOM   4562  CG1 VAL   307      14.031  29.464  40.957  1.00  0.00           C
ATOM   4563 HG11 VAL   307      13.832  28.502  40.483  1.00  0.00           H
ATOM   4564 HG12 VAL   307      13.945  30.249  40.206  1.00  0.00           H
ATOM   4565 HG13 VAL   307      15.019  29.387  41.410  1.00  0.00           H
ATOM   4566  CG2 VAL   307      13.055  28.580  43.156  1.00  0.00           C
ATOM   4567 HG21 VAL   307      13.895  28.426  43.834  1.00  0.00           H
ATOM   4568 HG22 VAL   307      12.155  28.624  43.768  1.00  0.00           H
ATOM   4569 HG23 VAL   307      12.990  27.640  42.606  1.00  0.00           H
ATOM   4570  C   VAL   307      14.700  31.237  43.576  1.00  0.00           C
ATOM   4571  O   VAL   307      15.618  31.794  42.988  1.00  0.00           O
ATOM   4572  N   LYS   308      14.875  30.749  44.802  1.00  0.00           N
ATOM   4573  H   LYS   308      14.152  30.283  45.331  1.00  0.00           H
ATOM   4574  CA  LYS   308      16.159  31.014  45.453  1.00  0.00           C
ATOM   4575  HA  LYS   308      16.961  31.208  44.740  1.00  0.00           H
ATOM   4576  CB  LYS   308      16.074  32.314  46.301  1.00  0.00           C
ATOM   4577  HB2 LYS   308      17.119  32.564  46.486  1.00  0.00           H
ATOM   4578  HB3 LYS   308      15.676  33.121  45.686  1.00  0.00           H
ATOM   4579  CG  LYS   308      15.371  32.178  47.623  1.00  0.00           C
ATOM   4580  HG2 LYS   308      14.305  32.014  47.465  1.00  0.00           H
ATOM   4581  HG3 LYS   308      15.714  31.283  48.142  1.00  0.00           H
ATOM   4582  CD  LYS   308      15.475  33.439  48.440  1.00  0.00           C
ATOM   4583  HD2 LYS   308      15.426  34.435  48.000  1.00  0.00           H
ATOM   4584  HD3 LYS   308      14.707  33.471  49.213  1.00  0.00           H
ATOM   4585  CE  LYS   308      16.818  33.404  49.126  1.00  0.00           C
ATOM   4586  HE2 LYS   308      16.791  32.467  49.682  1.00  0.00           H
ATOM   4587  HE3 LYS   308      17.650  33.248  48.439  1.00  0.00           H
ATOM   4588  NZ  LYS   308      17.030  34.482  50.165  1.00  0.00           N
ATOM   4589  HZ1 LYS   308      16.344  35.224  50.154  1.00  0.00           H
ATOM   4590  HZ2 LYS   308      16.950  34.129  51.108  1.00  0.00           H
ATOM   4591  HZ3 LYS   308      17.949  34.877  50.028  1.00  0.00           H
ATOM   4592  C   LYS   308      16.634  29.732  46.174  1.00  0.00           C
ATOM   4593  O   LYS   308      15.803  28.841  46.373  1.00  0.00           O
ATOM   4594  N   GLN   309      17.802  29.886  46.813  1.00  0.00           N
ATOM   4595  H   GLN   309      18.409  30.681  46.670  1.00  0.00           H
ATOM   4596  CA  GLN   309      18.507  28.722  47.387  1.00  0.00           C
ATOM   4597  HA  GLN   309      17.747  28.086  47.841  1.00  0.00           H
ATOM   4598  CB  GLN   309      19.251  27.879  46.291  1.00  0.00           C
ATOM   4599  HB2 GLN   309      18.694  27.804  45.358  1.00  0.00           H
ATOM   4600  HB3 GLN   309      20.099  28.447  45.910  1.00  0.00           H
ATOM   4601  CG  GLN   309      19.740  26.495  46.791  1.00  0.00           C
ATOM   4602  HG2 GLN   309      20.532  26.667  47.520  1.00  0.00           H
ATOM   4603  HG3 GLN   309      18.982  25.861  47.250  1.00  0.00           H
ATOM   4604  CD  GLN   309      20.369  25.571  45.708  1.00  0.00           C
ATOM   4605  OE1 GLN   309      20.234  25.737  44.518  1.00  0.00           O
ATOM   4606  NE2 GLN   309      21.082  24.531  46.103  1.00  0.00           N
ATOM   4607 HE21 GLN   309      21.032  24.270  47.078  1.00  0.00           H
ATOM   4608 HE22 GLN   309      21.489  23.911  45.416  1.00  0.00           H
ATOM   4609  C   GLN   309      19.571  29.070  48.514  1.00  0.00           C
ATOM   4610  O   GLN   309      20.463  29.874  48.259  1.00  0.00           O
ATOM   4611  N   ASP   310      19.586  28.460  49.687  1.00  0.00           N
ATOM   4612  H   ASP   310      18.887  27.856  50.097  1.00  0.00           H
ATOM   4613  CA  ASP   310      20.676  28.738  50.594  1.00  0.00           C
ATOM   4614  HA  ASP   310      20.824  29.809  50.452  1.00  0.00           H
ATOM   4615  CB  ASP   310      20.330  28.580  52.083  1.00  0.00           C
ATOM   4616  HB2 ASP   310      20.122  27.517  52.206  1.00  0.00           H
ATOM   4617  HB3 ASP   310      21.248  28.694  52.659  1.00  0.00           H
ATOM   4618  CG  ASP   310      19.176  29.409  52.786  1.00  0.00           C
ATOM   4619  OD1 ASP   310      18.697  30.365  52.165  1.00  0.00           O
ATOM   4620  OD2 ASP   310      18.738  28.972  53.843  1.00  0.00           O
ATOM   4621  C   ASP   310      21.941  27.927  50.219  1.00  0.00           C
ATOM   4622  O   ASP   310      21.779  26.771  49.821  1.00  0.00           O
ATOM   4623  N   ILE   311      23.149  28.464  50.393  1.00  0.00           N
ATOM   4624  H   ILE   311      23.191  29.420  50.717  1.00  0.00           H
ATOM   4625  CA  ILE   311      24.406  27.974  49.886  1.00  0.00           C
ATOM   4626  HA  ILE   311      24.160  26.997  49.470  1.00  0.00           H
ATOM   4627  CB  ILE   311      24.837  28.746  48.586  1.00  0.00           C
ATOM   4628  HB  ILE   311      25.017  29.784  48.866  1.00  0.00           H
ATOM   4629  CG2 ILE   311      26.091  28.171  47.929  1.00  0.00           C
ATOM   4630 HG21 ILE   311      26.944  28.210  48.605  1.00  0.00           H
ATOM   4631 HG22 ILE   311      25.842  27.122  47.768  1.00  0.00           H
ATOM   4632 HG23 ILE   311      26.372  28.750  47.048  1.00  0.00           H
ATOM   4633  CG1 ILE   311      23.794  28.748  47.406  1.00  0.00           C
ATOM   4634 HG12 ILE   311      22.865  29.285  47.603  1.00  0.00           H
ATOM   4635 HG13 ILE   311      24.207  29.296  46.559  1.00  0.00           H
ATOM   4636  CD1 ILE   311      23.408  27.253  46.943  1.00  0.00           C
ATOM   4637 HD11 ILE   311      23.086  26.752  47.856  1.00  0.00           H
ATOM   4638 HD12 ILE   311      22.498  27.403  46.364  1.00  0.00           H
ATOM   4639 HD13 ILE   311      24.156  26.681  46.394  1.00  0.00           H
ATOM   4640  C   ILE   311      25.573  27.730  50.892  1.00  0.00           C
ATOM   4641  O   ILE   311      26.078  26.603  50.942  1.00  0.00           O
ATOM   4642  N   VAL   312      25.862  28.725  51.724  1.00  0.00           N
ATOM   4643  H   VAL   312      25.437  29.632  51.593  1.00  0.00           H
ATOM   4644  CA  VAL   312      26.760  28.716  52.922  1.00  0.00           C
ATOM   4645  HA  VAL   312      26.993  27.694  53.221  1.00  0.00           H
ATOM   4646  CB  VAL   312      28.099  29.515  52.569  1.00  0.00           C
ATOM   4647  HB  VAL   312      27.882  30.413  51.990  1.00  0.00           H
ATOM   4648  CG1 VAL   312      28.732  29.810  53.936  1.00  0.00           C
ATOM   4649 HG11 VAL   312      28.191  30.689  54.285  1.00  0.00           H
ATOM   4650 HG12 VAL   312      28.755  28.888  54.518  1.00  0.00           H
ATOM   4651 HG13 VAL   312      29.734  30.217  53.795  1.00  0.00           H
ATOM   4652  CG2 VAL   312      29.091  28.705  51.708  1.00  0.00           C
ATOM   4653 HG21 VAL   312      30.011  29.285  51.791  1.00  0.00           H
ATOM   4654 HG22 VAL   312      29.318  27.774  52.227  1.00  0.00           H
ATOM   4655 HG23 VAL   312      28.746  28.574  50.682  1.00  0.00           H
ATOM   4656  C   VAL   312      25.963  29.362  54.023  1.00  0.00           C
ATOM   4657  O   VAL   312      25.436  30.399  53.826  1.00  0.00           O
ATOM   4658  N   ALA   313      25.929  28.764  55.230  1.00  0.00           N
ATOM   4659  H   ALA   313      26.460  27.912  55.345  1.00  0.00           H
ATOM   4660  CA  ALA   313      25.008  29.110  56.357  1.00  0.00           C
ATOM   4661  HA  ALA   313      24.044  29.506  56.039  1.00  0.00           H
ATOM   4662  CB  ALA   313      24.784  27.845  57.216  1.00  0.00           C
ATOM   4663  HB1 ALA   313      25.742  27.592  57.668  1.00  0.00           H
ATOM   4664  HB2 ALA   313      24.144  28.079  58.067  1.00  0.00           H
ATOM   4665  HB3 ALA   313      24.301  27.064  56.628  1.00  0.00           H
ATOM   4666  C   ALA   313      25.566  30.294  57.233  1.00  0.00           C
ATOM   4667  O   ALA   313      26.776  30.411  57.294  1.00  0.00           O
ATOM   4668  N   ILE   314      24.747  31.069  57.911  1.00  0.00           N
ATOM   4669  H   ILE   314      23.776  30.829  57.768  1.00  0.00           H
ATOM   4670  CA  ILE   314      25.012  32.366  58.550  1.00  0.00           C
ATOM   4671  HA  ILE   314      25.285  33.110  57.802  1.00  0.00           H
ATOM   4672  CB  ILE   314      23.653  32.867  59.145  1.00  0.00           C
ATOM   4673  HB  ILE   314      22.909  32.794  58.352  1.00  0.00           H
ATOM   4674  CG2 ILE   314      23.167  32.056  60.310  1.00  0.00           C
ATOM   4675 HG21 ILE   314      22.178  32.316  60.685  1.00  0.00           H
ATOM   4676 HG22 ILE   314      23.122  31.000  60.041  1.00  0.00           H
ATOM   4677 HG23 ILE   314      23.925  32.105  61.092  1.00  0.00           H
ATOM   4678  CG1 ILE   314      23.487  34.335  59.489  1.00  0.00           C
ATOM   4679 HG12 ILE   314      22.455  34.511  59.793  1.00  0.00           H
ATOM   4680 HG13 ILE   314      24.130  34.558  60.341  1.00  0.00           H
ATOM   4681  CD1 ILE   314      23.672  35.316  58.378  1.00  0.00           C
ATOM   4682 HD11 ILE   314      23.879  36.313  58.766  1.00  0.00           H
ATOM   4683 HD12 ILE   314      24.595  35.156  57.820  1.00  0.00           H
ATOM   4684 HD13 ILE   314      22.755  35.248  57.795  1.00  0.00           H
ATOM   4685  C   ILE   314      26.113  32.351  59.648  1.00  0.00           C
ATOM   4686  O   ILE   314      26.498  33.432  60.049  1.00  0.00           O
ATOM   4687  N   THR   315      26.648  31.207  59.953  1.00  0.00           N
ATOM   4688  H   THR   315      26.345  30.320  59.576  1.00  0.00           H
ATOM   4689  CA  THR   315      27.672  31.112  60.907  1.00  0.00           C
ATOM   4690  HA  THR   315      27.357  31.690  61.775  1.00  0.00           H
ATOM   4691  CB  THR   315      27.839  29.616  61.433  1.00  0.00           C
ATOM   4692  HB  THR   315      28.788  29.566  61.968  1.00  0.00           H
ATOM   4693  CG2 THR   315      26.737  29.162  62.415  1.00  0.00           C
ATOM   4694 HG21 THR   315      26.871  28.092  62.569  1.00  0.00           H
ATOM   4695 HG22 THR   315      26.774  29.632  63.398  1.00  0.00           H
ATOM   4696 HG23 THR   315      25.764  29.467  62.031  1.00  0.00           H
ATOM   4697  OG1 THR   315      27.861  28.741  60.262  1.00  0.00           O
ATOM   4698  HG1 THR   315      28.531  28.983  59.617  1.00  0.00           H
ATOM   4699  C   THR   315      29.049  31.685  60.369  1.00  0.00           C
ATOM   4700  O   THR   315      29.921  32.025  61.157  1.00  0.00           O
ATOM   4701  N   ASP   316      29.245  31.831  59.095  1.00  0.00           N
ATOM   4702  H   ASP   316      28.497  31.579  58.464  1.00  0.00           H
ATOM   4703  CA  ASP   316      30.618  31.943  58.551  1.00  0.00           C
ATOM   4704  HA  ASP   316      31.386  31.975  59.324  1.00  0.00           H
ATOM   4705  CB  ASP   316      31.050  30.638  57.783  1.00  0.00           C
ATOM   4706  HB2 ASP   316      30.482  30.351  56.898  1.00  0.00           H
ATOM   4707  HB3 ASP   316      32.054  30.716  57.362  1.00  0.00           H
ATOM   4708  CG  ASP   316      31.118  29.506  58.865  1.00  0.00           C
ATOM   4709  OD1 ASP   316      30.299  28.590  58.894  1.00  0.00           O
ATOM   4710  OD2 ASP   316      31.734  29.715  59.912  1.00  0.00           O
ATOM   4711  C   ASP   316      30.856  33.224  57.695  1.00  0.00           C
ATOM   4712  O   ASP   316      30.091  33.500  56.757  1.00  0.00           O
ATOM   4713  N   TRP   317      31.855  33.993  58.146  1.00  0.00           N
ATOM   4714  H   TRP   317      32.525  33.655  58.822  1.00  0.00           H
ATOM   4715  CA  TRP   317      32.106  35.253  57.457  1.00  0.00           C
ATOM   4716  HA  TRP   317      31.188  35.686  57.059  1.00  0.00           H
ATOM   4717  CB  TRP   317      32.717  36.354  58.472  1.00  0.00           C
ATOM   4718  HB2 TRP   317      31.938  36.324  59.234  1.00  0.00           H
ATOM   4719  HB3 TRP   317      33.601  36.052  59.034  1.00  0.00           H
ATOM   4720  CG  TRP   317      32.859  37.745  58.136  1.00  0.00           C
ATOM   4721  CD1 TRP   317      31.925  38.743  58.326  1.00  0.00           C
ATOM   4722  HD1 TRP   317      30.998  38.564  58.849  1.00  0.00           H
ATOM   4723  NE1 TRP   317      32.402  39.935  57.846  1.00  0.00           N
ATOM   4724  HE1 TRP   317      31.825  40.740  57.648  1.00  0.00           H
ATOM   4725  CE2 TRP   317      33.668  39.785  57.302  1.00  0.00           C
ATOM   4726  CZ2 TRP   317      34.553  40.764  56.815  1.00  0.00           C
ATOM   4727  HZ2 TRP   317      34.174  41.774  56.769  1.00  0.00           H
ATOM   4728  CH2 TRP   317      35.884  40.377  56.543  1.00  0.00           C
ATOM   4729  HH2 TRP   317      36.581  41.192  56.409  1.00  0.00           H
ATOM   4730  CZ3 TRP   317      36.254  38.995  56.658  1.00  0.00           C
ATOM   4731  HZ3 TRP   317      37.255  38.671  56.413  1.00  0.00           H
ATOM   4732  CE3 TRP   317      35.306  38.023  57.104  1.00  0.00           C
ATOM   4733  HE3 TRP   317      35.506  36.972  57.256  1.00  0.00           H
ATOM   4734  CD2 TRP   317      33.990  38.393  57.450  1.00  0.00           C
ATOM   4735  C   TRP   317      33.066  35.029  56.279  1.00  0.00           C
ATOM   4736  O   TRP   317      33.981  34.188  56.247  1.00  0.00           O
ATOM   4737  N   SER   318      32.745  35.817  55.240  1.00  0.00           N
ATOM   4738  H   SER   318      32.075  36.573  55.269  1.00  0.00           H
ATOM   4739  CA  SER   318      33.306  35.505  53.962  1.00  0.00           C
ATOM   4740  HA  SER   318      33.720  34.497  53.993  1.00  0.00           H
ATOM   4741  CB  SER   318      32.188  35.356  52.965  1.00  0.00           C
ATOM   4742  HB2 SER   318      31.555  34.573  53.380  1.00  0.00           H
ATOM   4743  HB3 SER   318      31.654  36.286  52.769  1.00  0.00           H
ATOM   4744  OG  SER   318      32.509  34.839  51.665  1.00  0.00           O
ATOM   4745  HG  SER   318      32.924  33.985  51.807  1.00  0.00           H
ATOM   4746  C   SER   318      34.362  36.485  53.480  1.00  0.00           C
ATOM   4747  O   SER   318      34.244  37.635  53.839  1.00  0.00           O
ATOM   4748  N   GLY   319      35.331  36.053  52.624  1.00  0.00           N
ATOM   4749  H   GLY   319      35.396  35.109  52.270  1.00  0.00           H
ATOM   4750  CA  GLY   319      36.251  36.949  51.837  1.00  0.00           C
ATOM   4751  HA2 GLY   319      36.300  37.892  52.382  1.00  0.00           H
ATOM   4752  HA3 GLY   319      37.225  36.461  51.791  1.00  0.00           H
ATOM   4753  C   GLY   319      35.709  36.961  50.361  1.00  0.00           C
ATOM   4754  O   GLY   319      34.572  37.257  50.006  1.00  0.00           O
ATOM   4755  N   TYR   320      36.675  36.638  49.479  1.00  0.00           N
ATOM   4756  H   TYR   320      37.605  36.398  49.789  1.00  0.00           H
ATOM   4757  CA  TYR   320      36.502  36.523  48.049  1.00  0.00           C
ATOM   4758  HA  TYR   320      36.146  37.499  47.720  1.00  0.00           H
ATOM   4759  CB  TYR   320      37.878  36.210  47.373  1.00  0.00           C
ATOM   4760  HB2 TYR   320      38.336  35.458  48.014  1.00  0.00           H
ATOM   4761  HB3 TYR   320      37.649  35.891  46.357  1.00  0.00           H
ATOM   4762  CG  TYR   320      38.764  37.378  47.199  1.00  0.00           C
ATOM   4763  CD1 TYR   320      39.821  37.652  48.051  1.00  0.00           C
ATOM   4764  HD1 TYR   320      40.051  37.021  48.896  1.00  0.00           H
ATOM   4765  CE1 TYR   320      40.548  38.808  47.933  1.00  0.00           C
ATOM   4766  HE1 TYR   320      41.367  39.005  48.610  1.00  0.00           H
ATOM   4767  CZ  TYR   320      40.332  39.692  46.859  1.00  0.00           C
ATOM   4768  OH  TYR   320      41.022  40.865  46.851  1.00  0.00           O
ATOM   4769  HH  TYR   320      40.876  41.321  46.020  1.00  0.00           H
ATOM   4770  CE2 TYR   320      39.369  39.350  45.942  1.00  0.00           C
ATOM   4771  HE2 TYR   320      39.316  39.866  44.995  1.00  0.00           H
ATOM   4772  CD2 TYR   320      38.601  38.163  46.078  1.00  0.00           C
ATOM   4773  HD2 TYR   320      37.824  37.900  45.375  1.00  0.00           H
ATOM   4774  C   TYR   320      35.552  35.425  47.573  1.00  0.00           C
ATOM   4775  O   TYR   320      35.371  34.373  48.161  1.00  0.00           O
ATOM   4776  N   SER   321      35.087  35.602  46.340  1.00  0.00           N
ATOM   4777  H   SER   321      35.439  36.384  45.807  1.00  0.00           H
ATOM   4778  CA  SER   321      34.343  34.588  45.634  1.00  0.00           C
ATOM   4779  HA  SER   321      34.853  33.637  45.781  1.00  0.00           H
ATOM   4780  CB  SER   321      32.895  34.429  46.153  1.00  0.00           C
ATOM   4781  HB2 SER   321      32.369  33.775  45.459  1.00  0.00           H
ATOM   4782  HB3 SER   321      32.878  33.982  47.147  1.00  0.00           H
ATOM   4783  OG  SER   321      32.160  35.638  46.254  1.00  0.00           O
ATOM   4784  HG  SER   321      32.279  36.081  47.097  1.00  0.00           H
ATOM   4785  C   SER   321      34.430  34.753  44.098  1.00  0.00           C
ATOM   4786  O   SER   321      34.632  35.885  43.605  1.00  0.00           O
ATOM   4787  N   GLY   322      34.122  33.708  43.295  1.00  0.00           N
ATOM   4788  H   GLY   322      33.905  32.807  43.696  1.00  0.00           H
ATOM   4789  CA  GLY   322      34.103  33.797  41.838  1.00  0.00           C
ATOM   4790  HA2 GLY   322      33.351  34.539  41.572  1.00  0.00           H
ATOM   4791  HA3 GLY   322      35.052  34.188  41.471  1.00  0.00           H
ATOM   4792  C   GLY   322      33.763  32.545  41.037  1.00  0.00           C
ATOM   4793  O   GLY   322      33.512  31.486  41.672  1.00  0.00           O
ATOM   4794  N   SER   323      33.422  32.758  39.721  1.00  0.00           N
ATOM   4795  H   SER   323      33.735  33.611  39.281  1.00  0.00           H
ATOM   4796  CA  SER   323      32.985  31.606  38.890  1.00  0.00           C
ATOM   4797  HA  SER   323      32.343  30.943  39.471  1.00  0.00           H
ATOM   4798  CB  SER   323      32.325  32.068  37.661  1.00  0.00           C
ATOM   4799  HB2 SER   323      32.118  31.275  36.943  1.00  0.00           H
ATOM   4800  HB3 SER   323      31.351  32.408  38.013  1.00  0.00           H
ATOM   4801  OG  SER   323      32.953  33.129  37.041  1.00  0.00           O
ATOM   4802  HG  SER   323      33.141  32.950  36.116  1.00  0.00           H
ATOM   4803  C   SER   323      34.191  30.737  38.416  1.00  0.00           C
ATOM   4804  O   SER   323      35.247  31.320  38.084  1.00  0.00           O
ATOM   4805  N   PHE   324      34.051  29.412  38.242  1.00  0.00           N
ATOM   4806  H   PHE   324      33.123  29.032  38.358  1.00  0.00           H
ATOM   4807  CA  PHE   324      34.822  28.582  37.312  1.00  0.00           C
ATOM   4808  HA  PHE   324      35.289  29.178  36.528  1.00  0.00           H
ATOM   4809  CB  PHE   324      35.840  27.705  38.001  1.00  0.00           C
ATOM   4810  HB2 PHE   324      36.365  27.036  37.319  1.00  0.00           H
ATOM   4811  HB3 PHE   324      36.633  28.367  38.346  1.00  0.00           H
ATOM   4812  CG  PHE   324      35.362  26.806  39.184  1.00  0.00           C
ATOM   4813  CD1 PHE   324      34.926  27.346  40.382  1.00  0.00           C
ATOM   4814  HD1 PHE   324      34.933  28.401  40.613  1.00  0.00           H
ATOM   4815  CE1 PHE   324      34.495  26.455  41.383  1.00  0.00           C
ATOM   4816  HE1 PHE   324      34.377  26.812  42.396  1.00  0.00           H
ATOM   4817  CZ  PHE   324      34.548  25.033  41.220  1.00  0.00           C
ATOM   4818  HZ  PHE   324      34.285  24.431  42.078  1.00  0.00           H
ATOM   4819  CE2 PHE   324      34.994  24.516  40.026  1.00  0.00           C
ATOM   4820  HE2 PHE   324      35.169  23.455  39.925  1.00  0.00           H
ATOM   4821  CD2 PHE   324      35.277  25.365  39.005  1.00  0.00           C
ATOM   4822  HD2 PHE   324      35.233  24.849  38.058  1.00  0.00           H
ATOM   4823  C   PHE   324      33.750  27.801  36.464  1.00  0.00           C
ATOM   4824  O   PHE   324      32.523  28.052  36.564  1.00  0.00           O
ATOM   4825  N   VAL   325      34.267  26.821  35.669  1.00  0.00           N
ATOM   4826  H   VAL   325      35.276  26.808  35.631  1.00  0.00           H
ATOM   4827  CA  VAL   325      33.538  25.847  34.842  1.00  0.00           C
ATOM   4828  HA  VAL   325      32.642  25.639  35.427  1.00  0.00           H
ATOM   4829  CB  VAL   325      33.051  26.358  33.435  1.00  0.00           C
ATOM   4830  HB  VAL   325      32.416  25.632  32.927  1.00  0.00           H
ATOM   4831  CG1 VAL   325      32.235  27.669  33.561  1.00  0.00           C
ATOM   4832 HG11 VAL   325      31.804  27.811  32.569  1.00  0.00           H
ATOM   4833 HG12 VAL   325      31.404  27.403  34.214  1.00  0.00           H
ATOM   4834 HG13 VAL   325      32.828  28.470  34.002  1.00  0.00           H
ATOM   4835  CG2 VAL   325      34.257  26.716  32.563  1.00  0.00           C
ATOM   4836 HG21 VAL   325      34.648  25.712  32.396  1.00  0.00           H
ATOM   4837 HG22 VAL   325      33.881  27.204  31.664  1.00  0.00           H
ATOM   4838 HG23 VAL   325      35.019  27.294  33.086  1.00  0.00           H
ATOM   4839  C   VAL   325      34.251  24.536  34.666  1.00  0.00           C
ATOM   4840  O   VAL   325      35.498  24.556  34.578  1.00  0.00           O
ATOM   4841  N   GLN   326      33.429  23.468  34.488  1.00  0.00           N
ATOM   4842  H   GLN   326      32.426  23.587  34.489  1.00  0.00           H
ATOM   4843  CA  GLN   326      33.929  22.066  34.433  1.00  0.00           C
ATOM   4844  HA  GLN   326      34.995  21.983  34.646  1.00  0.00           H
ATOM   4845  CB  GLN   326      33.270  21.345  35.634  1.00  0.00           C
ATOM   4846  HB2 GLN   326      33.718  21.554  36.606  1.00  0.00           H
ATOM   4847  HB3 GLN   326      32.211  21.601  35.679  1.00  0.00           H
ATOM   4848  CG  GLN   326      33.560  19.833  35.599  1.00  0.00           C
ATOM   4849  HG2 GLN   326      33.719  19.383  34.620  1.00  0.00           H
ATOM   4850  HG3 GLN   326      34.526  19.693  36.084  1.00  0.00           H
ATOM   4851  CD  GLN   326      32.664  18.811  36.419  1.00  0.00           C
ATOM   4852  OE1 GLN   326      31.496  19.013  36.631  1.00  0.00           O
ATOM   4853  NE2 GLN   326      33.129  17.661  36.788  1.00  0.00           N
ATOM   4854 HE21 GLN   326      34.128  17.508  36.763  1.00  0.00           H
ATOM   4855 HE22 GLN   326      32.569  16.963  37.256  1.00  0.00           H
ATOM   4856  C   GLN   326      33.816  21.428  33.043  1.00  0.00           C
ATOM   4857  O   GLN   326      32.803  21.486  32.351  1.00  0.00           O
ATOM   4858  N   HID   327      34.939  20.859  32.546  1.00  0.00           N
ATOM   4859  H   HID   327      35.775  20.799  33.109  1.00  0.00           H
ATOM   4860  CA  HID   327      35.190  20.570  31.132  1.00  0.00           C
ATOM   4861  HA  HID   327      34.930  21.456  30.553  1.00  0.00           H
ATOM   4862  CB  HID   327      36.652  20.394  30.862  1.00  0.00           C
ATOM   4863  HB2 HID   327      37.092  19.653  31.531  1.00  0.00           H
ATOM   4864  HB3 HID   327      36.747  20.066  29.827  1.00  0.00           H
ATOM   4865  CG  HID   327      37.491  21.716  31.044  1.00  0.00           C
ATOM   4866  ND1 HID   327      37.991  22.199  32.268  1.00  0.00           N
ATOM   4867  HD1 HID   327      37.951  21.738  33.165  1.00  0.00           H
ATOM   4868  CE1 HID   327      38.396  23.465  32.085  1.00  0.00           C
ATOM   4869  HE1 HID   327      38.943  24.009  32.842  1.00  0.00           H
ATOM   4870  NE2 HID   327      38.170  23.878  30.879  1.00  0.00           N
ATOM   4871  CD2 HID   327      37.659  22.716  30.185  1.00  0.00           C
ATOM   4872  HD2 HID   327      37.432  22.668  29.130  1.00  0.00           H
ATOM   4873  C   HID   327      34.244  19.417  30.678  1.00  0.00           C
ATOM   4874  O   HID   327      34.236  18.342  31.239  1.00  0.00           O
ATOM   4875  N   PRO   328      33.576  19.584  29.522  1.00  0.00           N
ATOM   4876  CD  PRO   328      33.521  20.889  28.778  1.00  0.00           C
ATOM   4877  HD2 PRO   328      34.393  21.187  28.197  1.00  0.00           H
ATOM   4878  HD3 PRO   328      33.273  21.725  29.432  1.00  0.00           H
ATOM   4879  CG  PRO   328      32.401  20.766  27.824  1.00  0.00           C
ATOM   4880  HG2 PRO   328      32.449  21.288  26.868  1.00  0.00           H
ATOM   4881  HG3 PRO   328      31.460  21.040  28.301  1.00  0.00           H
ATOM   4882  CB  PRO   328      32.319  19.251  27.557  1.00  0.00           C
ATOM   4883  HB2 PRO   328      33.093  19.135  26.799  1.00  0.00           H
ATOM   4884  HB3 PRO   328      31.285  18.985  27.342  1.00  0.00           H
ATOM   4885  CA  PRO   328      32.751  18.527  28.880  1.00  0.00           C
ATOM   4886  HA  PRO   328      31.937  18.221  29.537  1.00  0.00           H
ATOM   4887  C   PRO   328      33.672  17.266  28.538  1.00  0.00           C
ATOM   4888  O   PRO   328      33.159  16.156  28.556  1.00  0.00           O
ATOM   4889  N   GLU   329      34.981  17.410  28.489  1.00  0.00           N
ATOM   4890  H   GLU   329      35.435  18.312  28.486  1.00  0.00           H
ATOM   4891  CA  GLU   329      35.848  16.240  28.347  1.00  0.00           C
ATOM   4892  HA  GLU   329      35.436  15.639  27.535  1.00  0.00           H
ATOM   4893  CB  GLU   329      37.323  16.608  28.069  1.00  0.00           C
ATOM   4894  HB2 GLU   329      37.759  17.104  28.937  1.00  0.00           H
ATOM   4895  HB3 GLU   329      37.745  15.616  27.914  1.00  0.00           H
ATOM   4896  CG  GLU   329      37.621  17.548  26.910  1.00  0.00           C
ATOM   4897  HG2 GLU   329      37.333  18.545  27.243  1.00  0.00           H
ATOM   4898  HG3 GLU   329      38.709  17.616  26.884  1.00  0.00           H
ATOM   4899  CD  GLU   329      37.095  17.244  25.523  1.00  0.00           C
ATOM   4900  OE1 GLU   329      36.363  16.297  25.258  1.00  0.00           O
ATOM   4901  OE2 GLU   329      37.135  18.192  24.678  1.00  0.00           O
ATOM   4902  C   GLU   329      35.842  15.287  29.581  1.00  0.00           C
ATOM   4903  O   GLU   329      36.520  14.324  29.575  1.00  0.00           O
ATOM   4904  N   LEU   330      35.173  15.689  30.651  1.00  0.00           N
ATOM   4905  H   LEU   330      34.590  16.513  30.613  1.00  0.00           H
ATOM   4906  CA  LEU   330      35.114  15.034  31.934  1.00  0.00           C
ATOM   4907  HA  LEU   330      35.653  14.094  31.815  1.00  0.00           H
ATOM   4908  CB  LEU   330      35.880  15.820  33.031  1.00  0.00           C
ATOM   4909  HB2 LEU   330      35.634  16.882  33.037  1.00  0.00           H
ATOM   4910  HB3 LEU   330      35.734  15.461  34.050  1.00  0.00           H
ATOM   4911  CG  LEU   330      37.455  15.871  32.860  1.00  0.00           C
ATOM   4912  HG  LEU   330      37.869  16.060  31.869  1.00  0.00           H
ATOM   4913  CD1 LEU   330      37.953  16.966  33.758  1.00  0.00           C
ATOM   4914 HD11 LEU   330      37.814  17.926  33.259  1.00  0.00           H
ATOM   4915 HD12 LEU   330      37.428  16.949  34.713  1.00  0.00           H
ATOM   4916 HD13 LEU   330      39.019  16.874  33.967  1.00  0.00           H
ATOM   4917  CD2 LEU   330      38.065  14.569  33.354  1.00  0.00           C
ATOM   4918 HD21 LEU   330      37.488  13.703  33.030  1.00  0.00           H
ATOM   4919 HD22 LEU   330      39.117  14.442  33.101  1.00  0.00           H
ATOM   4920 HD23 LEU   330      37.936  14.507  34.435  1.00  0.00           H
ATOM   4921  C   LEU   330      33.716  14.626  32.434  1.00  0.00           C
ATOM   4922  O   LEU   330      33.379  13.420  32.595  1.00  0.00           O
ATOM   4923  N   THR   331      32.864  15.601  32.292  1.00  0.00           N
ATOM   4924  H   THR   331      33.212  16.536  32.133  1.00  0.00           H
ATOM   4925  CA  THR   331      31.449  15.329  32.575  1.00  0.00           C
ATOM   4926  HA  THR   331      31.361  14.887  33.568  1.00  0.00           H
ATOM   4927  CB  THR   331      30.687  16.734  32.632  1.00  0.00           C
ATOM   4928  HB  THR   331      29.666  16.452  32.887  1.00  0.00           H
ATOM   4929  CG2 THR   331      31.293  17.721  33.578  1.00  0.00           C
ATOM   4930 HG21 THR   331      32.345  17.922  33.376  1.00  0.00           H
ATOM   4931 HG22 THR   331      30.696  18.633  33.607  1.00  0.00           H
ATOM   4932 HG23 THR   331      31.247  17.331  34.595  1.00  0.00           H
ATOM   4933  OG1 THR   331      30.723  17.287  31.334  1.00  0.00           O
ATOM   4934  HG1 THR   331      30.518  18.225  31.351  1.00  0.00           H
ATOM   4935  C   THR   331      30.681  14.506  31.534  1.00  0.00           C
ATOM   4936  O   THR   331      29.643  13.931  31.926  1.00  0.00           O
ATOM   4937  N   GLY   332      31.172  14.244  30.299  1.00  0.00           N
ATOM   4938  H   GLY   332      32.040  14.694  30.045  1.00  0.00           H
ATOM   4939  CA  GLY   332      30.471  13.679  29.197  1.00  0.00           C
ATOM   4940  HA2 GLY   332      31.261  13.292  28.553  1.00  0.00           H
ATOM   4941  HA3 GLY   332      29.789  12.910  29.559  1.00  0.00           H
ATOM   4942  C   GLY   332      29.537  14.573  28.428  1.00  0.00           C
ATOM   4943  O   GLY   332      28.986  14.059  27.459  1.00  0.00           O
ATOM   4944  N   LEU   333      29.208  15.783  28.821  1.00  0.00           N
ATOM   4945  H   LEU   333      29.795  16.039  29.603  1.00  0.00           H
ATOM   4946  CA  LEU   333      28.005  16.529  28.430  1.00  0.00           C
ATOM   4947  HA  LEU   333      27.143  15.869  28.349  1.00  0.00           H
ATOM   4948  CB  LEU   333      27.661  17.566  29.480  1.00  0.00           C
ATOM   4949  HB2 LEU   333      28.514  18.231  29.615  1.00  0.00           H
ATOM   4950  HB3 LEU   333      26.940  18.278  29.077  1.00  0.00           H
ATOM   4951  CG  LEU   333      27.277  17.019  30.846  1.00  0.00           C
ATOM   4952  HG  LEU   333      28.097  16.492  31.335  1.00  0.00           H
ATOM   4953  CD1 LEU   333      27.014  18.241  31.773  1.00  0.00           C
ATOM   4954 HD11 LEU   333      26.945  17.897  32.805  1.00  0.00           H
ATOM   4955 HD12 LEU   333      27.747  19.043  31.684  1.00  0.00           H
ATOM   4956 HD13 LEU   333      26.032  18.617  31.483  1.00  0.00           H
ATOM   4957  CD2 LEU   333      26.021  16.224  30.981  1.00  0.00           C
ATOM   4958 HD21 LEU   333      25.631  16.266  31.998  1.00  0.00           H
ATOM   4959 HD22 LEU   333      25.358  16.609  30.206  1.00  0.00           H
ATOM   4960 HD23 LEU   333      26.244  15.182  30.749  1.00  0.00           H
ATOM   4961  C   LEU   333      28.199  17.279  27.035  1.00  0.00           C
ATOM   4962  O   LEU   333      29.322  17.491  26.594  1.00  0.00           O
ATOM   4963  N   ASP   334      27.055  17.726  26.509  1.00  0.00           N
ATOM   4964  H   ASP   334      26.180  17.450  26.932  1.00  0.00           H
ATOM   4965  CA  ASP   334      27.055  18.756  25.478  1.00  0.00           C
ATOM   4966  HA  ASP   334      27.680  18.367  24.674  1.00  0.00           H
ATOM   4967  CB  ASP   334      25.631  19.011  24.876  1.00  0.00           C
ATOM   4968  HB2 ASP   334      25.050  19.393  25.715  1.00  0.00           H
ATOM   4969  HB3 ASP   334      25.791  19.683  24.033  1.00  0.00           H
ATOM   4970  CG  ASP   334      24.963  17.726  24.438  1.00  0.00           C
ATOM   4971  OD1 ASP   334      25.683  16.828  24.082  1.00  0.00           O
ATOM   4972  OD2 ASP   334      23.745  17.755  24.201  1.00  0.00           O
ATOM   4973  C   ASP   334      27.589  20.097  25.944  1.00  0.00           C
ATOM   4974  O   ASP   334      28.299  20.780  25.197  1.00  0.00           O
ATOM   4975  N   CYX   335      27.261  20.475  27.153  1.00  0.00           N
ATOM   4976  H   CYX   335      26.829  19.812  27.780  1.00  0.00           H
ATOM   4977  CA  CYX   335      27.355  21.823  27.707  1.00  0.00           C
ATOM   4978  HA  CYX   335      27.550  22.546  26.915  1.00  0.00           H
ATOM   4979  CB  CYX   335      26.023  22.135  28.262  1.00  0.00           C
ATOM   4980  HB2 CYX   335      26.169  23.067  28.809  1.00  0.00           H
ATOM   4981  HB3 CYX   335      25.294  22.251  27.459  1.00  0.00           H
ATOM   4982  SG  CYX   335      25.397  21.070  29.606  1.00  0.00           S
ATOM   4983  C   CYX   335      28.495  22.022  28.701  1.00  0.00           C
ATOM   4984  O   CYX   335      29.055  21.066  29.288  1.00  0.00           O
ATOM   4985  N   ILE   336      28.918  23.270  28.869  1.00  0.00           N
ATOM   4986  H   ILE   336      28.408  23.971  28.352  1.00  0.00           H
ATOM   4987  CA  ILE   336      30.006  23.743  29.856  1.00  0.00           C
ATOM   4988  HA  ILE   336      30.761  22.990  30.079  1.00  0.00           H
ATOM   4989  CB  ILE   336      30.625  25.101  29.303  1.00  0.00           C
ATOM   4990  HB  ILE   336      29.871  25.799  28.938  1.00  0.00           H
ATOM   4991  CG2 ILE   336      31.457  25.804  30.427  1.00  0.00           C
ATOM   4992 HG21 ILE   336      30.780  26.121  31.219  1.00  0.00           H
ATOM   4993 HG22 ILE   336      32.276  25.135  30.691  1.00  0.00           H
ATOM   4994 HG23 ILE   336      31.805  26.807  30.183  1.00  0.00           H
ATOM   4995  CG1 ILE   336      31.490  24.692  28.085  1.00  0.00           C
ATOM   4996 HG12 ILE   336      32.195  23.953  28.464  1.00  0.00           H
ATOM   4997 HG13 ILE   336      30.863  24.186  27.351  1.00  0.00           H
ATOM   4998  CD1 ILE   336      32.192  25.803  27.349  1.00  0.00           C
ATOM   4999 HD11 ILE   336      31.519  26.636  27.150  1.00  0.00           H
ATOM   5000 HD12 ILE   336      32.918  26.225  28.044  1.00  0.00           H
ATOM   5001 HD13 ILE   336      32.651  25.540  26.396  1.00  0.00           H
ATOM   5002  C   ILE   336      29.296  23.998  31.278  1.00  0.00           C
ATOM   5003  O   ILE   336      28.556  24.967  31.429  1.00  0.00           O
ATOM   5004  N   ARG   337      29.474  23.074  32.211  1.00  0.00           N
ATOM   5005  H   ARG   337      29.933  22.191  32.038  1.00  0.00           H
ATOM   5006  CA  ARG   337      28.884  23.115  33.555  1.00  0.00           C
ATOM   5007  HA  ARG   337      27.796  23.145  33.498  1.00  0.00           H
ATOM   5008  CB  ARG   337      29.243  21.777  34.250  1.00  0.00           C
ATOM   5009  HB2 ARG   337      28.856  21.000  33.588  1.00  0.00           H
ATOM   5010  HB3 ARG   337      30.312  21.734  34.457  1.00  0.00           H
ATOM   5011  CG  ARG   337      28.514  21.772  35.573  1.00  0.00           C
ATOM   5012  HG2 ARG   337      28.731  22.647  36.187  1.00  0.00           H
ATOM   5013  HG3 ARG   337      27.450  21.684  35.357  1.00  0.00           H
ATOM   5014  CD  ARG   337      28.829  20.536  36.271  1.00  0.00           C
ATOM   5015  HD2 ARG   337      28.760  19.703  35.573  1.00  0.00           H
ATOM   5016  HD3 ARG   337      29.849  20.713  36.612  1.00  0.00           H
ATOM   5017  NE  ARG   337      27.827  20.171  37.333  1.00  0.00           N
ATOM   5018  HE  ARG   337      26.892  20.538  37.232  1.00  0.00           H
ATOM   5019  CZ  ARG   337      28.097  19.209  38.251  1.00  0.00           C
ATOM   5020  NH1 ARG   337      29.248  18.607  38.326  1.00  0.00           N
ATOM   5021 HH11 ARG   337      30.027  18.809  37.717  1.00  0.00           H
ATOM   5022 HH12 ARG   337      29.418  17.988  39.107  1.00  0.00           H
ATOM   5023  NH2 ARG   337      27.223  19.037  39.145  1.00  0.00           N
ATOM   5024 HH21 ARG   337      26.443  19.676  39.208  1.00  0.00           H
ATOM   5025 HH22 ARG   337      27.489  18.244  39.711  1.00  0.00           H
ATOM   5026  C   ARG   337      29.387  24.273  34.348  1.00  0.00           C
ATOM   5027  O   ARG   337      30.570  24.329  34.589  1.00  0.00           O
ATOM   5028  N   PRO   338      28.488  25.143  34.822  1.00  0.00           N
ATOM   5029  CD  PRO   338      26.992  25.069  34.724  1.00  0.00           C
ATOM   5030  HD2 PRO   338      26.516  24.192  35.161  1.00  0.00           H
ATOM   5031  HD3 PRO   338      26.676  25.254  33.696  1.00  0.00           H
ATOM   5032  CG  PRO   338      26.390  26.260  35.458  1.00  0.00           C
ATOM   5033  HG2 PRO   338      26.089  25.862  36.427  1.00  0.00           H
ATOM   5034  HG3 PRO   338      25.502  26.666  34.971  1.00  0.00           H
ATOM   5035  CB  PRO   338      27.517  27.262  35.618  1.00  0.00           C
ATOM   5036  HB2 PRO   338      27.373  27.802  36.553  1.00  0.00           H
ATOM   5037  HB3 PRO   338      27.708  27.866  34.731  1.00  0.00           H
ATOM   5038  CA  PRO   338      28.809  26.316  35.647  1.00  0.00           C
ATOM   5039  HA  PRO   338      29.733  26.771  35.291  1.00  0.00           H
ATOM   5040  C   PRO   338      29.145  25.861  37.102  1.00  0.00           C
ATOM   5041  O   PRO   338      28.369  25.018  37.643  1.00  0.00           O
ATOM   5042  N   CYX   339      30.056  26.569  37.732  1.00  0.00           N
ATOM   5043  H   CYX   339      30.632  27.248  37.256  1.00  0.00           H
ATOM   5044  CA  CYX   339      30.493  26.361  39.079  1.00  0.00           C
ATOM   5045  HA  CYX   339      29.649  26.048  39.694  1.00  0.00           H
ATOM   5046  CB  CYX   339      31.617  25.382  39.098  1.00  0.00           C
ATOM   5047  HB2 CYX   339      32.497  25.782  38.595  1.00  0.00           H
[truncated: 55,806 more chars]
